# Supplementary material for: Phosphorus-doped T-graphene nanocapsule toward O3 and SO2 gas sensing: a DFT and QTAIM analysis
Source: Sci Rep. 2024 Feb 12;14:3467. doi: 10.1038/s41598-024-54110-z (PMC10859388; doi:10.1038/s41598-024-54110-z)
Supplement: Supplementary file 1 — Supplementary Information. [file 41598_2024_54110_MOESM1_ESM.zip]

Archive with 14 entries (14 files):
- SI/P_TG_CAPSULE_D3.LOG
- SI/P_TG_F_HSEH1_zWluJo.LOG
- SI/P_TG+O3_D3_G_NH.LOG
- SI/P_TG+O3_F_HSEH_LN2DZ_zWluJo.LOG
- SI/P_TG+SO2_F_HSEH_2DZ_zWluJo.LOG
- SI/P_TG+SO2_G_D3.LOG
- SI/PTG_F.LOG
- SI/TG_CAPSULE_D3.LOG
- SI/TG_CAPSULE_F.LOG
- SI/TG+O3_D3_G_NH.LOG
- SI/TG+O3_F_HSEH_LAN2DZ.LOG
- SI/TG+SO2_F_HSEH_LAN2DZ_zWluJo.LOG
- SI/TG+SO2_G_D3.LOG
- SI/TGE_F_HSE1PBE_zWluJo.LOG
