# Supplementary material for: Phosphorus-doped T-graphene nanocapsule toward O3 and SO2 gas sensing: a DFT and QTAIM analysis
Source: Sci Rep. 2024 Feb 12;14:3467. doi: 10.1038/s41598-024-54110-z (PMC10859388; doi:10.1038/s41598-024-54110-z)
Supplement: Supplementary file 1 — Supplementary Information. [file 41598_2024_54110_MOESM1_ESM.zip › SI/P_TG_CAPSULE_D3.LOG]

 Entering Link 1 = C:\G09W\l1.exe PID=     13908.
  
 Copyright (c) 1988,1990,1992,1993,1995,1998,2003,2009,2013,
            Gaussian, Inc.  All Rights Reserved.
  
 This is part of the Gaussian(R) 09 program.  It is based on
 the Gaussian(R) 03 system (copyright 2003, Gaussian, Inc.),
 the Gaussian(R) 98 system (copyright 1998, Gaussian, Inc.),
 the Gaussian(R) 94 system (copyright 1995, Gaussian, Inc.),
 the Gaussian 92(TM) system (copyright 1992, Gaussian, Inc.),
 the Gaussian 90(TM) system (copyright 1990, Gaussian, Inc.),
 the Gaussian 88(TM) system (copyright 1988, Gaussian, Inc.),
 the Gaussian 86(TM) system (copyright 1986, Carnegie Mellon
 University), and the Gaussian 82(TM) system (copyright 1983,
 Carnegie Mellon University). Gaussian is a federally registered
 trademark of Gaussian, Inc.
  
 This software contains proprietary and confidential information,
 including trade secrets, belonging to Gaussian, Inc.
  
 This software is provided under written license and may be
 used, copied, transmitted, or stored only in accord with that
 written license.
  
 The following legend is applicable only to US Government
 contracts under FAR:
  
                    RESTRICTED RIGHTS LEGEND
  
 Use, reproduction and disclosure by the US Government is
 subject to restrictions as set forth in subparagraphs (a)
 and (c) of the Commercial Computer Software - Restricted
 Rights clause in FAR 52.227-19.
  
 Gaussian, Inc.
 340 Quinnipiac St., Bldg. 40, Wallingford CT 06492
  
  
 ---------------------------------------------------------------
 Warning -- This program may not be used in any manner that
 competes with the business of Gaussian, Inc. or will provide
 assistance to any competitor of Gaussian, Inc.  The licensee
 of this program is prohibited from giving any competitor of
 Gaussian, Inc. access to this program.  By using this program,
 the user acknowledges that Gaussian, Inc. is engaged in the
 business of creating and licensing software in the field of
 computational chemistry and represents and warrants to the
 licensee that it is not a competitor of Gaussian, Inc. and that
 it will not use this program in any manner prohibited above.
 ---------------------------------------------------------------
  

 Cite this work as:
 Gaussian 09, Revision D.01,
 M. J. Frisch, G. W. Trucks, H. B. Schlegel, G. E. Scuseria, 
 M. A. Robb, J. R. Cheeseman, G. Scalmani, V. Barone, B. Mennucci, 
 G. A. Petersson, H. Nakatsuji, M. Caricato, X. Li, H. P. Hratchian, 
 A. F. Izmaylov, J. Bloino, G. Zheng, J. L. Sonnenberg, M. Hada, 
 M. Ehara, K. Toyota, R. Fukuda, J. Hasegawa, M. Ishida, T. Nakajima, 
 Y. Honda, O. Kitao, H. Nakai, T. Vreven, J. A. Montgomery, Jr., 
 J. E. Peralta, F. Ogliaro, M. Bearpark, J. J. Heyd, E. Brothers, 
 K. N. Kudin, V. N. Staroverov, T. Keith, R. Kobayashi, J. Normand, 
 K. Raghavachari, A. Rendell, J. C. Burant, S. S. Iyengar, J. Tomasi, 
 M. Cossi, N. Rega, J. M. Millam, M. Klene, J. E. Knox, J. B. Cross, 
 V. Bakken, C. Adamo, J. Jaramillo, R. Gomperts, R. E. Stratmann, 
 O. Yazyev, A. J. Austin, R. Cammi, C. Pomelli, J. W. Ochterski, 
 R. L. Martin, K. Morokuma, V. G. Zakrzewski, G. A. Voth, 
 P. Salvador, J. J. Dannenberg, S. Dapprich, A. D. Daniels, 
 O. Farkas, J. B. Foresman, J. V. Ortiz, J. Cioslowski, 
 and D. J. Fox, Gaussian, Inc., Wallingford CT, 2013.
 
 ******************************************
 Gaussian 09:  IA32W-G09RevD.01 24-Apr-2013
                27-Aug-2023 
 ******************************************
 %mem=1GB
 %nprocshared=4
 Will use up to    4 processors via shared memory.
 %chk=E:\MTA\Capsule\P_TG_CAPSULE_D3.chk
 ----------------------------------------------------------------------
 # opt ub3lyp/6-31g(d) pop=(hirshfeld,nbo) geom=connectivity empiricald
 ispersion=gd3
 ----------------------------------------------------------------------
 1/14=-1,18=20,19=15,26=3,38=1,57=2/1,3;
 2/9=110,12=2,17=6,18=5,40=1/2;
 3/5=1,6=6,7=1,11=2,16=1,25=1,30=1,71=1,74=-5,116=2,124=31/1,2,3;
 4//1;
 5/5=2,38=5/2;
 6/7=2,8=2,9=2,10=2,28=1,40=1,79=1/1,7;
 7//1,2,3,16;
 1/14=-1,18=20,19=15,26=3/3(2);
 2/9=110/2;
 99//99;
 2/9=110/2;
 3/5=1,6=6,7=1,11=2,16=1,25=1,30=1,71=1,74=-5,116=2,124=31/1,2,3;
 4/5=5,16=3,69=1/1;
 5/5=2,38=5/2;
 7//1,2,3,16;
 1/14=-1,18=20,19=15,26=3/3(-5);
 2/9=110/2;
 6/7=2,8=2,9=2,10=2,19=2,28=1,40=1,79=1/1,7;
 99/9=1/99;
 -----
 RG NT
 -----
 Symbolic Z-matrix:
 Charge =  0 Multiplicity = 2
 C                     0.       -1.75766  -1.39159 
 C                    -1.06218  -2.1695   -0.42903 
 C                     0.       -2.15524   0.61766 
 C                     1.06218  -2.16947  -0.42903 
 C                    -3.45568  -1.77004  -1.4035 
 C                    -4.50402  -1.92349  -0.38006 
 C                    -3.45556  -2.17104   0.62472 
 C                    -2.4037   -2.22663  -0.44019 
 C                     0.00001   1.39158  -1.75763 
 C                    -1.06217   0.42905  -2.16942 
 C                     0.00001  -0.61769  -2.15521 
 C                     1.06218   0.42904  -2.16941 
 C                    -3.45567   1.40351  -1.76997 
 C                    -4.50405   0.38005  -1.92354 
 C                    -3.45553  -0.62466  -2.17085 
 C                    -2.40369   0.44017  -2.22659 
 C                     3.45567  -1.77002  -1.40349 
 C                     2.4037   -2.22664  -0.44017 
 C                     3.45555  -2.17097   0.62471 
 C                     4.50403  -1.9235   -0.38005 
 C                     3.45569   1.40353  -1.77 
 C                     2.4037    0.44021  -2.22664 
 C                     3.45554  -0.62466  -2.17088 
 C                     4.50402   0.38003  -1.92347 
 C                    -1.06219   2.16951   0.42905 
 C                    -0.00001   2.15525  -0.61766 
 C                     1.06218   2.1695    0.42902 
 C                    -3.4557    1.77006   1.40353 
 C                    -4.50401   1.92346   0.38006 
 C                    -3.45556   2.17099  -0.6247 
 C                    -2.4037    2.22664   0.44018 
 C                     3.45567   1.76998   1.40347 
 C                     2.4037    2.22662   0.44018 
 C                     3.45556   2.17098  -0.62472 
 C                     4.50403   1.9235    0.38006 
 C                    -0.00001  -1.39155   1.75762 
 C                    -1.06218  -0.42901   2.16939 
 C                     0.00001   0.61772   2.15523 
 C                     1.06217  -0.42904   2.16944 
 C                    -3.45567  -1.40351   1.76994 
 C                    -3.45554   0.62465   2.17084 
 C                    -2.4037   -0.44019   2.22662 
 C                     3.45567  -1.40352   1.76999 
 C                     2.40369  -0.44018   2.2266 
 C                     3.45554   0.62467   2.17092 
 C                     4.50402  -0.38005   1.92351 
 C                    -5.54947  -0.20165   1.02139 
 C                    -5.54957   1.02147   0.20168 
 C                    -4.50405  -0.38006   1.9235 
 C                    -5.54955  -1.02147  -0.2017 
 C                    -5.54944   0.20164  -1.02139 
 C                     5.54951  -1.02143  -0.20167 
 C                     5.54954   0.20165  -1.02144 
 C                     5.5495    1.02142   0.20169 
 C                     5.54949  -0.20165   1.02142 
 P                     0.00001   1.75767   1.39159 
 

 GradGradGradGradGradGradGradGradGradGradGradGradGradGradGradGradGradGrad
 Berny optimization.
 Initialization pass.
                           ----------------------------
                           !    Initial Parameters    !
                           ! (Angstroms and Degrees)  !
 --------------------------                            --------------------------
 ! Name  Definition              Value          Derivative Info.                !
 --------------------------------------------------------------------------------
 ! R1    R(1,2)                  1.4914         estimate D2E/DX2                !
 ! R2    R(1,4)                  1.4914         estimate D2E/DX2                !
 ! R3    R(1,11)                 1.3721         estimate D2E/DX2                !
 ! R4    R(2,3)                  1.4913         estimate D2E/DX2                !
 ! R5    R(2,8)                  1.3428         estimate D2E/DX2                !
 ! R6    R(3,4)                  1.4913         estimate D2E/DX2                !
 ! R7    R(3,36)                 1.3721         estimate D2E/DX2                !
 ! R8    R(4,18)                 1.3428         estimate D2E/DX2                !
 ! R9    R(5,6)                  1.4731         estimate D2E/DX2                !
 ! R10   R(5,8)                  1.4977         estimate D2E/DX2                !
 ! R11   R(5,15)                 1.3787         estimate D2E/DX2                !
 ! R12   R(6,7)                  1.4731         estimate D2E/DX2                !
 ! R13   R(6,50)                 1.3923         estimate D2E/DX2                !
 ! R14   R(7,8)                  1.4978         estimate D2E/DX2                !
 ! R15   R(7,40)                 1.3786         estimate D2E/DX2                !
 ! R16   R(9,10)                 1.4914         estimate D2E/DX2                !
 ! R17   R(9,12)                 1.4914         estimate D2E/DX2                !
 ! R18   R(9,26)                 1.3721         estimate D2E/DX2                !
 ! R19   R(10,11)                1.4913         estimate D2E/DX2                !
 ! R20   R(10,16)                1.3428         estimate D2E/DX2                !
 ! R21   R(11,12)                1.4913         estimate D2E/DX2                !
 ! R22   R(12,22)                1.3428         estimate D2E/DX2                !
 ! R23   R(13,14)                1.4731         estimate D2E/DX2                !
 ! R24   R(13,16)                1.4977         estimate D2E/DX2                !
 ! R25   R(13,30)                1.3786         estimate D2E/DX2                !
 ! R26   R(14,15)                1.4731         estimate D2E/DX2                !
 ! R27   R(14,51)                1.3923         estimate D2E/DX2                !
 ! R28   R(15,16)                1.4978         estimate D2E/DX2                !
 ! R29   R(17,18)                1.4977         estimate D2E/DX2                !
 ! R30   R(17,20)                1.4731         estimate D2E/DX2                !
 ! R31   R(17,23)                1.3787         estimate D2E/DX2                !
 ! R32   R(18,19)                1.4978         estimate D2E/DX2                !
 ! R33   R(19,20)                1.4731         estimate D2E/DX2                !
 ! R34   R(19,43)                1.3786         estimate D2E/DX2                !
 ! R35   R(20,52)                1.3923         estimate D2E/DX2                !
 ! R36   R(21,22)                1.4977         estimate D2E/DX2                !
 ! R37   R(21,24)                1.4731         estimate D2E/DX2                !
 ! R38   R(21,34)                1.3786         estimate D2E/DX2                !
 ! R39   R(22,23)                1.4978         estimate D2E/DX2                !
 ! R40   R(23,24)                1.4731         estimate D2E/DX2                !
 ! R41   R(24,53)                1.3923         estimate D2E/DX2                !
 ! R42   R(25,26)                1.4913         estimate D2E/DX2                !
 ! R43   R(25,31)                1.3428         estimate D2E/DX2                !
 ! R44   R(25,56)                1.4914         estimate D2E/DX2                !
 ! R45   R(26,27)                1.4913         estimate D2E/DX2                !
 ! R46   R(27,33)                1.3428         estimate D2E/DX2                !
 ! R47   R(27,56)                1.4914         estimate D2E/DX2                !
 ! R48   R(28,29)                1.4731         estimate D2E/DX2                !
 ! R49   R(28,31)                1.4977         estimate D2E/DX2                !
 ! R50   R(28,41)                1.3787         estimate D2E/DX2                !
 ! R51   R(29,30)                1.4731         estimate D2E/DX2                !
 ! R52   R(29,48)                1.3923         estimate D2E/DX2                !
 ! R53   R(30,31)                1.4978         estimate D2E/DX2                !
 ! R54   R(32,33)                1.4977         estimate D2E/DX2                !
 ! R55   R(32,35)                1.4731         estimate D2E/DX2                !
 ! R56   R(32,45)                1.3787         estimate D2E/DX2                !
 ! R57   R(33,34)                1.4978         estimate D2E/DX2                !
 ! R58   R(34,35)                1.4731         estimate D2E/DX2                !
 ! R59   R(35,54)                1.3923         estimate D2E/DX2                !
 ! R60   R(36,37)                1.4914         estimate D2E/DX2                !
 ! R61   R(36,39)                1.4914         estimate D2E/DX2                !
 ! R62   R(37,38)                1.4913         estimate D2E/DX2                !
 ! R63   R(37,42)                1.3428         estimate D2E/DX2                !
 ! R64   R(38,39)                1.4913         estimate D2E/DX2                !
 ! R65   R(38,56)                1.3721         estimate D2E/DX2                !
 ! R66   R(39,44)                1.3428         estimate D2E/DX2                !
 ! R67   R(40,42)                1.4977         estimate D2E/DX2                !
 ! R68   R(40,49)                1.4731         estimate D2E/DX2                !
 ! R69   R(41,42)                1.4978         estimate D2E/DX2                !
 ! R70   R(41,49)                1.4731         estimate D2E/DX2                !
 ! R71   R(43,44)                1.4977         estimate D2E/DX2                !
 ! R72   R(43,46)                1.4731         estimate D2E/DX2                !
 ! R73   R(44,45)                1.4978         estimate D2E/DX2                !
 ! R74   R(45,46)                1.4731         estimate D2E/DX2                !
 ! R75   R(46,55)                1.3923         estimate D2E/DX2                !
 ! R76   R(47,48)                1.4724         estimate D2E/DX2                !
 ! R77   R(47,49)                1.3923         estimate D2E/DX2                !
 ! R78   R(47,50)                1.4724         estimate D2E/DX2                !
 ! R79   R(48,51)                1.4724         estimate D2E/DX2                !
 ! R80   R(50,51)                1.4724         estimate D2E/DX2                !
 ! R81   R(52,53)                1.4724         estimate D2E/DX2                !
 ! R82   R(52,55)                1.4724         estimate D2E/DX2                !
 ! R83   R(53,54)                1.4724         estimate D2E/DX2                !
 ! R84   R(54,55)                1.4724         estimate D2E/DX2                !
 ! A1    A(2,1,4)               90.8272         estimate D2E/DX2                !
 ! A2    A(2,1,11)             126.0584         estimate D2E/DX2                !
 ! A3    A(4,1,11)             126.057          estimate D2E/DX2                !
 ! A4    A(1,2,3)               86.7367         estimate D2E/DX2                !
 ! A5    A(1,2,8)              135.8818         estimate D2E/DX2                !
 ! A6    A(3,2,8)              135.8748         estimate D2E/DX2                !
 ! A7    A(2,3,4)               90.8365         estimate D2E/DX2                !
 ! A8    A(2,3,36)             126.0454         estimate D2E/DX2                !
 ! A9    A(4,3,36)             126.0453         estimate D2E/DX2                !
 ! A10   A(1,4,3)               86.7372         estimate D2E/DX2                !
 ! A11   A(1,4,18)             135.8836         estimate D2E/DX2                !
 ! A12   A(3,4,18)             135.8737         estimate D2E/DX2                !
 ! A13   A(6,5,8)               91.2174         estimate D2E/DX2                !
 ! A14   A(6,5,15)             118.2494         estimate D2E/DX2                !
 ! A15   A(8,5,15)             127.6756         estimate D2E/DX2                !
 ! A16   A(5,6,7)               89.1335         estimate D2E/DX2                !
 ! A17   A(5,6,50)             123.7738         estimate D2E/DX2                !
 ! A18   A(7,6,50)             123.7756         estimate D2E/DX2                !
 ! A19   A(6,7,8)               91.2099         estimate D2E/DX2                !
 ! A20   A(6,7,40)             118.2273         estimate D2E/DX2                !
 ! A21   A(8,7,40)             127.684          estimate D2E/DX2                !
 ! A22   A(2,8,5)              133.9567         estimate D2E/DX2                !
 ! A23   A(2,8,7)              133.9557         estimate D2E/DX2                !
 ! A24   A(5,8,7)               87.2898         estimate D2E/DX2                !
 ! A25   A(10,9,12)             90.829          estimate D2E/DX2                !
 ! A26   A(10,9,26)            126.0567         estimate D2E/DX2                !
 ! A27   A(12,9,26)            126.0577         estimate D2E/DX2                !
 ! A28   A(9,10,11)             86.7384         estimate D2E/DX2                !
 ! A29   A(9,10,16)            135.885          estimate D2E/DX2                !
 ! A30   A(11,10,16)           135.8713         estimate D2E/DX2                !
 ! A31   A(1,11,10)            126.0463         estimate D2E/DX2                !
 ! A32   A(1,11,12)            126.046          estimate D2E/DX2                !
 ! A33   A(10,11,12)            90.8336         estimate D2E/DX2                !
 ! A34   A(9,12,11)             86.7383         estimate D2E/DX2                !
 ! A35   A(9,12,22)            135.8841         estimate D2E/DX2                !
 ! A36   A(11,12,22)           135.8735         estimate D2E/DX2                !
 ! A37   A(14,13,16)            91.2154         estimate D2E/DX2                !
 ! A38   A(14,13,30)           118.2564         estimate D2E/DX2                !
 ! A39   A(16,13,30)           127.6818         estimate D2E/DX2                !
 ! A40   A(13,14,15)            89.1293         estimate D2E/DX2                !
 ! A41   A(13,14,51)           123.7665         estimate D2E/DX2                !
 ! A42   A(15,14,51)           123.7661         estimate D2E/DX2                !
 ! A43   A(5,15,14)            118.2368         estimate D2E/DX2                !
 ! A44   A(5,15,16)            127.6932         estimate D2E/DX2                !
 ! A45   A(14,15,16)            91.2154         estimate D2E/DX2                !
 ! A46   A(10,16,13)           133.9531         estimate D2E/DX2                !
 ! A47   A(10,16,15)           133.958          estimate D2E/DX2                !
 ! A48   A(13,16,15)            87.2875         estimate D2E/DX2                !
 ! A49   A(18,17,20)            91.2167         estimate D2E/DX2                !
 ! A50   A(18,17,23)           127.6785         estimate D2E/DX2                !
 ! A51   A(20,17,23)           118.2511         estimate D2E/DX2                !
 ! A52   A(4,18,17)            133.9538         estimate D2E/DX2                !
 ! A53   A(4,18,19)            133.957          estimate D2E/DX2                !
 ! A54   A(17,18,19)            87.2888         estimate D2E/DX2                !
 ! A55   A(18,19,20)            91.2121         estimate D2E/DX2                !
 ! A56   A(18,19,43)           127.6878         estimate D2E/DX2                !
 ! A57   A(20,19,43)           118.2316         estimate D2E/DX2                !
 ! A58   A(17,20,19)            89.1317         estimate D2E/DX2                !
 ! A59   A(17,20,52)           123.7715         estimate D2E/DX2                !
 ! A60   A(19,20,52)           123.772          estimate D2E/DX2                !
 ! A61   A(22,21,24)            91.2155         estimate D2E/DX2                !
 ! A62   A(22,21,34)           127.6808         estimate D2E/DX2                !
 ! A63   A(24,21,34)           118.2535         estimate D2E/DX2                !
 ! A64   A(12,22,21)           133.9541         estimate D2E/DX2                !
 ! A65   A(12,22,23)           133.955          estimate D2E/DX2                !
 ! A66   A(21,22,23)            87.2872         estimate D2E/DX2                !
 ! A67   A(17,23,22)           127.6928         estimate D2E/DX2                !
 ! A68   A(17,23,24)           118.2335         estimate D2E/DX2                !
 ! A69   A(22,23,24)            91.2144         estimate D2E/DX2                !
 ! A70   A(21,24,23)            89.1315         estimate D2E/DX2                !
 ! A71   A(21,24,53)           123.7728         estimate D2E/DX2                !
 ! A72   A(23,24,53)           123.7726         estimate D2E/DX2                !
 ! A73   A(26,25,31)           135.8726         estimate D2E/DX2                !
 ! A74   A(26,25,56)            86.7367         estimate D2E/DX2                !
 ! A75   A(31,25,56)           135.8841         estimate D2E/DX2                !
 ! A76   A(9,26,25)            126.0469         estimate D2E/DX2                !
 ! A77   A(9,26,27)            126.0448         estimate D2E/DX2                !
 ! A78   A(25,26,27)            90.8361         estimate D2E/DX2                !
 ! A79   A(26,27,33)           135.8749         estimate D2E/DX2                !
 ! A80   A(26,27,56)            86.7371         estimate D2E/DX2                !
 ! A81   A(33,27,56)           135.8815         estimate D2E/DX2                !
 ! A82   A(29,28,31)            91.2161         estimate D2E/DX2                !
 ! A83   A(29,28,41)           118.2474         estimate D2E/DX2                !
 ! A84   A(31,28,41)           127.6741         estimate D2E/DX2                !
 ! A85   A(28,29,30)            89.134          estimate D2E/DX2                !
 ! A86   A(28,29,48)           123.7761         estimate D2E/DX2                !
 ! A87   A(30,29,48)           123.7752         estimate D2E/DX2                !
 ! A88   A(13,30,29)           118.2299         estimate D2E/DX2                !
 ! A89   A(13,30,31)           127.6865         estimate D2E/DX2                !
 ! A90   A(29,30,31)            91.2114         estimate D2E/DX2                !
 ! A91   A(25,31,28)           133.955          estimate D2E/DX2                !
 ! A92   A(25,31,30)           133.9576         estimate D2E/DX2                !
 ! A93   A(28,31,30)            87.289          estimate D2E/DX2                !
 ! A94   A(33,32,35)            91.2183         estimate D2E/DX2                !
 ! A95   A(33,32,45)           127.6804         estimate D2E/DX2                !
 ! A96   A(35,32,45)           118.2538         estimate D2E/DX2                !
 ! A97   A(27,33,32)           133.9561         estimate D2E/DX2                !
 ! A98   A(27,33,34)           133.9563         estimate D2E/DX2                !
 ! A99   A(32,33,34)            87.2883         estimate D2E/DX2                !
 ! A100  A(21,34,33)           127.6876         estimate D2E/DX2                !
 ! A101  A(21,34,35)           118.2315         estimate D2E/DX2                !
 ! A102  A(33,34,35)            91.2107         estimate D2E/DX2                !
 ! A103  A(32,35,34)            89.1319         estimate D2E/DX2                !
 ! A104  A(32,35,54)           123.7705         estimate D2E/DX2                !
 ! A105  A(34,35,54)           123.7717         estimate D2E/DX2                !
 ! A106  A(3,36,37)            126.0575         estimate D2E/DX2                !
 ! A107  A(3,36,39)            126.0577         estimate D2E/DX2                !
 ! A108  A(37,36,39)            90.8292         estimate D2E/DX2                !
 ! A109  A(36,37,38)            86.7386         estimate D2E/DX2                !
 ! A110  A(36,37,42)           135.8835         estimate D2E/DX2                !
 ! A111  A(38,37,42)           135.8743         estimate D2E/DX2                !
 ! A112  A(37,38,39)            90.8333         estimate D2E/DX2                !
 ! A113  A(37,38,56)           126.0444         estimate D2E/DX2                !
 ! A114  A(39,38,56)           126.0466         estimate D2E/DX2                !
 ! A115  A(36,39,38)            86.7383         estimate D2E/DX2                !
 ! A116  A(36,39,44)           135.8846         estimate D2E/DX2                !
 ! A117  A(38,39,44)           135.8715         estimate D2E/DX2                !
 ! A118  A(7,40,42)            127.6851         estimate D2E/DX2                !
 ! A119  A(7,40,49)            118.258          estimate D2E/DX2                !
 ! A120  A(42,40,49)            91.2159         estimate D2E/DX2                !
 ! A121  A(28,41,42)           127.6955         estimate D2E/DX2                !
 ! A122  A(28,41,49)           118.2373         estimate D2E/DX2                !
 ! A123  A(42,41,49)            91.2156         estimate D2E/DX2                !
 ! A124  A(37,42,40)           133.9534         estimate D2E/DX2                !
 ! A125  A(37,42,41)           133.9552         estimate D2E/DX2                !
 ! A126  A(40,42,41)            87.2864         estimate D2E/DX2                !
 ! A127  A(19,43,44)           127.6807         estimate D2E/DX2                !
 ! A128  A(19,43,46)           118.2543         estimate D2E/DX2                !
 ! A129  A(44,43,46)            91.2155         estimate D2E/DX2                !
 ! A130  A(39,44,43)           133.9541         estimate D2E/DX2                !
 ! A131  A(39,44,45)           133.9573         estimate D2E/DX2                !
 ! A132  A(43,44,45)            87.2881         estimate D2E/DX2                !
 ! A133  A(32,45,44)           127.6887         estimate D2E/DX2                !
 ! A134  A(32,45,46)           118.232          estimate D2E/DX2                !
 ! A135  A(44,45,46)            91.2139         estimate D2E/DX2                !
 ! A136  A(43,46,45)            89.1313         estimate D2E/DX2                !
 ! A137  A(43,46,55)           123.7704         estimate D2E/DX2                !
 ! A138  A(45,46,55)           123.7703         estimate D2E/DX2                !
 ! A139  A(48,47,49)           117.8529         estimate D2E/DX2                !
 ! A140  A(48,47,50)            90.0041         estimate D2E/DX2                !
 ! A141  A(49,47,50)           117.8332         estimate D2E/DX2                !
 ! A142  A(29,48,47)           117.8253         estimate D2E/DX2                !
 ! A143  A(29,48,51)           117.843          estimate D2E/DX2                !
 ! A144  A(47,48,51)            89.9949         estimate D2E/DX2                !
 ! A145  A(40,49,41)            89.1293         estimate D2E/DX2                !
 ! A146  A(40,49,47)           123.7682         estimate D2E/DX2                !
 ! A147  A(41,49,47)           123.768          estimate D2E/DX2                !
 ! A148  A(6,50,47)            117.8445         estimate D2E/DX2                !
 ! A149  A(6,50,51)            117.8267         estimate D2E/DX2                !
 ! A150  A(47,50,51)            89.9955         estimate D2E/DX2                !
 ! A151  A(14,51,48)           117.8359         estimate D2E/DX2                !
 ! A152  A(14,51,50)           117.8545         estimate D2E/DX2                !
 ! A153  A(48,51,50)            90.0055         estimate D2E/DX2                !
 ! A154  A(20,52,53)           117.8311         estimate D2E/DX2                !
 ! A155  A(20,52,55)           117.8484         estimate D2E/DX2                !
 ! A156  A(53,52,55)            89.9999         estimate D2E/DX2                !
 ! A157  A(24,53,52)           117.8471         estimate D2E/DX2                !
 ! A158  A(24,53,54)           117.8278         estimate D2E/DX2                !
 ! A159  A(52,53,54)            89.9987         estimate D2E/DX2                !
 ! A160  A(35,54,53)           117.8492         estimate D2E/DX2                !
 ! A161  A(35,54,55)           117.8308         estimate D2E/DX2                !
 ! A162  A(53,54,55)            90.0003         estimate D2E/DX2                !
 ! A163  A(46,55,52)           117.8304         estimate D2E/DX2                !
 ! A164  A(46,55,54)           117.8498         estimate D2E/DX2                !
 ! A165  A(52,55,54)            90.0011         estimate D2E/DX2                !
 ! A166  A(25,56,27)            90.8275         estimate D2E/DX2                !
 ! A167  A(25,56,38)           126.0578         estimate D2E/DX2                !
 ! A168  A(27,56,38)           126.0585         estimate D2E/DX2                !
 ! D1    D(4,1,2,3)             16.5784         estimate D2E/DX2                !
 ! D2    D(4,1,2,8)           -176.511          estimate D2E/DX2                !
 ! D3    D(11,1,2,3)          -121.0394         estimate D2E/DX2                !
 ! D4    D(11,1,2,8)            45.8711         estimate D2E/DX2                !
 ! D5    D(2,1,4,3)            -16.5785         estimate D2E/DX2                !
 ! D6    D(2,1,4,18)           176.5064         estimate D2E/DX2                !
 ! D7    D(11,1,4,3)           121.0403         estimate D2E/DX2                !
 ! D8    D(11,1,4,18)          -45.8748         estimate D2E/DX2                !
 ! D9    D(2,1,11,10)            0.0102         estimate D2E/DX2                !
 ! D10   D(2,1,11,12)          123.5082         estimate D2E/DX2                !
 ! D11   D(4,1,11,10)         -123.5075         estimate D2E/DX2                !
 ! D12   D(4,1,11,12)           -0.0094         estimate D2E/DX2                !
 ! D13   D(1,2,3,4)            -16.5798         estimate D2E/DX2                !
 ! D14   D(1,2,3,36)           121.0202         estimate D2E/DX2                !
 ! D15   D(8,2,3,4)            176.508          estimate D2E/DX2                !
 ! D16   D(8,2,3,36)           -45.892          estimate D2E/DX2                !
 ! D17   D(1,2,8,5)             -7.0277         estimate D2E/DX2                !
 ! D18   D(1,2,8,7)           -154.0057         estimate D2E/DX2                !
 ! D19   D(3,2,8,5)            154.0215         estimate D2E/DX2                !
 ! D20   D(3,2,8,7)              7.0435         estimate D2E/DX2                !
 ! D21   D(2,3,4,1)             16.5799         estimate D2E/DX2                !
 ! D22   D(2,3,4,18)          -176.5026         estimate D2E/DX2                !
 ! D23   D(36,3,4,1)          -121.0202         estimate D2E/DX2                !
 ! D24   D(36,3,4,18)           45.8973         estimate D2E/DX2                !
 ! D25   D(2,3,36,37)            0.0077         estimate D2E/DX2                !
 ! D26   D(2,3,36,39)         -123.5133         estimate D2E/DX2                !
 ! D27   D(4,3,36,37)          123.509          estimate D2E/DX2                !
 ! D28   D(4,3,36,39)           -0.0121         estimate D2E/DX2                !
 ! D29   D(1,4,18,17)            7.0333         estimate D2E/DX2                !
 ! D30   D(1,4,18,19)          154.0025         estimate D2E/DX2                !
 ! D31   D(3,4,18,17)         -154.023          estimate D2E/DX2                !
 ! D32   D(3,4,18,19)           -7.0538         estimate D2E/DX2                !
 ! D33   D(8,5,6,7)              8.1672         estimate D2E/DX2                !
 ! D34   D(8,5,6,50)           139.3736         estimate D2E/DX2                !
 ! D35   D(15,5,6,7)          -126.6949         estimate D2E/DX2                !
 ! D36   D(15,5,6,50)            4.5114         estimate D2E/DX2                !
 ! D37   D(6,5,8,2)           -164.9144         estimate D2E/DX2                !
 ! D38   D(6,5,8,7)             -8.0397         estimate D2E/DX2                !
 ! D39   D(15,5,8,2)           -36.9951         estimate D2E/DX2                !
 ! D40   D(15,5,8,7)           119.8795         estimate D2E/DX2                !
 ! D41   D(6,5,15,14)           -0.0154         estimate D2E/DX2                !
 ! D42   D(6,5,15,16)          116.4325         estimate D2E/DX2                !
 ! D43   D(8,5,15,14)         -116.4634         estimate D2E/DX2                !
 ! D44   D(8,5,15,16)           -0.0156         estimate D2E/DX2                !
 ! D45   D(5,6,7,8)             -8.1664         estimate D2E/DX2                !
 ! D46   D(5,6,7,40)           126.688          estimate D2E/DX2                !
 ! D47   D(50,6,7,8)          -139.3714         estimate D2E/DX2                !
 ! D48   D(50,6,7,40)           -4.5169         estimate D2E/DX2                !
 ! D49   D(5,6,50,47)         -110.6683         estimate D2E/DX2                !
 ! D50   D(5,6,50,51)           -4.4844         estimate D2E/DX2                !
 ! D51   D(7,6,50,47)            4.5083         estimate D2E/DX2                !
 ! D52   D(7,6,50,51)          110.6922         estimate D2E/DX2                !
 ! D53   D(6,7,8,2)            164.9145         estimate D2E/DX2                !
 ! D54   D(6,7,8,5)              8.0395         estimate D2E/DX2                !
 ! D55   D(40,7,8,2)            37.0287         estimate D2E/DX2                !
 ! D56   D(40,7,8,5)          -119.8463         estimate D2E/DX2                !
 ! D57   D(6,7,40,42)         -116.4567         estimate D2E/DX2                !
 ! D58   D(6,7,40,49)            0.0079         estimate D2E/DX2                !
 ! D59   D(8,7,40,42)           -0.0374         estimate D2E/DX2                !
 ! D60   D(8,7,40,49)          116.4272         estimate D2E/DX2                !
 ! D61   D(12,9,10,11)          16.576          estimate D2E/DX2                !
 ! D62   D(12,9,10,16)        -176.5083         estimate D2E/DX2                !
 ! D63   D(26,9,10,11)        -121.0435         estimate D2E/DX2                !
 ! D64   D(26,9,10,16)          45.8722         estimate D2E/DX2                !
 ! D65   D(10,9,12,11)         -16.5761         estimate D2E/DX2                !
 ! D66   D(10,9,12,22)         176.503          estimate D2E/DX2                !
 ! D67   D(26,9,12,11)         121.0428         estimate D2E/DX2                !
 ! D68   D(26,9,12,22)         -45.8781         estimate D2E/DX2                !
 ! D69   D(10,9,26,25)           0.0101         estimate D2E/DX2                !
 ! D70   D(10,9,26,27)         123.5119         estimate D2E/DX2                !
 ! D71   D(12,9,26,25)        -123.5096         estimate D2E/DX2                !
 ! D72   D(12,9,26,27)          -0.0078         estimate D2E/DX2                !
 ! D73   D(9,10,11,1)          121.0218         estimate D2E/DX2                !
 ! D74   D(9,10,11,12)         -16.5768         estimate D2E/DX2                !
 ! D75   D(16,10,11,1)         -45.8971         estimate D2E/DX2                !
 ! D76   D(16,10,11,12)        176.5043         estimate D2E/DX2                !
 ! D77   D(9,10,16,13)          -7.0329         estimate D2E/DX2                !
 ! D78   D(9,10,16,15)        -153.9984         estimate D2E/DX2                !
 ! D79   D(11,10,16,13)        154.025          estimate D2E/DX2                !
 ! D80   D(11,10,16,15)          7.0595         estimate D2E/DX2                !
 ! D81   D(1,11,12,9)         -121.0221         estimate D2E/DX2                !
 ! D82   D(1,11,12,22)          45.9013         estimate D2E/DX2                !
 ! D83   D(10,11,12,9)          16.5767         estimate D2E/DX2                !
 ! D84   D(10,11,12,22)       -176.4999         estimate D2E/DX2                !
 ! D85   D(9,12,22,21)           7.0409         estimate D2E/DX2                !
 ! D86   D(9,12,22,23)         153.9991         estimate D2E/DX2                !
 ! D87   D(11,12,22,21)       -154.024          estimate D2E/DX2                !
 ! D88   D(11,12,22,23)         -7.0658         estimate D2E/DX2                !
 ! D89   D(16,13,14,15)          8.1774         estimate D2E/DX2                !
 ! D90   D(16,13,14,51)        139.3634         estimate D2E/DX2                !
 ! D91   D(30,13,14,15)       -126.6949         estimate D2E/DX2                !
 ! D92   D(30,13,14,51)          4.491          estimate D2E/DX2                !
 ! D93   D(14,13,16,10)       -164.9172         estimate D2E/DX2                !
 ! D94   D(14,13,16,15)         -8.0498         estimate D2E/DX2                !
 ! D95   D(30,13,16,10)        -36.9863         estimate D2E/DX2                !
 ! D96   D(30,13,16,15)        119.881          estimate D2E/DX2                !
 ! D97   D(14,13,30,29)          0.004          estimate D2E/DX2                !
 ! D98   D(14,13,30,31)        116.431          estimate D2E/DX2                !
 ! D99   D(16,13,30,29)       -116.4547         estimate D2E/DX2                !
 ! D100  D(16,13,30,31)         -0.0276         estimate D2E/DX2                !
 ! D101  D(13,14,15,5)         126.6986         estimate D2E/DX2                !
 ! D102  D(13,14,15,16)         -8.1771         estimate D2E/DX2                !
 ! D103  D(51,14,15,5)          -4.4877         estimate D2E/DX2                !
 ! D104  D(51,14,15,16)       -139.3634         estimate D2E/DX2                !
 ! D105  D(13,14,51,48)         -4.4606         estimate D2E/DX2                !
 ! D106  D(13,14,51,50)       -110.6713         estimate D2E/DX2                !
 ! D107  D(15,14,51,48)        110.6917         estimate D2E/DX2                !
 ! D108  D(15,14,51,50)          4.481          estimate D2E/DX2                !
 ! D109  D(5,15,16,10)          37.005          estimate D2E/DX2                !
 ! D110  D(5,15,16,13)        -119.8603         estimate D2E/DX2                !
 ! D111  D(14,15,16,10)        164.9155         estimate D2E/DX2                !
 ! D112  D(14,15,16,13)          8.0501         estimate D2E/DX2                !
 ! D113  D(20,17,18,4)         164.9135         estimate D2E/DX2                !
 ! D114  D(20,17,18,19)          8.0441         estimate D2E/DX2                !
 ! D115  D(23,17,18,4)          36.9909         estimate D2E/DX2                !
 ! D116  D(23,17,18,19)       -119.8785         estimate D2E/DX2                !
 ! D117  D(18,17,20,19)         -8.1716         estimate D2E/DX2                !
 ! D118  D(18,17,20,52)       -139.3702         estimate D2E/DX2                !
 ! D119  D(23,17,20,19)        126.6946         estimate D2E/DX2                !
 ! D120  D(23,17,20,52)         -4.504          estimate D2E/DX2                !
 ! D121  D(18,17,23,22)          0.0178         estimate D2E/DX2                !
 ! D122  D(18,17,23,24)        116.4599         estimate D2E/DX2                !
 ! D123  D(20,17,23,22)       -116.4338         estimate D2E/DX2                !
 ! D124  D(20,17,23,24)          0.0083         estimate D2E/DX2                !
 ! D125  D(4,18,19,20)        -164.9121         estimate D2E/DX2                !
 ! D126  D(4,18,19,43)         -37.0157         estimate D2E/DX2                !
 ! D127  D(17,18,19,20)         -8.044          estimate D2E/DX2                !
 ! D128  D(17,18,19,43)        119.8524         estimate D2E/DX2                !
 ! D129  D(18,19,20,17)          8.171          estimate D2E/DX2                !
 ! D130  D(18,19,20,52)        139.3693         estimate D2E/DX2                !
 ! D131  D(43,19,20,17)       -126.6923         estimate D2E/DX2                !
 ! D132  D(43,19,20,52)          4.506          estimate D2E/DX2                !
 ! D133  D(18,19,43,44)          0.0256         estimate D2E/DX2                !
 ! D134  D(18,19,43,46)       -116.4299         estimate D2E/DX2                !
 ! D135  D(20,19,43,44)        116.457          estimate D2E/DX2                !
 ! D136  D(20,19,43,46)          0.0014         estimate D2E/DX2                !
 ! D137  D(17,20,52,53)          4.4728         estimate D2E/DX2                !
 ! D138  D(17,20,52,55)        110.6684         estimate D2E/DX2                !
 ! D139  D(19,20,52,53)       -110.6946         estimate D2E/DX2                !
 ! D140  D(19,20,52,55)         -4.4991         estimate D2E/DX2                !
 ! D141  D(24,21,22,12)        164.9076         estimate D2E/DX2                !
 ! D142  D(24,21,22,23)          8.0463         estimate D2E/DX2                !
 ! D143  D(34,21,22,12)         36.9812         estimate D2E/DX2                !
 ! D144  D(34,21,22,23)       -119.88           estimate D2E/DX2                !
 ! D145  D(22,21,24,23)         -8.1741         estimate D2E/DX2                !
 ! D146  D(22,21,24,53)       -139.3741         estimate D2E/DX2                !
 ! D147  D(34,21,24,23)        126.6955         estimate D2E/DX2                !
 ! D148  D(34,21,24,53)         -4.5045         estimate D2E/DX2                !
 ! D149  D(22,21,34,33)          0.0285         estimate D2E/DX2                !
 ! D150  D(22,21,34,35)        116.4573         estimate D2E/DX2                !
 ! D151  D(24,21,34,33)       -116.4262         estimate D2E/DX2                !
 ! D152  D(24,21,34,35)          0.0026         estimate D2E/DX2                !
 ! D153  D(12,22,23,17)        -37.0029         estimate D2E/DX2                !
 ! D154  D(12,22,23,24)       -164.9075         estimate D2E/DX2                !
 ! D155  D(21,22,23,17)        119.8579         estimate D2E/DX2                !
 ! D156  D(21,22,23,24)         -8.0466         estimate D2E/DX2                !
 ! D157  D(17,23,24,21)       -126.699          estimate D2E/DX2                !
 ! D158  D(17,23,24,53)          4.5013         estimate D2E/DX2                !
 ! D159  D(22,23,24,21)          8.1736         estimate D2E/DX2                !
 ! D160  D(22,23,24,53)        139.3738         estimate D2E/DX2                !
 ! D161  D(21,24,53,52)        110.6704         estimate D2E/DX2                !
 ! D162  D(21,24,53,54)          4.4797         estimate D2E/DX2                !
 ! D163  D(23,24,53,52)         -4.4987         estimate D2E/DX2                !
 ! D164  D(23,24,53,54)       -110.6895         estimate D2E/DX2                !
 ! D165  D(31,25,26,9)         -45.8937         estimate D2E/DX2                !
 ! D166  D(31,25,26,27)        176.5064         estimate D2E/DX2                !
 ! D167  D(56,25,26,9)         121.0197         estimate D2E/DX2                !
 ! D168  D(56,25,26,27)        -16.5803         estimate D2E/DX2                !
 ! D169  D(26,25,31,28)        154.0242         estimate D2E/DX2                !
 ! D170  D(26,25,31,30)          7.0485         estimate D2E/DX2                !
 ! D171  D(56,25,31,28)         -7.0258         estimate D2E/DX2                !
 ! D172  D(56,25,31,30)       -154.0016         estimate D2E/DX2                !
 ! D173  D(26,25,56,27)         16.579          estimate D2E/DX2                !
 ! D174  D(26,25,56,38)       -121.041          estimate D2E/DX2                !
 ! D175  D(31,25,56,27)       -176.5104         estimate D2E/DX2                !
 ! D176  D(31,25,56,38)         45.8696         estimate D2E/DX2                !
 ! D177  D(9,26,27,33)          45.8915         estimate D2E/DX2                !
 ! D178  D(9,26,27,56)        -121.0211         estimate D2E/DX2                !
 ! D179  D(25,26,27,33)       -176.5071         estimate D2E/DX2                !
 ! D180  D(25,26,27,56)         16.5803         estimate D2E/DX2                !
 ! D181  D(26,27,33,32)       -154.0194         estimate D2E/DX2                !
 ! D182  D(26,27,33,34)         -7.0466         estimate D2E/DX2                !
 ! D183  D(56,27,33,32)          7.0304         estimate D2E/DX2                !
 ! D184  D(56,27,33,34)        154.0033         estimate D2E/DX2                !
 ! D185  D(26,27,56,25)        -16.579          estimate D2E/DX2                !
 ! D186  D(26,27,56,38)        121.0405         estimate D2E/DX2                !
 ! D187  D(33,27,56,25)        176.5099         estimate D2E/DX2                !
 ! D188  D(33,27,56,38)        -45.8705         estimate D2E/DX2                !
 ! D189  D(31,28,29,30)          8.1674         estimate D2E/DX2                !
 ! D190  D(31,28,29,48)        139.3749         estimate D2E/DX2                !
 ! D191  D(41,28,29,30)       -126.6907         estimate D2E/DX2                !
 ! D192  D(41,28,29,48)          4.5168         estimate D2E/DX2                !
 ! D193  D(29,28,31,25)       -164.9138         estimate D2E/DX2                !
 ! D194  D(29,28,31,30)         -8.0399         estimate D2E/DX2                !
 ! D195  D(41,28,31,25)        -36.9998         estimate D2E/DX2                !
 ! D196  D(41,28,31,30)        119.8742         estimate D2E/DX2                !
 ! D197  D(29,28,41,42)        116.4323         estimate D2E/DX2                !
 ! D198  D(29,28,41,49)         -0.0186         estimate D2E/DX2                !
 ! D199  D(31,28,41,42)         -0.0097         estimate D2E/DX2                !
 ! D200  D(31,28,41,49)       -116.4607         estimate D2E/DX2                !
 ! D201  D(28,29,30,13)        126.6934         estimate D2E/DX2                !
 ! D202  D(28,29,30,31)         -8.1668         estimate D2E/DX2                !
 ! D203  D(48,29,30,13)         -4.5148         estimate D2E/DX2                !
 ! D204  D(48,29,30,31)       -139.375          estimate D2E/DX2                !
 ! D205  D(28,29,48,47)         -4.487          estimate D2E/DX2                !
 ! D206  D(28,29,48,51)       -110.668          estimate D2E/DX2                !
 ! D207  D(30,29,48,47)        110.6924         estimate D2E/DX2                !
 ! D208  D(30,29,48,51)          4.5114         estimate D2E/DX2                !
 ! D209  D(13,30,31,25)         37.02           estimate D2E/DX2                !
 ! D210  D(13,30,31,28)       -119.8528         estimate D2E/DX2                !
 ! D211  D(29,30,31,25)        164.9126         estimate D2E/DX2                !
 ! D212  D(29,30,31,28)          8.0397         estimate D2E/DX2                !
 ! D213  D(35,32,33,27)        164.9163         estimate D2E/DX2                !
 ! D214  D(35,32,33,34)          8.0448         estimate D2E/DX2                !
 ! D215  D(45,32,33,27)         36.987          estimate D2E/DX2                !
 ! D216  D(45,32,33,34)       -119.8845         estimate D2E/DX2                !
 ! D217  D(33,32,35,34)         -8.1724         estimate D2E/DX2                !
 ! D218  D(33,32,35,54)       -139.3702         estimate D2E/DX2                !
 ! D219  D(45,32,35,34)        126.699          estimate D2E/DX2                !
 ! D220  D(45,32,35,54)         -4.4988         estimate D2E/DX2                !
 ! D221  D(33,32,45,44)          0.0264         estimate D2E/DX2                !
 ! D222  D(33,32,45,46)        116.462          estimate D2E/DX2                !
 ! D223  D(35,32,45,44)       -116.4326         estimate D2E/DX2                !
 ! D224  D(35,32,45,46)          0.003          estimate D2E/DX2                !
 ! D225  D(27,33,34,21)        -37.0211         estimate D2E/DX2                !
 ! D226  D(27,33,34,35)       -164.9159         estimate D2E/DX2                !
 ! D227  D(32,33,34,21)        119.8503         estimate D2E/DX2                !
 ! D228  D(32,33,34,35)         -8.0445         estimate D2E/DX2                !
 ! D229  D(21,34,35,32)       -126.6904         estimate D2E/DX2                !
 ! D230  D(21,34,35,54)          4.5065         estimate D2E/DX2                !
 ! D231  D(33,34,35,32)          8.1715         estimate D2E/DX2                !
 ! D232  D(33,34,35,54)        139.3685         estimate D2E/DX2                !
 ! D233  D(32,35,54,53)        110.669          estimate D2E/DX2                !
 ! D234  D(32,35,54,55)          4.4726         estimate D2E/DX2                !
 ! D235  D(34,35,54,53)         -4.4975         estimate D2E/DX2                !
 ! D236  D(34,35,54,55)       -110.6938         estimate D2E/DX2                !
 ! D237  D(3,36,37,38)        -121.0444         estimate D2E/DX2                !
 ! D238  D(3,36,37,42)          45.879          estimate D2E/DX2                !
 ! D239  D(39,36,37,38)         16.5759         estimate D2E/DX2                !
 ! D240  D(39,36,37,42)       -176.5008         estimate D2E/DX2                !
 ! D241  D(3,36,39,38)         121.0444         estimate D2E/DX2                !
 ! D242  D(3,36,39,44)         -45.8702         estimate D2E/DX2                !
 ! D243  D(37,36,39,38)        -16.5758         estimate D2E/DX2                !
 ! D244  D(37,36,39,44)        176.5097         estimate D2E/DX2                !
 ! D245  D(36,37,38,39)        -16.5765         estimate D2E/DX2                !
 ! D246  D(36,37,38,56)        121.0212         estimate D2E/DX2                !
 ! D247  D(42,37,38,39)        176.498          estimate D2E/DX2                !
 ! D248  D(42,37,38,56)        -45.9044         estimate D2E/DX2                !
 ! D249  D(36,37,42,40)         -7.0448         estimate D2E/DX2                !
 ! D250  D(36,37,42,41)       -153.9984         estimate D2E/DX2                !
 ! D251  D(38,37,42,40)        154.0234         estimate D2E/DX2                !
 ! D252  D(38,37,42,41)          7.0698         estimate D2E/DX2                !
 ! D253  D(37,38,39,36)         16.5764         estimate D2E/DX2                !
 ! D254  D(37,38,39,44)       -176.5059         estimate D2E/DX2                !
 ! D255  D(56,38,39,36)       -121.0198         estimate D2E/DX2                !
 ! D256  D(56,38,39,44)         45.8979         estimate D2E/DX2                !
 ! D257  D(37,38,56,25)          0.0129         estimate D2E/DX2                !
 ! D258  D(37,38,56,27)       -123.5067         estimate D2E/DX2                !
 ! D259  D(39,38,56,25)        123.5087         estimate D2E/DX2                !
 ! D260  D(39,38,56,27)         -0.0108         estimate D2E/DX2                !
 ! D261  D(36,39,44,43)          7.0316         estimate D2E/DX2                !
 ! D262  D(36,39,44,45)        154.0002         estimate D2E/DX2                !
 ! D263  D(38,39,44,43)       -154.0246         estimate D2E/DX2                !
 ! D264  D(38,39,44,45)         -7.056          estimate D2E/DX2                !
 ! D265  D(7,40,42,37)         -36.9739         estimate D2E/DX2                !
 ! D266  D(7,40,42,41)         119.8845         estimate D2E/DX2                !
 ! D267  D(49,40,42,37)       -164.9096         estimate D2E/DX2                !
 ! D268  D(49,40,42,41)         -8.0513         estimate D2E/DX2                !
 ! D269  D(7,40,49,41)        -126.6989         estimate D2E/DX2                !
 ! D270  D(7,40,49,47)           4.4905         estimate D2E/DX2                !
 ! D271  D(42,40,49,41)          8.1789         estimate D2E/DX2                !
 ! D272  D(42,40,49,47)        139.3683         estimate D2E/DX2                !
 ! D273  D(28,41,42,37)         36.9964         estimate D2E/DX2                !
 ! D274  D(28,41,42,40)       -119.8612         estimate D2E/DX2                !
 ! D275  D(49,41,42,37)        164.9091         estimate D2E/DX2                !
 ! D276  D(49,41,42,40)          8.0516         estimate D2E/DX2                !
 ! D277  D(28,41,49,40)        126.7005         estimate D2E/DX2                !
 ! D278  D(28,41,49,47)         -4.489          estimate D2E/DX2                !
 ! D279  D(42,41,49,40)         -8.1786         estimate D2E/DX2                !
 ! D280  D(42,41,49,47)       -139.3681         estimate D2E/DX2                !
 ! D281  D(19,43,44,39)         36.9873         estimate D2E/DX2                !
 ! D282  D(19,43,44,45)       -119.8818         estimate D2E/DX2                !
 ! D283  D(46,43,44,39)        164.9147         estimate D2E/DX2                !
 ! D284  D(46,43,44,45)          8.0456         estimate D2E/DX2                !
 ! D285  D(19,43,46,45)        126.6967         estimate D2E/DX2                !
 ! D286  D(19,43,46,55)         -4.4986         estimate D2E/DX2                !
 ! D287  D(44,43,46,45)         -8.1731         estimate D2E/DX2                !
 ! D288  D(44,43,46,55)       -139.3685         estimate D2E/DX2                !
 ! D289  D(39,44,45,32)        -37.0142         estimate D2E/DX2                !
 ! D290  D(39,44,45,46)       -164.9136         estimate D2E/DX2                !
 ! D291  D(43,44,45,32)        119.8536         estimate D2E/DX2                !
 ! D292  D(43,44,45,46)         -8.0458         estimate D2E/DX2                !
 ! D293  D(32,45,46,43)       -126.6934         estimate D2E/DX2                !
 ! D294  D(32,45,46,55)          4.502          estimate D2E/DX2                !
 ! D295  D(44,45,46,43)          8.1727         estimate D2E/DX2                !
 ! D296  D(44,45,46,55)        139.3682         estimate D2E/DX2                !
 ! D297  D(43,46,55,52)          4.4717         estimate D2E/DX2                !
 ! D298  D(43,46,55,54)        110.6693         estimate D2E/DX2                !
 ! D299  D(45,46,55,52)       -110.6921         estimate D2E/DX2                !
 ! D300  D(45,46,55,54)         -4.4945         estimate D2E/DX2                !
 ! D301  D(49,47,48,29)         -0.0051         estimate D2E/DX2                !
 ! D302  D(49,47,48,51)        121.8698         estimate D2E/DX2                !
 ! D303  D(50,47,48,29)       -121.8832         estimate D2E/DX2                !
 ! D304  D(50,47,48,51)         -0.0083         estimate D2E/DX2                !
 ! D305  D(48,47,49,40)       -110.6709         estimate D2E/DX2                !
 ! D306  D(48,47,49,41)          4.485          estimate D2E/DX2                !
 ! D307  D(50,47,49,40)         -4.4653         estimate D2E/DX2                !
 ! D308  D(50,47,49,41)        110.6907         estimate D2E/DX2                !
 ! D309  D(48,47,50,6)         121.8707         estimate D2E/DX2                !
 ! D310  D(48,47,50,51)          0.0083         estimate D2E/DX2                !
 ! D311  D(49,47,50,6)          -0.0242         estimate D2E/DX2                !
 ! D312  D(49,47,50,51)       -121.8865         estimate D2E/DX2                !
 ! D313  D(29,48,51,14)         -0.0304         estimate D2E/DX2                !
 ! D314  D(29,48,51,50)        121.8682         estimate D2E/DX2                !
 ! D315  D(47,48,51,14)       -121.8903         estimate D2E/DX2                !
 ! D316  D(47,48,51,50)          0.0083         estimate D2E/DX2                !
 ! D317  D(6,50,51,14)          -0.003          estimate D2E/DX2                !
 ! D318  D(6,50,51,48)        -121.8858         estimate D2E/DX2                !
 ! D319  D(47,50,51,14)        121.8744         estimate D2E/DX2                !
 ! D320  D(47,50,51,48)         -0.0083         estimate D2E/DX2                !
 ! D321  D(20,52,53,24)          0.019          estimate D2E/DX2                !
 ! D322  D(20,52,53,54)        121.8856         estimate D2E/DX2                !
 ! D323  D(55,52,53,24)       -121.8672         estimate D2E/DX2                !
 ! D324  D(55,52,53,54)         -0.0007         estimate D2E/DX2                !
 ! D325  D(20,52,55,46)          0.0176         estimate D2E/DX2                !
 ! D326  D(20,52,55,54)       -121.8709         estimate D2E/DX2                !
 ! D327  D(53,52,55,46)        121.8892         estimate D2E/DX2                !
 ! D328  D(53,52,55,54)          0.0007         estimate D2E/DX2                !
 ! D329  D(24,53,54,35)          0.012          estimate D2E/DX2                !
 ! D330  D(24,53,54,55)        121.8837         estimate D2E/DX2                !
 ! D331  D(52,53,54,35)       -121.8709         estimate D2E/DX2                !
 ! D332  D(52,53,54,55)          0.0007         estimate D2E/DX2                !
 ! D333  D(35,54,55,46)          0.0147         estimate D2E/DX2                !
 ! D334  D(35,54,55,52)        121.8866         estimate D2E/DX2                !
 ! D335  D(53,54,55,46)       -121.8727         estimate D2E/DX2                !
 ! D336  D(53,54,55,52)         -0.0007         estimate D2E/DX2                !
 --------------------------------------------------------------------------------
 Trust Radius=3.00D-01 FncErr=1.00D-07 GrdErr=1.00D-06
 Number of steps in this run=    336 maximum allowed number of steps=    336.
 GradGradGradGradGradGradGradGradGradGradGradGradGradGradGradGradGradGrad

 Stoichiometry    C55P(2)
 Framework group  C1[X(C55P)]
 Deg. of freedom   162
 Full point group                 C1      NOp   1
 Largest Abelian subgroup         C1      NOp   1
 Largest concise Abelian subgroup C1      NOp   1
                         Standard orientation:                         
 ---------------------------------------------------------------------
 Center     Atomic      Atomic             Coordinates (Angstroms)
 Number     Number       Type             X           Y           Z
 ---------------------------------------------------------------------
      1          6           0        0.000001    2.300335    0.000762
      2          6           0       -1.062185    2.026071   -1.009641
      3          6           0        0.000000    1.365437   -1.821633
      4          6           0        1.062184    2.026043   -1.009620
      5          6           0       -3.455677    2.317433    0.002424
      6          6           0       -4.504016    1.802751   -0.895399
      7          6           0       -3.455558    1.373453   -1.836977
      8          6           0       -2.403696    2.077792   -1.036332
      9          6           0        0.000005    0.057728    2.241836
     10          6           0       -1.062169    1.068073    1.967552
     11          6           0        0.000005    1.880146    1.306936
     12          6           0        1.062184    1.068077    1.967538
     13          6           0       -3.455668    0.056023    2.258918
     14          6           0       -4.504045    0.953940    1.744327
     15          6           0       -3.455528    1.895311    1.314874
     16          6           0       -2.403692    1.094823    2.019287
     17          6           0        3.455674    2.317409    0.002433
     18          6           0        2.403702    2.077785   -1.036357
     19          6           0        3.455553    1.373404   -1.836923
     20          6           0        4.504034    1.802759   -0.895414
     21          6           0        3.455688    0.056035    2.258952
     22          6           0        2.403701    1.094829    2.019346
     23          6           0        3.455541    1.895333    1.314896
     24          6           0        4.504024    0.953911    1.744260
     25          6           0       -1.062188   -1.909118    1.009666
     26          6           0       -0.000012   -1.248480    1.821681
     27          6           0        1.062180   -1.909098    1.009685
     28          6           0       -3.455695   -2.200500   -0.002393
     29          6           0       -4.504012   -1.685766    0.895423
     30          6           0       -3.455559   -1.256455    1.836967
     31          6           0       -2.403700   -1.960825    1.036386
     32          6           0        3.455670   -2.200394   -0.002396
     33          6           0        2.403700   -1.960808    1.036375
     34          6           0        3.455563   -1.256436    1.836975
     35          6           0        4.504029   -1.685794    0.895439
     36          6           0       -0.000011    0.059222   -2.241777
     37          6           0       -1.062179   -0.951119   -1.967466
     38          6           0        0.000008   -1.763205   -1.306895
     39          6           0        1.062171   -0.951125   -1.967523
     40          6           0       -3.455671    0.060954   -2.258853
     41          6           0       -3.455542   -1.778328   -1.314834
     42          6           0       -2.403702   -0.977866   -2.019286
     43          6           0        3.455667    0.060933   -2.258902
     44          6           0        2.403688   -0.977858   -2.019267
     45          6           0        3.455537   -1.778395   -1.314888
     46          6           0        4.504021   -0.836952   -1.744265
     47          6           0       -5.549474   -0.417124   -0.926103
     48          6           0       -5.549574   -0.867722    0.475647
     49          6           0       -4.504045   -0.836948   -1.744261
     50          6           0       -5.549552    0.984696   -0.475592
     51          6           0       -5.549439    0.534096    0.926128
     52          6           0        5.549509    0.984653   -0.475596
     53          6           0        5.549538    0.534126    0.926181
     54          6           0        5.549504   -0.867683    0.475609
     55          6           0        5.549494   -0.417142   -0.926127
     56         15           0        0.000009   -2.183376   -0.000714
 ---------------------------------------------------------------------
 Rotational constants (GHZ):      0.1688995      0.0542869      0.0537513
 Standard basis: 6-31G(d) (6D, 7F)
 There are   844 symmetry adapted cartesian basis functions of A   symmetry.
 There are   844 symmetry adapted basis functions of A   symmetry.
   844 basis functions,  1592 primitive gaussians,   844 cartesian basis functions
   173 alpha electrons      172 beta electrons
       nuclear repulsion energy      7489.3807414269 Hartrees.
 NAtoms=   56 NActive=   56 NUniq=   56 SFac= 1.00D+00 NAtFMM=   60 NAOKFM=F Big=F
 Integral buffers will be    262144 words long.
 Raffenetti 2 integral format.
 Two-electron integral symmetry is turned on.
 Nuclear repulsion after empirical dispersion term =     7489.2711703794 Hartrees.
 One-electron integrals computed using PRISM.
 NBasis=   844 RedAO= T EigKep=  2.09D-04  NBF=   844
 NBsUse=   844 1.00D-06 EigRej= -1.00D+00 NBFU=   844
 ExpMin= 9.98D-02 ExpMax= 1.94D+04 ExpMxC= 2.91D+03 IAcc=2 IRadAn=         4 AccDes= 0.00D+00
 Harris functional with IExCor=  402 and IRadAn=       4 diagonalized for initial guess.
 HarFok:  IExCor=  402 AccDes= 0.00D+00 IRadAn=         4 IDoV= 1 UseB2=F ITyADJ=14
 ICtDFT=  3500011 ScaDFX=  1.000000  1.000000  1.000000  1.000000
 FoFCou: FMM=F IPFlag=           0 FMFlag=      100000 FMFlg1=           0
         NFxFlg=           0 DoJE=T BraDBF=F KetDBF=T FulRan=T
         wScrn=  0.000000 ICntrl=     500 IOpCl=  0 I1Cent=   200000004 NGrid=           0
         NMat0=    1 NMatS0=      1 NMatT0=    0 NMatD0=    1 NMtDS0=    0 NMtDT0=    0
 Petite list used in FoFCou.
 Initial guess <Sx>= 0.0000 <Sy>= 0.0000 <Sz>= 0.5000 <S**2>= 0.7500 S= 0.5000
 Requested convergence on RMS density matrix=1.00D-08 within 128 cycles.
 Requested convergence on MAX density matrix=1.00D-06.
 Requested convergence on             energy=1.00D-06.
 No special actions if energy rises.
 Integral accuracy reduced to 1.0D-05 until final iterations.
 Initial convergence to 1.0D-05 achieved.  Increase integral accuracy.
 SCF Done:  E(UB3LYP) =  -2435.77092716     A.U. after   27 cycles
            NFock= 27  Conv=0.85D-08     -V/T= 2.0073
 <Sx>= 0.0000 <Sy>= 0.0000 <Sz>= 0.5000 <S**2>= 0.7693 S= 0.5096
 <L.S>= 0.000000000000E+00
 Annihilation of the first spin contaminant:
 S**2 before annihilation     0.7693,   after     0.7504

 **********************************************************************

            Population analysis using the SCF density.

 **********************************************************************

 Orbital symmetries:
 Alpha Orbitals:
       Occupied  (A) (A) (A) (A) (A) (A) (A) (A) (A) (A) (A) (A)
                 (A) (A) (A) (A) (A) (A) (A) (A) (A) (A) (A) (A)
                 (A) (A) (A) (A) (A) (A) (A) (A) (A) (A) (A) (A)
                 (A) (A) (A) (A) (A) (A) (A) (A) (A) (A) (A) (A)
                 (A) (A) (A) (A) (A) (A) (A) (A) (A) (A) (A) (A)
                 (A) (A) (A) (A) (A) (A) (A) (A) (A) (A) (A) (A)
                 (A) (A) (A) (A) (A) (A) (A) (A) (A) (A) (A) (A)
                 (A) (A) (A) (A) (A) (A) (A) (A) (A) (A) (A) (A)
                 (A) (A) (A) (A) (A) (A) (A) (A) (A) (A) (A) (A)
                 (A) (A) (A) (A) (A) (A) (A) (A) (A) (A) (A) (A)
                 (A) (A) (A) (A) (A) (A) (A) (A) (A) (A) (A) (A)
                 (A) (A) (A) (A) (A) (A) (A) (A) (A) (A) (A) (A)
                 (A) (A) (A) (A) (A) (A) (A) (A) (A) (A) (A) (A)
                 (A) (A) (A) (A) (A) (A) (A) (A) (A) (A) (A) (A)
                 (A) (A) (A) (A) (A)
       Virtual   (A) (A) (A) (A) (A) (A) (A) (A) (A) (A) (A) (A)
                 (A) (A) (A) (A) (A) (A) (A) (A) (A) (A) (A) (A)
                 (A) (A) (A) (A) (A) (A) (A) (A) (A) (A) (A) (A)
                 (A) (A) (A) (A) (A) (A) (A) (A) (A) (A) (A) (A)
                 (A) (A) (A) (A) (A) (A) (A) (A) (A) (A) (A) (A)
                 (A) (A) (A) (A) (A) (A) (A) (A) (A) (A) (A) (A)
                 (A) (A) (A) (A) (A) (A) (A) (A) (A) (A) (A) (A)
                 (A) (A) (A) (A) (A) (A) (A) (A) (A) (A) (A) (A)
                 (A) (A) (A) (A) (A) (A) (A) (A) (A) (A) (A) (A)
                 (A) (A) (A) (A) (A) (A) (A) (A) (A) (A) (A) (A)
                 (A) (A) (A) (A) (A) (A) (A) (A) (A) (A) (A) (A)
                 (A) (A) (A) (A) (A) (A) (A) (A) (A) (A) (A) (A)
                 (A) (A) (A) (A) (A) (A) (A) (A) (A) (A) (A) (A)
                 (A) (A) (A) (A) (A) (A) (A) (A) (A) (A) (A) (A)
                 (A) (A) (A) (A) (A) (A) (A) (A) (A) (A) (A) (A)
                 (A) (A) (A) (A) (A) (A) (A) (A) (A) (A) (A) (A)
                 (A) (A) (A) (A) (A) (A) (A) (A) (A) (A) (A) (A)
                 (A) (A) (A) (A) (A) (A) (A) (A) (A) (A) (A) (A)
                 (A) (A) (A) (A) (A) (A) (A) (A) (A) (A) (A) (A)
                 (A) (A) (A) (A) (A) (A) (A) (A) (A) (A) (A) (A)
                 (A) (A) (A) (A) (A) (A) (A) (A) (A) (A) (A) (A)
                 (A) (A) (A) (A) (A) (A) (A) (A) (A) (A) (A) (A)
                 (A) (A) (A) (A) (A) (A) (A) (A) (A) (A) (A) (A)
                 (A) (A) (A) (A) (A) (A) (A) (A) (A) (A) (A) (A)
                 (A) (A) (A) (A) (A) (A) (A) (A) (A) (A) (A) (A)
                 (A) (A) (A) (A) (A) (A) (A) (A) (A) (A) (A) (A)
                 (A) (A) (A) (A) (A) (A) (A) (A) (A) (A) (A) (A)
                 (A) (A) (A) (A) (A) (A) (A) (A) (A) (A) (A) (A)
                 (A) (A) (A) (A) (A) (A) (A) (A) (A) (A) (A) (A)
                 (A) (A) (A) (A) (A) (A) (A) (A) (A) (A) (A) (A)
                 (A) (A) (A) (A) (A) (A) (A) (A) (A) (A) (A) (A)
                 (A) (A) (A) (A) (A) (A) (A) (A) (A) (A) (A) (A)
                 (A) (A) (A) (A) (A) (A) (A) (A) (A) (A) (A) (A)
                 (A) (A) (A) (A) (A) (A) (A) (A) (A) (A) (A) (A)
                 (A) (A) (A) (A) (A) (A) (A) (A) (A) (A) (A) (A)
                 (A) (A) (A) (A) (A) (A) (A) (A) (A) (A) (A) (A)
                 (A) (A) (A) (A) (A) (A) (A) (A) (A) (A) (A) (A)
                 (A) (A) (A) (A) (A) (A) (A) (A) (A) (A) (A) (A)
                 (A) (A) (A) (A) (A) (A) (A) (A) (A) (A) (A) (A)
                 (A) (A) (A) (A) (A) (A) (A) (A) (A) (A) (A) (A)
                 (A) (A) (A) (A) (A) (A) (A) (A) (A) (A) (A) (A)
                 (A) (A) (A) (A) (A) (A) (A) (A) (A) (A) (A) (A)
                 (A) (A) (A) (A) (A) (A) (A) (A) (A) (A) (A) (A)
                 (A) (A) (A) (A) (A) (A) (A) (A) (A) (A) (A) (A)
                 (A) (A) (A) (A) (A) (A) (A) (A) (A) (A) (A) (A)
                 (A) (A) (A) (A) (A) (A) (A) (A) (A) (A) (A) (A)
                 (A) (A) (A) (A) (A) (A) (A) (A) (A) (A) (A) (A)
                 (A) (A) (A) (A) (A) (A) (A) (A) (A) (A) (A) (A)
                 (A) (A) (A) (A) (A) (A) (A) (A) (A) (A) (A) (A)
                 (A) (A) (A) (A) (A) (A) (A) (A) (A) (A) (A) (A)
                 (A) (A) (A) (A) (A) (A) (A) (A) (A) (A) (A) (A)
                 (A) (A) (A) (A) (A) (A) (A) (A) (A) (A) (A) (A)
                 (A) (A) (A) (A) (A) (A) (A) (A) (A) (A) (A) (A)
                 (A) (A) (A) (A) (A) (A) (A) (A) (A) (A) (A) (A)
                 (A) (A) (A) (A) (A) (A) (A) (A) (A) (A) (A) (A)
                 (A) (A) (A) (A) (A) (A) (A) (A) (A) (A) (A)
 Beta  Orbitals:
       Occupied  (A) (A) (A) (A) (A) (A) (A) (A) (A) (A) (A) (A)
                 (A) (A) (A) (A) (A) (A) (A) (A) (A) (A) (A) (A)
                 (A) (A) (A) (A) (A) (A) (A) (A) (A) (A) (A) (A)
                 (A) (A) (A) (A) (A) (A) (A) (A) (A) (A) (A) (A)
                 (A) (A) (A) (A) (A) (A) (A) (A) (A) (A) (A) (A)
                 (A) (A) (A) (A) (A) (A) (A) (A) (A) (A) (A) (A)
                 (A) (A) (A) (A) (A) (A) (A) (A) (A) (A) (A) (A)
                 (A) (A) (A) (A) (A) (A) (A) (A) (A) (A) (A) (A)
                 (A) (A) (A) (A) (A) (A) (A) (A) (A) (A) (A) (A)
                 (A) (A) (A) (A) (A) (A) (A) (A) (A) (A) (A) (A)
                 (A) (A) (A) (A) (A) (A) (A) (A) (A) (A) (A) (A)
                 (A) (A) (A) (A) (A) (A) (A) (A) (A) (A) (A) (A)
                 (A) (A) (A) (A) (A) (A) (A) (A) (A) (A) (A) (A)
                 (A) (A) (A) (A) (A) (A) (A) (A) (A) (A) (A) (A)
                 (A) (A) (A) (A)
       Virtual   (A) (A) (A) (A) (A) (A) (A) (A) (A) (A) (A) (A)
                 (A) (A) (A) (A) (A) (A) (A) (A) (A) (A) (A) (A)
                 (A) (A) (A) (A) (A) (A) (A) (A) (A) (A) (A) (A)
                 (A) (A) (A) (A) (A) (A) (A) (A) (A) (A) (A) (A)
                 (A) (A) (A) (A) (A) (A) (A) (A) (A) (A) (A) (A)
                 (A) (A) (A) (A) (A) (A) (A) (A) (A) (A) (A) (A)
                 (A) (A) (A) (A) (A) (A) (A) (A) (A) (A) (A) (A)
                 (A) (A) (A) (A) (A) (A) (A) (A) (A) (A) (A) (A)
                 (A) (A) (A) (A) (A) (A) (A) (A) (A) (A) (A) (A)
                 (A) (A) (A) (A) (A) (A) (A) (A) (A) (A) (A) (A)
                 (A) (A) (A) (A) (A) (A) (A) (A) (A) (A) (A) (A)
                 (A) (A) (A) (A) (A) (A) (A) (A) (A) (A) (A) (A)
                 (A) (A) (A) (A) (A) (A) (A) (A) (A) (A) (A) (A)
                 (A) (A) (A) (A) (A) (A) (A) (A) (A) (A) (A) (A)
                 (A) (A) (A) (A) (A) (A) (A) (A) (A) (A) (A) (A)
                 (A) (A) (A) (A) (A) (A) (A) (A) (A) (A) (A) (A)
                 (A) (A) (A) (A) (A) (A) (A) (A) (A) (A) (A) (A)
                 (A) (A) (A) (A) (A) (A) (A) (A) (A) (A) (A) (A)
                 (A) (A) (A) (A) (A) (A) (A) (A) (A) (A) (A) (A)
                 (A) (A) (A) (A) (A) (A) (A) (A) (A) (A) (A) (A)
                 (A) (A) (A) (A) (A) (A) (A) (A) (A) (A) (A) (A)
                 (A) (A) (A) (A) (A) (A) (A) (A) (A) (A) (A) (A)
                 (A) (A) (A) (A) (A) (A) (A) (A) (A) (A) (A) (A)
                 (A) (A) (A) (A) (A) (A) (A) (A) (A) (A) (A) (A)
                 (A) (A) (A) (A) (A) (A) (A) (A) (A) (A) (A) (A)
                 (A) (A) (A) (A) (A) (A) (A) (A) (A) (A) (A) (A)
                 (A) (A) (A) (A) (A) (A) (A) (A) (A) (A) (A) (A)
                 (A) (A) (A) (A) (A) (A) (A) (A) (A) (A) (A) (A)
                 (A) (A) (A) (A) (A) (A) (A) (A) (A) (A) (A) (A)
                 (A) (A) (A) (A) (A) (A) (A) (A) (A) (A) (A) (A)
                 (A) (A) (A) (A) (A) (A) (A) (A) (A) (A) (A) (A)
                 (A) (A) (A) (A) (A) (A) (A) (A) (A) (A) (A) (A)
                 (A) (A) (A) (A) (A) (A) (A) (A) (A) (A) (A) (A)
                 (A) (A) (A) (A) (A) (A) (A) (A) (A) (A) (A) (A)
                 (A) (A) (A) (A) (A) (A) (A) (A) (A) (A) (A) (A)
                 (A) (A) (A) (A) (A) (A) (A) (A) (A) (A) (A) (A)
                 (A) (A) (A) (A) (A) (A) (A) (A) (A) (A) (A) (A)
                 (A) (A) (A) (A) (A) (A) (A) (A) (A) (A) (A) (A)
                 (A) (A) (A) (A) (A) (A) (A) (A) (A) (A) (A) (A)
                 (A) (A) (A) (A) (A) (A) (A) (A) (A) (A) (A) (A)
                 (A) (A) (A) (A) (A) (A) (A) (A) (A) (A) (A) (A)
                 (A) (A) (A) (A) (A) (A) (A) (A) (A) (A) (A) (A)
                 (A) (A) (A) (A) (A) (A) (A) (A) (A) (A) (A) (A)
                 (A) (A) (A) (A) (A) (A) (A) (A) (A) (A) (A) (A)
                 (A) (A) (A) (A) (A) (A) (A) (A) (A) (A) (A) (A)
                 (A) (A) (A) (A) (A) (A) (A) (A) (A) (A) (A) (A)
                 (A) (A) (A) (A) (A) (A) (A) (A) (A) (A) (A) (A)
                 (A) (A) (A) (A) (A) (A) (A) (A) (A) (A) (A) (A)
                 (A) (A) (A) (A) (A) (A) (A) (A) (A) (A) (A) (A)
                 (A) (A) (A) (A) (A) (A) (A) (A) (A) (A) (A) (A)
                 (A) (A) (A) (A) (A) (A) (A) (A) (A) (A) (A) (A)
                 (A) (A) (A) (A) (A) (A) (A) (A) (A) (A) (A) (A)
                 (A) (A) (A) (A) (A) (A) (A) (A) (A) (A) (A) (A)
                 (A) (A) (A) (A) (A) (A) (A) (A) (A) (A) (A) (A)
                 (A) (A) (A) (A) (A) (A) (A) (A) (A) (A) (A) (A)
                 (A) (A) (A) (A) (A) (A) (A) (A) (A) (A) (A) (A)
 The electronic state is 2-A.
 Alpha  occ. eigenvalues --  -77.11168 -10.26617 -10.25810 -10.25809 -10.25202
 Alpha  occ. eigenvalues --  -10.25200 -10.25166 -10.25048 -10.25047 -10.24949
 Alpha  occ. eigenvalues --  -10.24949 -10.24805 -10.24804 -10.24739 -10.24738
 Alpha  occ. eigenvalues --  -10.24719 -10.24645 -10.24607 -10.24607 -10.24590
 Alpha  occ. eigenvalues --  -10.24589 -10.24513 -10.24495 -10.24495 -10.24434
 Alpha  occ. eigenvalues --  -10.24433 -10.24377 -10.24271 -10.24271 -10.24143
 Alpha  occ. eigenvalues --  -10.24142 -10.24091 -10.24090 -10.24046 -10.24045
 Alpha  occ. eigenvalues --  -10.23991 -10.23990 -10.23943 -10.23941 -10.23820
 Alpha  occ. eigenvalues --  -10.23819 -10.23779 -10.23777 -10.23772 -10.23771
 Alpha  occ. eigenvalues --  -10.23726 -10.23725 -10.23689 -10.23688 -10.23685
 Alpha  occ. eigenvalues --  -10.23685 -10.23653 -10.23652 -10.22483 -10.22408
 Alpha  occ. eigenvalues --  -10.22407  -6.61799  -4.77970  -4.77540  -4.77492
 Alpha  occ. eigenvalues --   -0.99661  -0.97763  -0.97557  -0.94312  -0.93903
 Alpha  occ. eigenvalues --   -0.93000  -0.92863  -0.92225  -0.91580  -0.90358
 Alpha  occ. eigenvalues --   -0.89968  -0.89794  -0.87999  -0.86659  -0.80174
 Alpha  occ. eigenvalues --   -0.79989  -0.78868  -0.78337  -0.78038  -0.77906
 Alpha  occ. eigenvalues --   -0.76765  -0.76479  -0.75393  -0.73200  -0.72792
 Alpha  occ. eigenvalues --   -0.72124  -0.71991  -0.71801  -0.70735  -0.70084
 Alpha  occ. eigenvalues --   -0.70079  -0.69880  -0.69732  -0.66587  -0.66105
 Alpha  occ. eigenvalues --   -0.65500  -0.64086  -0.63442  -0.61486  -0.61213
 Alpha  occ. eigenvalues --   -0.60613  -0.59847  -0.56079  -0.55942  -0.54525
 Alpha  occ. eigenvalues --   -0.54017  -0.53332  -0.52413  -0.52307  -0.51329
 Alpha  occ. eigenvalues --   -0.50288  -0.50083  -0.49996  -0.49357  -0.49235
 Alpha  occ. eigenvalues --   -0.48158  -0.47963  -0.47797  -0.47301  -0.47005
 Alpha  occ. eigenvalues --   -0.46196  -0.45878  -0.45082  -0.44900  -0.44537
 Alpha  occ. eigenvalues --   -0.44451  -0.43856  -0.43526  -0.43228  -0.43089
 Alpha  occ. eigenvalues --   -0.42970  -0.42621  -0.41641  -0.41402  -0.41352
 Alpha  occ. eigenvalues --   -0.41163  -0.41044  -0.40875  -0.39617  -0.39562
 Alpha  occ. eigenvalues --   -0.39188  -0.38696  -0.38142  -0.37359  -0.37327
 Alpha  occ. eigenvalues --   -0.37136  -0.37082  -0.36875  -0.35947  -0.34994
 Alpha  occ. eigenvalues --   -0.34924  -0.34400  -0.34359  -0.34273  -0.34207
 Alpha  occ. eigenvalues --   -0.34005  -0.31797  -0.30367  -0.30194  -0.29140
 Alpha  occ. eigenvalues --   -0.28909  -0.27960  -0.27678  -0.27498  -0.26437
 Alpha  occ. eigenvalues --   -0.26060  -0.25004  -0.22614  -0.22140  -0.21929
 Alpha  occ. eigenvalues --   -0.21062  -0.20762  -0.18091
 Alpha virt. eigenvalues --   -0.11172  -0.10557  -0.10412  -0.10198  -0.09417
 Alpha virt. eigenvalues --   -0.08544  -0.08144  -0.07945  -0.07060  -0.04888
 Alpha virt. eigenvalues --   -0.03303  -0.02419  -0.02294  -0.01496  -0.00812
 Alpha virt. eigenvalues --   -0.00174   0.00005   0.00281   0.00554   0.01319
 Alpha virt. eigenvalues --    0.01874   0.02536   0.03518   0.04869   0.04990
 Alpha virt. eigenvalues --    0.05424   0.06860   0.07306   0.08025   0.08227
 Alpha virt. eigenvalues --    0.08565   0.09354   0.09730   0.10136   0.10892
 Alpha virt. eigenvalues --    0.11216   0.12187   0.12380   0.12777   0.13899
 Alpha virt. eigenvalues --    0.14460   0.14632   0.17539   0.17575   0.18143
 Alpha virt. eigenvalues --    0.18184   0.18595   0.19459   0.20279   0.21077
 Alpha virt. eigenvalues --    0.21506   0.21763   0.23202   0.23719   0.23738
 Alpha virt. eigenvalues --    0.24241   0.25869   0.26642   0.26941   0.27429
 Alpha virt. eigenvalues --    0.28123   0.29034   0.29587   0.30655   0.31050
 Alpha virt. eigenvalues --    0.31267   0.31824   0.31852   0.33361   0.34144
 Alpha virt. eigenvalues --    0.34561   0.35305   0.36138   0.36259   0.37538
 Alpha virt. eigenvalues --    0.37869   0.38166   0.38725   0.38876   0.39240
 Alpha virt. eigenvalues --    0.39819   0.41178   0.42040   0.42045   0.42284
 Alpha virt. eigenvalues --    0.42301   0.42648   0.42709   0.43056   0.43439
 Alpha virt. eigenvalues --    0.44063   0.44373   0.44438   0.45553   0.45576
 Alpha virt. eigenvalues --    0.45605   0.45801   0.46023   0.46168   0.46301
 Alpha virt. eigenvalues --    0.46655   0.47098   0.47361   0.47444   0.47671
 Alpha virt. eigenvalues --    0.48332   0.48378   0.48902   0.49022   0.49197
 Alpha virt. eigenvalues --    0.49516   0.49597   0.49706   0.49788   0.50169
 Alpha virt. eigenvalues --    0.50389   0.50510   0.50615   0.50886   0.51535
 Alpha virt. eigenvalues --    0.51542   0.52001   0.52012   0.52109   0.52259
 Alpha virt. eigenvalues --    0.53329   0.53537   0.53677   0.53810   0.54013
 Alpha virt. eigenvalues --    0.54043   0.54508   0.54598   0.54812   0.54888
 Alpha virt. eigenvalues --    0.55139   0.55373   0.55404   0.55619   0.55818
 Alpha virt. eigenvalues --    0.56069   0.56131   0.56622   0.56701   0.57104
 Alpha virt. eigenvalues --    0.57310   0.57414   0.58057   0.58201   0.58651
 Alpha virt. eigenvalues --    0.58757   0.59438   0.59766   0.59872   0.59908
 Alpha virt. eigenvalues --    0.60185   0.60623   0.60905   0.61045   0.61259
 Alpha virt. eigenvalues --    0.61401   0.61545   0.61863   0.62063   0.62131
 Alpha virt. eigenvalues --    0.63133   0.63338   0.63494   0.63540   0.63757
 Alpha virt. eigenvalues --    0.64232   0.64315   0.64616   0.64934   0.65079
 Alpha virt. eigenvalues --    0.65353   0.65430   0.65467   0.65601   0.65747
 Alpha virt. eigenvalues --    0.65868   0.66610   0.67325   0.68003   0.68496
 Alpha virt. eigenvalues --    0.68510   0.69028   0.69072   0.69175   0.70332
 Alpha virt. eigenvalues --    0.70580   0.71583   0.72205   0.72396   0.73020
 Alpha virt. eigenvalues --    0.73947   0.74092   0.74525   0.75143   0.75579
 Alpha virt. eigenvalues --    0.75852   0.75912   0.76344   0.76600   0.76847
 Alpha virt. eigenvalues --    0.77362   0.77578   0.77992   0.78940   0.79222
 Alpha virt. eigenvalues --    0.79371   0.79381   0.80135   0.80499   0.81275
 Alpha virt. eigenvalues --    0.81806   0.81992   0.82576   0.82902   0.83134
 Alpha virt. eigenvalues --    0.83549   0.84481   0.84875   0.84933   0.85154
 Alpha virt. eigenvalues --    0.85222   0.85821   0.86125   0.86241   0.86595
 Alpha virt. eigenvalues --    0.87921   0.88025   0.88496   0.89062   0.89646
 Alpha virt. eigenvalues --    0.90053   0.90108   0.90222   0.90377   0.91204
 Alpha virt. eigenvalues --    0.91444   0.91856   0.92236   0.92547   0.92842
 Alpha virt. eigenvalues --    0.93184   0.93727   0.93797   0.93903   0.95037
 Alpha virt. eigenvalues --    0.95044   0.97371   0.98386   0.98729   0.98906
 Alpha virt. eigenvalues --    0.99537   1.00311   1.00415   1.00534   1.00858
 Alpha virt. eigenvalues --    1.01502   1.02239   1.02689   1.03198   1.03643
 Alpha virt. eigenvalues --    1.04280   1.04456   1.05019   1.05496   1.05705
 Alpha virt. eigenvalues --    1.05746   1.06019   1.06169   1.07480   1.07682
 Alpha virt. eigenvalues --    1.07712   1.08149   1.08339   1.08876   1.09481
 Alpha virt. eigenvalues --    1.10040   1.10366   1.10568   1.10836   1.11210
 Alpha virt. eigenvalues --    1.11521   1.12474   1.13593   1.14419   1.14474
 Alpha virt. eigenvalues --    1.14675   1.15423   1.15921   1.16310   1.17234
 Alpha virt. eigenvalues --    1.17266   1.17689   1.18027   1.18519   1.18630
 Alpha virt. eigenvalues --    1.19000   1.19122   1.19844   1.21447   1.21932
 Alpha virt. eigenvalues --    1.24181   1.24194   1.25679   1.26321   1.26674
 Alpha virt. eigenvalues --    1.26824   1.29071   1.29519   1.29772   1.31534
 Alpha virt. eigenvalues --    1.32429   1.33049   1.33803   1.34321   1.34994
 Alpha virt. eigenvalues --    1.38971   1.39849   1.40348   1.40939   1.44620
 Alpha virt. eigenvalues --    1.45317   1.46804   1.47201   1.47591   1.47834
 Alpha virt. eigenvalues --    1.48892   1.49049   1.50250   1.51173   1.51789
 Alpha virt. eigenvalues --    1.51855   1.51993   1.52395   1.52534   1.52790
 Alpha virt. eigenvalues --    1.53210   1.54380   1.54469   1.55149   1.55378
 Alpha virt. eigenvalues --    1.56240   1.56527   1.57279   1.57740   1.58604
 Alpha virt. eigenvalues --    1.59180   1.59962   1.61048   1.62381   1.62504
 Alpha virt. eigenvalues --    1.63238   1.63646   1.63779   1.64061   1.64219
 Alpha virt. eigenvalues --    1.64610   1.64726   1.64976   1.65722   1.66045
 Alpha virt. eigenvalues --    1.68174   1.68448   1.68738   1.69359   1.69515
 Alpha virt. eigenvalues --    1.69909   1.70598   1.71041   1.71049   1.71546
 Alpha virt. eigenvalues --    1.72289   1.73102   1.73530   1.73923   1.75645
 Alpha virt. eigenvalues --    1.76007   1.76590   1.77073   1.77654   1.77845
 Alpha virt. eigenvalues --    1.77884   1.77931   1.78392   1.79164   1.79956
 Alpha virt. eigenvalues --    1.80330   1.81236   1.81276   1.82446   1.83011
 Alpha virt. eigenvalues --    1.83281   1.83876   1.84507   1.85536   1.85742
 Alpha virt. eigenvalues --    1.85964   1.86717   1.86803   1.87296   1.88111
 Alpha virt. eigenvalues --    1.88841   1.89284   1.89677   1.89946   1.90301
 Alpha virt. eigenvalues --    1.90420   1.90942   1.91309   1.91475   1.91615
 Alpha virt. eigenvalues --    1.92392   1.93001   1.93249   1.93658   1.95163
 Alpha virt. eigenvalues --    1.95311   1.95737   1.96120   1.96343   1.96677
 Alpha virt. eigenvalues --    1.96926   1.97709   1.98157   1.98625   1.98699
 Alpha virt. eigenvalues --    1.99146   2.00305   2.01313   2.01492   2.02009
 Alpha virt. eigenvalues --    2.02133   2.04213   2.04368   2.04442   2.05109
 Alpha virt. eigenvalues --    2.05278   2.05327   2.06242   2.06928   2.06962
 Alpha virt. eigenvalues --    2.07027   2.07768   2.08443   2.08602   2.09428
 Alpha virt. eigenvalues --    2.10040   2.11010   2.11623   2.11892   2.12191
 Alpha virt. eigenvalues --    2.12472   2.12819   2.13293   2.15472   2.16621
 Alpha virt. eigenvalues --    2.17023   2.17839   2.18208   2.20261   2.20315
 Alpha virt. eigenvalues --    2.20750   2.20911   2.21228   2.22448   2.23892
 Alpha virt. eigenvalues --    2.23918   2.24121   2.25624   2.26010   2.27076
 Alpha virt. eigenvalues --    2.27474   2.27827   2.27851   2.28023   2.28324
 Alpha virt. eigenvalues --    2.28764   2.29271   2.29333   2.29507   2.30325
 Alpha virt. eigenvalues --    2.30943   2.31369   2.32270   2.32800   2.33331
 Alpha virt. eigenvalues --    2.34355   2.34545   2.35582   2.35649   2.36231
 Alpha virt. eigenvalues --    2.36632   2.36976   2.38526   2.39120   2.39407
 Alpha virt. eigenvalues --    2.39802   2.40988   2.41061   2.41278   2.41541
 Alpha virt. eigenvalues --    2.41877   2.42837   2.43144   2.43879   2.45726
 Alpha virt. eigenvalues --    2.46614   2.46639   2.47389   2.47967   2.48315
 Alpha virt. eigenvalues --    2.48369   2.48636   2.49405   2.50030   2.50753
 Alpha virt. eigenvalues --    2.50852   2.52625   2.53784   2.54191   2.54716
 Alpha virt. eigenvalues --    2.55152   2.55623   2.55829   2.56595   2.57374
 Alpha virt. eigenvalues --    2.57780   2.58669   2.58889   2.59501   2.59775
 Alpha virt. eigenvalues --    2.60764   2.60966   2.61092   2.62321   2.62369
 Alpha virt. eigenvalues --    2.63366   2.63814   2.66048   2.66515   2.67129
 Alpha virt. eigenvalues --    2.68980   2.69654   2.69724   2.69847   2.70379
 Alpha virt. eigenvalues --    2.70892   2.71443   2.72054   2.72277   2.73057
 Alpha virt. eigenvalues --    2.73297   2.73468   2.73777   2.74016   2.74169
 Alpha virt. eigenvalues --    2.76063   2.76220   2.76626   2.77088   2.78499
 Alpha virt. eigenvalues --    2.81752   2.82044   2.82234   2.84131   2.84849
 Alpha virt. eigenvalues --    2.84929   2.86438   2.86958   2.88808   2.89481
 Alpha virt. eigenvalues --    2.90127   2.91805   2.93905   2.94219   2.94848
 Alpha virt. eigenvalues --    2.95793   2.96083   2.96996   2.98857   3.01234
 Alpha virt. eigenvalues --    3.02520   3.02891   3.03228   3.03719   3.04167
 Alpha virt. eigenvalues --    3.05975   3.06582   3.07028   3.07290   3.08609
 Alpha virt. eigenvalues --    3.10339   3.11570   3.12921   3.17208   3.22152
 Alpha virt. eigenvalues --    3.25519   3.25700   3.26647   3.27509   3.30374
 Alpha virt. eigenvalues --    3.30442   3.35968   3.37233   3.39687   3.40172
 Alpha virt. eigenvalues --    3.42421   3.47840   3.55410   3.58209   3.64583
 Alpha virt. eigenvalues --    3.79329   3.92365   3.92819   3.98543   3.99866
 Alpha virt. eigenvalues --    4.02927   4.03679   4.06826   4.08663   4.08860
 Alpha virt. eigenvalues --    4.10467   4.19089   4.21889   4.23075   4.23227
 Alpha virt. eigenvalues --    4.24420   4.26374   4.29183   4.30165   4.30195
 Alpha virt. eigenvalues --    4.30350   4.32273   4.35242   4.41703   4.41799
 Alpha virt. eigenvalues --    4.42818   4.50134   4.50772   4.56310   4.56558
 Alpha virt. eigenvalues --    4.60993   4.61292   4.61641   4.62040   4.64639
 Alpha virt. eigenvalues --    4.69415   4.77083   4.77582   4.78586   4.81998
 Alpha virt. eigenvalues --    4.90653   4.92189   4.93736   4.94687   4.99870
 Alpha virt. eigenvalues --    5.05964   5.05990   5.16209   5.17365   5.22959
 Alpha virt. eigenvalues --    5.23073   5.26711   5.32586   5.32862   5.49979
 Alpha virt. eigenvalues --    5.57306
  Beta  occ. eigenvalues --  -77.11141 -10.26624 -10.25587 -10.25587 -10.25252
  Beta  occ. eigenvalues --  -10.25250 -10.25044 -10.25044 -10.25043 -10.24972
  Beta  occ. eigenvalues --  -10.24972 -10.24795 -10.24794 -10.24749 -10.24747
  Beta  occ. eigenvalues --  -10.24690 -10.24623 -10.24621 -10.24621 -10.24619
  Beta  occ. eigenvalues --  -10.24618 -10.24507 -10.24507 -10.24492 -10.24441
  Beta  occ. eigenvalues --  -10.24440 -10.24345 -10.24165 -10.24165 -10.24034
  Beta  occ. eigenvalues --  -10.24032 -10.24009 -10.24008 -10.23995 -10.23994
  Beta  occ. eigenvalues --  -10.23932 -10.23931 -10.23910 -10.23909 -10.23778
  Beta  occ. eigenvalues --  -10.23777 -10.23773 -10.23772 -10.23741 -10.23741
  Beta  occ. eigenvalues --  -10.23695 -10.23695 -10.23677 -10.23677 -10.23646
  Beta  occ. eigenvalues --  -10.23646 -10.23643 -10.23643 -10.22486 -10.22485
  Beta  occ. eigenvalues --  -10.22408  -6.61769  -4.77946  -4.77474  -4.77460
  Beta  occ. eigenvalues --   -0.99599  -0.97647  -0.97456  -0.94247  -0.93820
  Beta  occ. eigenvalues --   -0.92841  -0.92726  -0.92106  -0.91487  -0.90301
  Beta  occ. eigenvalues --   -0.89880  -0.89746  -0.87811  -0.86514  -0.80061
  Beta  occ. eigenvalues --   -0.79959  -0.78737  -0.78327  -0.78021  -0.77841
  Beta  occ. eigenvalues --   -0.76531  -0.76292  -0.75301  -0.73067  -0.72670
  Beta  occ. eigenvalues --   -0.72089  -0.71959  -0.71755  -0.70464  -0.70034
  Beta  occ. eigenvalues --   -0.69999  -0.69860  -0.69701  -0.66502  -0.66011
  Beta  occ. eigenvalues --   -0.65373  -0.63916  -0.63416  -0.61371  -0.61138
  Beta  occ. eigenvalues --   -0.60540  -0.59801  -0.55954  -0.55831  -0.54437
  Beta  occ. eigenvalues --   -0.53961  -0.53289  -0.52330  -0.52265  -0.51249
  Beta  occ. eigenvalues --   -0.50182  -0.50000  -0.49972  -0.49318  -0.49040
  Beta  occ. eigenvalues --   -0.48071  -0.47935  -0.47733  -0.47023  -0.46924
  Beta  occ. eigenvalues --   -0.45983  -0.45818  -0.44977  -0.44817  -0.44450
  Beta  occ. eigenvalues --   -0.44367  -0.43771  -0.43412  -0.43116  -0.42942
  Beta  occ. eigenvalues --   -0.42802  -0.42573  -0.41526  -0.41221  -0.41173
  Beta  occ. eigenvalues --   -0.40930  -0.40906  -0.40765  -0.39596  -0.39307
  Beta  occ. eigenvalues --   -0.38924  -0.38605  -0.37950  -0.37279  -0.37066
  Beta  occ. eigenvalues --   -0.37026  -0.36962  -0.36824  -0.35837  -0.34905
  Beta  occ. eigenvalues --   -0.34839  -0.34301  -0.34283  -0.34196  -0.33987
  Beta  occ. eigenvalues --   -0.33767  -0.31755  -0.29860  -0.29859  -0.28714
  Beta  occ. eigenvalues --   -0.28704  -0.27857  -0.27659  -0.27390  -0.25719
  Beta  occ. eigenvalues --   -0.25476  -0.24275  -0.22154  -0.22076  -0.21841
  Beta  occ. eigenvalues --   -0.20840  -0.20625
  Beta virt. eigenvalues --   -0.14635  -0.10903  -0.10374  -0.10344  -0.10184
  Beta virt. eigenvalues --   -0.08891  -0.07958  -0.07755  -0.07371  -0.06648
  Beta virt. eigenvalues --   -0.04563  -0.02742  -0.02185  -0.01960  -0.01221
  Beta virt. eigenvalues --   -0.00792   0.00084   0.00262   0.00375   0.00837
  Beta virt. eigenvalues --    0.01584   0.02351   0.02877   0.03882   0.05125
  Beta virt. eigenvalues --    0.05273   0.05684   0.06973   0.07482   0.08250
  Beta virt. eigenvalues --    0.08420   0.08654   0.09428   0.09803   0.10190
  Beta virt. eigenvalues --    0.10930   0.11324   0.12243   0.12463   0.12821
  Beta virt. eigenvalues --    0.13981   0.14585   0.14755   0.17623   0.17661
  Beta virt. eigenvalues --    0.18232   0.18244   0.18695   0.19513   0.20351
  Beta virt. eigenvalues --    0.21131   0.21592   0.21903   0.23323   0.23751
  Beta virt. eigenvalues --    0.23859   0.24290   0.25989   0.26688   0.27070
  Beta virt. eigenvalues --    0.27500   0.28232   0.29101   0.29723   0.30698
  Beta virt. eigenvalues --    0.31151   0.31364   0.31892   0.31966   0.33452
  Beta virt. eigenvalues --    0.34243   0.34679   0.35451   0.36228   0.36401
  Beta virt. eigenvalues --    0.37660   0.37955   0.38255   0.38760   0.39027
  Beta virt. eigenvalues --    0.39302   0.39951   0.41235   0.42116   0.42131
  Beta virt. eigenvalues --    0.42371   0.42431   0.42743   0.42792   0.43155
  Beta virt. eigenvalues --    0.43616   0.44129   0.44463   0.44495   0.45666
  Beta virt. eigenvalues --    0.45672   0.45746   0.45884   0.46094   0.46183
  Beta virt. eigenvalues --    0.46410   0.46767   0.47140   0.47444   0.47475
  Beta virt. eigenvalues --    0.47783   0.48402   0.48440   0.48969   0.49078
  Beta virt. eigenvalues --    0.49264   0.49593   0.49655   0.49794   0.49830
  Beta virt. eigenvalues --    0.50271   0.50517   0.50650   0.50699   0.51022
  Beta virt. eigenvalues --    0.51682   0.51697   0.52097   0.52127   0.52316
  Beta virt. eigenvalues --    0.52341   0.53448   0.53660   0.53853   0.53884
  Beta virt. eigenvalues --    0.54114   0.54173   0.54636   0.54698   0.54942
  Beta virt. eigenvalues --    0.55009   0.55243   0.55474   0.55486   0.55726
  Beta virt. eigenvalues --    0.55894   0.56170   0.56227   0.56714   0.56826
  Beta virt. eigenvalues --    0.57208   0.57408   0.57501   0.58146   0.58378
  Beta virt. eigenvalues --    0.58725   0.58908   0.59548   0.59856   0.59948
  Beta virt. eigenvalues --    0.59998   0.60245   0.60764   0.60974   0.61129
  Beta virt. eigenvalues --    0.61371   0.61513   0.61655   0.61979   0.62063
  Beta virt. eigenvalues --    0.62225   0.63197   0.63530   0.63610   0.63663
  Beta virt. eigenvalues --    0.63894   0.64335   0.64340   0.64713   0.65027
  Beta virt. eigenvalues --    0.65201   0.65444   0.65502   0.65579   0.65671
  Beta virt. eigenvalues --    0.65846   0.66025   0.66805   0.67401   0.68110
  Beta virt. eigenvalues --    0.68535   0.68582   0.69157   0.69225   0.69282
  Beta virt. eigenvalues --    0.70449   0.70697   0.71665   0.72312   0.72477
  Beta virt. eigenvalues --    0.73137   0.74140   0.74192   0.74650   0.75313
  Beta virt. eigenvalues --    0.75748   0.75948   0.75995   0.76442   0.76662
  Beta virt. eigenvalues --    0.76920   0.77473   0.77632   0.78077   0.79010
  Beta virt. eigenvalues --    0.79327   0.79421   0.79486   0.80178   0.80543
  Beta virt. eigenvalues --    0.81404   0.81938   0.82035   0.82618   0.82953
  Beta virt. eigenvalues --    0.83222   0.83653   0.84536   0.84910   0.85003
  Beta virt. eigenvalues --    0.85201   0.85270   0.85870   0.86118   0.86303
  Beta virt. eigenvalues --    0.86634   0.88011   0.88078   0.88593   0.89154
  Beta virt. eigenvalues --    0.89746   0.90164   0.90186   0.90292   0.90462
  Beta virt. eigenvalues --    0.91296   0.91549   0.91960   0.92292   0.92593
  Beta virt. eigenvalues --    0.92913   0.93264   0.93788   0.93898   0.94018
  Beta virt. eigenvalues --    0.95107   0.95127   0.97466   0.98439   0.98810
  Beta virt. eigenvalues --    0.98978   0.99594   1.00357   1.00473   1.00580
  Beta virt. eigenvalues --    1.00945   1.01582   1.02294   1.02741   1.03276
  Beta virt. eigenvalues --    1.03723   1.04397   1.04495   1.05085   1.05552
  Beta virt. eigenvalues --    1.05746   1.05818   1.06075   1.06231   1.07560
  Beta virt. eigenvalues --    1.07746   1.07806   1.08192   1.08416   1.08945
  Beta virt. eigenvalues --    1.09583   1.10136   1.10426   1.10654   1.10927
  Beta virt. eigenvalues --    1.11292   1.11584   1.12540   1.13660   1.14486
  Beta virt. eigenvalues --    1.14580   1.14746   1.15479   1.15964   1.16349
  Beta virt. eigenvalues --    1.17312   1.17342   1.17804   1.18108   1.18598
  Beta virt. eigenvalues --    1.18719   1.19046   1.19203   1.19909   1.21533
  Beta virt. eigenvalues --    1.22014   1.24278   1.24294   1.25764   1.26373
  Beta virt. eigenvalues --    1.26743   1.26903   1.29123   1.29609   1.29822
  Beta virt. eigenvalues --    1.31623   1.32564   1.33143   1.33900   1.34354
  Beta virt. eigenvalues --    1.35067   1.39040   1.39979   1.40447   1.41035
  Beta virt. eigenvalues --    1.44674   1.45337   1.46924   1.47291   1.47647
  Beta virt. eigenvalues --    1.47910   1.48927   1.49123   1.50326   1.51283
  Beta virt. eigenvalues --    1.51906   1.51966   1.52044   1.52522   1.52598
  Beta virt. eigenvalues --    1.52853   1.53319   1.54495   1.54616   1.55261
  Beta virt. eigenvalues --    1.55491   1.56384   1.56635   1.57399   1.57811
  Beta virt. eigenvalues --    1.58720   1.59340   1.60084   1.61186   1.62520
  Beta virt. eigenvalues --    1.62650   1.63362   1.63784   1.63901   1.64195
  Beta virt. eigenvalues --    1.64354   1.64723   1.64745   1.65063   1.65923
  Beta virt. eigenvalues --    1.66152   1.68236   1.68486   1.68819   1.69496
  Beta virt. eigenvalues --    1.69665   1.70026   1.70692   1.71098   1.71227
  Beta virt. eigenvalues --    1.71654   1.72366   1.73182   1.73701   1.74036
  Beta virt. eigenvalues --    1.75766   1.76166   1.76681   1.77203   1.77762
  Beta virt. eigenvalues --    1.77943   1.78044   1.78065   1.78491   1.79337
  Beta virt. eigenvalues --    1.80014   1.80456   1.81298   1.81395   1.82558
  Beta virt. eigenvalues --    1.83089   1.83346   1.83936   1.84699   1.85633
  Beta virt. eigenvalues --    1.85826   1.86087   1.86809   1.86886   1.87397
  Beta virt. eigenvalues --    1.88161   1.88904   1.89311   1.89778   1.89962
  Beta virt. eigenvalues --    1.90374   1.90506   1.91045   1.91380   1.91540
  Beta virt. eigenvalues --    1.91718   1.92545   1.93214   1.93320   1.93859
  Beta virt. eigenvalues --    1.95304   1.95395   1.95832   1.96224   1.96521
  Beta virt. eigenvalues --    1.96832   1.97046   1.97767   1.98238   1.98819
  Beta virt. eigenvalues --    1.98987   1.99219   2.00376   2.01353   2.01555
  Beta virt. eigenvalues --    2.02171   2.02239   2.04433   2.04469   2.04568
  Beta virt. eigenvalues --    2.05234   2.05386   2.05390   2.06339   2.07028
  Beta virt. eigenvalues --    2.07130   2.07159   2.07862   2.08619   2.08777
  Beta virt. eigenvalues --    2.09599   2.10171   2.11130   2.11742   2.12027
  Beta virt. eigenvalues --    2.12327   2.12573   2.12924   2.13350   2.15520
  Beta virt. eigenvalues --    2.16762   2.17080   2.17930   2.18277   2.20331
  Beta virt. eigenvalues --    2.20397   2.20815   2.20985   2.21318   2.22492
  Beta virt. eigenvalues --    2.23987   2.24030   2.24202   2.25703   2.26099
  Beta virt. eigenvalues --    2.27153   2.27592   2.27893   2.27928   2.28138
  Beta virt. eigenvalues --    2.28407   2.28833   2.29381   2.29402   2.29676
  Beta virt. eigenvalues --    2.30396   2.31020   2.31454   2.32370   2.32894
  Beta virt. eigenvalues --    2.33468   2.34490   2.34690   2.35721   2.35730
  Beta virt. eigenvalues --    2.36342   2.36738   2.37098   2.38662   2.39278
  Beta virt. eigenvalues --    2.39554   2.39928   2.41126   2.41203   2.41391
  Beta virt. eigenvalues --    2.41638   2.41985   2.42912   2.43237   2.43982
  Beta virt. eigenvalues --    2.45830   2.46703   2.46713   2.47435   2.47988
  Beta virt. eigenvalues --    2.48369   2.48459   2.48677   2.49433   2.50078
  Beta virt. eigenvalues --    2.50925   2.50983   2.52731   2.53935   2.54368
  Beta virt. eigenvalues --    2.54855   2.55229   2.55767   2.55900   2.56651
  Beta virt. eigenvalues --    2.57425   2.57807   2.58834   2.58996   2.59593
  Beta virt. eigenvalues --    2.59879   2.60886   2.61124   2.61201   2.62384
  Beta virt. eigenvalues --    2.62491   2.63437   2.63918   2.66152   2.66607
  Beta virt. eigenvalues --    2.67187   2.69083   2.69762   2.69816   2.69975
  Beta virt. eigenvalues --    2.70468   2.71066   2.71546   2.72182   2.72389
  Beta virt. eigenvalues --    2.73156   2.73377   2.73558   2.73839   2.74100
  Beta virt. eigenvalues --    2.74246   2.76229   2.76359   2.76761   2.77190
  Beta virt. eigenvalues --    2.78595   2.81856   2.82090   2.82318   2.84204
  Beta virt. eigenvalues --    2.84923   2.84948   2.86528   2.87000   2.88840
  Beta virt. eigenvalues --    2.89594   2.90227   2.91898   2.94021   2.94313
  Beta virt. eigenvalues --    2.94953   2.95902   2.96142   2.97097   2.98966
  Beta virt. eigenvalues --    3.01336   3.02560   3.02969   3.03313   3.03820
  Beta virt. eigenvalues --    3.04246   3.06093   3.06651   3.07119   3.07362
  Beta virt. eigenvalues --    3.08680   3.10466   3.11634   3.12963   3.17286
  Beta virt. eigenvalues --    3.22284   3.25573   3.25727   3.26708   3.27565
  Beta virt. eigenvalues --    3.30465   3.30547   3.36050   3.37283   3.39756
  Beta virt. eigenvalues --    3.40219   3.42508   3.47898   3.55446   3.58303
  Beta virt. eigenvalues --    3.64722   3.79440   3.92466   3.92920   3.98603
  Beta virt. eigenvalues --    3.99937   4.03023   4.03777   4.06907   4.08733
  Beta virt. eigenvalues --    4.08977   4.10579   4.19172   4.21867   4.23144
  Beta virt. eigenvalues --    4.23353   4.24539   4.26457   4.29234   4.30344
  Beta virt. eigenvalues --    4.30345   4.30396   4.32386   4.35266   4.41707
  Beta virt. eigenvalues --    4.41815   4.42929   4.50177   4.50773   4.56337
  Beta virt. eigenvalues --    4.56581   4.61035   4.61324   4.61677   4.62089
  Beta virt. eigenvalues --    4.64807   4.69531   4.77207   4.77679   4.78695
  Beta virt. eigenvalues --    4.82143   4.90710   4.92241   4.93892   4.94737
  Beta virt. eigenvalues --    4.99956   5.05979   5.06115   5.16272   5.17440
  Beta virt. eigenvalues --    5.23050   5.23170   5.26753   5.32679   5.32946
  Beta virt. eigenvalues --    5.50041   5.57375
          Condensed to atoms (all electrons):
          Atomic-Atomic Spin Densities.
 Mulliken charges and spin densities:
               1          2
     1  C   -0.003323   0.023373
     2  C    0.031209  -0.033593
     3  C   -0.001413   0.025732
     4  C    0.031217  -0.033601
     5  C    0.008035  -0.007060
     6  C   -0.014278   0.073380
     7  C    0.007754  -0.010488
     8  C   -0.033080   0.058548
     9  C   -0.009697   0.087993
    10  C    0.034102  -0.049383
    11  C   -0.003541   0.014902
    12  C    0.034119  -0.049376
    13  C    0.006646   0.004796
    14  C   -0.014803   0.051211
    15  C    0.009624  -0.012427
    16  C   -0.031286   0.092889
    17  C    0.008045  -0.007075
    18  C   -0.033078   0.058556
    19  C    0.007804  -0.010508
    20  C   -0.014303   0.073432
    21  C    0.006644   0.004810
    22  C   -0.031316   0.092882
    23  C    0.009609  -0.012407
    24  C   -0.014750   0.051148
    25  C   -0.007285  -0.058693
    26  C   -0.098407  -0.006520
    27  C   -0.007291  -0.058702
    28  C   -0.006702  -0.024989
    29  C   -0.015256   0.073079
    30  C    0.004549  -0.024921
    31  C    0.033758   0.154886
    32  C   -0.006623  -0.025011
    33  C    0.033757   0.154919
    34  C    0.004547  -0.024937
    35  C   -0.015300   0.073133
    36  C    0.006099   0.011663
    37  C    0.001275  -0.037142
    38  C   -0.035647   0.048207
    39  C    0.001278  -0.037135
    40  C    0.008758  -0.009071
    41  C    0.000001   0.004873
    42  C   -0.018891   0.073314
    43  C    0.008717  -0.009052
    44  C   -0.018885   0.073303
    45  C   -0.000072   0.004893
    46  C   -0.014715   0.051764
    47  C   -0.011006   0.007717
    48  C   -0.011800  -0.018103
    49  C   -0.014736   0.051788
    50  C   -0.010873  -0.001251
    51  C   -0.010747   0.008972
    52  C   -0.010843  -0.001292
    53  C   -0.010817   0.009014
    54  C   -0.011752  -0.018133
    55  C   -0.011022   0.007747
    56  P    0.255989   0.057945
 Sum of Mulliken charges =   0.00000   1.00000
 Mulliken charges and spin densities with hydrogens summed into heavy atoms:
               1          2
     1  C   -0.003323   0.023373
     2  C    0.031209  -0.033593
     3  C   -0.001413   0.025732
     4  C    0.031217  -0.033601
     5  C    0.008035  -0.007060
     6  C   -0.014278   0.073380
     7  C    0.007754  -0.010488
     8  C   -0.033080   0.058548
     9  C   -0.009697   0.087993
    10  C    0.034102  -0.049383
    11  C   -0.003541   0.014902
    12  C    0.034119  -0.049376
    13  C    0.006646   0.004796
    14  C   -0.014803   0.051211
    15  C    0.009624  -0.012427
    16  C   -0.031286   0.092889
    17  C    0.008045  -0.007075
    18  C   -0.033078   0.058556
    19  C    0.007804  -0.010508
    20  C   -0.014303   0.073432
    21  C    0.006644   0.004810
    22  C   -0.031316   0.092882
    23  C    0.009609  -0.012407
    24  C   -0.014750   0.051148
    25  C   -0.007285  -0.058693
    26  C   -0.098407  -0.006520
    27  C   -0.007291  -0.058702
    28  C   -0.006702  -0.024989
    29  C   -0.015256   0.073079
    30  C    0.004549  -0.024921
    31  C    0.033758   0.154886
    32  C   -0.006623  -0.025011
    33  C    0.033757   0.154919
    34  C    0.004547  -0.024937
    35  C   -0.015300   0.073133
    36  C    0.006099   0.011663
    37  C    0.001275  -0.037142
    38  C   -0.035647   0.048207
    39  C    0.001278  -0.037135
    40  C    0.008758  -0.009071
    41  C    0.000001   0.004873
    42  C   -0.018891   0.073314
    43  C    0.008717  -0.009052
    44  C   -0.018885   0.073303
    45  C   -0.000072   0.004893
    46  C   -0.014715   0.051764
    47  C   -0.011006   0.007717
    48  C   -0.011800  -0.018103
    49  C   -0.014736   0.051788
    50  C   -0.010873  -0.001251
    51  C   -0.010747   0.008972
    52  C   -0.010843  -0.001292
    53  C   -0.010817   0.009014
    54  C   -0.011752  -0.018133
    55  C   -0.011022   0.007747
    56  P    0.255989   0.057945
 Electronic spatial extent (au):  <R**2>=          20073.4274
 Charge=              0.0000 electrons
 Dipole moment (field-independent basis, Debye):
    X=             -0.0001    Y=             -1.7172    Z=              0.0520  Tot=              1.7180
 Quadrupole moment (field-independent basis, Debye-Ang):
   XX=           -325.2223   YY=           -308.4812   ZZ=           -314.9684
   XY=              0.0001   XZ=              0.0002   YZ=             -0.1446
 Traceless Quadrupole moment (field-independent basis, Debye-Ang):
   XX=             -8.9983   YY=              7.7427   ZZ=              1.2556
   XY=              0.0001   XZ=              0.0002   YZ=             -0.1446
 Octapole moment (field-independent basis, Debye-Ang**2):
  XXX=             -0.0046  YYY=            -29.4868  ZZZ=              1.2349  XYY=              0.0008
  XXY=             -0.5687  XXZ=             -0.5214  XZZ=             -0.0006  YZZ=             -1.7922
  YYZ=              0.2808  XYZ=             -0.0014
 Hexadecapole moment (field-independent basis, Debye-Ang**3):
 XXXX=         -22378.1505 YYYY=          -4439.3776 ZZZZ=          -4313.0230 XXXY=             -0.0075
 XXXZ=             -0.0038 YYYX=             -0.0003 YYYZ=              4.2429 ZZZX=              0.0040
 ZZZY=             -9.3742 XXYY=          -4389.4980 XXZZ=          -4357.0017 YYZZ=          -1474.6373
 XXYZ=              0.3781 YYXZ=             -0.0001 ZZXY=              0.0034
 N-N= 7.489271170379D+03 E-N=-2.063729437989D+04  KE= 2.418190639905D+03
 There are a total of      449164 grid points.
 ElSum from          density=      345.0009468320
 ElSum from atomic densities=      345.0031636798
 Hirshfeld populations at iteration   1 (CA, CB, DipXYZ):
               1          2          3          4          5
     1  C    3.006695   2.995398  -0.000003   0.081274   0.004649
     2  C    2.996251   3.007024   0.016953   0.015604  -0.009060
     3  C    3.004538   2.991705   0.000002   0.045357  -0.070948
     4  C    2.996243   3.007021  -0.016944   0.015601  -0.009053
     5  C    3.000962   2.996287   0.011706   0.104362   0.011624
     6  C    3.023880   2.971388  -0.063968   0.071590  -0.037258
     7  C    2.999893   2.997326   0.011306   0.053102  -0.090786
     8  C    3.023350   2.988665  -0.020550   0.027519  -0.014044
     9  C    3.021028   2.971984   0.000004  -0.019900   0.078816
    10  C    2.994876   3.007162   0.016047   0.006870   0.014604
    11  C    3.003256   2.997329  -0.000001   0.068804   0.044177
    12  C    2.994881   3.007162  -0.016052   0.006870   0.014591
    13  C    3.003278   2.990211   0.009390  -0.010886   0.106455
    14  C    3.018242   2.979644  -0.061033   0.034715   0.070716
    15  C    2.998388   2.995658   0.012396   0.093397   0.052842
    16  C    3.035073   2.978162  -0.019484   0.014344   0.024995
    17  C    3.000946   2.996278  -0.011709   0.104368   0.011619
    18  C    3.023354   2.988666   0.020543   0.027522  -0.014055
    19  C    2.999876   2.997317  -0.011307   0.053097  -0.090791
    20  C    3.023913   2.971390   0.063956   0.071587  -0.037252
    21  C    3.003290   2.990219  -0.009387  -0.010885   0.106453
    22  C    3.035072   2.978162   0.019491   0.014340   0.025006
    23  C    2.998402   2.995665  -0.012398   0.093390   0.052842
    24  C    3.018201   2.979643   0.061040   0.034718   0.070721
    25  C    3.057105   3.069482  -0.053719   0.022464   0.093381
    26  C    2.991562   2.992762  -0.000008  -0.037188   0.097024
    27  C    3.057101   3.069481   0.053725   0.022467   0.093391
    28  C    3.000421   2.999501   0.016728  -0.099284  -0.009486
    29  C    3.024098   2.975108  -0.059971  -0.070073   0.034989
    30  C    3.001475   3.000452   0.015968  -0.048867   0.085329
    31  C    3.032694   2.940037  -0.006958  -0.035122   0.021733
    32  C    3.000402   2.999488  -0.016733  -0.099283  -0.009489
    33  C    3.032707   2.940033   0.006952  -0.035124   0.021729
    34  C    3.001460   3.000442  -0.015968  -0.048874   0.085337
    35  C    3.024136   2.975112   0.059961  -0.070065   0.034988
    36  C    3.002466   2.996754  -0.000001   0.000418  -0.074000
    37  C    2.985360   2.995755   0.022851  -0.020345  -0.010322
    38  C    3.096923   3.068451   0.000004  -0.028637  -0.144418
    39  C    2.985370   2.995760  -0.022861  -0.020341  -0.010333
    40  C    2.999150   2.995908   0.014853   0.008621  -0.105018
    41  C    3.003540   2.991774   0.010947  -0.090867  -0.051166
    42  C    3.027271   2.982426  -0.016337  -0.011749  -0.025267
    43  C    2.999169   2.995918  -0.014851   0.008627  -0.105014
    44  C    3.027265   2.982423   0.016344  -0.011747  -0.025254
    45  C    3.003562   2.991785  -0.010940  -0.090867  -0.051167
    46  C    3.018879   2.979913   0.060776  -0.036435  -0.067977
    47  C    3.009451   2.999519  -0.090444  -0.035598  -0.069175
    48  C    3.002745   3.007675  -0.090476  -0.066949   0.034647
    49  C    3.018902   2.979925  -0.060764  -0.036432  -0.067975
    50  C    3.008859   3.001102  -0.087978   0.069962  -0.036097
    51  C    3.010295   2.999593  -0.089521   0.035055   0.069010
    52  C    3.008830   3.001093   0.087997   0.069968  -0.036099
    53  C    3.010329   2.999606   0.089503   0.035049   0.068994
    54  C    3.002717   3.007659   0.090494  -0.066959   0.034654
    55  C    3.009478   2.999530   0.090423  -0.035598  -0.069173
    56  P    7.322862   7.286543   0.000006  -0.330754  -0.054596
       Tot 173.000474 172.000473  -0.000003  -0.157766   0.070042

 Dip from Atomic Chgs             -0.000045  -0.518215  -0.049582
         Total Dipole             -0.000048  -0.675981   0.020460

 Hirshfeld charges, spin densities, dipoles, and CM5 charges using IRadAn=      4:
              Q-H        S-H        Dx         Dy         Dz        Q-CM5   
     1  C   -0.002093   0.011296  -0.000003   0.081274   0.004649  -0.002138
     2  C   -0.003275  -0.010773   0.016953   0.015604  -0.009060  -0.003322
     3  C    0.003757   0.012833   0.000002   0.045357  -0.070948   0.003605
     4  C   -0.003263  -0.010778  -0.016944   0.015601  -0.009053  -0.003311
     5  C    0.002751   0.004675   0.011706   0.104362   0.011624   0.002749
     6  C    0.004732   0.052492  -0.063968   0.071590  -0.037258   0.004732
     7  C    0.002782   0.002567   0.011306   0.053102  -0.090786   0.002776
     8  C   -0.012015   0.034686  -0.020550   0.027519  -0.014044  -0.012028
     9  C    0.006988   0.049043   0.000004  -0.019900   0.078816   0.005835
    10  C   -0.002039  -0.012286   0.016047   0.006870   0.014604  -0.002208
    11  C   -0.000585   0.005927  -0.000001   0.068804   0.044177  -0.000661
    12  C   -0.002043  -0.012282  -0.016052   0.006870   0.014591  -0.002212
    13  C    0.006511   0.013067   0.009390  -0.010886   0.106455   0.006485
    14  C    0.002114   0.038598  -0.061033   0.034715   0.070716   0.002112
    15  C    0.005954   0.002729   0.012396   0.093397   0.052842   0.005950
    16  C   -0.013235   0.056911  -0.019484   0.014344   0.024995  -0.013274
    17  C    0.002776   0.004669  -0.011709   0.104368   0.011619   0.002774
    18  C   -0.012021   0.034688   0.020543   0.027522  -0.014055  -0.012033
    19  C    0.002807   0.002559  -0.011307   0.053097  -0.090791   0.002801
    20  C    0.004697   0.052523   0.063956   0.071587  -0.037252   0.004697
    21  C    0.006490   0.013071  -0.009387  -0.010885   0.106453   0.006464
    22  C   -0.013234   0.056911   0.019491   0.014340   0.025006  -0.013273
    23  C    0.005932   0.002737  -0.012398   0.093390   0.052842   0.005928
    24  C    0.002156   0.038559   0.061040   0.034718   0.070721   0.002154
    25  C   -0.126587  -0.012377  -0.053719   0.022464   0.093381  -0.200020
    26  C    0.015676  -0.001199  -0.000008  -0.037188   0.097024  -0.002845
    27  C   -0.126582  -0.012380   0.053725   0.022467   0.093391  -0.200015
    28  C    0.000079   0.000920   0.016728  -0.099284  -0.009486  -0.000491
    29  C    0.000795   0.048990  -0.059971  -0.070073   0.034989   0.000763
    30  C   -0.001927   0.001024   0.015968  -0.048867   0.085329  -0.002067
    31  C    0.027269   0.092657  -0.006958  -0.035122   0.021733   0.022850
    32  C    0.000110   0.000915  -0.016733  -0.099283  -0.009489  -0.000460
    33  C    0.027260   0.092674   0.006952  -0.035124   0.021729   0.022840
    34  C   -0.001902   0.001019  -0.015968  -0.048874   0.085337  -0.002042
    35  C    0.000752   0.049024   0.059961  -0.070065   0.034988   0.000720
    36  C    0.000780   0.005713  -0.000001   0.000418  -0.074000  -0.000373
    37  C    0.018885  -0.010394   0.022851  -0.020345  -0.010322   0.013565
    38  C   -0.165373   0.028472   0.000004  -0.028637  -0.144418  -0.264023
    39  C    0.018870  -0.010391  -0.022861  -0.020341  -0.010333   0.013550
    40  C    0.004941   0.003242   0.014853   0.008621  -0.105018   0.004915
    41  C    0.004686   0.011767   0.010947  -0.090867  -0.051166   0.004389
    42  C   -0.009698   0.044845  -0.016337  -0.011749  -0.025267  -0.010415
    43  C    0.004914   0.003251  -0.014851   0.008627  -0.105014   0.004888
    44  C   -0.009688   0.044842   0.016344  -0.011747  -0.025254  -0.010405
    45  C    0.004653   0.011777  -0.010940  -0.090867  -0.051167   0.004356
    46  C    0.001208   0.038965   0.060776  -0.036435  -0.067977   0.001196
    47  C   -0.008970   0.009932  -0.090444  -0.035598  -0.069175  -0.008971
    48  C   -0.010420  -0.004930  -0.090476  -0.066949   0.034647  -0.010422
    49  C    0.001172   0.038977  -0.060764  -0.036432  -0.067975   0.001160
    50  C   -0.009961   0.007757  -0.087978   0.069962  -0.036097  -0.009961
    51  C   -0.009888   0.010702  -0.089521   0.035055   0.069010  -0.009888
    52  C   -0.009923   0.007736   0.087997   0.069968  -0.036099  -0.009924
    53  C   -0.009935   0.010723   0.089503   0.035049   0.068994  -0.009936
    54  C   -0.010376  -0.004942   0.090494  -0.066959   0.034654  -0.010378
    55  C   -0.009008   0.009948   0.090423  -0.035598  -0.069173  -0.009009
    56  P    0.390595   0.036318   0.000006  -0.330754  -0.054596   0.680905
       Tot  -0.000947   1.000001  -0.000003  -0.157766   0.070042  -0.000947
 Hirshfeld charges and spin densities with hydrogens summed into heavy atoms:
              Q-H        S-H       Q-CM5   
     1  C   -0.002093   0.011296  -0.002138
     2  C   -0.003275  -0.010773  -0.003322
     3  C    0.003757   0.012833   0.003605
     4  C   -0.003263  -0.010778  -0.003311
     5  C    0.002751   0.004675   0.002749
     6  C    0.004732   0.052492   0.004732
     7  C    0.002782   0.002567   0.002776
     8  C   -0.012015   0.034686  -0.012028
     9  C    0.006988   0.049043   0.005835
    10  C   -0.002039  -0.012286  -0.002208
    11  C   -0.000585   0.005927  -0.000661
    12  C   -0.002043  -0.012282  -0.002212
    13  C    0.006511   0.013067   0.006485
    14  C    0.002114   0.038598   0.002112
    15  C    0.005954   0.002729   0.005950
    16  C   -0.013235   0.056911  -0.013274
    17  C    0.002776   0.004669   0.002774
    18  C   -0.012021   0.034688  -0.012033
    19  C    0.002807   0.002559   0.002801
    20  C    0.004697   0.052523   0.004697
    21  C    0.006490   0.013071   0.006464
    22  C   -0.013234   0.056911  -0.013273
    23  C    0.005932   0.002737   0.005928
    24  C    0.002156   0.038559   0.002154
    25  C   -0.126587  -0.012377  -0.200020
    26  C    0.015676  -0.001199  -0.002845
    27  C   -0.126582  -0.012380  -0.200015
    28  C    0.000079   0.000920  -0.000491
    29  C    0.000795   0.048990   0.000763
    30  C   -0.001927   0.001024  -0.002067
    31  C    0.027269   0.092657   0.022850
    32  C    0.000110   0.000915  -0.000460
    33  C    0.027260   0.092674   0.022840
    34  C   -0.001902   0.001019  -0.002042
    35  C    0.000752   0.049024   0.000720
    36  C    0.000780   0.005713  -0.000373
    37  C    0.018885  -0.010394   0.013565
    38  C   -0.165373   0.028472  -0.264023
    39  C    0.018870  -0.010391   0.013550
    40  C    0.004941   0.003242   0.004915
    41  C    0.004686   0.011767   0.004389
    42  C   -0.009698   0.044845  -0.010415
    43  C    0.004914   0.003251   0.004888
    44  C   -0.009688   0.044842  -0.010405
    45  C    0.004653   0.011777   0.004356
    46  C    0.001208   0.038965   0.001196
    47  C   -0.008970   0.009932  -0.008971
    48  C   -0.010420  -0.004930  -0.010422
    49  C    0.001172   0.038977   0.001160
    50  C   -0.009961   0.007757  -0.009961
    51  C   -0.009888   0.010702  -0.009888
    52  C   -0.009923   0.007736  -0.009924
    53  C   -0.009935   0.010723  -0.009936
    54  C   -0.010376  -0.004942  -0.010378
    55  C   -0.009008   0.009948  -0.009009
    56  P    0.390595   0.036318   0.680905
 
 EQQ= 0.553328901641E-01 EQD=-0.443725309110E-01 EDD= 0.265913258520E-01
 EQQ+QD+DD= 0.375516851052E-01
 
                          Isotropic Fermi Contact Couplings
        Atom                 a.u.       MegaHertz       Gauss      10(-4) cm-1
     1  C(13)              0.00905      10.17382       3.63027       3.39362
     2  C(13)             -0.00529      -5.94963      -2.12298      -1.98458
     3  C(13)              0.00896      10.07538       3.59515       3.36078
     4  C(13)             -0.00529      -5.95065      -2.12334      -1.98492
     5  C(13)             -0.00309      -3.47098      -1.23853      -1.15779
     6  C(13)              0.00974      10.94766       3.90640       3.65175
     7  C(13)             -0.00358      -4.02749      -1.43711      -1.34342
     8  C(13)              0.00696       7.82534       2.79228       2.61025
     9  C(13)              0.01959      22.02540       7.85921       7.34688
    10  C(13)             -0.00836      -9.39272      -3.35156      -3.13307
    11  C(13)              0.00933      10.48788       3.74234       3.49838
    12  C(13)             -0.00835      -9.39122      -3.35102      -3.13257
    13  C(13)             -0.00205      -2.30709      -0.82323      -0.76956
    14  C(13)              0.00650       7.31237       2.60924       2.43914
    15  C(13)             -0.00412      -4.63611      -1.65428      -1.54644
    16  C(13)              0.01107      12.44637       4.44117       4.15166
    17  C(13)             -0.00309      -3.47409      -1.23964      -1.15883
    18  C(13)              0.00696       7.82806       2.79325       2.61116
    19  C(13)             -0.00359      -4.03077      -1.43828      -1.34452
    20  C(13)              0.00975      10.95844       3.91024       3.65534
    21  C(13)             -0.00205      -2.30426      -0.82222      -0.76862
    22  C(13)              0.01107      12.44578       4.44096       4.15147
    23  C(13)             -0.00412      -4.63320      -1.65324      -1.54547
    24  C(13)              0.00649       7.29964       2.60469       2.43490
    25  C(13)             -0.00762      -8.57056      -3.05819      -2.85883
    26  C(13)              0.00697       7.83314       2.79506       2.61285
    27  C(13)             -0.00763      -8.57295      -3.05904      -2.85963
    28  C(13)             -0.00719      -8.08066      -2.88338      -2.69542
    29  C(13)              0.01053      11.84102       4.22517       3.94974
    30  C(13)             -0.00731      -8.22204      -2.93383      -2.74258
    31  C(13)              0.01958      22.01679       7.85614       7.34401
    32  C(13)             -0.00719      -8.08375      -2.88448      -2.69645
    33  C(13)              0.01959      22.02305       7.85837       7.34610
    34  C(13)             -0.00732      -8.22527      -2.93498      -2.74366
    35  C(13)              0.01054      11.85409       4.22983       3.95410
    36  C(13)              0.00774       8.70582       3.10645       2.90395
    37  C(13)             -0.00645      -7.24634      -2.58567      -2.41712
    38  C(13)              0.01043      11.72495       4.18375       3.91102
    39  C(13)             -0.00645      -7.24562      -2.58542      -2.41688
    40  C(13)             -0.00335      -3.77138      -1.34572      -1.25800
    41  C(13)             -0.00172      -1.92944      -0.68847      -0.64359
    42  C(13)              0.00853       9.59481       3.42367       3.20048
    43  C(13)             -0.00335      -3.76860      -1.34473      -1.25707
    44  C(13)              0.00853       9.59095       3.42229       3.19920
    45  C(13)             -0.00171      -1.92635      -0.68737      -0.64256
    46  C(13)              0.00654       7.34944       2.62246       2.45151
    47  C(13)             -0.00036      -0.40886      -0.14589      -0.13638
    48  C(13)             -0.00522      -5.87273      -2.09554      -1.95893
    49  C(13)              0.00654       7.35436       2.62422       2.45315
    50  C(13)             -0.00270      -3.03371      -1.08250      -1.01194
    51  C(13)             -0.00007      -0.07433      -0.02652      -0.02479
    52  C(13)             -0.00271      -3.04223      -1.08554      -1.01478
    53  C(13)             -0.00006      -0.06458      -0.02304      -0.02154
    54  C(13)             -0.00523      -5.87744      -2.09722      -1.96050
    55  C(13)             -0.00036      -0.40201      -0.14345      -0.13410
    56  P(31)              0.01995      36.13856      12.89514      12.05453
 --------------------------------------------------------
       Center         ----  Spin Dipole Couplings  ----
                      3XX-RR        3YY-RR        3ZZ-RR
 --------------------------------------------------------
     1   Atom       -0.007071      0.016631     -0.009560
     2   Atom        0.017494     -0.019866      0.002372
     3   Atom       -0.008455     -0.005146      0.013601
     4   Atom        0.017498     -0.019872      0.002373
     5   Atom       -0.000879      0.001227     -0.000347
     6   Atom       -0.032651      0.052199     -0.019547
     7   Atom        0.000454     -0.000605      0.000150
     8   Atom       -0.032400      0.042714     -0.010314
     9   Atom       -0.037617     -0.041809      0.079427
    10   Atom        0.025089      0.004678     -0.029767
    11   Atom       -0.001748      0.000288      0.001461
    12   Atom        0.025086      0.004675     -0.029762
    13   Atom       -0.006574     -0.007151      0.013726
    14   Atom       -0.024340     -0.015890      0.040230
    15   Atom       -0.000250      0.000361     -0.000111
    16   Atom       -0.052623     -0.013129      0.065751
    17   Atom       -0.000872      0.001212     -0.000340
    18   Atom       -0.032402      0.042715     -0.010312
    19   Atom        0.000464     -0.000604      0.000140
    20   Atom       -0.032664      0.052224     -0.019559
    21   Atom       -0.006579     -0.007157      0.013736
    22   Atom       -0.052620     -0.013125      0.065746
    23   Atom       -0.000259      0.000369     -0.000110
    24   Atom       -0.024325     -0.015875      0.040200
    25   Atom        0.034993     -0.038257      0.003263
    26   Atom        0.007922      0.005908     -0.013829
    27   Atom        0.034998     -0.038266      0.003268
    28   Atom        0.004785     -0.011924      0.007138
    29   Atom       -0.028208      0.045952     -0.017745
    30   Atom        0.003702      0.001146     -0.004848
    31   Atom       -0.085822      0.117701     -0.031878
    32   Atom        0.004795     -0.011944      0.007148
    33   Atom       -0.085838      0.117733     -0.031895
    34   Atom        0.003709      0.001145     -0.004854
    35   Atom       -0.028222      0.045982     -0.017760
    36   Atom       -0.001896     -0.004684      0.006580
    37   Atom        0.020294      0.000772     -0.021067
    38   Atom       -0.024258      0.039841     -0.015583
    39   Atom        0.020291      0.000772     -0.021062
    40   Atom       -0.000972      0.000942      0.000030
    41   Atom       -0.006036      0.006417     -0.000380
    42   Atom       -0.041679     -0.019301      0.060979
    43   Atom       -0.000981      0.000933      0.000049
    44   Atom       -0.041675     -0.019303      0.060979
    45   Atom       -0.006047      0.006429     -0.000383
    46   Atom       -0.024288     -0.013027      0.037316
    47   Atom        0.019823     -0.009884     -0.009940
    48   Atom        0.002323     -0.003654      0.001331
    49   Atom       -0.024292     -0.013035      0.037327
    50   Atom        0.018434     -0.010649     -0.007785
    51   Atom        0.020713     -0.010419     -0.010294
    52   Atom        0.018414     -0.010644     -0.007771
    53   Atom        0.020730     -0.010432     -0.010298
    54   Atom        0.002311     -0.003653      0.001342
    55   Atom        0.019840     -0.009896     -0.009945
    56   Atom       -0.073756      0.152089     -0.078332
 --------------------------------------------------------
                        XY            XZ            YZ
 --------------------------------------------------------
     1   Atom        0.000000      0.000000      0.006535
     2   Atom       -0.005916      0.003024      0.015413
     3   Atom        0.000001     -0.000001     -0.013434
     4   Atom        0.005918     -0.003025      0.015418
     5   Atom       -0.001816     -0.000058      0.001106
     6   Atom       -0.033064      0.016770     -0.048718
     7   Atom       -0.000150      0.000211      0.001959
     8   Atom        0.001737     -0.001030     -0.039418
     9   Atom        0.000000      0.000001     -0.023631
    10   Atom       -0.005338     -0.006708     -0.020593
    11   Atom        0.000000      0.000000      0.006761
    12   Atom        0.005338      0.006707     -0.020590
    13   Atom        0.001085     -0.007068     -0.001664
    14   Atom       -0.011008     -0.021943      0.034878
    15   Atom        0.000351      0.001622     -0.002429
    16   Atom        0.001404      0.002610      0.065533
    17   Atom        0.001816      0.000057      0.001105
    18   Atom       -0.001737      0.001030     -0.039423
    19   Atom        0.000149     -0.000208      0.001972
    20   Atom        0.033093     -0.016785     -0.048744
    21   Atom       -0.001087      0.007070     -0.001665
    22   Atom       -0.001406     -0.002613      0.065531
    23   Atom       -0.000348     -0.001621     -0.002415
    24   Atom        0.010990      0.021907      0.034846
    25   Atom        0.010254     -0.007516      0.028611
    26   Atom        0.000000     -0.000001      0.006025
    27   Atom       -0.010257      0.007516      0.028614
    28   Atom        0.000412      0.002107      0.000562
    29   Atom        0.032267     -0.017032     -0.046495
    30   Atom       -0.000612     -0.001423      0.008721
    31   Atom       -0.003611      0.001415     -0.099597
    32   Atom       -0.000410     -0.002107      0.000562
    33   Atom        0.003607     -0.001413     -0.099608
    34   Atom        0.000611      0.001424      0.008731
    35   Atom       -0.032295      0.017046     -0.046521
    36   Atom        0.000000      0.000000      0.001670
    37   Atom        0.002373      0.006698     -0.018468
    38   Atom        0.000003      0.000002      0.030556
    39   Atom       -0.002372     -0.006695     -0.018463
    40   Atom       -0.000848     -0.000969     -0.001243
    41   Atom        0.005309      0.003525      0.009204
    42   Atom       -0.001588     -0.003529      0.045633
    43   Atom        0.000848      0.000967     -0.001245
    44   Atom        0.001588      0.003529      0.045626
    45   Atom       -0.005311     -0.003525      0.009218
    46   Atom       -0.012047     -0.023460      0.037292
    47   Atom       -0.000476      0.001975     -0.000095
    48   Atom       -0.014368      0.007401      0.003648
    49   Atom        0.012053      0.023474      0.037301
    50   Atom        0.004319     -0.002141      0.001879
    51   Atom       -0.001914     -0.001220      0.000011
    52   Atom       -0.004346      0.002157      0.001887
    53   Atom        0.001929      0.001251      0.000019
    54   Atom        0.014391     -0.007411      0.003653
    55   Atom        0.000465     -0.001993     -0.000091
    56   Atom       -0.000007      0.000000      0.020263
 --------------------------------------------------------


 ---------------------------------------------------------------------------------
              Anisotropic Spin Dipole Couplings in Principal Axis System
 ---------------------------------------------------------------------------------

       Atom             a.u.   MegaHertz   Gauss  10(-4) cm-1        Axes

              Baa    -0.0111    -1.489    -0.531    -0.497  0.0000 -0.2294  0.9733
     1 C(13)  Bbb    -0.0071    -0.949    -0.339    -0.317  1.0000  0.0000  0.0000
              Bcc     0.0182     2.438     0.870     0.813  0.0000  0.9733  0.2294
 
              Baa    -0.0287    -3.852    -1.375    -1.285  0.1423  0.8812 -0.4508
     2 C(13)  Bbb     0.0103     1.377     0.491     0.459  0.0004  0.4554  0.8903
              Bcc     0.0184     2.476     0.883     0.826  0.9898 -0.1269  0.0645
 
              Baa    -0.0122    -1.631    -0.582    -0.544  0.0000  0.8866  0.4625
     3 C(13)  Bbb    -0.0085    -1.135    -0.405    -0.378  1.0000  0.0000  0.0000
              Bcc     0.0206     2.766     0.987     0.922 -0.0001 -0.4625  0.8866
 
              Baa    -0.0287    -3.853    -1.375    -1.285 -0.1424  0.8812 -0.4508
     4 C(13)  Bbb     0.0103     1.377     0.491     0.459 -0.0003  0.4554  0.8903
              Bcc     0.0185     2.476     0.884     0.826  0.9898  0.1269 -0.0646
 
              Baa    -0.0021    -0.281    -0.100    -0.094  0.7855  0.5341 -0.3125
     5 C(13)  Bbb    -0.0005    -0.069    -0.025    -0.023  0.4337 -0.1149  0.8937
              Bcc     0.0026     0.350     0.125     0.117 -0.4414  0.8376  0.3219
 
              Baa    -0.0442    -5.930    -2.116    -1.978 -0.2672  0.3601  0.8938
     6 C(13)  Bbb    -0.0440    -5.906    -2.107    -1.970  0.9179  0.3774  0.1224
              Bcc     0.0882    11.836     4.223     3.948 -0.2933  0.8532 -0.4314
 
              Baa    -0.0022    -0.301    -0.107    -0.100  0.0922  0.7669 -0.6352
     7 C(13)  Bbb     0.0005     0.064     0.023     0.021  0.9944 -0.1042  0.0185
              Bcc     0.0018     0.238     0.085     0.079  0.0520  0.6333  0.7722
 
              Baa    -0.0324    -4.354    -1.554    -1.452  0.9965  0.0193  0.0808
     8 C(13)  Bbb    -0.0313    -4.200    -1.499    -1.401 -0.0804  0.4700  0.8790
              Bcc     0.0637     8.554     3.052     2.853  0.0210  0.8824 -0.4700
 
              Baa    -0.0463    -6.207    -2.215    -2.070  0.0000  0.9828  0.1848
     9 C(13)  Bbb    -0.0376    -5.048    -1.801    -1.684  1.0000  0.0000  0.0000
              Bcc     0.0839    11.255     4.016     3.754  0.0000 -0.1848  0.9828
 
              Baa    -0.0405    -5.428    -1.937    -1.811  0.1263  0.4241  0.8967
    10 C(13)  Bbb     0.0140     1.876     0.669     0.626  0.1587  0.8837 -0.4403
              Bcc     0.0265     3.552     1.268     1.185  0.9792 -0.1980 -0.0443
 
              Baa    -0.0059    -0.793    -0.283    -0.265  0.0000  0.7370 -0.6759
    11 C(13)  Bbb    -0.0017    -0.235    -0.084    -0.078  1.0000  0.0000 -0.0001
              Bcc     0.0077     1.028     0.367     0.343  0.0001  0.6759  0.7370
 
              Baa    -0.0404    -5.427    -1.937    -1.810 -0.1263  0.4242  0.8967
    12 C(13)  Bbb     0.0140     1.875     0.669     0.626 -0.1587  0.8837 -0.4403
              Bcc     0.0265     3.552     1.267     1.185  0.9792  0.1980  0.0443
 
              Baa    -0.0090    -1.203    -0.429    -0.401  0.9150 -0.3064  0.2625
    13 C(13)  Bbb    -0.0071    -0.958    -0.342    -0.319  0.2697  0.9484  0.1670
              Bcc     0.0161     2.161     0.771     0.721 -0.3002 -0.0820  0.9504
 
              Baa    -0.0327    -4.390    -1.567    -1.464  0.2613  0.8991 -0.3513
    14 C(13)  Bbb    -0.0311    -4.167    -1.487    -1.390  0.9272 -0.1326  0.3503
              Bcc     0.0638     8.558     3.054     2.854 -0.2684  0.4172  0.8683
 
              Baa    -0.0031    -0.413    -0.147    -0.138 -0.4678  0.5412  0.6987
    15 C(13)  Bbb     0.0003     0.034     0.012     0.011  0.8328  0.5346  0.1435
              Bcc     0.0028     0.379     0.135     0.126  0.2959 -0.6490  0.7009
 
              Baa    -0.0527    -7.069    -2.522    -2.358  0.9995  0.0121 -0.0287
    16 C(13)  Bbb    -0.0502    -6.733    -2.402    -2.246 -0.0247  0.8705 -0.4915
              Bcc     0.1029    13.802     4.925     4.604  0.0191  0.4920  0.8704
 
              Baa    -0.0021    -0.280    -0.100    -0.094  0.7843 -0.5358  0.3128
    17 C(13)  Bbb    -0.0005    -0.068    -0.024    -0.023 -0.4347 -0.1148  0.8932
              Bcc     0.0026     0.349     0.124     0.116  0.4427  0.8365  0.3229
 
              Baa    -0.0325    -4.355    -1.554    -1.453  0.9965 -0.0194 -0.0810
    18 C(13)  Bbb    -0.0313    -4.200    -1.499    -1.401  0.0806  0.4701  0.8790
              Bcc     0.0638     8.555     3.053     2.854 -0.0210  0.8824 -0.4700
 
              Baa    -0.0023    -0.303    -0.108    -0.101 -0.0905  0.7658 -0.6367
    19 C(13)  Bbb     0.0005     0.065     0.023     0.022  0.9946  0.1019 -0.0189
              Bcc     0.0018     0.239     0.085     0.080 -0.0504  0.6350  0.7708
 
              Baa    -0.0442    -5.933    -2.117    -1.979  0.2690  0.3594  0.8936
    20 C(13)  Bbb    -0.0440    -5.909    -2.109    -1.971  0.9174 -0.3782 -0.1240
              Bcc     0.0883    11.843     4.226     3.950  0.2934  0.8531 -0.4314
 
              Baa    -0.0090    -1.204    -0.430    -0.402  0.9147  0.3073 -0.2623
    21 C(13)  Bbb    -0.0071    -0.958    -0.342    -0.320 -0.2706  0.9481  0.1672
              Bcc     0.0161     2.162     0.771     0.721  0.3001 -0.0820  0.9504
 
              Baa    -0.0527    -7.069    -2.522    -2.358  0.9995 -0.0122  0.0288
    22 C(13)  Bbb    -0.0502    -6.732    -2.402    -2.246  0.0248  0.8705 -0.4916
              Bcc     0.1028    13.801     4.925     4.604 -0.0191  0.4920  0.8704
 
              Baa    -0.0031    -0.411    -0.147    -0.137  0.4704  0.5391  0.6987
    23 C(13)  Bbb     0.0003     0.034     0.012     0.011  0.8313 -0.5362 -0.1460
              Bcc     0.0028     0.378     0.135     0.126 -0.2959 -0.6495  0.7004
 
              Baa    -0.0327    -4.386    -1.565    -1.463 -0.2612  0.8991 -0.3513
    24 C(13)  Bbb    -0.0310    -4.163    -1.486    -1.389  0.9273  0.1326 -0.3501
              Bcc     0.0637     8.549     3.051     2.852  0.2682  0.4172  0.8683
 
              Baa    -0.0546    -7.327    -2.615    -2.444 -0.1388  0.8805 -0.4533
    25 C(13)  Bbb     0.0176     2.367     0.845     0.790  0.1035  0.4682  0.8776
              Bcc     0.0370     4.960     1.770     1.655  0.9849  0.0749 -0.1561
 
              Baa    -0.0155    -2.083    -0.743    -0.695  0.0000 -0.2706  0.9627
    26 C(13)  Bbb     0.0076     1.020     0.364     0.340 -0.0002  0.9627  0.2706
              Bcc     0.0079     1.063     0.379     0.355  1.0000  0.0002  0.0000
 
              Baa    -0.0546    -7.329    -2.615    -2.445  0.1388  0.8805 -0.4533
    27 C(13)  Bbb     0.0176     2.368     0.845     0.790 -0.1034  0.4681  0.8776
              Bcc     0.0370     4.961     1.770     1.655  0.9849 -0.0749  0.1560
 
              Baa    -0.0119    -1.603    -0.572    -0.535 -0.0212  0.9994 -0.0271
    28 C(13)  Bbb     0.0035     0.476     0.170     0.159  0.8620  0.0045 -0.5068
              Bcc     0.0084     1.127     0.402     0.376  0.5064  0.0341  0.8616
 
              Baa    -0.0423    -5.670    -2.023    -1.891  0.0094  0.4636  0.8860
    29 C(13)  Bbb    -0.0402    -5.399    -1.926    -1.801  0.9497 -0.2815  0.1372
              Bcc     0.0825    11.069     3.950     3.692  0.3130  0.8401 -0.4429
 
              Baa    -0.0111    -1.492    -0.532    -0.498  0.0544 -0.5769  0.8150
    30 C(13)  Bbb     0.0033     0.445     0.159     0.148  0.9492  0.2832  0.1370
              Bcc     0.0078     1.047     0.374     0.349 -0.3098  0.7662  0.5630
 
              Baa    -0.0859   -11.528    -4.114    -3.845  0.9966  0.0499  0.0658
    31 C(13)  Bbb    -0.0816   -10.952    -3.908    -3.653 -0.0812  0.4444  0.8922
              Bcc     0.1675    22.480     8.021     7.498 -0.0152  0.8945 -0.4469
 
              Baa    -0.0120    -1.606    -0.573    -0.536  0.0211  0.9994 -0.0271
    32 C(13)  Bbb     0.0036     0.478     0.170     0.159  0.8621 -0.0044  0.5068
              Bcc     0.0084     1.128     0.403     0.376 -0.5063  0.0340  0.8617
 
              Baa    -0.0859   -11.530    -4.114    -3.846  0.9966 -0.0499 -0.0660
    33 C(13)  Bbb    -0.0816   -10.954    -3.909    -3.654  0.0813  0.4443  0.8922
              Bcc     0.1676    22.484     8.023     7.500  0.0152  0.8945 -0.4468
 
              Baa    -0.0111    -1.494    -0.533    -0.498 -0.0544 -0.5770  0.8150
    34 C(13)  Bbb     0.0033     0.446     0.159     0.149  0.9493 -0.2830 -0.1370
              Bcc     0.0078     1.048     0.374     0.350  0.3097  0.7662  0.5631
 
              Baa    -0.0423    -5.674    -2.024    -1.893 -0.0094  0.4636  0.8860
    35 C(13)  Bbb    -0.0403    -5.403    -1.928    -1.802  0.9497  0.2816 -0.1373
              Bcc     0.0825    11.076     3.952     3.695 -0.3131  0.8401 -0.4429
 
              Baa    -0.0049    -0.661    -0.236    -0.221  0.0000  0.9896 -0.1436
    36 C(13)  Bbb    -0.0019    -0.254    -0.091    -0.085  1.0000  0.0000 -0.0001
              Bcc     0.0068     0.916     0.327     0.305  0.0001  0.1436  0.9896
 
              Baa    -0.0325    -4.365    -1.558    -1.456 -0.1313  0.4879  0.8629
    37 C(13)  Bbb     0.0112     1.497     0.534     0.499  0.1213  0.8719 -0.4745
              Bcc     0.0214     2.868     1.023     0.957  0.9839 -0.0424  0.1737
 
              Baa    -0.0291    -3.908    -1.394    -1.304 -0.0001 -0.4051  0.9143
    38 C(13)  Bbb    -0.0243    -3.255    -1.162    -1.086  1.0000 -0.0001  0.0000
              Bcc     0.0534     7.163     2.556     2.389  0.0000  0.9143  0.4051
 
              Baa    -0.0325    -4.364    -1.557    -1.456  0.1313  0.4879  0.8629
    39 C(13)  Bbb     0.0112     1.496     0.534     0.499 -0.1213  0.8719 -0.4745
              Bcc     0.0214     2.868     1.023     0.957  0.9839  0.0424 -0.1737
 
              Baa    -0.0022    -0.294    -0.105    -0.098  0.7258  0.4145  0.5490
    40 C(13)  Bbb     0.0004     0.050     0.018     0.017  0.6849 -0.3605 -0.6332
              Bcc     0.0018     0.244     0.087     0.081 -0.0646  0.8356 -0.5455
 
              Baa    -0.0080    -1.074    -0.383    -0.358  0.9502 -0.3029 -0.0737
    41 C(13)  Bbb    -0.0068    -0.910    -0.325    -0.303 -0.1072 -0.5394  0.8352
              Bcc     0.0148     1.983     0.708     0.662  0.2927  0.7857  0.5450
 
              Baa    -0.0418    -5.609    -2.001    -1.871  0.9995  0.0095  0.0301
    42 C(13)  Bbb    -0.0399    -5.359    -1.912    -1.788  0.0037  0.9112 -0.4119
              Bcc     0.0817    10.968     3.914     3.659 -0.0313  0.4118  0.9107
 
              Baa    -0.0022    -0.294    -0.105    -0.098  0.7280 -0.4153 -0.5455
    43 C(13)  Bbb     0.0004     0.050     0.018     0.017  0.6828  0.3675  0.6315
              Bcc     0.0018     0.244     0.087     0.081  0.0617  0.8322 -0.5511
 
              Baa    -0.0418    -5.609    -2.001    -1.871  0.9995 -0.0095 -0.0301
    44 C(13)  Bbb    -0.0399    -5.359    -1.912    -1.787 -0.0037  0.9112 -0.4119
              Bcc     0.0817    10.967     3.913     3.658  0.0313  0.4118  0.9107
 
              Baa    -0.0080    -1.075    -0.384    -0.359  0.9502  0.3028  0.0732
    45 C(13)  Bbb    -0.0068    -0.911    -0.325    -0.304  0.1075 -0.5393  0.8352
              Bcc     0.0148     1.986     0.709     0.662 -0.2924  0.7858  0.5450
 
              Baa    -0.0330    -4.427    -1.580    -1.477 -0.3518  0.7732 -0.5276
    46 C(13)  Bbb    -0.0319    -4.286    -1.529    -1.430  0.8921  0.4476  0.0612
              Bcc     0.0649     8.713     3.109     2.906 -0.2834  0.4491  0.8473
 
              Baa    -0.0101    -1.354    -0.483    -0.452 -0.0579  0.3048  0.9507
    47 C(13)  Bbb    -0.0099    -1.325    -0.473    -0.442  0.0354  0.9523 -0.3031
              Bcc     0.0200     2.679     0.956     0.894  0.9977 -0.0161  0.0659
 
              Baa    -0.0183    -2.451    -0.875    -0.818  0.6175  0.6978 -0.3631
    48 C(13)  Bbb     0.0033     0.437     0.156     0.146  0.0056  0.4577  0.8891
              Bcc     0.0150     2.014     0.719     0.672  0.7866 -0.5510  0.2786
 
              Baa    -0.0330    -4.428    -1.580    -1.477  0.3519  0.7732 -0.5276
    49 C(13)  Bbb    -0.0320    -4.288    -1.530    -1.430  0.8921 -0.4477 -0.0612
              Bcc     0.0650     8.716     3.110     2.907  0.2835  0.4491  0.8473
 
              Baa    -0.0123    -1.655    -0.591    -0.552 -0.1548  0.8853 -0.4384
    50 C(13)  Bbb    -0.0069    -0.920    -0.328    -0.307  0.0001  0.4438  0.8961
              Bcc     0.0192     2.575     0.919     0.859  0.9880  0.1387 -0.0687
 
              Baa    -0.0106    -1.416    -0.505    -0.472  0.0696  0.9557  0.2861
    51 C(13)  Bbb    -0.0103    -1.385    -0.494    -0.462  0.0199 -0.2880  0.9574
              Bcc     0.0209     2.802     1.000     0.935  0.9974 -0.0610 -0.0391
 
              Baa    -0.0123    -1.656    -0.591    -0.553  0.1558  0.8851 -0.4386
    52 C(13)  Bbb    -0.0068    -0.917    -0.327    -0.306 -0.0001  0.4441  0.8960
              Bcc     0.0192     2.574     0.918     0.858  0.9878 -0.1396  0.0693
 
              Baa    -0.0106    -1.418    -0.506    -0.473 -0.0697  0.9639  0.2569
    53 C(13)  Bbb    -0.0103    -1.387    -0.495    -0.463 -0.0228 -0.2590  0.9656
              Bcc     0.0209     2.804     1.001     0.935  0.9973  0.0614  0.0400
 
              Baa    -0.0183    -2.455    -0.876    -0.819 -0.6177  0.6976 -0.3629
    54 C(13)  Bbb     0.0033     0.439     0.157     0.146 -0.0057  0.4575  0.8892
              Bcc     0.0150     2.016     0.720     0.673  0.7864  0.5513 -0.2787
 
              Baa    -0.0101    -1.355    -0.483    -0.452  0.0589  0.2946  0.9538
    55 C(13)  Bbb    -0.0099    -1.326    -0.473    -0.442 -0.0346  0.9555 -0.2930
              Bcc     0.0200     2.681     0.957     0.894  0.9977  0.0157 -0.0665
 
              Baa    -0.0801   -17.316    -6.179    -5.776  0.0000 -0.0869  0.9962
    56 P(31)  Bbb    -0.0738   -15.945    -5.690    -5.319  1.0000  0.0000  0.0000
              Bcc     0.1539    33.261    11.868    11.095  0.0000  0.9962  0.0869
 

 ---------------------------------------------------------------------------------

 ******************************Gaussian NBO Version 3.1******************************
             N A T U R A L   A T O M I C   O R B I T A L   A N D
          N A T U R A L   B O N D   O R B I T A L   A N A L Y S I S
 ******************************Gaussian NBO Version 3.1******************************
       /RESON  / : Allow strongly delocalized NBO set

 Analyzing the SCF density

 Job title: RG NT                                                           

 Storage needed:   2147316 in NPA,   2855031 in NBO ( 134208782 available)


 NATURAL POPULATIONS:  Natural atomic orbital occupancies 
                                                          
   NAO  Atom  No  lang   Type(AO)    Occupancy
 --------------------------------------------
     1    C    1  S      Cor( 1S)     1.99864
     2    C    1  S      Val( 2S)     0.89451
     3    C    1  S      Ryd( 3S)     0.00113
     4    C    1  S      Ryd( 4S)     0.00006
     5    C    1  px     Val( 2p)     1.01719
     6    C    1  px     Ryd( 3p)     0.00369
     7    C    1  py     Val( 2p)     1.01565
     8    C    1  py     Ryd( 3p)     0.00273
     9    C    1  pz     Val( 2p)     1.04923
    10    C    1  pz     Ryd( 3p)     0.00484
    11    C    1  dxy    Ryd( 3d)     0.00052
    12    C    1  dxz    Ryd( 3d)     0.00097
    13    C    1  dyz    Ryd( 3d)     0.00089
    14    C    1  dx2y2  Ryd( 3d)     0.00063
    15    C    1  dz2    Ryd( 3d)     0.00089

    16    C    2  S      Cor( 1S)     1.99886
    17    C    2  S      Val( 2S)     0.86563
    18    C    2  S      Ryd( 3S)     0.00241
    19    C    2  S      Ryd( 4S)     0.00008
    20    C    2  px     Val( 2p)     1.09984
    21    C    2  px     Ryd( 3p)     0.00494
    22    C    2  py     Val( 2p)     1.01415
    23    C    2  py     Ryd( 3p)     0.00407
    24    C    2  pz     Val( 2p)     1.01840
    25    C    2  pz     Ryd( 3p)     0.00437
    26    C    2  dxy    Ryd( 3d)     0.00106
    27    C    2  dxz    Ryd( 3d)     0.00093
    28    C    2  dyz    Ryd( 3d)     0.00048
    29    C    2  dx2y2  Ryd( 3d)     0.00066
    30    C    2  dz2    Ryd( 3d)     0.00058

    31    C    3  S      Cor( 1S)     1.99865
    32    C    3  S      Val( 2S)     0.89646
    33    C    3  S      Ryd( 3S)     0.00112
    34    C    3  S      Ryd( 4S)     0.00006
    35    C    3  px     Val( 2p)     1.02059
    36    C    3  px     Ryd( 3p)     0.00369
    37    C    3  py     Val( 2p)     1.07671
    38    C    3  py     Ryd( 3p)     0.00214
    39    C    3  pz     Val( 2p)     0.97284
    40    C    3  pz     Ryd( 3p)     0.00527
    41    C    3  dxy    Ryd( 3d)     0.00071
    42    C    3  dxz    Ryd( 3d)     0.00078
    43    C    3  dyz    Ryd( 3d)     0.00089
    44    C    3  dx2y2  Ryd( 3d)     0.00069
    45    C    3  dz2    Ryd( 3d)     0.00087

    46    C    4  S      Cor( 1S)     1.99886
    47    C    4  S      Val( 2S)     0.86563
    48    C    4  S      Ryd( 3S)     0.00241
    49    C    4  S      Ryd( 4S)     0.00008
    50    C    4  px     Val( 2p)     1.09984
    51    C    4  px     Ryd( 3p)     0.00494
    52    C    4  py     Val( 2p)     1.01413
    53    C    4  py     Ryd( 3p)     0.00407
    54    C    4  pz     Val( 2p)     1.01840
    55    C    4  pz     Ryd( 3p)     0.00437
    56    C    4  dxy    Ryd( 3d)     0.00106
    57    C    4  dxz    Ryd( 3d)     0.00093
    58    C    4  dyz    Ryd( 3d)     0.00048
    59    C    4  dx2y2  Ryd( 3d)     0.00066
    60    C    4  dz2    Ryd( 3d)     0.00058

    61    C    5  S      Cor( 1S)     1.99854
    62    C    5  S      Val( 2S)     0.91028
    63    C    5  S      Ryd( 3S)     0.00121
    64    C    5  S      Ryd( 4S)     0.00005
    65    C    5  px     Val( 2p)     1.01566
    66    C    5  px     Ryd( 3p)     0.00316
    67    C    5  py     Val( 2p)     0.99591
    68    C    5  py     Ryd( 3p)     0.00313
    69    C    5  pz     Val( 2p)     1.04998
    70    C    5  pz     Ryd( 3p)     0.00534
    71    C    5  dxy    Ryd( 3d)     0.00061
    72    C    5  dxz    Ryd( 3d)     0.00097
    73    C    5  dyz    Ryd( 3d)     0.00084
    74    C    5  dx2y2  Ryd( 3d)     0.00077
    75    C    5  dz2    Ryd( 3d)     0.00091

    76    C    6  S      Cor( 1S)     1.99858
    77    C    6  S      Val( 2S)     0.91670
    78    C    6  S      Ryd( 3S)     0.00135
    79    C    6  S      Ryd( 4S)     0.00004
    80    C    6  px     Val( 2p)     1.03156
    81    C    6  px     Ryd( 3p)     0.00596
    82    C    6  py     Val( 2p)     1.00845
    83    C    6  py     Ryd( 3p)     0.00332
    84    C    6  pz     Val( 2p)     1.01394
    85    C    6  pz     Ryd( 3p)     0.00304
    86    C    6  dxy    Ryd( 3d)     0.00087
    87    C    6  dxz    Ryd( 3d)     0.00096
    88    C    6  dyz    Ryd( 3d)     0.00066
    89    C    6  dx2y2  Ryd( 3d)     0.00082
    90    C    6  dz2    Ryd( 3d)     0.00074

    91    C    7  S      Cor( 1S)     1.99853
    92    C    7  S      Val( 2S)     0.91036
    93    C    7  S      Ryd( 3S)     0.00121
    94    C    7  S      Ryd( 4S)     0.00005
    95    C    7  px     Val( 2p)     1.01665
    96    C    7  px     Ryd( 3p)     0.00316
    97    C    7  py     Val( 2p)     1.06605
    98    C    7  py     Ryd( 3p)     0.00313
    99    C    7  pz     Val( 2p)     0.97803
   100    C    7  pz     Ryd( 3p)     0.00532
   101    C    7  dxy    Ryd( 3d)     0.00076
   102    C    7  dxz    Ryd( 3d)     0.00082
   103    C    7  dyz    Ryd( 3d)     0.00090
   104    C    7  dx2y2  Ryd( 3d)     0.00072
   105    C    7  dz2    Ryd( 3d)     0.00092

   106    C    8  S      Cor( 1S)     1.99878
   107    C    8  S      Val( 2S)     0.87320
   108    C    8  S      Ryd( 3S)     0.00261
   109    C    8  S      Ryd( 4S)     0.00007
   110    C    8  px     Val( 2p)     1.09304
   111    C    8  px     Ryd( 3p)     0.00452
   112    C    8  py     Val( 2p)     1.04259
   113    C    8  py     Ryd( 3p)     0.00393
   114    C    8  pz     Val( 2p)     1.01979
   115    C    8  pz     Ryd( 3p)     0.00457
   116    C    8  dxy    Ryd( 3d)     0.00102
   117    C    8  dxz    Ryd( 3d)     0.00092
   118    C    8  dyz    Ryd( 3d)     0.00049
   119    C    8  dx2y2  Ryd( 3d)     0.00065
   120    C    8  dz2    Ryd( 3d)     0.00060

   121    C    9  S      Cor( 1S)     1.99861
   122    C    9  S      Val( 2S)     0.89279
   123    C    9  S      Ryd( 3S)     0.00145
   124    C    9  S      Ryd( 4S)     0.00006
   125    C    9  px     Val( 2p)     1.02604
   126    C    9  px     Ryd( 3p)     0.00361
   127    C    9  py     Val( 2p)     1.04134
   128    C    9  py     Ryd( 3p)     0.00502
   129    C    9  pz     Val( 2p)     1.02148
   130    C    9  pz     Ryd( 3p)     0.00362
   131    C    9  dxy    Ryd( 3d)     0.00092
   132    C    9  dxz    Ryd( 3d)     0.00055
   133    C    9  dyz    Ryd( 3d)     0.00089
   134    C    9  dx2y2  Ryd( 3d)     0.00087
   135    C    9  dz2    Ryd( 3d)     0.00069

   136    C   10  S      Cor( 1S)     1.99886
   137    C   10  S      Val( 2S)     0.86528
   138    C   10  S      Ryd( 3S)     0.00244
   139    C   10  S      Ryd( 4S)     0.00008
   140    C   10  px     Val( 2p)     1.09967
   141    C   10  px     Ryd( 3p)     0.00494
   142    C   10  py     Val( 2p)     1.01975
   143    C   10  py     Ryd( 3p)     0.00448
   144    C   10  pz     Val( 2p)     1.01365
   145    C   10  pz     Ryd( 3p)     0.00413
   146    C   10  dxy    Ryd( 3d)     0.00094
   147    C   10  dxz    Ryd( 3d)     0.00108
   148    C   10  dyz    Ryd( 3d)     0.00048
   149    C   10  dx2y2  Ryd( 3d)     0.00079
   150    C   10  dz2    Ryd( 3d)     0.00046

   151    C   11  S      Cor( 1S)     1.99864
   152    C   11  S      Val( 2S)     0.89425
   153    C   11  S      Ryd( 3S)     0.00112
   154    C   11  S      Ryd( 4S)     0.00006
   155    C   11  px     Val( 2p)     1.01573
   156    C   11  px     Ryd( 3p)     0.00368
   157    C   11  py     Val( 2p)     0.98201
   158    C   11  py     Ryd( 3p)     0.00543
   159    C   11  pz     Val( 2p)     1.08128
   160    C   11  pz     Ryd( 3p)     0.00221
   161    C   11  dxy    Ryd( 3d)     0.00078
   162    C   11  dxz    Ryd( 3d)     0.00073
   163    C   11  dyz    Ryd( 3d)     0.00088
   164    C   11  dx2y2  Ryd( 3d)     0.00079
   165    C   11  dz2    Ryd( 3d)     0.00074

   166    C   12  S      Cor( 1S)     1.99886
   167    C   12  S      Val( 2S)     0.86528
   168    C   12  S      Ryd( 3S)     0.00244
   169    C   12  S      Ryd( 4S)     0.00008
   170    C   12  px     Val( 2p)     1.09967
   171    C   12  px     Ryd( 3p)     0.00494
   172    C   12  py     Val( 2p)     1.01975
   173    C   12  py     Ryd( 3p)     0.00448
   174    C   12  pz     Val( 2p)     1.01367
   175    C   12  pz     Ryd( 3p)     0.00413
   176    C   12  dxy    Ryd( 3d)     0.00094
   177    C   12  dxz    Ryd( 3d)     0.00108
   178    C   12  dyz    Ryd( 3d)     0.00048
   179    C   12  dx2y2  Ryd( 3d)     0.00079
   180    C   12  dz2    Ryd( 3d)     0.00046

   181    C   13  S      Cor( 1S)     1.99854
   182    C   13  S      Val( 2S)     0.91158
   183    C   13  S      Ryd( 3S)     0.00122
   184    C   13  S      Ryd( 4S)     0.00005
   185    C   13  px     Val( 2p)     1.01860
   186    C   13  px     Ryd( 3p)     0.00315
   187    C   13  py     Val( 2p)     1.05011
   188    C   13  py     Ryd( 3p)     0.00539
   189    C   13  pz     Val( 2p)     0.98219
   190    C   13  pz     Ryd( 3p)     0.00306
   191    C   13  dxy    Ryd( 3d)     0.00097
   192    C   13  dxz    Ryd( 3d)     0.00061
   193    C   13  dyz    Ryd( 3d)     0.00088
   194    C   13  dx2y2  Ryd( 3d)     0.00091
   195    C   13  dz2    Ryd( 3d)     0.00079

   196    C   14  S      Cor( 1S)     1.99857
   197    C   14  S      Val( 2S)     0.91585
   198    C   14  S      Ryd( 3S)     0.00135
   199    C   14  S      Ryd( 4S)     0.00004
   200    C   14  px     Val( 2p)     1.03343
   201    C   14  px     Ryd( 3p)     0.00597
   202    C   14  py     Val( 2p)     1.01455
   203    C   14  py     Ryd( 3p)     0.00307
   204    C   14  pz     Val( 2p)     1.01312
   205    C   14  pz     Ryd( 3p)     0.00334
   206    C   14  dxy    Ryd( 3d)     0.00096
   207    C   14  dxz    Ryd( 3d)     0.00087
   208    C   14  dyz    Ryd( 3d)     0.00065
   209    C   14  dx2y2  Ryd( 3d)     0.00091
   210    C   14  dz2    Ryd( 3d)     0.00065

   211    C   15  S      Cor( 1S)     1.99854
   212    C   15  S      Val( 2S)     0.91123
   213    C   15  S      Ryd( 3S)     0.00118
   214    C   15  S      Ryd( 4S)     0.00005
   215    C   15  px     Val( 2p)     1.01525
   216    C   15  px     Ryd( 3p)     0.00316
   217    C   15  py     Val( 2p)     0.97323
   218    C   15  py     Ryd( 3p)     0.00526
   219    C   15  pz     Val( 2p)     1.06383
   220    C   15  pz     Ryd( 3p)     0.00316
   221    C   15  dxy    Ryd( 3d)     0.00082
   222    C   15  dxz    Ryd( 3d)     0.00077
   223    C   15  dyz    Ryd( 3d)     0.00090
   224    C   15  dx2y2  Ryd( 3d)     0.00093
   225    C   15  dz2    Ryd( 3d)     0.00072

   226    C   16  S      Cor( 1S)     1.99878
   227    C   16  S      Val( 2S)     0.87270
   228    C   16  S      Ryd( 3S)     0.00262
   229    C   16  S      Ryd( 4S)     0.00007
   230    C   16  px     Val( 2p)     1.09269
   231    C   16  px     Ryd( 3p)     0.00450
   232    C   16  py     Val( 2p)     1.02150
   233    C   16  py     Ryd( 3p)     0.00455
   234    C   16  pz     Val( 2p)     1.04625
   235    C   16  pz     Ryd( 3p)     0.00396
   236    C   16  dxy    Ryd( 3d)     0.00092
   237    C   16  dxz    Ryd( 3d)     0.00102
   238    C   16  dyz    Ryd( 3d)     0.00049
   239    C   16  dx2y2  Ryd( 3d)     0.00080
   240    C   16  dz2    Ryd( 3d)     0.00045

   241    C   17  S      Cor( 1S)     1.99854
   242    C   17  S      Val( 2S)     0.91028
   243    C   17  S      Ryd( 3S)     0.00121
   244    C   17  S      Ryd( 4S)     0.00005
   245    C   17  px     Val( 2p)     1.01566
   246    C   17  px     Ryd( 3p)     0.00316
   247    C   17  py     Val( 2p)     0.99584
   248    C   17  py     Ryd( 3p)     0.00313
   249    C   17  pz     Val( 2p)     1.04998
   250    C   17  pz     Ryd( 3p)     0.00534
   251    C   17  dxy    Ryd( 3d)     0.00061
   252    C   17  dxz    Ryd( 3d)     0.00097
   253    C   17  dyz    Ryd( 3d)     0.00084
   254    C   17  dx2y2  Ryd( 3d)     0.00077
   255    C   17  dz2    Ryd( 3d)     0.00091

   256    C   18  S      Cor( 1S)     1.99878
   257    C   18  S      Val( 2S)     0.87320
   258    C   18  S      Ryd( 3S)     0.00261
   259    C   18  S      Ryd( 4S)     0.00007
   260    C   18  px     Val( 2p)     1.09304
   261    C   18  px     Ryd( 3p)     0.00452
   262    C   18  py     Val( 2p)     1.04261
   263    C   18  py     Ryd( 3p)     0.00393
   264    C   18  pz     Val( 2p)     1.01980
   265    C   18  pz     Ryd( 3p)     0.00457
   266    C   18  dxy    Ryd( 3d)     0.00102
   267    C   18  dxz    Ryd( 3d)     0.00092
   268    C   18  dyz    Ryd( 3d)     0.00049
   269    C   18  dx2y2  Ryd( 3d)     0.00065
   270    C   18  dz2    Ryd( 3d)     0.00060

   271    C   19  S      Cor( 1S)     1.99854
   272    C   19  S      Val( 2S)     0.91035
   273    C   19  S      Ryd( 3S)     0.00121
   274    C   19  S      Ryd( 4S)     0.00005
   275    C   19  px     Val( 2p)     1.01667
   276    C   19  px     Ryd( 3p)     0.00316
   277    C   19  py     Val( 2p)     1.06604
   278    C   19  py     Ryd( 3p)     0.00313
   279    C   19  pz     Val( 2p)     0.97799
   280    C   19  pz     Ryd( 3p)     0.00532
   281    C   19  dxy    Ryd( 3d)     0.00076
   282    C   19  dxz    Ryd( 3d)     0.00082
   283    C   19  dyz    Ryd( 3d)     0.00090
   284    C   19  dx2y2  Ryd( 3d)     0.00072
   285    C   19  dz2    Ryd( 3d)     0.00092

   286    C   20  S      Cor( 1S)     1.99858
   287    C   20  S      Val( 2S)     0.91670
   288    C   20  S      Ryd( 3S)     0.00135
   289    C   20  S      Ryd( 4S)     0.00004
   290    C   20  px     Val( 2p)     1.03157
   291    C   20  px     Ryd( 3p)     0.00596
   292    C   20  py     Val( 2p)     1.00852
   293    C   20  py     Ryd( 3p)     0.00332
   294    C   20  pz     Val( 2p)     1.01395
   295    C   20  pz     Ryd( 3p)     0.00304
   296    C   20  dxy    Ryd( 3d)     0.00087
   297    C   20  dxz    Ryd( 3d)     0.00096
   298    C   20  dyz    Ryd( 3d)     0.00066
   299    C   20  dx2y2  Ryd( 3d)     0.00082
   300    C   20  dz2    Ryd( 3d)     0.00074

   301    C   21  S      Cor( 1S)     1.99854
   302    C   21  S      Val( 2S)     0.91158
   303    C   21  S      Ryd( 3S)     0.00122
   304    C   21  S      Ryd( 4S)     0.00005
   305    C   21  px     Val( 2p)     1.01860
   306    C   21  px     Ryd( 3p)     0.00315
   307    C   21  py     Val( 2p)     1.05011
   308    C   21  py     Ryd( 3p)     0.00539
   309    C   21  pz     Val( 2p)     0.98226
   310    C   21  pz     Ryd( 3p)     0.00306
   311    C   21  dxy    Ryd( 3d)     0.00097
   312    C   21  dxz    Ryd( 3d)     0.00061
   313    C   21  dyz    Ryd( 3d)     0.00088
   314    C   21  dx2y2  Ryd( 3d)     0.00091
   315    C   21  dz2    Ryd( 3d)     0.00079

   316    C   22  S      Cor( 1S)     1.99878
   317    C   22  S      Val( 2S)     0.87271
   318    C   22  S      Ryd( 3S)     0.00262
   319    C   22  S      Ryd( 4S)     0.00007
   320    C   22  px     Val( 2p)     1.09268
   321    C   22  px     Ryd( 3p)     0.00450
   322    C   22  py     Val( 2p)     1.02149
   323    C   22  py     Ryd( 3p)     0.00455
   324    C   22  pz     Val( 2p)     1.04624
   325    C   22  pz     Ryd( 3p)     0.00396
   326    C   22  dxy    Ryd( 3d)     0.00092
   327    C   22  dxz    Ryd( 3d)     0.00102
   328    C   22  dyz    Ryd( 3d)     0.00049
   329    C   22  dx2y2  Ryd( 3d)     0.00080
   330    C   22  dz2    Ryd( 3d)     0.00045

   331    C   23  S      Cor( 1S)     1.99854
   332    C   23  S      Val( 2S)     0.91123
   333    C   23  S      Ryd( 3S)     0.00118
   334    C   23  S      Ryd( 4S)     0.00005
   335    C   23  px     Val( 2p)     1.01524
   336    C   23  px     Ryd( 3p)     0.00316
   337    C   23  py     Val( 2p)     0.97327
   338    C   23  py     Ryd( 3p)     0.00526
   339    C   23  pz     Val( 2p)     1.06385
   340    C   23  pz     Ryd( 3p)     0.00316
   341    C   23  dxy    Ryd( 3d)     0.00082
   342    C   23  dxz    Ryd( 3d)     0.00077
   343    C   23  dyz    Ryd( 3d)     0.00090
   344    C   23  dx2y2  Ryd( 3d)     0.00093
   345    C   23  dz2    Ryd( 3d)     0.00072

   346    C   24  S      Cor( 1S)     1.99857
   347    C   24  S      Val( 2S)     0.91584
   348    C   24  S      Ryd( 3S)     0.00135
   349    C   24  S      Ryd( 4S)     0.00004
   350    C   24  px     Val( 2p)     1.03343
   351    C   24  px     Ryd( 3p)     0.00597
   352    C   24  py     Val( 2p)     1.01455
   353    C   24  py     Ryd( 3p)     0.00307
   354    C   24  pz     Val( 2p)     1.01305
   355    C   24  pz     Ryd( 3p)     0.00334
   356    C   24  dxy    Ryd( 3d)     0.00096
   357    C   24  dxz    Ryd( 3d)     0.00087
   358    C   24  dyz    Ryd( 3d)     0.00065
   359    C   24  dx2y2  Ryd( 3d)     0.00091
   360    C   24  dz2    Ryd( 3d)     0.00065

   361    C   25  S      Cor( 1S)     1.99878
   362    C   25  S      Val( 2S)     0.93891
   363    C   25  S      Ryd( 3S)     0.00347
   364    C   25  S      Ryd( 4S)     0.00011
   365    C   25  px     Val( 2p)     1.20392
   366    C   25  px     Ryd( 3p)     0.00463
   367    C   25  py     Val( 2p)     1.17739
   368    C   25  py     Ryd( 3p)     0.00474
   369    C   25  pz     Val( 2p)     1.18564
   370    C   25  pz     Ryd( 3p)     0.00445
   371    C   25  dxy    Ryd( 3d)     0.00100
   372    C   25  dxz    Ryd( 3d)     0.00093
   373    C   25  dyz    Ryd( 3d)     0.00044
   374    C   25  dx2y2  Ryd( 3d)     0.00064
   375    C   25  dz2    Ryd( 3d)     0.00050

   376    C   26  S      Cor( 1S)     1.99870
   377    C   26  S      Val( 2S)     0.87015
   378    C   26  S      Ryd( 3S)     0.00149
   379    C   26  S      Ryd( 4S)     0.00007
   380    C   26  px     Val( 2p)     0.97356
   381    C   26  px     Ryd( 3p)     0.00512
   382    C   26  py     Val( 2p)     1.08034
   383    C   26  py     Ryd( 3p)     0.00266
   384    C   26  pz     Val( 2p)     1.02621
   385    C   26  pz     Ryd( 3p)     0.00606
   386    C   26  dxy    Ryd( 3d)     0.00076
   387    C   26  dxz    Ryd( 3d)     0.00086
   388    C   26  dyz    Ryd( 3d)     0.00097
   389    C   26  dx2y2  Ryd( 3d)     0.00066
   390    C   26  dz2    Ryd( 3d)     0.00104

   391    C   27  S      Cor( 1S)     1.99878
   392    C   27  S      Val( 2S)     0.93890
   393    C   27  S      Ryd( 3S)     0.00347
   394    C   27  S      Ryd( 4S)     0.00011
   395    C   27  px     Val( 2p)     1.20391
   396    C   27  px     Ryd( 3p)     0.00463
   397    C   27  py     Val( 2p)     1.17737
   398    C   27  py     Ryd( 3p)     0.00474
   399    C   27  pz     Val( 2p)     1.18564
   400    C   27  pz     Ryd( 3p)     0.00445
   401    C   27  dxy    Ryd( 3d)     0.00100
   402    C   27  dxz    Ryd( 3d)     0.00093
   403    C   27  dyz    Ryd( 3d)     0.00044
   404    C   27  dx2y2  Ryd( 3d)     0.00064
   405    C   27  dz2    Ryd( 3d)     0.00050

   406    C   28  S      Cor( 1S)     1.99853
   407    C   28  S      Val( 2S)     0.90965
   408    C   28  S      Ryd( 3S)     0.00123
   409    C   28  S      Ryd( 4S)     0.00005
   410    C   28  px     Val( 2p)     1.01848
   411    C   28  px     Ryd( 3p)     0.00305
   412    C   28  py     Val( 2p)     1.01476
   413    C   28  py     Ryd( 3p)     0.00311
   414    C   28  pz     Val( 2p)     1.05244
   415    C   28  pz     Ryd( 3p)     0.00532
   416    C   28  dxy    Ryd( 3d)     0.00059
   417    C   28  dxz    Ryd( 3d)     0.00099
   418    C   28  dyz    Ryd( 3d)     0.00086
   419    C   28  dx2y2  Ryd( 3d)     0.00078
   420    C   28  dz2    Ryd( 3d)     0.00090

   421    C   29  S      Cor( 1S)     1.99857
   422    C   29  S      Val( 2S)     0.91358
   423    C   29  S      Ryd( 3S)     0.00133
   424    C   29  S      Ryd( 4S)     0.00004
   425    C   29  px     Val( 2p)     1.03468
   426    C   29  px     Ryd( 3p)     0.00604
   427    C   29  py     Val( 2p)     1.01125
   428    C   29  py     Ryd( 3p)     0.00340
   429    C   29  pz     Val( 2p)     1.01291
   430    C   29  pz     Ryd( 3p)     0.00310
   431    C   29  dxy    Ryd( 3d)     0.00086
   432    C   29  dxz    Ryd( 3d)     0.00096
   433    C   29  dyz    Ryd( 3d)     0.00065
   434    C   29  dx2y2  Ryd( 3d)     0.00082
   435    C   29  dz2    Ryd( 3d)     0.00073

   436    C   30  S      Cor( 1S)     1.99853
   437    C   30  S      Val( 2S)     0.90932
   438    C   30  S      Ryd( 3S)     0.00121
   439    C   30  S      Ryd( 4S)     0.00005
   440    C   30  px     Val( 2p)     1.01430
   441    C   30  px     Ryd( 3p)     0.00327
   442    C   30  py     Val( 2p)     1.07371
   443    C   30  py     Ryd( 3p)     0.00312
   444    C   30  pz     Val( 2p)     0.99169
   445    C   30  pz     Ryd( 3p)     0.00544
   446    C   30  dxy    Ryd( 3d)     0.00075
   447    C   30  dxz    Ryd( 3d)     0.00082
   448    C   30  dyz    Ryd( 3d)     0.00089
   449    C   30  dx2y2  Ryd( 3d)     0.00070
   450    C   30  dz2    Ryd( 3d)     0.00093

   451    C   31  S      Cor( 1S)     1.99888
   452    C   31  S      Val( 2S)     0.87381
   453    C   31  S      Ryd( 3S)     0.00303
   454    C   31  S      Ryd( 4S)     0.00007
   455    C   31  px     Val( 2p)     1.07202
   456    C   31  px     Ryd( 3p)     0.00511
   457    C   31  py     Val( 2p)     0.98579
   458    C   31  py     Ryd( 3p)     0.00471
   459    C   31  pz     Val( 2p)     1.01039
   460    C   31  pz     Ryd( 3p)     0.00546
   461    C   31  dxy    Ryd( 3d)     0.00103
   462    C   31  dxz    Ryd( 3d)     0.00102
   463    C   31  dyz    Ryd( 3d)     0.00052
   464    C   31  dx2y2  Ryd( 3d)     0.00063
   465    C   31  dz2    Ryd( 3d)     0.00064

   466    C   32  S      Cor( 1S)     1.99853
   467    C   32  S      Val( 2S)     0.90963
   468    C   32  S      Ryd( 3S)     0.00123
   469    C   32  S      Ryd( 4S)     0.00005
   470    C   32  px     Val( 2p)     1.01851
   471    C   32  px     Ryd( 3p)     0.00304
   472    C   32  py     Val( 2p)     1.01467
   473    C   32  py     Ryd( 3p)     0.00311
   474    C   32  pz     Val( 2p)     1.05247
   475    C   32  pz     Ryd( 3p)     0.00532
   476    C   32  dxy    Ryd( 3d)     0.00059
   477    C   32  dxz    Ryd( 3d)     0.00099
   478    C   32  dyz    Ryd( 3d)     0.00086
   479    C   32  dx2y2  Ryd( 3d)     0.00078
   480    C   32  dz2    Ryd( 3d)     0.00090

   481    C   33  S      Cor( 1S)     1.99888
   482    C   33  S      Val( 2S)     0.87381
   483    C   33  S      Ryd( 3S)     0.00303
   484    C   33  S      Ryd( 4S)     0.00007
   485    C   33  px     Val( 2p)     1.07202
   486    C   33  px     Ryd( 3p)     0.00511
   487    C   33  py     Val( 2p)     0.98582
   488    C   33  py     Ryd( 3p)     0.00471
   489    C   33  pz     Val( 2p)     1.01040
   490    C   33  pz     Ryd( 3p)     0.00546
   491    C   33  dxy    Ryd( 3d)     0.00103
   492    C   33  dxz    Ryd( 3d)     0.00102
   493    C   33  dyz    Ryd( 3d)     0.00052
   494    C   33  dx2y2  Ryd( 3d)     0.00063
   495    C   33  dz2    Ryd( 3d)     0.00064

   496    C   34  S      Cor( 1S)     1.99853
   497    C   34  S      Val( 2S)     0.90933
   498    C   34  S      Ryd( 3S)     0.00121
   499    C   34  S      Ryd( 4S)     0.00005
   500    C   34  px     Val( 2p)     1.01430
   501    C   34  px     Ryd( 3p)     0.00327
   502    C   34  py     Val( 2p)     1.07368
   503    C   34  py     Ryd( 3p)     0.00312
   504    C   34  pz     Val( 2p)     0.99163
   505    C   34  pz     Ryd( 3p)     0.00544
   506    C   34  dxy    Ryd( 3d)     0.00075
   507    C   34  dxz    Ryd( 3d)     0.00082
   508    C   34  dyz    Ryd( 3d)     0.00089
   509    C   34  dx2y2  Ryd( 3d)     0.00070
   510    C   34  dz2    Ryd( 3d)     0.00093

   511    C   35  S      Cor( 1S)     1.99857
   512    C   35  S      Val( 2S)     0.91358
   513    C   35  S      Ryd( 3S)     0.00133
   514    C   35  S      Ryd( 4S)     0.00004
   515    C   35  px     Val( 2p)     1.03468
   516    C   35  px     Ryd( 3p)     0.00604
   517    C   35  py     Val( 2p)     1.01132
   518    C   35  py     Ryd( 3p)     0.00340
   519    C   35  pz     Val( 2p)     1.01292
   520    C   35  pz     Ryd( 3p)     0.00310
   521    C   35  dxy    Ryd( 3d)     0.00086
   522    C   35  dxz    Ryd( 3d)     0.00096
   523    C   35  dyz    Ryd( 3d)     0.00065
   524    C   35  dx2y2  Ryd( 3d)     0.00082
   525    C   35  dz2    Ryd( 3d)     0.00073

   526    C   36  S      Cor( 1S)     1.99864
   527    C   36  S      Val( 2S)     0.89297
   528    C   36  S      Ryd( 3S)     0.00134
   529    C   36  S      Ryd( 4S)     0.00007
   530    C   36  px     Val( 2p)     1.00433
   531    C   36  px     Ryd( 3p)     0.00325
   532    C   36  py     Val( 2p)     1.05084
   533    C   36  py     Ryd( 3p)     0.00492
   534    C   36  pz     Val( 2p)     1.03614
   535    C   36  pz     Ryd( 3p)     0.00307
   536    C   36  dxy    Ryd( 3d)     0.00100
   537    C   36  dxz    Ryd( 3d)     0.00051
   538    C   36  dyz    Ryd( 3d)     0.00083
   539    C   36  dx2y2  Ryd( 3d)     0.00084
   540    C   36  dz2    Ryd( 3d)     0.00069

   541    C   37  S      Cor( 1S)     1.99888
   542    C   37  S      Val( 2S)     0.85260
   543    C   37  S      Ryd( 3S)     0.00221
   544    C   37  S      Ryd( 4S)     0.00009
   545    C   37  px     Val( 2p)     1.08787
   546    C   37  px     Ryd( 3p)     0.00543
   547    C   37  py     Val( 2p)     1.00517
   548    C   37  py     Ryd( 3p)     0.00502
   549    C   37  pz     Val( 2p)     1.01246
   550    C   37  pz     Ryd( 3p)     0.00447
   551    C   37  dxy    Ryd( 3d)     0.00093
   552    C   37  dxz    Ryd( 3d)     0.00112
   553    C   37  dyz    Ryd( 3d)     0.00054
   554    C   37  dx2y2  Ryd( 3d)     0.00077
   555    C   37  dz2    Ryd( 3d)     0.00057

   556    C   38  S      Cor( 1S)     1.99835
   557    C   38  S      Val( 2S)     0.97716
   558    C   38  S      Ryd( 3S)     0.00195
   559    C   38  S      Ryd( 4S)     0.00005
   560    C   38  px     Val( 2p)     1.14921
   561    C   38  px     Ryd( 3p)     0.00329
   562    C   38  py     Val( 2p)     1.19947
   563    C   38  py     Ryd( 3p)     0.00835
   564    C   38  pz     Val( 2p)     1.29343
   565    C   38  pz     Ryd( 3p)     0.00389
   566    C   38  dxy    Ryd( 3d)     0.00065
   567    C   38  dxz    Ryd( 3d)     0.00056
   568    C   38  dyz    Ryd( 3d)     0.00113
   569    C   38  dx2y2  Ryd( 3d)     0.00091
   570    C   38  dz2    Ryd( 3d)     0.00120

   571    C   39  S      Cor( 1S)     1.99888
   572    C   39  S      Val( 2S)     0.85259
   573    C   39  S      Ryd( 3S)     0.00221
   574    C   39  S      Ryd( 4S)     0.00009
   575    C   39  px     Val( 2p)     1.08786
   576    C   39  px     Ryd( 3p)     0.00543
   577    C   39  py     Val( 2p)     1.00517
   578    C   39  py     Ryd( 3p)     0.00502
   579    C   39  pz     Val( 2p)     1.01249
   580    C   39  pz     Ryd( 3p)     0.00447
   581    C   39  dxy    Ryd( 3d)     0.00093
   582    C   39  dxz    Ryd( 3d)     0.00112
   583    C   39  dyz    Ryd( 3d)     0.00054
   584    C   39  dx2y2  Ryd( 3d)     0.00077
   585    C   39  dz2    Ryd( 3d)     0.00057

   586    C   40  S      Cor( 1S)     1.99853
   587    C   40  S      Val( 2S)     0.90945
   588    C   40  S      Ryd( 3S)     0.00118
   589    C   40  S      Ryd( 4S)     0.00005
   590    C   40  px     Val( 2p)     1.01185
   591    C   40  px     Ryd( 3p)     0.00316
   592    C   40  py     Val( 2p)     1.05034
   593    C   40  py     Ryd( 3p)     0.00539
   594    C   40  pz     Val( 2p)     0.99346
   595    C   40  pz     Ryd( 3p)     0.00312
   596    C   40  dxy    Ryd( 3d)     0.00099
   597    C   40  dxz    Ryd( 3d)     0.00061
   598    C   40  dyz    Ryd( 3d)     0.00087
   599    C   40  dx2y2  Ryd( 3d)     0.00089
   600    C   40  dz2    Ryd( 3d)     0.00079

   601    C   41  S      Cor( 1S)     1.99854
   602    C   41  S      Val( 2S)     0.91024
   603    C   41  S      Ryd( 3S)     0.00124
   604    C   41  S      Ryd( 4S)     0.00005
   605    C   41  px     Val( 2p)     1.02047
   606    C   41  px     Ryd( 3p)     0.00313
   607    C   41  py     Val( 2p)     0.97555
   608    C   41  py     Ryd( 3p)     0.00531
   609    C   41  pz     Val( 2p)     1.06468
   610    C   41  pz     Ryd( 3p)     0.00320
   611    C   41  dxy    Ryd( 3d)     0.00081
   612    C   41  dxz    Ryd( 3d)     0.00075
   613    C   41  dyz    Ryd( 3d)     0.00089
   614    C   41  dx2y2  Ryd( 3d)     0.00095
   615    C   41  dz2    Ryd( 3d)     0.00072

   616    C   42  S      Cor( 1S)     1.99876
   617    C   42  S      Val( 2S)     0.87151
   618    C   42  S      Ryd( 3S)     0.00274
   619    C   42  S      Ryd( 4S)     0.00008
   620    C   42  px     Val( 2p)     1.09329
   621    C   42  px     Ryd( 3p)     0.00446
   622    C   42  py     Val( 2p)     1.02207
   623    C   42  py     Ryd( 3p)     0.00445
   624    C   42  pz     Val( 2p)     1.05412
   625    C   42  pz     Ryd( 3p)     0.00377
   626    C   42  dxy    Ryd( 3d)     0.00090
   627    C   42  dxz    Ryd( 3d)     0.00104
   628    C   42  dyz    Ryd( 3d)     0.00050
   629    C   42  dx2y2  Ryd( 3d)     0.00080
   630    C   42  dz2    Ryd( 3d)     0.00046

   631    C   43  S      Cor( 1S)     1.99853
   632    C   43  S      Val( 2S)     0.90946
   633    C   43  S      Ryd( 3S)     0.00118
   634    C   43  S      Ryd( 4S)     0.00005
   635    C   43  px     Val( 2p)     1.01185
   636    C   43  px     Ryd( 3p)     0.00316
   637    C   43  py     Val( 2p)     1.05033
   638    C   43  py     Ryd( 3p)     0.00539
   639    C   43  pz     Val( 2p)     0.99353
   640    C   43  pz     Ryd( 3p)     0.00312
   641    C   43  dxy    Ryd( 3d)     0.00099
   642    C   43  dxz    Ryd( 3d)     0.00061
   643    C   43  dyz    Ryd( 3d)     0.00087
   644    C   43  dx2y2  Ryd( 3d)     0.00089
   645    C   43  dz2    Ryd( 3d)     0.00079

   646    C   44  S      Cor( 1S)     1.99876
   647    C   44  S      Val( 2S)     0.87151
   648    C   44  S      Ryd( 3S)     0.00274
   649    C   44  S      Ryd( 4S)     0.00008
   650    C   44  px     Val( 2p)     1.09330
   651    C   44  px     Ryd( 3p)     0.00446
   652    C   44  py     Val( 2p)     1.02206
   653    C   44  py     Ryd( 3p)     0.00445
   654    C   44  pz     Val( 2p)     1.05410
   655    C   44  pz     Ryd( 3p)     0.00377
   656    C   44  dxy    Ryd( 3d)     0.00090
   657    C   44  dxz    Ryd( 3d)     0.00104
   658    C   44  dyz    Ryd( 3d)     0.00050
   659    C   44  dx2y2  Ryd( 3d)     0.00080
   660    C   44  dz2    Ryd( 3d)     0.00046

   661    C   45  S      Cor( 1S)     1.99854
   662    C   45  S      Val( 2S)     0.91025
   663    C   45  S      Ryd( 3S)     0.00124
   664    C   45  S      Ryd( 4S)     0.00005
   665    C   45  px     Val( 2p)     1.02046
   666    C   45  px     Ryd( 3p)     0.00313
   667    C   45  py     Val( 2p)     0.97561
   668    C   45  py     Ryd( 3p)     0.00531
   669    C   45  pz     Val( 2p)     1.06470
   670    C   45  pz     Ryd( 3p)     0.00320
   671    C   45  dxy    Ryd( 3d)     0.00081
   672    C   45  dxz    Ryd( 3d)     0.00075
   673    C   45  dyz    Ryd( 3d)     0.00089
   674    C   45  dx2y2  Ryd( 3d)     0.00095
   675    C   45  dz2    Ryd( 3d)     0.00072

   676    C   46  S      Cor( 1S)     1.99857
   677    C   46  S      Val( 2S)     0.91469
   678    C   46  S      Ryd( 3S)     0.00134
   679    C   46  S      Ryd( 4S)     0.00004
   680    C   46  px     Val( 2p)     1.03426
   681    C   46  px     Ryd( 3p)     0.00599
   682    C   46  py     Val( 2p)     1.01271
   683    C   46  py     Ryd( 3p)     0.00309
   684    C   46  pz     Val( 2p)     1.01608
   685    C   46  pz     Ryd( 3p)     0.00340
   686    C   46  dxy    Ryd( 3d)     0.00096
   687    C   46  dxz    Ryd( 3d)     0.00087
   688    C   46  dyz    Ryd( 3d)     0.00065
   689    C   46  dx2y2  Ryd( 3d)     0.00090
   690    C   46  dz2    Ryd( 3d)     0.00065

   691    C   47  S      Cor( 1S)     1.99835
   692    C   47  S      Val( 2S)     0.92679
   693    C   47  S      Ryd( 3S)     0.00113
   694    C   47  S      Ryd( 4S)     0.00003
   695    C   47  px     Val( 2p)     1.05246
   696    C   47  px     Ryd( 3p)     0.00404
   697    C   47  py     Val( 2p)     1.00842
   698    C   47  py     Ryd( 3p)     0.00380
   699    C   47  pz     Val( 2p)     1.00218
   700    C   47  pz     Ryd( 3p)     0.00568
   701    C   47  dxy    Ryd( 3d)     0.00071
   702    C   47  dxz    Ryd( 3d)     0.00086
   703    C   47  dyz    Ryd( 3d)     0.00112
   704    C   47  dx2y2  Ryd( 3d)     0.00083
   705    C   47  dz2    Ryd( 3d)     0.00104

   706    C   48  S      Cor( 1S)     1.99835
   707    C   48  S      Val( 2S)     0.92641
   708    C   48  S      Ryd( 3S)     0.00114
   709    C   48  S      Ryd( 4S)     0.00003
   710    C   48  px     Val( 2p)     1.05671
   711    C   48  px     Ryd( 3p)     0.00401
   712    C   48  py     Val( 2p)     1.00322
   713    C   48  py     Ryd( 3p)     0.00571
   714    C   48  pz     Val( 2p)     1.00765
   715    C   48  pz     Ryd( 3p)     0.00382
   716    C   48  dxy    Ryd( 3d)     0.00086
   717    C   48  dxz    Ryd( 3d)     0.00071
   718    C   48  dyz    Ryd( 3d)     0.00111
   719    C   48  dx2y2  Ryd( 3d)     0.00095
   720    C   48  dz2    Ryd( 3d)     0.00093

   721    C   49  S      Cor( 1S)     1.99857
   722    C   49  S      Val( 2S)     0.91468
   723    C   49  S      Ryd( 3S)     0.00134
   724    C   49  S      Ryd( 4S)     0.00004
   725    C   49  px     Val( 2p)     1.03428
   726    C   49  px     Ryd( 3p)     0.00599
   727    C   49  py     Val( 2p)     1.01272
   728    C   49  py     Ryd( 3p)     0.00309
   729    C   49  pz     Val( 2p)     1.01614
   730    C   49  pz     Ryd( 3p)     0.00340
   731    C   49  dxy    Ryd( 3d)     0.00096
   732    C   49  dxz    Ryd( 3d)     0.00087
   733    C   49  dyz    Ryd( 3d)     0.00065
   734    C   49  dx2y2  Ryd( 3d)     0.00090
   735    C   49  dz2    Ryd( 3d)     0.00065

   736    C   50  S      Cor( 1S)     1.99835
   737    C   50  S      Val( 2S)     0.92663
   738    C   50  S      Ryd( 3S)     0.00113
   739    C   50  S      Ryd( 4S)     0.00003
   740    C   50  px     Val( 2p)     1.05498
   741    C   50  px     Ryd( 3p)     0.00411
   742    C   50  py     Val( 2p)     1.00379
   743    C   50  py     Ryd( 3p)     0.00566
   744    C   50  pz     Val( 2p)     1.00749
   745    C   50  pz     Ryd( 3p)     0.00381
   746    C   50  dxy    Ryd( 3d)     0.00086
   747    C   50  dxz    Ryd( 3d)     0.00071
   748    C   50  dyz    Ryd( 3d)     0.00111
   749    C   50  dx2y2  Ryd( 3d)     0.00093
   750    C   50  dz2    Ryd( 3d)     0.00093

   751    C   51  S      Cor( 1S)     1.99835
   752    C   51  S      Val( 2S)     0.92643
   753    C   51  S      Ryd( 3S)     0.00113
   754    C   51  S      Ryd( 4S)     0.00003
   755    C   51  px     Val( 2p)     1.05430
   756    C   51  px     Ryd( 3p)     0.00407
   757    C   51  py     Val( 2p)     1.00654
   758    C   51  py     Ryd( 3p)     0.00382
   759    C   51  pz     Val( 2p)     1.00410
   760    C   51  pz     Ryd( 3p)     0.00568
   761    C   51  dxy    Ryd( 3d)     0.00071
   762    C   51  dxz    Ryd( 3d)     0.00086
   763    C   51  dyz    Ryd( 3d)     0.00110
   764    C   51  dx2y2  Ryd( 3d)     0.00083
   765    C   51  dz2    Ryd( 3d)     0.00104

   766    C   52  S      Cor( 1S)     1.99835
   767    C   52  S      Val( 2S)     0.92662
   768    C   52  S      Ryd( 3S)     0.00113
   769    C   52  S      Ryd( 4S)     0.00003
   770    C   52  px     Val( 2p)     1.05492
   771    C   52  px     Ryd( 3p)     0.00411
   772    C   52  py     Val( 2p)     1.00378
   773    C   52  py     Ryd( 3p)     0.00566
   774    C   52  pz     Val( 2p)     1.00749
   775    C   52  pz     Ryd( 3p)     0.00381
   776    C   52  dxy    Ryd( 3d)     0.00086
   777    C   52  dxz    Ryd( 3d)     0.00071
   778    C   52  dyz    Ryd( 3d)     0.00111
   779    C   52  dx2y2  Ryd( 3d)     0.00093
   780    C   52  dz2    Ryd( 3d)     0.00093

   781    C   53  S      Cor( 1S)     1.99835
   782    C   53  S      Val( 2S)     0.92646
   783    C   53  S      Ryd( 3S)     0.00113
   784    C   53  S      Ryd( 4S)     0.00003
   785    C   53  px     Val( 2p)     1.05439
   786    C   53  px     Ryd( 3p)     0.00408
   787    C   53  py     Val( 2p)     1.00652
   788    C   53  py     Ryd( 3p)     0.00382
   789    C   53  pz     Val( 2p)     1.00410
   790    C   53  pz     Ryd( 3p)     0.00568
   791    C   53  dxy    Ryd( 3d)     0.00071
   792    C   53  dxz    Ryd( 3d)     0.00086
   793    C   53  dyz    Ryd( 3d)     0.00110
   794    C   53  dx2y2  Ryd( 3d)     0.00083
   795    C   53  dz2    Ryd( 3d)     0.00104

   796    C   54  S      Cor( 1S)     1.99835
   797    C   54  S      Val( 2S)     0.92639
   798    C   54  S      Ryd( 3S)     0.00114
   799    C   54  S      Ryd( 4S)     0.00003
   800    C   54  px     Val( 2p)     1.05663
   801    C   54  px     Ryd( 3p)     0.00401
   802    C   54  py     Val( 2p)     1.00320
   803    C   54  py     Ryd( 3p)     0.00571
   804    C   54  pz     Val( 2p)     1.00766
   805    C   54  pz     Ryd( 3p)     0.00382
   806    C   54  dxy    Ryd( 3d)     0.00085
   807    C   54  dxz    Ryd( 3d)     0.00071
   808    C   54  dyz    Ryd( 3d)     0.00111
   809    C   54  dx2y2  Ryd( 3d)     0.00095
   810    C   54  dz2    Ryd( 3d)     0.00093

   811    C   55  S      Cor( 1S)     1.99835
   812    C   55  S      Val( 2S)     0.92679
   813    C   55  S      Ryd( 3S)     0.00113
   814    C   55  S      Ryd( 4S)     0.00003
   815    C   55  px     Val( 2p)     1.05252
   816    C   55  px     Ryd( 3p)     0.00404
   817    C   55  py     Val( 2p)     1.00843
   818    C   55  py     Ryd( 3p)     0.00380
   819    C   55  pz     Val( 2p)     1.00221
   820    C   55  pz     Ryd( 3p)     0.00568
   821    C   55  dxy    Ryd( 3d)     0.00071
   822    C   55  dxz    Ryd( 3d)     0.00086
   823    C   55  dyz    Ryd( 3d)     0.00112
   824    C   55  dx2y2  Ryd( 3d)     0.00083
   825    C   55  dz2    Ryd( 3d)     0.00104

   826    P   56  S      Cor( 1S)     2.00000
   827    P   56  S      Cor( 2S)     1.99601
   828    P   56  S      Val( 3S)     0.75135
   829    P   56  S      Ryd( 4S)     0.00462
   830    P   56  S      Ryd( 5S)     0.00025
   831    P   56  px     Cor( 2p)     1.99953
   832    P   56  px     Val( 3p)     0.72597
   833    P   56  px     Ryd( 4p)     0.00309
   834    P   56  py     Cor( 2p)     1.99920
   835    P   56  py     Val( 3p)     0.96547
   836    P   56  py     Ryd( 4p)     0.00707
   837    P   56  pz     Cor( 2p)     1.99894
   838    P   56  pz     Val( 3p)     0.76109
   839    P   56  pz     Ryd( 4p)     0.00329
   840    P   56  dxy    Ryd( 3d)     0.01045
   841    P   56  dxz    Ryd( 3d)     0.01674
   842    P   56  dyz    Ryd( 3d)     0.02317
   843    P   56  dx2y2  Ryd( 3d)     0.00678
   844    P   56  dz2    Ryd( 3d)     0.01370

 WARNING:  1 low occupancy (<1.9990e) core orbital  found on  C    1
           1 low occupancy (<1.9990e) core orbital  found on  C    2
           1 low occupancy (<1.9990e) core orbital  found on  C    3
           1 low occupancy (<1.9990e) core orbital  found on  C    4
           1 low occupancy (<1.9990e) core orbital  found on  C    5
           1 low occupancy (<1.9990e) core orbital  found on  C    6
           1 low occupancy (<1.9990e) core orbital  found on  C    7
           1 low occupancy (<1.9990e) core orbital  found on  C    8
           1 low occupancy (<1.9990e) core orbital  found on  C    9
           1 low occupancy (<1.9990e) core orbital  found on  C   10
           1 low occupancy (<1.9990e) core orbital  found on  C   11
           1 low occupancy (<1.9990e) core orbital  found on  C   12
           1 low occupancy (<1.9990e) core orbital  found on  C   13
           1 low occupancy (<1.9990e) core orbital  found on  C   14
           1 low occupancy (<1.9990e) core orbital  found on  C   15
           1 low occupancy (<1.9990e) core orbital  found on  C   16
           1 low occupancy (<1.9990e) core orbital  found on  C   17
           1 low occupancy (<1.9990e) core orbital  found on  C   18
           1 low occupancy (<1.9990e) core orbital  found on  C   19
           1 low occupancy (<1.9990e) core orbital  found on  C   20
           1 low occupancy (<1.9990e) core orbital  found on  C   21
           1 low occupancy (<1.9990e) core orbital  found on  C   22
           1 low occupancy (<1.9990e) core orbital  found on  C   23
           1 low occupancy (<1.9990e) core orbital  found on  C   24
           1 low occupancy (<1.9990e) core orbital  found on  C   25
           1 low occupancy (<1.9990e) core orbital  found on  C   26
           1 low occupancy (<1.9990e) core orbital  found on  C   27
           1 low occupancy (<1.9990e) core orbital  found on  C   28
           1 low occupancy (<1.9990e) core orbital  found on  C   29
           1 low occupancy (<1.9990e) core orbital  found on  C   30
           1 low occupancy (<1.9990e) core orbital  found on  C   31
           1 low occupancy (<1.9990e) core orbital  found on  C   32
           1 low occupancy (<1.9990e) core orbital  found on  C   33
           1 low occupancy (<1.9990e) core orbital  found on  C   34
           1 low occupancy (<1.9990e) core orbital  found on  C   35
           1 low occupancy (<1.9990e) core orbital  found on  C   36
           1 low occupancy (<1.9990e) core orbital  found on  C   37
           1 low occupancy (<1.9990e) core orbital  found on  C   38
           1 low occupancy (<1.9990e) core orbital  found on  C   39
           1 low occupancy (<1.9990e) core orbital  found on  C   40
           1 low occupancy (<1.9990e) core orbital  found on  C   41
           1 low occupancy (<1.9990e) core orbital  found on  C   42
           1 low occupancy (<1.9990e) core orbital  found on  C   43
           1 low occupancy (<1.9990e) core orbital  found on  C   44
           1 low occupancy (<1.9990e) core orbital  found on  C   45
           1 low occupancy (<1.9990e) core orbital  found on  C   46
           1 low occupancy (<1.9990e) core orbital  found on  C   47
           1 low occupancy (<1.9990e) core orbital  found on  C   48
           1 low occupancy (<1.9990e) core orbital  found on  C   49
           1 low occupancy (<1.9990e) core orbital  found on  C   50
           1 low occupancy (<1.9990e) core orbital  found on  C   51
           1 low occupancy (<1.9990e) core orbital  found on  C   52
           1 low occupancy (<1.9990e) core orbital  found on  C   53
           1 low occupancy (<1.9990e) core orbital  found on  C   54
           1 low occupancy (<1.9990e) core orbital  found on  C   55
           2 low occupancy (<1.9990e) core orbitals found on  P   56


 Summary of Natural Population Analysis:                  
                                                          
                                       Natural Population 
                Natural  -----------------------------------------------
    Atom  No    Charge         Core      Valence    Rydberg      Total
 -----------------------------------------------------------------------
      C    1    0.00841      1.99864     3.97658    0.01637     5.99159
      C    2   -0.01646      1.99886     3.99802    0.01958     6.01646
      C    3    0.01854      1.99865     3.96659    0.01622     5.98146
      C    4   -0.01644      1.99886     3.99800    0.01958     6.01644
      C    5    0.01263      1.99854     3.97183    0.01700     5.98737
      C    6    0.01301      1.99858     3.97065    0.01776     5.98699
      C    7    0.01337      1.99853     3.97109    0.01700     5.98663
      C    8   -0.04679      1.99878     4.02862    0.01938     6.04679
      C    9    0.00207      1.99861     3.98165    0.01767     5.99793
      C   10   -0.01702      1.99886     3.99835    0.01981     6.01702
      C   11    0.01168      1.99864     3.97327    0.01641     5.98832
      C   12   -0.01704      1.99886     3.99837    0.01981     6.01704
      C   13    0.02194      1.99854     3.96249    0.01703     5.97806
      C   14    0.00667      1.99857     3.97695    0.01781     5.99333
      C   15    0.02097      1.99854     3.96354    0.01695     5.97903
      C   16   -0.05131      1.99878     4.03314    0.01939     6.05131
      C   17    0.01270      1.99854     3.97176    0.01700     5.98730
      C   18   -0.04682      1.99878     4.02865    0.01938     6.04682
      C   19    0.01343      1.99854     3.97104    0.01700     5.98657
      C   20    0.01294      1.99858     3.97073    0.01776     5.98706
      C   21    0.02188      1.99854     3.96255    0.01703     5.97812
      C   22   -0.05129      1.99878     4.03312    0.01939     6.05129
      C   23    0.02092      1.99854     3.96359    0.01695     5.97908
      C   24    0.00675      1.99857     3.97687    0.01781     5.99325
      C   25   -0.52552      1.99878     4.50585    0.02089     6.52552
      C   26    0.03136      1.99870     3.95025    0.01968     5.96864
      C   27   -0.52550      1.99878     4.50583    0.02089     6.52550
      C   28   -0.01073      1.99853     3.99533    0.01687     6.01073
      C   29    0.01108      1.99857     3.97241    0.01793     5.98892
      C   30   -0.00474      1.99853     3.98902    0.01719     6.00474
      C   31    0.03687      1.99888     3.94201    0.02223     5.96313
      C   32   -0.01067      1.99853     3.99527    0.01687     6.01067
      C   33    0.03684      1.99888     3.94205    0.02223     5.96316
      C   34   -0.00467      1.99853     3.98894    0.01719     6.00467
      C   35    0.01099      1.99857     3.97250    0.01793     5.98901
      C   36    0.00056      1.99864     3.98428    0.01652     5.99944
      C   37    0.02188      1.99888     3.95809    0.02115     5.97812
      C   38   -0.63960      1.99835     4.61927    0.02198     6.63960
      C   39    0.02185      1.99888     3.95812    0.02115     5.97815
      C   40    0.01933      1.99853     3.96510    0.01703     5.98067
      C   41    0.01346      1.99854     3.97095    0.01705     5.98654
      C   42   -0.05897      1.99876     4.04100    0.01920     6.05897
      C   43    0.01927      1.99853     3.96517    0.01703     5.98073
      C   44   -0.05894      1.99876     4.04097    0.01920     6.05894
      C   45    0.01339      1.99854     3.97102    0.01705     5.98661
      C   46    0.00580      1.99857     3.97773    0.01789     5.99420
      C   47   -0.00744      1.99835     3.98984    0.01925     6.00744
      C   48   -0.01160      1.99835     3.99398    0.01926     6.01160
      C   49    0.00571      1.99857     3.97782    0.01790     5.99429
      C   50   -0.01051      1.99835     3.99290    0.01927     6.01051
      C   51   -0.00900      1.99835     3.99137    0.01928     6.00900
      C   52   -0.01042      1.99835     3.99280    0.01927     6.01042
      C   53   -0.00909      1.99835     3.99147    0.01928     6.00909
      C   54   -0.01150      1.99835     3.99389    0.01926     6.01150
      C   55   -0.00754      1.99835     3.98994    0.01925     6.00754
      P   56    1.71329      9.99368     3.20388    0.08915    13.28671
 =======================================================================
   * Total *    0.00000    119.91707   223.97650    1.10643   345.00000

                                 Natural Population      
 --------------------------------------------------------
   Core                     119.91707 ( 99.9309% of 120)
   Valence                  223.97650 ( 99.5451% of 225)
   Natural Minimal Basis    343.89357 ( 99.6793% of 345)
   Natural Rydberg Basis      1.10643 (  0.3207% of 345)
 --------------------------------------------------------

    Atom  No          Natural Electron Configuration
 ----------------------------------------------------------------------------
      C    1      [core]2S( 0.89)2p( 3.08)3p( 0.01)
      C    2      [core]2S( 0.87)2p( 3.13)3p( 0.01)
      C    3      [core]2S( 0.90)2p( 3.07)3p( 0.01)
      C    4      [core]2S( 0.87)2p( 3.13)3p( 0.01)
      C    5      [core]2S( 0.91)2p( 3.06)3p( 0.01)
      C    6      [core]2S( 0.92)2p( 3.05)3p( 0.01)
      C    7      [core]2S( 0.91)2p( 3.06)3p( 0.01)
      C    8      [core]2S( 0.87)2p( 3.16)3p( 0.01)
      C    9      [core]2S( 0.89)2p( 3.09)3p( 0.01)
      C   10      [core]2S( 0.87)2p( 3.13)3p( 0.01)
      C   11      [core]2S( 0.89)2p( 3.08)3p( 0.01)
      C   12      [core]2S( 0.87)2p( 3.13)3p( 0.01)
      C   13      [core]2S( 0.91)2p( 3.05)3p( 0.01)
      C   14      [core]2S( 0.92)2p( 3.06)3p( 0.01)
      C   15      [core]2S( 0.91)2p( 3.05)3p( 0.01)
      C   16      [core]2S( 0.87)2p( 3.16)3p( 0.01)
      C   17      [core]2S( 0.91)2p( 3.06)3p( 0.01)
      C   18      [core]2S( 0.87)2p( 3.16)3p( 0.01)
      C   19      [core]2S( 0.91)2p( 3.06)3p( 0.01)
      C   20      [core]2S( 0.92)2p( 3.05)3p( 0.01)
      C   21      [core]2S( 0.91)2p( 3.05)3p( 0.01)
      C   22      [core]2S( 0.87)2p( 3.16)3p( 0.01)
      C   23      [core]2S( 0.91)2p( 3.05)3p( 0.01)
      C   24      [core]2S( 0.92)2p( 3.06)3p( 0.01)
      C   25      [core]2S( 0.94)2p( 3.57)3p( 0.01)
      C   26      [core]2S( 0.87)2p( 3.08)3p( 0.01)
      C   27      [core]2S( 0.94)2p( 3.57)3p( 0.01)
      C   28      [core]2S( 0.91)2p( 3.09)3p( 0.01)
      C   29      [core]2S( 0.91)2p( 3.06)3p( 0.01)
      C   30      [core]2S( 0.91)2p( 3.08)3p( 0.01)
      C   31      [core]2S( 0.87)2p( 3.07)3p( 0.02)
      C   32      [core]2S( 0.91)2p( 3.09)3p( 0.01)
      C   33      [core]2S( 0.87)2p( 3.07)3p( 0.02)
      C   34      [core]2S( 0.91)2p( 3.08)3p( 0.01)
      C   35      [core]2S( 0.91)2p( 3.06)3p( 0.01)
      C   36      [core]2S( 0.89)2p( 3.09)3p( 0.01)
      C   37      [core]2S( 0.85)2p( 3.11)3p( 0.01)
      C   38      [core]2S( 0.98)2p( 3.64)3p( 0.02)
      C   39      [core]2S( 0.85)2p( 3.11)3p( 0.01)
      C   40      [core]2S( 0.91)2p( 3.06)3p( 0.01)
      C   41      [core]2S( 0.91)2p( 3.06)3p( 0.01)
      C   42      [core]2S( 0.87)2p( 3.17)3p( 0.01)
      C   43      [core]2S( 0.91)2p( 3.06)3p( 0.01)
      C   44      [core]2S( 0.87)2p( 3.17)3p( 0.01)
      C   45      [core]2S( 0.91)2p( 3.06)3p( 0.01)
      C   46      [core]2S( 0.91)2p( 3.06)3p( 0.01)
      C   47      [core]2S( 0.93)2p( 3.06)3p( 0.01)
      C   48      [core]2S( 0.93)2p( 3.07)3p( 0.01)
      C   49      [core]2S( 0.91)2p( 3.06)3p( 0.01)
      C   50      [core]2S( 0.93)2p( 3.07)3p( 0.01)
      C   51      [core]2S( 0.93)2p( 3.06)3p( 0.01)
      C   52      [core]2S( 0.93)2p( 3.07)3p( 0.01)
      C   53      [core]2S( 0.93)2p( 3.07)3p( 0.01)
      C   54      [core]2S( 0.93)2p( 3.07)3p( 0.01)
      C   55      [core]2S( 0.93)2p( 3.06)3p( 0.01)
      P   56      [core]3S( 0.75)3p( 2.45)3d( 0.07)4p( 0.01)


 ***************************************************
 *******         Alpha spin orbitals         *******
 ***************************************************


 NATURAL POPULATIONS:  Natural atomic orbital occupancies 
                                                          
   NAO  Atom  No  lang   Type(AO)    Occupancy      Energy
 ----------------------------------------------------------
     1    C    1  S      Cor( 1S)     0.99933     -10.09365
     2    C    1  S      Val( 2S)     0.44852      -0.16541
     3    C    1  S      Ryd( 3S)     0.00057       1.35462
     4    C    1  S      Ryd( 4S)     0.00003       4.42985
     5    C    1  px     Val( 2p)     0.50919      -0.07773
     6    C    1  px     Ryd( 3p)     0.00185       0.87047
     7    C    1  py     Val( 2p)     0.51503      -0.13313
     8    C    1  py     Ryd( 3p)     0.00141       0.71177
     9    C    1  pz     Val( 2p)     0.52481      -0.06390
    10    C    1  pz     Ryd( 3p)     0.00242       0.93261
    11    C    1  dxy    Ryd( 3d)     0.00026       1.96966
    12    C    1  dxz    Ryd( 3d)     0.00049       2.42152
    13    C    1  dyz    Ryd( 3d)     0.00045       2.21179
    14    C    1  dx2y2  Ryd( 3d)     0.00031       2.20015
    15    C    1  dz2    Ryd( 3d)     0.00044       2.44326

    16    C    2  S      Cor( 1S)     0.99943     -10.08342
    17    C    2  S      Val( 2S)     0.43194      -0.14499
    18    C    2  S      Ryd( 3S)     0.00121       1.13522
    19    C    2  S      Ryd( 4S)     0.00004       4.20945
    20    C    2  px     Val( 2p)     0.54919      -0.06065
    21    C    2  px     Ryd( 3p)     0.00247       1.18550
    22    C    2  py     Val( 2p)     0.49871      -0.11535
    23    C    2  py     Ryd( 3p)     0.00202       0.81027
    24    C    2  pz     Val( 2p)     0.50637      -0.08735
    25    C    2  pz     Ryd( 3p)     0.00219       0.92578
    26    C    2  dxy    Ryd( 3d)     0.00056       2.19266
    27    C    2  dxz    Ryd( 3d)     0.00047       2.39930
    28    C    2  dyz    Ryd( 3d)     0.00025       2.04848
    29    C    2  dx2y2  Ryd( 3d)     0.00033       2.48561
    30    C    2  dz2    Ryd( 3d)     0.00029       2.11416

    31    C    3  S      Cor( 1S)     0.99933     -10.09660
    32    C    3  S      Val( 2S)     0.44953      -0.16849
    33    C    3  S      Ryd( 3S)     0.00056       1.36169
    34    C    3  S      Ryd( 4S)     0.00003       4.43488
    35    C    3  px     Val( 2p)     0.51091      -0.08027
    36    C    3  px     Ryd( 3p)     0.00185       0.86737
    37    C    3  py     Val( 2p)     0.54135      -0.08867
    38    C    3  py     Ryd( 3p)     0.00112       0.84074
    39    C    3  pz     Val( 2p)     0.49185      -0.11185
    40    C    3  pz     Ryd( 3p)     0.00262       0.79508
    41    C    3  dxy    Ryd( 3d)     0.00035       2.16875
    42    C    3  dxz    Ryd( 3d)     0.00038       2.21590
    43    C    3  dyz    Ryd( 3d)     0.00044       2.36218
    44    C    3  dx2y2  Ryd( 3d)     0.00034       2.36870
    45    C    3  dz2    Ryd( 3d)     0.00045       2.11626

    46    C    4  S      Cor( 1S)     0.99943     -10.08343
    47    C    4  S      Val( 2S)     0.43194      -0.14499
    48    C    4  S      Ryd( 3S)     0.00121       1.13519
    49    C    4  S      Ryd( 4S)     0.00004       4.20943
    50    C    4  px     Val( 2p)     0.54919      -0.06066
    51    C    4  px     Ryd( 3p)     0.00247       1.18550
    52    C    4  py     Val( 2p)     0.49869      -0.11535
    53    C    4  py     Ryd( 3p)     0.00202       0.81027
    54    C    4  pz     Val( 2p)     0.50637      -0.08735
    55    C    4  pz     Ryd( 3p)     0.00219       0.92579
    56    C    4  dxy    Ryd( 3d)     0.00056       2.19266
    57    C    4  dxz    Ryd( 3d)     0.00047       2.39931
    58    C    4  dyz    Ryd( 3d)     0.00025       2.04849
    59    C    4  dx2y2  Ryd( 3d)     0.00033       2.48560
    60    C    4  dz2    Ryd( 3d)     0.00029       2.11415

    61    C    5  S      Cor( 1S)     0.99927     -10.09327
    62    C    5  S      Val( 2S)     0.45469      -0.17585
    63    C    5  S      Ryd( 3S)     0.00060       1.44503
    64    C    5  S      Ryd( 4S)     0.00002       4.46986
    65    C    5  px     Val( 2p)     0.50684      -0.08278
    66    C    5  px     Ryd( 3p)     0.00158       0.80826
    67    C    5  py     Val( 2p)     0.49807      -0.13344
    68    C    5  py     Ryd( 3p)     0.00158       0.70122
    69    C    5  pz     Val( 2p)     0.52469      -0.06638
    70    C    5  pz     Ryd( 3p)     0.00267       0.88929
    71    C    5  dxy    Ryd( 3d)     0.00032       2.04852
    72    C    5  dxz    Ryd( 3d)     0.00048       2.37437
    73    C    5  dyz    Ryd( 3d)     0.00042       2.22579
    74    C    5  dx2y2  Ryd( 3d)     0.00038       2.08908
    75    C    5  dz2    Ryd( 3d)     0.00046       2.41104

    76    C    6  S      Cor( 1S)     0.99930     -10.08932
    77    C    6  S      Val( 2S)     0.46040      -0.18583
    78    C    6  S      Ryd( 3S)     0.00069       1.54812
    79    C    6  S      Ryd( 4S)     0.00002       4.49054
    80    C    6  px     Val( 2p)     0.52046      -0.08413
    81    C    6  px     Ryd( 3p)     0.00304       0.84810
    82    C    6  py     Val( 2p)     0.52520      -0.11987
    83    C    6  py     Ryd( 3p)     0.00170       0.74698
    84    C    6  pz     Val( 2p)     0.51309      -0.09502
    85    C    6  pz     Ryd( 3p)     0.00153       0.76257
    86    C    6  dxy    Ryd( 3d)     0.00043       2.30177
    87    C    6  dxz    Ryd( 3d)     0.00048       2.38101
    88    C    6  dyz    Ryd( 3d)     0.00032       2.08825
    89    C    6  dx2y2  Ryd( 3d)     0.00041       2.22166
    90    C    6  dz2    Ryd( 3d)     0.00037       2.04386

    91    C    7  S      Cor( 1S)     0.99927     -10.09387
    92    C    7  S      Val( 2S)     0.45464      -0.17629
    93    C    7  S      Ryd( 3S)     0.00060       1.44595
    94    C    7  S      Ryd( 4S)     0.00002       4.46948
    95    C    7  px     Val( 2p)     0.50725      -0.08339
    96    C    7  px     Ryd( 3p)     0.00158       0.80742
    97    C    7  py     Val( 2p)     0.53209      -0.08976
    98    C    7  py     Ryd( 3p)     0.00156       0.82387
    99    C    7  pz     Val( 2p)     0.48842      -0.11061
   100    C    7  pz     Ryd( 3p)     0.00267       0.76531
   101    C    7  dxy    Ryd( 3d)     0.00039       2.15442
   102    C    7  dxz    Ryd( 3d)     0.00041       2.26755
   103    C    7  dyz    Ryd( 3d)     0.00045       2.30719
   104    C    7  dx2y2  Ryd( 3d)     0.00036       2.33267
   105    C    7  dz2    Ryd( 3d)     0.00046       2.08463

   106    C    8  S      Cor( 1S)     0.99939     -10.08468
   107    C    8  S      Val( 2S)     0.43787      -0.14769
   108    C    8  S      Ryd( 3S)     0.00130       1.21649
   109    C    8  S      Ryd( 4S)     0.00004       4.25808
   110    C    8  px     Val( 2p)     0.54711      -0.06003
   111    C    8  px     Ryd( 3p)     0.00227       1.06477
   112    C    8  py     Val( 2p)     0.53927      -0.12129
   113    C    8  py     Ryd( 3p)     0.00201       0.79578
   114    C    8  pz     Val( 2p)     0.51532      -0.08909
   115    C    8  pz     Ryd( 3p)     0.00229       0.90103
   116    C    8  dxy    Ryd( 3d)     0.00050       2.19974
   117    C    8  dxz    Ryd( 3d)     0.00046       2.39028
   118    C    8  dyz    Ryd( 3d)     0.00024       2.05138
   119    C    8  dx2y2  Ryd( 3d)     0.00032       2.49842
   120    C    8  dz2    Ryd( 3d)     0.00030       2.12950

   121    C    9  S      Cor( 1S)     0.99932     -10.10149
   122    C    9  S      Val( 2S)     0.44963      -0.17417
   123    C    9  S      Ryd( 3S)     0.00076       1.35501
   124    C    9  S      Ryd( 4S)     0.00003       4.43654
   125    C    9  px     Val( 2p)     0.51439      -0.08612
   126    C    9  px     Ryd( 3p)     0.00181       0.85755
   127    C    9  py     Val( 2p)     0.52176      -0.07265
   128    C    9  py     Ryd( 3p)     0.00250       0.92251
   129    C    9  pz     Val( 2p)     0.54238      -0.14552
   130    C    9  pz     Ryd( 3p)     0.00209       0.70698
   131    C    9  dxy    Ryd( 3d)     0.00046       2.41357
   132    C    9  dxz    Ryd( 3d)     0.00026       1.95760
   133    C    9  dyz    Ryd( 3d)     0.00044       2.20121
   134    C    9  dx2y2  Ryd( 3d)     0.00043       2.35864
   135    C    9  dz2    Ryd( 3d)     0.00032       2.26843

   136    C   10  S      Cor( 1S)     0.99943     -10.08557
   137    C   10  S      Val( 2S)     0.43129      -0.14626
   138    C   10  S      Ryd( 3S)     0.00122       1.12765
   139    C   10  S      Ryd( 4S)     0.00004       4.20996
   140    C   10  px     Val( 2p)     0.54870      -0.06246
   141    C   10  px     Ryd( 3p)     0.00247       1.18174
   142    C   10  py     Val( 2p)     0.50614      -0.08930
   143    C   10  py     Ryd( 3p)     0.00226       0.92225
   144    C   10  pz     Val( 2p)     0.49478      -0.11630
   145    C   10  pz     Ryd( 3p)     0.00206       0.80749
   146    C   10  dxy    Ryd( 3d)     0.00048       2.39700
   147    C   10  dxz    Ryd( 3d)     0.00058       2.19162
   148    C   10  dyz    Ryd( 3d)     0.00025       2.04364
   149    C   10  dx2y2  Ryd( 3d)     0.00040       2.41431
   150    C   10  dz2    Ryd( 3d)     0.00023       2.18240

   151    C   11  S      Cor( 1S)     0.99933     -10.09477
   152    C   11  S      Val( 2S)     0.44836      -0.16597
   153    C   11  S      Ryd( 3S)     0.00056       1.35157
   154    C   11  S      Ryd( 4S)     0.00003       4.43080
   155    C   11  px     Val( 2p)     0.50854      -0.07854
   156    C   11  px     Ryd( 3p)     0.00184       0.86949
   157    C   11  py     Val( 2p)     0.49176      -0.10994
   158    C   11  py     Ryd( 3p)     0.00271       0.79856
   159    C   11  pz     Val( 2p)     0.54348      -0.08783
   160    C   11  pz     Ryd( 3p)     0.00115       0.84381
   161    C   11  dxy    Ryd( 3d)     0.00038       2.21790
   162    C   11  dxz    Ryd( 3d)     0.00036       2.17187
   163    C   11  dyz    Ryd( 3d)     0.00044       2.35939
   164    C   11  dx2y2  Ryd( 3d)     0.00041       2.12104
   165    C   11  dz2    Ryd( 3d)     0.00037       2.37034

   166    C   12  S      Cor( 1S)     0.99943     -10.08556
   167    C   12  S      Val( 2S)     0.43129      -0.14625
   168    C   12  S      Ryd( 3S)     0.00122       1.12763
   169    C   12  S      Ryd( 4S)     0.00004       4.20997
   170    C   12  px     Val( 2p)     0.54871      -0.06246
   171    C   12  px     Ryd( 3p)     0.00247       1.18175
   172    C   12  py     Val( 2p)     0.50614      -0.08930
   173    C   12  py     Ryd( 3p)     0.00226       0.92227
   174    C   12  pz     Val( 2p)     0.49479      -0.11630
   175    C   12  pz     Ryd( 3p)     0.00206       0.80750
   176    C   12  dxy    Ryd( 3d)     0.00048       2.39700
   177    C   12  dxz    Ryd( 3d)     0.00058       2.19164
   178    C   12  dyz    Ryd( 3d)     0.00025       2.04364
   179    C   12  dx2y2  Ryd( 3d)     0.00040       2.41431
   180    C   12  dz2    Ryd( 3d)     0.00023       2.18240

   181    C   13  S      Cor( 1S)     0.99927     -10.09666
   182    C   13  S      Val( 2S)     0.45561      -0.17911
   183    C   13  S      Ryd( 3S)     0.00062       1.44599
   184    C   13  S      Ryd( 4S)     0.00002       4.46717
   185    C   13  px     Val( 2p)     0.50853      -0.08572
   186    C   13  px     Ryd( 3p)     0.00157       0.80512
   187    C   13  py     Val( 2p)     0.52489      -0.06854
   188    C   13  py     Ryd( 3p)     0.00269       0.88688
   189    C   13  pz     Val( 2p)     0.49614      -0.13640
   190    C   13  pz     Ryd( 3p)     0.00157       0.69781
   191    C   13  dxy    Ryd( 3d)     0.00048       2.37168
   192    C   13  dxz    Ryd( 3d)     0.00032       2.04525
   193    C   13  dyz    Ryd( 3d)     0.00044       2.22270
   194    C   13  dx2y2  Ryd( 3d)     0.00045       2.32761
   195    C   13  dz2    Ryd( 3d)     0.00039       2.16714

   196    C   14  S      Cor( 1S)     0.99929     -10.08887
   197    C   14  S      Val( 2S)     0.45931      -0.18495
   198    C   14  S      Ryd( 3S)     0.00068       1.54577
   199    C   14  S      Ryd( 4S)     0.00002       4.49028
   200    C   14  px     Val( 2p)     0.51977      -0.08400
   201    C   14  px     Ryd( 3p)     0.00303       0.84867
   202    C   14  py     Val( 2p)     0.51152      -0.09469
   203    C   14  py     Ryd( 3p)     0.00154       0.76287
   204    C   14  pz     Val( 2p)     0.52151      -0.11885
   205    C   14  pz     Ryd( 3p)     0.00168       0.74742
   206    C   14  dxy    Ryd( 3d)     0.00048       2.38126
   207    C   14  dxz    Ryd( 3d)     0.00043       2.30233
   208    C   14  dyz    Ryd( 3d)     0.00032       2.08878
   209    C   14  dx2y2  Ryd( 3d)     0.00045       2.14211
   210    C   14  dz2    Ryd( 3d)     0.00033       2.12434

   211    C   15  S      Cor( 1S)     0.99927     -10.09478
   212    C   15  S      Val( 2S)     0.45499      -0.17680
   213    C   15  S      Ryd( 3S)     0.00059       1.44564
   214    C   15  S      Ryd( 4S)     0.00002       4.46975
   215    C   15  px     Val( 2p)     0.50639      -0.08334
   216    C   15  px     Ryd( 3p)     0.00158       0.80734
   217    C   15  py     Val( 2p)     0.48580      -0.11064
   218    C   15  py     Ryd( 3p)     0.00264       0.76464
   219    C   15  pz     Val( 2p)     0.53084      -0.08971
   220    C   15  pz     Ryd( 3p)     0.00158       0.82318
   221    C   15  dxy    Ryd( 3d)     0.00042       2.26703
   222    C   15  dxz    Ryd( 3d)     0.00039       2.15411
   223    C   15  dyz    Ryd( 3d)     0.00045       2.30690
   224    C   15  dx2y2  Ryd( 3d)     0.00046       2.04376
   225    C   15  dz2    Ryd( 3d)     0.00036       2.37248

   226    C   16  S      Cor( 1S)     0.99939     -10.08562
   227    C   16  S      Val( 2S)     0.43835      -0.15007
   228    C   16  S      Ryd( 3S)     0.00131       1.21238
   229    C   16  S      Ryd( 4S)     0.00004       4.25908
   230    C   16  px     Val( 2p)     0.54720      -0.06177
   231    C   16  px     Ryd( 3p)     0.00226       1.06368
   232    C   16  py     Val( 2p)     0.51985      -0.09172
   233    C   16  py     Ryd( 3p)     0.00230       0.89927
   234    C   16  pz     Val( 2p)     0.55166      -0.12499
   235    C   16  pz     Ryd( 3p)     0.00206       0.79416
   236    C   16  dxy    Ryd( 3d)     0.00046       2.38880
   237    C   16  dxz    Ryd( 3d)     0.00050       2.19800
   238    C   16  dyz    Ryd( 3d)     0.00024       2.04908
   239    C   16  dx2y2  Ryd( 3d)     0.00040       2.42008
   240    C   16  dz2    Ryd( 3d)     0.00022       2.20413

   241    C   17  S      Cor( 1S)     0.99927     -10.09329
   242    C   17  S      Val( 2S)     0.45470      -0.17586
   243    C   17  S      Ryd( 3S)     0.00060       1.44492
   244    C   17  S      Ryd( 4S)     0.00002       4.46976
   245    C   17  px     Val( 2p)     0.50684      -0.08279
   246    C   17  px     Ryd( 3p)     0.00158       0.80827
   247    C   17  py     Val( 2p)     0.49803      -0.13344
   248    C   17  py     Ryd( 3p)     0.00158       0.70121
   249    C   17  pz     Val( 2p)     0.52469      -0.06638
   250    C   17  pz     Ryd( 3p)     0.00267       0.88933
   251    C   17  dxy    Ryd( 3d)     0.00032       2.04848
   252    C   17  dxz    Ryd( 3d)     0.00048       2.37436
   253    C   17  dyz    Ryd( 3d)     0.00042       2.22576
   254    C   17  dx2y2  Ryd( 3d)     0.00038       2.08908
   255    C   17  dz2    Ryd( 3d)     0.00046       2.41104

   256    C   18  S      Cor( 1S)     0.99939     -10.08468
   257    C   18  S      Val( 2S)     0.43787      -0.14770
   258    C   18  S      Ryd( 3S)     0.00130       1.21652
   259    C   18  S      Ryd( 4S)     0.00004       4.25809
   260    C   18  px     Val( 2p)     0.54711      -0.06004
   261    C   18  px     Ryd( 3p)     0.00227       1.06477
   262    C   18  py     Val( 2p)     0.53928      -0.12129
   263    C   18  py     Ryd( 3p)     0.00201       0.79577
   264    C   18  pz     Val( 2p)     0.51533      -0.08909
   265    C   18  pz     Ryd( 3p)     0.00229       0.90099
   266    C   18  dxy    Ryd( 3d)     0.00050       2.19979
   267    C   18  dxz    Ryd( 3d)     0.00046       2.39027
   268    C   18  dyz    Ryd( 3d)     0.00024       2.05137
   269    C   18  dx2y2  Ryd( 3d)     0.00032       2.49841
   270    C   18  dz2    Ryd( 3d)     0.00030       2.12952

   271    C   19  S      Cor( 1S)     0.99927     -10.09387
   272    C   19  S      Val( 2S)     0.45463      -0.17629
   273    C   19  S      Ryd( 3S)     0.00060       1.44577
   274    C   19  S      Ryd( 4S)     0.00002       4.46937
   275    C   19  px     Val( 2p)     0.50726      -0.08339
   276    C   19  px     Ryd( 3p)     0.00158       0.80745
   277    C   19  py     Val( 2p)     0.53208      -0.08976
   278    C   19  py     Ryd( 3p)     0.00156       0.82395
   279    C   19  pz     Val( 2p)     0.48839      -0.11061
   280    C   19  pz     Ryd( 3p)     0.00267       0.76533
   281    C   19  dxy    Ryd( 3d)     0.00039       2.15444
   282    C   19  dxz    Ryd( 3d)     0.00041       2.26753
   283    C   19  dyz    Ryd( 3d)     0.00045       2.30724
   284    C   19  dx2y2  Ryd( 3d)     0.00036       2.33267
   285    C   19  dz2    Ryd( 3d)     0.00046       2.08462

   286    C   20  S      Cor( 1S)     0.99930     -10.08931
   287    C   20  S      Val( 2S)     0.46040      -0.18582
   288    C   20  S      Ryd( 3S)     0.00069       1.54823
   289    C   20  S      Ryd( 4S)     0.00002       4.49065
   290    C   20  px     Val( 2p)     0.52047      -0.08413
   291    C   20  px     Ryd( 3p)     0.00304       0.84806
   292    C   20  py     Val( 2p)     0.52524      -0.11987
   293    C   20  py     Ryd( 3p)     0.00170       0.74696
   294    C   20  pz     Val( 2p)     0.51310      -0.09501
   295    C   20  pz     Ryd( 3p)     0.00153       0.76255
   296    C   20  dxy    Ryd( 3d)     0.00043       2.30177
   297    C   20  dxz    Ryd( 3d)     0.00048       2.38100
   298    C   20  dyz    Ryd( 3d)     0.00032       2.08826
   299    C   20  dx2y2  Ryd( 3d)     0.00041       2.22167
   300    C   20  dz2    Ryd( 3d)     0.00037       2.04388

   301    C   21  S      Cor( 1S)     0.99927     -10.09665
   302    C   21  S      Val( 2S)     0.45561      -0.17911
   303    C   21  S      Ryd( 3S)     0.00062       1.44609
   304    C   21  S      Ryd( 4S)     0.00002       4.46724
   305    C   21  px     Val( 2p)     0.50853      -0.08571
   306    C   21  px     Ryd( 3p)     0.00157       0.80511
   307    C   21  py     Val( 2p)     0.52490      -0.06854
   308    C   21  py     Ryd( 3p)     0.00269       0.88684
   309    C   21  pz     Val( 2p)     0.49617      -0.13640
   310    C   21  pz     Ryd( 3p)     0.00157       0.69782
   311    C   21  dxy    Ryd( 3d)     0.00048       2.37167
   312    C   21  dxz    Ryd( 3d)     0.00032       2.04530
   313    C   21  dyz    Ryd( 3d)     0.00044       2.22273
   314    C   21  dx2y2  Ryd( 3d)     0.00045       2.32760
   315    C   21  dz2    Ryd( 3d)     0.00039       2.16711

   316    C   22  S      Cor( 1S)     0.99939     -10.08563
   317    C   22  S      Val( 2S)     0.43836      -0.15007
   318    C   22  S      Ryd( 3S)     0.00131       1.21245
   319    C   22  S      Ryd( 4S)     0.00004       4.25913
   320    C   22  px     Val( 2p)     0.54719      -0.06177
   321    C   22  px     Ryd( 3p)     0.00226       1.06362
   322    C   22  py     Val( 2p)     0.51984      -0.09171
   323    C   22  py     Ryd( 3p)     0.00230       0.89926
   324    C   22  pz     Val( 2p)     0.55165      -0.12499
   325    C   22  pz     Ryd( 3p)     0.00206       0.79415
   326    C   22  dxy    Ryd( 3d)     0.00046       2.38879
   327    C   22  dxz    Ryd( 3d)     0.00050       2.19800
   328    C   22  dyz    Ryd( 3d)     0.00024       2.04909
   329    C   22  dx2y2  Ryd( 3d)     0.00040       2.42007
   330    C   22  dz2    Ryd( 3d)     0.00022       2.20413

   331    C   23  S      Cor( 1S)     0.99927     -10.09477
   332    C   23  S      Val( 2S)     0.45499      -0.17680
   333    C   23  S      Ryd( 3S)     0.00059       1.44572
   334    C   23  S      Ryd( 4S)     0.00002       4.46982
   335    C   23  px     Val( 2p)     0.50639      -0.08334
   336    C   23  px     Ryd( 3p)     0.00158       0.80732
   337    C   23  py     Val( 2p)     0.48582      -0.11064
   338    C   23  py     Ryd( 3p)     0.00264       0.76462
   339    C   23  pz     Val( 2p)     0.53086      -0.08971
   340    C   23  pz     Ryd( 3p)     0.00158       0.82315
   341    C   23  dxy    Ryd( 3d)     0.00042       2.26705
   342    C   23  dxz    Ryd( 3d)     0.00039       2.15411
   343    C   23  dyz    Ryd( 3d)     0.00045       2.30687
   344    C   23  dx2y2  Ryd( 3d)     0.00046       2.04372
   345    C   23  dz2    Ryd( 3d)     0.00036       2.37250

   346    C   24  S      Cor( 1S)     0.99929     -10.08888
   347    C   24  S      Val( 2S)     0.45930      -0.18495
   348    C   24  S      Ryd( 3S)     0.00068       1.54552
   349    C   24  S      Ryd( 4S)     0.00002       4.49013
   350    C   24  px     Val( 2p)     0.51977      -0.08401
   351    C   24  px     Ryd( 3p)     0.00303       0.84875
   352    C   24  py     Val( 2p)     0.51151      -0.09469
   353    C   24  py     Ryd( 3p)     0.00154       0.76291
   354    C   24  pz     Val( 2p)     0.52146      -0.11885
   355    C   24  pz     Ryd( 3p)     0.00168       0.74746
   356    C   24  dxy    Ryd( 3d)     0.00048       2.38129
   357    C   24  dxz    Ryd( 3d)     0.00043       2.30235
   358    C   24  dyz    Ryd( 3d)     0.00032       2.08878
   359    C   24  dx2y2  Ryd( 3d)     0.00045       2.14211
   360    C   24  dz2    Ryd( 3d)     0.00033       2.12433

   361    C   25  S      Cor( 1S)     0.99939     -10.05972
   362    C   25  S      Val( 2S)     0.46795      -0.21660
   363    C   25  S      Ryd( 3S)     0.00183       1.18868
   364    C   25  S      Ryd( 4S)     0.00005       4.24630
   365    C   25  px     Val( 2p)     0.60055      -0.16987
   366    C   25  px     Ryd( 3p)     0.00232       1.21355
   367    C   25  py     Val( 2p)     0.57325      -0.17109
   368    C   25  py     Ryd( 3p)     0.00246       0.83175
   369    C   25  pz     Val( 2p)     0.58806      -0.18392
   370    C   25  pz     Ryd( 3p)     0.00224       0.92604
   371    C   25  dxy    Ryd( 3d)     0.00058       2.18243
   372    C   25  dxz    Ryd( 3d)     0.00049       2.50195
   373    C   25  dyz    Ryd( 3d)     0.00023       2.06531
   374    C   25  dx2y2  Ryd( 3d)     0.00032       2.52045
   375    C   25  dz2    Ryd( 3d)     0.00024       2.11951

   376    C   26  S      Cor( 1S)     0.99936     -10.12038
   377    C   26  S      Val( 2S)     0.43572      -0.17548
   378    C   26  S      Ryd( 3S)     0.00073       1.34066
   379    C   26  S      Ryd( 4S)     0.00003       4.44690
   380    C   26  px     Val( 2p)     0.48736      -0.09154
   381    C   26  px     Ryd( 3p)     0.00256       0.85328
   382    C   26  py     Val( 2p)     0.54194      -0.10823
   383    C   26  py     Ryd( 3p)     0.00139       0.77744
   384    C   26  pz     Val( 2p)     0.50764      -0.13733
   385    C   26  pz     Ryd( 3p)     0.00297       0.78211
   386    C   26  dxy    Ryd( 3d)     0.00038       2.15168
   387    C   26  dxz    Ryd( 3d)     0.00043       2.20220
   388    C   26  dyz    Ryd( 3d)     0.00049       2.32548
   389    C   26  dx2y2  Ryd( 3d)     0.00032       2.35247
   390    C   26  dz2    Ryd( 3d)     0.00059       2.06823

   391    C   27  S      Cor( 1S)     0.99939     -10.05972
   392    C   27  S      Val( 2S)     0.46795      -0.21660
   393    C   27  S      Ryd( 3S)     0.00183       1.18869
   394    C   27  S      Ryd( 4S)     0.00005       4.24627
   395    C   27  px     Val( 2p)     0.60054      -0.16986
   396    C   27  px     Ryd( 3p)     0.00232       1.21355
   397    C   27  py     Val( 2p)     0.57324      -0.17109
   398    C   27  py     Ryd( 3p)     0.00246       0.83175
   399    C   27  pz     Val( 2p)     0.58806      -0.18392
   400    C   27  pz     Ryd( 3p)     0.00224       0.92603
   401    C   27  dxy    Ryd( 3d)     0.00058       2.18243
   402    C   27  dxz    Ryd( 3d)     0.00049       2.50194
   403    C   27  dyz    Ryd( 3d)     0.00023       2.06531
   404    C   27  dx2y2  Ryd( 3d)     0.00032       2.52044
   405    C   27  dz2    Ryd( 3d)     0.00024       2.11952

   406    C   28  S      Cor( 1S)     0.99926     -10.09819
   407    C   28  S      Val( 2S)     0.45371      -0.18231
   408    C   28  S      Ryd( 3S)     0.00061       1.42682
   409    C   28  S      Ryd( 4S)     0.00002       4.45572
   410    C   28  px     Val( 2p)     0.50754      -0.09195
   411    C   28  px     Ryd( 3p)     0.00152       0.80436
   412    C   28  py     Val( 2p)     0.50260      -0.14065
   413    C   28  py     Ryd( 3p)     0.00155       0.69557
   414    C   28  pz     Val( 2p)     0.52546      -0.07455
   415    C   28  pz     Ryd( 3p)     0.00266       0.88713
   416    C   28  dxy    Ryd( 3d)     0.00032       2.04474
   417    C   28  dxz    Ryd( 3d)     0.00049       2.36854
   418    C   28  dyz    Ryd( 3d)     0.00044       2.22101
   419    C   28  dx2y2  Ryd( 3d)     0.00039       2.07932
   420    C   28  dz2    Ryd( 3d)     0.00045       2.40800

   421    C   29  S      Cor( 1S)     0.99929     -10.09037
   422    C   29  S      Val( 2S)     0.45903      -0.18591
   423    C   29  S      Ryd( 3S)     0.00067       1.54145
   424    C   29  S      Ryd( 4S)     0.00002       4.48750
   425    C   29  px     Val( 2p)     0.52212      -0.08578
   426    C   29  px     Ryd( 3p)     0.00308       0.84675
   427    C   29  py     Val( 2p)     0.52547      -0.12110
   428    C   29  py     Ryd( 3p)     0.00173       0.74430
   429    C   29  pz     Val( 2p)     0.51260      -0.09627
   430    C   29  pz     Ryd( 3p)     0.00155       0.76066
   431    C   29  dxy    Ryd( 3d)     0.00042       2.30118
   432    C   29  dxz    Ryd( 3d)     0.00048       2.37929
   433    C   29  dyz    Ryd( 3d)     0.00032       2.08711
   434    C   29  dx2y2  Ryd( 3d)     0.00040       2.22100
   435    C   29  dz2    Ryd( 3d)     0.00037       2.04294

   436    C   30  S      Cor( 1S)     0.99926     -10.09482
   437    C   30  S      Val( 2S)     0.45352      -0.17857
   438    C   30  S      Ryd( 3S)     0.00060       1.43494
   439    C   30  S      Ryd( 4S)     0.00002       4.46466
   440    C   30  px     Val( 2p)     0.50527      -0.08672
   441    C   30  px     Ryd( 3p)     0.00163       0.80490
   442    C   30  py     Val( 2p)     0.53466      -0.09334
   443    C   30  py     Ryd( 3p)     0.00156       0.82130
   444    C   30  pz     Val( 2p)     0.49270      -0.11358
   445    C   30  pz     Ryd( 3p)     0.00273       0.76486
   446    C   30  dxy    Ryd( 3d)     0.00038       2.15078
   447    C   30  dxz    Ryd( 3d)     0.00042       2.26489
   448    C   30  dyz    Ryd( 3d)     0.00045       2.30660
   449    C   30  dx2y2  Ryd( 3d)     0.00035       2.32997
   450    C   30  dz2    Ryd( 3d)     0.00047       2.08348

   451    C   31  S      Cor( 1S)     0.99945     -10.10533
   452    C   31  S      Val( 2S)     0.44043      -0.16688
   453    C   31  S      Ryd( 3S)     0.00152       1.23072
   454    C   31  S      Ryd( 4S)     0.00004       4.23773
   455    C   31  px     Val( 2p)     0.53743      -0.06612
   456    C   31  px     Ryd( 3p)     0.00257       1.07655
   457    C   31  py     Val( 2p)     0.54156      -0.14139
   458    C   31  py     Ryd( 3p)     0.00258       0.76405
   459    C   31  pz     Val( 2p)     0.51916      -0.10708
   460    C   31  pz     Ryd( 3p)     0.00281       0.87863
   461    C   31  dxy    Ryd( 3d)     0.00051       2.18106
   462    C   31  dxz    Ryd( 3d)     0.00051       2.37460
   463    C   31  dyz    Ryd( 3d)     0.00024       2.02856
   464    C   31  dx2y2  Ryd( 3d)     0.00030       2.48960
   465    C   31  dz2    Ryd( 3d)     0.00032       2.11753

   466    C   32  S      Cor( 1S)     0.99926     -10.09819
   467    C   32  S      Val( 2S)     0.45370      -0.18230
   468    C   32  S      Ryd( 3S)     0.00061       1.42656
   469    C   32  S      Ryd( 4S)     0.00002       4.45556
   470    C   32  px     Val( 2p)     0.50755      -0.09196
   471    C   32  px     Ryd( 3p)     0.00152       0.80441
   472    C   32  py     Val( 2p)     0.50254      -0.14064
   473    C   32  py     Ryd( 3p)     0.00155       0.69558
   474    C   32  pz     Val( 2p)     0.52548      -0.07455
   475    C   32  pz     Ryd( 3p)     0.00266       0.88727
   476    C   32  dxy    Ryd( 3d)     0.00032       2.04466
   477    C   32  dxz    Ryd( 3d)     0.00049       2.36860
   478    C   32  dyz    Ryd( 3d)     0.00044       2.22094
   479    C   32  dx2y2  Ryd( 3d)     0.00039       2.07940
   480    C   32  dz2    Ryd( 3d)     0.00045       2.40808

   481    C   33  S      Cor( 1S)     0.99945     -10.10533
   482    C   33  S      Val( 2S)     0.44043      -0.16688
   483    C   33  S      Ryd( 3S)     0.00152       1.23071
   484    C   33  S      Ryd( 4S)     0.00004       4.23772
   485    C   33  px     Val( 2p)     0.53744      -0.06612
   486    C   33  px     Ryd( 3p)     0.00257       1.07659
   487    C   33  py     Val( 2p)     0.54158      -0.14139
   488    C   33  py     Ryd( 3p)     0.00258       0.76405
   489    C   33  pz     Val( 2p)     0.51917      -0.10708
   490    C   33  pz     Ryd( 3p)     0.00281       0.87862
   491    C   33  dxy    Ryd( 3d)     0.00051       2.18107
   492    C   33  dxz    Ryd( 3d)     0.00051       2.37462
   493    C   33  dyz    Ryd( 3d)     0.00024       2.02855
   494    C   33  dx2y2  Ryd( 3d)     0.00030       2.48960
   495    C   33  dz2    Ryd( 3d)     0.00032       2.11755

   496    C   34  S      Cor( 1S)     0.99926     -10.09484
   497    C   34  S      Val( 2S)     0.45353      -0.17858
   498    C   34  S      Ryd( 3S)     0.00060       1.43487
   499    C   34  S      Ryd( 4S)     0.00002       4.46459
   500    C   34  px     Val( 2p)     0.50526      -0.08673
   501    C   34  px     Ryd( 3p)     0.00163       0.80490
   502    C   34  py     Val( 2p)     0.53465      -0.09334
   503    C   34  py     Ryd( 3p)     0.00156       0.82132
   504    C   34  pz     Val( 2p)     0.49267      -0.11358
   505    C   34  pz     Ryd( 3p)     0.00273       0.76486
   506    C   34  dxy    Ryd( 3d)     0.00038       2.15076
   507    C   34  dxz    Ryd( 3d)     0.00042       2.26486
   508    C   34  dyz    Ryd( 3d)     0.00045       2.30659
   509    C   34  dx2y2  Ryd( 3d)     0.00035       2.32996
   510    C   34  dz2    Ryd( 3d)     0.00047       2.08347

   511    C   35  S      Cor( 1S)     0.99929     -10.09036
   512    C   35  S      Val( 2S)     0.45903      -0.18590
   513    C   35  S      Ryd( 3S)     0.00067       1.54164
   514    C   35  S      Ryd( 4S)     0.00002       4.48764
   515    C   35  px     Val( 2p)     0.52213      -0.08578
   516    C   35  px     Ryd( 3p)     0.00308       0.84669
   517    C   35  py     Val( 2p)     0.52552      -0.12110
   518    C   35  py     Ryd( 3p)     0.00173       0.74427
   519    C   35  pz     Val( 2p)     0.51261      -0.09626
   520    C   35  pz     Ryd( 3p)     0.00155       0.76063
   521    C   35  dxy    Ryd( 3d)     0.00042       2.30116
   522    C   35  dxz    Ryd( 3d)     0.00048       2.37929
   523    C   35  dyz    Ryd( 3d)     0.00032       2.08709
   524    C   35  dx2y2  Ryd( 3d)     0.00040       2.22102
   525    C   35  dz2    Ryd( 3d)     0.00037       2.04297

   526    C   36  S      Cor( 1S)     0.99933     -10.09588
   527    C   36  S      Val( 2S)     0.44749      -0.16811
   528    C   36  S      Ryd( 3S)     0.00067       1.34086
   529    C   36  S      Ryd( 4S)     0.00003       4.44067
   530    C   36  px     Val( 2p)     0.50269      -0.08129
   531    C   36  px     Ryd( 3p)     0.00163       0.86468
   532    C   36  py     Val( 2p)     0.52537      -0.06781
   533    C   36  py     Ryd( 3p)     0.00246       0.91668
   534    C   36  pz     Val( 2p)     0.52137      -0.13692
   535    C   36  pz     Ryd( 3p)     0.00159       0.70893
   536    C   36  dxy    Ryd( 3d)     0.00050       2.41619
   537    C   36  dxz    Ryd( 3d)     0.00025       1.96545
   538    C   36  dyz    Ryd( 3d)     0.00043       2.18768
   539    C   36  dx2y2  Ryd( 3d)     0.00042       2.36063
   540    C   36  dz2    Ryd( 3d)     0.00034       2.26906

   541    C   37  S      Cor( 1S)     0.99944     -10.09963
   542    C   37  S      Val( 2S)     0.42524      -0.15098
   543    C   37  S      Ryd( 3S)     0.00110       1.11749
   544    C   37  S      Ryd( 4S)     0.00004       4.23502
   545    C   37  px     Val( 2p)     0.54306      -0.06990
   546    C   37  px     Ryd( 3p)     0.00272       1.17401
   547    C   37  py     Val( 2p)     0.49910      -0.09825
   548    C   37  py     Ryd( 3p)     0.00251       0.89737
   549    C   37  pz     Val( 2p)     0.49727      -0.12717
   550    C   37  pz     Ryd( 3p)     0.00226       0.79230
   551    C   37  dxy    Ryd( 3d)     0.00047       2.38909
   552    C   37  dxz    Ryd( 3d)     0.00060       2.17744
   553    C   37  dyz    Ryd( 3d)     0.00027       2.03852
   554    C   37  dx2y2  Ryd( 3d)     0.00039       2.40472
   555    C   37  dz2    Ryd( 3d)     0.00029       2.16191

   556    C   38  S      Cor( 1S)     0.99919     -10.05537
   557    C   38  S      Val( 2S)     0.49016      -0.26052
   558    C   38  S      Ryd( 3S)     0.00107       1.35942
   559    C   38  S      Ryd( 4S)     0.00003       4.44014
   560    C   38  px     Val( 2p)     0.57547      -0.15722
   561    C   38  px     Ryd( 3p)     0.00165       0.87536
   562    C   38  py     Val( 2p)     0.61305      -0.19604
   563    C   38  py     Ryd( 3p)     0.00421       0.84183
   564    C   38  pz     Val( 2p)     0.65271      -0.27016
   565    C   38  pz     Ryd( 3p)     0.00197       0.82803
   566    C   38  dxy    Ryd( 3d)     0.00032       2.17414
   567    C   38  dxz    Ryd( 3d)     0.00028       2.23627
   568    C   38  dyz    Ryd( 3d)     0.00055       2.38949
   569    C   38  dx2y2  Ryd( 3d)     0.00046       2.09037
   570    C   38  dz2    Ryd( 3d)     0.00060       2.45386

   571    C   39  S      Cor( 1S)     0.99944     -10.09962
   572    C   39  S      Val( 2S)     0.42524      -0.15097
   573    C   39  S      Ryd( 3S)     0.00110       1.11754
   574    C   39  S      Ryd( 4S)     0.00004       4.23505
   575    C   39  px     Val( 2p)     0.54306      -0.06989
   576    C   39  px     Ryd( 3p)     0.00272       1.17399
   577    C   39  py     Val( 2p)     0.49911      -0.09824
   578    C   39  py     Ryd( 3p)     0.00251       0.89736
   579    C   39  pz     Val( 2p)     0.49729      -0.12716
   580    C   39  pz     Ryd( 3p)     0.00226       0.79228
   581    C   39  dxy    Ryd( 3d)     0.00047       2.38909
   582    C   39  dxz    Ryd( 3d)     0.00060       2.17744
   583    C   39  dyz    Ryd( 3d)     0.00027       2.03852
   584    C   39  dx2y2  Ryd( 3d)     0.00039       2.40473
   585    C   39  dz2    Ryd( 3d)     0.00029       2.16193

   586    C   40  S      Cor( 1S)     0.99926     -10.09623
   587    C   40  S      Val( 2S)     0.45424      -0.17753
   588    C   40  S      Ryd( 3S)     0.00059       1.44373
   589    C   40  S      Ryd( 4S)     0.00002       4.46882
   590    C   40  px     Val( 2p)     0.50487      -0.08455
   591    C   40  px     Ryd( 3p)     0.00158       0.80547
   592    C   40  py     Val( 2p)     0.52486      -0.06837
   593    C   40  py     Ryd( 3p)     0.00270       0.88595
   594    C   40  pz     Val( 2p)     0.49608      -0.13520
   595    C   40  pz     Ryd( 3p)     0.00157       0.69881
   596    C   40  dxy    Ryd( 3d)     0.00049       2.37174
   597    C   40  dxz    Ryd( 3d)     0.00032       2.04641
   598    C   40  dyz    Ryd( 3d)     0.00043       2.22357
   599    C   40  dx2y2  Ryd( 3d)     0.00044       2.32783
   600    C   40  dz2    Ryd( 3d)     0.00039       2.16801

   601    C   41  S      Cor( 1S)     0.99927     -10.09881
   602    C   41  S      Val( 2S)     0.45498      -0.18163
   603    C   41  S      Ryd( 3S)     0.00062       1.43643
   604    C   41  S      Ryd( 4S)     0.00002       4.46104
   605    C   41  px     Val( 2p)     0.50956      -0.08968
   606    C   41  px     Ryd( 3p)     0.00156       0.79955
   607    C   41  py     Val( 2p)     0.49116      -0.11674
   608    C   41  py     Ryd( 3p)     0.00269       0.75835
   609    C   41  pz     Val( 2p)     0.53348      -0.09546
   610    C   41  pz     Ryd( 3p)     0.00160       0.81861
   611    C   41  dxy    Ryd( 3d)     0.00041       2.26233
   612    C   41  dxz    Ryd( 3d)     0.00038       2.14933
   613    C   41  dyz    Ryd( 3d)     0.00044       2.30168
   614    C   41  dx2y2  Ryd( 3d)     0.00047       2.03769
   615    C   41  dz2    Ryd( 3d)     0.00036       2.36873

   616    C   42  S      Cor( 1S)     0.99938     -10.08948
   617    C   42  S      Val( 2S)     0.43731      -0.15304
   618    C   42  S      Ryd( 3S)     0.00137       1.20263
   619    C   42  S      Ryd( 4S)     0.00004       4.27561
   620    C   42  px     Val( 2p)     0.54733      -0.06781
   621    C   42  px     Ryd( 3p)     0.00224       1.05767
   622    C   42  py     Val( 2p)     0.51701      -0.09599
   623    C   42  py     Ryd( 3p)     0.00223       0.89310
   624    C   42  pz     Val( 2p)     0.55075      -0.12931
   625    C   42  pz     Ryd( 3p)     0.00195       0.78998
   626    C   42  dxy    Ryd( 3d)     0.00045       2.38433
   627    C   42  dxz    Ryd( 3d)     0.00051       2.19427
   628    C   42  dyz    Ryd( 3d)     0.00024       2.04348
   629    C   42  dx2y2  Ryd( 3d)     0.00040       2.42099
   630    C   42  dz2    Ryd( 3d)     0.00023       2.19912

   631    C   43  S      Cor( 1S)     0.99926     -10.09622
   632    C   43  S      Val( 2S)     0.45424      -0.17753
   633    C   43  S      Ryd( 3S)     0.00059       1.44392
   634    C   43  S      Ryd( 4S)     0.00002       4.46895
   635    C   43  px     Val( 2p)     0.50487      -0.08455
   636    C   43  px     Ryd( 3p)     0.00158       0.80544
   637    C   43  py     Val( 2p)     0.52486      -0.06836
   638    C   43  py     Ryd( 3p)     0.00270       0.88585
   639    C   43  pz     Val( 2p)     0.49612      -0.13520
   640    C   43  pz     Ryd( 3p)     0.00157       0.69881
   641    C   43  dxy    Ryd( 3d)     0.00049       2.37172
   642    C   43  dxz    Ryd( 3d)     0.00032       2.04646
   643    C   43  dyz    Ryd( 3d)     0.00043       2.22363
   644    C   43  dx2y2  Ryd( 3d)     0.00044       2.32783
   645    C   43  dz2    Ryd( 3d)     0.00039       2.16797

   646    C   44  S      Cor( 1S)     0.99938     -10.08948
   647    C   44  S      Val( 2S)     0.43731      -0.15303
   648    C   44  S      Ryd( 3S)     0.00137       1.20257
   649    C   44  S      Ryd( 4S)     0.00004       4.27557
   650    C   44  px     Val( 2p)     0.54734      -0.06781
   651    C   44  px     Ryd( 3p)     0.00224       1.05767
   652    C   44  py     Val( 2p)     0.51700      -0.09598
   653    C   44  py     Ryd( 3p)     0.00223       0.89315
   654    C   44  pz     Val( 2p)     0.55073      -0.12930
   655    C   44  pz     Ryd( 3p)     0.00195       0.79000
   656    C   44  dxy    Ryd( 3d)     0.00045       2.38434
   657    C   44  dxz    Ryd( 3d)     0.00051       2.19421
   658    C   44  dyz    Ryd( 3d)     0.00024       2.04349
   659    C   44  dx2y2  Ryd( 3d)     0.00040       2.42100
   660    C   44  dz2    Ryd( 3d)     0.00023       2.19910

   661    C   45  S      Cor( 1S)     0.99927     -10.09880
   662    C   45  S      Val( 2S)     0.45499      -0.18163
   663    C   45  S      Ryd( 3S)     0.00062       1.43671
   664    C   45  S      Ryd( 4S)     0.00002       4.46122
   665    C   45  px     Val( 2p)     0.50955      -0.08968
   666    C   45  px     Ryd( 3p)     0.00156       0.79950
   667    C   45  py     Val( 2p)     0.49119      -0.11674
   668    C   45  py     Ryd( 3p)     0.00269       0.75831
   669    C   45  pz     Val( 2p)     0.53349      -0.09545
   670    C   45  pz     Ryd( 3p)     0.00160       0.81851
   671    C   45  dxy    Ryd( 3d)     0.00041       2.26237
   672    C   45  dxz    Ryd( 3d)     0.00038       2.14932
   673    C   45  dyz    Ryd( 3d)     0.00044       2.30162
   674    C   45  dx2y2  Ryd( 3d)     0.00047       2.03768
   675    C   45  dz2    Ryd( 3d)     0.00036       2.36880

   676    C   46  S      Cor( 1S)     0.99929     -10.08988
   677    C   46  S      Val( 2S)     0.45870      -0.18557
   678    C   46  S      Ryd( 3S)     0.00068       1.54370
   679    C   46  S      Ryd( 4S)     0.00002       4.48935
   680    C   46  px     Val( 2p)     0.52040      -0.08520
   681    C   46  px     Ryd( 3p)     0.00304       0.84732
   682    C   46  py     Val( 2p)     0.51068      -0.09564
   683    C   46  py     Ryd( 3p)     0.00154       0.76121
   684    C   46  pz     Val( 2p)     0.52310      -0.11999
   685    C   46  pz     Ryd( 3p)     0.00172       0.74644
   686    C   46  dxy    Ryd( 3d)     0.00048       2.38035
   687    C   46  dxz    Ryd( 3d)     0.00043       2.30124
   688    C   46  dyz    Ryd( 3d)     0.00032       2.08764
   689    C   46  dx2y2  Ryd( 3d)     0.00045       2.14086
   690    C   46  dz2    Ryd( 3d)     0.00033       2.12346

   691    C   47  S      Cor( 1S)     0.99918     -10.08581
   692    C   47  S      Val( 2S)     0.46346      -0.17931
   693    C   47  S      Ryd( 3S)     0.00057       1.74895
   694    C   47  S      Ryd( 4S)     0.00002       4.54260
   695    C   47  px     Val( 2p)     0.53011      -0.11861
   696    C   47  px     Ryd( 3p)     0.00203       0.71800
   697    C   47  py     Val( 2p)     0.50411      -0.08060
   698    C   47  py     Ryd( 3p)     0.00190       0.75074
   699    C   47  pz     Val( 2p)     0.50112      -0.07970
   700    C   47  pz     Ryd( 3p)     0.00285       0.77327
   701    C   47  dxy    Ryd( 3d)     0.00035       2.06591
   702    C   47  dxz    Ryd( 3d)     0.00042       2.21418
   703    C   47  dyz    Ryd( 3d)     0.00056       2.19921
   704    C   47  dx2y2  Ryd( 3d)     0.00042       2.22976
   705    C   47  dz2    Ryd( 3d)     0.00052       2.29829

   706    C   48  S      Cor( 1S)     0.99917     -10.08541
   707    C   48  S      Val( 2S)     0.46228      -0.17819
   708    C   48  S      Ryd( 3S)     0.00056       1.74796
   709    C   48  S      Ryd( 4S)     0.00002       4.54368
   710    C   48  px     Val( 2p)     0.52480      -0.11709
   711    C   48  px     Ryd( 3p)     0.00198       0.71855
   712    C   48  py     Val( 2p)     0.49919      -0.07909
   713    C   48  py     Ryd( 3p)     0.00286       0.77316
   714    C   48  pz     Val( 2p)     0.50287      -0.08015
   715    C   48  pz     Ryd( 3p)     0.00191       0.75113
   716    C   48  dxy    Ryd( 3d)     0.00043       2.21512
   717    C   48  dxz    Ryd( 3d)     0.00035       2.06692
   718    C   48  dyz    Ryd( 3d)     0.00056       2.19973
   719    C   48  dx2y2  Ryd( 3d)     0.00049       2.26946
   720    C   48  dz2    Ryd( 3d)     0.00047       2.26002

   721    C   49  S      Cor( 1S)     0.99929     -10.08986
   722    C   49  S      Val( 2S)     0.45870      -0.18556
   723    C   49  S      Ryd( 3S)     0.00068       1.54379
   724    C   49  S      Ryd( 4S)     0.00002       4.48946
   725    C   49  px     Val( 2p)     0.52041      -0.08519
   726    C   49  px     Ryd( 3p)     0.00304       0.84728
   727    C   49  py     Val( 2p)     0.51068      -0.09564
   728    C   49  py     Ryd( 3p)     0.00154       0.76118
   729    C   49  pz     Val( 2p)     0.52313      -0.11999
   730    C   49  pz     Ryd( 3p)     0.00172       0.74642
   731    C   49  dxy    Ryd( 3d)     0.00048       2.38035
   732    C   49  dxz    Ryd( 3d)     0.00043       2.30125
   733    C   49  dyz    Ryd( 3d)     0.00032       2.08765
   734    C   49  dx2y2  Ryd( 3d)     0.00045       2.14089
   735    C   49  dz2    Ryd( 3d)     0.00033       2.12348

   736    C   50  S      Cor( 1S)     0.99917     -10.08480
   737    C   50  S      Val( 2S)     0.46294      -0.17836
   738    C   50  S      Ryd( 3S)     0.00056       1.74743
   739    C   50  S      Ryd( 4S)     0.00002       4.54320
   740    C   50  px     Val( 2p)     0.52951      -0.11770
   741    C   50  px     Ryd( 3p)     0.00204       0.71900
   742    C   50  py     Val( 2p)     0.50088      -0.07890
   743    C   50  py     Ryd( 3p)     0.00285       0.77433
   744    C   50  pz     Val( 2p)     0.50331      -0.07969
   745    C   50  pz     Ryd( 3p)     0.00191       0.75179
   746    C   50  dxy    Ryd( 3d)     0.00043       2.21517
   747    C   50  dxz    Ryd( 3d)     0.00035       2.06691
   748    C   50  dyz    Ryd( 3d)     0.00055       2.20006
   749    C   50  dx2y2  Ryd( 3d)     0.00048       2.26948
   750    C   50  dz2    Ryd( 3d)     0.00047       2.26023

   751    C   51  S      Cor( 1S)     0.99918     -10.08493
   752    C   51  S      Val( 2S)     0.46335      -0.17852
   753    C   51  S      Ryd( 3S)     0.00056       1.74860
   754    C   51  S      Ryd( 4S)     0.00002       4.54307
   755    C   51  px     Val( 2p)     0.53144      -0.11809
   756    C   51  px     Ryd( 3p)     0.00205       0.71872
   757    C   51  py     Val( 2p)     0.50338      -0.07980
   758    C   51  py     Ryd( 3p)     0.00191       0.75181
   759    C   51  pz     Val( 2p)     0.50197      -0.07912
   760    C   51  pz     Ryd( 3p)     0.00286       0.77390
   761    C   51  dxy    Ryd( 3d)     0.00035       2.06665
   762    C   51  dxz    Ryd( 3d)     0.00042       2.21505
   763    C   51  dyz    Ryd( 3d)     0.00055       2.20000
   764    C   51  dx2y2  Ryd( 3d)     0.00042       2.23041
   765    C   51  dz2    Ryd( 3d)     0.00053       2.29897

   766    C   52  S      Cor( 1S)     0.99917     -10.08481
   767    C   52  S      Val( 2S)     0.46294      -0.17836
   768    C   52  S      Ryd( 3S)     0.00056       1.74720
   769    C   52  S      Ryd( 4S)     0.00002       4.54303
   770    C   52  px     Val( 2p)     0.52946      -0.11770
   771    C   52  px     Ryd( 3p)     0.00204       0.71902
   772    C   52  py     Val( 2p)     0.50086      -0.07890
   773    C   52  py     Ryd( 3p)     0.00285       0.77436
   774    C   52  pz     Val( 2p)     0.50331      -0.07969
   775    C   52  pz     Ryd( 3p)     0.00191       0.75185
   776    C   52  dxy    Ryd( 3d)     0.00043       2.21520
   777    C   52  dxz    Ryd( 3d)     0.00035       2.06688
   778    C   52  dyz    Ryd( 3d)     0.00055       2.20005
   779    C   52  dx2y2  Ryd( 3d)     0.00048       2.26947
   780    C   52  dz2    Ryd( 3d)     0.00047       2.26025

   781    C   53  S      Cor( 1S)     0.99918     -10.08492
   782    C   53  S      Val( 2S)     0.46336      -0.17852
   783    C   53  S      Ryd( 3S)     0.00056       1.74893
   784    C   53  S      Ryd( 4S)     0.00002       4.54330
   785    C   53  px     Val( 2p)     0.53150      -0.11808
   786    C   53  px     Ryd( 3p)     0.00205       0.71867
   787    C   53  py     Val( 2p)     0.50337      -0.07979
   788    C   53  py     Ryd( 3p)     0.00191       0.75173
   789    C   53  pz     Val( 2p)     0.50198      -0.07911
   790    C   53  pz     Ryd( 3p)     0.00286       0.77383
   791    C   53  dxy    Ryd( 3d)     0.00035       2.06668
   792    C   53  dxz    Ryd( 3d)     0.00042       2.21501
   793    C   53  dyz    Ryd( 3d)     0.00055       2.19996
   794    C   53  dx2y2  Ryd( 3d)     0.00042       2.23038
   795    C   53  dz2    Ryd( 3d)     0.00053       2.29895

   796    C   54  S      Cor( 1S)     0.99917     -10.08542
   797    C   54  S      Val( 2S)     0.46227      -0.17819
   798    C   54  S      Ryd( 3S)     0.00057       1.74769
   799    C   54  S      Ryd( 4S)     0.00002       4.54348
   800    C   54  px     Val( 2p)     0.52475      -0.11709
   801    C   54  px     Ryd( 3p)     0.00198       0.71858
   802    C   54  py     Val( 2p)     0.49918      -0.07909
   803    C   54  py     Ryd( 3p)     0.00286       0.77323
   804    C   54  pz     Val( 2p)     0.50288      -0.08015
   805    C   54  pz     Ryd( 3p)     0.00191       0.75118
   806    C   54  dxy    Ryd( 3d)     0.00043       2.21514
   807    C   54  dxz    Ryd( 3d)     0.00035       2.06691
   808    C   54  dyz    Ryd( 3d)     0.00056       2.19977
   809    C   54  dx2y2  Ryd( 3d)     0.00049       2.26943
   810    C   54  dz2    Ryd( 3d)     0.00047       2.26005

   811    C   55  S      Cor( 1S)     0.99918     -10.08579
   812    C   55  S      Val( 2S)     0.46346      -0.17930
   813    C   55  S      Ryd( 3S)     0.00057       1.74913
   814    C   55  S      Ryd( 4S)     0.00002       4.54276
   815    C   55  px     Val( 2p)     0.53015      -0.11861
   816    C   55  px     Ryd( 3p)     0.00203       0.71799
   817    C   55  py     Val( 2p)     0.50412      -0.08060
   818    C   55  py     Ryd( 3p)     0.00190       0.75070
   819    C   55  pz     Val( 2p)     0.50114      -0.07970
   820    C   55  pz     Ryd( 3p)     0.00285       0.77323
   821    C   55  dxy    Ryd( 3d)     0.00035       2.06593
   822    C   55  dxz    Ryd( 3d)     0.00042       2.21416
   823    C   55  dyz    Ryd( 3d)     0.00056       2.19921
   824    C   55  dx2y2  Ryd( 3d)     0.00042       2.22976
   825    C   55  dz2    Ryd( 3d)     0.00052       2.29832

   826    P   56  S      Cor( 1S)     1.00000     -75.88527
   827    P   56  S      Cor( 2S)     0.99804      -7.46088
   828    P   56  S      Val( 3S)     0.37811      -0.18036
   829    P   56  S      Ryd( 4S)     0.00264       0.77337
   830    P   56  S      Ryd( 5S)     0.00012       3.05664
   831    P   56  px     Cor( 2p)     0.99977      -4.75278
   832    P   56  px     Val( 3p)     0.36362      -0.01187
   833    P   56  px     Ryd( 4p)     0.00154       0.46145
   834    P   56  py     Cor( 2p)     0.99963      -4.75929
   835    P   56  py     Val( 3p)     0.50457      -0.14655
   836    P   56  py     Ryd( 4p)     0.00413       0.40660
   837    P   56  pz     Cor( 2p)     0.99947      -4.74830
   838    P   56  pz     Val( 3p)     0.38045       0.10174
   839    P   56  pz     Ryd( 4p)     0.00163       0.41951
   840    P   56  dxy    Ryd( 3d)     0.00499       0.79892
   841    P   56  dxz    Ryd( 3d)     0.00838       1.18251
   842    P   56  dyz    Ryd( 3d)     0.01224       1.01224
   843    P   56  dx2y2  Ryd( 3d)     0.00329       0.94276
   844    P   56  dz2    Ryd( 3d)     0.00686       1.20144

 WARNING:  1 low occupancy (<0.9990e) core orbital  found on  P   56


 Summary of Natural Population Analysis:                  
                                                          
                                       Natural Population 
                Natural  -----------------------------------------------
    Atom  No    Charge         Core      Valence    Rydberg      Total
 -----------------------------------------------------------------------
      C    1   -0.00511      0.99933     1.99756    0.00822     3.00511
      C    2    0.00453      0.99943     1.98621    0.00983     2.99547
      C    3   -0.00112      0.99933     1.99365    0.00814     3.00112
      C    4    0.00454      0.99943     1.98619    0.00983     2.99546
      C    5    0.00792      0.99927     1.98429    0.00852     2.99208
      C    6   -0.02742      0.99930     2.01915    0.00898     3.02742
      C    7    0.00983      0.99927     1.98239    0.00851     2.99017
      C    8   -0.04870      0.99939     2.03957    0.00973     3.04870
      C    9   -0.03659      0.99932     2.02816    0.00910     3.03659
      C   10    0.00965      0.99943     1.98092    0.01000     2.99035
      C   11    0.00029      0.99933     1.99213    0.00825     2.99971
      C   12    0.00964      0.99943     1.98093    0.01000     2.99036
      C   13    0.00700      0.99927     1.98518    0.00855     2.99300
      C   14   -0.02038      0.99929     2.01212    0.00897     3.02038
      C   15    0.01421      0.99927     1.97803    0.00850     2.98579
      C   16   -0.06623      0.99939     2.05705    0.00978     3.06623
      C   17    0.00796      0.99927     1.98425    0.00852     2.99204
      C   18   -0.04871      0.99939     2.03959    0.00973     3.04871
      C   19    0.00986      0.99927     1.98236    0.00851     2.99014
      C   20   -0.02748      0.99930     2.01921    0.00898     3.02748
      C   21    0.00696      0.99927     1.98521    0.00855     2.99304
      C   22   -0.06621      0.99939     2.05704    0.00978     3.06621
      C   23    0.01417      0.99927     1.97806    0.00850     2.98583
      C   24   -0.02031      0.99929     2.01205    0.00897     3.02031
      C   25   -0.23995      0.99939     2.22980    0.01076     3.23995
      C   26    0.01808      0.99936     1.97266    0.00989     2.98192
      C   27   -0.23994      0.99939     2.22979    0.01076     3.23994
      C   28    0.00298      0.99926     1.98931    0.00845     2.99702
      C   29   -0.02756      0.99929     2.01922    0.00904     3.02756
      C   30    0.00597      0.99926     1.98615    0.00862     2.99403
      C   31   -0.04943      0.99945     2.03858    0.01140     3.04943
      C   32    0.00302      0.99926     1.98927    0.00845     2.99698
      C   33   -0.04946      0.99945     2.03862    0.01140     3.04946
      C   34    0.00601      0.99926     1.98611    0.00862     2.99399
      C   35   -0.02763      0.99929     2.01929    0.00904     3.02763
      C   36   -0.00458      0.99933     1.99693    0.00832     3.00458
      C   37    0.02523      0.99944     1.96468    0.01066     2.97477
      C   38   -0.34172      0.99919     2.33139    0.01113     3.34172
      C   39    0.02521      0.99944     1.96469    0.01066     2.97479
      C   40    0.01216      0.99926     1.98004    0.00853     2.98784
      C   41    0.00299      0.99927     1.98918    0.00856     2.99701
      C   42   -0.06145      0.99938     2.05240    0.00967     3.06145
      C   43    0.01212      0.99926     1.98008    0.00853     2.98788
      C   44   -0.06143      0.99938     2.05238    0.00967     3.06143
      C   45    0.00295      0.99927     1.98922    0.00856     2.99705
      C   46   -0.02118      0.99929     2.01287    0.00902     3.02118
      C   47   -0.00762      0.99918     1.99880    0.00964     3.00762
      C   48    0.00206      0.99917     1.98914    0.00962     2.99794
      C   49   -0.02123      0.99929     2.01292    0.00902     3.02123
      C   50   -0.00546      0.99917     1.99663    0.00965     3.00546
      C   51   -0.00898      0.99918     2.00014    0.00966     3.00898
      C   52   -0.00539      0.99917     1.99657    0.00965     3.00539
      C   53   -0.00905      0.99918     2.00021    0.00966     3.00905
      C   54    0.00213      0.99917     1.98908    0.00962     2.99787
      C   55   -0.00768      0.99918     1.99886    0.00964     3.00768
      P   56    0.83051      4.99691     1.62675    0.04583     6.66949
 =======================================================================
   * Total *   -0.50000     59.95871   112.48310    0.55820   173.00000

                                 Natural Population      
 --------------------------------------------------------
   Core                      59.95871 ( 99.9312% of  60)
   Valence                  112.48310 ( 99.5426% of 113)
   Natural Minimal Basis    172.44180 ( 99.6773% of 173)
   Natural Rydberg Basis      0.55820 (  0.3227% of 173)
 --------------------------------------------------------

    Atom  No          Natural Electron Configuration
 ----------------------------------------------------------------------------
      C    1      [core]2S( 0.45)2p( 1.55)3p( 0.01)
      C    2      [core]2S( 0.43)2p( 1.55)3p( 0.01)
      C    3      [core]2S( 0.45)2p( 1.54)3p( 0.01)
      C    4      [core]2S( 0.43)2p( 1.55)3p( 0.01)
      C    5      [core]2S( 0.45)2p( 1.53)3p( 0.01)
      C    6      [core]2S( 0.46)2p( 1.56)3p( 0.01)
      C    7      [core]2S( 0.45)2p( 1.53)3p( 0.01)
      C    8      [core]2S( 0.44)2p( 1.60)3p( 0.01)
      C    9      [core]2S( 0.45)2p( 1.58)3p( 0.01)
      C   10      [core]2S( 0.43)2p( 1.55)3p( 0.01)
      C   11      [core]2S( 0.45)2p( 1.54)3p( 0.01)
      C   12      [core]2S( 0.43)2p( 1.55)3p( 0.01)
      C   13      [core]2S( 0.46)2p( 1.53)3p( 0.01)
      C   14      [core]2S( 0.46)2p( 1.55)3p( 0.01)
      C   15      [core]2S( 0.45)2p( 1.52)3p( 0.01)
      C   16      [core]2S( 0.44)2p( 1.62)3p( 0.01)
      C   17      [core]2S( 0.45)2p( 1.53)3p( 0.01)
      C   18      [core]2S( 0.44)2p( 1.60)3p( 0.01)
      C   19      [core]2S( 0.45)2p( 1.53)3p( 0.01)
      C   20      [core]2S( 0.46)2p( 1.56)3p( 0.01)
      C   21      [core]2S( 0.46)2p( 1.53)3p( 0.01)
      C   22      [core]2S( 0.44)2p( 1.62)3p( 0.01)
      C   23      [core]2S( 0.45)2p( 1.52)3p( 0.01)
      C   24      [core]2S( 0.46)2p( 1.55)3p( 0.01)
      C   25      [core]2S( 0.47)2p( 1.76)3p( 0.01)
      C   26      [core]2S( 0.44)2p( 1.54)3p( 0.01)
      C   27      [core]2S( 0.47)2p( 1.76)3p( 0.01)
      C   28      [core]2S( 0.45)2p( 1.54)3p( 0.01)
      C   29      [core]2S( 0.46)2p( 1.56)3p( 0.01)
      C   30      [core]2S( 0.45)2p( 1.53)3p( 0.01)
      C   31      [core]2S( 0.44)2p( 1.60)3p( 0.01)
      C   32      [core]2S( 0.45)2p( 1.54)3p( 0.01)
      C   33      [core]2S( 0.44)2p( 1.60)3p( 0.01)
      C   34      [core]2S( 0.45)2p( 1.53)3p( 0.01)
      C   35      [core]2S( 0.46)2p( 1.56)3p( 0.01)
      C   36      [core]2S( 0.45)2p( 1.55)3p( 0.01)
      C   37      [core]2S( 0.43)2p( 1.54)3p( 0.01)
      C   38      [core]2S( 0.49)2p( 1.84)3p( 0.01)
      C   39      [core]2S( 0.43)2p( 1.54)3p( 0.01)
      C   40      [core]2S( 0.45)2p( 1.53)3p( 0.01)
      C   41      [core]2S( 0.45)2p( 1.53)3p( 0.01)
      C   42      [core]2S( 0.44)2p( 1.62)3p( 0.01)
      C   43      [core]2S( 0.45)2p( 1.53)3p( 0.01)
      C   44      [core]2S( 0.44)2p( 1.62)3p( 0.01)
      C   45      [core]2S( 0.45)2p( 1.53)3p( 0.01)
      C   46      [core]2S( 0.46)2p( 1.55)3p( 0.01)
      C   47      [core]2S( 0.46)2p( 1.54)3p( 0.01)
      C   48      [core]2S( 0.46)2p( 1.53)3p( 0.01)
      C   49      [core]2S( 0.46)2p( 1.55)3p( 0.01)
      C   50      [core]2S( 0.46)2p( 1.53)3p( 0.01)
      C   51      [core]2S( 0.46)2p( 1.54)3p( 0.01)
      C   52      [core]2S( 0.46)2p( 1.53)3p( 0.01)
      C   53      [core]2S( 0.46)2p( 1.54)3p( 0.01)
      C   54      [core]2S( 0.46)2p( 1.53)3p( 0.01)
      C   55      [core]2S( 0.46)2p( 1.54)3p( 0.01)
      P   56      [core]3S( 0.38)3p( 1.25)3d( 0.04)4p( 0.01)


 NATURAL BOND ORBITAL ANALYSIS, alpha spin orbitals:

                       Occupancies       Lewis Structure    Low   High
           Occ.    -------------------  -----------------   occ   occ
  Cycle   Thresh.   Lewis   Non-Lewis     CR  BD  3C  LP    (L)   (NL)   Dev
 =============================================================================
   1(1)    0.90   160.81439  12.18561     60  93   0  20    20     27    0.02
   2(2)    0.90   160.81439  12.18561     60  93   0  20    20     27    0.02
   3(1)    0.80   167.11890   5.88110     60 113   0   0     1     27    0.02
   4(2)    0.80   167.11890   5.88110     60 113   0   0     1     27    0.02
   5(1)    0.70   163.58940   9.41060     60 109   0   4     9     28    0.02
   6(2)    0.70   163.57053   9.42947     60 109   0   4     9     27    0.02
   7(3)    0.70   164.12327   8.87673     60 109   0   4     7     27    0.02
   8(4)    0.70   163.57053   9.42947     60 109   0   4     9     27    0.02
   9(5)    0.70   164.12327   8.87673     60 109   0   4     7     27    0.02
  10(1)    0.60   161.40599  11.59401     60 107   0   6     2     30    0.34
  11(2)    0.60   160.22610  12.77390     60 109   0   4     5     35    0.26

    The hybrids on atom 25 are linearly dependent.  An eigenvalue (  0.000027)
    of the hybrid overlap matrix is too small (<0.00010).

    PRJTHR will be raised from  0.200 to 0.250 and the NBO search repeated.


    The hybrids on atom 27 are linearly dependent.  An eigenvalue (  0.000027)
    of the hybrid overlap matrix is too small (<0.00010).

    PRJTHR will be raised from  0.250 to 0.300 and the NBO search repeated.


    The hybrids on atom 27 are linearly dependent.  An eigenvalue (  0.000027)
    of the hybrid overlap matrix is too small (<0.00010).

    PRJTHR will be raised from  0.300 to 0.350 and the NBO search repeated.


    The hybrids on atom 27 are linearly dependent.  An eigenvalue (  0.000027)
    of the hybrid overlap matrix is too small (<0.00010).

    PRJTHR will be raised from  0.350 to 0.400 and the NBO search repeated.


    The hybrids on atom 27 are linearly dependent.  An eigenvalue (  0.000027)
    of the hybrid overlap matrix is too small (<0.00010).

    PRJTHR will be raised from  0.400 to 0.450 and the NBO search repeated.

  12(3)    0.60   161.12957  11.87043     60 108   0   5     1     31    0.38
  13(4)    0.60   160.36817  12.63183     60 106   0   7     3     33    0.38
  14(5)    0.60   160.65225  12.34775     60 105   0   8     4     32    0.26
  15(6)    0.60   161.12914  11.87086     60 108   0   5     1     31    0.38
  16(7)    0.60   161.20589  11.79411     60 107   0   6     2     31    0.38
  17(8)    0.60   160.65225  12.34775     60 105   0   8     4     32    0.26
  18(9)    0.60   161.12914  11.87086     60 108   0   5     1     31    0.38
  19(1)    0.50   127.88229  45.11771     60  31   0  82     0    108    0.40
  20(2)    0.50   127.85448  45.14552     60  31   0  82     0    108    0.40
  21(3)    0.50   127.77230  45.22770     60  31   0  82     0    108    0.40
  22(4)    0.50   127.69503  45.30497     60  31   0  82     0    108    0.40
  23(5)    0.50   127.94135  45.05865     60  32   0  81     0    108    0.40
  24(6)    0.50   127.65521  45.34479     60  32   0  81     0    108    0.38
  25(7)    0.50   127.62923  45.37077     60  31   0  82     0    110    0.38
  26(8)    0.50   127.37689  45.62311     60  30   0  83     0    110    0.37
  27(9)    0.50   127.61580  45.38420     60  31   0  82     0    110    0.37
  28(1)    0.80   167.11890   5.88110     60 113   0   0     1     27    0.02
 -----------------------------------------------------------------------------

 Structure accepted: RESONANCE keyword permits strongly delocalized structure

 WARNING:  1 low occupancy (<0.9990e) core orbital  found on  P   56

           --- Apparent excited state configuration ---
 The following "inverted" NBO labels reflect the actual hybrid overlap:

                 NBO  91 has been relabelled BD*

                 NBO 724 has been relabelled RY 

 --------------------------------------------------------
   Core                     59.95782 ( 99.930% of  60)
   Valence Lewis           106.95171 ( 94.648% of 113)
  ==================       ============================
   Total Lewis             166.90953 ( 96.479% of 173)
  -----------------------------------------------------
   Valence non-Lewis         5.66735 (  3.276% of 173)
   Rydberg non-Lewis         0.42312 (  0.245% of 173)
  ==================       ============================
   Total non-Lewis           6.09047 (  3.521% of 173)
 --------------------------------------------------------


       (Occupancy)   Bond orbital/ Coefficients/ Hybrids
 ---------------------------------------------------------------------------------
     1. (0.97316) BD ( 1) C   1 - C   2  
                ( 49.85%)   0.7060* C   1 s( 29.95%)p 2.34( 70.00%)d 0.00(  0.05%)
                                            0.0000  0.5472  0.0065 -0.0008 -0.7068
                                           -0.0037  0.0272  0.0124 -0.4464  0.0125
                                            0.0086  0.0178  0.0031  0.0113  0.0044
                ( 50.15%)   0.7082* C   2 s( 28.94%)p 2.45( 71.01%)d 0.00(  0.05%)
                                           -0.0003  0.5378  0.0105 -0.0009  0.4568
                                           -0.0317  0.2913  0.0175  0.6444  0.0066
                                            0.0048  0.0171  0.0081  0.0096  0.0054
     2. (0.97316) BD ( 1) C   1 - C   4  
                ( 49.85%)   0.7060* C   1 s( 29.95%)p 2.34( 70.00%)d 0.00(  0.05%)
                                            0.0000  0.5472  0.0065 -0.0008  0.7068
                                            0.0037  0.0272  0.0124 -0.4464  0.0125
                                           -0.0086 -0.0178  0.0031  0.0113  0.0044
                ( 50.15%)   0.7082* C   4 s( 28.94%)p 2.45( 71.01%)d 0.00(  0.05%)
                                           -0.0003  0.5379  0.0105 -0.0009 -0.4568
                                            0.0317  0.2913  0.0175  0.6444  0.0066
                                           -0.0048 -0.0171  0.0081  0.0096  0.0054
     3. (0.98989) BD ( 1) C   1 - C  11  
                ( 49.99%)   0.7070* C   1 s( 39.97%)p 1.50( 60.00%)d 0.00(  0.04%)
                                           -0.0001  0.6321 -0.0122  0.0022  0.0000
                                            0.0000 -0.0414  0.0146  0.7731  0.0205
                                            0.0000  0.0000 -0.0100 -0.0013  0.0169
                ( 50.01%)   0.7072* C  11 s( 40.01%)p 1.50( 59.95%)d 0.00(  0.04%)
                                           -0.0001  0.6324 -0.0119  0.0022  0.0000
                                            0.0000  0.4159  0.0238 -0.6526 -0.0080
                                            0.0000  0.0000 -0.0101 -0.0012  0.0167
     4. (0.86673) BD ( 2) C   1 - C  11  
                ( 50.37%)   0.7097* C   1 s(  0.00%)p 1.00( 99.96%)d 0.00(  0.04%)
                                            0.0001 -0.0031 -0.0023 -0.0031  0.0000
                                            0.0000  0.9979 -0.0093  0.0566 -0.0210
                                            0.0000  0.0000  0.0090  0.0118  0.0127
                ( 49.63%)   0.7045* C  11 s(  0.01%)p 1.00( 99.95%)d 0.00(  0.04%)
                                            0.0001 -0.0065 -0.0025 -0.0031  0.0000
                                            0.0000  0.8460 -0.0200  0.5322  0.0119
                                            0.0000  0.0000 -0.0192  0.0016 -0.0048
     5. (0.97330) BD ( 1) C   2 - C   3  
                ( 49.99%)   0.7071* C   2 s( 28.81%)p 2.47( 71.14%)d 0.00(  0.05%)
                                           -0.0003  0.5366  0.0103 -0.0010  0.4569
                                           -0.0314 -0.3534  0.0048 -0.6136 -0.0182
                                           -0.0111 -0.0140  0.0117  0.0071  0.0014
                ( 50.01%)   0.7072* C   3 s( 29.98%)p 2.33( 69.97%)d 0.00(  0.05%)
                                            0.0000  0.5475  0.0065 -0.0007 -0.7068
                                           -0.0033  0.3788 -0.0030  0.2372 -0.0173
                                           -0.0093 -0.0173  0.0099  0.0065 -0.0040
     6. (0.98973) BD ( 1) C   2 - C   8  
                ( 50.13%)   0.7080* C   2 s( 42.06%)p 1.38( 57.90%)d 0.00(  0.03%)
                                           -0.0001  0.6483 -0.0196  0.0017 -0.7585
                                           -0.0076  0.0525  0.0114 -0.0276 -0.0057
                                            0.0003 -0.0001  0.0000  0.0160 -0.0093
                ( 49.87%)   0.7062* C   8 s( 41.60%)p 1.40( 58.36%)d 0.00(  0.04%)
                                           -0.0001  0.6447 -0.0193  0.0027  0.7638
                                            0.0102  0.0013  0.0093 -0.0009 -0.0047
                                           -0.0033  0.0016 -0.0005  0.0161 -0.0097
     7. (0.91385) BD ( 2) C   2 - C   8  
                ( 46.57%)   0.6824* C   2 s(  0.00%)p 1.00( 99.95%)d 0.00(  0.04%)
                                            0.0002 -0.0011 -0.0034 -0.0022  0.0771
                                            0.0052  0.8871  0.0026 -0.4546 -0.0016
                                           -0.0185  0.0095  0.0005 -0.0024  0.0022
                ( 53.43%)   0.7310* C   8 s(  0.03%)p99.99( 99.93%)d 0.98(  0.03%)
                                            0.0008  0.0167 -0.0067 -0.0023 -0.0162
                                           -0.0041  0.8893 -0.0034 -0.4563  0.0018
                                            0.0156 -0.0080  0.0030  0.0026  0.0011
     8. (0.97330) BD ( 1) C   3 - C   4  
                ( 50.01%)   0.7072* C   3 s( 29.98%)p 2.33( 69.97%)d 0.00(  0.05%)
                                            0.0000  0.5475  0.0065 -0.0007  0.7068
                                            0.0033  0.3788 -0.0030  0.2372 -0.0173
                                            0.0093  0.0173  0.0099  0.0065 -0.0040
                ( 49.99%)   0.7071* C   4 s( 28.81%)p 2.47( 71.14%)d 0.00(  0.05%)
                                           -0.0003  0.5366  0.0103 -0.0010 -0.4569
                                            0.0314 -0.3534  0.0048 -0.6136 -0.0182
                                            0.0111  0.0140  0.0117  0.0071  0.0014
     9. (0.99038) BD ( 1) C   3 - C  36  
                ( 50.00%)   0.7071* C   3 s( 39.90%)p 1.51( 60.06%)d 0.00(  0.04%)
                                            0.0001 -0.6316  0.0123 -0.0021  0.0000
                                            0.0000  0.6490  0.0074  0.4228  0.0236
                                            0.0000  0.0000 -0.0102  0.0152  0.0072
                ( 50.00%)   0.7071* C  36 s( 40.06%)p 1.50( 59.91%)d 0.00(  0.04%)
                                            0.0001 -0.6328  0.0117 -0.0022  0.0000
                                            0.0000 -0.7728 -0.0209 -0.0352  0.0140
                                            0.0000  0.0000 -0.0099  0.0153  0.0075
    10. (0.87089) BD ( 2) C   3 - C  36  
                ( 49.04%)   0.7003* C   3 s(  0.01%)p 1.00( 99.95%)d 0.00(  0.04%)
                                           -0.0001  0.0083  0.0024  0.0031  0.0000
                                            0.0000 -0.5394 -0.0121  0.8415 -0.0195
                                            0.0000  0.0000 -0.0194 -0.0051 -0.0013
                ( 50.96%)   0.7138* C  36 s(  0.01%)p 1.00( 99.95%)d 0.00(  0.04%)
                                           -0.0002  0.0069  0.0050  0.0030  0.0000
                                            0.0000 -0.0517  0.0210  0.9981 -0.0110
                                            0.0000  0.0000  0.0086  0.0049  0.0168
    11. (0.98973) BD ( 1) C   4 - C  18  
                ( 50.13%)   0.7080* C   4 s( 42.06%)p 1.38( 57.90%)d 0.00(  0.03%)
                                           -0.0001  0.6483 -0.0196  0.0017  0.7585
                                            0.0076  0.0526  0.0114 -0.0276 -0.0057
                                           -0.0003  0.0001  0.0000  0.0160 -0.0093
                ( 49.87%)   0.7062* C  18 s( 41.60%)p 1.40( 58.37%)d 0.00(  0.04%)
                                           -0.0001  0.6447 -0.0193  0.0027 -0.7638
                                           -0.0102  0.0013  0.0093 -0.0009 -0.0047
                                            0.0033 -0.0016 -0.0005  0.0161 -0.0097
    12. (0.91383) BD ( 2) C   4 - C  18  
                ( 46.56%)   0.6824* C   4 s(  0.00%)p 1.00( 99.95%)d 0.00(  0.04%)
                                            0.0002 -0.0011 -0.0034 -0.0022 -0.0771
                                           -0.0052  0.8871  0.0026 -0.4546 -0.0016
                                            0.0185 -0.0095  0.0005 -0.0024  0.0022
                ( 53.44%)   0.7310* C  18 s(  0.03%)p99.99( 99.93%)d 0.98(  0.03%)
                                            0.0008  0.0167 -0.0067 -0.0023  0.0162
                                            0.0041  0.8893 -0.0034 -0.4563  0.0018
                                           -0.0156  0.0080  0.0030  0.0026  0.0011
    13. (0.97924) BD ( 1) C   5 - C   6  
                ( 49.88%)   0.7063* C   5 s( 29.57%)p 2.38( 70.38%)d 0.00(  0.06%)
                                           -0.0002  0.5437  0.0066 -0.0012 -0.7240
                                           -0.0105 -0.0456  0.0193 -0.4207  0.0048
                                            0.0121  0.0166  0.0055  0.0113  0.0017
                ( 50.12%)   0.7079* C   6 s( 30.54%)p 2.27( 69.41%)d 0.00(  0.05%)
                                           -0.0002  0.5526  0.0059 -0.0006  0.3977
                                           -0.0183  0.4916  0.0170  0.5419  0.0065
                                            0.0118  0.0158  0.0089  0.0069  0.0038
    14. (0.97583) BD ( 1) C   5 - C   8  
                ( 49.95%)   0.7068* C   5 s( 31.22%)p 2.20( 68.73%)d 0.00(  0.05%)
                                            0.0000  0.5587  0.0062 -0.0004  0.6836
                                            0.0030  0.0765  0.0157 -0.4623  0.0124
                                           -0.0069 -0.0179  0.0033  0.0111  0.0051
                ( 50.05%)   0.7074* C   8 s( 29.14%)p 2.43( 70.81%)d 0.00(  0.05%)
                                           -0.0004  0.5397  0.0112 -0.0013 -0.4556
                                            0.0263  0.3081  0.0189  0.6361  0.0047
                                           -0.0049 -0.0171  0.0066  0.0090  0.0071
    15. (0.99055) BD ( 1) C   5 - C  15  
                ( 49.98%)   0.7069* C   5 s( 39.01%)p 1.56( 60.94%)d 0.00(  0.04%)
                                           -0.0002  0.6245 -0.0118  0.0020  0.0157
                                            0.0049  0.0055  0.0185  0.7800  0.0180
                                           -0.0004  0.0003 -0.0100 -0.0005  0.0181
                ( 50.02%)   0.7073* C  15 s( 39.06%)p 1.56( 60.90%)d 0.00(  0.04%)
                                           -0.0002  0.6249 -0.0117  0.0020  0.0160
                                            0.0049  0.4589  0.0254 -0.6304 -0.0036
                                           -0.0001 -0.0005 -0.0114 -0.0010  0.0172
    16. (0.84714) BD ( 2) C   5 - C  15  
                ( 50.46%)   0.7104* C   5 s(  0.05%)p99.99( 99.91%)d 0.91(  0.04%)
                                            0.0010 -0.0208 -0.0041 -0.0031 -0.0857
                                            0.0004  0.9954 -0.0183  0.0121 -0.0199
                                           -0.0011  0.0005  0.0096  0.0140  0.0115
                ( 49.54%)   0.7038* C  15 s(  0.05%)p99.99( 99.91%)d 0.92(  0.04%)
                                            0.0009 -0.0213 -0.0038 -0.0032 -0.0847
                                            0.0006  0.8162 -0.0267  0.5700  0.0062
                                           -0.0010 -0.0014 -0.0195  0.0037 -0.0067
    17. (0.97921) BD ( 1) C   6 - C   7  
                ( 50.08%)   0.7077* C   6 s( 30.49%)p 2.28( 69.45%)d 0.00(  0.05%)
                                           -0.0002  0.5522  0.0058 -0.0006  0.3975
                                           -0.0182 -0.1534  0.0046 -0.7158 -0.0177
                                           -0.0060 -0.0189  0.0093  0.0067  0.0034
                ( 49.92%)   0.7065* C   7 s( 29.59%)p 2.38( 70.35%)d 0.00(  0.06%)
                                           -0.0002  0.5440  0.0066 -0.0012 -0.7240
                                           -0.0104  0.3147  0.0074  0.2825 -0.0185
                                           -0.0064 -0.0195  0.0085  0.0093 -0.0020
    18. (0.99193) BD ( 1) C   6 - C  50  
                ( 50.55%)   0.7110* C   6 s( 38.68%)p 1.58( 61.28%)d 0.00(  0.04%)
                                           -0.0001  0.6218 -0.0099  0.0015 -0.7274
                                           -0.0204 -0.2564  0.0122  0.1314 -0.0062
                                            0.0158 -0.0081 -0.0054  0.0041 -0.0068
                ( 49.45%)   0.7032* C  50 s( 37.68%)p 1.65( 62.28%)d 0.00(  0.05%)
                                           -0.0002  0.6137 -0.0105  0.0017  0.3717
                                           -0.0103  0.6186  0.0265 -0.3177 -0.0136
                                            0.0175 -0.0090 -0.0052  0.0039 -0.0065
    19. (0.85482) BD ( 2) C   6 - C  50  
                ( 50.59%)   0.7113* C   6 s(  0.11%)p99.99( 99.86%)d 0.31(  0.03%)
                                           -0.0010  0.0326  0.0040  0.0033  0.3926
                                           -0.0285 -0.8172  0.0119  0.4190 -0.0062
                                           -0.0034  0.0018 -0.0121 -0.0129 -0.0027
                ( 49.41%)   0.7029* C  50 s(  0.04%)p99.99( 99.90%)d 1.24(  0.05%)
                                           -0.0018  0.0180  0.0101  0.0024  0.8736
                                           -0.0213 -0.4309  0.0276  0.2209 -0.0143
                                           -0.0092  0.0046  0.0016  0.0185 -0.0094
    20. (0.97593) BD ( 1) C   7 - C   8  
                ( 49.99%)   0.7071* C   7 s( 31.23%)p 2.20( 68.72%)d 0.00(  0.05%)
                                            0.0000  0.5588  0.0062 -0.0004  0.6835
                                            0.0029  0.4209 -0.0009  0.2062 -0.0199
                                            0.0105  0.0160  0.0106  0.0061 -0.0037
                ( 50.01%)   0.7071* C   8 s( 29.08%)p 2.44( 70.87%)d 0.00(  0.05%)
                                           -0.0004  0.5392  0.0112 -0.0013 -0.4556
                                            0.0261 -0.3372  0.0072 -0.6216 -0.0181
                                            0.0110  0.0140  0.0122  0.0051  0.0004
    21. (0.99061) BD ( 1) C   7 - C  40  
                ( 49.93%)   0.7066* C   7 s( 38.97%)p 1.57( 60.99%)d 0.00(  0.04%)
                                            0.0002 -0.6241  0.0118 -0.0020 -0.0156
                                           -0.0048  0.6288  0.0037  0.4621  0.0255
                                            0.0006 -0.0001 -0.0115  0.0153  0.0077
                ( 50.07%)   0.7076* C  40 s( 39.13%)p 1.55( 60.82%)d 0.00(  0.04%)
                                            0.0002 -0.6255  0.0114 -0.0020 -0.0163
                                           -0.0047 -0.7792 -0.0177  0.0094  0.0184
                                           -0.0004 -0.0004 -0.0099  0.0157  0.0086
    22. (0.85170) BD ( 2) C   7 - C  40  
                ( 49.99%)   0.7070* C   7 s(  0.06%)p99.99( 99.90%)d 0.74(  0.04%)
                                           -0.0010  0.0235  0.0041  0.0032  0.0870
                                           -0.0003 -0.5722 -0.0059  0.8144 -0.0266
                                            0.0010 -0.0007 -0.0192 -0.0075 -0.0003
                ( 50.01%)   0.7072* C  40 s(  0.06%)p99.99( 99.90%)d 0.75(  0.04%)
                                           -0.0009  0.0233  0.0040  0.0031  0.0854
                                           -0.0004 -0.0092  0.0203  0.9954 -0.0189
                                           -0.0004 -0.0013  0.0099  0.0028  0.0179
    23. (0.97279) BD ( 1) C   9 - C  10  
                ( 50.30%)   0.7092* C   9 s( 30.29%)p 2.30( 69.66%)d 0.00(  0.05%)
                                            0.0000  0.5503  0.0069 -0.0007 -0.7068
                                           -0.0031  0.4424 -0.0120  0.0316  0.0116
                                           -0.0170  0.0086 -0.0031  0.0021 -0.0115
                ( 49.70%)   0.7050* C  10 s( 28.71%)p 2.48( 71.24%)d 0.00(  0.05%)
                                           -0.0003  0.5357  0.0101 -0.0010  0.4567
                                           -0.0314 -0.6458 -0.0071  0.2922  0.0178
                                           -0.0171  0.0049 -0.0084 -0.0003 -0.0110
    24. (0.97279) BD ( 1) C   9 - C  12  
                ( 50.30%)   0.7092* C   9 s( 30.29%)p 2.30( 69.66%)d 0.00(  0.05%)
                                            0.0000 -0.5503 -0.0069  0.0007 -0.7068
                                           -0.0031 -0.4423  0.0120 -0.0316 -0.0116
                                           -0.0170  0.0086  0.0031 -0.0021  0.0115
                ( 49.70%)   0.7050* C  12 s( 28.71%)p 2.48( 71.24%)d 0.00(  0.05%)
                                            0.0003 -0.5357 -0.0101  0.0010  0.4567
                                           -0.0314  0.6458  0.0071 -0.2922 -0.0178
                                           -0.0171  0.0049  0.0084  0.0003  0.0110
    25. (0.98942) BD ( 1) C   9 - C  26  
                ( 49.52%)   0.7037* C   9 s( 39.28%)p 1.54( 60.68%)d 0.00(  0.04%)
                                           -0.0001  0.6266 -0.0129  0.0021  0.0000
                                            0.0000 -0.7770 -0.0218 -0.0485  0.0173
                                            0.0000  0.0000  0.0100 -0.0156 -0.0071
                ( 50.48%)   0.7105* C  26 s( 41.85%)p 1.39( 58.11%)d 0.00(  0.03%)
                                           -0.0001  0.6469 -0.0050  0.0028  0.0000
                                            0.0000  0.6432  0.0080  0.4084  0.0226
                                            0.0000  0.0000  0.0085 -0.0139 -0.0087
    26. (0.87233) BD ( 2) C   9 - C  26  
                ( 50.55%)   0.7110* C   9 s(  0.00%)p 1.00( 99.96%)d 0.00(  0.04%)
                                            0.0002 -0.0040 -0.0014 -0.0032  0.0000
                                            0.0000 -0.0660  0.0207  0.9974 -0.0061
                                            0.0000  0.0000 -0.0084 -0.0055 -0.0161
                ( 49.45%)   0.7032* C  26 s(  0.01%)p 1.00( 99.95%)d 0.00(  0.04%)
                                            0.0001 -0.0001 -0.0089 -0.0027  0.0000
                                            0.0000 -0.5350 -0.0109  0.8441 -0.0248
                                            0.0000  0.0000  0.0199  0.0060 -0.0024
    27. (0.97321) BD ( 1) C  10 - C  11  
                ( 50.18%)   0.7084* C  10 s( 29.03%)p 2.44( 70.92%)d 0.00(  0.05%)
                                           -0.0003  0.5387  0.0106 -0.0010  0.4572
                                           -0.0318  0.6131  0.0181 -0.3505  0.0045
                                            0.0140 -0.0108 -0.0117  0.0025 -0.0070
                ( 49.82%)   0.7058* C  11 s( 29.92%)p 2.34( 70.02%)d 0.00(  0.06%)
                                            0.0000  0.5470  0.0063 -0.0008 -0.7068
                                           -0.0039 -0.2351  0.0174  0.3808 -0.0030
                                            0.0174 -0.0096 -0.0100  0.0068 -0.0034
    28. (0.98978) BD ( 1) C  10 - C  16  
                ( 50.11%)   0.7079* C  10 s( 42.06%)p 1.38( 57.90%)d 0.00(  0.03%)
                                           -0.0001  0.6483 -0.0197  0.0018 -0.7584
                                           -0.0078  0.0264  0.0061  0.0540  0.0114
                                            0.0003  0.0002 -0.0001  0.0160 -0.0093
                ( 49.89%)   0.7063* C  16 s( 41.58%)p 1.40( 58.38%)d 0.00(  0.04%)
                                           -0.0001  0.6446 -0.0191  0.0028  0.7639
                                            0.0103  0.0000  0.0049  0.0019  0.0093
                                           -0.0018 -0.0033  0.0007  0.0164 -0.0090
    29. (0.91919) BD ( 2) C  10 - C  16  
                ( 45.32%)   0.6732* C  10 s(  0.00%)p 1.00( 99.95%)d 0.00(  0.05%)
                                            0.0001 -0.0030 -0.0042 -0.0022  0.0765
                                            0.0053  0.4532  0.0021  0.8878  0.0042
                                           -0.0101 -0.0194 -0.0006 -0.0027  0.0014
                ( 54.68%)   0.7395* C  16 s(  0.03%)p99.99( 99.94%)d 1.14(  0.03%)
                                            0.0008  0.0148 -0.0067 -0.0022 -0.0147
                                           -0.0043  0.4559 -0.0020  0.8895 -0.0040
                                            0.0078  0.0151 -0.0032  0.0004 -0.0023
    30. (0.97321) BD ( 1) C  11 - C  12  
                ( 49.82%)   0.7058* C  11 s( 29.92%)p 2.34( 70.02%)d 0.00(  0.06%)
                                            0.0000  0.5470  0.0063 -0.0008  0.7068
                                            0.0039 -0.2352  0.0174  0.3808 -0.0030
                                           -0.0174  0.0096 -0.0100  0.0068 -0.0034
                ( 50.18%)   0.7084* C  12 s( 29.03%)p 2.44( 70.92%)d 0.00(  0.05%)
                                           -0.0003  0.5387  0.0106 -0.0010 -0.4572
                                            0.0318  0.6131  0.0181 -0.3505  0.0045
                                           -0.0140  0.0108 -0.0117  0.0025 -0.0070
    31. (0.98978) BD ( 1) C  12 - C  22  
                ( 50.11%)   0.7079* C  12 s( 42.06%)p 1.38( 57.90%)d 0.00(  0.03%)
                                           -0.0001  0.6483 -0.0197  0.0018  0.7584
                                            0.0078  0.0264  0.0061  0.0541  0.0114
                                           -0.0003 -0.0002 -0.0001  0.0160 -0.0093
                ( 49.89%)   0.7063* C  22 s( 41.58%)p 1.40( 58.38%)d 0.00(  0.04%)
                                           -0.0001  0.6446 -0.0191  0.0028 -0.7639
                                           -0.0103  0.0000  0.0049  0.0019  0.0093
                                            0.0018  0.0033  0.0007  0.0164 -0.0090
    32. (0.91921) BD ( 2) C  12 - C  22  
                ( 45.32%)   0.6732* C  12 s(  0.00%)p 1.00( 99.95%)d 0.00(  0.05%)
                                            0.0001 -0.0030 -0.0042 -0.0022 -0.0765
                                           -0.0053  0.4532  0.0021  0.8878  0.0042
                                            0.0101  0.0194 -0.0006 -0.0027  0.0014
                ( 54.68%)   0.7395* C  22 s(  0.03%)p99.99( 99.94%)d 1.14(  0.03%)
                                            0.0008  0.0148 -0.0067 -0.0022  0.0147
                                            0.0043  0.4559 -0.0020  0.8895 -0.0040
                                           -0.0078 -0.0151 -0.0032  0.0004 -0.0023
    33. (0.97918) BD ( 1) C  13 - C  14  
                ( 50.08%)   0.7077* C  13 s( 29.66%)p 2.37( 70.28%)d 0.00(  0.06%)
                                           -0.0002  0.5446  0.0066 -0.0012 -0.7234
                                           -0.0102  0.4203 -0.0050 -0.0487  0.0192
                                           -0.0165  0.0121 -0.0054  0.0043 -0.0105
                ( 49.92%)   0.7066* C  14 s( 30.41%)p 2.29( 69.53%)d 0.00(  0.05%)
                                           -0.0002  0.5514  0.0056 -0.0006  0.3986
                                           -0.0181 -0.5431 -0.0068  0.4907  0.0176
                                           -0.0159  0.0120 -0.0091  0.0001 -0.0081
    34. (0.97602) BD ( 1) C  13 - C  16  
                ( 50.02%)   0.7072* C  13 s( 31.17%)p 2.21( 68.78%)d 0.00(  0.05%)
                                            0.0000  0.5582  0.0063 -0.0004  0.6838
                                            0.0027  0.4623 -0.0124  0.0784  0.0155
                                            0.0178 -0.0070 -0.0032  0.0012 -0.0121
                ( 49.98%)   0.7070* C  16 s( 29.07%)p 2.44( 70.88%)d 0.00(  0.05%)
                                           -0.0004  0.5390  0.0115 -0.0013 -0.4559
                                            0.0259 -0.6357 -0.0047  0.3095  0.0191
                                            0.0171 -0.0048 -0.0065 -0.0018 -0.0112
    35. (0.99061) BD ( 1) C  13 - C  30  
                ( 49.99%)   0.7070* C  13 s( 38.98%)p 1.56( 60.98%)d 0.00(  0.04%)
                                           -0.0002  0.6242 -0.0117  0.0021  0.0165
                                            0.0046 -0.7802 -0.0177  0.0059  0.0186
                                           -0.0004 -0.0005  0.0100 -0.0159 -0.0085
                ( 50.01%)   0.7072* C  30 s( 39.20%)p 1.55( 60.76%)d 0.00(  0.04%)
                                           -0.0002  0.6260 -0.0109  0.0021  0.0176
                                            0.0042  0.6289  0.0042  0.4594  0.0256
                                            0.0006 -0.0001  0.0114 -0.0153 -0.0079
    36. (0.85141) BD ( 2) C  13 - C  30  
                ( 49.55%)   0.7039* C  13 s(  0.04%)p99.99( 99.91%)d 0.97(  0.04%)
                                            0.0009 -0.0204 -0.0040 -0.0031 -0.0893
                                            0.0003 -0.0114  0.0208  0.9951 -0.0180
                                           -0.0002 -0.0006 -0.0100 -0.0032 -0.0178
                ( 50.45%)   0.7103* C  30 s(  0.04%)p99.99( 99.92%)d 0.97(  0.04%)
                                            0.0009 -0.0200 -0.0041 -0.0032 -0.0877
                                           -0.0006 -0.5719 -0.0048  0.8146 -0.0271
                                            0.0001 -0.0002  0.0192  0.0071  0.0000
    37. (0.97926) BD ( 1) C  14 - C  15  
                ( 50.06%)   0.7075* C  14 s( 30.55%)p 2.27( 69.40%)d 0.00(  0.05%)
                                           -0.0002  0.5527  0.0059 -0.0006  0.3979
                                           -0.0183  0.7153  0.0178 -0.1527  0.0045
                                            0.0189 -0.0059 -0.0094  0.0006 -0.0076
                ( 49.94%)   0.7067* C  15 s( 29.57%)p 2.38( 70.37%)d 0.00(  0.06%)
                                           -0.0002  0.5438  0.0066 -0.0012 -0.7239
                                           -0.0103 -0.2814  0.0184  0.3162  0.0071
                                            0.0195 -0.0065 -0.0085  0.0063 -0.0070
    38. (0.99195) BD ( 1) C  14 - C  51  
                ( 50.52%)   0.7108* C  14 s( 38.74%)p 1.58( 61.22%)d 0.00(  0.04%)
                                           -0.0001  0.6224 -0.0098  0.0015 -0.7281
                                           -0.0205 -0.1307  0.0063 -0.2537  0.0121
                                            0.0082  0.0158  0.0052  0.0078 -0.0003
                ( 49.48%)   0.7034* C  51 s( 37.68%)p 1.65( 62.28%)d 0.00(  0.05%)
                                           -0.0002  0.6137 -0.0105  0.0017  0.3698
                                           -0.0103  0.3179  0.0135  0.6197  0.0263
                                            0.0089  0.0175  0.0052  0.0076  0.0000
    39. (0.85522) BD ( 2) C  14 - C  51  
                ( 50.08%)   0.7077* C  14 s(  0.12%)p99.99( 99.85%)d 0.30(  0.03%)
                                           -0.0009  0.0336  0.0040  0.0033  0.3901
                                           -0.0286 -0.4184  0.0062 -0.8187  0.0119
                                           -0.0017 -0.0036  0.0122 -0.0042  0.0128
                ( 49.92%)   0.7066* C  51 s(  0.05%)p99.99( 99.90%)d 1.14(  0.05%)
                                           -0.0019  0.0187  0.0101  0.0024  0.8746
                                           -0.0218 -0.2201  0.0143 -0.4291  0.0278
                                           -0.0047 -0.0090 -0.0015  0.0172 -0.0112
    40. (0.97586) BD ( 1) C  15 - C  16  
                ( 49.87%)   0.7062* C  15 s( 31.16%)p 2.21( 68.79%)d 0.00(  0.05%)
                                            0.0000  0.5582  0.0059 -0.0003  0.6838
                                            0.0029 -0.2077  0.0202  0.4204 -0.0011
                                           -0.0160  0.0107 -0.0105  0.0063 -0.0033
                ( 50.13%)   0.7080* C  16 s( 29.18%)p 2.43( 70.77%)d 0.00(  0.05%)
                                           -0.0004  0.5400  0.0113 -0.0012 -0.4551
                                            0.0262  0.6222  0.0181 -0.3352  0.0071
                                           -0.0139  0.0110 -0.0120  0.0021 -0.0045
    41. (0.97583) BD ( 1) C  17 - C  18  
                ( 49.95%)   0.7068* C  17 s( 31.22%)p 2.20( 68.73%)d 0.00(  0.05%)
                                            0.0000  0.5587  0.0062 -0.0004 -0.6836
                                           -0.0030  0.0765  0.0157 -0.4623  0.0124
                                            0.0069  0.0179  0.0033  0.0111  0.0051
                ( 50.05%)   0.7074* C  18 s( 29.14%)p 2.43( 70.81%)d 0.00(  0.05%)
                                           -0.0004  0.5397  0.0112 -0.0013  0.4556
                                           -0.0263  0.3081  0.0189  0.6361  0.0047
                                            0.0049  0.0171  0.0066  0.0090  0.0071
    42. (0.97924) BD ( 1) C  17 - C  20  
                ( 49.88%)   0.7063* C  17 s( 29.56%)p 2.38( 70.38%)d 0.00(  0.06%)
                                           -0.0002  0.5437  0.0066 -0.0012  0.7240
                                            0.0105 -0.0456  0.0193 -0.4207  0.0048
                                           -0.0121 -0.0166  0.0055  0.0113  0.0017
                ( 50.12%)   0.7079* C  20 s( 30.54%)p 2.27( 69.41%)d 0.00(  0.05%)
                                           -0.0002  0.5526  0.0059 -0.0006 -0.3977
                                            0.0183  0.4915  0.0170  0.5419  0.0065
                                           -0.0118 -0.0158  0.0089  0.0069  0.0038
    43. (0.99055) BD ( 1) C  17 - C  23  
                ( 49.98%)   0.7069* C  17 s( 39.02%)p 1.56( 60.94%)d 0.00(  0.04%)
                                           -0.0002  0.6245 -0.0118  0.0020 -0.0157
                                           -0.0049  0.0055  0.0185  0.7800  0.0180
                                            0.0004 -0.0003 -0.0100 -0.0005  0.0181
                ( 50.02%)   0.7073* C  23 s( 39.06%)p 1.56( 60.90%)d 0.00(  0.04%)
                                           -0.0002  0.6249 -0.0117  0.0020 -0.0161
                                           -0.0049  0.4589  0.0254 -0.6304 -0.0036
                                            0.0001  0.0005 -0.0114 -0.0010  0.0172
    44. (0.84714) BD ( 2) C  17 - C  23  
                ( 50.45%)   0.7103* C  17 s(  0.05%)p99.99( 99.91%)d 0.91(  0.04%)
                                            0.0010 -0.0208 -0.0041 -0.0031  0.0857
                                           -0.0004  0.9954 -0.0182  0.0121 -0.0199
                                            0.0011 -0.0005  0.0096  0.0140  0.0115
                ( 49.55%)   0.7039* C  23 s(  0.05%)p99.99( 99.91%)d 0.92(  0.04%)
                                            0.0009 -0.0213 -0.0038 -0.0032  0.0847
                                           -0.0006  0.8162 -0.0267  0.5700  0.0062
                                            0.0010  0.0014 -0.0195  0.0037 -0.0067
    45. (0.97593) BD ( 1) C  18 - C  19  
                ( 50.01%)   0.7072* C  18 s( 29.09%)p 2.44( 70.86%)d 0.00(  0.05%)
                                           -0.0004  0.5392  0.0112 -0.0013  0.4556
                                           -0.0261 -0.3372  0.0072 -0.6216 -0.0181
                                           -0.0110 -0.0140  0.0122  0.0051  0.0004
                ( 49.99%)   0.7071* C  19 s( 31.23%)p 2.20( 68.72%)d 0.00(  0.05%)
                                            0.0000  0.5588  0.0062 -0.0004 -0.6835
                                           -0.0029  0.4209 -0.0009  0.2062 -0.0199
                                           -0.0105 -0.0160  0.0106  0.0061 -0.0037
    46. (0.97921) BD ( 1) C  19 - C  20  
                ( 49.92%)   0.7065* C  19 s( 29.59%)p 2.38( 70.35%)d 0.00(  0.06%)
                                           -0.0002  0.5440  0.0066 -0.0012  0.7240
                                            0.0104  0.3148  0.0074  0.2825 -0.0185
                                            0.0064  0.0195  0.0085  0.0093 -0.0020
                ( 50.08%)   0.7077* C  20 s( 30.49%)p 2.28( 69.45%)d 0.00(  0.05%)
                                           -0.0002  0.5522  0.0058 -0.0006 -0.3975
                                            0.0182 -0.1534  0.0046 -0.7157 -0.0177
                                            0.0060  0.0189  0.0093  0.0067  0.0034
    47. (0.99061) BD ( 1) C  19 - C  43  
                ( 49.93%)   0.7066* C  19 s( 38.97%)p 1.57( 60.99%)d 0.00(  0.04%)
                                            0.0002 -0.6241  0.0118 -0.0020  0.0156
                                            0.0048  0.6288  0.0037  0.4622  0.0255
                                           -0.0006  0.0001 -0.0115  0.0153  0.0077
                ( 50.07%)   0.7076* C  43 s( 39.13%)p 1.55( 60.82%)d 0.00(  0.04%)
                                            0.0002 -0.6255  0.0114 -0.0020  0.0163
                                            0.0047 -0.7792 -0.0177  0.0093  0.0184
                                            0.0004  0.0004 -0.0099  0.0157  0.0086
    48. (0.85169) BD ( 2) C  19 - C  43  
                ( 49.98%)   0.7070* C  19 s(  0.06%)p99.99( 99.90%)d 0.73(  0.04%)
                                           -0.0010  0.0235  0.0041  0.0032 -0.0870
                                            0.0003 -0.5722 -0.0059  0.8144 -0.0266
                                           -0.0010  0.0007 -0.0192 -0.0075 -0.0003
                ( 50.02%)   0.7072* C  43 s(  0.06%)p99.99( 99.90%)d 0.75(  0.04%)
                                           -0.0009  0.0233  0.0040  0.0031 -0.0854
                                            0.0004 -0.0093  0.0203  0.9954 -0.0189
                                            0.0004  0.0013  0.0099  0.0028  0.0179
    49. (0.99193) BD ( 1) C  20 - C  52  
                ( 50.55%)   0.7110* C  20 s( 38.68%)p 1.58( 61.28%)d 0.00(  0.04%)
                                           -0.0001  0.6219 -0.0099  0.0015  0.7274
                                            0.0205 -0.2565  0.0122  0.1314 -0.0062
                                           -0.0158  0.0081 -0.0054  0.0041 -0.0068
                ( 49.45%)   0.7032* C  52 s( 37.68%)p 1.65( 62.28%)d 0.00(  0.05%)
                                           -0.0002  0.6137 -0.0105  0.0017 -0.3717
                                            0.0103  0.6186  0.0265 -0.3177 -0.0136
                                           -0.0175  0.0090 -0.0052  0.0039 -0.0065
    50. (0.85483) BD ( 2) C  20 - C  52  
                ( 50.60%)   0.7114* C  20 s(  0.11%)p99.99( 99.86%)d 0.31(  0.03%)
                                            0.0010 -0.0326 -0.0040 -0.0033  0.3926
                                           -0.0285  0.8172 -0.0119 -0.4190  0.0062
                                           -0.0034  0.0018  0.0121  0.0129  0.0027
                ( 49.40%)   0.7028* C  52 s(  0.04%)p99.99( 99.90%)d 1.23(  0.05%)
                                            0.0018 -0.0181 -0.0101 -0.0024  0.8735
                                           -0.0213  0.4309 -0.0276 -0.2209  0.0143
                                           -0.0091  0.0046 -0.0016 -0.0185  0.0094
    51. (0.97602) BD ( 1) C  21 - C  22  
                ( 50.02%)   0.7072* C  21 s( 31.17%)p 2.21( 68.78%)d 0.00(  0.05%)
                                            0.0000  0.5582  0.0063 -0.0004 -0.6838
                                           -0.0027  0.4623 -0.0124  0.0784  0.0155
                                           -0.0178  0.0070 -0.0032  0.0012 -0.0121
                ( 49.98%)   0.7070* C  22 s( 29.07%)p 2.44( 70.88%)d 0.00(  0.05%)
                                           -0.0004  0.5390  0.0115 -0.0012  0.4559
                                           -0.0259 -0.6357 -0.0047  0.3095  0.0191
                                           -0.0171  0.0048 -0.0065 -0.0018 -0.0112
    52. (0.97918) BD ( 1) C  21 - C  24  
                ( 50.08%)   0.7077* C  21 s( 29.66%)p 2.37( 70.28%)d 0.00(  0.06%)
                                           -0.0002  0.5446  0.0066 -0.0012  0.7234
                                            0.0102  0.4203 -0.0050 -0.0488  0.0192
                                            0.0165 -0.0121 -0.0054  0.0043 -0.0105
                ( 49.92%)   0.7066* C  24 s( 30.41%)p 2.29( 69.53%)d 0.00(  0.05%)
                                           -0.0002  0.5514  0.0056 -0.0006 -0.3985
                                            0.0182 -0.5431 -0.0068  0.4908  0.0176
                                            0.0159 -0.0120 -0.0091  0.0001 -0.0081
    53. (0.99061) BD ( 1) C  21 - C  34  
                ( 49.99%)   0.7070* C  21 s( 38.98%)p 1.56( 60.98%)d 0.00(  0.04%)
                                           -0.0002  0.6242 -0.0117  0.0021 -0.0165
                                           -0.0046 -0.7803 -0.0177  0.0059  0.0186
                                            0.0004  0.0005  0.0100 -0.0159 -0.0085
                ( 50.01%)   0.7072* C  34 s( 39.20%)p 1.55( 60.76%)d 0.00(  0.04%)
                                           -0.0002  0.6260 -0.0109  0.0021 -0.0176
                                           -0.0042  0.6289  0.0042  0.4595  0.0256
                                           -0.0006  0.0001  0.0114 -0.0153 -0.0079
    54. (0.85140) BD ( 2) C  21 - C  34  
                ( 49.56%)   0.7040* C  21 s(  0.04%)p99.99( 99.91%)d 0.97(  0.04%)
                                            0.0009 -0.0204 -0.0040 -0.0031  0.0894
                                           -0.0003 -0.0114  0.0208  0.9951 -0.0180
                                            0.0002  0.0006 -0.0100 -0.0032 -0.0178
                ( 50.44%)   0.7102* C  34 s(  0.04%)p99.99( 99.92%)d 0.97(  0.04%)
                                            0.0009 -0.0200 -0.0041 -0.0032  0.0877
                                            0.0006 -0.5719 -0.0048  0.8146 -0.0271
                                           -0.0001  0.0002  0.0192  0.0071  0.0000
    55. (0.97586) BD ( 1) C  22 - C  23  
                ( 50.13%)   0.7080* C  22 s( 29.18%)p 2.43( 70.78%)d 0.00(  0.05%)
                                           -0.0004  0.5400  0.0113 -0.0012  0.4551
                                           -0.0262  0.6222  0.0181 -0.3352  0.0071
                                            0.0139 -0.0110 -0.0120  0.0021 -0.0045
                ( 49.87%)   0.7062* C  23 s( 31.16%)p 2.21( 68.79%)d 0.00(  0.05%)
                                            0.0000  0.5582  0.0059 -0.0003 -0.6838
                                           -0.0029 -0.2076  0.0202  0.4204 -0.0011
                                            0.0160 -0.0107 -0.0105  0.0063 -0.0033
    56. (0.97927) BD ( 1) C  23 - C  24  
                ( 49.94%)   0.7067* C  23 s( 29.57%)p 2.38( 70.37%)d 0.00(  0.06%)
                                           -0.0002  0.5438  0.0066 -0.0012  0.7239
                                            0.0103 -0.2814  0.0184  0.3161  0.0071
                                           -0.0195  0.0065 -0.0085  0.0063 -0.0070
                ( 50.06%)   0.7075* C  24 s( 30.55%)p 2.27( 69.40%)d 0.00(  0.05%)
                                           -0.0002  0.5527  0.0059 -0.0006 -0.3979
                                            0.0183  0.7153  0.0178 -0.1527  0.0045
                                           -0.0189  0.0059 -0.0094  0.0006 -0.0076
    57. (0.99195) BD ( 1) C  24 - C  53  
                ( 50.52%)   0.7108* C  24 s( 38.74%)p 1.58( 61.22%)d 0.00(  0.04%)
                                           -0.0001  0.6224 -0.0098  0.0015  0.7281
                                            0.0205 -0.1307  0.0063 -0.2537  0.0121
                                           -0.0082 -0.0158  0.0052  0.0078 -0.0003
                ( 49.48%)   0.7034* C  53 s( 37.68%)p 1.65( 62.27%)d 0.00(  0.05%)
                                           -0.0002  0.6137 -0.0105  0.0017 -0.3698
                                            0.0103  0.3179  0.0136  0.6196  0.0263
                                           -0.0089 -0.0175  0.0052  0.0076  0.0000
    58. (0.85522) BD ( 2) C  24 - C  53  
                ( 50.06%)   0.7076* C  24 s(  0.12%)p99.99( 99.85%)d 0.30(  0.03%)
                                            0.0009 -0.0337 -0.0040 -0.0033  0.3901
                                           -0.0286  0.4185 -0.0062  0.8187 -0.0119
                                           -0.0017 -0.0036 -0.0122  0.0042 -0.0128
                ( 49.94%)   0.7066* C  53 s(  0.05%)p99.99( 99.90%)d 1.15(  0.05%)
                                            0.0019 -0.0186 -0.0101 -0.0024  0.8746
                                           -0.0218  0.2201 -0.0142  0.4291 -0.0278
                                           -0.0047 -0.0090  0.0015 -0.0172  0.0112
    59. (0.96475) BD ( 1) C  25 - C  26  
                ( 52.46%)   0.7243* C  25 s( 28.00%)p 2.57( 71.95%)d 0.00(  0.05%)
                                           -0.0003  0.5291 -0.0042 -0.0008  0.4639
                                           -0.0363  0.3534 -0.0054  0.6146  0.0179
                                            0.0116  0.0126  0.0083  0.0124 -0.0056
                ( 47.54%)   0.6895* C  26 s( 28.98%)p 2.45( 70.95%)d 0.00(  0.07%)
                                            0.0003  0.5384  0.0016 -0.0011 -0.7067
                                           -0.0104 -0.3868  0.0020 -0.2449  0.0199
                                            0.0097  0.0187  0.0138  0.0045 -0.0014
    60. (0.98827) BD ( 1) C  25 - C  31  
                ( 51.47%)   0.7174* C  25 s( 39.92%)p 1.50( 60.05%)d 0.00(  0.02%)
                                            0.0001 -0.6315  0.0215 -0.0019  0.7717
                                            0.0132  0.0365  0.0060 -0.0581 -0.0116
                                           -0.0001 -0.0028 -0.0019 -0.0134  0.0056
                ( 48.53%)   0.6966* C  31 s( 41.02%)p 1.44( 58.95%)d 0.00(  0.04%)
                                            0.0001 -0.6400  0.0248 -0.0027 -0.7675
                                           -0.0133 -0.0030  0.0088 -0.0028 -0.0079
                                           -0.0038  0.0017  0.0009 -0.0153  0.0099
    61. (0.92502) BD ( 2) C  25 - C  31  
                ( 52.12%)   0.7219* C  25 s(  0.04%)p99.99( 99.94%)d 0.62(  0.02%)
                                            0.0000  0.0176  0.0084  0.0023 -0.0631
                                           -0.0014  0.8787  0.0007 -0.4724 -0.0085
                                           -0.0093  0.0062 -0.0078  0.0038  0.0064
                ( 47.88%)   0.6920* C  31 s(  0.03%)p99.99( 99.93%)d 1.09(  0.04%)
                                           -0.0007 -0.0181  0.0012  0.0013  0.0135
                                            0.0005  0.8861  0.0082 -0.4624 -0.0050
                                            0.0161 -0.0094 -0.0037 -0.0015  0.0007
    62. (0.97425) BD ( 1) C  25 - P  56  
                ( 62.63%)   0.7914* C  25 s( 31.90%)p 2.13( 68.06%)d 0.00(  0.03%)
                                           -0.0004  0.5645  0.0191 -0.0018  0.4296
                                           -0.0192 -0.3183 -0.0112 -0.6279 -0.0061
                                           -0.0054 -0.0141  0.0078  0.0053  0.0047
                ( 37.37%)   0.6113* P  56 s( 30.69%)p 2.23( 68.33%)d 0.03(  0.99%)
                                            0.0000 -0.0002  0.5539  0.0062 -0.0011
                                           -0.0003 -0.7015  0.0101  0.0001 -0.0712
                                           -0.0005  0.0005  0.4312 -0.0019 -0.0188
                                           -0.0860  0.0024  0.0458 -0.0036
    63. (0.96475) BD ( 1) C  26 - C  27  
                ( 47.54%)   0.6895* C  26 s( 28.98%)p 2.45( 70.95%)d 0.00(  0.07%)
                                            0.0003  0.5383  0.0016 -0.0011  0.7067
                                            0.0104 -0.3868  0.0020 -0.2449  0.0199
                                           -0.0097 -0.0187  0.0138  0.0045 -0.0014
                ( 52.46%)   0.7243* C  27 s( 28.00%)p 2.57( 71.95%)d 0.00(  0.05%)
                                           -0.0003  0.5291 -0.0042 -0.0008 -0.4639
                                            0.0363  0.3533 -0.0054  0.6146  0.0179
                                           -0.0116 -0.0126  0.0083  0.0124 -0.0056
    64. (0.98827) BD ( 1) C  27 - C  33  
                ( 51.47%)   0.7174* C  27 s( 39.92%)p 1.50( 60.05%)d 0.00(  0.02%)
                                           -0.0001  0.6315 -0.0215  0.0019  0.7717
                                            0.0132 -0.0365 -0.0060  0.0581  0.0116
                                           -0.0001 -0.0028  0.0019  0.0134 -0.0056
                ( 48.53%)   0.6966* C  33 s( 41.02%)p 1.44( 58.95%)d 0.00(  0.04%)
                                           -0.0001  0.6400 -0.0248  0.0027 -0.7675
                                           -0.0133  0.0030 -0.0088  0.0029  0.0079
                                           -0.0038  0.0017 -0.0009  0.0153 -0.0099
    65. (0.92500) BD ( 2) C  27 - C  33  
                ( 52.11%)   0.7219* C  27 s(  0.04%)p99.99( 99.94%)d 0.62(  0.02%)
                                            0.0000  0.0176  0.0084  0.0023  0.0630
                                            0.0014  0.8787  0.0007 -0.4724 -0.0085
                                            0.0093 -0.0062 -0.0078  0.0038  0.0064
                ( 47.89%)   0.6920* C  33 s(  0.03%)p99.99( 99.93%)d 1.09(  0.04%)
                                           -0.0007 -0.0181  0.0012  0.0013 -0.0135
                                           -0.0005  0.8862  0.0082 -0.4623 -0.0050
                                           -0.0161  0.0094 -0.0037 -0.0015  0.0007
    66. (0.97425) BD ( 1) C  27 - P  56  
                ( 62.63%)   0.7914* C  27 s( 31.90%)p 2.13( 68.06%)d 0.00(  0.03%)
                                            0.0004 -0.5645 -0.0191  0.0018  0.4296
                                           -0.0192  0.3183  0.0112  0.6279  0.0061
                                           -0.0054 -0.0141 -0.0078 -0.0053 -0.0047
                ( 37.37%)   0.6113* P  56 s( 30.69%)p 2.23( 68.33%)d 0.03(  0.99%)
                                            0.0000  0.0002 -0.5539 -0.0062  0.0011
                                           -0.0003 -0.7015  0.0101 -0.0001  0.0712
                                            0.0005 -0.0005 -0.4312  0.0019 -0.0188
                                           -0.0860 -0.0025 -0.0458  0.0036
    67. (0.97897) BD ( 1) C  28 - C  29  
                ( 50.21%)   0.7086* C  28 s( 29.90%)p 2.34( 70.05%)d 0.00(  0.06%)
                                           -0.0002  0.5467  0.0064 -0.0011 -0.7213
                                           -0.0105  0.0463 -0.0194  0.4213 -0.0056
                                           -0.0121 -0.0163  0.0054  0.0111  0.0020
                ( 49.79%)   0.7056* C  29 s( 30.34%)p 2.29( 69.61%)d 0.00(  0.05%)
                                           -0.0002  0.5508  0.0052 -0.0006  0.3996
                                           -0.0184 -0.4909 -0.0180 -0.5428 -0.0072
                                           -0.0121 -0.0159  0.0090  0.0070  0.0037
    68. (0.97728) BD ( 1) C  28 - C  31  
                ( 49.52%)   0.7037* C  28 s( 30.81%)p 2.24( 69.14%)d 0.00(  0.06%)
                                           -0.0001  0.5550  0.0057 -0.0005  0.6859
                                            0.0032 -0.0810 -0.0155  0.4627 -0.0107
                                            0.0067  0.0182  0.0028  0.0121  0.0045
                ( 50.48%)   0.7105* C  31 s( 29.54%)p 2.38( 70.41%)d 0.00(  0.05%)
                                           -0.0004  0.5433  0.0129 -0.0011 -0.4497
                                            0.0269 -0.3130 -0.0148 -0.6348 -0.0018
                                            0.0053  0.0169  0.0069  0.0077  0.0076
    69. (0.99065) BD ( 1) C  28 - C  41  
                ( 50.04%)   0.7074* C  28 s( 39.08%)p 1.56( 60.87%)d 0.00(  0.04%)
                                           -0.0002  0.6251 -0.0114  0.0020  0.0184
                                            0.0028 -0.0085 -0.0178 -0.7795 -0.0183
                                            0.0003 -0.0008 -0.0099 -0.0002  0.0180
                ( 49.96%)   0.7068* C  41 s( 38.93%)p 1.57( 61.03%)d 0.00(  0.04%)
                                           -0.0002  0.6238 -0.0121  0.0020  0.0174
                                            0.0035 -0.4612 -0.0253  0.6297  0.0040
                                           -0.0001  0.0008 -0.0115 -0.0010  0.0171
    70. (0.85240) BD ( 2) C  28 - C  41  
                ( 50.21%)   0.7086* C  28 s(  0.06%)p99.99( 99.90%)d 0.66(  0.04%)
                                           -0.0010  0.0244  0.0031  0.0032  0.0895
                                            0.0031  0.9950 -0.0183  0.0116 -0.0216
                                            0.0005  0.0001 -0.0097 -0.0134 -0.0115
                ( 49.79%)   0.7056* C  41 s(  0.05%)p99.99( 99.91%)d 0.86(  0.04%)
                                           -0.0009  0.0213  0.0034  0.0032  0.0890
                                            0.0019  0.8144 -0.0270  0.5720  0.0073
                                            0.0001  0.0001  0.0189 -0.0032  0.0067
    71. (0.97884) BD ( 1) C  29 - C  30  
                ( 50.04%)   0.7074* C  29 s( 30.48%)p 2.28( 69.47%)d 0.00(  0.05%)
                                           -0.0002  0.5520  0.0062 -0.0006  0.4002
                                           -0.0189  0.1561 -0.0046  0.7137  0.0182
                                            0.0059  0.0190  0.0091  0.0069  0.0032
                ( 49.96%)   0.7068* C  30 s( 29.67%)p 2.37( 70.27%)d 0.00(  0.06%)
                                           -0.0002  0.5446  0.0069 -0.0012 -0.7227
                                           -0.0108 -0.3144 -0.0069 -0.2848  0.0187
                                            0.0063  0.0196  0.0086  0.0089 -0.0019
    72. (0.99197) BD ( 1) C  29 - C  48  
                ( 50.64%)   0.7116* C  29 s( 38.88%)p 1.57( 61.08%)d 0.00(  0.04%)
                                           -0.0001  0.6235 -0.0093  0.0015 -0.7288
                                           -0.0202  0.2499 -0.0119 -0.1289  0.0063
                                           -0.0156  0.0081 -0.0052  0.0042 -0.0066
                ( 49.36%)   0.7026* C  48 s( 37.63%)p 1.66( 62.32%)d 0.00(  0.05%)
                                           -0.0002  0.6133 -0.0107  0.0017  0.3658
                                           -0.0104 -0.6219 -0.0262  0.3189  0.0135
                                           -0.0176  0.0090 -0.0052  0.0036 -0.0064
    73. (0.85825) BD ( 2) C  29 - C  48  
                ( 51.31%)   0.7163* C  29 s(  0.12%)p99.99( 99.85%)d 0.28(  0.03%)
                                           -0.0009  0.0336  0.0041  0.0033  0.3853
                                           -0.0288  0.8191 -0.0132 -0.4220  0.0066
                                            0.0032 -0.0017 -0.0121 -0.0126 -0.0024
                ( 48.69%)   0.6978* C  48 s(  0.06%)p99.99( 99.89%)d 0.94(  0.06%)
                                           -0.0018  0.0219  0.0100  0.0024  0.8762
                                           -0.0210  0.4258 -0.0283 -0.2199  0.0143
                                            0.0090 -0.0048  0.0020  0.0189 -0.0093
    74. (0.97681) BD ( 1) C  30 - C  31  
                ( 49.48%)   0.7034* C  30 s( 30.93%)p 2.23( 69.02%)d 0.00(  0.05%)
                                            0.0000  0.5561  0.0050 -0.0004  0.6847
                                            0.0049 -0.4215  0.0002 -0.2081  0.0202
                                           -0.0106 -0.0162  0.0105  0.0063 -0.0039
                ( 50.52%)   0.7108* C  31 s( 29.27%)p 2.41( 70.68%)d 0.00(  0.05%)
                                           -0.0003  0.5409  0.0130 -0.0009 -0.4550
                                            0.0285  0.3409 -0.0073  0.6185  0.0145
                                           -0.0106 -0.0143  0.0113  0.0044  0.0003
    75. (0.97728) BD ( 1) C  32 - C  33  
                ( 49.52%)   0.7037* C  32 s( 30.81%)p 2.24( 69.14%)d 0.00(  0.06%)
                                           -0.0001  0.5550  0.0057 -0.0005 -0.6859
                                           -0.0032 -0.0810 -0.0155  0.4627 -0.0107
                                           -0.0067 -0.0182  0.0028  0.0121  0.0045
                ( 50.48%)   0.7105* C  33 s( 29.54%)p 2.38( 70.41%)d 0.00(  0.05%)
                                           -0.0004  0.5434  0.0129 -0.0011  0.4497
                                           -0.0269 -0.3130 -0.0148 -0.6348 -0.0018
                                           -0.0053 -0.0169  0.0069  0.0077  0.0076
    76. (0.97897) BD ( 1) C  32 - C  35  
                ( 50.21%)   0.7086* C  32 s( 29.90%)p 2.34( 70.05%)d 0.00(  0.06%)
                                           -0.0002  0.5467  0.0064 -0.0011  0.7213
                                            0.0105  0.0463 -0.0193  0.4213 -0.0056
                                            0.0121  0.0163  0.0054  0.0111  0.0020
                ( 49.79%)   0.7056* C  35 s( 30.34%)p 2.29( 69.61%)d 0.00(  0.05%)
                                           -0.0002  0.5508  0.0052 -0.0006 -0.3996
                                            0.0184 -0.4909 -0.0180 -0.5429 -0.0072
                                            0.0121  0.0159  0.0090  0.0070  0.0037
    77. (0.99065) BD ( 1) C  32 - C  45  
                ( 50.04%)   0.7074* C  32 s( 39.08%)p 1.56( 60.88%)d 0.00(  0.04%)
                                           -0.0002  0.6251 -0.0114  0.0020 -0.0184
                                           -0.0028 -0.0086 -0.0178 -0.7795 -0.0183
                                           -0.0003  0.0008 -0.0099 -0.0002  0.0180
                ( 49.96%)   0.7068* C  45 s( 38.93%)p 1.57( 61.03%)d 0.00(  0.04%)
                                           -0.0002  0.6238 -0.0121  0.0020 -0.0174
                                           -0.0035 -0.4612 -0.0253  0.6298  0.0040
                                            0.0001 -0.0008 -0.0115 -0.0010  0.0171
    78. (0.85241) BD ( 2) C  32 - C  45  
                ( 50.20%)   0.7085* C  32 s(  0.06%)p99.99( 99.90%)d 0.65(  0.04%)
                                           -0.0010  0.0245  0.0031  0.0032 -0.0895
                                           -0.0031  0.9950 -0.0183  0.0115 -0.0217
                                           -0.0005 -0.0001 -0.0098 -0.0133 -0.0115
                ( 49.80%)   0.7057* C  45 s(  0.05%)p99.99( 99.91%)d 0.87(  0.04%)
                                           -0.0009  0.0213  0.0034  0.0032 -0.0890
                                           -0.0019  0.8144 -0.0270  0.5719  0.0073
                                           -0.0001 -0.0001  0.0189 -0.0032  0.0067
    79. (0.97681) BD ( 1) C  33 - C  34  
                ( 50.52%)   0.7108* C  33 s( 29.27%)p 2.41( 70.68%)d 0.00(  0.05%)
                                           -0.0003  0.5409  0.0130 -0.0009  0.4550
                                           -0.0285  0.3409 -0.0073  0.6185  0.0145
                                            0.0106  0.0143  0.0113  0.0044  0.0003
                ( 49.48%)   0.7034* C  34 s( 30.93%)p 2.23( 69.02%)d 0.00(  0.05%)
                                            0.0000  0.5561  0.0050 -0.0004 -0.6847
                                           -0.0049 -0.4215  0.0002 -0.2081  0.0202
                                            0.0106  0.0162  0.0105  0.0063 -0.0039
    80. (0.97884) BD ( 1) C  34 - C  35  
                ( 49.96%)   0.7068* C  34 s( 29.67%)p 2.37( 70.27%)d 0.00(  0.06%)
                                           -0.0002  0.5446  0.0069 -0.0012  0.7227
                                            0.0108 -0.3144 -0.0069 -0.2848  0.0187
                                           -0.0063 -0.0196  0.0086  0.0089 -0.0019
                ( 50.04%)   0.7074* C  35 s( 30.48%)p 2.28( 69.47%)d 0.00(  0.05%)
                                           -0.0002  0.5520  0.0062 -0.0006 -0.4002
                                            0.0189  0.1561 -0.0046  0.7137  0.0182
                                           -0.0059 -0.0190  0.0091  0.0069  0.0032
    81. (0.99197) BD ( 1) C  35 - C  54  
                ( 50.64%)   0.7116* C  35 s( 38.88%)p 1.57( 61.08%)d 0.00(  0.04%)
                                           -0.0001  0.6235 -0.0093  0.0015  0.7287
                                            0.0203  0.2500 -0.0119 -0.1290  0.0063
                                            0.0156 -0.0081 -0.0052  0.0041 -0.0066
                ( 49.36%)   0.7026* C  54 s( 37.63%)p 1.66( 62.32%)d 0.00(  0.05%)
                                           -0.0002  0.6133 -0.0107  0.0017 -0.3658
                                            0.0104 -0.6219 -0.0262  0.3189  0.0135
                                            0.0176 -0.0090 -0.0052  0.0036 -0.0064
    82. (0.85826) BD ( 2) C  35 - C  54  
                ( 51.32%)   0.7164* C  35 s(  0.12%)p99.99( 99.85%)d 0.28(  0.03%)
                                            0.0009 -0.0336 -0.0041 -0.0033  0.3853
                                           -0.0288 -0.8191  0.0132  0.4220 -0.0066
                                            0.0033 -0.0017  0.0121  0.0126  0.0024
                ( 48.68%)   0.6977* C  54 s(  0.06%)p99.99( 99.89%)d 0.93(  0.06%)
                                            0.0018 -0.0220 -0.0100 -0.0024  0.8762
                                           -0.0210 -0.4259  0.0283  0.2199 -0.0143
                                            0.0089 -0.0048 -0.0020 -0.0189  0.0093
    83. (0.97466) BD ( 1) C  36 - C  37  
                ( 49.37%)   0.7026* C  36 s( 29.90%)p 2.34( 70.04%)d 0.00(  0.06%)
                                           -0.0001  0.5468  0.0061 -0.0008 -0.7068
                                           -0.0044 -0.4470  0.0120 -0.0271 -0.0132
                                            0.0182 -0.0089 -0.0033  0.0017 -0.0121
                ( 50.63%)   0.7115* C  37 s( 29.64%)p 2.37( 70.31%)d 0.00(  0.05%)
                                           -0.0002  0.5443  0.0135 -0.0010  0.4605
                                           -0.0341  0.6381  0.0048 -0.2869 -0.0168
                                            0.0168 -0.0042 -0.0076  0.0006 -0.0112
    84. (0.97465) BD ( 1) C  36 - C  39  
                ( 49.37%)   0.7026* C  36 s( 29.90%)p 2.34( 70.04%)d 0.00(  0.06%)
                                           -0.0001  0.5468  0.0061 -0.0008  0.7068
                                            0.0044 -0.4470  0.0120 -0.0272 -0.0132
                                           -0.0182  0.0089 -0.0033  0.0017 -0.0121
                ( 50.63%)   0.7115* C  39 s( 29.64%)p 2.37( 70.31%)d 0.00(  0.05%)
                                           -0.0002  0.5443  0.0135 -0.0010 -0.4605
                                            0.0341  0.6381  0.0048 -0.2869 -0.0168
                                           -0.0168  0.0042 -0.0076  0.0006 -0.0112
    85. (0.96598) BD ( 1) C  37 - C  38  
                ( 46.30%)   0.6804* C  37 s( 27.62%)p 2.62( 72.33%)d 0.00(  0.05%)
                                           -0.0001  0.5255  0.0028 -0.0007  0.4582
                                           -0.0256 -0.6181 -0.0289  0.3603 -0.0055
                                           -0.0141  0.0106 -0.0130  0.0023 -0.0063
                ( 53.70%)   0.7328* C  38 s( 27.86%)p 2.59( 72.10%)d 0.00(  0.04%)
                                            0.0000  0.5278  0.0063  0.0002 -0.7070
                                            0.0023  0.2304 -0.0099 -0.4098 -0.0053
                                           -0.0135 -0.0005 -0.0095  0.0084 -0.0050
    86. (0.98978) BD ( 1) C  37 - C  42  
                ( 50.21%)   0.7086* C  37 s( 42.53%)p 1.35( 57.43%)d 0.00(  0.03%)
                                           -0.0001  0.6520 -0.0160  0.0018 -0.7560
                                           -0.0060 -0.0299 -0.0055 -0.0421 -0.0118
                                            0.0005 -0.0012 -0.0004  0.0159 -0.0095
                ( 49.79%)   0.7056* C  42 s( 41.39%)p 1.42( 58.57%)d 0.00(  0.04%)
                                           -0.0001  0.6430 -0.0201  0.0026  0.7651
                                            0.0103 -0.0002 -0.0050  0.0081 -0.0095
                                            0.0013  0.0039  0.0003  0.0165 -0.0091
    87. (0.92555) BD ( 2) C  37 - C  42  
                ( 46.48%)   0.6817* C  37 s(  0.01%)p 1.00( 99.94%)d 0.00(  0.05%)
                                            0.0000 -0.0067  0.0060  0.0024 -0.0732
                                           -0.0046  0.4568  0.0000  0.8862  0.0004
                                           -0.0094 -0.0198  0.0000  0.0032  0.0002
                ( 53.52%)   0.7316* C  42 s(  0.05%)p99.99( 99.91%)d 0.64(  0.03%)
                                           -0.0007 -0.0217  0.0075  0.0022  0.0090
                                            0.0038  0.4567 -0.0003  0.8891 -0.0035
                                            0.0082  0.0160  0.0025 -0.0003  0.0033
    88. (0.96598) BD ( 1) C  38 - C  39  
                ( 53.70%)   0.7328* C  38 s( 27.86%)p 2.59( 72.10%)d 0.00(  0.04%)
                                            0.0000  0.5278  0.0063  0.0002  0.7070
                                           -0.0023  0.2304 -0.0099 -0.4098 -0.0053
                                            0.0135  0.0005 -0.0095  0.0084 -0.0050
                ( 46.30%)   0.6804* C  39 s( 27.62%)p 2.62( 72.33%)d 0.00(  0.05%)
                                           -0.0001  0.5255  0.0028 -0.0007 -0.4582
                                            0.0256 -0.6181 -0.0289  0.3603 -0.0055
                                            0.0141 -0.0106 -0.0130  0.0023 -0.0063
    89. (0.98942) BD ( 1) C  38 - P  56  
                ( 62.65%)   0.7915* C  38 s( 43.26%)p 1.31( 56.68%)d 0.00(  0.06%)
                                           -0.0002  0.6577 -0.0094 -0.0004  0.0000
                                            0.0000 -0.4880 -0.0181  0.5729  0.0097
                                            0.0000  0.0000 -0.0163 -0.0024  0.0167
                ( 37.35%)   0.6111* P  56 s( 37.37%)p 1.65( 61.81%)d 0.02(  0.82%)
                                            0.0000 -0.0002  0.6111 -0.0166  0.0046
                                            0.0000  0.0000  0.0000  0.0000 -0.0217
                                            0.0066 -0.0004 -0.7856  0.0193  0.0000
                                            0.0000 -0.0326 -0.0155  0.0831
    90. (0.90982) BD ( 2) C  38 - P  56  
                ( 61.91%)   0.7868* C  38 s(  0.94%)p99.99( 98.99%)d 0.07(  0.06%)
                                           -0.0002  0.0955  0.0179  0.0008  0.0000
                                            0.0000  0.8084 -0.0383  0.5776  0.0360
                                            0.0000  0.0000  0.0195  0.0020  0.0158
                ( 38.09%)   0.6172* P  56 s(  0.88%)p99.99( 98.06%)d 1.22(  1.07%)
                                            0.0000  0.0005  0.0927 -0.0080  0.0108
                                            0.0000  0.0000  0.0000  0.0016  0.9884
                                            0.0226 -0.0003  0.0473  0.0284  0.0000
                                            0.0000 -0.0962 -0.0239 -0.0291
    91. (0.22669) BD*( 2) C  38 - P  56  
                ( 38.09%)   0.6172* C  38 s(  0.94%)p99.99( 98.99%)d 0.07(  0.06%)
                                            0.0002 -0.0955 -0.0179 -0.0008  0.0000
                                            0.0000 -0.8084  0.0383 -0.5776 -0.0360
                                            0.0000  0.0000 -0.0195 -0.0020 -0.0158
                ( 61.91%)  -0.7868* P  56 s(  0.88%)p99.99( 98.06%)d 1.22(  1.07%)
                                            0.0000 -0.0005 -0.0927  0.0080 -0.0108
                                            0.0000  0.0000  0.0000 -0.0016 -0.9884
                                           -0.0226  0.0003 -0.0473 -0.0284  0.0000
                                            0.0000  0.0962  0.0239  0.0291
    92. (0.98978) BD ( 1) C  39 - C  44  
                ( 50.21%)   0.7086* C  39 s( 42.53%)p 1.35( 57.43%)d 0.00(  0.03%)
                                           -0.0001  0.6520 -0.0160  0.0018  0.7560
                                            0.0060 -0.0299 -0.0055 -0.0421 -0.0118
                                           -0.0005  0.0012 -0.0004  0.0159 -0.0095
                ( 49.79%)   0.7056* C  44 s( 41.39%)p 1.42( 58.57%)d 0.00(  0.04%)
                                           -0.0001  0.6430 -0.0201  0.0026 -0.7651
                                           -0.0103 -0.0002 -0.0050  0.0080 -0.0095
                                           -0.0013 -0.0039  0.0003  0.0165 -0.0091
    93. (0.92557) BD ( 2) C  39 - C  44  
                ( 46.48%)   0.6818* C  39 s(  0.01%)p 1.00( 99.94%)d 0.00(  0.05%)
                                            0.0000 -0.0067  0.0060  0.0024  0.0732
                                            0.0046  0.4568  0.0000  0.8862  0.0004
                                            0.0094  0.0198  0.0000  0.0032  0.0002
                ( 53.52%)   0.7316* C  44 s(  0.05%)p99.99( 99.91%)d 0.64(  0.03%)
                                           -0.0007 -0.0216  0.0075  0.0022 -0.0090
                                           -0.0038  0.4567 -0.0003  0.8891 -0.0035
                                           -0.0082 -0.0160  0.0025 -0.0003  0.0033
    94. (0.97510) BD ( 1) C  40 - C  42  
                ( 49.59%)   0.7042* C  40 s( 30.98%)p 2.23( 68.96%)d 0.00(  0.05%)
                                            0.0000  0.5566  0.0057 -0.0003  0.6851
                                            0.0034 -0.4626  0.0124 -0.0765 -0.0163
                                           -0.0182  0.0067 -0.0031  0.0013 -0.0124
                ( 50.41%)   0.7100* C  42 s( 29.44%)p 2.39( 70.51%)d 0.00(  0.05%)
                                           -0.0004  0.5425  0.0113 -0.0011 -0.4528
                                            0.0269  0.6354  0.0043 -0.3087 -0.0185
                                           -0.0167  0.0047 -0.0066 -0.0016 -0.0113
    95. (0.97914) BD ( 1) C  40 - C  49  
                ( 49.97%)   0.7069* C  40 s( 29.67%)p 2.37( 70.27%)d 0.00(  0.06%)
                                           -0.0002  0.5447  0.0068 -0.0012 -0.7226
                                           -0.0104 -0.4219  0.0053  0.0451 -0.0192
                                            0.0167 -0.0120 -0.0055  0.0040 -0.0106
                ( 50.03%)   0.7073* C  49 s( 30.55%)p 2.27( 69.39%)d 0.00(  0.05%)
                                           -0.0002  0.5527  0.0060 -0.0006  0.3981
                                           -0.0185  0.5407  0.0068 -0.4923 -0.0171
                                            0.0158 -0.0120 -0.0089  0.0004 -0.0081
    96. (0.97618) BD ( 1) C  41 - C  42  
                ( 49.94%)   0.7067* C  41 s( 31.07%)p 2.22( 68.88%)d 0.00(  0.05%)
                                            0.0000  0.5573  0.0068 -0.0004  0.6847
                                            0.0019  0.2059 -0.0189 -0.4210  0.0001
                                            0.0160 -0.0103 -0.0103  0.0065 -0.0036
                ( 50.06%)   0.7076* C  42 s( 28.98%)p 2.45( 70.98%)d 0.00(  0.05%)
                                           -0.0003  0.5381  0.0124 -0.0013 -0.4563
                                            0.0247 -0.6220 -0.0170  0.3371 -0.0080
                                            0.0137 -0.0108 -0.0125  0.0019 -0.0044
    97. (0.97909) BD ( 1) C  41 - C  49  
                ( 50.23%)   0.7087* C  41 s( 29.80%)p 2.35( 70.14%)d 0.00(  0.06%)
                                           -0.0002  0.5459  0.0064 -0.0011 -0.7225
                                           -0.0101  0.2842 -0.0187 -0.3131 -0.0070
                                           -0.0194  0.0062 -0.0083  0.0062 -0.0069
                ( 49.77%)   0.7055* C  49 s( 30.34%)p 2.29( 69.60%)d 0.00(  0.05%)
                                           -0.0002  0.5508  0.0053 -0.0006  0.3986
                                           -0.0181 -0.7159 -0.0188  0.1547 -0.0047
                                           -0.0191  0.0060 -0.0095  0.0004 -0.0076
    98. (0.97510) BD ( 1) C  43 - C  44  
                ( 49.59%)   0.7042* C  43 s( 30.98%)p 2.23( 68.96%)d 0.00(  0.05%)
                                            0.0000  0.5566  0.0057 -0.0003 -0.6851
                                           -0.0034 -0.4626  0.0124 -0.0764 -0.0163
                                            0.0182 -0.0067 -0.0031  0.0013 -0.0124
                ( 50.41%)   0.7100* C  44 s( 29.44%)p 2.39( 70.51%)d 0.00(  0.05%)
                                           -0.0004  0.5425  0.0113 -0.0011  0.4528
                                           -0.0269  0.6354  0.0043 -0.3087 -0.0185
                                            0.0167 -0.0047 -0.0066 -0.0016 -0.0113
    99. (0.97914) BD ( 1) C  43 - C  46  
                ( 49.97%)   0.7069* C  43 s( 29.67%)p 2.37( 70.27%)d 0.00(  0.06%)
                                           -0.0002  0.5447  0.0068 -0.0012  0.7226
                                            0.0104 -0.4219  0.0053  0.0451 -0.0192
                                           -0.0167  0.0120 -0.0055  0.0040 -0.0106
                ( 50.03%)   0.7073* C  46 s( 30.56%)p 2.27( 69.39%)d 0.00(  0.05%)
                                           -0.0002  0.5527  0.0060 -0.0006 -0.3981
                                            0.0185  0.5407  0.0068 -0.4923 -0.0171
                                           -0.0158  0.0120 -0.0089  0.0004 -0.0081
   100. (0.97618) BD ( 1) C  44 - C  45  
                ( 50.06%)   0.7076* C  44 s( 28.98%)p 2.45( 70.98%)d 0.00(  0.05%)
                                           -0.0003  0.5381  0.0124 -0.0013  0.4563
                                           -0.0247 -0.6221 -0.0170  0.3371 -0.0080
                                           -0.0137  0.0108 -0.0125  0.0019 -0.0044
                ( 49.94%)   0.7067* C  45 s( 31.07%)p 2.22( 68.88%)d 0.00(  0.05%)
                                            0.0000  0.5573  0.0068 -0.0004 -0.6847
                                           -0.0019  0.2059 -0.0189 -0.4209  0.0001
                                           -0.0160  0.0103 -0.0103  0.0065 -0.0036
   101. (0.97909) BD ( 1) C  45 - C  46  
                ( 50.23%)   0.7087* C  45 s( 29.80%)p 2.35( 70.14%)d 0.00(  0.06%)
                                           -0.0002  0.5459  0.0064 -0.0011  0.7225
                                            0.0101  0.2843 -0.0187 -0.3131 -0.0070
                                            0.0194 -0.0062 -0.0083  0.0062 -0.0069
                ( 49.77%)   0.7055* C  46 s( 30.34%)p 2.29( 69.60%)d 0.00(  0.05%)
                                           -0.0002  0.5508  0.0053 -0.0006 -0.3986
                                            0.0181 -0.7159 -0.0188  0.1547 -0.0047
                                            0.0191 -0.0060 -0.0095  0.0004 -0.0076
   102. (0.99195) BD ( 1) C  46 - C  55  
                ( 50.55%)   0.7110* C  46 s( 38.80%)p 1.58( 61.16%)d 0.00(  0.04%)
                                           -0.0001  0.6228 -0.0096  0.0015  0.7278
                                            0.0205  0.1295 -0.0061  0.2539 -0.0122
                                            0.0081  0.0159  0.0051  0.0078 -0.0002
                ( 49.45%)   0.7032* C  55 s( 37.64%)p 1.66( 62.32%)d 0.00(  0.05%)
                                           -0.0002  0.6134 -0.0106  0.0017 -0.3697
                                            0.0104 -0.3184 -0.0134 -0.6198 -0.0263
                                            0.0090  0.0175  0.0053  0.0075  0.0000
   103. (0.85558) BD ( 2) C  46 - C  55  
                ( 50.38%)   0.7098* C  46 s(  0.12%)p99.99( 99.85%)d 0.28(  0.03%)
                                            0.0010 -0.0343 -0.0042 -0.0033  0.3903
                                           -0.0285 -0.4209  0.0063 -0.8173  0.0124
                                            0.0019  0.0035 -0.0123  0.0041 -0.0125
                ( 49.62%)   0.7044* C  55 s(  0.05%)p99.99( 99.90%)d 1.11(  0.05%)
                                            0.0019 -0.0192 -0.0101 -0.0024  0.8746
                                           -0.0214 -0.2199  0.0144 -0.4293  0.0277
                                            0.0045  0.0091  0.0017 -0.0173  0.0113
   104. (0.97908) BD ( 1) C  47 - C  48  
                ( 50.04%)   0.7074* C  47 s( 31.04%)p 2.22( 68.90%)d 0.00(  0.06%)
                                            0.0002 -0.5571 -0.0065  0.0007  0.2199
                                            0.0186  0.4577  0.0174 -0.6561  0.0076
                                            0.0032  0.0023  0.0142  0.0034 -0.0186
                ( 49.96%)   0.7068* C  48 s( 31.02%)p 2.22( 68.92%)d 0.00(  0.06%)
                                            0.0002 -0.5569 -0.0064  0.0007  0.2204
                                            0.0187 -0.0103  0.0186  0.7999  0.0041
                                            0.0041  0.0000  0.0091  0.0017 -0.0219
   105. (0.99195) BD ( 1) C  47 - C  49  
                ( 49.45%)   0.7032* C  47 s( 37.64%)p 1.66( 62.32%)d 0.00(  0.05%)
                                           -0.0002  0.6134 -0.0106  0.0017  0.3697
                                           -0.0104 -0.3184 -0.0134 -0.6198 -0.0263
                                           -0.0090 -0.0175  0.0053  0.0075  0.0000
                ( 50.55%)   0.7110* C  49 s( 38.80%)p 1.58( 61.16%)d 0.00(  0.04%)
                                           -0.0001  0.6228 -0.0096  0.0015 -0.7278
                                           -0.0205  0.1295 -0.0060  0.2539 -0.0122
                                           -0.0081 -0.0159  0.0051  0.0078 -0.0002
   106. (0.85559) BD ( 2) C  47 - C  49  
                ( 49.61%)   0.7044* C  47 s(  0.05%)p99.99( 99.90%)d 1.10(  0.05%)
                                           -0.0019  0.0193  0.0101  0.0024  0.8746
                                           -0.0214  0.2199 -0.0144  0.4293 -0.0277
                                            0.0045  0.0091 -0.0017  0.0173 -0.0113
                ( 50.39%)   0.7098* C  49 s(  0.12%)p99.99( 99.85%)d 0.28(  0.03%)
                                           -0.0010  0.0342  0.0042  0.0033  0.3903
                                           -0.0285  0.4209 -0.0063  0.8173 -0.0124
                                            0.0019  0.0035  0.0123 -0.0041  0.0125
   107. (0.97891) BD ( 1) C  47 - C  50  
                ( 50.05%)   0.7075* C  47 s( 31.07%)p 2.22( 68.87%)d 0.00(  0.06%)
                                            0.0002 -0.5574 -0.0065  0.0007  0.2194
                                            0.0186 -0.7998 -0.0039 -0.0108  0.0187
                                            0.0000  0.0040 -0.0091  0.0196  0.0094
                ( 49.95%)   0.7067* C  50 s( 31.02%)p 2.22( 68.92%)d 0.00(  0.06%)
                                            0.0002 -0.5569 -0.0065  0.0007  0.2202
                                            0.0187  0.6562 -0.0076  0.4577  0.0177
                                           -0.0023  0.0033 -0.0141  0.0179  0.0064
   108. (0.97893) BD ( 1) C  48 - C  51  
                ( 50.01%)   0.7072* C  48 s( 31.09%)p 2.21( 68.85%)d 0.00(  0.06%)
                                           -0.0002  0.5575  0.0064 -0.0007 -0.2189
                                           -0.0186  0.6564 -0.0077  0.4572  0.0176
                                           -0.0024  0.0033  0.0141 -0.0179 -0.0063
                ( 49.99%)   0.7070* C  51 s( 31.01%)p 2.22( 68.94%)d 0.00(  0.06%)
                                           -0.0002  0.5568  0.0065 -0.0007 -0.2193
                                           -0.0187 -0.8003 -0.0040 -0.0109  0.0187
                                            0.0000  0.0040  0.0092 -0.0197 -0.0095
   109. (0.97888) BD ( 1) C  50 - C  51  
                ( 49.98%)   0.7070* C  50 s( 31.06%)p 2.22( 68.89%)d 0.00(  0.06%)
                                           -0.0002  0.5572  0.0065 -0.0007 -0.2198
                                           -0.0186 -0.0108  0.0188  0.7998  0.0041
                                            0.0040  0.0000 -0.0092 -0.0017  0.0217
                ( 50.02%)   0.7072* C  51 s( 31.07%)p 2.22( 68.88%)d 0.00(  0.06%)
                                           -0.0002  0.5573  0.0065 -0.0007 -0.2197
                                           -0.0186  0.4572  0.0176 -0.6563  0.0078
                                            0.0032  0.0023 -0.0140 -0.0034  0.0186
   110. (0.97888) BD ( 1) C  52 - C  53  
                ( 49.98%)   0.7070* C  52 s( 31.06%)p 2.22( 68.89%)d 0.00(  0.06%)
                                           -0.0002  0.5572  0.0065 -0.0007  0.2199
                                            0.0186 -0.0108  0.0188  0.7998  0.0040
                                           -0.0040  0.0000 -0.0092 -0.0017  0.0217
                ( 50.02%)   0.7072* C  53 s( 31.07%)p 2.22( 68.88%)d 0.00(  0.06%)
                                           -0.0002  0.5573  0.0065 -0.0007  0.2196
                                            0.0186  0.4572  0.0176 -0.6564  0.0077
                                           -0.0032 -0.0023 -0.0140 -0.0034  0.0186
   111. (0.97891) BD ( 1) C  52 - C  55  
                ( 49.95%)   0.7067* C  52 s( 31.02%)p 2.22( 68.92%)d 0.00(  0.06%)
                                           -0.0002  0.5569  0.0065 -0.0007  0.2202
                                            0.0187 -0.6562  0.0076 -0.4577 -0.0177
                                           -0.0023  0.0033  0.0141 -0.0179 -0.0064
                ( 50.05%)   0.7075* C  55 s( 31.07%)p 2.22( 68.87%)d 0.00(  0.06%)
                                           -0.0002  0.5574  0.0065 -0.0007  0.2194
                                            0.0186  0.7998  0.0039  0.0108 -0.0187
                                            0.0000  0.0040  0.0091 -0.0196 -0.0094
   112. (0.97893) BD ( 1) C  53 - C  54  
                ( 49.99%)   0.7070* C  53 s( 31.00%)p 2.22( 68.94%)d 0.00(  0.06%)
                                           -0.0002  0.5568  0.0065 -0.0007  0.2193
                                            0.0187 -0.8003 -0.0041 -0.0109  0.0187
                                            0.0000 -0.0040  0.0092 -0.0197 -0.0095
                ( 50.01%)   0.7072* C  54 s( 31.09%)p 2.21( 68.86%)d 0.00(  0.06%)
                                           -0.0002  0.5575  0.0064 -0.0007  0.2190
                                            0.0186  0.6564 -0.0077  0.4572  0.0176
                                            0.0024 -0.0033  0.0141 -0.0179 -0.0063
   113. (0.97908) BD ( 1) C  54 - C  55  
                ( 49.96%)   0.7068* C  54 s( 31.02%)p 2.22( 68.92%)d 0.00(  0.06%)
                                           -0.0002  0.5569  0.0064 -0.0007  0.2204
                                            0.0187  0.0103 -0.0186 -0.7999 -0.0041
                                            0.0041 -0.0001 -0.0091 -0.0017  0.0219
                ( 50.04%)   0.7074* C  55 s( 31.04%)p 2.22( 68.90%)d 0.00(  0.06%)
                                           -0.0002  0.5571  0.0065 -0.0007  0.2199
                                            0.0186 -0.4577 -0.0174  0.6561 -0.0076
                                            0.0032  0.0023 -0.0142 -0.0034  0.0186
   114. (0.99933) CR ( 1) C   1           s(100.00%)p 0.00(  0.00%)
                                            1.0000  0.0001  0.0000  0.0000  0.0000
                                            0.0000 -0.0001  0.0000  0.0001  0.0000
                                            0.0000  0.0000  0.0000  0.0000  0.0000
   115. (0.99943) CR ( 1) C   2           s(100.00%)p 0.00(  0.00%)
                                            1.0000  0.0004  0.0000  0.0000  0.0002
                                            0.0000 -0.0002  0.0000  0.0001  0.0000
                                            0.0000  0.0000  0.0000  0.0000  0.0000
   116. (0.99933) CR ( 1) C   3           s(100.00%)p 0.00(  0.00%)
                                            1.0000  0.0001  0.0000  0.0000  0.0000
                                            0.0000 -0.0001  0.0000  0.0000  0.0000
                                            0.0000  0.0000  0.0000  0.0000  0.0000
   117. (0.99943) CR ( 1) C   4           s(100.00%)p 0.00(  0.00%)
                                            1.0000  0.0004  0.0000  0.0000 -0.0002
                                            0.0000 -0.0002  0.0000  0.0001  0.0000
                                            0.0000  0.0000  0.0000  0.0000  0.0000
   118. (0.99925) CR ( 1) C   5           s(100.00%)p 0.00(  0.00%)
                                            1.0000  0.0003  0.0000  0.0000  0.0000
                                            0.0000 -0.0010  0.0000  0.0000  0.0000
                                            0.0000  0.0000  0.0000  0.0000  0.0000
   119. (0.99928) CR ( 1) C   6           s(100.00%)p 0.00(  0.00%)
                                            1.0000  0.0003  0.0000  0.0000  0.0005
                                            0.0000 -0.0007  0.0000  0.0004  0.0000
                                            0.0000  0.0000  0.0000  0.0000  0.0000
   120. (0.99925) CR ( 1) C   7           s(100.00%)p 0.00(  0.00%)
                                            1.0000  0.0003  0.0000  0.0000  0.0000
                                            0.0000 -0.0006  0.0000  0.0008  0.0000
                                            0.0000  0.0000  0.0000  0.0000  0.0000
   121. (0.99939) CR ( 1) C   8           s(100.00%)p 0.00(  0.00%)
                                            1.0000  0.0005  0.0000  0.0000 -0.0002
                                            0.0000 -0.0007  0.0000  0.0004  0.0000
                                            0.0000  0.0000  0.0000  0.0000  0.0000
   122. (0.99932) CR ( 1) C   9           s(100.00%)p 0.00(  0.00%)
                                            1.0000  0.0001  0.0000  0.0000  0.0000
                                            0.0000  0.0000  0.0000 -0.0002  0.0000
                                            0.0000  0.0000  0.0000  0.0000  0.0000
   123. (0.99943) CR ( 1) C  10           s(100.00%)p 0.00(  0.00%)
                                            1.0000  0.0003  0.0000  0.0000  0.0002
                                            0.0000 -0.0001  0.0000 -0.0001  0.0000
                                            0.0000  0.0000  0.0000  0.0000  0.0000
   124. (0.99932) CR ( 1) C  11           s(100.00%)p 0.00(  0.00%)
                                            1.0000  0.0001  0.0000  0.0000  0.0000
                                            0.0000 -0.0001  0.0000 -0.0002  0.0000
                                            0.0000  0.0000  0.0000  0.0000  0.0000
   125. (0.99943) CR ( 1) C  12           s(100.00%)p 0.00(  0.00%)
                                            1.0000  0.0003  0.0000  0.0000 -0.0002
                                            0.0000 -0.0001  0.0000 -0.0001  0.0000
                                            0.0000  0.0000  0.0000  0.0000  0.0000
   126. (0.99925) CR ( 1) C  13           s(100.00%)p 0.00(  0.00%)
                                            1.0000  0.0003  0.0000  0.0000 -0.0001
                                            0.0000  0.0000  0.0000 -0.0009  0.0000
                                            0.0000  0.0000  0.0000  0.0000  0.0000
   127. (0.99927) CR ( 1) C  14           s(100.00%)p 0.00(  0.00%)
                                            1.0000  0.0003  0.0000  0.0000  0.0005
                                            0.0000 -0.0004  0.0000 -0.0007  0.0000
                                            0.0000  0.0000  0.0000  0.0000  0.0000
   128. (0.99925) CR ( 1) C  15           s(100.00%)p 0.00(  0.00%)
                                            1.0000  0.0003  0.0000  0.0000  0.0000
                                            0.0000 -0.0008  0.0000 -0.0006  0.0000
                                            0.0000  0.0000  0.0000  0.0000  0.0000
   129. (0.99939) CR ( 1) C  16           s(100.00%)p 0.00(  0.00%)
                                            1.0000  0.0005  0.0000  0.0000 -0.0002
                                            0.0000 -0.0003  0.0000 -0.0007  0.0000
                                            0.0000  0.0000  0.0000  0.0000  0.0000
   130. (0.99925) CR ( 1) C  17           s(100.00%)p 0.00(  0.00%)
                                            1.0000  0.0003  0.0000  0.0000  0.0000
                                            0.0000 -0.0010  0.0000  0.0000  0.0000
                                            0.0000  0.0000  0.0000  0.0000  0.0000
   131. (0.99939) CR ( 1) C  18           s(100.00%)p 0.00(  0.00%)
                                            1.0000  0.0005  0.0000  0.0000  0.0002
                                            0.0000 -0.0007  0.0000  0.0004  0.0000
                                            0.0000  0.0000  0.0000  0.0000  0.0000
   132. (0.99925) CR ( 1) C  19           s(100.00%)p 0.00(  0.00%)
                                            1.0000  0.0003  0.0000  0.0000  0.0000
                                            0.0000 -0.0006  0.0000  0.0008  0.0000
                                            0.0000  0.0000  0.0000  0.0000  0.0000
   133. (0.99928) CR ( 1) C  20           s(100.00%)p 0.00(  0.00%)
                                            1.0000  0.0003  0.0000  0.0000 -0.0005
                                            0.0000 -0.0007  0.0000  0.0004  0.0000
                                            0.0000  0.0000  0.0000  0.0000  0.0000
   134. (0.99925) CR ( 1) C  21           s(100.00%)p 0.00(  0.00%)
                                            1.0000  0.0003  0.0000  0.0000  0.0001
                                            0.0000  0.0000  0.0000 -0.0009  0.0000
                                            0.0000  0.0000  0.0000  0.0000  0.0000
   135. (0.99939) CR ( 1) C  22           s(100.00%)p 0.00(  0.00%)
                                            1.0000  0.0005  0.0000  0.0000  0.0002
                                            0.0000 -0.0003  0.0000 -0.0007  0.0000
                                            0.0000  0.0000  0.0000  0.0000  0.0000
   136. (0.99925) CR ( 1) C  23           s(100.00%)p 0.00(  0.00%)
                                            1.0000  0.0003  0.0000  0.0000  0.0000
                                            0.0000 -0.0008  0.0000 -0.0006  0.0000
                                            0.0000  0.0000  0.0000  0.0000  0.0000
   137. (0.99927) CR ( 1) C  24           s(100.00%)p 0.00(  0.00%)
                                            1.0000  0.0003  0.0000  0.0000 -0.0005
                                            0.0000 -0.0004  0.0000 -0.0007  0.0000
                                            0.0000  0.0000  0.0000  0.0000  0.0000
   138. (0.99939) CR ( 1) C  25           s(100.00%)p 0.00(  0.00%)
                                            1.0000  0.0004  0.0000  0.0000  0.0002
                                            0.0000 -0.0001  0.0000  0.0000  0.0000
                                            0.0000  0.0000  0.0000  0.0000  0.0000
   139. (0.99936) CR ( 1) C  26           s(100.00%)p 0.00(  0.00%)
                                            1.0000 -0.0002  0.0000  0.0000  0.0000
                                            0.0000  0.0004  0.0000  0.0001  0.0000
                                            0.0000  0.0000  0.0000  0.0000  0.0000
   140. (0.99939) CR ( 1) C  27           s(100.00%)p 0.00(  0.00%)
                                            1.0000  0.0004  0.0000  0.0000 -0.0002
                                            0.0000 -0.0001  0.0000  0.0000  0.0000
                                            0.0000  0.0000  0.0000  0.0000  0.0000
   141. (0.99924) CR ( 1) C  28           s(100.00%)p 0.00(  0.00%)
                                            1.0000  0.0003  0.0000  0.0000  0.0000
                                            0.0000  0.0010  0.0000  0.0000  0.0000
                                            0.0000  0.0000  0.0000  0.0000  0.0000
   142. (0.99928) CR ( 1) C  29           s(100.00%)p 0.00(  0.00%)
                                            1.0000  0.0003  0.0000  0.0000  0.0005
                                            0.0000  0.0007  0.0000 -0.0004  0.0000
                                            0.0000  0.0000  0.0000  0.0000  0.0000
   143. (0.99924) CR ( 1) C  30           s(100.00%)p 0.00(  0.00%)
                                            1.0000  0.0003  0.0000  0.0000  0.0000
                                            0.0000  0.0006  0.0000 -0.0008  0.0000
                                            0.0000  0.0000  0.0000  0.0000  0.0000
   144. (0.99944) CR ( 1) C  31           s(100.00%)p 0.00(  0.00%)
                                            1.0000  0.0004  0.0000  0.0000 -0.0002
                                            0.0000  0.0006  0.0000 -0.0004  0.0000
                                            0.0000  0.0000  0.0000  0.0000  0.0000
   145. (0.99924) CR ( 1) C  32           s(100.00%)p 0.00(  0.00%)
                                            1.0000  0.0003  0.0000  0.0000  0.0000
                                            0.0000  0.0010  0.0000  0.0000  0.0000
                                            0.0000  0.0000  0.0000  0.0000  0.0000
   146. (0.99944) CR ( 1) C  33           s(100.00%)p 0.00(  0.00%)
                                            1.0000  0.0004  0.0000  0.0000  0.0002
                                            0.0000  0.0006  0.0000 -0.0004  0.0000
                                            0.0000  0.0000  0.0000  0.0000  0.0000
   147. (0.99924) CR ( 1) C  34           s(100.00%)p 0.00(  0.00%)
                                            1.0000  0.0003  0.0000  0.0000  0.0000
                                            0.0000  0.0006  0.0000 -0.0008  0.0000
                                            0.0000  0.0000  0.0000  0.0000  0.0000
   148. (0.99928) CR ( 1) C  35           s(100.00%)p 0.00(  0.00%)
                                            1.0000  0.0003  0.0000  0.0000 -0.0005
                                            0.0000  0.0007  0.0000 -0.0004  0.0000
                                            0.0000  0.0000  0.0000  0.0000  0.0000
   149. (0.99932) CR ( 1) C  36           s(100.00%)p 0.00(  0.00%)
                                            1.0000  0.0001  0.0000  0.0000  0.0000
                                            0.0000  0.0000  0.0000  0.0002  0.0000
                                            0.0000  0.0000  0.0000  0.0000  0.0000
   150. (0.99944) CR ( 1) C  37           s(100.00%)p 0.00(  0.00%)
                                            1.0000  0.0002  0.0000  0.0000  0.0001
                                            0.0000  0.0001  0.0000  0.0000  0.0000
                                            0.0000  0.0000  0.0000  0.0000  0.0000
   151. (0.99919) CR ( 1) C  38           s(100.00%)p 0.00(  0.00%)
                                            1.0000  0.0001  0.0000  0.0000  0.0000
                                            0.0000  0.0001  0.0000  0.0002  0.0000
                                            0.0000  0.0000  0.0000  0.0000  0.0000
   152. (0.99944) CR ( 1) C  39           s(100.00%)p 0.00(  0.00%)
                                            1.0000  0.0002  0.0000  0.0000 -0.0001
                                            0.0000  0.0001  0.0000  0.0000  0.0000
                                            0.0000  0.0000  0.0000  0.0000  0.0000
   153. (0.99925) CR ( 1) C  40           s(100.00%)p 0.00(  0.00%)
                                            1.0000  0.0003  0.0000  0.0000 -0.0001
                                            0.0000  0.0000  0.0000  0.0009  0.0000
                                            0.0000  0.0000  0.0000  0.0000  0.0000
   154. (0.99925) CR ( 1) C  41           s(100.00%)p 0.00(  0.00%)
                                            1.0000  0.0003  0.0000  0.0000 -0.0001
                                            0.0000  0.0007  0.0000  0.0005  0.0000
                                            0.0000  0.0000  0.0000  0.0000  0.0000
   155. (0.99938) CR ( 1) C  42           s(100.00%)p 0.00(  0.00%)
                                            1.0000  0.0005  0.0000  0.0000 -0.0002
                                            0.0000  0.0004  0.0000  0.0006  0.0000
                                            0.0000  0.0000  0.0000  0.0000  0.0000
   156. (0.99925) CR ( 1) C  43           s(100.00%)p 0.00(  0.00%)
                                            1.0000  0.0003  0.0000  0.0000  0.0001
                                            0.0000  0.0000  0.0000  0.0009  0.0000
                                            0.0000  0.0000  0.0000  0.0000  0.0000
   157. (0.99938) CR ( 1) C  44           s(100.00%)p 0.00(  0.00%)
                                            1.0000  0.0005  0.0000  0.0000  0.0002
                                            0.0000  0.0004  0.0000  0.0006  0.0000
                                            0.0000  0.0000  0.0000  0.0000  0.0000
   158. (0.99925) CR ( 1) C  45           s(100.00%)p 0.00(  0.00%)
                                            1.0000  0.0003  0.0000  0.0000  0.0001
                                            0.0000  0.0007  0.0000  0.0005  0.0000
                                            0.0000  0.0000  0.0000  0.0000  0.0000
   159. (0.99927) CR ( 1) C  46           s(100.00%)p 0.00(  0.00%)
                                            1.0000  0.0003  0.0000  0.0000 -0.0005
                                            0.0000  0.0004  0.0000  0.0007  0.0000
                                            0.0000  0.0000  0.0000  0.0000  0.0000
   160. (0.99913) CR ( 1) C  47           s(100.00%)p 0.00(  0.00%)
                                            1.0000  0.0004  0.0000  0.0000  0.0016
                                           -0.0001  0.0004  0.0000  0.0008 -0.0001
                                            0.0000  0.0000  0.0000  0.0000  0.0000
   161. (0.99913) CR ( 1) C  48           s(100.00%)p 0.00(  0.00%)
                                            1.0000  0.0004  0.0000  0.0000  0.0016
                                            0.0000  0.0008 -0.0001 -0.0004  0.0000
                                            0.0000  0.0000  0.0000  0.0000  0.0000
   162. (0.99927) CR ( 1) C  49           s(100.00%)p 0.00(  0.00%)
                                            1.0000  0.0003  0.0000  0.0000  0.0005
                                            0.0000  0.0004  0.0000  0.0007  0.0000
                                            0.0000  0.0000  0.0000  0.0000  0.0000
   163. (0.99913) CR ( 1) C  50           s(100.00%)p 0.00(  0.00%)
                                            1.0000  0.0004  0.0000  0.0000  0.0016
                                           -0.0001 -0.0008  0.0001  0.0004  0.0000
                                            0.0000  0.0000  0.0000  0.0000  0.0000
   164. (0.99913) CR ( 1) C  51           s(100.00%)p 0.00(  0.00%)
                                            1.0000  0.0004  0.0000  0.0000  0.0016
                                           -0.0001 -0.0004  0.0000 -0.0008  0.0001
                                            0.0000  0.0000  0.0000  0.0000  0.0000
   165. (0.99913) CR ( 1) C  52           s(100.00%)p 0.00(  0.00%)
                                            1.0000  0.0004  0.0000  0.0000 -0.0016
                                            0.0001 -0.0008  0.0001  0.0004  0.0000
                                            0.0000  0.0000  0.0000  0.0000  0.0000
   166. (0.99913) CR ( 1) C  53           s(100.00%)p 0.00(  0.00%)
                                            1.0000  0.0004  0.0000  0.0000 -0.0016
                                            0.0001 -0.0004  0.0000 -0.0008  0.0001
                                            0.0000  0.0000  0.0000  0.0000  0.0000
   167. (0.99913) CR ( 1) C  54           s(100.00%)p 0.00(  0.00%)
                                            1.0000  0.0004  0.0000  0.0000 -0.0016
                                            0.0000  0.0008 -0.0001 -0.0004  0.0000
                                            0.0000  0.0000  0.0000  0.0000  0.0000
   168. (0.99913) CR ( 1) C  55           s(100.00%)p 0.00(  0.00%)
                                            1.0000  0.0004  0.0000  0.0000 -0.0016
                                            0.0001  0.0004  0.0000  0.0008 -0.0001
                                            0.0000  0.0000  0.0000  0.0000  0.0000
   169. (1.00000) CR ( 1) P  56           s(100.00%)
                                            1.0000  0.0000  0.0000  0.0000  0.0000
                                            0.0000  0.0000  0.0000  0.0000  0.0000
                                            0.0000  0.0000  0.0000  0.0000  0.0000
                                            0.0000  0.0000  0.0000  0.0000
   170. (0.99805) CR ( 2) P  56           s(100.00%)p 0.00(  0.00%)
                                            0.0000  1.0000  0.0003  0.0000  0.0000
                                            0.0000  0.0000  0.0000  0.0000 -0.0005
                                            0.0000  0.0000  0.0000  0.0000  0.0000
                                            0.0000  0.0000  0.0000  0.0000
   171. (0.99977) CR ( 3) P  56           s(  0.00%)p 1.00(100.00%)
                                            0.0000  0.0000  0.0000  0.0000  0.0000
                                            1.0000 -0.0004  0.0000  0.0000  0.0000
                                            0.0000  0.0000  0.0000  0.0000  0.0000
                                            0.0000  0.0000  0.0000  0.0000
   172. (0.99960) CR ( 4) P  56           s(  0.00%)p 1.00(100.00%)d 0.00(  0.00%)
                                            0.0000  0.0000  0.0002  0.0000  0.0000
                                            0.0000  0.0000  0.0000 -1.0000  0.0016
                                            0.0000  0.0000  0.0001  0.0000  0.0000
                                            0.0000 -0.0002  0.0000  0.0000
   173. (0.99949) CR ( 5) P  56           s(  0.00%)p 1.00(100.00%)
                                            0.0000  0.0000  0.0003  0.0000  0.0000
                                            0.0000  0.0000  0.0000  0.0000 -0.0004
                                            0.0000 -1.0000  0.0007  0.0000  0.0000
                                            0.0000  0.0000  0.0001  0.0000
   174. (0.00251) RY*( 1) C   1           s(  1.24%)p76.38( 94.72%)d 3.26(  4.04%)
                                            0.0000 -0.0331  0.1045  0.0196  0.0000
                                            0.0000  0.0243  0.4626 -0.0010  0.8559
                                            0.0000  0.0000 -0.1528  0.0788 -0.1044
   175. (0.00193) RY*( 2) C   1           s(  0.00%)p 1.00( 93.73%)d 0.07(  6.27%)
                                            0.0000  0.0000  0.0000  0.0000  0.0003
                                            0.9681  0.0000  0.0000  0.0000  0.0000
                                           -0.0612  0.2429  0.0000  0.0000  0.0000
   176. (0.00101) RY*( 3) C   1           s( 25.46%)p 2.79( 71.15%)d 0.13(  3.39%)
                                            0.0000 -0.0029  0.5034  0.0338  0.0000
                                            0.0000 -0.0027  0.7000  0.0121 -0.4704
                                            0.0000  0.0000 -0.0129  0.1358 -0.1237
   177. (0.00047) RY*( 4) C   1           s(  2.76%)p 3.81( 10.52%)d31.45( 86.73%)
                                            0.0000  0.0132  0.1584 -0.0481  0.0000
                                            0.0000  0.0063 -0.3183  0.0043 -0.0617
                                            0.0000  0.0000 -0.6777  0.2535 -0.5863
   178. (0.00036) RY*( 5) C   1           s( 36.94%)p 0.47( 17.26%)d 1.24( 45.80%)
                                            0.0000  0.0090  0.6064 -0.0404  0.0000
                                            0.0000 -0.0021 -0.3699  0.0186  0.1881
                                            0.0000  0.0000  0.5985  0.1043 -0.2982
   179. (0.00022) RY*( 6) C   1           s(  0.00%)p 1.00(  3.59%)d26.88( 96.41%)
                                            0.0000  0.0000  0.0000  0.0000 -0.0049
                                            0.1893  0.0000  0.0000  0.0000  0.0000
                                            0.8136 -0.5497  0.0000  0.0000  0.0000
   180. (0.00006) RY*( 7) C   1           s( 33.10%)p 0.16(  5.41%)d 1.86( 61.49%)
   181. (0.00004) RY*( 8) C   1           s( 30.63%)p 0.00(  0.06%)d 2.26( 69.32%)
   182. (0.00004) RY*( 9) C   1           s(  0.00%)p 1.00(  2.77%)d35.15( 97.23%)
   183. (0.00001) RY*(10) C   1           s( 70.01%)p 0.01(  0.87%)d 0.42( 29.12%)
   184. (0.00238) RY*( 1) C   2           s(  4.01%)p22.05( 88.45%)d 1.88(  7.54%)
                                            0.0000 -0.0022  0.1998 -0.0139 -0.0198
                                           -0.5610  0.0042 -0.6688 -0.0024  0.3493
                                           -0.0739  0.0361  0.0764 -0.1842  0.1700
   185. (0.00212) RY*( 2) C   2           s(  0.00%)p 1.00( 93.05%)d 0.07(  6.95%)
                                            0.0000 -0.0001  0.0018  0.0004  0.0002
                                            0.0022 -0.0059  0.4455 -0.0120  0.8555
                                           -0.1070 -0.2203 -0.0552  0.0407  0.0692
   186. (0.00136) RY*( 3) C   2           s( 23.98%)p 1.92( 46.11%)d 1.25( 29.91%)
                                            0.0000 -0.0271  0.4836  0.0723 -0.0250
                                           -0.4573  0.0118  0.4437 -0.0061 -0.2331
                                            0.4043 -0.2052  0.2172 -0.0591  0.2069
   187. (0.00113) RY*( 4) C   2           s( 48.14%)p 1.01( 48.47%)d 0.07(  3.39%)
                                            0.0000  0.0317  0.6924 -0.0310 -0.0027
                                            0.6384  0.0024 -0.2480 -0.0012  0.1252
                                            0.1229 -0.0630  0.0935 -0.0037  0.0781
   188. (0.00039) RY*( 5) C   2           s( 13.91%)p 0.71(  9.89%)d 5.48( 76.20%)
                                            0.0000 -0.0050  0.3627  0.0869 -0.0157
                                           -0.0706 -0.0140  0.2722  0.0071 -0.1388
                                           -0.7274  0.3696 -0.1273 -0.2749  0.0674
   189. (0.00015) RY*( 6) C   2           s(  0.00%)p 1.00(  0.26%)d99.99( 99.74%)
                                            0.0000  0.0000  0.0005  0.0020  0.0000
                                            0.0009  0.0036  0.0239  0.0069  0.0443
                                           -0.0962 -0.1665  0.5693 -0.4000 -0.6902
   190. (0.00005) RY*( 7) C   2           s( 12.36%)p 0.50(  6.19%)d 6.59( 81.45%)
   191. (0.00003) RY*( 8) C   2           s(  0.01%)p 1.00(  6.75%)d13.81( 93.24%)
   192. (0.00002) RY*( 9) C   2           s( 93.12%)p 0.01(  0.77%)d 0.07(  6.11%)
   193. (0.00002) RY*(10) C   2           s(  4.66%)p 0.01(  0.06%)d20.47( 95.29%)
   194. (0.00250) RY*( 1) C   3           s(  1.08%)p88.12( 94.81%)d 3.82(  4.11%)
                                            0.0000 -0.0328  0.0965  0.0192  0.0000
                                            0.0001  0.0149 -0.4466 -0.0193 -0.8649
                                            0.0000  0.0000 -0.1004  0.0384 -0.1719
   195. (0.00193) RY*( 2) C   3           s(  0.00%)p 1.00( 93.89%)d 0.07(  6.11%)
                                            0.0000  0.0000  0.0000  0.0000  0.0008
                                            0.9690  0.0000  0.0001  0.0000  0.0000
                                           -0.2301 -0.0905  0.0000  0.0000  0.0000
   196. (0.00095) RY*( 3) C   3           s( 27.74%)p 2.42( 67.04%)d 0.19(  5.22%)
                                            0.0000 -0.0028  0.5256  0.0336  0.0000
                                            0.0000 -0.0114  0.7632 -0.0055 -0.2963
                                            0.0000  0.0000 -0.0749  0.1872 -0.1075
   197. (0.00049) RY*( 4) C   3           s(  1.74%)p 6.86( 11.93%)d49.68( 86.34%)
                                            0.0000  0.0130  0.1233 -0.0447  0.0000
                                            0.0000  0.0015 -0.1553 -0.0078  0.3083
                                            0.0000  0.0000 -0.5682  0.1415 -0.7215
   198. (0.00036) RY*( 5) C   3           s( 35.73%)p 0.58( 20.60%)d 1.22( 43.68%)
                                            0.0000  0.0099  0.5963 -0.0404  0.0000
                                            0.0000 -0.0161 -0.3984 -0.0094  0.2165
                                            0.0000  0.0000 -0.0246  0.5219  0.4047
   199. (0.00022) RY*( 6) C   3           s(  0.00%)p 1.00(  3.37%)d28.66( 96.63%)
                                            0.0000  0.0000  0.0000  0.0000 -0.0041
                                            0.1836  0.0000  0.0000  0.0000  0.0000
                                            0.9146 -0.3602  0.0000  0.0001  0.0000
   200. (0.00006) RY*( 7) C   3           s( 33.95%)p 0.14(  4.68%)d 1.81( 61.36%)
   201. (0.00003) RY*( 8) C   3           s(  0.00%)p 1.00(  2.82%)d34.47( 97.18%)
   202. (0.00004) RY*( 9) C   3           s( 30.15%)p 0.00(  0.04%)d 2.32( 69.81%)
   203. (0.00001) RY*(10) C   3           s( 69.75%)p 0.01(  0.88%)d 0.42( 29.37%)
   204. (0.00238) RY*( 1) C   4           s(  4.01%)p22.04( 88.44%)d 1.88(  7.54%)
                                            0.0000 -0.0022  0.1998 -0.0140  0.0198
                                            0.5609  0.0042 -0.6688 -0.0024  0.3495
                                            0.0739 -0.0360  0.0764 -0.1842  0.1700
   205. (0.00212) RY*( 2) C   4           s(  0.00%)p 1.00( 93.05%)d 0.07(  6.95%)
                                            0.0000 -0.0001  0.0017  0.0004 -0.0002
                                           -0.0022 -0.0059  0.4456 -0.0120  0.8554
                                            0.1070  0.2203 -0.0552  0.0408  0.0691
   206. (0.00136) RY*( 3) C   4           s( 23.99%)p 1.92( 46.10%)d 1.25( 29.91%)
                                            0.0000 -0.0271  0.4837  0.0723  0.0250
                                            0.4572  0.0118  0.4436 -0.0061 -0.2331
                                           -0.4043  0.2053  0.2172 -0.0591  0.2069
   207. (0.00113) RY*( 4) C   4           s( 48.12%)p 1.01( 48.49%)d 0.07(  3.39%)
                                            0.0000  0.0318  0.6923 -0.0311  0.0027
                                           -0.6385  0.0024 -0.2480 -0.0012  0.1252
                                           -0.1229  0.0630  0.0935 -0.0037  0.0781
   208. (0.00039) RY*( 5) C   4           s( 13.91%)p 0.71(  9.88%)d 5.48( 76.20%)
                                            0.0000 -0.0050  0.3627  0.0869  0.0157
                                            0.0706 -0.0140  0.2722  0.0071 -0.1388
                                            0.7274 -0.3696 -0.1274 -0.2749  0.0675
   209. (0.00015) RY*( 6) C   4           s(  0.00%)p 1.00(  0.26%)d99.99( 99.74%)
                                            0.0000  0.0000  0.0005  0.0020  0.0000
                                           -0.0009  0.0036  0.0239  0.0069  0.0443
                                            0.0963  0.1666  0.5693 -0.4000 -0.6901
   210. (0.00005) RY*( 7) C   4           s( 12.37%)p 0.50(  6.19%)d 6.59( 81.45%)
   211. (0.00003) RY*( 8) C   4           s(  0.01%)p 1.00(  6.75%)d13.81( 93.24%)
   212. (0.00002) RY*( 9) C   4           s( 93.12%)p 0.01(  0.77%)d 0.07(  6.11%)
   213. (0.00002) RY*(10) C   4           s(  4.65%)p 0.01(  0.06%)d20.48( 95.29%)
   214. (0.00268) RY*( 1) C   5           s(  1.18%)p80.18( 94.52%)d 3.65(  4.31%)
                                            0.0000 -0.0279  0.1046  0.0084 -0.0067
                                            0.1329  0.0241  0.2778 -0.0041  0.9218
                                            0.0233  0.0161 -0.1430  0.0978 -0.1106
   215. (0.00162) RY*( 2) C   5           s(  0.06%)p99.99( 88.35%)d99.99( 11.59%)
                                            0.0000 -0.0024  0.0034  0.0234  0.0026
                                           -0.9288  0.0044 -0.0397  0.0054  0.1388
                                            0.1510 -0.2951 -0.0586 -0.0433 -0.0270
   216. (0.00120) RY*( 3) C   5           s( 25.09%)p 2.88( 72.27%)d 0.11(  2.64%)
                                            0.0000 -0.0187  0.4991  0.0381  0.0050
                                           -0.0997  0.0100  0.7854  0.0111 -0.3092
                                           -0.0515  0.0503 -0.0873  0.1104 -0.0368
   217. (0.00050) RY*( 4) C   5           s( 11.39%)p 1.34( 15.27%)d 6.44( 73.34%)
                                            0.0000  0.0188  0.3285 -0.0753  0.0008
                                            0.0382 -0.0005 -0.3715  0.0101 -0.1147
                                            0.0338 -0.0064 -0.4730  0.3339 -0.6300
   218. (0.00031) RY*( 5) C   5           s( 24.83%)p 0.36(  8.84%)d 2.67( 66.33%)
                                            0.0000  0.0097  0.4981 -0.0060  0.0016
                                           -0.1140 -0.0047 -0.2425  0.0161  0.1277
                                           -0.3412  0.1603  0.7003 -0.0070 -0.1756
   219. (0.00020) RY*( 6) C   5           s(  4.50%)p 1.42(  6.40%)d19.82( 89.10%)
                                            0.0000  0.0040  0.2116 -0.0132 -0.0026
                                            0.2506  0.0037  0.0197  0.0072 -0.0272
                                            0.7173 -0.4464  0.3050 -0.2243 -0.1842
   220. (0.00006) RY*( 7) C   5           s(  4.97%)p 0.41(  2.04%)d18.72( 92.99%)
   221. (0.00004) RY*( 8) C   5           s( 32.42%)p 0.25(  8.20%)d 1.83( 59.38%)
   222. (0.00003) RY*( 9) C   5           s(  9.86%)p 0.24(  2.42%)d 8.89( 87.72%)
   223. (0.00001) RY*(10) C   5           s( 85.86%)p 0.02(  1.73%)d 0.14( 12.41%)
   224. (0.00285) RY*( 1) C   6           s(  1.37%)p67.11( 92.11%)d 4.75(  6.52%)
                                            0.0000 -0.0220  0.1147  0.0095 -0.0114
                                           -0.9013  0.0172 -0.2931 -0.0088  0.1494
                                            0.0180 -0.0092  0.0611 -0.1898  0.1582
   225. (0.00149) RY*( 2) C   6           s( 17.61%)p 4.59( 80.87%)d 0.09(  1.53%)
                                            0.0000 -0.0307  0.4176  0.0270 -0.0112
                                           -0.2723  0.0140  0.7760 -0.0077 -0.3632
                                            0.0929 -0.0532 -0.0123  0.0552 -0.0247
   226. (0.00144) RY*( 3) C   6           s(  0.02%)p99.99( 85.15%)d99.99( 14.83%)
                                            0.0000 -0.0010  0.0141  0.0009 -0.0004
                                           -0.0077  0.0064 -0.3948  0.0112 -0.8339
                                            0.0862  0.1590  0.1979 -0.1371 -0.2402
   227. (0.00052) RY*( 4) C   6           s( 51.00%)p 0.26( 13.03%)d 0.71( 35.97%)
                                            0.0000  0.0199  0.7129 -0.0360 -0.0125
                                            0.3102 -0.0101 -0.1634  0.0052  0.0843
                                           -0.1823  0.0918  0.1889 -0.3777  0.3738
   228. (0.00033) RY*( 5) C   6           s(  7.19%)p 0.37(  2.67%)d12.54( 90.14%)
                                            0.0000  0.0032  0.2668  0.0263 -0.0090
                                           -0.1069 -0.0052 -0.1107  0.0026  0.0541
                                           -0.6166  0.3187  0.0372  0.5756 -0.2949
   229. (0.00014) RY*( 6) C   6           s(  0.00%)p 1.00(  8.97%)d10.14( 91.02%)
                                            0.0000  0.0000  0.0036  0.0002  0.0000
                                            0.0000  0.0004  0.1359  0.0006  0.2670
                                           -0.1010 -0.1942  0.5380 -0.3734 -0.6584
   230. (0.00008) RY*( 7) C   6           s(  0.00%)p 1.00(  5.95%)d15.80( 94.05%)
   231. (0.00006) RY*( 8) C   6           s( 16.50%)p 0.37(  6.09%)d 4.69( 77.41%)
   232. (0.00004) RY*( 9) C   6           s( 24.90%)p 0.15(  3.79%)d 2.86( 71.30%)
   233. (0.00000) RY*(10) C   6           s( 81.60%)p 0.02(  1.36%)d 0.21( 17.04%)
   234. (0.00268) RY*( 1) C   7           s(  1.22%)p77.58( 94.38%)d 3.62(  4.40%)
                                            0.0000 -0.0280  0.1063  0.0086 -0.0066
                                            0.1317  0.0175 -0.5836 -0.0176 -0.7650
                                           -0.0010 -0.0291 -0.0904  0.0607 -0.1770
   235. (0.00162) RY*( 2) C   7           s(  0.07%)p99.99( 88.48%)d99.99( 11.45%)
                                            0.0000 -0.0027  0.0105  0.0236  0.0026
                                           -0.9305 -0.0019 -0.1262 -0.0070 -0.0545
                                            0.3257  0.0485 -0.0613 -0.0410 -0.0252
   236. (0.00118) RY*( 3) C   7           s( 25.45%)p 2.82( 71.72%)d 0.11(  2.83%)
                                            0.0000 -0.0184  0.5027  0.0376  0.0050
                                           -0.0882 -0.0034  0.7118 -0.0143 -0.4499
                                           -0.0779  0.0104 -0.0095  0.0554 -0.1379
   237. (0.00050) RY*( 4) C   7           s( 10.68%)p 1.46( 15.55%)d 6.91( 73.77%)
                                            0.0000  0.0187  0.3175 -0.0753  0.0006
                                            0.0403 -0.0082 -0.1255 -0.0055  0.3715
                                            0.0304 -0.0250 -0.5097  0.3535 -0.5928
   238. (0.00031) RY*( 5) C   7           s( 25.14%)p 0.36(  8.98%)d 2.62( 65.89%)
                                            0.0000  0.0100  0.5012 -0.0074  0.0014
                                           -0.1105 -0.0160 -0.2475 -0.0055  0.1265
                                           -0.3222  0.1859  0.0671  0.4352  0.5715
   239. (0.00020) RY*( 6) C   7           s(  4.38%)p 1.46(  6.39%)d20.39( 89.24%)
                                            0.0000  0.0040  0.2087 -0.0133 -0.0025
                                            0.2501 -0.0037  0.0351 -0.0072 -0.0029
                                            0.7810 -0.3278 -0.1626  0.0970  0.3729
   240. (0.00005) RY*( 7) C   7           s( 27.52%)p 0.21(  5.74%)d 2.42( 66.74%)
   241. (0.00006) RY*( 8) C   7           s( 10.33%)p 0.46(  4.78%)d 8.22( 84.90%)
   242. (0.00003) RY*( 9) C   7           s(  9.70%)p 0.24(  2.32%)d 9.07( 87.97%)
   243. (0.00001) RY*(10) C   7           s( 85.67%)p 0.02(  1.71%)d 0.15( 12.62%)
   244. (0.00229) RY*( 1) C   8           s(  0.00%)p 1.00( 93.12%)d 0.07(  6.88%)
                                            0.0000  0.0001  0.0005  0.0003 -0.0001
                                           -0.0040 -0.0056  0.4409 -0.0107  0.8582
                                            0.1131  0.2189 -0.0531  0.0374  0.0625
   245. (0.00222) RY*( 2) C   8           s(  2.23%)p42.27( 94.28%)d 1.56(  3.48%)
                                            0.0000  0.0018  0.1480  0.0200 -0.0041
                                           -0.5994  0.0032  0.6783 -0.0015 -0.3513
                                           -0.1195  0.0611 -0.0057  0.1099 -0.0686
   246. (0.00157) RY*( 3) C   8           s( 37.78%)p 0.94( 35.34%)d 0.71( 26.88%)
                                            0.0000 -0.0222  0.6114  0.0591  0.0287
                                            0.5230  0.0122  0.2510 -0.0063 -0.1260
                                           -0.3057  0.1573  0.2145 -0.1698  0.2752
   247. (0.00114) RY*( 4) C   8           s( 39.74%)p 1.48( 58.69%)d 0.04(  1.57%)
                                            0.0000  0.0326  0.6282 -0.0410  0.0057
                                           -0.5471 -0.0001 -0.4780  0.0002  0.2428
                                           -0.0246  0.0136  0.0482 -0.0767  0.0820
   248. (0.00030) RY*( 5) C   8           s(  6.15%)p 0.83(  5.08%)d14.44( 88.77%)
                                            0.0000 -0.0013  0.2443  0.0428  0.0153
                                            0.0704 -0.0099  0.1893  0.0050 -0.0983
                                            0.7761 -0.3975 -0.1291 -0.3210  0.0875
   249. (0.00014) RY*( 6) C   8           s(  0.00%)p 1.00(  0.63%)d99.99( 99.37%)
                                            0.0000  0.0001 -0.0008  0.0016  0.0000
                                            0.0002  0.0030  0.0377  0.0059  0.0692
                                            0.0292  0.0477  0.5770 -0.4104 -0.6995
   250. (0.00004) RY*( 7) C   8           s( 22.88%)p 0.25(  5.72%)d 3.12( 71.40%)
   251. (0.00003) RY*( 8) C   8           s(  0.01%)p99.99(  6.32%)d99.99( 93.67%)
   252. (0.00002) RY*( 9) C   8           s(  1.91%)p 0.17(  0.33%)d51.10( 97.75%)
   253. (0.00002) RY*(10) C   8           s( 89.43%)p 0.01(  0.52%)d 0.11( 10.04%)
   254. (0.00282) RY*( 1) C   9           s(  4.85%)p19.19( 93.13%)d 0.41(  2.01%)
                                            0.0000 -0.0346  0.2167  0.0197  0.0000
                                            0.0000  0.0012 -0.7246  0.0201  0.6371
                                            0.0000  0.0000  0.0917  0.1037 -0.0313
   255. (0.00190) RY*( 2) C   9           s(  0.00%)p 1.00( 93.51%)d 0.07(  6.49%)
                                            0.0000  0.0000 -0.0001  0.0000  0.0009
                                            0.9670  0.0000  0.0000  0.0000 -0.0001
                                           -0.2462 -0.0654  0.0000  0.0000  0.0000
   256. (0.00156) RY*( 3) C   9           s( 18.63%)p 4.20( 78.18%)d 0.17(  3.19%)
                                            0.0000  0.0024  0.4315  0.0126  0.0000
                                            0.0001 -0.0101  0.6424 -0.0122  0.6073
                                            0.0000  0.0000 -0.1657 -0.0158 -0.0651
   257. (0.00052) RY*( 4) C   9           s( 11.87%)p 0.39(  4.62%)d 7.03( 83.51%)
                                            0.0000  0.0123  0.3435 -0.0250  0.0000
                                            0.0000 -0.0111  0.1119  0.0059 -0.1830
                                            0.0000  0.0000  0.5639  0.7166  0.0606
   258. (0.00037) RY*( 5) C   9           s( 33.70%)p 0.52( 17.42%)d 1.45( 48.88%)
                                            0.0000  0.0078  0.5791 -0.0396  0.0000
                                            0.0000 -0.0185 -0.2080 -0.0018 -0.3614
                                            0.0000 -0.0001 -0.6709  0.1826  0.0726
   259. (0.00022) RY*( 6) C   9           s(  0.00%)p 1.00(  3.50%)d27.61( 96.50%)
                                            0.0000  0.0000  0.0000  0.0000 -0.0029
                                            0.1869  0.0000  0.0000  0.0000  0.0000
                                            0.5114  0.8387  0.0000  0.0001  0.0000
   260. (0.00006) RY*( 7) C   9           s( 30.36%)p 0.20(  6.09%)d 2.09( 63.55%)
   261. (0.00004) RY*( 8) C   9           s( 31.97%)p 0.00(  0.03%)d 2.13( 67.99%)
   262. (0.00003) RY*( 9) C   9           s(  0.00%)p 1.00(  3.07%)d31.62( 96.93%)
   263. (0.00001) RY*(10) C   9           s( 68.75%)p 0.01(  0.49%)d 0.45( 30.76%)
   264. (0.00242) RY*( 1) C  10           s(  3.22%)p27.91( 89.81%)d 2.17(  6.97%)
                                            0.0000 -0.0015  0.1785 -0.0175 -0.0187
                                           -0.5424  0.0046 -0.4675  0.0052 -0.6204
                                            0.0019 -0.0596 -0.0754 -0.2374  0.0642
   265. (0.00213) RY*( 2) C  10           s(  0.11%)p99.99( 92.93%)d60.97(  6.96%)
                                            0.0000 -0.0009  0.0338 -0.0002 -0.0029
                                           -0.0876 -0.0121  0.8085  0.0067 -0.5174
                                           -0.2280  0.0831 -0.0647  0.0055  0.0804
   266. (0.00137) RY*( 3) C  10           s( 25.54%)p 1.79( 45.69%)d 1.13( 28.77%)
                                            0.0000 -0.0272  0.4996  0.0714 -0.0255
                                           -0.4599  0.0061  0.2199  0.0119  0.4430
                                            0.2040  0.3918 -0.2117 -0.2115 -0.0551
   267. (0.00114) RY*( 4) C  10           s( 45.97%)p 1.09( 50.12%)d 0.08(  3.91%)
                                            0.0000  0.0322  0.6765 -0.0329 -0.0020
                                            0.6473  0.0016 -0.1229  0.0038 -0.2590
                                            0.0673  0.1401 -0.0977 -0.0627 -0.0377
   268. (0.00048) RY*( 5) C  10           s( 16.08%)p 0.47(  7.57%)d 4.75( 76.35%)
                                            0.0000 -0.0046  0.3957  0.0646 -0.0162
                                           -0.0800 -0.0075  0.1028 -0.0147  0.2412
                                           -0.3542 -0.7458  0.1527 -0.1753  0.1669
   269. (0.00015) RY*( 6) C  10           s(  0.05%)p 6.45(  0.31%)d99.99( 99.65%)
                                            0.0000  0.0002  0.0052  0.0212 -0.0004
                                            0.0024 -0.0072 -0.0404  0.0026  0.0369
                                            0.1517 -0.1098 -0.5693  0.3792  0.7025
   270. (0.00006) RY*( 7) C  10           s( 11.50%)p 0.53(  6.14%)d 7.16( 82.37%)
   271. (0.00003) RY*( 8) C  10           s(  0.49%)p13.38(  6.60%)d99.99( 92.91%)
   272. (0.00002) RY*( 9) C  10           s( 96.66%)p 0.01(  0.77%)d 0.03(  2.57%)
   273. (0.00002) RY*(10) C  10           s(  0.56%)p 0.11(  0.06%)d99.99( 99.37%)
   274. (0.00251) RY*( 1) C  11           s(  1.35%)p70.24( 94.68%)d 2.95(  3.98%)
                                            0.0000 -0.0334  0.1095  0.0195  0.0000
                                            0.0000  0.0196  0.8779  0.0149 -0.4190
                                            0.0000  0.0000  0.0959  0.1680  0.0484
   275. (0.00192) RY*( 2) C  11           s(  0.00%)p 1.00( 93.65%)d 0.07(  6.35%)
                                            0.0000  0.0000  0.0000  0.0000  0.0002
                                            0.9677  0.0000  0.0000  0.0000  0.0000
                                            0.0924 -0.2345  0.0000  0.0000  0.0000
   276. (0.00101) RY*( 3) C  11           s( 23.48%)p 3.17( 74.33%)d 0.09(  2.19%)
                                            0.0000 -0.0033  0.4832  0.0364  0.0000
                                            0.0000  0.0038  0.3045 -0.0109  0.8065
                                            0.0000  0.0000  0.0152  0.1176 -0.0884
   277. (0.00050) RY*( 4) C  11           s(  3.15%)p 2.63(  8.30%)d28.07( 88.54%)
                                            0.0000  0.0125  0.1719 -0.0430  0.0000
                                            0.0000  0.0080 -0.2739  0.0002 -0.0892
                                            0.0000  0.0000  0.5746  0.7140  0.2132
   278. (0.00037) RY*( 5) C  11           s( 39.39%)p 0.42( 16.73%)d 1.11( 43.88%)
                                            0.0000  0.0095  0.6262 -0.0411  0.0000
                                            0.0000  0.0092 -0.1961 -0.0162 -0.3585
                                            0.0000 -0.0001  0.0164 -0.0907 -0.6560
   279. (0.00022) RY*( 6) C  11           s(  0.00%)p 1.00(  3.72%)d25.92( 96.28%)
                                            0.0000  0.0000  0.0000  0.0000 -0.0055
                                            0.1927  0.0000  0.0000  0.0000  0.0000
                                            0.3286  0.9246  0.0000  0.0000 -0.0001
   280. (0.00005) RY*( 7) C  11           s( 30.05%)p 0.10(  3.12%)d 2.22( 66.84%)
   281. (0.00004) RY*( 8) C  11           s(  0.00%)p 1.00(  2.72%)d35.82( 97.28%)
   282. (0.00004) RY*( 9) C  11           s( 35.47%)p 0.06(  2.03%)d 1.76( 62.50%)
   283. (0.00001) RY*(10) C  11           s( 67.25%)p 0.01(  0.78%)d 0.48( 31.97%)
   284. (0.00242) RY*( 1) C  12           s(  3.22%)p27.89( 89.81%)d 2.16(  6.97%)
                                            0.0000 -0.0015  0.1786 -0.0175  0.0187
                                            0.5424  0.0046 -0.4673  0.0052 -0.6206
                                           -0.0018  0.0596 -0.0754 -0.2374  0.0642
   285. (0.00213) RY*( 2) C  12           s(  0.11%)p99.99( 92.93%)d61.27(  6.96%)
                                            0.0000 -0.0009  0.0337 -0.0002  0.0029
                                            0.0874 -0.0121  0.8086  0.0067 -0.5173
                                            0.2280 -0.0831 -0.0647  0.0055  0.0804
   286. (0.00137) RY*( 3) C  12           s( 25.54%)p 1.79( 45.70%)d 1.13( 28.76%)
                                            0.0000 -0.0272  0.4996  0.0714  0.0255
                                            0.4600  0.0061  0.2199  0.0119  0.4430
                                           -0.2040 -0.3917 -0.2117 -0.2115 -0.0550
   287. (0.00114) RY*( 4) C  12           s( 45.97%)p 1.09( 50.12%)d 0.08(  3.91%)
                                            0.0000  0.0322  0.6765 -0.0329  0.0020
                                           -0.6473  0.0016 -0.1229  0.0038 -0.2589
                                           -0.0673 -0.1401 -0.0978 -0.0627 -0.0377
   288. (0.00048) RY*( 5) C  12           s( 16.08%)p 0.47(  7.56%)d 4.75( 76.36%)
                                            0.0000 -0.0046  0.3957  0.0646  0.0162
                                            0.0800 -0.0075  0.1027 -0.0147  0.2412
                                            0.3542  0.7458  0.1527 -0.1753  0.1670
   289. (0.00015) RY*( 6) C  12           s(  0.05%)p 6.45(  0.31%)d99.99( 99.65%)
                                            0.0000  0.0002  0.0052  0.0212  0.0004
                                           -0.0024 -0.0072 -0.0404  0.0026  0.0369
                                           -0.1517  0.1098 -0.5693  0.3792  0.7025
   290. (0.00006) RY*( 7) C  12           s( 11.50%)p 0.53(  6.14%)d 7.16( 82.37%)
   291. (0.00003) RY*( 8) C  12           s(  0.49%)p13.42(  6.60%)d99.99( 92.91%)
   292. (0.00002) RY*( 9) C  12           s( 96.66%)p 0.01(  0.77%)d 0.03(  2.57%)
   293. (0.00002) RY*(10) C  12           s(  0.56%)p 0.11(  0.06%)d99.99( 99.37%)
   294. (0.00271) RY*( 1) C  13           s(  1.09%)p86.49( 94.37%)d 4.16(  4.54%)
                                            0.0000 -0.0275  0.1004  0.0079 -0.0066
                                            0.1293  0.0039 -0.9241  0.0249  0.2692
                                           -0.0192  0.0231  0.1498  0.1456 -0.0288
   295. (0.00162) RY*( 2) C  13           s(  0.07%)p99.99( 88.38%)d99.99( 11.55%)
                                            0.0000 -0.0027  0.0110  0.0234  0.0024
                                           -0.9304 -0.0055 -0.1313  0.0043 -0.0310
                                            0.2934  0.1515  0.0613  0.0019  0.0518
   296. (0.00121) RY*( 3) C  13           s( 26.18%)p 2.71( 71.03%)d 0.11(  2.79%)
                                            0.0000 -0.0188  0.5099  0.0369  0.0047
                                           -0.0906 -0.0111  0.2995  0.0095  0.7824
                                           -0.0591 -0.0684  0.0708  0.0910 -0.0802
   297. (0.00050) RY*( 4) C  13           s(  9.74%)p 1.50( 14.59%)d 7.77( 75.67%)
                                            0.0000  0.0182  0.3029 -0.0727  0.0007
                                            0.0452 -0.0094  0.1279  0.0000 -0.3570
                                            0.0127  0.0558  0.5125  0.7002  0.0234
   298. (0.00032) RY*( 5) C  13           s( 25.98%)p 0.39( 10.23%)d 2.46( 63.79%)
                                            0.0000  0.0110  0.5094 -0.0137  0.0007
                                           -0.0920 -0.0170 -0.1289 -0.0050 -0.2774
                                           -0.1146 -0.3024 -0.6957  0.1978  0.1008
   299. (0.00020) RY*( 6) C  13           s(  3.36%)p 2.05(  6.88%)d26.70( 89.76%)
                                            0.0000  0.0033  0.1830 -0.0106 -0.0024
                                            0.2561 -0.0062  0.0321  0.0038  0.0462
                                            0.4492  0.7340 -0.2638  0.0374  0.2934
   300. (0.00006) RY*( 7) C  13           s(  5.67%)p 0.41(  2.32%)d16.23( 92.01%)
   301. (0.00004) RY*( 8) C  13           s( 27.89%)p 0.28(  7.75%)d 2.31( 64.36%)
   302. (0.00004) RY*( 9) C  13           s( 14.56%)p 0.19(  2.76%)d 5.68( 82.68%)
   303. (0.00001) RY*(10) C  13           s( 85.62%)p 0.02(  1.72%)d 0.15( 12.66%)
   304. (0.00285) RY*( 1) C  14           s(  1.37%)p67.27( 92.04%)d 4.82(  6.59%)
                                            0.0000 -0.0220  0.1145  0.0095 -0.0112
                                           -0.9012  0.0088 -0.1502  0.0175 -0.2918
                                            0.0099  0.0182 -0.0602 -0.2338  0.0850
   305. (0.00149) RY*( 2) C  14           s( 16.48%)p 4.91( 81.01%)d 0.15(  2.51%)
                                            0.0000 -0.0297  0.4041  0.0259 -0.0108
                                           -0.2617  0.0040  0.5911  0.0154  0.6259
                                            0.0095  0.1118 -0.0505  0.0897  0.0437
   306. (0.00143) RY*( 3) C  14           s(  1.29%)p65.88( 85.02%)d10.61( 13.69%)
                                            0.0000 -0.0081  0.1131  0.0072 -0.0030
                                           -0.0691  0.0132 -0.6913 -0.0023  0.6061
                                            0.1715 -0.0546  0.1910 -0.1196 -0.2318
   307. (0.00052) RY*( 4) C  14           s( 50.68%)p 0.26( 13.17%)d 0.71( 36.15%)
                                            0.0000  0.0201  0.7106 -0.0380 -0.0123
                                            0.3114 -0.0052 -0.0806 -0.0100 -0.1673
                                           -0.0982 -0.1784 -0.1887 -0.5159  0.1351
   308. (0.00033) RY*( 5) C  14           s(  7.39%)p 0.37(  2.70%)d12.17( 89.91%)
                                            0.0000  0.0032  0.2706  0.0259 -0.0091
                                           -0.1084 -0.0028 -0.0566 -0.0050 -0.1093
                                           -0.3126 -0.6159 -0.0391  0.5449 -0.3516
   309. (0.00014) RY*( 6) C  14           s(  0.04%)p99.99(  9.17%)d99.99( 90.79%)
                                            0.0000 -0.0001  0.0182  0.0044  0.0005
                                           -0.0028  0.0001  0.2684  0.0006 -0.1403
                                           -0.1604  0.1043  0.5750 -0.3576 -0.6425
   310. (0.00008) RY*( 7) C  14           s(  0.04%)p99.99(  5.60%)d99.99( 94.37%)
   311. (0.00005) RY*( 8) C  14           s( 26.11%)p 0.37(  9.79%)d 2.45( 64.10%)
   312. (0.00005) RY*( 9) C  14           s( 15.30%)p 0.01(  0.12%)d 5.53( 84.58%)
   313. (0.00000) RY*(10) C  14           s( 81.49%)p 0.02(  1.38%)d 0.21( 17.13%)
   314. (0.00271) RY*( 1) C  15           s(  1.05%)p89.69( 94.47%)d 4.25(  4.48%)
                                            0.0000 -0.0277  0.0985  0.0080 -0.0068
                                            0.1269  0.0178  0.7551  0.0174 -0.5981
                                            0.0314  0.0056  0.0943  0.1825  0.0398
   315. (0.00163) RY*( 2) C  15           s(  0.07%)p99.99( 88.28%)d99.99( 11.65%)
                                            0.0000 -0.0026  0.0099  0.0242  0.0025
                                           -0.9309  0.0072  0.0517 -0.0018 -0.1159
                                           -0.0467  0.3287  0.0616  0.0014  0.0504
   316. (0.00115) RY*( 3) C  15           s( 25.69%)p 2.79( 71.73%)d 0.10(  2.58%)
                                            0.0000 -0.0188  0.5050  0.0391  0.0048
                                           -0.0757  0.0143  0.4654 -0.0029  0.7033
                                           -0.0036 -0.0659  0.0145  0.1439  0.0242
   317. (0.00050) RY*( 4) C  15           s( 10.52%)p 1.48( 15.54%)d 7.03( 73.94%)
                                            0.0000  0.0188  0.3150 -0.0747  0.0009
                                            0.0366  0.0052 -0.3733 -0.0081 -0.1207
                                            0.0261  0.0214  0.5085  0.6926 -0.0012
   318. (0.00032) RY*( 5) C  15           s( 25.13%)p 0.36(  8.97%)d 2.62( 65.89%)
                                            0.0000  0.0097  0.5012 -0.0052  0.0015
                                           -0.1189  0.0052 -0.1217 -0.0161 -0.2460
                                           -0.2001 -0.3319 -0.0709 -0.2625 -0.6594
   319. (0.00020) RY*( 6) C  15           s(  4.27%)p 1.51(  6.43%)d20.92( 89.30%)
                                            0.0000  0.0044  0.2057 -0.0182 -0.0028
                                            0.2523  0.0072 -0.0103 -0.0042  0.0229
                                            0.3165  0.7812  0.1583 -0.2635 -0.2967
   320. (0.00006) RY*( 7) C  15           s(  4.75%)p 0.49(  2.32%)d19.58( 92.94%)
   321. (0.00005) RY*( 8) C  15           s( 32.54%)p 0.25(  8.02%)d 1.83( 59.44%)
   322. (0.00003) RY*( 9) C  15           s( 10.46%)p 0.25(  2.60%)d 8.31( 86.94%)
   323. (0.00001) RY*(10) C  15           s( 85.69%)p 0.02(  1.69%)d 0.15( 12.63%)
   324. (0.00229) RY*( 1) C  16           s(  0.00%)p 1.00( 93.14%)d 0.07(  6.86%)
                                            0.0000  0.0000  0.0057  0.0014 -0.0002
                                           -0.0141 -0.0108  0.8651  0.0055 -0.4274
                                            0.2188 -0.1127 -0.0513  0.0403  0.0614
   325. (0.00222) RY*( 2) C  16           s(  2.27%)p41.52( 94.21%)d 1.55(  3.52%)
                                            0.0000  0.0004  0.1490  0.0218 -0.0035
                                           -0.5734  0.0024  0.3394  0.0034  0.7057
                                           -0.0663 -0.1212  0.0051  0.1071 -0.0683
   326. (0.00158) RY*( 3) C  16           s( 35.24%)p 1.09( 38.54%)d 0.74( 26.22%)
                                            0.0000 -0.0234  0.5902  0.0590  0.0286
                                            0.5536  0.0062  0.1289  0.0122  0.2476
                                           -0.1517 -0.2978 -0.2121 -0.3248  0.0075
   327. (0.00118) RY*( 4) C  16           s( 41.70%)p 1.35( 56.28%)d 0.05(  2.03%)
                                            0.0000  0.0319  0.6439 -0.0363  0.0063
                                           -0.5464  0.0002 -0.2381  0.0001 -0.4555
                                           -0.0274 -0.0526 -0.0559 -0.1131  0.0288
   328. (0.00031) RY*( 5) C  16           s(  6.68%)p 0.66(  4.42%)d13.30( 88.89%)
                                            0.0000 -0.0012  0.2560  0.0359  0.0154
                                            0.0619 -0.0043  0.0909 -0.0098  0.1783
                                            0.4076  0.7766  0.1440 -0.2416  0.2013
   329. (0.00014) RY*( 6) C  16           s(  0.04%)p16.00(  0.67%)d99.99( 99.29%)
                                            0.0000 -0.0002  0.0096  0.0180  0.0005
                                            0.0052 -0.0061 -0.0635  0.0024  0.0509
                                           -0.0295  0.0522 -0.5706  0.3980  0.7108
   330. (0.00003) RY*( 7) C  16           s( 17.89%)p 0.24(  4.23%)d 4.35( 77.89%)
   331. (0.00004) RY*( 8) C  16           s( 42.09%)p 0.05(  1.90%)d 1.33( 56.01%)
   332. (0.00003) RY*( 9) C  16           s(  0.28%)p22.09(  6.30%)d99.99( 93.42%)
   333. (0.00001) RY*(10) C  16           s( 53.95%)p 0.01(  0.34%)d 0.85( 45.70%)
   334. (0.00268) RY*( 1) C  17           s(  1.18%)p80.21( 94.51%)d 3.66(  4.31%)
                                            0.0000 -0.0279  0.1046  0.0084  0.0067
                                           -0.1330  0.0241  0.2778 -0.0041  0.9218
                                           -0.0233 -0.0161 -0.1431  0.0978 -0.1106
   335. (0.00162) RY*( 2) C  17           s(  0.06%)p99.99( 88.35%)d99.99( 11.60%)
                                            0.0000 -0.0024  0.0033  0.0234 -0.0026
                                            0.9287  0.0044 -0.0397  0.0054  0.1388
                                           -0.1511  0.2952 -0.0586 -0.0433 -0.0270
   336. (0.00120) RY*( 3) C  17           s( 25.10%)p 2.88( 72.26%)d 0.11(  2.64%)
                                            0.0000 -0.0187  0.4992  0.0380 -0.0050
                                            0.0998  0.0100  0.7854  0.0111 -0.3092
                                            0.0515 -0.0503 -0.0873  0.1104 -0.0369
   337. (0.00050) RY*( 4) C  17           s( 11.38%)p 1.34( 15.27%)d 6.44( 73.34%)
                                            0.0000  0.0188  0.3283 -0.0753 -0.0008
                                           -0.0382 -0.0005 -0.3715  0.0101 -0.1147
                                           -0.0339  0.0065 -0.4732  0.3339 -0.6299
   338. (0.00031) RY*( 5) C  17           s( 24.83%)p 0.36(  8.85%)d 2.67( 66.32%)
                                            0.0000  0.0097  0.4982 -0.0060 -0.0016
                                            0.1140 -0.0047 -0.2426  0.0161  0.1277
                                            0.3410 -0.1602  0.7002 -0.0069 -0.1758
   339. (0.00020) RY*( 6) C  17           s(  4.49%)p 1.43(  6.40%)d19.84( 89.10%)
                                            0.0000  0.0040  0.2115 -0.0132  0.0026
                                           -0.2507  0.0037  0.0198  0.0072 -0.0272
                                           -0.7173  0.4464  0.3049 -0.2243 -0.1842
   340. (0.00006) RY*( 7) C  17           s(  4.97%)p 0.41(  2.04%)d18.72( 92.99%)
   341. (0.00004) RY*( 8) C  17           s( 32.42%)p 0.25(  8.20%)d 1.83( 59.38%)
   342. (0.00003) RY*( 9) C  17           s(  9.87%)p 0.25(  2.42%)d 8.89( 87.72%)
   343. (0.00001) RY*(10) C  17           s( 85.86%)p 0.02(  1.73%)d 0.14( 12.41%)
   344. (0.00229) RY*( 1) C  18           s(  0.00%)p 1.00( 93.12%)d 0.07(  6.88%)
                                            0.0000  0.0001  0.0006  0.0003  0.0001
                                            0.0046 -0.0056  0.4415 -0.0107  0.8579
                                           -0.1130 -0.2189 -0.0531  0.0376  0.0624
   345. (0.00222) RY*( 2) C  18           s(  2.22%)p42.41( 94.29%)d 1.57(  3.48%)
                                            0.0000  0.0019  0.1478  0.0199  0.0042
                                            0.5996  0.0032  0.6778 -0.0015 -0.3521
                                            0.1196 -0.0609 -0.0057  0.1100 -0.0687
   346. (0.00157) RY*( 3) C  18           s( 37.78%)p 0.94( 35.34%)d 0.71( 26.88%)
                                            0.0000 -0.0222  0.6114  0.0591 -0.0287
                                           -0.5228  0.0122  0.2513 -0.0063 -0.1261
                                            0.3057 -0.1574  0.2145 -0.1698  0.2752
   347. (0.00114) RY*( 4) C  18           s( 39.75%)p 1.48( 58.68%)d 0.04(  1.57%)
                                            0.0000  0.0326  0.6283 -0.0410 -0.0057
                                            0.5471 -0.0001 -0.4780  0.0002  0.2428
                                            0.0246 -0.0136  0.0482 -0.0768  0.0820
   348. (0.00030) RY*( 5) C  18           s(  6.15%)p 0.83(  5.08%)d14.44( 88.77%)
                                            0.0000 -0.0013  0.2442  0.0427 -0.0153
                                           -0.0704 -0.0099  0.1893  0.0050 -0.0983
                                           -0.7761  0.3974 -0.1290 -0.3210  0.0875
   349. (0.00014) RY*( 6) C  18           s(  0.00%)p 1.00(  0.63%)d99.99( 99.37%)
                                            0.0000  0.0001 -0.0008  0.0016  0.0000
                                           -0.0002  0.0030  0.0377  0.0059  0.0692
                                           -0.0292 -0.0477  0.5769 -0.4103 -0.6996
   350. (0.00004) RY*( 7) C  18           s( 22.89%)p 0.25(  5.71%)d 3.12( 71.40%)
   351. (0.00003) RY*( 8) C  18           s(  0.01%)p99.99(  6.32%)d99.99( 93.67%)
   352. (0.00002) RY*( 9) C  18           s(  1.92%)p 0.17(  0.33%)d51.02( 97.75%)
   353. (0.00002) RY*(10) C  18           s( 89.43%)p 0.01(  0.52%)d 0.11( 10.05%)
   354. (0.00268) RY*( 1) C  19           s(  1.22%)p77.55( 94.38%)d 3.62(  4.40%)
                                            0.0000 -0.0280  0.1064  0.0086  0.0066
                                           -0.1317  0.0175 -0.5836 -0.0176 -0.7650
                                            0.0010  0.0291 -0.0904  0.0607 -0.1770
   355. (0.00162) RY*( 2) C  19           s(  0.07%)p99.99( 88.48%)d99.99( 11.46%)
                                            0.0000 -0.0027  0.0105  0.0236 -0.0026
                                            0.9305 -0.0019 -0.1262 -0.0070 -0.0545
                                           -0.3258 -0.0484 -0.0613 -0.0410 -0.0252
   356. (0.00118) RY*( 3) C  19           s( 25.46%)p 2.82( 71.71%)d 0.11(  2.83%)
[truncated: 3,461,579 more chars]
