# Supplementary material for: Phosphorus-doped T-graphene nanocapsule toward O3 and SO2 gas sensing: a DFT and QTAIM analysis
Source: Sci Rep. 2024 Feb 12;14:3467. doi: 10.1038/s41598-024-54110-z (PMC10859388; doi:10.1038/s41598-024-54110-z)
Supplement: Supplementary file 1 — Supplementary Information. [file 41598_2024_54110_MOESM1_ESM.zip › SI/P_TG_F_HSEH1_zWluJo.LOG]

 Entering Link 1 = C:\G09W\l1.exe PID=      1792.
  
 Copyright (c) 1988,1990,1992,1993,1995,1998,2003,2009,2013,
            Gaussian, Inc.  All Rights Reserved.
  
 This is part of the Gaussian(R) 09 program.  It is based on
 the Gaussian(R) 03 system (copyright 2003, Gaussian, Inc.),
 the Gaussian(R) 98 system (copyright 1998, Gaussian, Inc.),
 the Gaussian(R) 94 system (copyright 1995, Gaussian, Inc.),
 the Gaussian 92(TM) system (copyright 1992, Gaussian, Inc.),
 the Gaussian 90(TM) system (copyright 1990, Gaussian, Inc.),
 the Gaussian 88(TM) system (copyright 1988, Gaussian, Inc.),
 the Gaussian 86(TM) system (copyright 1986, Carnegie Mellon
 University), and the Gaussian 82(TM) system (copyright 1983,
 Carnegie Mellon University). Gaussian is a federally registered
 trademark of Gaussian, Inc.
  
 This software contains proprietary and confidential information,
 including trade secrets, belonging to Gaussian, Inc.
  
 This software is provided under written license and may be
 used, copied, transmitted, or stored only in accord with that
 written license.
  
 The following legend is applicable only to US Government
 contracts under FAR:
  
                    RESTRICTED RIGHTS LEGEND
  
 Use, reproduction and disclosure by the US Government is
 subject to restrictions as set forth in subparagraphs (a)
 and (c) of the Commercial Computer Software - Restricted
 Rights clause in FAR 52.227-19.
  
 Gaussian, Inc.
 340 Quinnipiac St., Bldg. 40, Wallingford CT 06492
  
  
 ---------------------------------------------------------------
 Warning -- This program may not be used in any manner that
 competes with the business of Gaussian, Inc. or will provide
 assistance to any competitor of Gaussian, Inc.  The licensee
 of this program is prohibited from giving any competitor of
 Gaussian, Inc. access to this program.  By using this program,
 the user acknowledges that Gaussian, Inc. is engaged in the
 business of creating and licensing software in the field of
 computational chemistry and represents and warrants to the
 licensee that it is not a competitor of Gaussian, Inc. and that
 it will not use this program in any manner prohibited above.
 ---------------------------------------------------------------
  

 Cite this work as:
 Gaussian 09, Revision D.01,
 M. J. Frisch, G. W. Trucks, H. B. Schlegel, G. E. Scuseria, 
 M. A. Robb, J. R. Cheeseman, G. Scalmani, V. Barone, B. Mennucci, 
 G. A. Petersson, H. Nakatsuji, M. Caricato, X. Li, H. P. Hratchian, 
 A. F. Izmaylov, J. Bloino, G. Zheng, J. L. Sonnenberg, M. Hada, 
 M. Ehara, K. Toyota, R. Fukuda, J. Hasegawa, M. Ishida, T. Nakajima, 
 Y. Honda, O. Kitao, H. Nakai, T. Vreven, J. A. Montgomery, Jr., 
 J. E. Peralta, F. Ogliaro, M. Bearpark, J. J. Heyd, E. Brothers, 
 K. N. Kudin, V. N. Staroverov, T. Keith, R. Kobayashi, J. Normand, 
 K. Raghavachari, A. Rendell, J. C. Burant, S. S. Iyengar, J. Tomasi, 
 M. Cossi, N. Rega, J. M. Millam, M. Klene, J. E. Knox, J. B. Cross, 
 V. Bakken, C. Adamo, J. Jaramillo, R. Gomperts, R. E. Stratmann, 
 O. Yazyev, A. J. Austin, R. Cammi, C. Pomelli, J. W. Ochterski, 
 R. L. Martin, K. Morokuma, V. G. Zakrzewski, G. A. Voth, 
 P. Salvador, J. J. Dannenberg, S. Dapprich, A. D. Daniels, 
 O. Farkas, J. B. Foresman, J. V. Ortiz, J. Cioslowski, 
 and D. J. Fox, Gaussian, Inc., Wallingford CT, 2013.
 
 ******************************************
 Gaussian 09:  IA32W-G09RevD.01 24-Apr-2013
                23-Oct-2023 
 ******************************************
 %nprocshared=3
 Will use up to    3 processors via shared memory.
 %mem=1GB
 %chk=E:\MTA\Capsule\HSEH1PBE\P_TG_F_hseh1.chk
 ------------------------------------------
 # freq uhseh1pbe/lanl2dz geom=connectivity
 ------------------------------------------
 1/10=4,30=1,38=1,57=2/1,3;
 2/12=2,17=6,18=5,40=1/2;
 3/5=6,6=3,11=2,16=1,25=1,30=1,71=2,74=-51,116=2,140=1/1,2,3;
 4//1;
 5/5=2,38=5,98=1/2;
 8/6=4,10=90,11=11/1;
 11/6=1,8=1,9=11,15=111,16=1/1,2,10;
 10/6=1/2;
 6/7=2,8=2,9=2,10=2,18=1,28=1/1;
 7/8=1,10=1,25=1/1,2,3,16;
 1/10=4,30=1/3;
 99//99;
 -----
 RG NT
 -----
 Symbolic Z-matrix:
 Charge =  0 Multiplicity = 2
 C                     0.        2.3333    0.22068 
 C                    -1.06333   2.18492  -0.81123 
 C                     0.        1.62389  -1.69694 
 C                     1.06333   2.18492  -0.81123 
 C                    -3.44524   2.35274   0.25067 
 C                    -4.50502   1.95031  -0.67971 
 C                    -3.45615   1.61418  -1.67114 
 C                    -2.4027    2.23955  -0.82214 
 C                     0.       -0.23004   2.11489 
 C                    -1.05626   0.81507   1.98628 
 C                     0.        1.70821   1.44064 
 C                     1.05626   0.81507   1.98628 
 C                    -3.4744   -0.13434   2.26861 
 C                    -4.50743   0.83517   1.86197 
 C                    -3.43589   1.78631   1.51273 
 C                    -2.39531   0.8867    2.09865 
 C                     3.44524   2.35274   0.25067 
 C                     2.4027    2.23955  -0.82214 
 C                     3.45615   1.61418  -1.67114 
 C                     4.50502   1.95031  -0.67971 
 C                     3.4744   -0.13434   2.26861 
 C                     2.39531   0.8867    2.09865 
 C                     3.43589   1.78631   1.51273 
 C                     4.50743   0.83517   1.86197 
 C                    -1.11953  -2.14281   0.8574 
 C                     0.       -1.50776   1.57084 
 C                     1.11953  -2.14281   0.8574 
 C                    -3.49123  -2.16152  -0.17873 
 C                    -4.55305  -1.71714   0.75865 
 C                    -3.50686  -1.39963   1.73597 
 C                    -2.45786  -2.07175   0.88573 
 C                     3.49123  -2.16152  -0.17873 
 C                     2.45786  -2.07175   0.88573 
 C                     3.50686  -1.39963   1.73597 
 C                     4.55305  -1.71714   0.75865 
 C                     0.        0.37148  -2.24237 
 C                    -1.05114  -0.68818  -2.07295 
 C                    0.        -1.58748  -1.65705 
 C                     1.05114  -0.68818  -2.07295 
 C                    -3.45752   0.34222  -2.20309 
 C                    -3.4587   -1.57575  -1.43859 
 C                    -2.41532  -0.71685  -2.07043 
 C                     3.45752   0.34222  -2.20309 
 C                     2.41532  -0.71685  -2.07043 
 C                     3.4587   -1.57575  -1.43859 
 C                     4.51267  -0.59777  -1.78004 
 C                    -5.54982  -0.25235  -0.92711 
 C                    -5.57625  -0.84332   0.42202 
 C                    -4.51267  -0.59777  -1.78004 
 C                    -5.55199   1.10147  -0.34106 
 C                    -5.55688   0.51206   1.00788 
 C                     5.55199   1.10147  -0.34106 
 C                     5.55688   0.51206   1.00788 
 C                     5.57625  -0.84332   0.42202 
 C                     5.54982  -0.25235  -0.92711 
 P                     0.       -2.94006  -0.42054 
 

 GradGradGradGradGradGradGradGradGradGradGradGradGradGradGradGradGradGrad
 Berny optimization.
 Initialization pass.
 Trust Radius=3.00D-01 FncErr=1.00D-07 GrdErr=1.00D-07
 Number of steps in this run=      2 maximum allowed number of steps=      2.
 GradGradGradGradGradGradGradGradGradGradGradGradGradGradGradGradGradGrad

 Stoichiometry    C55P(2)
 Framework group  CS[SG(C7P),X(C48)]
 Deg. of freedom    85
 Full point group                 CS      NOp   2
 Largest Abelian subgroup         CS      NOp   2
 Largest concise Abelian subgroup CS      NOp   2
                         Standard orientation:                         
 ---------------------------------------------------------------------
 Center     Atomic      Atomic             Coordinates (Angstroms)
 Number     Number       Type             X           Y           Z
 ---------------------------------------------------------------------
      1          6           0       -2.343550   -0.027831    0.000000
      2          6           0       -2.086643   -1.038207    1.063328
      3          6           0       -1.434916   -1.859471    0.000000
      4          6           0       -2.086643   -1.038207   -1.063328
      5          6           0       -2.366051   -0.000068    3.445238
      6          6           0       -1.867301   -0.882563    4.505020
      7          6           0       -1.427993   -1.832788    3.456145
      8          6           0       -2.139811   -1.054845    2.402698
      9          6           0        0.004627    2.127359    0.000000
     10          6           0       -1.020973    1.888715    1.056259
     11          6           0       -1.851259    1.251504    0.000000
     12          6           0       -1.020973    1.888715   -1.056259
     13          6           0       -0.106826    2.270072    3.474401
     14          6           0       -1.027784    1.762982    4.507430
     15          6           0       -1.936561    1.314915    3.435895
     16          6           0       -1.104106    1.992869    2.395308
     17          6           0       -2.366051   -0.000068   -3.445238
     18          6           0       -2.139811   -1.054845   -2.402698
     19          6           0       -1.427993   -1.832788   -3.456145
     20          6           0       -1.867301   -0.882563   -4.505020
     21          6           0       -0.106826    2.270072   -3.474401
     22          6           0       -1.104106    1.992869   -2.395308
     23          6           0       -1.936561    1.314915   -3.435895
     24          6           0       -1.027784    1.762982   -4.507430
     25          6           0        2.039887    1.079651    1.119525
     26          6           0        1.332798    1.721781    0.000000
     27          6           0        2.039887    1.079651   -1.119525
     28          6           0        2.168285    0.051335    3.491235
     29          6           0        1.627072    0.936348    4.553051
     30          6           0        1.207782    1.874523    3.506859
     31          6           0        1.966216    1.100294    2.457859
     32          6           0        2.168285    0.051335   -3.491235
     33          6           0        1.966216    1.100294   -2.457859
     34          6           0        1.207782    1.874523   -3.506859
     35          6           0        1.627072    0.936348   -4.553051
     36          6           0       -0.131757   -2.269108    0.000000
     37          6           0        0.903985   -1.988351    1.051144
     38          6           0        1.754146   -1.479485    0.000000
     39          6           0        0.903985   -1.988351   -1.051144
     40          6           0       -0.106826   -2.226955    3.457520
     41          6           0        1.719326   -1.263501    3.458702
     42          6           0        0.932224   -1.982804    2.415318
     43          6           0       -0.106826   -2.226955   -3.457520
     44          6           0        0.932224   -1.982804   -2.415318
     45          6           0        1.719326   -1.263501   -3.458702
     46          6           0        0.783045   -1.706671   -4.512670
     47          6           0        0.349178   -0.895149    5.549820
     48          6           0        0.793847    0.509015    5.576249
     49          6           0        0.783045   -1.706671    4.512670
     50          6           0       -1.059127   -0.455869    5.551995
     51          6           0       -0.615985    0.947936    5.556876
     52          6           0       -1.059127   -0.455869   -5.551995
     53          6           0       -0.615985    0.947936   -5.556876
     54          6           0        0.793847    0.509015   -5.576249
     55          6           0        0.349178   -0.895149   -5.549820
     56         15           0        2.968075   -0.106608    0.000000
 ---------------------------------------------------------------------
 Rotational constants (GHZ):      0.1608997      0.0540813      0.0526059
 Standard basis: LANL2DZ (5D, 7F)
 There are   271 symmetry adapted cartesian basis functions of A'  symmetry.
 There are   232 symmetry adapted cartesian basis functions of A"  symmetry.
 There are   271 symmetry adapted basis functions of A'  symmetry.
 There are   232 symmetry adapted basis functions of A"  symmetry.
   503 basis functions,  1387 primitive gaussians,   503 cartesian basis functions
   168 alpha electrons      167 beta electrons
       nuclear repulsion energy      6995.7889032469 Hartrees.
 NAtoms=   56 NActive=   56 NUniq=   32 SFac= 3.06D+00 NAtFMM=   60 NAOKFM=F Big=F
 Integral buffers will be    262144 words long.
 Raffenetti 2 integral format.
 Two-electron integral symmetry is turned on.
 One-electron integrals computed using PRISM.
   2 Symmetry operations used in ECPInt.
 ECPInt:  NShTT=   39060 NPrTT=  347238 LenC2=   35538 LenP2D=  161657.
 LDataN:  DoStor=T MaxTD1= 3 Len=   28
 NBasis=   503 RedAO= T EigKep=  3.61D-05  NBF=   271   232
 NBsUse=   503 1.00D-06 EigRej= -1.00D+00 NBFU=   271   232
 ExpMin= 1.15D-01 ExpMax= 4.23D+03 ExpMxC= 1.46D+02 IAcc=1 IRadAn=         1 AccDes= 0.00D+00
 Harris functional with IExCor= 1009 and IRadAn=       1 diagonalized for initial guess.
 HarFok:  IExCor= 1009 AccDes= 0.00D+00 IRadAn=         1 IDoV= 1 UseB2=F ITyADJ=14
 ICtDFT=  3500011 ScaDFX=  1.000000  1.000000  1.000000  1.000000
 FoFCou: FMM=F IPFlag=           0 FMFlag=      100000 FMFlg1=           0
         NFxFlg=           0 DoJE=T BraDBF=F KetDBF=T FulRan=T
         wScrn=  0.000000 ICntrl=     500 IOpCl=  0 I1Cent=   200000004 NGrid=           0
         NMat0=    1 NMatS0=      1 NMatT0=    0 NMatD0=    1 NMtDS0=    0 NMtDT0=    0
 Petite list used in FoFCou.
 Initial guess orbital symmetries:
 Alpha Orbitals:
       Occupied  (A') (A") (A') (A') (A") (A') (A") (A') (A') (A")
                 (A') (A") (A") (A') (A") (A') (A") (A') (A") (A')
                 (A") (A') (A") (A') (A") (A') (A') (A") (A') (A")
                 (A') (A") (A') (A") (A') (A") (A') (A") (A') (A")
                 (A') (A') (A') (A") (A') (A") (A') (A") (A') (A")
                 (A') (A') (A") (A') (A') (A') (A") (A') (A') (A')
                 (A") (A") (A') (A") (A') (A') (A") (A') (A') (A")
                 (A") (A') (A") (A") (A') (A') (A") (A') (A') (A")
                 (A") (A') (A') (A') (A") (A") (A') (A') (A') (A')
                 (A") (A") (A') (A') (A") (A') (A') (A') (A") (A")
                 (A") (A") (A') (A") (A') (A') (A') (A") (A") (A")
                 (A') (A') (A") (A') (A") (A") (A') (A") (A') (A')
                 (A") (A") (A") (A') (A') (A') (A') (A') (A') (A")
                 (A") (A') (A") (A") (A") (A") (A') (A") (A') (A')
                 (A') (A") (A') (A') (A") (A') (A") (A') (A") (A')
                 (A") (A") (A') (A") (A") (A") (A') (A") (A') (A')
                 (A') (A") (A") (A") (A') (A') (A') (A')
       Virtual   (A') (A') (A") (A") (A') (A") (A") (A') (A') (A')
                 (A") (A') (A") (A') (A") (A") (A') (A') (A') (A")
                 (A") (A') (A") (A") (A") (A') (A') (A') (A') (A')
                 (A") (A') (A") (A') (A") (A") (A") (A") (A') (A')
                 (A') (A') (A") (A") (A') (A') (A") (A") (A') (A")
                 (A') (A') (A") (A") (A') (A") (A') (A') (A') (A")
                 (A') (A') (A") (A') (A") (A") (A') (A") (A') (A')
                 (A") (A') (A") (A') (A') (A") (A') (A') (A") (A')
                 (A') (A") (A") (A') (A') (A") (A') (A") (A') (A")
                 (A') (A") (A") (A") (A') (A') (A") (A") (A") (A')
                 (A') (A") (A') (A') (A") (A') (A") (A') (A') (A")
                 (A") (A') (A") (A') (A') (A") (A') (A") (A') (A')
                 (A") (A") (A') (A') (A') (A") (A') (A') (A") (A')
                 (A") (A') (A") (A') (A") (A") (A') (A") (A') (A")
                 (A") (A') (A') (A") (A") (A') (A') (A") (A') (A")
                 (A') (A') (A') (A") (A') (A") (A") (A") (A') (A')
                 (A') (A") (A') (A") (A") (A") (A') (A') (A') (A')
                 (A") (A') (A') (A") (A') (A') (A") (A') (A") (A')
                 (A") (A") (A') (A") (A') (A") (A') (A") (A') (A")
                 (A') (A") (A") (A') (A') (A') (A') (A") (A") (A')
                 (A") (A') (A') (A") (A") (A') (A") (A') (A') (A")
                 (A") (A') (A') (A") (A") (A') (A') (A') (A") (A')
                 (A") (A') (A") (A') (A") (A') (A") (A") (A') (A")
                 (A") (A') (A') (A") (A') (A') (A') (A") (A') (A")
                 (A') (A") (A") (A') (A") (A") (A') (A") (A') (A')
                 (A") (A') (A") (A') (A") (A") (A') (A') (A") (A')
                 (A') (A") (A') (A") (A") (A') (A") (A") (A') (A")
                 (A') (A") (A') (A') (A") (A") (A') (A") (A") (A')
                 (A") (A') (A') (A") (A') (A") (A') (A") (A") (A')
                 (A') (A') (A") (A') (A") (A') (A') (A") (A') (A")
                 (A') (A") (A') (A") (A') (A") (A') (A') (A") (A")
                 (A") (A") (A') (A') (A') (A') (A") (A') (A") (A")
                 (A') (A") (A') (A') (A") (A') (A') (A') (A') (A')
                 (A") (A") (A') (A") (A')
 Beta  Orbitals:
       Occupied  (A') (A") (A') (A') (A") (A') (A") (A') (A') (A")
                 (A') (A") (A") (A') (A") (A') (A") (A') (A") (A')
                 (A") (A') (A") (A') (A") (A') (A') (A") (A') (A")
                 (A') (A") (A') (A") (A') (A") (A') (A") (A') (A")
                 (A') (A') (A') (A") (A') (A") (A') (A") (A') (A")
                 (A') (A') (A") (A') (A') (A') (A") (A') (A') (A')
                 (A") (A") (A') (A") (A') (A') (A") (A') (A') (A")
                 (A") (A') (A") (A") (A') (A') (A") (A') (A') (A")
                 (A") (A') (A') (A') (A") (A") (A') (A') (A') (A')
                 (A") (A") (A') (A') (A") (A') (A') (A') (A") (A")
                 (A") (A") (A') (A") (A') (A') (A') (A") (A") (A")
                 (A') (A') (A") (A') (A") (A") (A') (A") (A') (A')
                 (A") (A") (A") (A') (A') (A') (A') (A') (A') (A")
                 (A") (A') (A") (A") (A") (A") (A') (A") (A') (A')
                 (A') (A") (A') (A') (A") (A') (A") (A') (A") (A')
                 (A") (A") (A') (A") (A") (A") (A') (A") (A') (A')
                 (A') (A") (A") (A") (A') (A') (A')
       Virtual   (A') (A') (A') (A") (A") (A') (A") (A") (A') (A')
                 (A') (A") (A') (A") (A') (A") (A") (A') (A') (A')
                 (A") (A") (A') (A") (A") (A") (A') (A') (A') (A')
                 (A') (A") (A') (A") (A') (A") (A") (A") (A") (A')
                 (A') (A') (A') (A") (A") (A') (A') (A") (A") (A')
                 (A") (A') (A') (A") (A") (A') (A") (A') (A') (A')
                 (A") (A') (A') (A") (A') (A") (A") (A') (A") (A')
                 (A') (A") (A') (A") (A') (A') (A") (A') (A') (A")
                 (A') (A') (A") (A") (A') (A') (A") (A') (A") (A')
                 (A") (A') (A") (A") (A") (A') (A') (A") (A") (A")
                 (A') (A') (A") (A') (A') (A") (A') (A") (A') (A')
                 (A") (A") (A') (A") (A') (A') (A") (A') (A") (A')
                 (A') (A") (A") (A') (A') (A') (A") (A') (A') (A")
                 (A') (A") (A') (A") (A') (A") (A") (A') (A") (A')
                 (A") (A") (A') (A') (A") (A") (A') (A') (A") (A')
                 (A") (A') (A') (A') (A") (A') (A") (A") (A") (A')
                 (A') (A') (A") (A') (A") (A") (A") (A') (A') (A')
                 (A') (A") (A') (A') (A") (A') (A') (A") (A') (A")
                 (A') (A") (A") (A') (A") (A') (A") (A') (A") (A')
                 (A") (A') (A") (A") (A') (A') (A') (A') (A") (A")
                 (A') (A") (A') (A') (A") (A") (A') (A") (A') (A')
                 (A") (A") (A') (A') (A") (A") (A') (A') (A') (A")
                 (A') (A") (A') (A") (A') (A") (A') (A") (A") (A')
                 (A") (A") (A') (A') (A") (A') (A') (A') (A") (A')
                 (A") (A') (A") (A") (A') (A") (A") (A') (A") (A')
                 (A') (A") (A') (A") (A') (A") (A") (A') (A') (A")
                 (A') (A') (A") (A') (A") (A") (A') (A") (A") (A')
                 (A") (A') (A") (A') (A') (A") (A") (A') (A") (A")
                 (A') (A") (A') (A') (A") (A') (A") (A') (A") (A")
                 (A') (A') (A') (A") (A') (A") (A') (A') (A") (A')
                 (A") (A') (A") (A') (A") (A') (A") (A') (A') (A")
                 (A") (A") (A") (A') (A') (A') (A') (A") (A') (A")
                 (A") (A') (A") (A') (A') (A") (A') (A') (A') (A')
                 (A') (A") (A") (A') (A") (A')
 The electronic state of the initial guess is 2-A'.
 Initial guess <Sx>= 0.0000 <Sy>= 0.0000 <Sz>= 0.5000 <S**2>= 0.7500 S= 0.5000
 Requested convergence on RMS density matrix=1.00D-08 within 128 cycles.
 Requested convergence on MAX density matrix=1.00D-06.
 Requested convergence on             energy=1.00D-06.
 No special actions if energy rises.
 Integral accuracy reduced to 1.0D-05 until final iterations.
 Problem detected with inexpensive integrals.
 Switching to full accuracy and repeating last cycle.
 Restarting incremental Fock formation.
 SCF Done:  E(UHSEH1PBE) =  -2098.49016487     A.U. after   38 cycles
            NFock= 38  Conv=0.73D-08     -V/T= 2.0057
 <Sx>= 0.0000 <Sy>= 0.0000 <Sz>= 0.5000 <S**2>= 1.0412 S= 0.6363
 <L.S>= 0.000000000000E+00
 Annihilation of the first spin contaminant:
 S**2 before annihilation     1.0412,   after     0.8555
 DoSCS=F DFT=T ScalE2(SS,OS)=  1.000000  1.000000
 Range of M.O.s used for correlation:     1   503
 NBasis=   503 NAE=   168 NBE=   167 NFC=     0 NFV=     0
 NROrb=    503 NOA=   168 NOB=   167 NVA=   335 NVB=   336

 **** Warning!!: The largest alpha MO coefficient is  0.17927791D+02


 **** Warning!!: The smallest alpha delta epsilon is  0.50784516D-01


 **** Warning!!: The largest beta MO coefficient is  0.17910842D+02


 **** Warning!!: The smallest beta delta epsilon is  0.48761174D-01

   2 Symmetry operations used in ECPInt.
 ECPInt:  NShTT=   39060 NPrTT=  347238 LenC2=   35538 LenP2D=  161657.
 LDataN:  DoStor=T MaxTD1= 4 Len=   56
 Number of processors reduced to   2 by ecpmxn.
 Symmetrizing basis deriv contribution to polar:
 IMax=3 JMax=2 DiffMx= 0.00D+00
 G2DrvN: will do    29 centers at a time, making    2 passes.
 Calling FoFCou, ICntrl=  3107 FMM=F I1Cent=   0 AccDes= 0.00D+00.
 Calling FoFCou, ICntrl=  3107 FMM=F I1Cent=   0 AccDes= 0.00D+00.
 End of G2Drv F.D. properties file   721 does not exist.
 End of G2Drv F.D. properties file   722 does not exist.
 End of G2Drv F.D. properties file   788 does not exist.
          IDoAtm=11111111111111111111111111111111111111111111111111
          IDoAtm=111111
          Differentiating once with respect to electric field.
                with respect to dipole field.
          Differentiating once with respect to nuclear coordinates.
          There are    99 degrees of freedom in the 1st order CPHF.  IDoFFX=4 NUNeed=    99.
     99 vectors produced by pass  0 Test12= 1.14D-13 1.01D-09 XBig12= 9.15D+03 4.56D+01.
 AX will form    99 AO Fock derivatives at one time.
     99 vectors produced by pass  1 Test12= 1.14D-13 1.01D-09 XBig12= 1.49D+03 3.29D+00.
     99 vectors produced by pass  2 Test12= 1.14D-13 1.01D-09 XBig12= 1.46D+02 1.10D+00.
     99 vectors produced by pass  3 Test12= 1.14D-13 1.01D-09 XBig12= 9.48D+00 2.51D-01.
     99 vectors produced by pass  4 Test12= 1.14D-13 1.01D-09 XBig12= 3.79D-01 4.69D-02.
     99 vectors produced by pass  5 Test12= 1.14D-13 1.01D-09 XBig12= 5.81D-03 4.39D-03.
     99 vectors produced by pass  6 Test12= 1.14D-13 1.01D-09 XBig12= 6.05D-05 3.90D-04.
     91 vectors produced by pass  7 Test12= 1.14D-13 1.01D-09 XBig12= 5.87D-07 3.28D-05.
     38 vectors produced by pass  8 Test12= 1.14D-13 1.01D-09 XBig12= 4.74D-09 3.54D-06.
      3 vectors produced by pass  9 Test12= 1.14D-13 1.01D-09 XBig12= 3.37D-11 2.91D-07.
      3 vectors produced by pass 10 Test12= 1.14D-13 1.01D-09 XBig12= 3.41D-13 3.06D-08.
      3 vectors produced by pass 11 Test12= 1.14D-13 1.01D-09 XBig12= 9.78D-15 3.83D-09.
      3 vectors produced by pass 12 Test12= 1.14D-13 1.01D-09 XBig12= 2.51D-15 6.96D-09.
      3 vectors produced by pass 13 Test12= 1.14D-13 1.01D-09 XBig12= 5.12D-15 8.82D-09.
      1 vectors produced by pass 14 Test12= 1.14D-13 1.01D-09 XBig12= 5.33D-16 2.03D-09.
 InvSVY:  IOpt=1 It=  1 EMax= 7.11D-14
 Solved reduced A of dimension   838 with    99 vectors.
 Isotropic polarizability for W=    0.000000      578.53 Bohr**3.
 End of Minotr F.D. properties file   721 does not exist.
 End of Minotr F.D. properties file   722 does not exist.
 End of Minotr F.D. properties file   788 does not exist.

 **********************************************************************

            Population analysis using the SCF density.

 **********************************************************************

 Orbital symmetries:
 Alpha Orbitals:
       Occupied  (A") (A') (A") (A') (A') (A") (A') (A') (A') (A')
                 (A") (A') (A") (A') (A") (A') (A") (A') (A') (A")
                 (A') (A") (A') (A") (A') (A") (A') (A") (A') (A")
                 (A') (A") (A') (A') (A") (A') (A") (A') (A") (A')
                 (A") (A') (A") (A') (A') (A") (A') (A") (A') (A")
                 (A') (A") (A') (A") (A') (A') (A") (A') (A') (A')
                 (A") (A") (A') (A") (A') (A') (A') (A") (A') (A")
                 (A") (A') (A") (A") (A') (A') (A') (A") (A') (A")
                 (A") (A') (A') (A') (A") (A") (A') (A') (A') (A')
                 (A") (A") (A') (A') (A") (A') (A') (A') (A") (A")
                 (A") (A") (A') (A") (A') (A') (A') (A") (A") (A")
                 (A') (A') (A") (A") (A') (A') (A") (A") (A') (A')
                 (A') (A") (A") (A") (A') (A') (A') (A') (A') (A")
                 (A") (A") (A') (A") (A') (A") (A') (A") (A") (A')
                 (A') (A') (A") (A') (A') (A') (A") (A") (A") (A")
                 (A') (A") (A') (A") (A") (A') (A") (A') (A") (A')
                 (A') (A") (A') (A") (A") (A') (A') (A')
       Virtual   (A') (A') (A") (A") (A') (A") (A") (A') (A') (A')
                 (A") (A') (A") (A") (A') (A") (A") (A') (A') (A')
                 (A") (A') (A") (A") (A') (A") (A') (A') (A') (A")
                 (A') (A') (A') (A") (A") (A") (A') (A") (A") (A')
                 (A') (A') (A") (A') (A') (A') (A") (A") (A") (A")
                 (A') (A') (A') (A') (A") (A") (A') (A') (A") (A')
                 (A") (A") (A') (A") (A') (A') (A") (A") (A') (A')
                 (A') (A") (A') (A") (A') (A') (A") (A') (A") (A")
                 (A") (A') (A") (A') (A') (A") (A') (A") (A') (A")
                 (A') (A") (A') (A") (A') (A') (A') (A') (A") (A')
                 (A") (A') (A") (A') (A") (A') (A") (A') (A") (A")
                 (A") (A') (A") (A') (A') (A') (A") (A') (A") (A")
                 (A') (A") (A') (A') (A") (A') (A') (A") (A") (A')
                 (A") (A') (A') (A") (A') (A") (A") (A') (A') (A")
                 (A") (A') (A') (A') (A') (A") (A') (A") (A') (A')
                 (A') (A") (A") (A') (A') (A") (A') (A") (A') (A")
                 (A") (A') (A") (A") (A") (A') (A") (A') (A') (A')
                 (A") (A') (A') (A') (A') (A") (A") (A') (A') (A")
                 (A") (A") (A') (A') (A") (A') (A") (A") (A') (A")
                 (A') (A') (A') (A") (A") (A') (A") (A') (A") (A')
                 (A') (A") (A') (A") (A') (A") (A') (A') (A") (A")
                 (A") (A') (A") (A') (A') (A") (A') (A') (A") (A")
                 (A") (A') (A") (A') (A') (A') (A") (A") (A') (A")
                 (A") (A') (A') (A") (A') (A') (A') (A") (A") (A')
                 (A") (A") (A') (A") (A') (A") (A') (A') (A") (A')
                 (A") (A") (A') (A') (A") (A") (A') (A") (A') (A")
                 (A") (A') (A') (A") (A') (A') (A") (A") (A') (A")
                 (A") (A') (A') (A') (A") (A") (A') (A") (A') (A")
                 (A") (A') (A') (A") (A') (A") (A') (A") (A") (A')
                 (A') (A') (A") (A') (A") (A') (A") (A') (A') (A")
                 (A') (A') (A") (A") (A") (A') (A') (A') (A") (A")
                 (A") (A") (A') (A') (A') (A') (A") (A') (A") (A")
                 (A') (A") (A') (A') (A") (A') (A') (A') (A') (A')
                 (A") (A") (A') (A") (A')
 Beta  Orbitals:
       Occupied  (A") (A') (A') (A") (A') (A') (A") (A') (A') (A")
                 (A') (A") (A') (A") (A') (A') (A") (A") (A') (A")
                 (A') (A") (A') (A") (A') (A') (A") (A') (A") (A')
                 (A") (A') (A') (A") (A') (A") (A') (A') (A') (A")
                 (A') (A") (A') (A") (A') (A") (A') (A") (A') (A")
                 (A') (A") (A') (A") (A') (A') (A") (A') (A') (A')
                 (A") (A") (A') (A") (A') (A') (A') (A") (A') (A")
                 (A") (A') (A") (A") (A') (A') (A') (A") (A') (A")
                 (A") (A') (A') (A') (A") (A") (A') (A') (A') (A')
                 (A") (A") (A') (A') (A") (A') (A') (A') (A") (A")
                 (A") (A") (A') (A") (A') (A') (A') (A") (A") (A")
                 (A') (A') (A") (A") (A') (A') (A") (A") (A') (A')
                 (A") (A') (A") (A") (A') (A') (A') (A') (A') (A")
                 (A") (A") (A') (A") (A') (A") (A") (A') (A") (A')
                 (A') (A') (A") (A') (A') (A') (A") (A") (A") (A')
                 (A") (A") (A') (A") (A") (A') (A") (A") (A') (A')
                 (A') (A") (A') (A") (A") (A') (A')
       Virtual   (A') (A') (A') (A") (A") (A') (A") (A") (A') (A')
                 (A') (A") (A') (A") (A") (A') (A") (A") (A') (A')
                 (A') (A") (A') (A") (A") (A') (A") (A') (A') (A')
                 (A") (A') (A') (A') (A") (A") (A") (A') (A") (A")
                 (A') (A') (A') (A") (A') (A') (A') (A") (A") (A")
                 (A") (A') (A') (A') (A') (A") (A") (A') (A') (A")
                 (A') (A") (A") (A') (A") (A') (A') (A") (A") (A')
                 (A') (A') (A") (A') (A") (A') (A") (A') (A') (A")
                 (A") (A") (A') (A") (A') (A') (A") (A') (A") (A')
                 (A") (A') (A") (A') (A") (A') (A') (A') (A") (A')
                 (A') (A") (A') (A") (A') (A") (A') (A") (A') (A")
                 (A") (A") (A') (A") (A') (A') (A') (A') (A") (A")
                 (A") (A') (A") (A') (A') (A") (A') (A') (A") (A")
                 (A") (A') (A') (A') (A") (A') (A") (A") (A') (A')
                 (A") (A") (A') (A') (A') (A") (A') (A') (A") (A')
                 (A') (A') (A") (A") (A') (A') (A") (A') (A") (A')
                 (A") (A") (A') (A") (A") (A") (A') (A") (A') (A')
                 (A') (A") (A') (A') (A') (A') (A") (A") (A') (A')
                 (A") (A") (A") (A') (A') (A") (A') (A") (A") (A')
                 (A") (A') (A') (A') (A") (A') (A") (A") (A') (A")
                 (A') (A') (A") (A') (A") (A') (A") (A') (A') (A")
                 (A") (A") (A") (A') (A') (A') (A") (A') (A') (A")
                 (A") (A") (A') (A") (A') (A') (A") (A') (A") (A")
                 (A') (A") (A') (A') (A") (A') (A') (A') (A") (A")
                 (A') (A") (A") (A') (A") (A') (A") (A') (A") (A')
                 (A') (A") (A") (A') (A') (A") (A") (A') (A") (A')
                 (A") (A") (A') (A') (A") (A') (A') (A") (A") (A')
                 (A") (A") (A') (A') (A") (A') (A") (A') (A") (A')
                 (A") (A") (A') (A') (A") (A') (A") (A') (A") (A")
                 (A') (A') (A') (A") (A') (A") (A') (A") (A') (A')
                 (A") (A') (A") (A') (A") (A") (A') (A') (A') (A")
                 (A") (A") (A") (A') (A') (A') (A') (A") (A') (A")
                 (A") (A') (A") (A') (A') (A") (A') (A') (A') (A')
                 (A') (A") (A") (A') (A") (A')
 The electronic state is 2-A'.
 Alpha  occ. eigenvalues --  -10.31462 -10.31462 -10.31391 -10.31391 -10.31283
 Alpha  occ. eigenvalues --  -10.31218 -10.31217 -10.31193 -10.31141 -10.31138
 Alpha  occ. eigenvalues --  -10.31116 -10.31116 -10.31028 -10.31028 -10.30961
 Alpha  occ. eigenvalues --  -10.30961 -10.30850 -10.30850 -10.30829 -10.30688
 Alpha  occ. eigenvalues --  -10.30688 -10.30688 -10.30688 -10.30620 -10.30620
 Alpha  occ. eigenvalues --  -10.30585 -10.30585 -10.30550 -10.30550 -10.30529
 Alpha  occ. eigenvalues --  -10.30529 -10.30489 -10.30489 -10.30486 -10.30479
 Alpha  occ. eigenvalues --  -10.30479 -10.30471 -10.30470 -10.30460 -10.30460
 Alpha  occ. eigenvalues --  -10.30446 -10.30446 -10.30393 -10.30393 -10.30272
 Alpha  occ. eigenvalues --  -10.30243 -10.30243 -10.30025 -10.30024 -10.29989
 Alpha  occ. eigenvalues --  -10.29987 -10.29752 -10.29752 -10.29567 -10.29566
 Alpha  occ. eigenvalues --   -1.03626  -1.03584  -0.99174  -0.98764  -0.98303
 Alpha  occ. eigenvalues --   -0.98201  -0.98145  -0.96182  -0.95748  -0.95269
 Alpha  occ. eigenvalues --   -0.94796  -0.93154  -0.92983  -0.90213  -0.82977
 Alpha  occ. eigenvalues --   -0.82894  -0.82735  -0.82455  -0.81529  -0.80949
 Alpha  occ. eigenvalues --   -0.80816  -0.79984  -0.78823  -0.76691  -0.75894
 Alpha  occ. eigenvalues --   -0.75659  -0.75337  -0.74795  -0.74042  -0.74015
 Alpha  occ. eigenvalues --   -0.73698  -0.73258  -0.72089  -0.69901  -0.69413
 Alpha  occ. eigenvalues --   -0.69140  -0.67898  -0.66153  -0.65109  -0.64195
 Alpha  occ. eigenvalues --   -0.63740  -0.62221  -0.58886  -0.57784  -0.57567
 Alpha  occ. eigenvalues --   -0.56953  -0.56457  -0.55683  -0.55354  -0.54501
 Alpha  occ. eigenvalues --   -0.53481  -0.53364  -0.52364  -0.51616  -0.51078
 Alpha  occ. eigenvalues --   -0.50913  -0.50179  -0.49978  -0.49669  -0.49154
 Alpha  occ. eigenvalues --   -0.49045  -0.48182  -0.47967  -0.47667  -0.47590
 Alpha  occ. eigenvalues --   -0.46498  -0.46377  -0.46234  -0.45883  -0.45498
 Alpha  occ. eigenvalues --   -0.45467  -0.45171  -0.44621  -0.44164  -0.43707
 Alpha  occ. eigenvalues --   -0.43672  -0.43159  -0.43020  -0.42306  -0.41418
 Alpha  occ. eigenvalues --   -0.40622  -0.40580  -0.40481  -0.39811  -0.39516
 Alpha  occ. eigenvalues --   -0.39425  -0.38804  -0.38755  -0.38244  -0.37948
 Alpha  occ. eigenvalues --   -0.37669  -0.37385  -0.36994  -0.36736  -0.36568
 Alpha  occ. eigenvalues --   -0.36352  -0.34069  -0.32051  -0.31438  -0.31193
 Alpha  occ. eigenvalues --   -0.30714  -0.29900  -0.29793  -0.29736  -0.28416
 Alpha  occ. eigenvalues --   -0.28052  -0.26956  -0.25060  -0.24487  -0.23882
 Alpha  occ. eigenvalues --   -0.23499  -0.22766  -0.21568
 Alpha virt. eigenvalues --   -0.16489  -0.13589  -0.13425  -0.13188  -0.12687
 Alpha virt. eigenvalues --   -0.11960  -0.10929  -0.10772  -0.09595  -0.07352
 Alpha virt. eigenvalues --   -0.05990  -0.05776  -0.05481  -0.04749  -0.04225
 Alpha virt. eigenvalues --   -0.03649  -0.02648  -0.02175  -0.02046  -0.01908
 Alpha virt. eigenvalues --   -0.00742  -0.00252   0.00972   0.02142   0.02487
 Alpha virt. eigenvalues --    0.02784   0.04334   0.04796   0.05145   0.05345
 Alpha virt. eigenvalues --    0.05840   0.06031   0.07316   0.07870   0.08235
 Alpha virt. eigenvalues --    0.08623   0.08646   0.08989   0.09646   0.10074
 Alpha virt. eigenvalues --    0.11580   0.11802   0.11978   0.12533   0.13447
 Alpha virt. eigenvalues --    0.13894   0.14015   0.15294   0.15767   0.15924
 Alpha virt. eigenvalues --    0.16750   0.17401   0.17943   0.18073   0.18337
 Alpha virt. eigenvalues --    0.19199   0.19309   0.19682   0.19789   0.19964
 Alpha virt. eigenvalues --    0.20070   0.20772   0.21278   0.21359   0.22208
 Alpha virt. eigenvalues --    0.22578   0.22787   0.23059   0.23178   0.23706
 Alpha virt. eigenvalues --    0.24607   0.25259   0.25703   0.25746   0.25822
 Alpha virt. eigenvalues --    0.26101   0.26135   0.26279   0.26622   0.26845
 Alpha virt. eigenvalues --    0.27227   0.27254   0.27668   0.28108   0.28303
 Alpha virt. eigenvalues --    0.28508   0.28803   0.28925   0.28983   0.29238
 Alpha virt. eigenvalues --    0.29390   0.29740   0.29780   0.30321   0.30558
 Alpha virt. eigenvalues --    0.31005   0.31199   0.31760   0.31792   0.31961
 Alpha virt. eigenvalues --    0.32431   0.32680   0.33028   0.33342   0.33904
 Alpha virt. eigenvalues --    0.34005   0.34264   0.34345   0.34562   0.34795
 Alpha virt. eigenvalues --    0.35202   0.35276   0.35436   0.35439   0.35644
 Alpha virt. eigenvalues --    0.35926   0.36024   0.36134   0.36190   0.37141
 Alpha virt. eigenvalues --    0.37253   0.37592   0.37701   0.38109   0.38352
 Alpha virt. eigenvalues --    0.38538   0.38721   0.39123   0.39304   0.39413
 Alpha virt. eigenvalues --    0.39436   0.39786   0.39908   0.40455   0.40695
 Alpha virt. eigenvalues --    0.41209   0.41493   0.41552   0.42031   0.42083
 Alpha virt. eigenvalues --    0.42331   0.42408   0.42802   0.42969   0.43254
 Alpha virt. eigenvalues --    0.43272   0.43456   0.43651   0.43854   0.44393
 Alpha virt. eigenvalues --    0.44533   0.44627   0.45445   0.45667   0.45932
 Alpha virt. eigenvalues --    0.46038   0.46042   0.46272   0.46786   0.46893
 Alpha virt. eigenvalues --    0.47268   0.47570   0.47951   0.48303   0.48607
 Alpha virt. eigenvalues --    0.48620   0.48999   0.49346   0.49443   0.50054
 Alpha virt. eigenvalues --    0.50285   0.50503   0.50594   0.51232   0.51669
 Alpha virt. eigenvalues --    0.51748   0.52460   0.52622   0.52769   0.52905
 Alpha virt. eigenvalues --    0.53387   0.53497   0.53863   0.54160   0.54312
 Alpha virt. eigenvalues --    0.55417   0.55923   0.56291   0.56413   0.56465
 Alpha virt. eigenvalues --    0.56970   0.57336   0.57628   0.58000   0.58104
 Alpha virt. eigenvalues --    0.58169   0.58428   0.59082   0.59229   0.59236
 Alpha virt. eigenvalues --    0.59913   0.60007   0.60686   0.60739   0.61212
 Alpha virt. eigenvalues --    0.61284   0.61370   0.61890   0.62197   0.63164
 Alpha virt. eigenvalues --    0.63418   0.63607   0.63625   0.64085   0.65073
 Alpha virt. eigenvalues --    0.65152   0.65214   0.65567   0.66131   0.66521
 Alpha virt. eigenvalues --    0.66675   0.66929   0.67289   0.67839   0.68352
 Alpha virt. eigenvalues --    0.68482   0.68535   0.69223   0.69929   0.69954
 Alpha virt. eigenvalues --    0.71732   0.71806   0.72323   0.72886   0.73225
 Alpha virt. eigenvalues --    0.73675   0.73948   0.74117   0.74773   0.74876
 Alpha virt. eigenvalues --    0.76012   0.76074   0.76617   0.76878   0.77423
 Alpha virt. eigenvalues --    0.78001   0.78524   0.79406   0.79441   0.79943
 Alpha virt. eigenvalues --    0.80164   0.80649   0.80981   0.82572   0.82839
 Alpha virt. eigenvalues --    0.83686   0.84099   0.84421   0.85405   0.86938
 Alpha virt. eigenvalues --    0.88420   0.88659   0.88919   0.89491   0.89580
 Alpha virt. eigenvalues --    0.90992   0.91744   0.92482   0.93024   0.94230
 Alpha virt. eigenvalues --    0.94514   0.94731   0.96364   0.96864   0.96939
 Alpha virt. eigenvalues --    0.97497   0.98582   0.98894   1.01668   1.01847
 Alpha virt. eigenvalues --    1.02835   1.03081   1.05386   1.07156   1.09192
 Alpha virt. eigenvalues --    1.15590   1.16576   1.20973   1.23678   1.27335
 Alpha virt. eigenvalues --    1.28321   1.35432   1.35629   1.36803   1.38579
 Alpha virt. eigenvalues --    1.39380   1.39922   1.40067   1.41033   1.41341
 Alpha virt. eigenvalues --    1.42179   1.43100   1.43261   1.43842   1.45141
 Alpha virt. eigenvalues --    1.45242   1.45832   1.46528   1.46720   1.47301
 Alpha virt. eigenvalues --    1.48028   1.49041   1.49503   1.49780   1.51681
 Alpha virt. eigenvalues --    1.52209   1.53798   1.53802   1.54169   1.54390
 Alpha virt. eigenvalues --    1.54802   1.55011   1.55614   1.57162   1.58583
 Alpha virt. eigenvalues --    1.58860   1.59672   1.65363   1.68199   1.68829
 Alpha virt. eigenvalues --    1.69346   1.72214   1.77981   1.85212  18.57761
  Beta  occ. eigenvalues --  -10.31647 -10.31647 -10.31289 -10.31201 -10.31201
  Beta  occ. eigenvalues --  -10.31082 -10.31032 -10.31032 -10.31005 -10.30951
  Beta  occ. eigenvalues --  -10.30950 -10.30923 -10.30923 -10.30884 -10.30884
  Beta  occ. eigenvalues --  -10.30820 -10.30819 -10.30773 -10.30773 -10.30771
  Beta  occ. eigenvalues --  -10.30771 -10.30746 -10.30746 -10.30733 -10.30732
  Beta  occ. eigenvalues --  -10.30719 -10.30678 -10.30678 -10.30615 -10.30614
  Beta  occ. eigenvalues --  -10.30598 -10.30598 -10.30588 -10.30480 -10.30479
  Beta  occ. eigenvalues --  -10.30427 -10.30427 -10.30419 -10.30384 -10.30258
  Beta  occ. eigenvalues --  -10.30258 -10.30231 -10.30231 -10.30202 -10.30202
  Beta  occ. eigenvalues --  -10.30187 -10.30187 -10.30159 -10.30159 -10.29912
  Beta  occ. eigenvalues --  -10.29911 -10.29825 -10.29824 -10.29413 -10.29413
  Beta  occ. eigenvalues --   -1.03549  -1.03508  -0.99100  -0.98617  -0.98184
  Beta  occ. eigenvalues --   -0.98090  -0.98002  -0.96032  -0.95689  -0.95228
  Beta  occ. eigenvalues --   -0.94698  -0.93018  -0.92822  -0.90141  -0.82909
  Beta  occ. eigenvalues --   -0.82703  -0.82676  -0.82423  -0.81454  -0.80762
  Beta  occ. eigenvalues --   -0.80734  -0.79755  -0.78731  -0.76505  -0.75844
  Beta  occ. eigenvalues --   -0.75689  -0.75226  -0.74500  -0.73932  -0.73915
  Beta  occ. eigenvalues --   -0.73706  -0.73198  -0.71839  -0.69777  -0.69331
  Beta  occ. eigenvalues --   -0.69074  -0.67825  -0.66050  -0.65017  -0.64126
  Beta  occ. eigenvalues --   -0.63674  -0.62050  -0.58698  -0.57680  -0.57484
  Beta  occ. eigenvalues --   -0.56931  -0.56376  -0.55641  -0.55272  -0.54361
  Beta  occ. eigenvalues --   -0.53419  -0.53283  -0.52289  -0.51538  -0.51010
  Beta  occ. eigenvalues --   -0.50693  -0.50109  -0.49883  -0.49469  -0.49011
  Beta  occ. eigenvalues --   -0.48968  -0.48070  -0.47956  -0.47592  -0.47498
  Beta  occ. eigenvalues --   -0.46261  -0.46229  -0.46070  -0.45824  -0.45432
  Beta  occ. eigenvalues --   -0.45129  -0.45063  -0.44506  -0.43871  -0.43581
  Beta  occ. eigenvalues --   -0.43293  -0.43134  -0.42908  -0.42233  -0.41089
  Beta  occ. eigenvalues --   -0.40503  -0.40338  -0.40244  -0.39785  -0.39402
  Beta  occ. eigenvalues --   -0.39199  -0.38672  -0.38648  -0.38121  -0.37873
  Beta  occ. eigenvalues --   -0.37525  -0.37327  -0.36959  -0.36637  -0.36255
  Beta  occ. eigenvalues --   -0.36124  -0.33992  -0.31682  -0.31118  -0.30705
  Beta  occ. eigenvalues --   -0.30307  -0.29842  -0.29657  -0.29497  -0.27895
  Beta  occ. eigenvalues --   -0.27735  -0.26497  -0.24845  -0.24163  -0.24049
  Beta  occ. eigenvalues --   -0.23146  -0.22559
  Beta virt. eigenvalues --   -0.17683  -0.15419  -0.13612  -0.13501  -0.13046
  Beta virt. eigenvalues --   -0.12163  -0.11744  -0.10785  -0.10317  -0.09201
  Beta virt. eigenvalues --   -0.07021  -0.05810  -0.05534  -0.05226  -0.04581
  Beta virt. eigenvalues --   -0.04010  -0.03489  -0.02496  -0.01998  -0.01848
  Beta virt. eigenvalues --   -0.01712  -0.00361  -0.00006   0.01449   0.02291
  Beta virt. eigenvalues --    0.02818   0.03136   0.04648   0.04911   0.05264
  Beta virt. eigenvalues --    0.05393   0.06016   0.06128   0.07815   0.07923
  Beta virt. eigenvalues --    0.08299   0.08696   0.08832   0.09007   0.09703
  Beta virt. eigenvalues --    0.10257   0.11657   0.11936   0.12098   0.12643
  Beta virt. eigenvalues --    0.13514   0.14071   0.14138   0.15324   0.15834
  Beta virt. eigenvalues --    0.16017   0.16847   0.17499   0.18032   0.18186
  Beta virt. eigenvalues --    0.18402   0.19256   0.19412   0.19815   0.19847
  Beta virt. eigenvalues --    0.20096   0.20125   0.20848   0.21360   0.21582
  Beta virt. eigenvalues --    0.22317   0.22690   0.22884   0.23055   0.23309
  Beta virt. eigenvalues --    0.23758   0.24645   0.25326   0.25742   0.25809
  Beta virt. eigenvalues --    0.25969   0.26169   0.26232   0.26300   0.26695
  Beta virt. eigenvalues --    0.26896   0.27271   0.27373   0.27763   0.28189
  Beta virt. eigenvalues --    0.28420   0.28519   0.28834   0.29018   0.29164
  Beta virt. eigenvalues --    0.29185   0.29522   0.29886   0.30035   0.30493
  Beta virt. eigenvalues --    0.30714   0.30978   0.31317   0.31898   0.31947
  Beta virt. eigenvalues --    0.32059   0.32765   0.32799   0.33148   0.33514
  Beta virt. eigenvalues --    0.33754   0.34097   0.34313   0.34563   0.34642
  Beta virt. eigenvalues --    0.34880   0.35320   0.35464   0.35464   0.35507
  Beta virt. eigenvalues --    0.35753   0.36026   0.36114   0.36139   0.36287
  Beta virt. eigenvalues --    0.37178   0.37370   0.37696   0.37776   0.38219
  Beta virt. eigenvalues --    0.38440   0.38580   0.38825   0.39157   0.39312
  Beta virt. eigenvalues --    0.39509   0.39581   0.40013   0.40150   0.40504
  Beta virt. eigenvalues --    0.40784   0.41280   0.41543   0.41617   0.42138
  Beta virt. eigenvalues --    0.42141   0.42363   0.42449   0.42938   0.43084
  Beta virt. eigenvalues --    0.43410   0.43440   0.43604   0.43753   0.43903
  Beta virt. eigenvalues --    0.44504   0.44656   0.44846   0.45518   0.45735
  Beta virt. eigenvalues --    0.45947   0.46042   0.46167   0.46317   0.46929
  Beta virt. eigenvalues --    0.46995   0.47298   0.47818   0.48067   0.48357
  Beta virt. eigenvalues --    0.48724   0.48743   0.49035   0.49347   0.49561
  Beta virt. eigenvalues --    0.50212   0.50465   0.50599   0.50699   0.51374
  Beta virt. eigenvalues --    0.51725   0.51803   0.52593   0.52731   0.52869
  Beta virt. eigenvalues --    0.52946   0.53428   0.53568   0.53947   0.54205
  Beta virt. eigenvalues --    0.54378   0.55492   0.55998   0.56251   0.56438
  Beta virt. eigenvalues --    0.56661   0.57048   0.57469   0.57710   0.58039
  Beta virt. eigenvalues --    0.58141   0.58200   0.58492   0.59137   0.59313
  Beta virt. eigenvalues --    0.59419   0.59987   0.60098   0.60772   0.60775
  Beta virt. eigenvalues --    0.61279   0.61409   0.61494   0.61968   0.62240
  Beta virt. eigenvalues --    0.63241   0.63487   0.63662   0.63703   0.64117
  Beta virt. eigenvalues --    0.65137   0.65171   0.65327   0.65648   0.66168
  Beta virt. eigenvalues --    0.66534   0.66711   0.66986   0.67343   0.67869
  Beta virt. eigenvalues --    0.68427   0.68580   0.68587   0.69230   0.70005
  Beta virt. eigenvalues --    0.70036   0.71767   0.71891   0.72392   0.72933
  Beta virt. eigenvalues --    0.73301   0.73737   0.74032   0.74177   0.74846
  Beta virt. eigenvalues --    0.74915   0.76033   0.76128   0.76692   0.76945
  Beta virt. eigenvalues --    0.77493   0.78060   0.78576   0.79455   0.79473
  Beta virt. eigenvalues --    0.80027   0.80233   0.80665   0.81103   0.82700
  Beta virt. eigenvalues --    0.82875   0.83735   0.84166   0.84461   0.85503
  Beta virt. eigenvalues --    0.87091   0.88463   0.88752   0.88992   0.89600
  Beta virt. eigenvalues --    0.89640   0.91030   0.91835   0.92521   0.93044
  Beta virt. eigenvalues --    0.94327   0.94619   0.94904   0.96467   0.96977
  Beta virt. eigenvalues --    0.96994   0.97585   0.98608   0.98930   1.01712
  Beta virt. eigenvalues --    1.01848   1.02939   1.03215   1.05495   1.07228
  Beta virt. eigenvalues --    1.09247   1.15644   1.16650   1.21005   1.23656
  Beta virt. eigenvalues --    1.27414   1.28467   1.35454   1.35693   1.36791
  Beta virt. eigenvalues --    1.38524   1.39612   1.40148   1.40270   1.41064
  Beta virt. eigenvalues --    1.41494   1.42191   1.43103   1.43267   1.43929
  Beta virt. eigenvalues --    1.45145   1.45321   1.45810   1.46537   1.46753
  Beta virt. eigenvalues --    1.47453   1.47993   1.49169   1.49576   1.49866
  Beta virt. eigenvalues --    1.51755   1.52287   1.53875   1.54081   1.54217
  Beta virt. eigenvalues --    1.54593   1.54903   1.55090   1.55730   1.57242
  Beta virt. eigenvalues --    1.58663   1.59461   1.59878   1.65429   1.68293
  Beta virt. eigenvalues --    1.68925   1.69640   1.72225   1.78078   1.85336
  Beta virt. eigenvalues --   18.57742
          Condensed to atoms (all electrons):
          Atomic-Atomic Spin Densities.
 Mulliken charges and spin densities:
               1          2
     1  C    0.024344  -0.066995
     2  C    0.051653   0.075779
     3  C    0.069473  -0.093675
     4  C    0.051653   0.075779
     5  C    0.057106   0.115942
     6  C   -0.054008  -0.123742
     7  C    0.054519   0.154522
     8  C   -0.109904  -0.084197
     9  C    0.018992   0.123037
    10  C    0.022731  -0.102200
    11  C   -0.023164   0.076736
    12  C    0.022731  -0.102200
    13  C    0.061365  -0.123574
    14  C   -0.049628   0.189416
    15  C    0.061357  -0.116251
    16  C   -0.065175   0.119291
    17  C    0.057106   0.115942
    18  C   -0.109904  -0.084197
    19  C    0.054519   0.154522
    20  C   -0.054008  -0.123742
    21  C    0.061365  -0.123574
    22  C   -0.065175   0.119291
    23  C    0.061357  -0.116251
    24  C   -0.049628   0.189416
    25  C   -0.678394   0.089370
    26  C    0.464939  -0.077568
    27  C   -0.678394   0.089370
    28  C   -0.021992   0.147876
    29  C   -0.059707  -0.123615
    30  C    0.070787   0.119662
    31  C    0.102348  -0.105516
    32  C   -0.021992   0.147876
    33  C    0.102348  -0.105516
    34  C    0.070787   0.119662
    35  C   -0.059707  -0.123615
    36  C   -0.043014   0.134114
    37  C    0.296221  -0.260954
    38  C   -0.680656   0.485758
    39  C    0.296221  -0.260954
    40  C    0.052342  -0.167724
    41  C    0.102933  -0.157951
    42  C   -0.129602   0.385679
    43  C    0.052342  -0.167724
    44  C   -0.129602   0.385679
    45  C    0.102933  -0.157951
    46  C   -0.053243   0.196762
    47  C   -0.027384  -0.161207
    48  C   -0.034055   0.149684
    49  C   -0.053243   0.196762
    50  C   -0.026667   0.147075
    51  C   -0.028717  -0.146196
    52  C   -0.026667   0.147075
    53  C   -0.028717  -0.146196
    54  C   -0.034055   0.149684
    55  C   -0.027384  -0.161207
    56  P    0.979316  -0.017274
 Sum of Mulliken charges =   0.00000   1.00000
 Mulliken charges and spin densities with hydrogens summed into heavy atoms:
               1          2
     1  C    0.024344  -0.066995
     2  C    0.051653   0.075779
     3  C    0.069473  -0.093675
     4  C    0.051653   0.075779
     5  C    0.057106   0.115942
     6  C   -0.054008  -0.123742
     7  C    0.054519   0.154522
     8  C   -0.109904  -0.084197
     9  C    0.018992   0.123037
    10  C    0.022731  -0.102200
    11  C   -0.023164   0.076736
    12  C    0.022731  -0.102200
    13  C    0.061365  -0.123574
    14  C   -0.049628   0.189416
    15  C    0.061357  -0.116251
    16  C   -0.065175   0.119291
    17  C    0.057106   0.115942
    18  C   -0.109904  -0.084197
    19  C    0.054519   0.154522
    20  C   -0.054008  -0.123742
    21  C    0.061365  -0.123574
    22  C   -0.065175   0.119291
    23  C    0.061357  -0.116251
    24  C   -0.049628   0.189416
    25  C   -0.678394   0.089370
    26  C    0.464939  -0.077568
    27  C   -0.678394   0.089370
    28  C   -0.021992   0.147876
    29  C   -0.059707  -0.123615
    30  C    0.070787   0.119662
    31  C    0.102348  -0.105516
    32  C   -0.021992   0.147876
    33  C    0.102348  -0.105516
    34  C    0.070787   0.119662
    35  C   -0.059707  -0.123615
    36  C   -0.043014   0.134114
    37  C    0.296221  -0.260954
    38  C   -0.680656   0.485758
    39  C    0.296221  -0.260954
    40  C    0.052342  -0.167724
    41  C    0.102933  -0.157951
    42  C   -0.129602   0.385679
    43  C    0.052342  -0.167724
    44  C   -0.129602   0.385679
    45  C    0.102933  -0.157951
    46  C   -0.053243   0.196762
    47  C   -0.027384  -0.161207
    48  C   -0.034055   0.149684
    49  C   -0.053243   0.196762
    50  C   -0.026667   0.147075
    51  C   -0.028717  -0.146196
    52  C   -0.026667   0.147075
    53  C   -0.028717  -0.146196
    54  C   -0.034055   0.149684
    55  C   -0.027384  -0.161207
    56  P    0.979316  -0.017274
 APT charges:
               1
     1  C   -0.058804
     2  C    0.126502
     3  C   -0.110701
     4  C    0.126502
     5  C    0.034116
     6  C    0.037006
     7  C   -0.007402
     8  C   -0.036505
     9  C    0.010336
    10  C   -0.051763
    11  C    0.026853
    12  C   -0.051763
    13  C   -0.030027
    14  C    0.008832
    15  C   -0.038921
    16  C    0.140148
    17  C    0.034116
    18  C   -0.036505
    19  C   -0.007402
    20  C    0.037006
    21  C   -0.030027
    22  C    0.140148
    23  C   -0.038920
    24  C    0.008832
    25  C   -0.075103
    26  C    0.030526
    27  C   -0.075103
    28  C   -0.042759
    29  C    0.017453
    30  C   -0.020213
    31  C    0.077246
    32  C   -0.042759
    33  C    0.077246
    34  C   -0.020213
    35  C    0.017453
    36  C    0.025339
    37  C   -0.067949
    38  C   -0.072953
    39  C   -0.067949
    40  C   -0.026639
    41  C   -0.018163
    42  C    0.166416
    43  C   -0.026639
    44  C    0.166416
    45  C   -0.018163
    46  C   -0.033286
    47  C   -0.005324
    48  C   -0.057804
    49  C   -0.033286
    50  C   -0.083441
    51  C   -0.060225
    52  C   -0.083441
    53  C   -0.060225
    54  C   -0.057804
    55  C   -0.005324
    56  P    0.245016
 Sum of APT charges =   0.00000
 APT charges with hydrogens summed into heavy atoms:
               1
     1  C   -0.058804
     2  C    0.126502
     3  C   -0.110701
     4  C    0.126502
     5  C    0.034116
     6  C    0.037006
     7  C   -0.007402
     8  C   -0.036505
     9  C    0.010336
    10  C   -0.051763
    11  C    0.026853
    12  C   -0.051763
    13  C   -0.030027
    14  C    0.008832
    15  C   -0.038921
    16  C    0.140148
    17  C    0.034116
    18  C   -0.036505
    19  C   -0.007402
    20  C    0.037006
    21  C   -0.030027
    22  C    0.140148
    23  C   -0.038920
    24  C    0.008832
    25  C   -0.075103
    26  C    0.030526
    27  C   -0.075103
    28  C   -0.042759
    29  C    0.017453
    30  C   -0.020213
    31  C    0.077246
    32  C   -0.042759
    33  C    0.077246
    34  C   -0.020213
    35  C    0.017453
    36  C    0.025339
    37  C   -0.067949
    38  C   -0.072953
    39  C   -0.067949
    40  C   -0.026639
    41  C   -0.018163
    42  C    0.166416
    43  C   -0.026639
    44  C    0.166416
    45  C   -0.018163
    46  C   -0.033286
    47  C   -0.005324
    48  C   -0.057804
    49  C   -0.033286
    50  C   -0.083441
    51  C   -0.060225
    52  C   -0.083441
    53  C   -0.060225
    54  C   -0.057804
    55  C   -0.005324
    56  P    0.245016
 Electronic spatial extent (au):  <R**2>=          20136.0507
 Charge=              0.0000 electrons
 Dipole moment (field-independent basis, Debye):
    X=              0.8432    Y=             -0.1397    Z=              0.0000  Tot=              0.8547
 Quadrupole moment (field-independent basis, Debye-Ang):
   XX=           -328.5605   YY=           -329.6166   ZZ=           -340.9026
   XY=             -1.1693   XZ=              0.0000   YZ=              0.0000
 Traceless Quadrupole moment (field-independent basis, Debye-Ang):
   XX=              4.4661   YY=              3.4100   ZZ=             -7.8761
   XY=             -1.1693   XZ=              0.0000   YZ=              0.0000
 Octapole moment (field-independent basis, Debye-Ang**2):
  XXX=             20.0336  YYY=              0.7825  ZZZ=              0.0000  XYY=              8.2999
  XXY=             -0.4613  XXZ=              0.0000  XZZ=              9.9512  YZZ=             -2.5078
  YYZ=              0.0000  XYZ=              0.0000
 Hexadecapole moment (field-independent basis, Debye-Ang**3):
 XXXX=          -5130.7637 YYYY=          -4511.2131 ZZZZ=         -23770.9061 XXXY=            -44.9322
 XXXZ=              0.0000 YYYX=            -39.9586 YYYZ=              0.0000 ZZZX=              0.0000
 ZZZY=              0.0000 XXYY=          -1601.4149 XXZZ=          -4716.7059 YYZZ=          -4628.1205
 XXYZ=              0.0000 YYXZ=              0.0000 ZZXY=            -15.1622
 N-N= 6.995788903247D+03 E-N=-1.884699837960D+04  KE= 2.086561475411D+03
 Symmetry A'   KE= 1.165261452602D+03
 Symmetry A"   KE= 9.213000228083D+02
  Exact polarizability: 436.760  -0.711 406.232   0.000   0.000 892.591
 Approx polarizability:1400.839 -28.1841275.101   0.000   0.0002411.194
                          Isotropic Fermi Contact Couplings
        Atom                 a.u.       MegaHertz       Gauss      10(-4) cm-1
     1  C(13)             -0.01517     -17.05169      -6.08447      -5.68783
     2  C(13)              0.01520      17.08589       6.09667       5.69924
     3  C(13)             -0.01964     -22.08284      -7.87971      -7.36604
     4  C(13)              0.01520      17.08589       6.09667       5.69924
     5  C(13)              0.02399      26.96454       9.62162       8.99440
     6  C(13)             -0.02808     -31.56760     -11.26411     -10.52982
     7  C(13)              0.03195      35.92188      12.81782      11.98225
     8  C(13)             -0.01763     -19.82150      -7.07280      -6.61174
     9  C(13)              0.02935      32.98956      11.77149      11.00413
    10  C(13)             -0.01922     -21.60742      -7.71007      -7.20746
    11  C(13)              0.02001      22.49111       8.02539       7.50223
    12  C(13)             -0.01922     -21.60742      -7.71007      -7.20746
    13  C(13)             -0.02689     -30.22801     -10.78611     -10.08298
    14  C(13)              0.04121      46.32501      16.52992      15.45236
    15  C(13)             -0.02513     -28.25570     -10.08234      -9.42509
    16  C(13)              0.02252      25.31308       9.03234       8.44354
    17  C(13)              0.02399      26.96454       9.62162       8.99440
    18  C(13)             -0.01763     -19.82150      -7.07280      -6.61174
    19  C(13)              0.03195      35.92188      12.81782      11.98225
    20  C(13)             -0.02808     -31.56760     -11.26411     -10.52982
    21  C(13)             -0.02689     -30.22801     -10.78611     -10.08298
    22  C(13)              0.02252      25.31308       9.03234       8.44354
    23  C(13)             -0.02513     -28.25570     -10.08234      -9.42509
    24  C(13)              0.04121      46.32501      16.52992      15.45236
    25  C(13)              0.02482      27.90164       9.95600       9.30698
    26  C(13)             -0.01840     -20.68894      -7.38233      -6.90109
    27  C(13)              0.02482      27.90164       9.95600       9.30698
    28  C(13)              0.03188      35.84366      12.78991      11.95616
    29  C(13)             -0.02863     -32.18831     -11.48559     -10.73686
    30  C(13)              0.02753      30.94834      11.04314      10.32326
    31  C(13)             -0.02053     -23.08154      -8.23607      -7.69917
    32  C(13)              0.03188      35.84366      12.78991      11.95616
    33  C(13)             -0.02053     -23.08154      -8.23607      -7.69917
    34  C(13)              0.02753      30.94834      11.04314      10.32326
    35  C(13)             -0.02863     -32.18831     -11.48559     -10.73686
    36  C(13)              0.03214      36.13605      12.89424      12.05369
    37  C(13)             -0.05051     -56.77972     -20.26041     -18.93967
    38  C(13)              0.09731     109.39550      39.03503      36.49041
    39  C(13)             -0.05051     -56.77972     -20.26041     -18.93967
    40  C(13)             -0.04195     -47.15563     -16.82630     -15.72943
    41  C(13)             -0.03958     -44.49048     -15.87531     -14.84043
    42  C(13)              0.06888      77.43807      27.63183      25.83056
    43  C(13)             -0.04195     -47.15563     -16.82630     -15.72943
    44  C(13)              0.06888      77.43807      27.63183      25.83056
    45  C(13)             -0.03958     -44.49048     -15.87531     -14.84043
    46  C(13)              0.04667      52.46244      18.71990      17.49959
    47  C(13)             -0.04015     -45.13962     -16.10694     -15.05696
    48  C(13)              0.03732      41.94926      14.96854      13.99277
    49  C(13)              0.04667      52.46244      18.71990      17.49959
    50  C(13)              0.03690      41.47820      14.80045      13.83564
    51  C(13)             -0.03855     -43.33961     -15.46465     -14.45654
    52  C(13)              0.03690      41.47820      14.80045      13.83564
    53  C(13)             -0.03855     -43.33961     -15.46465     -14.45654
    54  C(13)              0.03732      41.94926      14.96854      13.99277
    55  C(13)             -0.04015     -45.13962     -16.10694     -15.05696
    56  P(31)              0.00000      -0.00002      -0.00001      -0.00001
 --------------------------------------------------------
       Center         ----  Spin Dipole Couplings  ----
                      3XX-RR        3YY-RR        3ZZ-RR
 --------------------------------------------------------
     1   Atom       -0.059111      0.031749      0.027361
     2   Atom        0.044708     -0.011996     -0.032712
     3   Atom        0.006069     -0.045744      0.039675
     4   Atom        0.044708     -0.011996     -0.032712
     5   Atom        0.103878     -0.055655     -0.048223
     6   Atom       -0.050435      0.023028      0.027407
     7   Atom       -0.013556      0.080303     -0.066747
     8   Atom       -0.030904      0.001366      0.029537
     9   Atom       -0.054603      0.105167     -0.050564
    10   Atom        0.017238     -0.057986      0.040748
    11   Atom        0.027516     -0.000340     -0.027175
    12   Atom        0.017238     -0.057986      0.040748
    13   Atom        0.055046     -0.100316      0.045270
    14   Atom       -0.037029      0.094016     -0.056987
    15   Atom       -0.048649      0.008178      0.040471
    16   Atom       -0.015175      0.065948     -0.050773
    17   Atom        0.103878     -0.055655     -0.048223
    18   Atom       -0.030904      0.001366      0.029537
    19   Atom       -0.013556      0.080303     -0.066747
    20   Atom       -0.050435      0.023028      0.027407
    21   Atom        0.055046     -0.100316      0.045270
    22   Atom       -0.015175      0.065948     -0.050773
    23   Atom       -0.048649      0.008178      0.040471
    24   Atom       -0.037029      0.094016     -0.056987
    25   Atom        0.022558      0.021695     -0.044253
    26   Atom        0.023858     -0.057098      0.033240
    27   Atom        0.022558      0.021695     -0.044253
    28   Atom        0.135030     -0.075528     -0.059502
    29   Atom       -0.045714      0.020625      0.025090
    30   Atom       -0.014960      0.061452     -0.046493
    31   Atom       -0.057145      0.016410      0.040734
    32   Atom        0.135030     -0.075528     -0.059502
    33   Atom       -0.057145      0.016410      0.040734
    34   Atom       -0.014960      0.061452     -0.046493
    35   Atom       -0.045714      0.020625      0.025090
    36   Atom       -0.051878      0.091931     -0.040052
    37   Atom        0.032313     -0.139859      0.107546
    38   Atom        0.088107      0.143323     -0.231430
    39   Atom        0.032313     -0.139859      0.107546
    40   Atom        0.072928     -0.126833      0.053905
    41   Atom       -0.060031      0.009701      0.050330
    42   Atom       -0.054839      0.251112     -0.196273
    43   Atom        0.072928     -0.126833      0.053905
    44   Atom       -0.054839      0.251112     -0.196273
    45   Atom       -0.060031      0.009701      0.050330
    46   Atom       -0.041435      0.091382     -0.049947
    47   Atom        0.057857      0.024719     -0.082576
    48   Atom       -0.032746     -0.055774      0.088520
    49   Atom       -0.041435      0.091382     -0.049947
    50   Atom       -0.025608     -0.055145      0.080753
    51   Atom        0.046951      0.017947     -0.064898
    52   Atom       -0.025608     -0.055145      0.080753
    53   Atom        0.046951      0.017947     -0.064898
    54   Atom       -0.032746     -0.055774      0.088520
    55   Atom        0.057857      0.024719     -0.082576
    56   Atom        0.003343      0.002216     -0.005560
 --------------------------------------------------------
                        XY            XZ            YZ
 --------------------------------------------------------
     1   Atom        0.008440      0.000000      0.000000
     2   Atom        0.037000      0.009061      0.004189
     3   Atom       -0.061905      0.000000      0.000000
     4   Atom        0.037000     -0.009061     -0.004189
     5   Atom       -0.008834     -0.018130      0.001825
     6   Atom       -0.046731      0.049659      0.025097
     7   Atom        0.101690     -0.017818     -0.025343
     8   Atom       -0.038043      0.003988      0.001462
     9   Atom        0.015068      0.000000      0.000000
    10   Atom        0.041773     -0.009252      0.017242
    11   Atom       -0.046309      0.000000      0.000000
    12   Atom        0.041773      0.009252     -0.017242
    13   Atom       -0.001355     -0.000206     -0.013414
    14   Atom       -0.095595     -0.043439      0.081914
    15   Atom        0.063684      0.008050     -0.004625
    16   Atom       -0.058829      0.002476     -0.005204
    17   Atom       -0.008834      0.018130     -0.001825
    18   Atom       -0.038043     -0.003988     -0.001462
    19   Atom        0.101690      0.017818      0.025343
    20   Atom       -0.046731     -0.049659     -0.025097
    21   Atom       -0.001355      0.000206      0.013414
    22   Atom       -0.058829     -0.002476      0.005204
    23   Atom        0.063684     -0.008050      0.004625
    24   Atom       -0.095595      0.043439     -0.081914
    25   Atom        0.042361     -0.004224      0.012382
    26   Atom       -0.042900      0.000000      0.000000
    27   Atom        0.042361      0.004224     -0.012382
    28   Atom       -0.013823      0.037308     -0.001678
    29   Atom       -0.048251     -0.051833     -0.026899
    30   Atom        0.071746      0.009321      0.020564
    31   Atom       -0.042699     -0.011946     -0.005179
    32   Atom       -0.013823     -0.037308      0.001678
    33   Atom       -0.042699      0.011946      0.005179
    34   Atom        0.071746     -0.009321     -0.020564
    35   Atom       -0.048251      0.051833      0.026899
    36   Atom        0.010184      0.000000      0.000000
    37   Atom        0.103015      0.000323     -0.019415
    38   Atom       -0.344146      0.000000      0.000000
    39   Atom        0.103015     -0.000323      0.019415
    40   Atom       -0.003412     -0.002411      0.017594
    41   Atom        0.084644     -0.015180      0.012611
    42   Atom       -0.237648      0.011250     -0.027172
    43   Atom       -0.003412      0.002411     -0.017594
    44   Atom       -0.237648     -0.011250      0.027172
    45   Atom        0.084644      0.015180     -0.012611
    46   Atom       -0.091239     -0.041963      0.083017
    47   Atom        0.020859     -0.044789      0.090378
    48   Atom        0.018578      0.075946      0.042698
    49   Atom       -0.091239      0.041963     -0.083017
    50   Atom        0.018771     -0.078961     -0.038313
    51   Atom        0.022844      0.043998     -0.080169
    52   Atom        0.018771      0.078961      0.038313
    53   Atom        0.022844     -0.043998      0.080169
    54   Atom        0.018578     -0.075946     -0.042698
    55   Atom        0.020859      0.044789     -0.090378
    56   Atom        0.006680      0.000000      0.000000
 --------------------------------------------------------


 ---------------------------------------------------------------------------------
              Anisotropic Spin Dipole Couplings in Principal Axis System
 ---------------------------------------------------------------------------------

       Atom             a.u.   MegaHertz   Gauss  10(-4) cm-1        Axes

              Baa    -0.0599    -8.036    -2.868    -2.681  0.9958 -0.0917  0.0000
     1 C(13)  Bbb     0.0274     3.672     1.310     1.225  0.0000  0.0000  1.0000
              Bcc     0.0325     4.365     1.557     1.456  0.0917  0.9958  0.0000
 
              Baa    -0.0338    -4.530    -1.616    -1.511 -0.1236  0.0191  0.9921
     2 C(13)  Bbb    -0.0302    -4.058    -1.448    -1.354 -0.4346  0.8978 -0.0714
              Bcc     0.0640     8.588     3.064     2.865  0.8921  0.4400  0.1026
 
              Baa    -0.0869   -11.667    -4.163    -3.892  0.5541  0.8325  0.0000
     3 C(13)  Bbb     0.0397     5.324     1.900     1.776  0.0000  0.0000  1.0000
              Bcc     0.0473     6.343     2.263     2.116  0.8325 -0.5541  0.0000
 
              Baa    -0.0338    -4.530    -1.616    -1.511  0.1236 -0.0191  0.9921
     4 C(13)  Bbb    -0.0302    -4.058    -1.448    -1.354 -0.4346  0.8978  0.0714
              Bcc     0.0640     8.588     3.064     2.865  0.8921  0.4400 -0.1026
 
              Baa    -0.0563    -7.549    -2.694    -2.518  0.0392  0.9899 -0.1365
     5 C(13)  Bbb    -0.0503    -6.743    -2.406    -2.249  0.1232  0.1307  0.9837
              Bcc     0.1065    14.292     5.100     4.767  0.9916 -0.0553 -0.1168
 
              Baa    -0.0979   -13.131    -4.685    -4.380  0.8209  0.4016 -0.4059
     6 C(13)  Bbb     0.0456     6.124     2.185     2.043 -0.4803  0.8702 -0.1103
              Bcc     0.0522     7.007     2.500     2.337  0.3089  0.2855  0.9072
 
              Baa    -0.0789   -10.582    -3.776    -3.530  0.8425 -0.5113  0.1696
     7 C(13)  Bbb    -0.0709    -9.519    -3.397    -3.175 -0.0690  0.2098  0.9753
              Bcc     0.1498    20.101     7.173     6.705  0.5343  0.8334 -0.1415
 
              Baa    -0.0563    -7.554    -2.695    -2.520  0.8332  0.5509 -0.0481
     8 C(13)  Bbb     0.0263     3.526     1.258     1.176 -0.5197  0.8097  0.2725
              Bcc     0.0300     4.028     1.437     1.343  0.1891 -0.2020  0.9610
 
              Baa    -0.0560    -7.516    -2.682    -2.507  0.9957 -0.0931  0.0000
     9 C(13)  Bbb    -0.0506    -6.785    -2.421    -2.263  0.0000  0.0000  1.0000
              Bcc     0.1066    14.301     5.103     4.770  0.0931  0.9957  0.0000
 
              Baa    -0.0797   -10.701    -3.818    -3.570 -0.4033  0.9010 -0.1599
    10 C(13)  Bbb     0.0356     4.776     1.704     1.593  0.8887  0.4273  0.1659
              Bcc     0.0442     5.925     2.114     1.976 -0.2178  0.0752  0.9731
 
              Baa    -0.0348    -4.666    -1.665    -1.556  0.5966  0.8025  0.0000
    11 C(13)  Bbb    -0.0272    -3.647    -1.301    -1.216  0.0000  0.0000  1.0000
              Bcc     0.0619     8.313     2.966     2.773  0.8025 -0.5966  0.0000
 
              Baa    -0.0797   -10.701    -3.818    -3.570 -0.4033  0.9010  0.1599
    12 C(13)  Bbb     0.0356     4.776     1.704     1.593  0.8887  0.4273 -0.1659
              Bcc     0.0442     5.925     2.114     1.976  0.2178 -0.0752  0.9731
 
              Baa    -0.1016   -13.628    -4.863    -4.546  0.0087  0.9958  0.0910
    13 C(13)  Bbb     0.0465     6.239     2.226     2.081  0.0096 -0.0911  0.9958
              Bcc     0.0551     7.388     2.636     2.464  0.9999 -0.0078 -0.0103
 
              Baa    -0.0932   -12.504    -4.462    -4.171  0.2041 -0.3031  0.9308
    14 C(13)  Bbb    -0.0874   -11.727    -4.185    -3.912  0.8772  0.4787 -0.0365
              Bcc     0.1806    24.232     8.646     8.083 -0.4346  0.8240  0.3636
 
              Baa    -0.0906   -12.161    -4.339    -4.057  0.8369 -0.5427 -0.0705
    15 C(13)  Bbb     0.0411     5.515     1.968     1.840  0.0267 -0.0882  0.9957
              Bcc     0.0495     6.646     2.372     2.217  0.5467  0.8353  0.0593
 
              Baa    -0.0510    -6.845    -2.442    -2.283  0.0227  0.0558  0.9982
    16 C(13)  Bbb    -0.0461    -6.181    -2.205    -2.062  0.8853  0.4628 -0.0460
              Bcc     0.0971    13.026     4.648     4.345 -0.4645  0.8847 -0.0389
 
              Baa    -0.0563    -7.549    -2.694    -2.518  0.0392  0.9899  0.1365
    17 C(13)  Bbb    -0.0503    -6.743    -2.406    -2.249 -0.1232 -0.1307  0.9837
              Bcc     0.1065    14.292     5.100     4.767  0.9916 -0.0553  0.1168
 
              Baa    -0.0563    -7.554    -2.695    -2.520  0.8332  0.5509  0.0481
    18 C(13)  Bbb     0.0263     3.526     1.258     1.176 -0.5197  0.8097 -0.2725
              Bcc     0.0300     4.028     1.437     1.343 -0.1891  0.2020  0.9610
 
              Baa    -0.0789   -10.582    -3.776    -3.530  0.8425 -0.5113 -0.1696
    19 C(13)  Bbb    -0.0709    -9.519    -3.397    -3.175  0.0690 -0.2098  0.9753
              Bcc     0.1498    20.101     7.173     6.705  0.5343  0.8334  0.1415
 
              Baa    -0.0979   -13.131    -4.685    -4.380  0.8209  0.4016  0.4059
    20 C(13)  Bbb     0.0456     6.124     2.185     2.043 -0.4803  0.8702  0.1103
              Bcc     0.0522     7.007     2.500     2.337 -0.3089 -0.2855  0.9072
 
              Baa    -0.1016   -13.628    -4.863    -4.546  0.0087  0.9958 -0.0910
    21 C(13)  Bbb     0.0465     6.239     2.226     2.081 -0.0096  0.0911  0.9958
              Bcc     0.0551     7.388     2.636     2.464  0.9999 -0.0078  0.0103
 
              Baa    -0.0510    -6.845    -2.442    -2.283 -0.0227 -0.0558  0.9982
    22 C(13)  Bbb    -0.0461    -6.181    -2.205    -2.062  0.8853  0.4628  0.0460
              Bcc     0.0971    13.026     4.648     4.345 -0.4645  0.8847  0.0389
 
              Baa    -0.0906   -12.161    -4.339    -4.057  0.8369 -0.5427  0.0705
    23 C(13)  Bbb     0.0411     5.515     1.968     1.840 -0.0267  0.0882  0.9957
              Bcc     0.0495     6.646     2.372     2.217  0.5467  0.8353 -0.0593
 
              Baa    -0.0932   -12.504    -4.462    -4.171 -0.2041  0.3031  0.9308
    24 C(13)  Bbb    -0.0874   -11.727    -4.185    -3.912  0.8772  0.4787  0.0365
              Bcc     0.1806    24.232     8.646     8.083 -0.4346  0.8240 -0.3636
 
              Baa    -0.0493    -6.616    -2.361    -2.207  0.2307 -0.2991  0.9259
    25 C(13)  Bbb    -0.0155    -2.078    -0.742    -0.693  0.6711 -0.6401 -0.3740
              Bcc     0.0648     8.695     3.102     2.900  0.7045  0.7077  0.0531
 
              Baa    -0.0756   -10.145    -3.620    -3.384  0.3961  0.9182  0.0000
    26 C(13)  Bbb     0.0332     4.461     1.592     1.488  0.0000  0.0000  1.0000
              Bcc     0.0424     5.685     2.028     1.896  0.9182 -0.3961  0.0000
 
              Baa    -0.0493    -6.616    -2.361    -2.207 -0.2307  0.2991  0.9259
    27 C(13)  Bbb    -0.0155    -2.078    -0.742    -0.693  0.6711 -0.6401  0.3740
              Bcc     0.0648     8.695     3.102     2.900  0.7045  0.7077 -0.0531
 
              Baa    -0.0765   -10.264    -3.662    -3.424  0.0778  0.9943 -0.0726
    28 C(13)  Bbb    -0.0663    -8.902    -3.176    -2.969 -0.1758  0.0854  0.9807
              Bcc     0.1428    19.166     6.839     6.393  0.9813 -0.0635  0.1815
 
              Baa    -0.0987   -13.239    -4.724    -4.416  0.8008  0.4202  0.4268
    29 C(13)  Bbb     0.0460     6.172     2.202     2.059 -0.4476  0.8933 -0.0396
              Bcc     0.0527     7.067     2.522     2.357 -0.3979 -0.1593  0.9035
 
              Baa    -0.0588    -7.886    -2.814    -2.631  0.8054 -0.5270  0.2714
    30 C(13)  Bbb    -0.0490    -6.578    -2.347    -2.194 -0.3064  0.0218  0.9517
              Bcc     0.1078    14.465     5.161     4.825  0.5075  0.8496  0.1439
 
              Baa    -0.0781   -10.487    -3.742    -3.498  0.9037  0.4141  0.1089
    31 C(13)  Bbb     0.0360     4.828     1.723     1.610 -0.4118  0.9102 -0.0433
              Bcc     0.0422     5.659     2.019     1.888 -0.1170 -0.0057  0.9931
 
              Baa    -0.0765   -10.264    -3.662    -3.424  0.0778  0.9943  0.0726
    32 C(13)  Bbb    -0.0663    -8.902    -3.176    -2.969  0.1758 -0.0854  0.9807
              Bcc     0.1428    19.166     6.839     6.393  0.9813 -0.0635 -0.1815
 
              Baa    -0.0781   -10.487    -3.742    -3.498  0.9037  0.4141 -0.1089
    33 C(13)  Bbb     0.0360     4.828     1.723     1.610 -0.4118  0.9102  0.0433
              Bcc     0.0422     5.659     2.019     1.888  0.1170  0.0057  0.9931
 
              Baa    -0.0588    -7.886    -2.814    -2.631  0.8054 -0.5270 -0.2714
    34 C(13)  Bbb    -0.0490    -6.578    -2.347    -2.194  0.3064 -0.0218  0.9517
              Bcc     0.1078    14.465     5.161     4.825  0.5075  0.8496 -0.1439
 
              Baa    -0.0987   -13.239    -4.724    -4.416  0.8008  0.4202 -0.4268
    35 C(13)  Bbb     0.0460     6.172     2.202     2.059 -0.4476  0.8933  0.0396
              Bcc     0.0527     7.067     2.522     2.357  0.3979  0.1593  0.9035
 
              Baa    -0.0526    -7.058    -2.518    -2.354  0.9975 -0.0703  0.0000
    36 C(13)  Bbb    -0.0401    -5.375    -1.918    -1.793  0.0000  0.0000  1.0000
              Bcc     0.0926    12.433     4.436     4.147  0.0703  0.9975  0.0000
 
              Baa    -0.1891   -25.373    -9.054    -8.464 -0.4212  0.9050  0.0597
    37 C(13)  Bbb     0.0784    10.521     3.754     3.509  0.8834  0.3944  0.2530
              Bcc     0.1107    14.852     5.300     4.954 -0.2054 -0.1593  0.9656
 
              Baa    -0.2314   -31.056   -11.081   -10.359  0.0000  0.0000  1.0000
    38 C(13)  Bbb    -0.2295   -30.802   -10.991   -10.274  0.7348  0.6782  0.0000
              Bcc     0.4610    61.857    22.072    20.633 -0.6782  0.7348  0.0000
 
              Baa    -0.1891   -25.373    -9.054    -8.464 -0.4212  0.9050 -0.0597
    39 C(13)  Bbb     0.0784    10.521     3.754     3.509  0.8834  0.3944 -0.2530
              Bcc     0.1107    14.852     5.300     4.954  0.2054  0.1593  0.9656
 
              Baa    -0.1286   -17.254    -6.157    -5.755  0.0157  0.9953 -0.0958
    40 C(13)  Bbb     0.0552     7.405     2.642     2.470  0.1515  0.0923  0.9841
              Bcc     0.0734     9.849     3.514     3.285  0.9883 -0.0300 -0.1493
 
              Baa    -0.1190   -15.967    -5.697    -5.326  0.8247 -0.5537  0.1152
    41 C(13)  Bbb     0.0523     7.020     2.505     2.342 -0.1740 -0.0546  0.9832
              Bcc     0.0667     8.946     3.192     2.984  0.5382  0.8309  0.1413
 
              Baa    -0.1985   -26.631    -9.502    -8.883  0.1686  0.1480  0.9745
    42 C(13)  Bbb    -0.1838   -24.662    -8.800    -8.227  0.8620  0.4574 -0.2186
              Bcc     0.3822    51.293    18.303    17.110 -0.4781  0.8769 -0.0505
 
              Baa    -0.1286   -17.254    -6.157    -5.755  0.0157  0.9953  0.0958
    43 C(13)  Bbb     0.0552     7.405     2.642     2.470 -0.1515 -0.0923  0.9841
              Bcc     0.0734     9.849     3.514     3.285  0.9883 -0.0300  0.1493
 
              Baa    -0.1985   -26.631    -9.502    -8.883 -0.1686 -0.1480  0.9745
    44 C(13)  Bbb    -0.1838   -24.662    -8.800    -8.227  0.8620  0.4574  0.2186
              Bcc     0.3822    51.293    18.303    17.110 -0.4781  0.8769  0.0505
 
              Baa    -0.1190   -15.967    -5.697    -5.326  0.8247 -0.5537 -0.1152
    45 C(13)  Bbb     0.0523     7.020     2.505     2.342  0.1740  0.0546  0.9832
              Bcc     0.0667     8.946     3.192     2.984  0.5382  0.8309 -0.1413
 
              Baa    -0.0883   -11.855    -4.230    -3.955 -0.2502 -0.5078  0.8244
    46 C(13)  Bbb    -0.0878   -11.776    -4.202    -3.928  0.8728  0.2503  0.4190
              Bcc     0.1761    23.631     8.432     7.882 -0.4191  0.8243  0.3805
 
              Baa    -0.1459   -19.583    -6.988    -6.532  0.2350 -0.4772  0.8468
    47 C(13)  Bbb     0.0679     9.112     3.251     3.039  0.8781  0.4779  0.0257
              Bcc     0.0780    10.471     3.736     3.493 -0.4169  0.7375  0.5313
 
              Baa    -0.0702    -9.424    -3.363    -3.144  0.7445  0.4633 -0.4808
    48 C(13)  Bbb    -0.0661    -8.871    -3.165    -2.959 -0.5193  0.8544  0.0191
              Bcc     0.1363    18.295     6.528     6.103  0.4196  0.2354  0.8766
 
              Baa    -0.0883   -11.855    -4.230    -3.955  0.2502  0.5078  0.8244
    49 C(13)  Bbb    -0.0878   -11.776    -4.202    -3.928  0.8728  0.2503 -0.4190
              Bcc     0.1761    23.631     8.432     7.882 -0.4191  0.8243 -0.3805
 
              Baa    -0.0682    -9.152    -3.266    -3.053  0.7767  0.3729  0.5076
    50 C(13)  Bbb    -0.0643    -8.623    -3.077    -2.876 -0.4338  0.9010  0.0018
              Bcc     0.1325    17.775     6.343     5.929 -0.4567 -0.2216  0.8616
 
              Baa    -0.1277   -17.139    -6.116    -5.717 -0.2725  0.4964  0.8242
    51 C(13)  Bbb     0.0595     7.985     2.849     2.664  0.8780  0.4787  0.0020
              Bcc     0.0682     9.154     3.266     3.053 -0.3936  0.7242 -0.5662
 
              Baa    -0.0682    -9.152    -3.266    -3.053  0.7767  0.3729 -0.5076
    52 C(13)  Bbb    -0.0643    -8.623    -3.077    -2.876 -0.4338  0.9010 -0.0018
              Bcc     0.1325    17.775     6.343     5.929  0.4567  0.2216  0.8616
 
              Baa    -0.1277   -17.139    -6.116    -5.717  0.2725 -0.4964  0.8242
    53 C(13)  Bbb     0.0595     7.985     2.849     2.664  0.8780  0.4787 -0.0020
              Bcc     0.0682     9.154     3.266     3.053 -0.3936  0.7242  0.5662
 
              Baa    -0.0702    -9.424    -3.363    -3.144  0.7445  0.4633  0.4808
    54 C(13)  Bbb    -0.0661    -8.871    -3.165    -2.959 -0.5193  0.8544 -0.0191
              Bcc     0.1363    18.295     6.528     6.103 -0.4196 -0.2354  0.8766
 
              Baa    -0.1459   -19.583    -6.988    -6.532 -0.2350  0.4772  0.8468
    55 C(13)  Bbb     0.0679     9.112     3.251     3.039  0.8781  0.4779 -0.0257
              Bcc     0.0780    10.471     3.736     3.493 -0.4169  0.7375 -0.5313
 
              Baa    -0.0056    -1.202    -0.429    -0.401  0.0000  0.0000  1.0000
    56 P(31)  Bbb    -0.0039    -0.848    -0.303    -0.283 -0.6767  0.7362  0.0000
              Bcc     0.0095     2.050     0.732     0.684  0.7362  0.6767  0.0000
 

 ---------------------------------------------------------------------------------

   2 Symmetry operations used in ECPInt.
 ECPInt:  NShTT=   39060 NPrTT=  347238 LenC2=   35538 LenP2D=  161657.
 LDataN:  DoStor=T MaxTD1= 5 Len=  102
 Calling FoFJK, ICntrl=    100127 FMM=F ISym2X=1 I1Cent= 0 IOpClX= 1 NMat=1 NMatS=1 NMatT=0.
 Full mass-weighted force constant matrix:
 Low frequencies ---  -44.4862  -24.9555  -24.5536   -0.0003    0.0009    0.0011
 Low frequencies ---  138.1919  146.8754  156.4483
 Diagonal vibrational polarizability:
        7.7038237       5.3084205       9.4380037
 Harmonic frequencies (cm**-1), IR intensities (KM/Mole), Raman scattering
 activities (A**4/AMU), depolarization ratios for plane and unpolarized
 incident light, reduced masses (AMU), force constants (mDyne/A),
 and normal coordinates:
                      1                      2                      3
                     A"                     A'                     A'
 Frequencies --    138.1901               146.8744               156.4476
 Red. masses --     12.1939                12.4501                12.1813
 Frc consts  --      0.1372                 0.1582                 0.1757
 IR Inten    --      0.0336                 0.0110                 0.0137
  Atom  AN      X      Y      Z        X      Y      Z        X      Y      Z
     1   6     0.00   0.00  -0.01     0.09   0.20   0.00     0.23  -0.02   0.00
     2   6    -0.02   0.04   0.01     0.11   0.18  -0.02     0.23  -0.01  -0.02
     3   6     0.00   0.00   0.04     0.09   0.18   0.00     0.22  -0.05   0.00
     4   6     0.02  -0.04   0.01     0.11   0.18   0.02     0.23  -0.01   0.02
     5   6    -0.02   0.16   0.00     0.03   0.00   0.01     0.02   0.04  -0.09
     6   6    -0.08   0.14   0.01     0.02  -0.07  -0.03    -0.04   0.06  -0.05
     7   6    -0.14   0.10   0.03     0.03  -0.02  -0.07     0.01   0.02   0.00
     8   6    -0.07   0.12   0.01     0.06   0.07  -0.03     0.10   0.01  -0.04
     9   6     0.00   0.00  -0.01    -0.07   0.25   0.00     0.04   0.05   0.00
    10   6     0.02   0.01  -0.01    -0.07   0.26   0.03     0.03   0.08  -0.01
    11   6     0.00   0.00   0.01    -0.05   0.26   0.00     0.07   0.03   0.00
    12   6    -0.02  -0.01  -0.01    -0.07   0.26  -0.03     0.03   0.08   0.01
    13   6     0.16  -0.01  -0.03     0.00  -0.01   0.10    -0.05   0.08  -0.02
    14   6     0.13   0.07  -0.01     0.01  -0.07   0.08    -0.08   0.08  -0.03
    15   6     0.08   0.13   0.01     0.01   0.00   0.06    -0.04   0.06  -0.06
    16   6     0.10   0.06  -0.01    -0.02   0.09   0.06    -0.02   0.09  -0.02
    17   6     0.02  -0.16   0.00     0.03   0.00  -0.01     0.02   0.04   0.09
    18   6     0.07  -0.12   0.01     0.06   0.07   0.03     0.10   0.01   0.04
    19   6     0.14  -0.10   0.03     0.03  -0.02   0.07     0.01   0.02   0.00
    20   6     0.08  -0.14   0.01     0.02  -0.07   0.03    -0.04   0.06   0.05
    21   6    -0.16   0.01  -0.03     0.00  -0.01  -0.10    -0.05   0.08   0.02
    22   6    -0.10  -0.06  -0.01    -0.02   0.09  -0.06    -0.02   0.09   0.02
    23   6    -0.08  -0.13   0.01     0.01   0.00  -0.06    -0.04   0.06   0.06
    24   6    -0.13  -0.07  -0.01     0.01  -0.07  -0.08    -0.08   0.08   0.03
    25   6     0.03  -0.07  -0.02    -0.13   0.06   0.00    -0.05  -0.12   0.00
    26   6     0.00   0.00   0.02    -0.11   0.12   0.00    -0.01  -0.10   0.00
    27   6    -0.03   0.07  -0.02    -0.13   0.06   0.00    -0.05  -0.12   0.00
    28   6     0.00  -0.20  -0.01    -0.03  -0.07  -0.03    -0.07   0.01   0.04
    29   6     0.06  -0.15  -0.02    -0.01  -0.11   0.01    -0.09   0.04   0.00
    30   6     0.12  -0.13  -0.02    -0.02  -0.06   0.07    -0.07   0.02  -0.03
    31   6     0.05  -0.17  -0.02    -0.08  -0.02   0.01    -0.07  -0.04   0.00
    32   6     0.00   0.20  -0.01    -0.03  -0.07   0.03    -0.07   0.01  -0.04
    33   6    -0.05   0.17  -0.02    -0.08  -0.02  -0.01    -0.07  -0.04   0.00
    34   6    -0.12   0.13  -0.02    -0.02  -0.06  -0.07    -0.07   0.02   0.03
    35   6    -0.06   0.15  -0.02    -0.01  -0.11  -0.01    -0.09   0.04   0.00
    36   6     0.00   0.00   0.01     0.05   0.04   0.00     0.17  -0.21   0.00
    37   6    -0.03  -0.03   0.03     0.05  -0.02  -0.01     0.16  -0.23   0.03
    38   6     0.00   0.00   0.04     0.05   0.01   0.00     0.17  -0.25   0.00
    39   6     0.03   0.03   0.03     0.05  -0.02   0.01     0.16  -0.23  -0.03
    40   6    -0.17  -0.02   0.02     0.01  -0.08  -0.06     0.00  -0.01   0.04
    41   6    -0.10  -0.16   0.03     0.01  -0.09  -0.02    -0.02  -0.01   0.07
    42   6    -0.12  -0.10   0.03     0.03  -0.07  -0.02     0.06  -0.09   0.05
    43   6     0.17   0.02   0.02     0.01  -0.08   0.06     0.00  -0.01  -0.04
    44   6     0.12   0.10   0.03     0.03  -0.07   0.02     0.06  -0.09  -0.05
    45   6     0.10   0.16   0.03     0.01  -0.09   0.02    -0.02  -0.01  -0.07
    46   6     0.15   0.08   0.02     0.01  -0.12   0.03    -0.05   0.04  -0.06
    47   6    -0.09  -0.04   0.01     0.01  -0.15  -0.01    -0.10   0.07   0.02
    48   6     0.04  -0.08  -0.01     0.01  -0.15   0.01    -0.11   0.08   0.00
    49   6    -0.15  -0.08   0.02     0.01  -0.12  -0.03    -0.05   0.04   0.06
    50   6    -0.05   0.09   0.01     0.01  -0.13  -0.01    -0.09   0.08  -0.02
    51   6     0.08   0.05   0.00     0.02  -0.13   0.04    -0.10   0.08  -0.02
    52   6     0.05  -0.09   0.01     0.01  -0.13   0.01    -0.09   0.08   0.02
    53   6    -0.08  -0.05   0.00     0.02  -0.13  -0.04    -0.10   0.08   0.02
    54   6    -0.04   0.08  -0.01     0.01  -0.15  -0.01    -0.11   0.08   0.00
    55   6     0.09   0.04   0.01     0.01  -0.15   0.01    -0.10   0.07  -0.02
    56  15     0.00   0.00  -0.10    -0.09   0.13   0.00     0.01  -0.10   0.00
                      4                      5                      6
                     A'                     A'                     A"
 Frequencies --    158.7134               175.0042               190.2758
 Red. masses --     13.2136                12.8662                12.5386
 Frc consts  --      0.1961                 0.2322                 0.2675
 IR Inten    --      0.1331                 0.0659                 0.1833
  Atom  AN      X      Y      Z        X      Y      Z        X      Y      Z
     1   6    -0.06  -0.04   0.00     0.21  -0.08   0.00     0.00   0.00  -0.08
     2   6    -0.03  -0.03   0.02     0.05  -0.12   0.00    -0.01   0.02  -0.10
     3   6    -0.08  -0.06   0.00    -0.07  -0.21   0.00     0.00   0.00  -0.09
     4   6    -0.03  -0.03  -0.02     0.05  -0.12   0.00     0.01  -0.02  -0.10
     5   6     0.08   0.02   0.06     0.09  -0.03  -0.05     0.04   0.12  -0.07
     6   6     0.13   0.04   0.05    -0.01  -0.02   0.00     0.00   0.06  -0.10
     7   6     0.08   0.03   0.06    -0.04  -0.10   0.05    -0.01   0.10  -0.13
     8   6     0.06   0.01   0.04     0.04  -0.09   0.00     0.02   0.12  -0.10
     9   6    -0.18   0.01   0.00     0.12   0.20   0.00     0.00   0.00   0.05
    10   6    -0.17   0.03   0.01     0.16   0.03   0.00     0.04   0.01   0.08
    11   6    -0.16   0.01   0.00     0.25  -0.09   0.00     0.00   0.00   0.08
    12   6    -0.17   0.03  -0.01     0.16   0.03   0.00    -0.04  -0.01   0.08
    13   6     0.01   0.05  -0.03     0.04   0.08   0.05     0.09   0.10   0.13
    14   6     0.08   0.05   0.03     0.01  -0.01  -0.01     0.06   0.04   0.08
    15   6     0.03   0.04   0.07     0.10  -0.04  -0.06     0.08   0.10   0.04
    16   6    -0.06   0.04   0.02     0.11   0.02   0.00     0.10   0.11   0.08
    17   6     0.08   0.02  -0.06     0.09  -0.03   0.05    -0.04  -0.12  -0.07
    18   6     0.06   0.01  -0.04     0.04  -0.09   0.00    -0.02  -0.12  -0.10
    19   6     0.08   0.03  -0.06    -0.04  -0.10  -0.05     0.01  -0.10  -0.13
    20   6     0.13   0.04  -0.05    -0.01  -0.02   0.00     0.00  -0.06  -0.10
    21   6     0.01   0.05   0.03     0.04   0.08  -0.05    -0.09  -0.10   0.13
    22   6    -0.06   0.04  -0.02     0.11   0.02   0.00    -0.10  -0.11   0.08
    23   6     0.03   0.04  -0.07     0.10  -0.04   0.06    -0.08  -0.10   0.04
    24   6     0.08   0.05  -0.03     0.01  -0.01   0.01    -0.06  -0.04   0.08
    25   6    -0.20  -0.09  -0.04     0.03   0.19   0.02    -0.02   0.05   0.12
    26   6    -0.21  -0.08   0.00     0.13   0.29   0.00     0.00   0.00   0.08
    27   6    -0.20  -0.09   0.04     0.03   0.19  -0.02     0.02  -0.05   0.12
    28   6     0.02   0.02  -0.07    -0.09   0.03  -0.05     0.04   0.07   0.05
    29   6     0.08   0.05  -0.06    -0.01   0.01   0.01     0.05   0.01   0.12
    30   6     0.01   0.04  -0.06     0.05   0.10   0.07     0.09   0.10   0.17
    31   6    -0.07   0.00  -0.05    -0.01   0.12   0.02     0.07   0.13   0.12
    32   6     0.02   0.02   0.07    -0.09   0.03   0.05    -0.04  -0.07   0.05
    33   6    -0.07   0.00   0.05    -0.01   0.12  -0.02    -0.07  -0.13   0.12
    34   6     0.01   0.04   0.06     0.05   0.10  -0.07    -0.09  -0.10   0.17
    35   6     0.08   0.05   0.06    -0.01   0.01  -0.01    -0.05  -0.01   0.12
    36   6    -0.11  -0.17   0.00    -0.08  -0.23   0.00     0.00   0.00  -0.11
    37   6    -0.10  -0.16   0.01    -0.12  -0.07   0.00    -0.01   0.04  -0.12
    38   6    -0.14  -0.16   0.00    -0.23   0.08   0.00     0.00   0.00  -0.10
    39   6    -0.10  -0.16  -0.01    -0.12  -0.07   0.00     0.01  -0.04  -0.12
    40   6     0.07  -0.01   0.07    -0.04  -0.09   0.05    -0.02   0.10  -0.15
    41   6     0.05   0.01  -0.05    -0.10   0.04  -0.05    -0.01   0.09  -0.08
    42   6     0.00  -0.07   0.01    -0.09  -0.04   0.00    -0.02   0.14  -0.12
    43   6     0.07  -0.01  -0.07    -0.04  -0.09  -0.05     0.02  -0.10  -0.15
    44   6     0.00  -0.07  -0.01    -0.09  -0.04   0.00     0.02  -0.14  -0.12
    45   6     0.05   0.01   0.05    -0.10   0.04   0.05     0.01  -0.09  -0.08
    46   6     0.11   0.03  -0.01    -0.02  -0.01   0.00     0.02  -0.03  -0.12
    47   6     0.15   0.07   0.01    -0.01  -0.01   0.00    -0.02  -0.05  -0.07
    48   6     0.14   0.07  -0.02    -0.01  -0.01   0.00     0.01  -0.06   0.06
    49   6     0.11   0.03   0.01    -0.02  -0.01   0.00    -0.02   0.03  -0.12
    50   6     0.15   0.06   0.03    -0.01  -0.01   0.00    -0.01  -0.02  -0.06
    51   6     0.14   0.06   0.01    -0.01  -0.01   0.00     0.02  -0.03   0.05
    52   6     0.15   0.06  -0.03    -0.01  -0.01   0.00     0.01   0.02  -0.06
    53   6     0.14   0.06  -0.01    -0.01  -0.01   0.00    -0.02   0.03   0.05
    54   6     0.14   0.07   0.02    -0.01  -0.01   0.00    -0.01   0.06   0.06
    55   6     0.15   0.07  -0.01    -0.01  -0.01   0.00     0.02   0.05  -0.07
    56  15    -0.23  -0.11   0.00    -0.21   0.04   0.00     0.00   0.00   0.17
                      7                      8                      9
                     A"                     A"                     A"
 Frequencies --    211.7031               229.7976               253.6098
 Red. masses --     12.1745                13.3036                12.0041
 Frc consts  --      0.3215                 0.4139                 0.4549
 IR Inten    --      0.0404                 0.0684                 0.0512
  Atom  AN      X      Y      Z        X      Y      Z        X      Y      Z
     1   6     0.00   0.00   0.09     0.00   0.00  -0.11     0.00   0.00  -0.06
     2   6    -0.02   0.02   0.11    -0.06   0.08  -0.03     0.01   0.03  -0.06
     3   6     0.00   0.00   0.09     0.00   0.00   0.07     0.00   0.00  -0.03
     4   6     0.02  -0.02   0.11     0.06  -0.08  -0.03    -0.01  -0.03  -0.06
     5   6    -0.12   0.03   0.15    -0.13   0.03   0.05     0.09   0.09  -0.04
     6   6    -0.05   0.00   0.12    -0.02   0.00  -0.02     0.09   0.05  -0.09
     7   6    -0.11   0.03   0.06     0.04   0.13  -0.10     0.14   0.10  -0.09
     8   6    -0.15   0.04   0.11    -0.06   0.11  -0.03     0.17   0.13  -0.06
     9   6     0.00   0.00   0.10     0.00   0.00   0.14     0.00   0.00   0.08
    10   6    -0.02  -0.01   0.12    -0.10  -0.05   0.03    -0.03   0.03   0.09
    11   6     0.00   0.00   0.10     0.00   0.00  -0.08     0.00   0.00   0.05
    12   6     0.02   0.01   0.12     0.10   0.05   0.03     0.03  -0.03   0.09
    13   6    -0.10   0.03   0.07    -0.04  -0.13  -0.04    -0.09   0.13   0.08
    14   6    -0.04   0.01   0.12    -0.03  -0.02   0.01    -0.06   0.10   0.11
    15   6    -0.11   0.03   0.15    -0.13   0.03   0.07    -0.09   0.15   0.08
    16   6    -0.12   0.04   0.12    -0.12  -0.06   0.02    -0.12   0.20   0.08
    17   6     0.12  -0.03   0.15     0.13  -0.03   0.05    -0.09  -0.09  -0.04
    18   6     0.15  -0.04   0.11     0.06  -0.11  -0.03    -0.17  -0.13  -0.06
    19   6     0.11  -0.03   0.06    -0.04  -0.13  -0.10    -0.14  -0.10  -0.09
    20   6     0.05   0.00   0.12     0.02   0.00  -0.02    -0.09  -0.05  -0.09
    21   6     0.10  -0.03   0.07     0.04   0.13  -0.04     0.09  -0.13   0.08
    22   6     0.12  -0.04   0.12     0.12   0.06   0.02     0.12  -0.20   0.08
    23   6     0.11  -0.03   0.15     0.13  -0.03   0.07     0.09  -0.15   0.08
    24   6     0.04  -0.01   0.12     0.03   0.02   0.01     0.06  -0.10   0.11
    25   6     0.01   0.02  -0.09     0.12  -0.11   0.04    -0.04  -0.04  -0.03
    26   6     0.00   0.00  -0.07     0.00   0.00   0.15     0.00   0.00  -0.01
    27   6    -0.01  -0.02  -0.09    -0.12   0.11   0.04     0.04   0.04  -0.03
    28   6    -0.09   0.04  -0.14     0.17   0.00   0.14    -0.10  -0.05  -0.04
    29   6    -0.04   0.02  -0.10     0.00   0.01   0.06    -0.09  -0.03  -0.07
    30   6    -0.09   0.04  -0.06    -0.02  -0.11  -0.03    -0.14  -0.04  -0.04
    31   6    -0.10   0.05  -0.10     0.15  -0.09   0.05    -0.17  -0.08  -0.04
    32   6     0.09  -0.04  -0.14    -0.17   0.00   0.14     0.10   0.05  -0.04
    33   6     0.10  -0.05  -0.10    -0.15   0.09   0.05     0.17   0.08  -0.04
    34   6     0.09  -0.04  -0.06     0.02   0.11  -0.03     0.14   0.04  -0.04
    35   6     0.04  -0.02  -0.10     0.00  -0.01   0.06     0.09   0.03  -0.07
    36   6     0.00   0.00  -0.08     0.00   0.00   0.10     0.00   0.00   0.03
    37   6    -0.02   0.00  -0.11     0.09   0.11   0.00     0.05  -0.08   0.02
    38   6     0.00   0.00  -0.10     0.00   0.00  -0.13     0.00   0.00   0.01
    39   6     0.02   0.00  -0.11    -0.09  -0.11   0.00    -0.05   0.08   0.02
    40   6    -0.10   0.05  -0.08     0.06   0.17  -0.09     0.09  -0.08   0.01
    41   6    -0.11   0.06  -0.15     0.14   0.02   0.09     0.08  -0.11   0.03
    42   6    -0.13   0.08  -0.12     0.14   0.15  -0.01     0.13  -0.18   0.03
    43   6     0.10  -0.05  -0.08    -0.06  -0.17  -0.09    -0.09   0.08   0.01
    44   6     0.13  -0.08  -0.12    -0.14  -0.15  -0.01    -0.13   0.18   0.03
    45   6     0.11  -0.06  -0.15    -0.14  -0.02   0.09    -0.08   0.11   0.03
    46   6     0.05  -0.03  -0.13    -0.02  -0.04   0.00    -0.06   0.07   0.04
    47   6     0.03  -0.01  -0.07    -0.02   0.00   0.01     0.01  -0.02  -0.01
    48   6     0.03  -0.01  -0.06    -0.03   0.01   0.04    -0.02  -0.01  -0.01
    49   6    -0.05   0.03  -0.13     0.02   0.04   0.00     0.06  -0.07   0.04
    50   6     0.03  -0.02   0.07    -0.03  -0.02  -0.01     0.02   0.00  -0.03
    51   6     0.03  -0.02   0.07    -0.03  -0.01   0.02    -0.02   0.01   0.03
    52   6    -0.03   0.02   0.07     0.03   0.02  -0.01    -0.02   0.00  -0.03
    53   6    -0.03   0.02   0.07     0.03   0.01   0.02     0.02  -0.01   0.03
    54   6    -0.03   0.01  -0.06     0.03  -0.01   0.04     0.02   0.01  -0.01
    55   6    -0.03   0.01  -0.07     0.02   0.00   0.01    -0.01   0.02  -0.01
    56  15     0.00   0.00  -0.10     0.00   0.00  -0.26     0.00   0.00  -0.01
                     10                     11                     12
                     A'                     A'                     A'
 Frequencies --    268.5301               270.9534               302.2861
 Red. masses --     13.5816                12.1293                12.3665
 Frc consts  --      0.5770                 0.5247                 0.6658
 IR Inten    --      0.0079                 0.0040                 1.2711
  Atom  AN      X      Y      Z        X      Y      Z        X      Y      Z
     1   6    -0.02   0.21   0.00     0.02  -0.05   0.00     0.01   0.02   0.00
     2   6    -0.03   0.17   0.00     0.04  -0.03   0.04    -0.04   0.00   0.02
     3   6    -0.09   0.18   0.00     0.04  -0.02   0.00    -0.12  -0.02   0.00
     4   6    -0.03   0.17   0.00     0.04  -0.03  -0.04    -0.04   0.00  -0.02
     5   6    -0.01  -0.11   0.04     0.01   0.01   0.11     0.14   0.00   0.00
     6   6     0.03  -0.13   0.01    -0.02   0.03   0.14     0.10   0.01   0.02
     7   6     0.07  -0.06  -0.03    -0.01   0.04   0.13     0.11  -0.03   0.06
     8   6     0.01  -0.01   0.00     0.03   0.02   0.07     0.16   0.01   0.03
     9   6     0.16   0.05   0.00    -0.05  -0.05   0.00     0.07   0.01   0.00
    10   6     0.12   0.09   0.01    -0.01  -0.05   0.04     0.05   0.02   0.01
    11   6     0.11   0.16   0.00    -0.02  -0.04   0.00     0.08  -0.01   0.00
    12   6     0.12   0.09  -0.01    -0.01  -0.05  -0.04     0.05   0.02  -0.01
    13   6    -0.09  -0.03   0.07     0.04  -0.04   0.12    -0.09   0.09   0.01
    14   6    -0.11  -0.09   0.03     0.03   0.00   0.13    -0.07   0.08   0.04
    15   6    -0.05  -0.10   0.00     0.05  -0.01   0.11    -0.04   0.06   0.02
    16   6     0.00  -0.04   0.02     0.07  -0.08   0.07    -0.08   0.11   0.00
    17   6    -0.01  -0.11  -0.04     0.01   0.01  -0.11     0.14   0.00   0.00
    18   6     0.01  -0.01   0.00     0.03   0.02  -0.07     0.16   0.01  -0.03
    19   6     0.07  -0.06   0.03    -0.01   0.04  -0.13     0.11  -0.03  -0.06
    20   6     0.03  -0.13  -0.01    -0.02   0.03  -0.14     0.10   0.01  -0.02
    21   6    -0.09  -0.03  -0.07     0.04  -0.04  -0.12    -0.09   0.09  -0.01
    22   6     0.00  -0.04  -0.02     0.07  -0.08  -0.07    -0.08   0.11   0.00
    23   6    -0.05  -0.10   0.00     0.05  -0.01  -0.11    -0.04   0.06  -0.02
    24   6    -0.11  -0.09  -0.03     0.03   0.00  -0.13    -0.07   0.08  -0.04
    25   6     0.07  -0.11   0.03    -0.07  -0.02   0.07     0.08  -0.02  -0.02
    26   6     0.12  -0.11   0.00    -0.05  -0.04   0.00     0.08  -0.01   0.00
    27   6     0.07  -0.11  -0.03    -0.07  -0.02  -0.07     0.08  -0.02   0.02
    28   6     0.01   0.14   0.08     0.01  -0.01   0.17    -0.11  -0.07  -0.01
    29   6    -0.05   0.12   0.07     0.02  -0.02   0.19    -0.10  -0.02  -0.06
    30   6    -0.05   0.09   0.05     0.04  -0.03   0.17    -0.14  -0.07  -0.08
    31   6     0.03   0.08   0.04     0.00  -0.02   0.11    -0.14  -0.12  -0.04
    32   6     0.01   0.14  -0.08     0.01  -0.01  -0.17    -0.11  -0.07   0.01
    33   6     0.03   0.08  -0.04     0.00  -0.02  -0.11    -0.14  -0.12   0.04
    34   6    -0.05   0.09  -0.05     0.04  -0.03  -0.17    -0.14  -0.07   0.08
    35   6    -0.05   0.12  -0.07     0.02  -0.02  -0.19    -0.10  -0.02   0.06
    36   6    -0.15   0.01   0.00     0.05   0.02   0.00    -0.09   0.12   0.00
    37   6    -0.10  -0.03   0.01     0.03   0.02   0.05    -0.12   0.17   0.03
    38   6    -0.12  -0.12   0.00     0.02   0.00   0.00    -0.17   0.24   0.00
    39   6    -0.10  -0.03  -0.01     0.03   0.02  -0.05    -0.12   0.17  -0.03
    40   6     0.10   0.05   0.01    -0.02   0.05   0.12     0.07  -0.16   0.14
    41   6     0.06   0.13   0.01    -0.03   0.01   0.16     0.02  -0.12   0.08
    42   6     0.04   0.09   0.00    -0.02   0.06   0.09     0.02  -0.13   0.07
    43   6     0.10   0.05  -0.01    -0.02   0.05  -0.12     0.07  -0.16  -0.14
    44   6     0.04   0.09   0.00    -0.02   0.06  -0.09     0.02  -0.13  -0.07
    45   6     0.06   0.13  -0.01    -0.03   0.01  -0.16     0.02  -0.12  -0.08
    46   6     0.09   0.07  -0.01    -0.04   0.02  -0.16     0.06  -0.09  -0.14
    47   6     0.06   0.01   0.03    -0.04   0.00   0.19     0.03   0.02   0.07
    48   6    -0.06   0.05   0.05     0.00   0.00   0.20    -0.03   0.04   0.01
    49   6     0.09   0.07   0.01    -0.04   0.02   0.16     0.06  -0.09   0.14
    50   6     0.01  -0.12   0.02    -0.04   0.02   0.18     0.03   0.03   0.05
    51   6    -0.10  -0.08   0.04    -0.01   0.02   0.18    -0.03   0.05   0.02
    52   6     0.01  -0.12  -0.02    -0.04   0.02  -0.18     0.03   0.03  -0.05
    53   6    -0.10  -0.08  -0.04    -0.01   0.02  -0.18    -0.03   0.05  -0.02
    54   6    -0.06   0.05  -0.05     0.00   0.00  -0.20    -0.03   0.04  -0.01
    55   6     0.06   0.01  -0.03    -0.04   0.00  -0.19     0.03   0.02  -0.07
    56  15    -0.05  -0.28   0.00    -0.06   0.06   0.00     0.14  -0.01   0.00
                     13                     14                     15
                     A"                     A'                     A'
 Frequencies --    308.7281               324.6113               337.3982
 Red. masses --     15.4987                12.7663                12.2217
 Frc consts  --      0.8704                 0.7926                 0.8197
 IR Inten    --      0.1607                 0.7618                 1.7760
  Atom  AN      X      Y      Z        X      Y      Z        X      Y      Z
     1   6     0.00   0.00   0.12    -0.15  -0.04   0.00    -0.13   0.01   0.00
     2   6     0.06  -0.12  -0.03    -0.09  -0.04  -0.07    -0.01   0.08   0.01
     3   6     0.00   0.00  -0.13    -0.08  -0.05   0.00     0.06   0.11   0.00
     4   6    -0.06   0.12  -0.03    -0.09  -0.04   0.07    -0.01   0.08  -0.01
     5   6     0.16  -0.05  -0.11     0.07   0.07  -0.17    -0.13   0.07   0.10
     6   6    -0.02  -0.03  -0.03     0.02   0.03  -0.19     0.01   0.04   0.04
     7   6    -0.01  -0.13   0.04     0.14   0.08  -0.16     0.08   0.18  -0.03
     8   6     0.13  -0.12  -0.03     0.13   0.06  -0.11     0.02   0.15   0.02
     9   6     0.00   0.00   0.07    -0.05  -0.12   0.00     0.09  -0.14   0.00
    10   6     0.06   0.07   0.10    -0.02  -0.07  -0.02     0.07  -0.18   0.02
    11   6     0.00   0.00   0.19    -0.10  -0.05   0.00     0.03  -0.06   0.00
    12   6    -0.06  -0.07   0.10    -0.02  -0.07   0.02     0.07  -0.18  -0.02
    13   6     0.04   0.14   0.11     0.07   0.02   0.00    -0.08  -0.08   0.01
    14   6    -0.02   0.03   0.05    -0.01   0.03  -0.05    -0.05   0.02   0.07
    15   6     0.11  -0.02  -0.03     0.03   0.08  -0.10    -0.16   0.08   0.11
    16   6     0.08   0.13   0.08     0.07   0.05  -0.04    -0.08  -0.07   0.02
    17   6    -0.16   0.05  -0.11     0.07   0.07   0.17    -0.13   0.07  -0.10
    18   6    -0.13   0.12  -0.03     0.13   0.06   0.11     0.02   0.15  -0.02
    19   6     0.01   0.13   0.04     0.14   0.08   0.16     0.08   0.18   0.03
    20   6     0.02   0.03  -0.03     0.02   0.03   0.19     0.01   0.04  -0.04
    21   6    -0.04  -0.14   0.11     0.07   0.02   0.00    -0.08  -0.08  -0.01
    22   6    -0.08  -0.13   0.08     0.07   0.05   0.04    -0.08  -0.07  -0.02
    23   6    -0.11   0.02  -0.03     0.03   0.08   0.10    -0.16   0.08  -0.11
    24   6     0.02  -0.03   0.05    -0.01   0.03   0.05    -0.05   0.02  -0.07
    25   6     0.19   0.01  -0.04    -0.06   0.00   0.06     0.18   0.20   0.01
    26   6     0.00   0.00   0.04    -0.05  -0.02   0.00     0.20   0.25   0.00
    27   6    -0.19  -0.01  -0.04    -0.06   0.00  -0.06     0.18   0.20  -0.01
    28   6    -0.06   0.05   0.04     0.09  -0.02   0.13    -0.03  -0.03  -0.06
    29   6    -0.08   0.04   0.04    -0.01  -0.03   0.11    -0.04  -0.05  -0.05
    30   6     0.03   0.09   0.04     0.05  -0.03   0.09    -0.07  -0.05  -0.02
    31   6     0.10   0.03  -0.01     0.08  -0.01   0.09     0.02   0.05  -0.01
    32   6     0.06  -0.05   0.04     0.09  -0.02  -0.13    -0.03  -0.03   0.06
    33   6    -0.10  -0.03  -0.01     0.08  -0.01  -0.09     0.02   0.05   0.01
    34   6    -0.03  -0.09   0.04     0.05  -0.03  -0.09    -0.07  -0.05   0.02
    35   6     0.08  -0.04   0.04    -0.01  -0.03  -0.11    -0.04  -0.05   0.05
    36   6     0.00   0.00  -0.05    -0.07  -0.01   0.00     0.00  -0.14   0.00
    37   6    -0.04   0.07   0.00    -0.04   0.04   0.01     0.04  -0.19   0.01
    38   6     0.00   0.00  -0.03    -0.15   0.10   0.00    -0.03  -0.08   0.00
    39   6     0.04  -0.07   0.00    -0.04   0.04  -0.01     0.04  -0.19  -0.01
    40   6     0.00  -0.08   0.06     0.12   0.01  -0.05     0.04   0.03   0.00
    41   6    -0.09   0.07   0.03     0.14  -0.04   0.10     0.06  -0.06  -0.02
    42   6    -0.05   0.04   0.01     0.15  -0.01   0.02     0.07  -0.15   0.00
    43   6     0.00   0.08   0.06     0.12   0.01   0.05     0.04   0.03   0.00
    44   6     0.05  -0.04   0.01     0.15  -0.01  -0.02     0.07  -0.15   0.00
    45   6     0.09  -0.07   0.03     0.14  -0.04  -0.10     0.06  -0.06   0.02
    46   6     0.05  -0.02   0.03     0.03  -0.03  -0.04     0.04  -0.01   0.00
    47   6    -0.09   0.02   0.03    -0.10  -0.04  -0.01     0.02  -0.02   0.00
    48   6    -0.10   0.02   0.03    -0.11  -0.04   0.04     0.00  -0.02  -0.01
    49   6    -0.05   0.02   0.03     0.03  -0.03   0.04     0.04  -0.01   0.00
    50   6    -0.10   0.00   0.02    -0.09  -0.01  -0.12     0.02  -0.01   0.05
    51   6    -0.11   0.00   0.05    -0.09  -0.01  -0.06     0.01   0.00   0.05
    52   6     0.10   0.00   0.02    -0.09  -0.01   0.12     0.02  -0.01  -0.05
    53   6     0.11   0.00   0.05    -0.09  -0.01   0.06     0.01   0.00  -0.05
    54   6     0.10  -0.02   0.03    -0.11  -0.04  -0.04     0.00  -0.02   0.01
    55   6     0.09  -0.02   0.03    -0.10  -0.04   0.01     0.02  -0.02   0.00
    56  15     0.00   0.00  -0.43    -0.20   0.00   0.00    -0.11   0.02   0.00
                     16                     17                     18
                     A'                     A"                     A'
 Frequencies --    339.0562               360.7816               364.3918
 Red. masses --     12.3768                12.0240                12.0539
 Frc consts  --      0.8383                 0.9221                 0.9430
 IR Inten    --      1.1460                 0.0002                 1.0957
  Atom  AN      X      Y      Z        X      Y      Z        X      Y      Z
     1   6     0.01  -0.12   0.00     0.00   0.00   0.03     0.35  -0.10   0.00
     2   6    -0.05  -0.10  -0.01    -0.18  -0.07   0.01     0.13  -0.09   0.00
     3   6    -0.05  -0.16   0.00     0.00   0.00   0.05    -0.04  -0.28   0.00
     4   6    -0.05  -0.10   0.01     0.18   0.07   0.01     0.13  -0.09   0.00
     5   6     0.07   0.10   0.00    -0.06   0.00  -0.01    -0.09   0.06   0.02
     6   6     0.04   0.02  -0.05     0.02   0.01  -0.04    -0.04   0.04   0.01
     7   6     0.00   0.05  -0.08    -0.03  -0.02  -0.03    -0.01   0.09   0.00
     8   6     0.03   0.09  -0.02    -0.18  -0.07   0.01     0.01   0.04   0.00
     9   6    -0.01  -0.17   0.00     0.00   0.00   0.09     0.01   0.10   0.00
    10   6     0.03  -0.10   0.06    -0.11   0.16   0.02    -0.04   0.11   0.02
    11   6     0.04  -0.14   0.00     0.00   0.00   0.03     0.09   0.00   0.00
    12   6     0.03  -0.10  -0.06     0.11  -0.16   0.02    -0.04   0.11  -0.02
    13   6    -0.03   0.19   0.18     0.00   0.00  -0.03    -0.06  -0.13  -0.01
    14   6     0.00   0.05   0.18     0.02  -0.03  -0.04    -0.04  -0.03   0.03
    15   6     0.02   0.12   0.12    -0.05   0.02  -0.01    -0.16   0.08   0.06
    16   6    -0.02   0.17   0.09    -0.11   0.15   0.02    -0.13   0.08   0.02
    17   6     0.07   0.10   0.00     0.06   0.00  -0.01    -0.09   0.06  -0.02
    18   6     0.03   0.09   0.02     0.18   0.07   0.01     0.01   0.04   0.00
    19   6     0.00   0.05   0.08     0.03   0.02  -0.03    -0.01   0.09   0.00
    20   6     0.04   0.02   0.05    -0.02  -0.01  -0.04    -0.04   0.04  -0.01
    21   6    -0.03   0.19  -0.18     0.00   0.00  -0.03    -0.06  -0.13   0.01
    22   6    -0.02   0.17  -0.09     0.11  -0.15   0.02    -0.13   0.08  -0.02
    23   6     0.02   0.12  -0.12     0.05  -0.02  -0.01    -0.16   0.08  -0.06
    24   6     0.00   0.05  -0.18    -0.02   0.03  -0.04    -0.04  -0.03  -0.03
    25   6    -0.01  -0.06   0.01     0.24   0.18   0.04     0.04  -0.03  -0.01
    26   6    -0.01  -0.16   0.00     0.00   0.00   0.09    -0.02  -0.03   0.00
    27   6    -0.01  -0.06  -0.01    -0.24  -0.18   0.04     0.04  -0.03   0.01
    28   6    -0.11   0.08  -0.03     0.05   0.01  -0.03     0.20  -0.03   0.04
    29   6    -0.05   0.00   0.03     0.00  -0.01  -0.04     0.03  -0.05   0.00
    30   6    -0.04   0.12   0.11     0.04   0.05  -0.01    -0.06  -0.17  -0.05
    31   6    -0.09   0.09   0.02     0.23   0.14   0.04     0.08  -0.06   0.00
    32   6    -0.11   0.08   0.03    -0.05  -0.01  -0.03     0.20  -0.03  -0.04
    33   6    -0.09   0.09  -0.02    -0.23  -0.14   0.04     0.08  -0.06   0.00
    34   6    -0.04   0.12  -0.11    -0.04  -0.05  -0.01    -0.06  -0.17   0.05
    35   6    -0.05   0.00  -0.03     0.00   0.01  -0.04     0.03  -0.05   0.00
    36   6     0.00  -0.03   0.00     0.00   0.00   0.05    -0.02  -0.19   0.00
    37   6     0.01   0.00  -0.05     0.07  -0.24   0.04    -0.08   0.09  -0.02
    38   6     0.09  -0.06   0.00     0.00   0.00   0.12    -0.19   0.18   0.00
    39   6     0.01   0.00   0.05    -0.07   0.24   0.04    -0.08   0.09   0.02
    40   6    -0.02   0.00  -0.12    -0.01  -0.05  -0.01     0.01   0.16  -0.04
    41   6    -0.05   0.06  -0.11     0.02  -0.01  -0.04     0.09   0.02  -0.01
    42   6    -0.03   0.07  -0.08     0.08  -0.22   0.04    -0.03   0.17  -0.03
    43   6    -0.02   0.00   0.12     0.01   0.05  -0.01     0.01   0.16   0.04
    44   6    -0.03   0.07   0.08    -0.08   0.22   0.04    -0.03   0.17   0.03
    45   6    -0.05   0.06   0.11    -0.02   0.01  -0.04     0.09   0.02   0.01
    46   6     0.00  -0.04   0.12     0.01  -0.03  -0.05     0.04   0.03   0.04
    47   6     0.02  -0.11  -0.06     0.01   0.01  -0.04     0.01  -0.04  -0.01
    48   6     0.01  -0.11   0.03     0.01   0.00  -0.04     0.01  -0.03  -0.01
    49   6     0.00  -0.04  -0.12    -0.01   0.03  -0.05     0.04   0.03  -0.04
    50   6     0.03  -0.09  -0.01     0.02   0.00  -0.04     0.00  -0.03   0.01
    51   6     0.02  -0.09   0.09     0.02  -0.01  -0.04     0.02  -0.04   0.01
    52   6     0.03  -0.09   0.01    -0.02   0.00  -0.04     0.00  -0.03  -0.01
    53   6     0.02  -0.09  -0.09    -0.02   0.01  -0.04     0.02  -0.04  -0.01
    54   6     0.01  -0.11  -0.03    -0.01   0.00  -0.04     0.01  -0.03   0.01
    55   6     0.02  -0.11   0.06    -0.01  -0.01  -0.04     0.01  -0.04   0.01
    56  15     0.12  -0.07   0.00     0.00   0.00   0.04     0.00  -0.05   0.00
                     19                     20                     21
                     A"                     A'                     A"
 Frequencies --    371.5328               376.0833               383.8797
 Red. masses --     12.0804                12.1984                12.0002
 Frc consts  --      0.9825                 1.0165                 1.0419
 IR Inten    --      0.0395                 1.6508                 0.1377
  Atom  AN      X      Y      Z        X      Y      Z        X      Y      Z
     1   6     0.00   0.00   0.08    -0.01  -0.04   0.00     0.00   0.00   0.07
     2   6    -0.15  -0.03   0.06    -0.18  -0.08   0.01    -0.07   0.02   0.08
     3   6     0.00   0.00   0.17    -0.09  -0.05   0.00     0.00   0.00   0.16
     4   6     0.15   0.03   0.06    -0.18  -0.08  -0.01     0.07  -0.02   0.08
     5   6    -0.06  -0.01   0.02    -0.09   0.00   0.01     0.01   0.04   0.00
     6   6    -0.03  -0.02   0.00     0.02   0.03  -0.01    -0.03  -0.03   0.01
     7   6     0.01   0.02  -0.05     0.00   0.07  -0.03    -0.02   0.01   0.00
     8   6    -0.17  -0.04   0.05    -0.20  -0.06   0.01    -0.08   0.02   0.06
     9   6     0.00   0.00  -0.12     0.11   0.29   0.00     0.00   0.00  -0.18
    10   6     0.17  -0.05   0.02     0.16   0.01   0.00    -0.01   0.24  -0.09
    11   6     0.00   0.00   0.12     0.35  -0.17   0.00     0.00   0.00   0.01
    12   6    -0.17   0.05   0.02     0.16   0.01   0.00     0.01  -0.24  -0.09
    13   6     0.05   0.07   0.09    -0.04   0.05   0.04     0.00   0.10   0.00
    14   6    -0.02   0.02   0.02    -0.03   0.00   0.01     0.03  -0.08  -0.06
    15   6     0.10  -0.06  -0.05     0.00  -0.03  -0.03     0.04   0.04  -0.08
    16   6     0.20  -0.08   0.02     0.04   0.01   0.00    -0.01   0.26  -0.07
    17   6     0.06   0.01   0.02    -0.09   0.00  -0.01    -0.01  -0.04   0.00
    18   6     0.17   0.04   0.05    -0.20  -0.06  -0.01     0.08  -0.02   0.06
    19   6    -0.01  -0.02  -0.05     0.00   0.07   0.03     0.02  -0.01   0.00
    20   6     0.03   0.02   0.00     0.02   0.03   0.01     0.03   0.03   0.01
    21   6    -0.05  -0.07   0.09    -0.04   0.05  -0.04     0.00  -0.10   0.00
    22   6    -0.20   0.08   0.02     0.04   0.01   0.00     0.01  -0.26  -0.07
    23   6    -0.10   0.06  -0.05     0.00  -0.03   0.03    -0.04  -0.04  -0.08
    24   6     0.02  -0.02   0.02    -0.03   0.00  -0.01    -0.03   0.08  -0.06
    25   6    -0.15  -0.06  -0.05    -0.16  -0.08   0.00    -0.05   0.03  -0.04
    26   6     0.00   0.00  -0.12     0.02   0.08   0.00     0.00   0.00  -0.11
    27   6     0.15   0.06  -0.05    -0.16  -0.08   0.00     0.05  -0.03  -0.04
    28   6    -0.05   0.01   0.00     0.00  -0.05   0.01     0.01   0.03  -0.01
    29   6    -0.02   0.01   0.02     0.01  -0.01  -0.01    -0.04  -0.04  -0.03
    30   6     0.04   0.06   0.06    -0.07  -0.06   0.00    -0.03   0.01   0.00
    31   6    -0.11  -0.01  -0.03    -0.19  -0.11  -0.02    -0.05   0.03  -0.03
    32   6     0.05  -0.01   0.00     0.00  -0.05  -0.01    -0.01  -0.03  -0.01
    33   6     0.11   0.01  -0.03    -0.19  -0.11   0.02     0.05  -0.03  -0.03
    34   6    -0.04  -0.06   0.06    -0.07  -0.06   0.00     0.03  -0.01   0.00
    35   6     0.02  -0.01   0.02     0.01  -0.01   0.01     0.04   0.04  -0.03
    36   6     0.00   0.00   0.14     0.00   0.19   0.00     0.00   0.00   0.19
    37   6     0.22  -0.15  -0.02     0.07   0.02   0.00     0.02   0.18   0.07
    38   6     0.00   0.00  -0.15     0.17  -0.16   0.00     0.00   0.00  -0.01
    39   6    -0.22   0.15  -0.02     0.07   0.02   0.00    -0.02  -0.18   0.07
    40   6     0.04   0.07  -0.10     0.03   0.15  -0.06     0.01   0.07  -0.02
    41   6     0.09  -0.03   0.04     0.16  -0.09   0.06     0.06   0.01   0.07
    42   6     0.23  -0.12  -0.01     0.09   0.02   0.00     0.02   0.19   0.05
    43   6    -0.04  -0.07  -0.10     0.03   0.15   0.06    -0.01  -0.07  -0.02
    44   6    -0.23   0.12  -0.01     0.09   0.02   0.00    -0.02  -0.19   0.05
    45   6    -0.09   0.03   0.04     0.16  -0.09  -0.06    -0.06  -0.01   0.07
    46   6     0.04  -0.05  -0.05     0.04   0.01   0.00    -0.04   0.11   0.05
    47   6    -0.08   0.04  -0.05     0.04   0.01   0.00     0.01  -0.18   0.08
    48   6    -0.07   0.02   0.00     0.04   0.03   0.03    -0.02  -0.15  -0.04
    49   6    -0.04   0.05  -0.05     0.04   0.01   0.00     0.04  -0.11   0.05
    50   6    -0.07   0.01   0.00     0.05   0.02  -0.03    -0.01  -0.14   0.02
    51   6    -0.08   0.03   0.05     0.02   0.02   0.00     0.01  -0.17  -0.10
    52   6     0.07  -0.01   0.00     0.05   0.02   0.03     0.01   0.14   0.02
    53   6     0.08  -0.03   0.05     0.02   0.02   0.00    -0.01   0.17  -0.10
    54   6     0.07  -0.02   0.00     0.04   0.03  -0.03     0.02   0.15  -0.04
    55   6     0.08  -0.04  -0.05     0.04   0.01   0.00    -0.01   0.18   0.08
    56  15     0.00   0.00  -0.07    -0.09   0.04   0.00     0.00   0.00   0.00
                     22                     23                     24
                     A"                     A"                     A'
 Frequencies --    387.7307               404.1224               419.8070
 Red. masses --     12.0628                12.0794                12.5522
 Frc consts  --      1.0685                 1.1623                 1.3034
 IR Inten    --      0.1975                 0.0186                 0.2641
  Atom  AN      X      Y      Z        X      Y      Z        X      Y      Z
     1   6     0.00   0.00  -0.16     0.00   0.00   0.20    -0.10  -0.01   0.00
     2   6     0.07   0.18  -0.02     0.25   0.07   0.18    -0.22  -0.11   0.00
     3   6     0.00   0.00   0.09     0.00   0.00   0.10    -0.15  -0.12   0.00
     4   6    -0.07  -0.18  -0.02    -0.25  -0.07   0.18    -0.22  -0.11   0.00
     5   6    -0.04   0.04   0.07     0.06   0.03   0.07     0.03  -0.01  -0.03
     6   6    -0.06  -0.05   0.02    -0.06  -0.01   0.10     0.05   0.02  -0.02
     7   6     0.04   0.09  -0.06     0.07   0.01   0.11    -0.02  -0.04   0.02
     8   6     0.14   0.22  -0.03     0.19   0.05   0.14    -0.15  -0.11   0.01
     9   6     0.00   0.00  -0.05     0.00   0.00  -0.07    -0.04   0.14   0.00
    10   6     0.07  -0.18  -0.01    -0.04   0.12  -0.09    -0.13   0.20   0.00
    11   6     0.00   0.00  -0.10     0.00   0.00  -0.02    -0.11   0.06   0.00
    12   6    -0.07   0.18  -0.01     0.04  -0.12  -0.09    -0.13   0.20   0.00
    13   6     0.02  -0.05   0.02     0.01  -0.02  -0.06     0.00   0.03   0.01
    14   6     0.02  -0.04   0.03    -0.03   0.05  -0.05     0.03  -0.06  -0.01
    15   6     0.02   0.00   0.05    -0.02   0.05  -0.04     0.00   0.02  -0.02
    16   6     0.08  -0.16  -0.01     0.01   0.03  -0.08    -0.11   0.24   0.01
    17   6     0.04  -0.04   0.07    -0.06  -0.03   0.07     0.03  -0.01   0.03
    18   6    -0.14  -0.22  -0.03    -0.19  -0.05   0.14    -0.15  -0.11  -0.01
    19   6    -0.04  -0.09  -0.06    -0.07  -0.01   0.11    -0.02  -0.04  -0.02
    20   6     0.06   0.05   0.02     0.06   0.01   0.10     0.05   0.02   0.02
    21   6    -0.02   0.05   0.02    -0.01   0.02  -0.06     0.00   0.03  -0.01
    22   6    -0.08   0.16  -0.01    -0.01  -0.03  -0.08    -0.11   0.24  -0.01
    23   6    -0.02   0.00   0.05     0.02  -0.05  -0.04     0.00   0.02   0.02
    24   6    -0.02   0.04   0.03     0.03  -0.05  -0.05     0.03  -0.06   0.01
    25   6     0.12   0.21  -0.08     0.03   0.00   0.07     0.16   0.12   0.01
    26   6     0.00   0.00  -0.15     0.00   0.00   0.06     0.02   0.10   0.00
    27   6    -0.12  -0.21  -0.08    -0.03   0.00   0.07     0.16   0.12  -0.01
    28   6    -0.07   0.07  -0.10     0.06  -0.03   0.03     0.07   0.00   0.06
    29   6    -0.04  -0.02  -0.03    -0.08  -0.07   0.00    -0.04  -0.03   0.04
    30   6     0.06   0.11   0.03     0.00  -0.06   0.00     0.01  -0.02   0.03
    31   6     0.08   0.19  -0.06     0.14   0.02   0.07     0.18   0.08   0.05
    32   6     0.07  -0.07  -0.10    -0.06   0.03   0.03     0.07   0.00  -0.06
    33   6    -0.08  -0.19  -0.06    -0.14  -0.02   0.07     0.18   0.08  -0.05
    34   6    -0.06  -0.11   0.03     0.00   0.06   0.00     0.01  -0.02  -0.03
    35   6     0.04   0.02  -0.03     0.08   0.07   0.00    -0.04  -0.03  -0.04
    36   6     0.00   0.00   0.12     0.00   0.00  -0.12    -0.08  -0.06   0.00
    37   6     0.00  -0.03   0.10     0.07  -0.09  -0.15     0.02  -0.17   0.01
    38   6     0.00   0.00   0.13     0.00   0.00  -0.17     0.09  -0.18   0.00
    39   6     0.00   0.03   0.10    -0.07   0.09  -0.15     0.02  -0.17  -0.01
    40   6     0.00  -0.04   0.04     0.06  -0.02  -0.06     0.02   0.02   0.04
    41   6    -0.04   0.05   0.00     0.04  -0.03  -0.07     0.04  -0.01   0.05
    42   6     0.02  -0.06   0.08     0.06  -0.04  -0.12     0.07  -0.13   0.04
    43   6     0.00   0.04   0.04    -0.06   0.02  -0.06     0.02   0.02  -0.04
    44   6    -0.02   0.06   0.08    -0.06   0.04  -0.12     0.07  -0.13  -0.04
    45   6     0.04  -0.05   0.00    -0.04   0.03  -0.07     0.04  -0.01  -0.05
    46   6     0.00   0.03   0.04     0.00  -0.01  -0.07    -0.01   0.05  -0.04
    47   6    -0.05  -0.08   0.04    -0.11  -0.01  -0.06     0.00  -0.01   0.09
    48   6    -0.05  -0.09  -0.05    -0.15  -0.03  -0.07    -0.01   0.00   0.08
    49   6     0.00  -0.03   0.04     0.00   0.01  -0.07    -0.01   0.05   0.04
    50   6    -0.08  -0.10   0.07    -0.11   0.01   0.10    -0.01  -0.01   0.04
    51   6    -0.04  -0.10   0.01    -0.11   0.04  -0.01    -0.01  -0.02   0.04
    52   6     0.08   0.10   0.07     0.11  -0.01   0.10    -0.01  -0.01  -0.04
    53   6     0.04   0.10   0.01     0.11  -0.04  -0.01    -0.01  -0.02  -0.04
    54   6     0.05   0.09  -0.05     0.15   0.03  -0.07    -0.01   0.00  -0.08
    55   6     0.05   0.08   0.04     0.11   0.01  -0.06     0.00  -0.01  -0.09
    56  15     0.00   0.00  -0.06     0.00   0.00   0.06     0.17   0.00   0.00
                     25                     26                     27
                     A"                     A'                     A'
 Frequencies --    428.3285               442.6125               454.0780
 Red. masses --     12.2128                12.7255                12.0178
 Frc consts  --      1.3201                 1.4688                 1.4599
 IR Inten    --      0.2590                 0.1411                 0.8696
  Atom  AN      X      Y      Z        X      Y      Z        X      Y      Z
     1   6     0.00   0.00   0.14    -0.04  -0.05   0.00     0.04   0.04   0.00
     2   6     0.01  -0.15  -0.03     0.03  -0.02   0.03     0.07   0.04  -0.03
     3   6     0.00   0.00  -0.15     0.09   0.08   0.00     0.09   0.04   0.00
     4   6    -0.01   0.15  -0.03     0.03  -0.02  -0.03     0.07   0.04   0.03
     5   6    -0.10   0.02  -0.09     0.00   0.03  -0.01    -0.08   0.01  -0.09
     6   6    -0.11   0.05  -0.01    -0.03   0.01   0.04     0.12   0.07  -0.15
     7   6     0.02   0.07   0.05    -0.03   0.01   0.08    -0.05  -0.02  -0.08
     8   6     0.05  -0.07  -0.03     0.02   0.01   0.03    -0.19  -0.08  -0.05
     9   6     0.00   0.00  -0.02     0.03  -0.09   0.00     0.04  -0.14   0.00
    10   6     0.14  -0.04   0.12     0.00  -0.05  -0.03     0.02  -0.02   0.00
    11   6     0.00   0.00   0.25     0.00  -0.07   0.00    -0.03   0.06   0.00
    12   6    -0.14   0.04   0.12     0.00  -0.05   0.03     0.02  -0.02   0.00
    13   6     0.00  -0.09   0.08    -0.01   0.08  -0.11    -0.06  -0.07   0.01
    14   6    -0.09  -0.01   0.03     0.07  -0.07  -0.12    -0.03  -0.05  -0.03
    15   6    -0.09   0.02  -0.02    -0.02   0.05  -0.06    -0.12   0.03  -0.05
    16   6     0.06   0.02   0.09    -0.12   0.21  -0.06    -0.07   0.05  -0.01
    17   6     0.10  -0.02  -0.09     0.00   0.03   0.01    -0.08   0.01   0.09
    18   6    -0.05   0.07  -0.03     0.02   0.01  -0.03    -0.19  -0.08   0.05
    19   6    -0.02  -0.07   0.05    -0.03   0.01  -0.08    -0.05  -0.02   0.08
    20   6     0.11  -0.05  -0.01    -0.03   0.01  -0.04     0.12   0.07   0.15
    21   6     0.00   0.09   0.08    -0.01   0.08   0.11    -0.06  -0.07  -0.01
    22   6    -0.06  -0.02   0.09    -0.12   0.21   0.06    -0.07   0.05   0.01
    23   6     0.09  -0.02  -0.02    -0.02   0.05   0.06    -0.12   0.03   0.05
    24   6     0.09   0.01   0.03     0.07  -0.07   0.12    -0.03  -0.05   0.03
    25   6     0.03   0.12  -0.10     0.05   0.03   0.01     0.04   0.01   0.06
    26   6     0.00   0.00  -0.16     0.08   0.07   0.00     0.06  -0.05   0.00
    27   6    -0.03  -0.12  -0.10     0.05   0.03  -0.01     0.04   0.01  -0.06
    28   6     0.21  -0.05  -0.10    -0.04   0.03   0.01    -0.08   0.00   0.10
    29   6     0.04  -0.11  -0.09    -0.05   0.01  -0.06     0.10   0.08   0.15
    30   6    -0.02  -0.16  -0.04    -0.01   0.06  -0.07    -0.03   0.01   0.09
    31   6     0.05   0.01  -0.09     0.03   0.04  -0.01    -0.11  -0.05   0.07
    32   6    -0.21   0.05  -0.10    -0.04   0.03  -0.01    -0.08   0.00  -0.10
    33   6    -0.05  -0.01  -0.09     0.03   0.04   0.01    -0.11  -0.05  -0.07
    34   6     0.02   0.16  -0.04    -0.01   0.06   0.07    -0.03   0.01  -0.09
    35   6    -0.04   0.11  -0.09    -0.05   0.01   0.06     0.10   0.08  -0.15
    36   6     0.00   0.00  -0.05     0.11   0.19   0.00     0.04  -0.10   0.00
    37   6    -0.10   0.07   0.06     0.06   0.07   0.04     0.01  -0.02   0.02
    38   6     0.00   0.00   0.13     0.12  -0.13   0.00    -0.09   0.12   0.00
    39   6     0.10  -0.07   0.06     0.06   0.07  -0.04     0.01  -0.02  -0.02
    40   6     0.04   0.16   0.06    -0.03   0.04   0.09    -0.06  -0.08   0.00
    41   6     0.17  -0.04  -0.01    -0.03   0.03   0.10    -0.10   0.01   0.05
    42   6    -0.01   0.05   0.05    -0.08   0.20   0.05    -0.05  -0.02   0.02
    43   6    -0.04  -0.16   0.06    -0.03   0.04  -0.09    -0.06  -0.08   0.00
    44   6     0.01  -0.05   0.05    -0.08   0.20  -0.05    -0.05  -0.02  -0.02
    45   6    -0.17   0.04  -0.01    -0.03   0.03  -0.10    -0.10   0.01  -0.05
    46   6    -0.08  -0.07   0.01     0.04  -0.13  -0.14    -0.02  -0.05  -0.04
    47   6    -0.07   0.03  -0.04     0.05  -0.17   0.17     0.14   0.01   0.05
    48   6    -0.05  -0.01  -0.11     0.03  -0.12  -0.06     0.17   0.06   0.20
    49   6     0.08   0.07   0.01     0.04  -0.13   0.14    -0.02  -0.05   0.04
    50   6    -0.10   0.01  -0.01     0.02  -0.09   0.05     0.19   0.05  -0.20
    51   6    -0.05   0.00   0.00     0.08  -0.14  -0.18     0.12   0.00  -0.05
    52   6     0.10  -0.01  -0.01     0.02  -0.09  -0.05     0.19   0.05   0.20
    53   6     0.05   0.00   0.00     0.08  -0.14   0.18     0.12   0.00   0.05
    54   6     0.05   0.01  -0.11     0.03  -0.12   0.06     0.17   0.06  -0.20
    55   6     0.07  -0.03  -0.04     0.05  -0.17  -0.17     0.14   0.01  -0.05
    56  15     0.00   0.00   0.11    -0.17  -0.09   0.00     0.00   0.03   0.00
                     28                     29                     30
                     A"                     A'                     A"
 Frequencies --    460.5469               488.0352               489.4563
 Red. masses --     12.1641                13.4785                12.4107
 Frc consts  --      1.5201                 1.8915                 1.7518
 IR Inten    --      2.2940                 3.9419                 0.0000
  Atom  AN      X      Y      Z        X      Y      Z        X      Y      Z
     1   6     0.00   0.00   0.03    -0.06   0.01   0.00     0.00   0.00  -0.16
     2   6     0.02   0.06   0.06    -0.06   0.00  -0.03    -0.16  -0.01  -0.09
     3   6     0.00   0.00   0.13    -0.13  -0.10   0.00     0.00   0.00  -0.02
     4   6    -0.02  -0.06   0.06    -0.06   0.00   0.03     0.16   0.01  -0.09
     5   6     0.01  -0.02   0.04    -0.10   0.06  -0.05     0.23  -0.07   0.05
     6   6    -0.09  -0.12  -0.02    -0.05   0.06  -0.02     0.05  -0.09   0.06
     7   6    -0.05  -0.16  -0.02     0.09   0.19   0.00    -0.04  -0.11  -0.05
     8   6     0.01   0.01   0.04     0.17   0.14  -0.03     0.02   0.01  -0.06
     9   6     0.00   0.00   0.19    -0.01   0.18   0.00     0.00   0.00   0.06
    10   6     0.01  -0.16   0.12     0.02   0.02  -0.05    -0.10   0.02   0.00
    11   6     0.00   0.00   0.07     0.02  -0.01   0.00     0.00   0.00  -0.09
    12   6    -0.01   0.16   0.12     0.02   0.02   0.05     0.10  -0.02   0.00
    13   6     0.05   0.15  -0.04     0.01  -0.11  -0.04     0.03   0.06  -0.06
    14   6     0.01   0.15  -0.02    -0.01  -0.10  -0.11     0.13   0.02   0.07
    15   6     0.00   0.01   0.06    -0.02  -0.01  -0.11     0.19  -0.08   0.11
    16   6    -0.02  -0.01   0.07     0.10  -0.14  -0.06    -0.05   0.01   0.02
    17   6    -0.01   0.02   0.04    -0.10   0.06   0.05    -0.23   0.07   0.05
    18   6    -0.01  -0.01   0.04     0.17   0.14   0.03    -0.02  -0.01  -0.06
    19   6     0.05   0.16  -0.02     0.09   0.19   0.00     0.04   0.11  -0.05
    20   6     0.09   0.12  -0.02    -0.05   0.06   0.02    -0.05   0.09   0.06
    21   6    -0.05  -0.15  -0.04     0.01  -0.11   0.04    -0.03  -0.06  -0.06
    22   6     0.02   0.01   0.07     0.10  -0.14   0.06     0.05  -0.01   0.02
    23   6     0.00  -0.01   0.06    -0.02  -0.01   0.11    -0.19   0.08   0.11
    24   6    -0.01  -0.15  -0.02    -0.01  -0.10   0.11    -0.13  -0.02   0.07
    25   6    -0.01  -0.10   0.03    -0.10  -0.02  -0.03     0.02   0.02  -0.06
    26   6     0.00   0.00   0.11    -0.08  -0.01   0.00     0.00   0.00  -0.03
    27   6     0.01   0.10   0.03    -0.10  -0.02   0.03    -0.02  -0.02  -0.06
    28   6     0.06  -0.01   0.02    -0.08   0.05  -0.04     0.05  -0.02  -0.04
    29   6     0.05   0.09  -0.08     0.02   0.03   0.04    -0.12  -0.06  -0.12
    30   6     0.06   0.11  -0.09     0.04   0.07   0.05    -0.04  -0.11  -0.16
    31   6     0.07  -0.03   0.01    -0.12   0.02  -0.02     0.06  -0.03  -0.08
    32   6    -0.06   0.01   0.02    -0.08   0.05   0.04    -0.05   0.02  -0.04
    33   6    -0.07   0.03   0.01    -0.12   0.02   0.02    -0.06   0.03  -0.08
    34   6    -0.06  -0.11  -0.09     0.04   0.07  -0.05     0.04   0.11  -0.16
    35   6    -0.05  -0.09  -0.08     0.02   0.03  -0.04     0.12   0.06  -0.12
    36   6     0.00   0.00   0.16    -0.13  -0.20   0.00     0.00   0.00   0.07
    37   6     0.01   0.14   0.07    -0.10  -0.11   0.00     0.02   0.07   0.01
    38   6     0.00   0.00   0.02     0.01  -0.12   0.00     0.00   0.00  -0.02
    39   6    -0.01  -0.14   0.07    -0.10  -0.11   0.00    -0.02  -0.07   0.01
    40   6    -0.02  -0.13  -0.03     0.03   0.05   0.11     0.00   0.09  -0.07
    41   6     0.02  -0.02   0.05    -0.04   0.05  -0.02    -0.01   0.03   0.02
    42   6     0.03   0.05   0.05    -0.11   0.06   0.02     0.06   0.05   0.00
    43   6     0.02   0.13  -0.03     0.03   0.05  -0.11     0.00  -0.09  -0.07
    44   6    -0.03  -0.05   0.05    -0.11   0.06  -0.02    -0.06  -0.05   0.00
    45   6    -0.02   0.02   0.05    -0.04   0.05   0.02     0.01  -0.03   0.02
    46   6     0.01   0.12  -0.03     0.10  -0.04  -0.11     0.12  -0.12  -0.03
    47   6    -0.05   0.02  -0.19     0.05  -0.07   0.12    -0.10   0.04   0.05
    48   6    -0.05  -0.01  -0.24     0.00  -0.03   0.01    -0.05   0.00  -0.02
    49   6    -0.01  -0.12  -0.03     0.10  -0.04   0.11    -0.12   0.12  -0.03
    50   6    -0.02   0.01  -0.15     0.00  -0.07   0.00    -0.11   0.01   0.19
    51   6    -0.01   0.00  -0.18     0.00  -0.11  -0.12    -0.03   0.06   0.17
    52   6     0.02  -0.01  -0.15     0.00  -0.07   0.00     0.11  -0.01   0.19
    53   6     0.01   0.00  -0.18     0.00  -0.11   0.12     0.03  -0.06   0.17
    54   6     0.05   0.01  -0.24     0.00  -0.03  -0.01     0.05   0.00  -0.02
    55   6     0.05  -0.02  -0.19     0.05  -0.07  -0.12     0.10  -0.04   0.05
    56  15     0.00   0.00   0.09     0.25   0.12   0.00     0.00   0.00   0.15
                     31                     32                     33
                     A'                     A'                     A'
 Frequencies --    494.4979               509.6570               514.6357
 Red. masses --     12.2498                12.0516                12.7998
 Frc consts  --      1.7648                 1.8444                 1.9973
 IR Inten    --      7.5467                 6.8218                 4.7306
  Atom  AN      X      Y      Z        X      Y      Z        X      Y      Z
     1   6     0.11  -0.05   0.00     0.08  -0.03   0.00     0.03  -0.07   0.00
     2   6     0.04  -0.02   0.03    -0.05  -0.03   0.03    -0.02  -0.07  -0.04
     3   6     0.07  -0.03   0.00    -0.12  -0.08   0.00    -0.02  -0.12   0.00
     4   6     0.04  -0.02  -0.03    -0.05  -0.03  -0.03    -0.02  -0.07   0.04
     5   6    -0.27   0.02   0.10    -0.05   0.03   0.05     0.05   0.00  -0.04
     6   6    -0.08   0.01   0.04    -0.03  -0.01   0.00     0.15   0.07  -0.08
     7   6     0.04   0.14  -0.02     0.02  -0.04   0.04     0.10   0.12  -0.13
     8   6    -0.18  -0.01   0.04     0.08   0.04   0.04     0.08   0.05  -0.06
     9   6    -0.03   0.06   0.00     0.03   0.12   0.00    -0.02   0.21   0.00
    10   6    -0.04   0.05   0.01     0.02   0.02   0.03    -0.09   0.06  -0.03
    11   6     0.01  -0.01   0.00     0.16  -0.06   0.00    -0.01  -0.04   0.00
    12   6    -0.04   0.05  -0.01     0.02   0.02  -0.03    -0.09   0.06   0.03
    13   6     0.05   0.08   0.00    -0.01  -0.14   0.00     0.00  -0.20  -0.12
    14   6     0.08  -0.04  -0.03    -0.09   0.06   0.02     0.11  -0.10  -0.01
    15   6     0.04  -0.05   0.03    -0.24   0.12   0.08     0.01  -0.03   0.04
    16   6     0.01  -0.01   0.02    -0.07  -0.01   0.03    -0.04  -0.13  -0.03
    17   6    -0.27   0.02  -0.10    -0.05   0.03  -0.05     0.05   0.00   0.04
    18   6    -0.18  -0.01  -0.04     0.08   0.04  -0.04     0.08   0.05   0.06
    19   6     0.04   0.14   0.02     0.02  -0.04  -0.04     0.10   0.12   0.13
    20   6    -0.08   0.01  -0.04    -0.03  -0.01   0.00     0.15   0.07   0.08
    21   6     0.05   0.08   0.00    -0.01  -0.14   0.00     0.00  -0.20   0.12
    22   6     0.01  -0.01  -0.02    -0.07  -0.01  -0.03    -0.04  -0.13   0.03
    23   6     0.04  -0.05  -0.03    -0.24   0.12  -0.08     0.01  -0.03  -0.04
    24   6     0.08  -0.04   0.03    -0.09   0.06  -0.02     0.11  -0.10   0.01
    25   6    -0.02  -0.05  -0.01    -0.07  -0.05   0.04     0.04   0.02  -0.04
    26   6    -0.06  -0.11   0.00    -0.04  -0.05   0.00     0.03   0.16   0.00
    27   6    -0.02  -0.05   0.01    -0.07  -0.05  -0.04     0.04   0.02   0.04
    28   6    -0.13   0.04  -0.02     0.08   0.01   0.05    -0.19   0.02  -0.02
    29   6    -0.02   0.06  -0.03     0.13   0.07   0.06    -0.09   0.00   0.00
    30   6     0.12   0.24   0.02     0.10   0.10   0.07     0.03   0.01  -0.06
    31   6     0.03   0.08   0.00     0.17   0.09   0.07     0.01   0.00  -0.04
    32   6    -0.13   0.04   0.02     0.08   0.01  -0.05    -0.19   0.02   0.02
    33   6     0.03   0.08   0.00     0.17   0.09  -0.07     0.01   0.00   0.04
    34   6     0.12   0.24  -0.02     0.10   0.10  -0.07     0.03   0.01   0.06
    35   6    -0.02   0.06   0.03     0.13   0.07  -0.06    -0.09   0.00   0.00
    36   6     0.06  -0.05   0.00    -0.01   0.28   0.00     0.07   0.20   0.00
    37   6     0.03   0.08   0.04     0.00   0.05   0.01     0.05   0.12  -0.02
    38   6    -0.20   0.29   0.00     0.18  -0.16   0.00     0.09  -0.03   0.00
    39   6     0.03   0.08  -0.04     0.00   0.05  -0.01     0.05   0.12   0.02
    40   6     0.03  -0.04   0.00    -0.02  -0.27   0.08     0.01  -0.06  -0.11
    41   6     0.08  -0.07   0.08    -0.07   0.02  -0.01    -0.16   0.05   0.00
    42   6     0.18  -0.20   0.06    -0.02  -0.10   0.02     0.04   0.03  -0.04
    43   6     0.03  -0.04   0.00    -0.02  -0.27  -0.08     0.01  -0.06   0.11
    44   6     0.18  -0.20  -0.06    -0.02  -0.10  -0.02     0.04   0.03   0.04
    45   6     0.08  -0.07  -0.08    -0.07   0.02   0.01    -0.16   0.05   0.00
    46   6     0.01  -0.07  -0.05     0.01  -0.10  -0.01    -0.14   0.03   0.03
    47   6    -0.03  -0.04  -0.01     0.00   0.03  -0.11    -0.05   0.00   0.05
    48   6     0.00  -0.05  -0.07    -0.01   0.02  -0.09     0.04   0.00   0.12
    49   6     0.01  -0.07   0.05     0.01  -0.10   0.01    -0.14   0.03  -0.03
    50   6    -0.03  -0.02   0.02     0.02   0.02  -0.07    -0.01   0.05   0.06
    51   6     0.03  -0.04  -0.03    -0.01   0.02  -0.06     0.04   0.06   0.15
    52   6    -0.03  -0.02  -0.02     0.02   0.02   0.07    -0.01   0.05  -0.06
    53   6     0.03  -0.04   0.03    -0.01   0.02   0.06     0.04   0.06  -0.15
    54   6     0.00  -0.05   0.07    -0.01   0.02   0.09     0.04   0.00  -0.12
    55   6    -0.03  -0.04   0.01     0.00   0.03   0.11    -0.05   0.00  -0.05
    56  15     0.04  -0.11   0.00    -0.04   0.03   0.00    -0.05  -0.20   0.00
                     34                     35                     36
                     A"                     A"                     A'
 Frequencies --    523.7693               527.2774               527.9572
 Red. masses --     12.0028                12.0006                12.7525
 Frc consts  --      1.9401                 1.9658                 2.0943
 IR Inten    --      0.9644                 1.2294                 0.2173
  Atom  AN      X      Y      Z        X      Y      Z        X      Y      Z
     1   6     0.00   0.00   0.01     0.00   0.00   0.01    -0.06   0.02   0.00
     2   6     0.03   0.10   0.06    -0.04   0.03   0.01    -0.07   0.07   0.00
     3   6     0.00   0.00   0.15     0.00   0.00   0.11     0.01   0.05   0.00
     4   6    -0.03  -0.10   0.06     0.04  -0.03   0.01    -0.07   0.07   0.00
     5   6     0.08  -0.02   0.00     0.16   0.03  -0.04     0.09   0.01   0.14
     6   6     0.10  -0.01  -0.07     0.06  -0.03  -0.06     0.11  -0.11   0.01
     7   6    -0.01  -0.10  -0.06    -0.05  -0.12  -0.04    -0.01  -0.03  -0.13
     8   6    -0.08  -0.03   0.03     0.08   0.05  -0.01    -0.04   0.12   0.01
     9   6     0.00   0.00  -0.13     0.00   0.00  -0.10     0.07   0.10   0.00
    10   6     0.00   0.11  -0.07     0.05   0.04   0.01     0.07  -0.06   0.00
    11   6     0.00   0.00  -0.06     0.00   0.00   0.06     0.24  -0.12   0.00
    12   6     0.00  -0.11  -0.07    -0.05  -0.04   0.01     0.07  -0.06   0.00
    13   6    -0.05  -0.03   0.08    -0.01  -0.22   0.03     0.01   0.02  -0.16
    14   6    -0.11   0.12   0.09    -0.06  -0.05   0.03     0.12   0.00  -0.05
    15   6    -0.03   0.02   0.00    -0.18   0.14   0.02     0.02   0.02   0.09
    16   6     0.07  -0.11  -0.03    -0.02   0.09   0.02    -0.10   0.06  -0.03
    17   6    -0.08   0.02   0.00    -0.16  -0.03  -0.04     0.09   0.01  -0.14
    18   6     0.08   0.03   0.03    -0.08  -0.05  -0.01    -0.04   0.12  -0.01
    19   6     0.01   0.10  -0.06     0.05   0.12  -0.04    -0.01  -0.03   0.13
    20   6    -0.10   0.01  -0.07    -0.06   0.03  -0.06     0.11  -0.11  -0.01
    21   6     0.05   0.03   0.08     0.01   0.22   0.03     0.01   0.02   0.16
    22   6    -0.07   0.11  -0.03     0.02  -0.09   0.02    -0.10   0.06   0.03
    23   6     0.03  -0.02   0.00     0.18  -0.14   0.02     0.02   0.02  -0.09
    24   6     0.11  -0.12   0.09     0.06   0.05   0.03     0.12   0.00   0.05
    25   6     0.15   0.25  -0.01    -0.17  -0.10  -0.07    -0.06  -0.12   0.01
    26   6     0.00   0.00  -0.09     0.00   0.00  -0.13    -0.06  -0.14   0.00
    27   6    -0.15  -0.25  -0.01     0.17   0.10  -0.07    -0.06  -0.12  -0.01
    28   6     0.02  -0.05  -0.02     0.20   0.06   0.02     0.05   0.03   0.14
    29   6     0.04  -0.09   0.06     0.16   0.05   0.06    -0.08   0.12  -0.01
    30   6    -0.09  -0.15   0.10     0.03  -0.08   0.00     0.00  -0.01  -0.16
    31   6    -0.06   0.03   0.01     0.03   0.00  -0.05     0.10  -0.07   0.01
    32   6    -0.02   0.05  -0.02    -0.20  -0.06   0.02     0.05   0.03  -0.14
    33   6     0.06  -0.03   0.01    -0.03   0.00  -0.05     0.10  -0.07  -0.01
    34   6     0.09   0.15   0.10    -0.03   0.08   0.00     0.00  -0.01   0.16
    35   6    -0.04   0.09   0.06    -0.16  -0.05   0.06    -0.08   0.12   0.01
    36   6     0.00   0.00   0.15     0.00   0.00   0.14    -0.04  -0.24   0.00
    37   6    -0.03   0.23   0.04     0.09  -0.10   0.05     0.03  -0.08  -0.01
    38   6     0.00   0.00   0.01     0.00   0.00   0.00    -0.09   0.12   0.00
    39   6     0.03  -0.23   0.04    -0.09   0.10   0.05     0.03  -0.08   0.01
    40   6    -0.01  -0.12  -0.09    -0.05  -0.14   0.01    -0.02  -0.07  -0.11
    41   6     0.01  -0.05  -0.01    -0.20   0.19  -0.02    -0.13   0.10   0.07
    42   6     0.03   0.03   0.00     0.00   0.00   0.04     0.06  -0.03  -0.01
    43   6     0.01   0.12  -0.09     0.05   0.14   0.01    -0.02  -0.07   0.11
    44   6    -0.03  -0.03   0.00     0.00   0.00   0.04     0.06  -0.03   0.01
    45   6    -0.01   0.05  -0.01     0.20  -0.19  -0.02    -0.13   0.10  -0.07
    46   6     0.04   0.05  -0.06     0.11  -0.11  -0.05    -0.14   0.03   0.03
    47   6    -0.03   0.06  -0.14    -0.01   0.02   0.03     0.02  -0.03   0.08
    48   6     0.04   0.02   0.09     0.01   0.02  -0.03    -0.03   0.02  -0.01
    49   6    -0.04  -0.05  -0.06    -0.11   0.11  -0.05    -0.14   0.03  -0.03
    50   6     0.07   0.11  -0.12    -0.02  -0.05   0.01     0.01  -0.08   0.09
    51   6     0.00   0.13   0.09    -0.02  -0.05   0.00    -0.01  -0.04  -0.03
    52   6    -0.07  -0.11  -0.12     0.02   0.05   0.01     0.01  -0.08  -0.09
    53   6     0.00  -0.13   0.09     0.02   0.05   0.00    -0.01  -0.04   0.03
    54   6    -0.04  -0.02   0.09    -0.01  -0.02  -0.03    -0.03   0.02   0.01
    55   6     0.03  -0.06  -0.14     0.01  -0.02   0.03     0.02  -0.03  -0.08
    56  15     0.00   0.00  -0.01     0.00   0.00  -0.01    -0.02   0.20   0.00
                     37                     38                     39
                     A'                     A"                     A"
 Frequencies --    531.3479               533.7101               541.3634
 Red. masses --     12.2620                12.0473                12.0125
 Frc consts  --      2.0397                 2.0219                 2.0743
 IR Inten    --      0.1762                 1.3900                 3.4531
  Atom  AN      X      Y      Z        X      Y      Z        X      Y      Z
     1   6    -0.05  -0.02   0.00     0.00   0.00   0.11     0.00   0.00  -0.07
     2   6    -0.03  -0.01  -0.01    -0.14  -0.16  -0.01    -0.05   0.05  -0.04
     3   6    -0.04  -0.09   0.00     0.00   0.00  -0.05     0.00   0.00  -0.02
     4   6    -0.03  -0.01   0.01     0.14   0.16  -0.01     0.05  -0.05  -0.04
     5   6    -0.01  -0.02   0.10    -0.10   0.00  -0.01    -0.08  -0.01   0.07
     6   6    -0.08  -0.14   0.00     0.06   0.11  -0.02    -0.10  -0.11   0.04
     7   6    -0.04  -0.08  -0.08     0.17   0.15  -0.01     0.00   0.04  -0.04
     8   6     0.04   0.07  -0.01     0.04  -0.06   0.01     0.05   0.11  -0.03
     9   6    -0.04   0.16   0.00     0.00   0.00   0.02     0.00   0.00  -0.05
    10   6    -0.11   0.04   0.00    -0.05   0.09   0.02    -0.14   0.35  -0.06
    11   6    -0.10   0.01   0.00     0.00   0.00   0.09     0.00   0.00  -0.04
    12   6    -0.11   0.04   0.00     0.05  -0.09   0.02     0.14  -0.35  -0.06
    13   6     0.01   0.13  -0.04     0.03  -0.19  -0.07     0.05  -0.06   0.09
    14   6     0.03   0.20   0.07     0.07  -0.06  -0.02    -0.03  -0.05   0.07
    15   6     0.05  -0.03   0.14    -0.08   0.00   0.04     0.06  -0.05   0.03
    16   6    -0.01  -0.16   0.03    -0.03  -0.07   0.02     0.09  -0.03   0.03
    17   6    -0.01  -0.02  -0.10     0.10   0.00  -0.01     0.08   0.01   0.07
    18   6     0.04   0.07   0.01    -0.04   0.06   0.01    -0.05  -0.11  -0.03
    19   6    -0.04  -0.08   0.08    -0.17  -0.15  -0.01     0.00  -0.04  -0.04
    20   6    -0.08  -0.14   0.00    -0.06  -0.11  -0.02     0.10   0.11   0.04
    21   6     0.01   0.13   0.04    -0.03   0.19  -0.07    -0.05   0.06   0.09
    22   6    -0.01  -0.16  -0.03     0.03   0.07   0.02    -0.09   0.03   0.03
    23   6     0.05  -0.03  -0.14     0.08   0.00   0.04    -0.06   0.05   0.03
    24   6     0.03   0.20  -0.07    -0.07   0.06  -0.02     0.03   0.05   0.07
    25   6     0.10   0.08  -0.01    -0.05  -0.02  -0.02    -0.08  -0.11   0.00
    26   6     0.08   0.25   0.00     0.00   0.00  -0.02     0.00   0.00   0.04
    27   6     0.10   0.08   0.01     0.05   0.02  -0.02     0.08   0.11   0.00
    28   6    -0.01  -0.01   0.14    -0.14   0.02  -0.04    -0.02  -0.02  -0.03
    29   6     0.06   0.12   0.06    -0.01   0.01  -0.03     0.07   0.07   0.00
    30   6    -0.01   0.03  -0.04     0.12   0.13  -0.01     0.11   0.08   0.02
    31   6    -0.07  -0.11   0.01     0.05   0.05  -0.02    -0.02  -0.07  -0.01
    32   6    -0.01  -0.01  -0.14     0.14  -0.02  -0.04     0.02   0.02  -0.03
    33   6    -0.07  -0.11  -0.01    -0.05  -0.05  -0.02     0.02   0.07  -0.01
    34   6    -0.01   0.03   0.04    -0.12  -0.13  -0.01    -0.11  -0.08   0.02
    35   6     0.06   0.12  -0.06     0.01  -0.01  -0.03    -0.07  -0.07   0.00
    36   6    -0.03  -0.14   0.00     0.00   0.00   0.04     0.00   0.00   0.00
    37   6     0.02  -0.04   0.01     0.01   0.23  -0.02    -0.14   0.06   0.07
    38   6     0.00  -0.08   0.00     0.00   0.00  -0.15     0.00   0.00   0.14
    39   6     0.02  -0.04  -0.01    -0.01  -0.23  -0.02     0.14  -0.06   0.07
    40   6    -0.01  -0.01  -0.07     0.06  -0.21  -0.02    -0.01   0.00   0.05
    41   6     0.05  -0.04   0.17    -0.10   0.02   0.04     0.06  -0.05  -0.07
    42   6     0.00   0.18   0.02     0.09   0.02  -0.03    -0.06  -0.10   0.03
    43   6    -0.01  -0.01   0.07    -0.06   0.21  -0.02     0.01   0.00   0.05
    44   6     0.00   0.18  -0.02    -0.09  -0.02  -0.03     0.06   0.10   0.03
    45   6     0.05  -0.04  -0.17     0.10  -0.02   0.04    -0.06   0.05  -0.07
    46   6    -0.02  -0.19  -0.07     0.05   0.13   0.04    -0.09  -0.04  -0.05
    47   6    -0.03  -0.01  -0.08    -0.12  -0.02  -0.04     0.06   0.14  -0.18
    48   6     0.01   0.00  -0.04     0.00  -0.06  -0.05    -0.06   0.12  -0.07
    49   6    -0.02  -0.19   0.07    -0.05  -0.13   0.04     0.09   0.04  -0.05
    50   6     0.02   0.03  -0.16    -0.07   0.11   0.09     0.00  -0.11  -0.01
    51   6     0.04   0.02  -0.08     0.05   0.09   0.09    -0.13  -0.03   0.11
    52   6     0.02   0.03   0.16     0.07  -0.11   0.09     0.00   0.11  -0.01
    53   6     0.04   0.02   0.08    -0.05  -0.09   0.09     0.13   0.03   0.11
    54   6     0.01   0.00   0.04     0.00   0.06  -0.05     0.06  -0.12  -0.07
    55   6    -0.03  -0.01   0.08     0.12   0.02  -0.04    -0.06  -0.14  -0.18
    56  15     0.07  -0.09   0.00     0.00   0.00   0.05     0.00   0.00  -0.03
                     40                     41                     42
                     A'                     A"                     A"
 Frequencies --    546.6983               552.7044               565.8389
 Red. masses --     12.4543                12.0115                12.1415
 Frc consts  --      2.1931                 2.1619                 2.2904
 IR Inten    --      0.7281                 0.6844                12.3715
  Atom  AN      X      Y      Z        X      Y      Z        X      Y      Z
     1   6     0.41   0.02   0.00     0.00   0.00   0.01     0.00   0.00   0.09
     2   6     0.01   0.03   0.00     0.28   0.06  -0.02     0.29   0.16   0.06
     3   6    -0.24  -0.29   0.00     0.00   0.00  -0.06     0.00   0.00   0.06
     4   6     0.01   0.03   0.00    -0.28  -0.06  -0.02    -0.29  -0.16   0.06
     5   6     0.06   0.02   0.07    -0.12  -0.07  -0.06    -0.04   0.00  -0.03
     6   6     0.05  -0.07   0.02    -0.19  -0.02   0.00     0.11   0.00  -0.10
     7   6    -0.06  -0.03  -0.05    -0.04  -0.05   0.01    -0.02   0.01  -0.11
     8   6    -0.06   0.08   0.01     0.09  -0.06  -0.05    -0.13  -0.01   0.00
     9   6     0.01  -0.31   0.00     0.00   0.00   0.06     0.00   0.00   0.03
    10   6     0.00   0.00  -0.01    -0.14   0.13   0.02     0.11  -0.05   0.08
    11   6    -0.19   0.23   0.00     0.00   0.00  -0.05     0.00   0.00   0.14
    12   6     0.00   0.00   0.01     0.14  -0.13   0.02    -0.11   0.05   0.08
    13   6     0.03  -0.06  -0.06    -0.01   0.02   0.02     0.05  -0.09  -0.02
    14   6     0.02  -0.02  -0.04     0.11  -0.06   0.02     0.07  -0.21  -0.08
    15   6     0.01   0.02   0.00     0.04  -0.11   0.06     0.01  -0.02  -0.05
    16   6     0.05  -0.05  -0.02    -0.12   0.02   0.05    -0.02   0.16   0.04
    17   6     0.06   0.02  -0.07     0.12   0.07  -0.06     0.04   0.00  -0.03
    18   6    -0.06   0.08  -0.01    -0.09   0.06  -0.05     0.13   0.01   0.00
    19   6    -0.06  -0.03   0.05     0.04   0.05   0.01     0.02  -0.01  -0.11
    20   6     0.05  -0.07  -0.02     0.19   0.02   0.00    -0.11   0.00  -0.10
    21   6     0.03  -0.06   0.06     0.01  -0.02   0.02    -0.05   0.09  -0.02
    22   6     0.05  -0.05   0.02     0.12  -0.02   0.05     0.02  -0.16   0.04
    23   6     0.01   0.02   0.00    -0.04   0.11   0.06    -0.01   0.02  -0.05
    24   6     0.02  -0.02   0.04    -0.11   0.06   0.02    -0.07   0.21  -0.08
    25   6     0.03   0.00   0.03    -0.06   0.03  -0.05     0.04  -0.01  -0.04
    26   6     0.07  -0.01   0.00     0.00   0.00  -0.06     0.00   0.00  -0.03
    27   6     0.03   0.00  -0.03     0.06  -0.03  -0.05    -0.04   0.01  -0.04
    28   6    -0.17  -0.03   0.03     0.03   0.05  -0.05    -0.12  -0.03   0.02
    29   6    -0.10   0.07  -0.03     0.14   0.00   0.03    -0.11   0.04  -0.05
    30   6     0.07   0.10  -0.05     0.00   0.04   0.04     0.07   0.02  -0.11
    31   6     0.00  -0.05   0.01    -0.13   0.04  -0.05     0.08  -0.06  -0.04
    32   6    -0.17  -0.03  -0.03    -0.03  -0.05  -0.05     0.12   0.03   0.02
    33   6     0.00  -0.05  -0.01     0.13  -0.04  -0.05    -0.08   0.06  -0.04
    34   6     0.07   0.10   0.05     0.00  -0.04   0.04    -0.07  -0.02  -0.11
    35   6    -0.10   0.07   0.03    -0.14   0.00   0.03     0.11  -0.04  -0.05
    36   6    -0.08   0.15   0.00     0.00   0.00   0.04     0.00   0.00   0.02
    37   6    -0.03   0.01  -0.01     0.09  -0.04   0.04    -0.04   0.15   0.02
    38   6     0.13  -0.15   0.00     0.00   0.00  -0.01     0.00   0.00   0.00
    39   6    -0.03   0.01   0.01    -0.09   0.04   0.04     0.04  -0.15   0.02
    40   6    -0.02   0.12  -0.05    -0.01   0.07  -0.03    -0.03   0.02  -0.07
    41   6     0.09  -0.11   0.04     0.03   0.04   0.08    -0.02  -0.05   0.04
    42   6     0.01  -0.04  -0.01     0.12  -0.04   0.05     0.05  -0.09   0.01
    43   6    -0.02   0.12   0.05     0.01  -0.07  -0.03     0.03  -0.02  -0.07
    44   6     0.01  -0.04   0.01    -0.12   0.04   0.05    -0.05   0.09   0.01
    45   6     0.09  -0.11  -0.04    -0.03  -0.04   0.08     0.02   0.05   0.04
    46   6     0.02  -0.01  -0.01     0.11  -0.07  -0.01     0.08  -0.09  -0.03
    47   6     0.10   0.04   0.01    -0.15  -0.02  -0.01     0.07   0.09   0.03
    48   6    -0.06   0.10   0.01     0.15  -0.10   0.04    -0.01   0.14   0.09
    49   6     0.02  -0.01   0.01    -0.11   0.07  -0.01    -0.08   0.09  -0.03
    50   6     0.05  -0.09   0.02    -0.08   0.13  -0.11     0.05  -0.07  -0.02
    51   6    -0.08  -0.04  -0.01     0.17   0.03   0.03    -0.08  -0.03   0.09
    52   6     0.05  -0.09  -0.02     0.08  -0.13  -0.11    -0.05   0.07  -0.02
    53   6    -0.08  -0.04   0.01    -0.17  -0.03   0.03     0.08   0.03   0.09
    54   6    -0.06   0.10  -0.01    -0.15   0.10   0.04     0.01  -0.14   0.09
    55   6     0.10   0.04  -0.01     0.15   0.02  -0.01    -0.07  -0.09   0.03
    56  15    -0.07   0.14   0.00     0.00   0.00  -0.02     0.00   0.00   0.09
                     43                     44                     45
                     A'                     A"                     A'
 Frequencies --    585.3171               586.3887               587.8367
 Red. masses --     12.0539                12.1253                12.0963
 Frc consts  --      2.4331                 2.4565                 2.4627
 IR Inten    --      4.4692                31.6975                 6.1843
  Atom  AN      X      Y      Z        X      Y      Z        X      Y      Z
     1   6     0.20   0.04   0.00     0.00   0.00   0.14     0.04  -0.01   0.00
     2   6     0.03   0.07  -0.01    -0.02  -0.07   0.00     0.07   0.05   0.01
     3   6    -0.14  -0.08   0.00     0.00   0.00  -0.02    -0.03   0.05   0.00
     4   6     0.03   0.07   0.01     0.02   0.07   0.00     0.07   0.05  -0.01
     5   6     0.04  -0.03   0.02     0.02   0.00   0.03    -0.16  -0.05   0.02
     6   6    -0.03  -0.05  -0.03    -0.02  -0.08  -0.01    -0.13  -0.04   0.02
     7   6    -0.05  -0.09  -0.06    -0.01   0.02  -0.09     0.03   0.04   0.03
     8   6     0.03   0.04  -0.03     0.12   0.09  -0.01     0.13   0.04   0.00
     9   6    -0.01  -0.04   0.00     0.00   0.00   0.00     0.00   0.05   0.00
    10   6     0.01  -0.06   0.00     0.01   0.15   0.03    -0.02  -0.04  -0.01
    11   6     0.04   0.04   0.00     0.00   0.00   0.18     0.11  -0.09   0.00
    12   6     0.01  -0.06   0.00    -0.01  -0.15   0.03    -0.02  -0.04   0.01
    13   6    -0.06   0.10  -0.04     0.02  -0.10  -0.06    -0.02   0.15  -0.10
    14   6     0.00   0.13  -0.01     0.02   0.02   0.00     0.12  -0.04  -0.06
    15   6    -0.02  -0.02   0.05     0.01  -0.01   0.04     0.13  -0.15   0.03
    16   6    -0.03  -0.15  -0.01     0.07  -0.10   0.03    -0.12   0.04  -0.03
    17   6     0.04  -0.03  -0.02    -0.02   0.00   0.03    -0.16  -0.05  -0.02
    18   6     0.03   0.04   0.03    -0.12  -0.09  -0.01     0.13   0.04   0.00
    19   6    -0.05  -0.09   0.06     0.01  -0.02  -0.09     0.03   0.04  -0.03
    20   6    -0.03  -0.05   0.03     0.02   0.08  -0.01    -0.13  -0.04  -0.02
    21   6    -0.06   0.10   0.04    -0.02   0.10  -0.06    -0.02   0.15   0.10
    22   6    -0.03  -0.15   0.01    -0.07   0.10   0.03    -0.12   0.04   0.03
    23   6    -0.02  -0.02  -0.05    -0.01   0.01   0.04     0.13  -0.15  -0.03
    24   6     0.00   0.13   0.01    -0.02  -0.02   0.00     0.12  -0.04   0.06
    25   6    -0.04   0.04  -0.01     0.21   0.16  -0.04     0.01  -0.02   0.05
    26   6    -0.05  -0.05   0.00     0.00   0.00  -0.04    -0.05  -0.11   0.00
    27   6    -0.04   0.04   0.01    -0.21  -0.16  -0.04     0.01  -0.02  -0.05
    28   6     0.10   0.06  -0.08    -0.11  -0.01   0.10    -0.05  -0.03   0.06
    29   6     0.02  -0.10  -0.01     0.03   0.15   0.02    -0.20  -0.07   0.02
    30   6    -0.11  -0.05   0.06     0.02  -0.01  -0.13    -0.07  -0.04  -0.01
    31   6    -0.04   0.15  -0.01    -0.12  -0.16  -0.06     0.17   0.06   0.09
    32   6     0.10   0.06   0.08     0.11   0.01   0.10    -0.05  -0.03  -0.06
    33   6    -0.04   0.15   0.01     0.12   0.16  -0.06     0.17   0.06  -0.09
    34   6    -0.11  -0.05  -0.06    -0.02   0.01  -0.13    -0.07  -0.04   0.01
    35   6     0.02  -0.10   0.01    -0.03  -0.15   0.02    -0.20  -0.07  -0.02
    36   6    -0.07   0.16   0.00     0.00   0.00  -0.05    -0.06   0.07   0.00
    37   6    -0.03   0.01   0.03     0.13  -0.21  -0.05    -0.10   0.01  -0.03
    38   6     0.00  -0.06   0.00     0.00   0.00  -0.01     0.05  -0.11   0.00
    39   6    -0.03   0.01  -0.03    -0.13   0.21  -0.05    -0.10   0.01   0.03
    40   6     0.00   0.07   0.00    -0.02   0.07  -0.09     0.01  -0.01   0.03
    41   6     0.00   0.08   0.03    -0.06  -0.01   0.15     0.05  -0.07  -0.09
    42   6     0.13  -0.17   0.05    -0.04   0.20  -0.02    -0.09  -0.01  -0.05
    43   6     0.00   0.07   0.00     0.02  -0.07  -0.09     0.01  -0.01  -0.03
    44   6     0.13  -0.17  -0.05     0.04  -0.20  -0.02    -0.09  -0.01   0.05
    45   6     0.00   0.08  -0.03     0.06   0.01   0.15     0.05  -0.07   0.09
    46   6    -0.13   0.17   0.00     0.06   0.13   0.08     0.09  -0.04   0.04
    47   6    -0.07  -0.11   0.23     0.03   0.02   0.01     0.00   0.02  -0.11
    48   6     0.10  -0.12   0.06     0.00   0.08  -0.01     0.05   0.02   0.25
    49   6    -0.13   0.17   0.00    -0.06  -0.13   0.08     0.09  -0.04  -0.04
    50   6    -0.03   0.09  -0.07     0.04  -0.04  -0.07     0.06   0.08  -0.18
    51   6     0.16  -0.01  -0.19    -0.01  -0.03  -0.06     0.03   0.07   0.07
    52   6    -0.03   0.09   0.07    -0.04   0.04  -0.07     0.06   0.08   0.18
    53   6     0.16  -0.01   0.19     0.01   0.03  -0.06     0.03   0.07  -0.07
    54   6     0.10  -0.12  -0.06     0.00  -0.08  -0.01     0.05   0.02  -0.25
    55   6    -0.07  -0.11  -0.23    -0.03  -0.02   0.01     0.00   0.02   0.11
    56  15     0.04  -0.04   0.00     0.00   0.00   0.08    -0.01   0.07   0.00
                     46                     47                     48
                     A'                     A"                     A'
 Frequencies --    591.7097               599.3413               603.3777
 Red. masses --     12.1385                12.0029                12.1348
 Frc consts  --      2.5040                 2.5403                 2.6029
 IR Inten    --      1.2704                 0.4097                 2.9043
  Atom  AN      X      Y      Z        X      Y      Z        X      Y      Z
     1   6    -0.11  -0.08   0.00     0.00   0.00  -0.03    -0.05  -0.08   0.00
     2   6     0.02  -0.03  -0.04     0.00  -0.03  -0.01     0.07   0.00   0.03
     3   6     0.09   0.04   0.00     0.00   0.00  -0.03     0.12   0.06   0.00
     4   6     0.02  -0.03   0.04     0.00   0.03  -0.01     0.07   0.00  -0.03
     5   6     0.01   0.03  -0.03     0.23   0.02  -0.06     0.09   0.07   0.07
     6   6    -0.15  -0.13  -0.03    -0.01   0.02   0.02     0.15   0.01  -0.02
     7   6    -0.16  -0.09  -0.06    -0.16  -0.19   0.09    -0.03   0.02  -0.02
     8   6     0.15   0.14  -0.07     0.01  -0.04   0.00    -0.16   0.01   0.03
     9   6    -0.06   0.12   0.00     0.00   0.00   0.04    -0.08   0.18   0.00
    10   6    -0.04  -0.06   0.04    -0.06  -0.04  -0.01    -0.07   0.03  -0.04
    11   6     0.06  -0.16   0.00     0.00   0.00  -0.08     0.02  -0.11   0.00
    12   6    -0.04  -0.06  -0.04     0.06   0.04  -0.01    -0.07   0.03   0.04
    13   6     0.06  -0.06   0.05     0.03  -0.21  -0.02     0.02   0.07  -0.02
    14   6     0.02  -0.09   0.03    -0.02   0.02   0.01    -0.13   0.20   0.01
    15   6     0.00   0.03   0.06    -0.17   0.16   0.03    -0.03   0.10  -0.04
    16   6    -0.03   0.11   0.05    -0.04  -0.01   0.00     0.14  -0.19  -0.04
    17   6     0.01   0.03   0.03    -0.23  -0.02  -0.06     0.09   0.07  -0.07
    18   6     0.15   0.14   0.07    -0.01   0.04   0.00    -0.16   0.01  -0.03
    19   6    -0.16  -0.09   0.06     0.16   0.19   0.09    -0.03   0.02   0.02
    20   6    -0.15  -0.13   0.03     0.01  -0.02   0.02     0.15   0.01   0.02
    21   6     0.06  -0.06  -0.05    -0.03   0.21  -0.02     0.02   0.07   0.02
    22   6    -0.03   0.11  -0.05     0.04   0.01   0.00     0.14  -0.19   0.04
    23   6     0.00   0.03  -0.06     0.17  -0.16   0.03    -0.03   0.10   0.04
    24   6     0.02  -0.09  -0.03     0.02  -0.02   0.01    -0.13   0.20  -0.01
    25   6    -0.01   0.02  -0.05    -0.02   0.03   0.00    -0.02   0.02   0.01
    26   6    -0.03   0.11   0.00     0.00   0.00  -0.01    -0.11  -0.02   0.00
    27   6    -0.01   0.02   0.05     0.02  -0.03   0.00    -0.02   0.02  -0.01
    28   6    -0.01  -0.04  -0.04    -0.19  -0.03  -0.07    -0.04  -0.05   0.00
    29   6     0.06   0.05   0.00     0.02  -0.03   0.00    -0.17  -0.10  -0.01
    30   6     0.09   0.03  -0.03     0.16   0.19   0.09    -0.02  -0.06   0.05
    31   6    -0.01  -0.06  -0.05    -0.03   0.05   0.00     0.19   0.08   0.05
    32   6    -0.01  -0.04   0.04     0.19   0.03  -0.07    -0.04  -0.05   0.00
    33   6    -0.01  -0.06   0.05     0.03  -0.05   0.00     0.19   0.08  -0.05
    34   6     0.09   0.03   0.03    -0.16  -0.19   0.09    -0.02  -0.06  -0.05
    35   6     0.06   0.05   0.00    -0.02   0.03   0.00    -0.17  -0.10   0.01
    36   6     0.08   0.10   0.00     0.00   0.00   0.01     0.08   0.00   0.00
    37   6     0.00   0.04   0.04     0.03   0.04  -0.01     0.01   0.03  -0.01
    38   6    -0.04   0.08   0.00     0.00   0.00  -0.07    -0.01   0.06   0.00
    39   6     0.00   0.04  -0.04    -0.03  -0.04  -0.01     0.01   0.03   0.01
    40   6    -0.09   0.16   0.08    -0.03   0.24  -0.02    -0.04   0.01   0.01
    41   6     0.01  -0.05   0.00     0.18  -0.17   0.04     0.00  -0.07  -0.08
    42   6    -0.01  -0.18   0.06     0.03  -0.01   0.00    -0.09   0.01  -0.02
    43   6    -0.09   0.16  -0.08     0.03  -0.24  -0.02    -0.04   0.01  -0.01
    44   6    -0.01  -0.18  -0.06    -0.03   0.01   0.00    -0.09   0.01   0.02
    45   6     0.01  -0.05   0.00    -0.18   0.17   0.04     0.00  -0.07   0.08
    46   6    -0.02   0.18   0.00    -0.02   0.01   0.02     0.07  -0.01   0.00
    47   6     0.11   0.12   0.05     0.01   0.01   0.01     0.16  -0.04   0.11
    48   6     0.03   0.16   0.07    -0.01   0.00  -0.02    -0.11   0.07   0.06
    49   6    -0.02   0.18   0.00     0.02  -0.01   0.02     0.07  -0.01   0.00
    50   6     0.03  -0.15  -0.12    -0.01  -0.01   0.03     0.13  -0.09  -0.02
    51   6    -0.08  -0.13  -0.01    -0.02   0.00  -0.01    -0.13  -0.03  -0.11
    52   6     0.03  -0.15   0.12     0.01   0.01   0.03     0.13  -0.09   0.02
    53   6    -0.08  -0.13   0.01     0.02   0.00  -0.01    -0.13  -0.03   0.11
    54   6     0.03   0.16  -0.07     0.01   0.00  -0.02    -0.11   0.07  -0.06
    55   6     0.11   0.12  -0.05    -0.01  -0.01   0.01     0.16  -0.04  -0.11
    56  15     0.02  -0.08   0.00     0.00   0.00  -0.01     0.02  -0.08   0.00
                     49                     50                     51
                     A"                     A'                     A"
 Frequencies --    612.0357               613.3099               617.6244
 Red. masses --     12.0040                12.0686                12.0017
 Frc consts  --      2.6493                 2.6746                 2.6974
 IR Inten    --      9.3097                 0.8439                 2.3586
  Atom  AN      X      Y      Z        X      Y      Z        X      Y      Z
     1   6     0.00   0.00  -0.01     0.10  -0.02   0.00     0.00   0.00  -0.15
     2   6    -0.12   0.03   0.06    -0.02  -0.02  -0.03     0.10   0.09  -0.03
     3   6     0.00   0.00   0.27    -0.03  -0.13   0.00     0.00   0.00  -0.03
     4   6     0.12  -0.03   0.06    -0.02  -0.02   0.03    -0.10  -0.09  -0.03
     5   6     0.05   0.00  -0.16    -0.20   0.01   0.01     0.03   0.00  -0.06
     6   6    -0.09   0.09  -0.04     0.01  -0.03  -0.06     0.07   0.10   0.00
     7   6     0.02   0.01   0.10     0.10   0.17  -0.11     0.01   0.02   0.06
     8   6     0.18   0.03   0.02    -0.05   0.06  -0.05    -0.17  -0.11  -0.01
     9   6     0.00   0.00   0.17    -0.03  -0.10   0.00     0.00   0.00  -0.05
    10   6    -0.02  -0.08   0.04     0.00   0.02   0.03     0.00  -0.09  -0.03
    11   6     0.00   0.00   0.00    -0.10   0.06   0.00     0.00   0.00  -0.16
    12   6     0.02   0.08   0.04     0.00   0.02  -0.03     0.00   0.09  -0.03
    13   6     0.00  -0.08   0.00     0.00   0.18   0.12    -0.01   0.00   0.07
    14   6     0.04  -0.19  -0.07    -0.04  -0.02   0.06     0.02  -0.11   0.06
    15   6     0.08  -0.06  -0.11     0.16  -0.11  -0.02     0.03   0.00  -0.02
    16   6    -0.01   0.04   0.00     0.10   0.00   0.05    -0.05   0.12  -0.02
    17   6    -0.05   0.00  -0.16    -0.20   0.01  -0.01    -0.03   0.00  -0.06
    18   6    -0.18  -0.03   0.02    -0.05   0.06   0.05     0.17   0.11  -0.01
    19   6    -0.02  -0.01   0.10     0.10   0.17   0.11    -0.01  -0.02   0.06
    20   6     0.09  -0.09  -0.04     0.01  -0.03   0.06    -0.07  -0.10   0.00
    21   6     0.00   0.08   0.00     0.00   0.18  -0.12     0.01   0.00   0.07
    22   6     0.01  -0.04   0.00     0.10   0.00  -0.05     0.05  -0.12  -0.02
    23   6    -0.08   0.06  -0.11     0.16  -0.11   0.02    -0.03   0.00  -0.02
    24   6    -0.04   0.19  -0.07    -0.04  -0.02  -0.06    -0.02   0.11   0.06
    25   6     0.05  -0.04   0.04     0.05   0.02  -0.03     0.01   0.05  -0.03
    26   6     0.00   0.00   0.14     0.01   0.03   0.00     0.00   0.00  -0.07
    27   6    -0.05   0.04   0.04     0.05   0.02   0.03    -0.01  -0.05  -0.03
    28   6    -0.10   0.01  -0.09     0.20   0.00   0.01     0.09   0.01   0.09
    29   6    -0.08  -0.09  -0.03     0.04   0.04  -0.05     0.11   0.12   0.04
    30   6    -0.03  -0.06   0.00    -0.10  -0.16  -0.10     0.01   0.04  -0.03
    31   6    -0.05  -0.02   0.01     0.02  -0.06  -0.05    -0.03  -0.03  -0.02
    32   6     0.10  -0.01  -0.09     0.20   0.00  -0.01    -0.09  -0.01   0.09
    33   6     0.05   0.02   0.01     0.02  -0.06   0.05     0.03   0.03  -0.02
    34   6     0.03   0.06   0.00    -0.10  -0.16   0.10    -0.01  -0.04  -0.03
    35   6     0.08   0.09  -0.03     0.04   0.04   0.05    -0.11  -0.12   0.04
    36   6     0.00   0.00   0.27     0.05   0.13   0.00     0.00   0.00  -0.07
    37   6     0.11  -0.08   0.06     0.02   0.01   0.03     0.03  -0.17   0.00
    38   6     0.00   0.00   0.00     0.06  -0.05   0.00     0.00   0.00   0.05
    39   6    -0.11   0.08   0.06     0.02   0.01  -0.03    -0.03   0.17   0.00
    40   6     0.00   0.04   0.07    -0.01  -0.20   0.10     0.00  -0.09   0.00
    41   6    -0.02   0.03  -0.15    -0.18   0.13  -0.01     0.07  -0.02   0.08
    42   6    -0.10   0.14   0.00    -0.05  -0.02   0.05    -0.07   0.15   0.01
    43   6     0.00  -0.04   0.07    -0.01  -0.20  -0.10     0.00   0.09   0.00
    44   6     0.10  -0.14   0.00    -0.05  -0.02  -0.05     0.07  -0.15   0.01
    45   6     0.02  -0.03  -0.15    -0.18   0.13   0.01    -0.07   0.02   0.08
    46   6    -0.11  -0.01  -0.06     0.00   0.05  -0.05    -0.08   0.22   0.05
    47   6    -0.01   0.05  -0.17     0.07   0.05   0.06    -0.05   0.03  -0.19
    48   6     0.03   0.00   0.08    -0.02   0.08  -0.05    -0.05  -0.02  -0.15
    49   6     0.11   0.01  -0.06     0.00   0.05   0.05     0.08  -0.22   0.05
    50   6     0.01   0.05  -0.13     0.02  -0.09  -0.02    -0.06  -0.01   0.15
    51   6    -0.01   0.02   0.09    -0.06  -0.07   0.01    -0.05   0.06   0.24
    52   6    -0.01  -0.05  -0.13     0.02  -0.09   0.02     0.06   0.01   0.15
    53   6     0.01  -0.02   0.09    -0.06  -0.07  -0.01     0.05  -0.06   0.24
    54   6    -0.03   0.00   0.08    -0.02   0.08   0.05     0.05   0.02  -0.15
    55   6     0.01  -0.05  -0.17     0.07   0.05  -0.06     0.05  -0.03  -0.19
    56  15     0.00   0.00   0.01    -0.06   0.00   0.00     0.00   0.00  -0.01
                     52                     53                     54
                     A"                     A'                     A"
 Frequencies --    619.9813               621.9022               630.3395
 Red. masses --     12.0015                12.1098                12.0072
 Frc consts  --      2.7180                 2.7595                 2.8109
 IR Inten    --      3.4377                 1.1426                 0.0187
  Atom  AN      X      Y      Z        X      Y      Z        X      Y      Z
     1   6     0.00   0.00   0.03     0.03   0.06   0.00     0.00   0.00  -0.16
     2   6     0.12   0.06   0.03     0.03   0.06  -0.07    -0.13   0.03  -0.05
     3   6     0.00   0.00   0.06     0.00   0.04   0.00     0.00   0.00   0.02
     4   6    -0.12  -0.06   0.03     0.03   0.06   0.07     0.13  -0.03  -0.05
     5   6     0.09   0.00  -0.09     0.02  -0.01  -0.14    -0.05  -0.07   0.04
     6   6     0.19   0.13  -0.07     0.05   0.04  -0.19    -0.06  -0.05   0.14
     7   6     0.06   0.10  -0.03    -0.03  -0.06  -0.09     0.00   0.00   0.05
     8   6    -0.09  -0.07  -0.01    -0.12  -0.08  -0.11     0.12   0.08  -0.01
     9   6     0.00   0.00   0.23    -0.04  -0.01   0.00     0.00   0.00   0.05
    10   6    -0.12   0.09   0.03     0.03  -0.07   0.09     0.05  -0.10   0.03
    11   6     0.00   0.00  -0.01     0.14  -0.02   0.00     0.00   0.00  -0.03
    12   6     0.12  -0.09   0.03     0.03  -0.07  -0.09    -0.05   0.10   0.03
    13   6    -0.01   0.00   0.08     0.00  -0.07   0.05     0.01   0.02   0.09
    14   6    -0.11   0.00  -0.01     0.05   0.00   0.15    -0.08  -0.11  -0.11
    15   6     0.03  -0.02  -0.12    -0.01   0.00   0.14     0.00  -0.09  -0.12
    16   6     0.12  -0.17   0.04    -0.02  -0.07   0.11    -0.04   0.21   0.00
    17   6    -0.09   0.00  -0.09     0.02  -0.01   0.14     0.05   0.07   0.04
    18   6     0.09   0.07  -0.01    -0.12  -0.08   0.11    -0.12  -0.08  -0.01
    19   6    -0.06  -0.10  -0.03    -0.03  -0.06   0.09     0.00   0.00   0.05
    20   6    -0.19  -0.13  -0.07     0.05   0.04   0.19     0.06   0.05   0.14
    21   6     0.01   0.00   0.08     0.00  -0.07  -0.05    -0.01  -0.02   0.09
    22   6    -0.12   0.17   0.04    -0.02  -0.07  -0.11     0.04  -0.21   0.00
    23   6    -0.03   0.02  -0.12    -0.01   0.00  -0.14     0.00   0.09  -0.12
    24   6     0.11   0.00  -0.01     0.05   0.00  -0.15     0.08   0.11  -0.11
    25   6     0.09  -0.05   0.06    -0.03   0.00  -0.08     0.13   0.15   0.04
    26   6     0.00   0.00   0.22    -0.10  -0.08   0.00     0.00   0.00   0.02
    27   6    -0.09   0.05   0.06    -0.03   0.00   0.08    -0.13  -0.15   0.04
    28   6    -0.02   0.00  -0.10     0.00   0.02  -0.10     0.03  -0.09  -0.02
    29   6     0.10  -0.01  -0.07    -0.09  -0.03  -0.17     0.22   0.02   0.05
    30   6    -0.01   0.02   0.03     0.05   0.07  -0.12     0.03  -0.01   0.09
    31   6    -0.14  -0.06   0.00     0.14   0.09  -0.09    -0.14  -0.07   0.03
    32   6     0.02   0.00  -0.10     0.00   0.02   0.10    -0.03   0.09  -0.02
    33   6     0.14   0.06   0.00     0.14   0.09   0.09     0.14   0.07   0.03
    34   6     0.01  -0.02   0.03     0.05   0.07   0.12    -0.03   0.01   0.09
    35   6    -0.10   0.01  -0.07    -0.09  -0.03   0.17    -0.22  -0.02   0.05
    36   6     0.00   0.00   0.08    -0.04  -0.04   0.00     0.00   0.00   0.00
    37   6     0.00  -0.01   0.06    -0.05  -0.02   0.06     0.04   0.15  -0.10
    38   6     0.00   0.00   0.09    -0.02  -0.09   0.00     0.00   0.00  -0.22
    39   6     0.00   0.01   0.06    -0.05  -0.02  -0.06    -0.04  -0.15  -0.10
    40   6     0.01   0.06  -0.04     0.01   0.05   0.11    -0.02  -0.03   0.00
    41   6    -0.06   0.05  -0.03     0.05  -0.02   0.12    -0.06  -0.06   0.01
    42   6     0.00   0.02   0.02    -0.07   0.12   0.10     0.06  -0.10  -0.06
    43   6    -0.01  -0.06  -0.04     0.01   0.05  -0.11     0.02   0.03   0.00
    44   6     0.00  -0.02   0.02    -0.07   0.12  -0.10    -0.06   0.10  -0.06
    45   6     0.06  -0.05  -0.03     0.05  -0.02  -0.12     0.06   0.06   0.01
    46   6     0.07  -0.12  -0.05     0.05  -0.09  -0.18     0.06  -0.04   0.03
    47   6     0.00  -0.05   0.10    -0.06   0.02   0.05     0.03   0.10   0.04
    48   6    -0.04  -0.07  -0.24     0.02  -0.01  -0.06     0.03   0.10  -0.08
    49   6    -0.07   0.12  -0.05     0.05  -0.09   0.18    -0.06   0.04   0.03
    50   6    -0.04  -0.02   0.16    -0.05   0.02  -0.09    -0.02   0.02   0.15
    51   6     0.02  -0.05  -0.11     0.02   0.01   0.15    -0.01   0.01  -0.10
    52   6     0.04   0.02   0.16    -0.05   0.02   0.09     0.02  -0.02   0.15
    53   6    -0.02   0.05  -0.11     0.02   0.01  -0.15     0.01  -0.01  -0.10
    54   6     0.04   0.07  -0.24     0.02  -0.01   0.06    -0.03  -0.10  -0.08
    55   6     0.00   0.05   0.10    -0.06   0.02  -0.05    -0.03  -0.10   0.04
    56  15     0.00   0.00   0.01     0.02   0.07   0.00     0.00   0.00   0.02
                     55                     56                     57
                     A"                     A'                     A"
 Frequencies --    644.9868               649.3047               658.3721
 Red. masses --     12.0475                12.4834                12.0145
 Frc consts  --      2.9529                 3.1008                 3.0683
 IR Inten    --      0.9174                 6.4449                 0.0377
  Atom  AN      X      Y      Z        X      Y      Z        X      Y      Z
     1   6     0.00   0.00   0.17     0.15  -0.06   0.00     0.00   0.00   0.04
     2   6    -0.06  -0.15   0.04     0.24   0.16   0.05    -0.04   0.02   0.08
     3   6     0.00   0.00  -0.07    -0.05   0.09   0.00     0.00   0.00   0.07
     4   6     0.06   0.15   0.04     0.24   0.16  -0.05     0.04  -0.02   0.08
     5   6     0.08   0.05   0.01     0.02   0.00   0.03     0.00   0.02   0.08
     6   6     0.00   0.05   0.04     0.15   0.02  -0.05     0.05  -0.10  -0.09
     7   6    -0.04   0.04   0.02     0.04   0.02  -0.05     0.14  -0.03  -0.06
     8   6     0.11   0.05   0.04    -0.14  -0.02   0.02    -0.11  -0.04   0.07
     9   6     0.00   0.00  -0.09    -0.15   0.02   0.00     0.00   0.00   0.10
    10   6     0.08  -0.10  -0.06    -0.05  -0.21   0.01    -0.07  -0.09   0.03
    11   6     0.00   0.00   0.03     0.08  -0.17   0.00     0.00   0.00  -0.05
    12   6    -0.08   0.10  -0.06    -0.05  -0.21  -0.01     0.07   0.09   0.03
    13   6    -0.07  -0.02  -0.09     0.03   0.07  -0.03     0.14  -0.04  -0.11
    14   6     0.09  -0.08  -0.01     0.07  -0.08  -0.09     0.16   0.06  -0.09
    15   6     0.02   0.03   0.00     0.03  -0.01  -0.03     0.01   0.06   0.09
    16   6    -0.03   0.00  -0.09    -0.09   0.08  -0.02    -0.09   0.09   0.00
    17   6    -0.08  -0.05   0.01     0.02   0.00  -0.03     0.00  -0.02   0.08
    18   6    -0.11  -0.05   0.04    -0.14  -0.02  -0.02     0.11   0.04   0.07
    19   6     0.04  -0.04   0.02     0.04   0.02   0.05    -0.14   0.03  -0.06
    20   6     0.00  -0.05   0.04     0.15   0.02   0.05    -0.05   0.10  -0.09
    21   6     0.07   0.02  -0.09     0.03   0.07   0.03    -0.14   0.04  -0.11
    22   6     0.03   0.00  -0.09    -0.09   0.08   0.02     0.09  -0.09   0.00
    23   6    -0.02  -0.03   0.00     0.03  -0.01   0.03    -0.01  -0.06   0.09
    24   6    -0.09   0.08  -0.01     0.07  -0.08   0.09    -0.16  -0.06  -0.09
    25   6     0.07   0.03   0.07    -0.10   0.11  -0.02     0.02   0.09  -0.04
    26   6     0.00   0.00   0.06    -0.08   0.25   0.00     0.00   0.00  -0.05
    27   6    -0.07  -0.03   0.07    -0.10   0.11   0.02    -0.02  -0.09  -0.04
    28   6     0.00   0.07   0.13     0.09  -0.02   0.05    -0.03   0.02  -0.04
    29   6     0.02   0.16   0.08     0.12   0.05   0.10     0.07  -0.05   0.16
    30   6    -0.10   0.01  -0.04     0.02  -0.02   0.05     0.12  -0.05   0.07
    31   6    -0.14  -0.06   0.05    -0.07  -0.01   0.02    -0.23  -0.09  -0.04
    32   6     0.00  -0.07   0.13     0.09  -0.02  -0.05     0.03  -0.02  -0.04
    33   6     0.14   0.06   0.05    -0.07  -0.01  -0.02     0.23   0.09  -0.04
    34   6     0.10  -0.01  -0.04     0.02  -0.02  -0.05    -0.12   0.05   0.07
    35   6    -0.02  -0.16   0.08     0.12   0.05  -0.10    -0.07   0.05   0.16
    36   6     0.00   0.00   0.01    -0.12   0.11   0.00     0.00   0.00  -0.11
    37   6    -0.15   0.07   0.10    -0.18   0.01   0.00    -0.14  -0.03  -0.01
    38   6     0.00   0.00   0.25    -0.02  -0.18   0.00     0.00   0.00   0.13
    39   6     0.15  -0.07   0.10    -0.18   0.01   0.00     0.14   0.03  -0.01
    40   6    -0.05   0.06  -0.13     0.01  -0.04  -0.03     0.15  -0.02   0.04
    41   6     0.06   0.04   0.00     0.06  -0.04   0.02     0.02   0.07  -0.10
    42   6     0.08  -0.16   0.03    -0.05  -0.02  -0.01    -0.04   0.03  -0.03
    43   6     0.05  -0.06  -0.13     0.01  -0.04   0.03    -0.15   0.02   0.04
    44   6    -0.08   0.16   0.03    -0.05  -0.02   0.01     0.04  -0.03  -0.03
    45   6    -0.06  -0.04   0.00     0.06  -0.04  -0.02    -0.02  -0.07  -0.10
    46   6     0.09  -0.05  -0.21    -0.01   0.00   0.01    -0.10  -0.11   0.01
    47   6    -0.02  -0.06  -0.19    -0.04   0.02  -0.03    -0.12   0.01   0.02
    48   6     0.03  -0.09  -0.03    -0.09   0.01  -0.06    -0.12  -0.02   0.07
    49   6    -0.09   0.05  -0.21    -0.01   0.00  -0.01     0.10   0.11   0.01
    50   6     0.00  -0.04   0.07    -0.06  -0.03   0.11    -0.13  -0.02  -0.05
    51   6     0.07  -0.05   0.05    -0.08   0.02   0.04    -0.09   0.01  -0.08
    52   6     0.00   0.04   0.07    -0.06  -0.03  -0.11     0.13   0.02  -0.05
    53   6    -0.07   0.05   0.05    -0.08   0.02  -0.04     0.09  -0.01  -0.08
    54   6    -0.03   0.09  -0.03    -0.09   0.01   0.06     0.12   0.02   0.07
    55   6     0.02   0.06  -0.19    -0.04   0.02   0.03     0.12  -0.01   0.02
    56  15     0.00   0.00  -0.05     0.14  -0.08   0.00     0.00   0.00  -0.03
                     58                     59                     60
                     A'                     A'                     A"
 Frequencies --    664.4328               667.5931               681.7784
 Red. masses --     12.0012                12.0149                12.1255
 Frc consts  --      3.1216                 3.1550                 3.3208
 IR Inten    --      0.6727                 1.5083                 0.0116
  Atom  AN      X      Y      Z        X      Y      Z        X      Y      Z
     1   6    -0.04   0.00   0.00     0.05   0.01   0.00     0.00   0.00   0.04
     2   6     0.04   0.02  -0.01    -0.01   0.00   0.04    -0.03   0.03   0.01
     3   6    -0.03  -0.01   0.00     0.00   0.02   0.00     0.00   0.00   0.03
     4   6     0.04   0.02   0.01    -0.01   0.00  -0.04     0.03  -0.03   0.01
     5   6     0.12   0.05  -0.15     0.07   0.14  -0.04     0.00  -0.14   0.12
     6   6    -0.02   0.18   0.03    -0.15   0.05  -0.03     0.19  -0.11   0.02
     7   6    -0.15   0.05   0.09    -0.02  -0.05   0.12     0.07   0.01  -0.15
     8   6     0.06   0.05  -0.03    -0.14  -0.07   0.05     0.09   0.08   0.00
     9   6    -0.03   0.08   0.00     0.02  -0.01   0.00     0.00   0.00  -0.09
    10   6    -0.03   0.00  -0.03     0.01  -0.02  -0.02     0.10   0.01   0.02
    11   6     0.01  -0.04   0.00    -0.05   0.05   0.00     0.00   0.00   0.12
    12   6    -0.03   0.00   0.03     0.01  -0.02   0.02    -0.10  -0.01   0.02
    13   6    -0.15   0.06   0.04     0.05  -0.06  -0.14    -0.04   0.00   0.00
    14   6    -0.05  -0.14   0.05     0.19   0.01   0.02    -0.05  -0.03  -0.10
    15   6     0.06  -0.02  -0.10     0.01   0.18   0.08    -0.06  -0.13  -0.02
    16   6     0.05  -0.16  -0.04     0.05  -0.08  -0.03    -0.08   0.09   0.00
    17   6     0.12   0.05   0.15     0.07   0.14   0.04     0.00   0.14   0.12
    18   6     0.06   0.05   0.03    -0.14  -0.07  -0.05    -0.09  -0.08   0.00
    19   6    -0.15   0.05  -0.09    -0.02  -0.05  -0.12    -0.07  -0.01  -0.15
    20   6    -0.02   0.18  -0.03    -0.15   0.05   0.03    -0.19   0.11   0.02
    21   6    -0.15   0.06  -0.04     0.05  -0.06   0.14     0.04   0.00   0.00
    22   6     0.05  -0.16   0.04     0.05  -0.08   0.03     0.08  -0.09   0.00
    23   6     0.06  -0.02   0.10     0.01   0.18  -0.08     0.06   0.13  -0.02
    24   6    -0.05  -0.14  -0.05     0.19   0.01  -0.02     0.05   0.03  -0.10
    25   6     0.05   0.03   0.02    -0.06  -0.03  -0.03    -0.11  -0.06   0.05
    26   6    -0.07  -0.08   0.00     0.06   0.15   0.00     0.00   0.00   0.00
    27   6     0.05   0.03  -0.02    -0.06  -0.03   0.03     0.11   0.06   0.05
    28   6     0.07   0.05   0.14     0.04   0.14   0.06    -0.05  -0.08  -0.05
    29   6     0.01   0.20  -0.01    -0.11   0.07   0.08     0.02  -0.12  -0.04
    30   6    -0.17   0.01  -0.09    -0.04  -0.09  -0.11     0.02   0.06   0.12
    31   6     0.07   0.06   0.04    -0.11  -0.05  -0.05     0.08   0.09   0.07
    32   6     0.07   0.05  -0.14     0.04   0.14  -0.06     0.05   0.08  -0.05
    33   6     0.07   0.06  -0.04    -0.11  -0.05   0.05    -0.08  -0.09   0.07
    34   6    -0.17   0.01   0.09    -0.04  -0.09   0.11    -0.02  -0.06   0.12
    35   6     0.01   0.20   0.01    -0.11   0.07  -0.08    -0.02   0.12  -0.04
    36   6    -0.01   0.10   0.00     0.02   0.06   0.00     0.00   0.00  -0.02
    37   6     0.00  -0.03   0.02     0.03  -0.03   0.02    -0.08  -0.14   0.08
    38   6    -0.04   0.01   0.00    -0.03   0.05   0.00     0.00   0.00   0.25
    39   6     0.00  -0.03  -0.02     0.03  -0.03  -0.02     0.08   0.14   0.08
    40   6    -0.14   0.05  -0.04     0.05  -0.11   0.13     0.01   0.09  -0.14
    41   6     0.07  -0.04   0.10     0.02   0.17  -0.09     0.04  -0.10   0.04
    42   6     0.03  -0.14   0.04     0.06  -0.06   0.02    -0.12   0.15   0.02
    43   6    -0.14   0.05   0.04     0.05  -0.11  -0.13    -0.01  -0.09  -0.14
    44   6     0.03  -0.14  -0.04     0.06  -0.06  -0.02     0.12  -0.15   0.02
    45   6     0.07  -0.04  -0.10     0.02   0.17   0.09    -0.04   0.10   0.04
    46   6    -0.06  -0.11   0.07     0.17   0.03   0.05     0.12   0.02  -0.01
    47   6     0.07  -0.06  -0.09    -0.02  -0.09  -0.06    -0.08   0.05  -0.04
    48   6     0.05  -0.04  -0.10    -0.07  -0.08   0.10     0.03  -0.02  -0.04
    49   6    -0.06  -0.11  -0.07     0.17   0.03  -0.05    -0.12  -0.02  -0.01
    50   6     0.07  -0.03   0.06    -0.04  -0.07  -0.13     0.01   0.12   0.05
    51   6     0.06  -0.05   0.12    -0.04  -0.06   0.09     0.06   0.14  -0.04
    52   6     0.07  -0.03  -0.06    -0.04  -0.07   0.13    -0.01  -0.12   0.05
    53   6     0.06  -0.05  -0.12    -0.04  -0.06  -0.09    -0.06  -0.14  -0.04
    54   6     0.05  -0.04   0.10    -0.07  -0.08  -0.10    -0.03   0.02  -0.04
    55   6     0.07  -0.06   0.09    -0.02  -0.09   0.06     0.08  -0.05  -0.04
    56  15    -0.01   0.00   0.00     0.02  -0.02   0.00     0.00   0.00  -0.08
                     61                     62                     63
                     A'                     A'                     A"
 Frequencies --    694.8408               701.7959               702.0975
 Red. masses --     12.1602                12.1075                12.0013
 Frc consts  --      3.4591                 3.5134                 3.4856
 IR Inten    --      0.9727                 3.1992                 1.8990
  Atom  AN      X      Y      Z        X      Y      Z        X      Y      Z
     1   6    -0.18  -0.01   0.00    -0.07   0.00   0.00     0.00   0.00  -0.01
     2   6     0.13   0.00  -0.01     0.08  -0.05  -0.01    -0.02   0.00  -0.02
     3   6    -0.03  -0.04   0.00     0.05   0.08   0.00     0.00   0.00  -0.01
     4   6     0.13   0.00   0.01     0.08  -0.05   0.01     0.02   0.00  -0.02
     5   6     0.07  -0.03  -0.04    -0.16  -0.02  -0.09     0.14   0.00   0.01
     6   6    -0.11  -0.06   0.03     0.11   0.14  -0.10    -0.15  -0.09   0.10
     7   6     0.12   0.12  -0.01     0.01  -0.02   0.08     0.06   0.09  -0.01
     8   6    -0.03  -0.12  -0.02     0.09  -0.14  -0.02    -0.06  -0.01   0.00
     9   6     0.04  -0.06   0.00     0.05   0.04   0.00     0.00   0.00   0.01
    10   6    -0.08   0.14   0.01    -0.01  -0.02   0.02     0.01   0.01   0.02
    11   6     0.09  -0.09   0.00    -0.11   0.05   0.00     0.00   0.00   0.04
    12   6    -0.08   0.14  -0.01    -0.01  -0.02  -0.02    -0.01  -0.01   0.02
    13   6     0.02   0.12   0.01     0.00   0.01   0.00    -0.01   0.12  -0.01
    14   6     0.07  -0.05  -0.01    -0.06   0.17   0.14     0.10  -0.17  -0.11
    15   6    -0.10   0.04   0.06     0.03  -0.05   0.06    -0.11   0.08   0.01
    16   6    -0.01  -0.08   0.04    -0.05  -0.02   0.05     0.03  -0.07   0.00
    17   6     0.07  -0.03   0.04    -0.16  -0.02   0.09    -0.14   0.00   0.01
    18   6    -0.03  -0.12   0.02     0.09  -0.14   0.02     0.06   0.01   0.00
    19   6     0.12   0.12   0.01     0.01  -0.02  -0.08    -0.06  -0.09  -0.01
    20   6    -0.11  -0.06  -0.03     0.11   0.14   0.10     0.15   0.09   0.10
    21   6     0.02   0.12  -0.01     0.00   0.01   0.00     0.01  -0.12  -0.01
    22   6    -0.01  -0.08  -0.04    -0.05  -0.02  -0.05    -0.03   0.07   0.00
    23   6    -0.10   0.04  -0.06     0.03  -0.05  -0.06     0.11  -0.08   0.01
    24   6     0.07  -0.05   0.01    -0.06   0.17  -0.14    -0.10   0.17  -0.11
    25   6     0.08  -0.07   0.02    -0.03  -0.17   0.02    -0.02   0.02   0.01
    26   6     0.09  -0.04   0.00     0.18   0.25   0.00     0.00   0.00   0.00
    27   6     0.08  -0.07  -0.02    -0.03  -0.17  -0.02     0.02  -0.02   0.01
    28   6    -0.17  -0.03   0.00     0.02  -0.01   0.11    -0.11  -0.01  -0.01
    29   6     0.15   0.08   0.07    -0.09   0.06  -0.02     0.13   0.06   0.07
    30   6     0.00  -0.02  -0.03     0.08   0.14  -0.07    -0.07  -0.10   0.00
    31   6     0.06  -0.06   0.02     0.07  -0.15   0.02     0.05   0.05   0.02
    32   6    -0.17  -0.03   0.00     0.02  -0.01  -0.11     0.11   0.01  -0.01
    33   6     0.06  -0.06  -0.02     0.07  -0.15  -0.02    -0.05  -0.05   0.02
    34   6     0.00  -0.02   0.03     0.08   0.14   0.07     0.07   0.10   0.00
    35   6     0.15   0.08  -0.07    -0.09   0.06   0.02    -0.13  -0.06   0.07
    36   6    -0.02   0.05   0.00    -0.04  -0.03   0.00     0.00   0.00   0.00
    37   6    -0.06   0.00  -0.01    -0.13   0.09  -0.03     0.00   0.00   0.01
    38   6     0.01  -0.05   0.00     0.04  -0.10   0.00     0.00   0.00  -0.02
    39   6    -0.06   0.00   0.01    -0.13   0.09   0.03     0.00   0.00   0.01
    40   6     0.04  -0.03   0.02     0.01   0.05   0.00     0.00  -0.09   0.01
    41   6     0.06  -0.08  -0.03     0.00   0.00  -0.04     0.08  -0.07   0.01
    42   6    -0.06   0.02  -0.03    -0.02  -0.09  -0.04    -0.03   0.05  -0.02
    43   6     0.04  -0.03  -0.02     0.01   0.05   0.00     0.00   0.09   0.01
    44   6    -0.06   0.02   0.03    -0.02  -0.09   0.04     0.03  -0.05  -0.02
    45   6     0.06  -0.08   0.03     0.00   0.00   0.04    -0.08   0.07   0.01
    46   6    -0.07   0.20   0.08    -0.03   0.10   0.10     0.07  -0.12  -0.05
    47   6     0.03  -0.11   0.21     0.00  -0.06   0.01     0.06  -0.10   0.20
    48   6    -0.09  -0.06  -0.19     0.04  -0.03   0.05    -0.11  -0.04  -0.21
    49   6    -0.07   0.20  -0.08    -0.03   0.10  -0.10    -0.07   0.12  -0.05
    50   6     0.05   0.03  -0.14    -0.07  -0.05   0.12     0.12   0.07  -0.20
    51   6    -0.02   0.04   0.10     0.08  -0.12  -0.13    -0.06   0.13   0.19
    52   6     0.05   0.03   0.14    -0.07  -0.05  -0.12    -0.12  -0.07  -0.20
    53   6    -0.02   0.04  -0.10     0.08  -0.12   0.13     0.06  -0.13   0.19
    54   6    -0.09  -0.06   0.19     0.04  -0.03  -0.05     0.11   0.04  -0.21
    55   6     0.03  -0.11  -0.21     0.00  -0.06  -0.01    -0.06   0.10   0.20
    56  15    -0.03   0.09   0.00     0.00   0.08   0.00     0.00   0.00  -0.01
                     64                     65                     66
                     A'                     A"                     A"
 Frequencies --    706.7301               732.9700               739.2179
 Red. masses --     12.1477                12.0144                12.0003
 Frc consts  --      3.5748                 3.8030                 3.8636
 IR Inten    --      1.3689                 0.2506                 0.2698
  Atom  AN      X      Y      Z        X      Y      Z        X      Y      Z
     1   6    -0.03   0.04   0.00     0.00   0.00   0.00     0.00   0.00   0.20
     2   6    -0.02   0.01  -0.01     0.10  -0.11  -0.05    -0.01  -0.17   0.09
     3   6    -0.01  -0.06   0.00     0.00   0.00  -0.14     0.00   0.00   0.03
     4   6    -0.02   0.01   0.01    -0.10   0.11  -0.05     0.01   0.17   0.09
     5   6     0.00  -0.01   0.01    -0.06  -0.01   0.03    -0.16   0.04  -0.03
     6   6    -0.07  -0.03   0.08    -0.11  -0.08   0.11     0.17   0.11  -0.15
     7   6    -0.02  -0.02   0.00     0.11   0.13   0.00    -0.06  -0.01   0.01
     8   6     0.02   0.02   0.02    -0.02  -0.14  -0.02     0.17   0.02   0.05
     9   6     0.01  -0.04   0.00     0.00   0.00  -0.10     0.00   0.00   0.08
    10   6     0.10  -0.10   0.00     0.03  -0.10  -0.10    -0.19  -0.11  -0.03
    11   6    -0.18   0.13   0.00     0.00   0.00  -0.15     0.00   0.00  -0.17
    12   6     0.10  -0.10   0.00    -0.03   0.10  -0.10     0.19   0.11  -0.03
    13   6    -0.02   0.09   0.07     0.04  -0.08   0.02     0.03   0.12   0.02
    14   6    -0.03  -0.14  -0.05    -0.09   0.18   0.13    -0.03   0.02   0.03
    15   6    -0.12   0.05  -0.06     0.02   0.02   0.01     0.12  -0.07   0.01
    16   6     0.07   0.04   0.00    -0.03   0.15  -0.06    -0.12  -0.03  -0.02
    17   6     0.00  -0.01  -0.01     0.06   0.01   0.03     0.16  -0.04  -0.03
    18   6     0.02   0.02  -0.02     0.02   0.14  -0.02    -0.17  -0.02   0.05
    19   6    -0.02  -0.02   0.00    -0.11  -0.13   0.00     0.06   0.01   0.01
    20   6    -0.07  -0.03  -0.08     0.11   0.08   0.11    -0.17  -0.11  -0.15
    21   6    -0.02   0.09  -0.07    -0.04   0.08   0.02    -0.03  -0.12   0.02
    22   6     0.07   0.04   0.00     0.03  -0.15  -0.06     0.12   0.03  -0.02
    23   6    -0.12   0.05   0.06    -0.02  -0.02   0.01    -0.12   0.07   0.01
    24   6    -0.03  -0.14   0.05     0.09  -0.18   0.13     0.03  -0.02   0.03
    25   6    -0.28  -0.14  -0.03     0.08  -0.02   0.02    -0.11   0.06  -0.09
    26   6     0.14   0.39   0.00     0.00   0.00   0.05     0.00   0.00  -0.16
    27   6    -0.28  -0.14   0.03    -0.08   0.02   0.02     0.11  -0.06  -0.09
    28   6     0.05  -0.01   0.00    -0.08  -0.05  -0.03    -0.01  -0.06  -0.01
    29   6    -0.08  -0.04  -0.09    -0.03  -0.08  -0.05     0.14   0.03   0.10
    30   6    -0.02   0.01  -0.01     0.11   0.07   0.03     0.02  -0.05   0.04
    31   6     0.16   0.07   0.00     0.00  -0.11   0.01     0.10   0.06  -0.03
    32   6     0.05  -0.01   0.00     0.08   0.05  -0.03     0.01   0.06  -0.01
    33   6     0.16   0.07   0.00     0.00   0.11   0.01    -0.10  -0.06  -0.03
    34   6    -0.02   0.01   0.01    -0.11  -0.07   0.03    -0.02   0.05   0.04
    35   6    -0.08  -0.04   0.09     0.03   0.08  -0.05    -0.14  -0.03   0.10
    36   6    -0.01  -0.22   0.00     0.00   0.00   0.17     0.00   0.00   0.07
    37   6     0.00   0.12  -0.01     0.13  -0.04   0.11     0.05   0.01   0.02
    38   6     0.04  -0.01   0.00     0.00   0.00   0.06     0.00   0.00  -0.04
    39   6     0.00   0.12   0.01    -0.13   0.04   0.11    -0.05  -0.01   0.02
    40   6    -0.03  -0.10  -0.05     0.00  -0.15  -0.03    -0.08   0.04  -0.04
    41   6     0.02  -0.03   0.07     0.02  -0.03  -0.02     0.02  -0.11   0.04
    42   6     0.07   0.05   0.00     0.00   0.17   0.04    -0.06   0.02   0.00
    43   6    -0.03  -0.10   0.05     0.00   0.15  -0.03     0.08  -0.04  -0.04
    44   6     0.07   0.05   0.00     0.00  -0.17   0.04     0.06  -0.02   0.00
    45   6     0.02  -0.03  -0.07    -0.02   0.03  -0.02    -0.02   0.11   0.04
    46   6    -0.09  -0.01   0.02     0.10  -0.18  -0.16     0.09  -0.02  -0.03
    47   6     0.06  -0.02   0.09     0.08  -0.02   0.00     0.07  -0.01   0.06
    48   6     0.03   0.02   0.00     0.03   0.01   0.02    -0.10   0.06  -0.04
    49   6    -0.09  -0.01  -0.02    -0.10   0.18  -0.16    -0.09   0.02  -0.03
    50   6     0.12   0.06  -0.09     0.07  -0.06   0.00     0.06  -0.10  -0.05
    51   6    -0.01   0.07   0.12    -0.01  -0.04   0.01    -0.14  -0.04   0.06
    52   6     0.12   0.06   0.09    -0.07   0.06   0.00    -0.06   0.10  -0.05
    53   6    -0.01   0.07  -0.12     0.01   0.04   0.01     0.14   0.04   0.06
    54   6     0.03   0.02   0.00    -0.03  -0.01   0.02     0.10  -0.06  -0.04
    55   6     0.06  -0.02  -0.09    -0.08   0.02   0.00    -0.07   0.01   0.06
    56  15     0.08  -0.05   0.00     0.00   0.00   0.03     0.00   0.00   0.00
                     67                     68                     69
                     A'                     A"                     A'
 Frequencies --    740.9518               747.6937               747.8172
 Red. masses --     12.0041                12.0375                12.0145
 Frc consts  --      3.8829                 3.9649                 3.9586
 IR Inten    --      1.0691                 0.3970                 0.9917
  Atom  AN      X      Y      Z        X      Y      Z        X      Y      Z
     1   6     0.21   0.01   0.00     0.00   0.00  -0.10    -0.19   0.00   0.00
     2   6    -0.20  -0.10  -0.04    -0.12   0.13   0.06     0.06   0.01  -0.04
     3   6     0.15   0.12   0.00     0.00   0.00   0.21     0.02  -0.11   0.00
     4   6    -0.20  -0.10   0.04     0.12  -0.13   0.06     0.06   0.01   0.04
     5   6    -0.10  -0.01   0.02    -0.11  -0.04  -0.06     0.05   0.00   0.02
     6   6     0.17   0.05  -0.11     0.02   0.06  -0.07     0.05  -0.03  -0.04
     7   6    -0.09  -0.11  -0.01     0.00  -0.11   0.05    -0.03  -0.04  -0.07
     8   6     0.09   0.08  -0.03     0.07   0.02   0.04    -0.05   0.03  -0.05
     9   6     0.07   0.08   0.00     0.00   0.00  -0.08     0.08  -0.19   0.00
    10   6     0.03  -0.06  -0.01     0.08   0.01  -0.01    -0.07   0.19  -0.03
    11   6    -0.11   0.14   0.00     0.00   0.00  -0.01     0.10  -0.08   0.00
    12   6     0.03  -0.06   0.01    -0.08  -0.01  -0.01    -0.07   0.19   0.03
    13   6    -0.01   0.08  -0.08    -0.05  -0.17   0.04    -0.01   0.20  -0.01
    14   6     0.08   0.00  -0.04    -0.13   0.12   0.14     0.10  -0.12  -0.08
    15   6     0.04  -0.06   0.07     0.11  -0.12  -0.04    -0.13   0.08   0.06
    16   6    -0.11  -0.04  -0.02    -0.01   0.11   0.00     0.02  -0.14   0.01
    17   6    -0.10  -0.01  -0.02     0.11   0.04  -0.06     0.05   0.00  -0.02
    18   6     0.09   0.08   0.03    -0.07  -0.02   0.04    -0.05   0.03   0.05
    19   6    -0.09  -0.11   0.01     0.00   0.11   0.05    -0.03  -0.04   0.07
    20   6     0.17   0.05   0.11    -0.02  -0.06  -0.07     0.05  -0.03   0.04
    21   6    -0.01   0.08   0.08     0.05   0.17   0.04    -0.01   0.20   0.01
    22   6    -0.11  -0.04   0.02     0.01  -0.11   0.00     0.02  -0.14  -0.01
    23   6     0.04  -0.06  -0.07    -0.11   0.12  -0.04    -0.13   0.08  -0.06
    24   6     0.08   0.00   0.04     0.13  -0.12   0.14     0.10  -0.12   0.08
    25   6    -0.05  -0.07   0.05     0.09  -0.07  -0.04    -0.05  -0.10   0.03
    26   6     0.08   0.03   0.00     0.00   0.00  -0.01     0.16   0.08   0.00
    27   6    -0.05  -0.07  -0.05    -0.09   0.07  -0.04    -0.05  -0.10  -0.03
    28   6    -0.05  -0.01  -0.02    -0.04   0.04   0.07    -0.01   0.00  -0.07
    29   6     0.14   0.03   0.11     0.01   0.11   0.02     0.08  -0.02   0.02
    30   6    -0.05  -0.07   0.05     0.04   0.10  -0.09    -0.08  -0.07   0.03
    31   6     0.03   0.05   0.06     0.05  -0.09  -0.04     0.03   0.07   0.02
    32   6    -0.05  -0.01   0.02     0.04  -0.04   0.07    -0.01   0.00   0.07
    33   6     0.03   0.05  -0.06    -0.05   0.09  -0.04     0.03   0.07  -0.02
    34   6    -0.05  -0.07  -0.05    -0.04  -0.10  -0.09    -0.08  -0.07  -0.03
    35   6     0.14   0.03  -0.11    -0.01  -0.11   0.02     0.08  -0.02  -0.02
    36   6     0.09  -0.04   0.00     0.00   0.00  -0.12     0.04  -0.12   0.00
    37   6     0.03   0.01   0.00    -0.14  -0.01  -0.07    -0.03   0.13   0.01
    38   6     0.01   0.09   0.00     0.00   0.00   0.03     0.08  -0.05   0.00
    39   6     0.03   0.01   0.00     0.14   0.01  -0.07    -0.03   0.13  -0.01
    40   6    -0.02   0.15   0.07     0.05   0.00   0.02     0.00   0.10   0.05
    41   6    -0.02   0.00  -0.10     0.10  -0.02   0.00    -0.06   0.02  -0.03
    42   6    -0.08  -0.08  -0.01    -0.03  -0.03  -0.06    -0.01  -0.09   0.03
    43   6    -0.02   0.15  -0.07    -0.05   0.00   0.02     0.00   0.10  -0.05
    44   6    -0.08  -0.08   0.01     0.03   0.03  -0.06    -0.01  -0.09  -0.03
    45   6    -0.02   0.00   0.10    -0.10   0.02   0.00    -0.06   0.02   0.03
    46   6     0.11  -0.03  -0.04     0.02  -0.08  -0.04     0.09  -0.08  -0.10
    47   6     0.02  -0.06   0.08    -0.04  -0.17   0.19    -0.07   0.15  -0.16
    48   6    -0.15  -0.07  -0.19    -0.02  -0.11  -0.09     0.08   0.03   0.08
    49   6     0.11  -0.03   0.04    -0.02   0.08  -0.04     0.09  -0.08   0.10
    50   6     0.01   0.01  -0.03     0.00   0.11  -0.13    -0.13  -0.06   0.16
    51   6    -0.06   0.11   0.13     0.05   0.05   0.08     0.04  -0.04  -0.06
    52   6     0.01   0.01   0.03     0.00  -0.11  -0.13    -0.13  -0.06  -0.16
    53   6    -0.06   0.11  -0.13    -0.05  -0.05   0.08     0.04  -0.04   0.06
    54   6    -0.15  -0.07   0.19     0.02   0.11  -0.09     0.08   0.03  -0.08
    55   6     0.02  -0.06  -0.08     0.04   0.17   0.19    -0.07   0.15   0.16
    56  15     0.00  -0.01   0.00     0.00   0.00   0.04    -0.02   0.02   0.00
                     70                     71                     72
                     A'                     A"                     A"
 Frequencies --    752.5201               755.2093               757.2455
 Red. masses --     12.0461                12.0007                12.0192
 Frc consts  --      4.0191                 4.0326                 4.0607
 IR Inten    --      9.5196                19.4971                 0.7055
  Atom  AN      X      Y      Z        X      Y      Z        X      Y      Z
     1   6     0.07   0.02   0.00     0.00   0.00   0.06     0.00   0.00   0.05
     2   6     0.01   0.02  -0.03     0.05  -0.03   0.01     0.05  -0.07  -0.03
     3   6    -0.03  -0.02   0.00     0.00   0.00  -0.02     0.00   0.00  -0.12
     4   6     0.01   0.02   0.03    -0.05   0.03   0.01    -0.05   0.07  -0.03
     5   6     0.21  -0.07  -0.06     0.11  -0.03   0.00    -0.17   0.02   0.08
     6   6    -0.14  -0.08   0.10    -0.08  -0.08   0.07     0.10  -0.02  -0.06
     7   6     0.10   0.21  -0.05     0.05   0.13  -0.05    -0.10  -0.14  -0.03
     8   6    -0.10  -0.07  -0.05    -0.08  -0.04  -0.01     0.05   0.04  -0.02
     9   6     0.01  -0.01   0.00     0.00   0.00  -0.01     0.00   0.00  -0.12
    10   6     0.01  -0.08   0.01     0.02  -0.05  -0.02     0.08  -0.01  -0.06
    11   6    -0.04   0.04   0.00     0.00   0.00  -0.01     0.00   0.00   0.00
    12   6     0.01  -0.08  -0.01    -0.02   0.05  -0.02    -0.08   0.01  -0.06
    13   6    -0.04  -0.07  -0.02    -0.02  -0.13  -0.02     0.03  -0.03  -0.04
    14   6    -0.09   0.12   0.08    -0.07   0.14   0.08     0.09  -0.01  -0.01
    15   6     0.08  -0.09   0.00     0.14  -0.08  -0.02    -0.02   0.02   0.07
    16   6    -0.11   0.07   0.00    -0.07   0.11  -0.03     0.00   0.04  -0.05
    17   6     0.21  -0.07   0.06    -0.11   0.03   0.00     0.17  -0.02   0.08
    18   6    -0.10  -0.07   0.05     0.08   0.04  -0.01    -0.05  -0.04  -0.02
    19   6     0.10   0.21   0.05    -0.05  -0.13  -0.05     0.10   0.14  -0.03
    20   6    -0.14  -0.08  -0.10     0.08   0.08   0.07    -0.10   0.02  -0.06
    21   6    -0.04  -0.07   0.02     0.02   0.13  -0.02    -0.03   0.03  -0.04
    22   6    -0.11   0.07   0.00     0.07  -0.11  -0.03     0.00  -0.04  -0.05
    23   6     0.08  -0.09   0.00    -0.14   0.08  -0.02     0.02  -0.02   0.07
    24   6    -0.09   0.12  -0.08     0.07  -0.14   0.08    -0.09   0.01  -0.01
    25   6    -0.13  -0.12   0.00    -0.01  -0.07   0.00     0.05   0.04   0.14
    26   6     0.09   0.19   0.00     0.00   0.00   0.02     0.00   0.00   0.15
    27   6    -0.13  -0.12   0.00     0.01   0.07   0.00    -0.05  -0.04   0.14
    28   6    -0.09  -0.01  -0.01    -0.17   0.02  -0.06     0.13  -0.02  -0.03
    29   6     0.09   0.04   0.06     0.16   0.03   0.10    -0.09  -0.12  -0.12
    30   6    -0.03  -0.05  -0.01    -0.06  -0.16   0.00     0.05   0.07   0.05
    31   6     0.16   0.03   0.02     0.12   0.07   0.00    -0.17  -0.05   0.08
    32   6    -0.09  -0.01   0.01     0.17  -0.02  -0.06    -0.13   0.02  -0.03
    33   6     0.16   0.03  -0.02    -0.12  -0.07   0.00     0.17   0.05   0.08
    34   6    -0.03  -0.05   0.01     0.06   0.16   0.00    -0.05  -0.07   0.05
    35   6     0.09   0.04  -0.06    -0.16  -0.03   0.10     0.09   0.12  -0.12
    36   6     0.02   0.20   0.00     0.00   0.00   0.04     0.00   0.00   0.06
    37   6     0.06  -0.15   0.00     0.01   0.04   0.03     0.08   0.02   0.02
    38   6    -0.12   0.16   0.00     0.00   0.00   0.02     0.00   0.00  -0.06
    39   6     0.06  -0.15   0.00    -0.01  -0.04   0.03    -0.08  -0.02   0.02
    40   6     0.01   0.15  -0.01     0.02   0.25  -0.04    -0.01   0.12   0.04
    41   6    -0.13   0.03  -0.06    -0.21   0.11  -0.05    -0.15   0.12  -0.05
    42   6    -0.03  -0.06  -0.01     0.07  -0.13   0.01     0.05  -0.03   0.03
    43   6     0.01   0.15   0.01    -0.02  -0.25  -0.04     0.01  -0.12   0.04
    44   6    -0.03  -0.06   0.01    -0.07   0.13   0.01    -0.05   0.03   0.03
    45   6    -0.13   0.03   0.06     0.21  -0.11  -0.05     0.15  -0.12  -0.05
    46   6     0.07  -0.12  -0.09    -0.09   0.17   0.11    -0.08   0.03   0.07
    47   6    -0.01   0.02  -0.05     0.00   0.00  -0.04     0.06  -0.02   0.08
    48   6     0.04   0.01   0.01    -0.03  -0.02  -0.09    -0.11  -0.05  -0.21
    49   6     0.07  -0.12   0.09     0.09  -0.17   0.11     0.08  -0.03   0.07
    50   6    -0.02   0.00   0.01     0.03   0.00  -0.07     0.09   0.01  -0.09
    51   6     0.03  -0.01  -0.07    -0.03   0.04   0.01    -0.05   0.12   0.19
    52   6    -0.02   0.00  -0.01    -0.03   0.00  -0.07    -0.09  -0.01  -0.09
    53   6     0.03  -0.01   0.07     0.03  -0.04   0.01     0.05  -0.12   0.19
    54   6     0.04   0.01  -0.01     0.03   0.02  -0.09     0.11   0.05  -0.21
    55   6    -0.01   0.02   0.05     0.00   0.00  -0.04    -0.06   0.02   0.08
    56  15     0.05   0.00   0.00     0.00   0.00   0.01     0.00   0.00  -0.03
                     73                     74                     75
                     A'                     A"                     A'
 Frequencies --    760.0876               763.3305               768.4588
 Red. masses --     12.0098                12.0072                12.0141
 Frc consts  --      4.0880                 4.1221                 4.1801
 IR Inten    --      9.4040                 0.0675                 3.8177
  Atom  AN      X      Y      Z        X      Y      Z        X      Y      Z
     1   6    -0.05   0.05   0.00     0.00   0.00   0.09     0.17   0.03   0.00
     2   6     0.01   0.02  -0.04    -0.04  -0.04   0.09    -0.15  -0.04  -0.02
     3   6    -0.10  -0.18   0.00     0.00   0.00   0.04     0.09   0.12   0.00
     4   6     0.01   0.02   0.04     0.04   0.04   0.09    -0.15  -0.04   0.02
     5   6     0.00  -0.03  -0.01     0.19   0.00  -0.02     0.01   0.04  -0.03
     6   6     0.07   0.02  -0.05    -0.10  -0.03   0.08    -0.03   0.02  -0.02
     7   6     0.00  -0.01  -0.01     0.06   0.16  -0.03     0.01   0.02  -0.01
     8   6     0.03   0.01  -0.04    -0.03   0.02   0.07    -0.01   0.02  -0.02
     9   6     0.04   0.14   0.00     0.00   0.00   0.16    -0.03  -0.05   0.00
    10   6     0.03  -0.08   0.01    -0.14  -0.07   0.01     0.03  -0.03   0.01
    11   6    -0.10   0.10   0.00     0.00   0.00  -0.11     0.03   0.06   0.00
    12   6     0.03  -0.08  -0.01     0.14   0.07   0.01     0.03  -0.03  -0.01
    13   6     0.00   0.17   0.01    -0.01  -0.07   0.07    -0.03  -0.03  -0.03
    14   6     0.07  -0.10  -0.07    -0.09  -0.05  -0.01     0.02   0.02   0.04
    15   6    -0.13   0.03   0.06     0.07  -0.04  -0.09     0.07   0.00   0.02
    16   6    -0.05  -0.09   0.02    -0.02   0.01   0.00    -0.01   0.00   0.00
    17   6     0.00  -0.03   0.01    -0.19   0.00  -0.02     0.01   0.04   0.03
    18   6     0.03   0.01   0.04     0.03  -0.02   0.07    -0.01   0.02   0.02
    19   6     0.00  -0.01   0.01    -0.06  -0.16  -0.03     0.01   0.02   0.01
    20   6     0.07   0.02   0.05     0.10   0.03   0.08    -0.03   0.02   0.02
    21   6     0.00   0.17  -0.01     0.01   0.07   0.07    -0.03  -0.03   0.03
    22   6    -0.05  -0.09  -0.02     0.02  -0.01   0.00    -0.01   0.00   0.00
    23   6    -0.13   0.03  -0.06    -0.07   0.04  -0.09     0.07   0.00  -0.02
    24   6     0.07  -0.10   0.07     0.09   0.05  -0.01     0.02   0.02  -0.04
    25   6    -0.02  -0.05   0.03    -0.05   0.04  -0.05    -0.07   0.02  -0.02
    26   6     0.05   0.02   0.00     0.00   0.00  -0.06    -0.05   0.01   0.00
    27   6    -0.02  -0.05  -0.03     0.05  -0.04  -0.05    -0.07   0.02   0.02
    28   6     0.11  -0.06   0.02     0.28  -0.02   0.04    -0.20   0.02  -0.05
    29   6    -0.07  -0.07  -0.06    -0.14  -0.07  -0.11     0.12   0.09   0.08
    30   6     0.05   0.13   0.05     0.09   0.18   0.04    -0.11  -0.14  -0.04
    31   6    -0.04  -0.06   0.04    -0.10   0.00  -0.04     0.11   0.11  -0.01
    32   6     0.11  -0.06  -0.02    -0.28   0.02   0.04    -0.20   0.02   0.05
    33   6    -0.04  -0.06  -0.04     0.10   0.00  -0.04     0.11   0.11   0.01
    34   6     0.05   0.13  -0.05    -0.09  -0.18   0.04    -0.11  -0.14   0.04
    35   6    -0.07  -0.07   0.06     0.14   0.07  -0.11     0.12   0.09  -0.08
    36   6     0.08   0.29   0.00     0.00   0.00  -0.14     0.03  -0.11   0.00
    37   6     0.17  -0.27   0.02    -0.10   0.00  -0.03     0.02   0.02   0.03
    38   6    -0.17   0.27   0.00     0.00   0.00   0.07     0.01   0.00   0.00
    39   6     0.17  -0.27  -0.02     0.10   0.00  -0.03     0.02   0.02  -0.03
    40   6    -0.02  -0.08   0.06    -0.03   0.01  -0.09    -0.02  -0.23   0.06
    41   6     0.09  -0.08  -0.03    -0.07   0.03   0.09     0.24  -0.16   0.05
    42   6    -0.15   0.13   0.01     0.03  -0.05  -0.01    -0.08   0.13   0.03
    43   6    -0.02  -0.08  -0.06     0.03  -0.01  -0.09    -0.02  -0.23  -0.06
    44   6    -0.15   0.13  -0.01    -0.03   0.05  -0.01    -0.08   0.13  -0.03
    45   6     0.09  -0.08   0.03     0.07  -0.03   0.09     0.24  -0.16  -0.05
    46   6    -0.01   0.10   0.05     0.08   0.10   0.04    -0.07   0.16   0.08
    47   6    -0.02   0.05  -0.03     0.01  -0.03   0.05    -0.02   0.06  -0.05
    48   6     0.02   0.00   0.04     0.01   0.04   0.04     0.06   0.05   0.07
    49   6    -0.01   0.10  -0.05    -0.08  -0.10   0.04    -0.07   0.16  -0.08
    50   6    -0.05  -0.01   0.08     0.11   0.05  -0.17    -0.11  -0.06   0.12
    51   6     0.02  -0.02  -0.02    -0.07   0.02   0.04     0.06  -0.11  -0.12
    52   6    -0.05  -0.01  -0.08    -0.11  -0.05  -0.17    -0.11  -0.06  -0.12
    53   6     0.02  -0.02   0.02     0.07  -0.02   0.04     0.06  -0.11   0.12
    54   6     0.02   0.00  -0.04    -0.01  -0.04   0.04     0.06   0.05  -0.07
    55   6    -0.02   0.05   0.03    -0.01   0.03   0.05    -0.02   0.06   0.05
    56  15     0.02  -0.01   0.00     0.00   0.00  -0.02     0.02  -0.02   0.00
                     76                     77                     78
                     A'                     A'                     A"
 Frequencies --    769.2701               771.2490               773.8131
 Red. masses --     12.0304                12.0276                12.1344
 Frc consts  --      4.1946                 4.2152                 4.2810
 IR Inten    --      1.9644                 7.5054                 0.0890
  Atom  AN      X      Y      Z        X      Y      Z        X      Y      Z
     1   6     0.34  -0.06   0.00    -0.11   0.06   0.00     0.00   0.00   0.00
     2   6    -0.17  -0.08   0.07     0.10   0.06   0.02     0.04   0.04  -0.05
     3   6     0.08   0.36   0.00    -0.15  -0.16   0.00     0.00   0.00  -0.03
     4   6    -0.17  -0.08  -0.07     0.10   0.06  -0.02    -0.04  -0.04  -0.05
     5   6    -0.01  -0.02  -0.02    -0.14   0.01  -0.02     0.08   0.02  -0.01
     6   6     0.02   0.03  -0.01     0.00   0.02  -0.02     0.01   0.06   0.01
     7   6     0.08   0.00   0.07     0.00  -0.13   0.06    -0.06   0.09   0.01
     8   6     0.11  -0.07   0.07     0.04  -0.08   0.03    -0.08   0.06  -0.05
     9   6    -0.15  -0.19   0.00    -0.04   0.30   0.00     0.00   0.00   0.01
    10   6    -0.07   0.07   0.08     0.11  -0.20   0.04     0.02   0.05   0.09
    11   6     0.15  -0.08   0.00    -0.17   0.12   0.00     0.00   0.00   0.20
    12   6    -0.07   0.07  -0.08     0.11  -0.20  -0.04    -0.02  -0.05   0.09
    13   6     0.06   0.12   0.10     0.06   0.12   0.06    -0.04  -0.25  -0.14
    14   6     0.01  -0.12  -0.06     0.00  -0.02  -0.02     0.06   0.09   0.01
    15   6    -0.15   0.06   0.01    -0.11   0.08  -0.01     0.25  -0.13   0.06
    16   6     0.10  -0.08   0.10     0.08   0.05   0.03    -0.10   0.02   0.03
    17   6    -0.01  -0.02   0.02    -0.14   0.01   0.02    -0.08  -0.02  -0.01
    18   6     0.11  -0.07  -0.07     0.04  -0.08  -0.03     0.08  -0.06  -0.05
    19   6     0.08   0.00  -0.07     0.00  -0.13  -0.06     0.06  -0.09   0.01
    20   6     0.02   0.03   0.01     0.00   0.02   0.02    -0.01  -0.06   0.01
    21   6     0.06   0.12  -0.10     0.06   0.12  -0.06     0.04   0.25  -0.14
    22   6     0.10  -0.08  -0.10     0.08   0.05  -0.03     0.10  -0.02   0.03
    23   6    -0.15   0.06  -0.01    -0.11   0.08   0.01    -0.25   0.13   0.06
    24   6     0.01  -0.12   0.06     0.00  -0.02   0.02    -0.06  -0.09   0.01
    25   6    -0.02   0.04  -0.04     0.07   0.03  -0.08    -0.15   0.14   0.11
    26   6    -0.09   0.11   0.00    -0.16  -0.13   0.00     0.00   0.00  -0.03
    27   6    -0.02   0.04   0.04     0.07   0.03   0.08     0.15  -0.14   0.11
    28   6    -0.06  -0.03   0.06    -0.21   0.01  -0.04     0.05   0.01   0.04
    29   6    -0.05   0.01  -0.02     0.11   0.07   0.09    -0.06   0.02   0.00
    30   6     0.03  -0.04  -0.05    -0.02  -0.18  -0.09    -0.08  -0.04   0.03
    31   6     0.07  -0.09  -0.03     0.14  -0.03  -0.07    -0.10   0.14   0.10
    32   6    -0.06  -0.03  -0.06    -0.21   0.01   0.04    -0.05  -0.01   0.04
    33   6     0.07  -0.09   0.03     0.14  -0.03   0.07     0.10  -0.14   0.10
    34   6     0.03  -0.04   0.05    -0.02  -0.18   0.09     0.08   0.04   0.03
    35   6    -0.05   0.01   0.02     0.11   0.07  -0.09     0.06  -0.02   0.00
    36   6    -0.08   0.12   0.00    -0.06   0.03   0.00     0.00   0.00   0.03
    37   6    -0.02  -0.13  -0.02     0.04  -0.01  -0.05     0.06   0.01  -0.01
    38   6    -0.12   0.02   0.00     0.02   0.01   0.00     0.00   0.00  -0.13
    39   6    -0.02  -0.13   0.02     0.04  -0.01   0.05    -0.06  -0.01  -0.01
    40   6     0.05   0.10  -0.07     0.08   0.07  -0.08    -0.09  -0.14   0.09
    41   6    -0.12   0.05   0.04    -0.08   0.04  -0.01     0.14  -0.08   0.00
    42   6     0.04   0.03  -0.04     0.11   0.01  -0.06    -0.07   0.01   0.02
    43   6     0.05   0.10   0.07     0.08   0.07   0.08     0.09   0.14   0.09
    44   6     0.04   0.03   0.04     0.11   0.01   0.06     0.07  -0.01   0.02
    45   6    -0.12   0.05  -0.04    -0.08   0.04   0.01    -0.14   0.08   0.00
    46   6    -0.06  -0.02   0.00     0.02  -0.06  -0.04     0.00  -0.05  -0.03
    47   6    -0.03   0.02  -0.04    -0.01   0.00   0.01     0.06   0.01   0.01
    48   6     0.01   0.02   0.02     0.02   0.02   0.06    -0.10   0.04  -0.10
    49   6    -0.06  -0.02   0.00     0.02  -0.06   0.04     0.00   0.05  -0.03
    50   6     0.02   0.02  -0.06    -0.04  -0.02   0.06     0.02   0.00   0.00
    51   6     0.01  -0.04  -0.07     0.00  -0.02  -0.01     0.00  -0.02  -0.12
    52   6     0.02   0.02   0.06    -0.04  -0.02  -0.06    -0.02   0.00   0.00
    53   6     0.01  -0.04   0.07     0.00  -0.02   0.01     0.00   0.02  -0.12
    54   6     0.01   0.02  -0.02     0.02   0.02  -0.06     0.10  -0.04  -0.10
    55   6    -0.03   0.02   0.04    -0.01   0.00  -0.01    -0.06  -0.01   0.01
    56  15     0.04   0.00   0.00    -0.04   0.01   0.00     0.00   0.00  -0.08
                     79                     80                     81
                     A'                     A'                     A"
 Frequencies --    781.7743               803.9964               804.4618
 Red. masses --     12.0336                12.0026                12.0008
 Frc consts  --      4.3332                 4.5712                 4.5759
 IR Inten    --     22.5177                 0.6347                 0.4812
  Atom  AN      X      Y      Z        X      Y      Z        X      Y      Z
     1   6     0.18   0.03   0.00     0.08   0.01   0.00     0.00   0.00   0.18
     2   6    -0.10  -0.08  -0.06    -0.04  -0.01  -0.06    -0.03  -0.04   0.09
     3   6     0.15   0.14   0.00     0.02   0.07   0.00     0.00   0.00   0.15
     4   6    -0.10  -0.08   0.06    -0.04  -0.01   0.06     0.03   0.04   0.09
     5   6     0.19  -0.04  -0.06    -0.09  -0.01  -0.10     0.11   0.02  -0.08
     6   6    -0.12  -0.06   0.07    -0.12  -0.04   0.03    -0.05  -0.07  -0.15
     7   6     0.09   0.17  -0.05    -0.05  -0.07  -0.08     0.09   0.08  -0.12
     8   6    -0.07  -0.08  -0.05     0.03   0.00  -0.08    -0.05  -0.01   0.02
     9   6     0.02   0.28   0.00    -0.03  -0.14   0.00     0.00   0.00  -0.21
    10   6     0.06  -0.17   0.02    -0.03   0.06  -0.05     0.07  -0.05  -0.11
    11   6    -0.18   0.18   0.00     0.11  -0.06   0.00     0.00   0.00  -0.05
    12   6     0.06  -0.17  -0.02    -0.03   0.06   0.05    -0.07   0.05  -0.11
    13   6    -0.01   0.12  -0.01     0.01   0.09  -0.10    -0.11   0.05   0.02
    14   6     0.05  -0.05  -0.03    -0.07   0.12   0.02     0.05  -0.07   0.14
    15   6    -0.12   0.05   0.05    -0.07   0.04  -0.09     0.02   0.01   0.13
    16   6    -0.05  -0.07   0.01     0.00  -0.02  -0.06    -0.09  -0.05  -0.06
    17   6     0.19  -0.04   0.06    -0.09  -0.01   0.10    -0.11  -0.02  -0.08
    18   6    -0.07  -0.08   0.05     0.03   0.00   0.08     0.05   0.01   0.02
    19   6     0.09   0.17   0.05    -0.05  -0.07   0.08    -0.09  -0.08  -0.12
    20   6    -0.12  -0.06  -0.07    -0.12  -0.04  -0.03     0.05   0.07  -0.15
    21   6    -0.01   0.12   0.01     0.01   0.09   0.10     0.11  -0.05   0.02
    22   6    -0.05  -0.07  -0.01     0.00  -0.02   0.06     0.09   0.05  -0.06
    23   6    -0.12   0.05  -0.05    -0.07   0.04   0.09    -0.02  -0.01   0.13
    24   6     0.05  -0.05   0.03    -0.07   0.12  -0.02    -0.05   0.07   0.14
    25   6     0.12   0.07   0.03     0.00   0.02  -0.08     0.05   0.00   0.11
    26   6    -0.08  -0.17   0.00    -0.02   0.02   0.00     0.00   0.00   0.10
    27   6     0.12   0.07  -0.03     0.00   0.02   0.08    -0.05   0.00   0.11
    28   6     0.11  -0.06   0.03     0.13   0.00  -0.07     0.05  -0.10  -0.05
    29   6    -0.01  -0.01  -0.03     0.11   0.09   0.05     0.10   0.03  -0.11
    30   6     0.03   0.11   0.02     0.07   0.10  -0.09    -0.05   0.11  -0.03
    31   6    -0.07  -0.06   0.03    -0.01  -0.02  -0.09     0.01   0.00   0.08
    32   6     0.11  -0.06  -0.03     0.13   0.00   0.07    -0.05   0.10  -0.05
    33   6    -0.07  -0.06  -0.03    -0.01  -0.02   0.09    -0.01   0.00   0.08
    34   6     0.03   0.11  -0.02     0.07   0.10   0.09     0.05  -0.11  -0.03
    35   6    -0.01  -0.01   0.03     0.11   0.09  -0.05    -0.10  -0.03  -0.11
    36   6     0.03  -0.19   0.00    -0.02   0.05   0.00     0.00   0.00  -0.04
    37   6    -0.09   0.17  -0.02     0.01  -0.05  -0.08     0.00   0.02  -0.07
    38   6     0.12  -0.13   0.00     0.00   0.05   0.00     0.00   0.00  -0.16
    39   6    -0.09   0.17   0.02     0.01  -0.05   0.08     0.00  -0.02  -0.07
    40   6     0.00   0.01   0.01     0.00  -0.08  -0.11     0.02   0.04   0.14
    41   6    -0.05  -0.03  -0.03     0.07  -0.06  -0.11    -0.02  -0.10   0.03
    42   6    -0.04  -0.08  -0.02    -0.02  -0.01  -0.10    -0.13  -0.02  -0.02
    43   6     0.00   0.01  -0.01     0.00  -0.08   0.11    -0.02  -0.04   0.14
    44   6    -0.04  -0.08   0.02    -0.02  -0.01   0.10     0.13   0.02  -0.02
    45   6    -0.05  -0.03   0.03     0.07  -0.06   0.11     0.02   0.10   0.03
    46   6     0.01   0.00  -0.01     0.06  -0.14  -0.03     0.03  -0.10   0.12
    47   6     0.00   0.03  -0.01     0.05  -0.12   0.21    -0.10   0.13   0.01
    48   6     0.03   0.03   0.04     0.07   0.05   0.19     0.12   0.03  -0.05
    49   6     0.01   0.00   0.01     0.06  -0.14   0.03    -0.03   0.10   0.12
    50   6    -0.03  -0.02   0.04    -0.08  -0.03   0.17    -0.14  -0.08  -0.05
    51   6     0.01  -0.02  -0.01    -0.06   0.09   0.17     0.07  -0.13   0.04
    52   6    -0.03  -0.02  -0.04    -0.08  -0.03  -0.17     0.14   0.08  -0.05
    53   6     0.01  -0.02   0.01    -0.06   0.09  -0.17    -0.07   0.13   0.04
    54   6     0.03   0.03  -0.04     0.07   0.05  -0.19    -0.12  -0.03  -0.05
    55   6     0.00   0.03   0.01     0.05  -0.12  -0.21     0.10  -0.13   0.01
    56  15    -0.04   0.00   0.00    -0.01   0.00   0.00     0.00   0.00  -0.01
                     82                     83                     84
                     A"                     A'                     A"
 Frequencies --    806.7040               818.2768               827.0012
 Red. masses --     12.0008                12.2480                12.0148
 Frc consts  --      4.6014                 4.8319                 4.8415
 IR Inten    --      0.3788                 3.0447                18.0619
  Atom  AN      X      Y      Z        X      Y      Z        X      Y      Z
     1   6     0.00   0.00  -0.12    -0.06   0.24   0.00     0.00   0.00  -0.18
     2   6     0.01   0.09  -0.05    -0.05   0.12  -0.06    -0.05   0.03   0.02
     3   6     0.00   0.00   0.14    -0.16  -0.17   0.00     0.00   0.00  -0.03
     4   6    -0.01  -0.09  -0.05    -0.05   0.12   0.06     0.05  -0.03   0.02
     5   6     0.06  -0.14  -0.10     0.00  -0.03  -0.13    -0.01   0.01   0.06
     6   6     0.03   0.06   0.02    -0.06   0.15   0.01     0.07   0.06  -0.02
     7   6     0.08   0.14   0.09    -0.02   0.04   0.13     0.08   0.00   0.16
     8   6     0.05  -0.16  -0.06     0.05  -0.09  -0.06     0.03  -0.08   0.07
     9   6     0.00   0.00  -0.15    -0.09  -0.18   0.00     0.00   0.00  -0.09
    10   6     0.04   0.07   0.05     0.00   0.00   0.11    -0.03   0.00   0.01
    11   6     0.00   0.00   0.11     0.28   0.07   0.00     0.00   0.00  -0.17
    12   6    -0.04  -0.07   0.05     0.00   0.00  -0.11     0.03   0.00   0.01
    13   6     0.02   0.14  -0.07     0.05   0.01  -0.05     0.04  -0.05   0.16
    14   6     0.02   0.06  -0.02     0.08   0.02  -0.03     0.06  -0.10   0.03
    15   6    -0.12  -0.08   0.10     0.04  -0.07   0.11     0.01   0.02   0.11
    16   6    -0.13  -0.09   0.07    -0.13  -0.06   0.11     0.07   0.03   0.06
    17   6    -0.06   0.14  -0.10     0.00  -0.03   0.13     0.01  -0.01   0.06
    18   6    -0.05   0.16  -0.06     0.05  -0.09   0.06    -0.03   0.08   0.07
    19   6    -0.08  -0.14   0.09    -0.02   0.04  -0.13    -0.08   0.00   0.16
    20   6    -0.03  -0.06   0.02    -0.06   0.15  -0.01    -0.07  -0.06  -0.02
    21   6    -0.02  -0.14  -0.07     0.05   0.01   0.05    -0.04   0.05   0.16
    22   6     0.13   0.09   0.07    -0.13  -0.06  -0.11    -0.07  -0.03   0.06
    23   6     0.12   0.08   0.10     0.04  -0.07  -0.11    -0.01  -0.02   0.11
    24   6    -0.02  -0.06  -0.02     0.08   0.02   0.03    -0.06   0.10   0.03
    25   6    -0.04   0.11  -0.02    -0.09   0.15   0.04    -0.07   0.08   0.03
    26   6     0.00   0.00  -0.20    -0.10   0.04   0.00     0.00   0.00  -0.10
    27   6     0.04  -0.11  -0.02    -0.09   0.15  -0.04     0.07  -0.08   0.03
    28   6     0.07  -0.10   0.15     0.02  -0.07   0.05    -0.14  -0.02   0.13
    29   6    -0.05   0.02   0.07    -0.03  -0.02   0.01    -0.12  -0.05  -0.07
    30   6     0.11   0.11   0.00     0.03  -0.02   0.03    -0.03  -0.12   0.03
    31   6     0.03  -0.16   0.03    -0.03  -0.01   0.06     0.06  -0.02   0.05
    32   6    -0.07   0.10   0.15     0.02  -0.07  -0.05     0.14   0.02   0.13
    33   6    -0.03   0.16   0.03    -0.03  -0.01  -0.06    -0.06   0.02   0.05
    34   6    -0.11  -0.11   0.00     0.03  -0.02  -0.03     0.03   0.12   0.03
    35   6     0.05  -0.02   0.07    -0.03  -0.02  -0.01     0.12   0.05  -0.07
    36   6     0.00   0.00   0.22    -0.02  -0.18   0.00     0.00   0.00  -0.17
    37   6     0.02   0.03   0.02     0.15   0.08  -0.08    -0.04  -0.02  -0.02
    38   6     0.00   0.00  -0.03     0.15   0.10   0.00     0.00   0.00  -0.01
    39   6    -0.02  -0.03   0.02     0.15   0.08   0.08     0.04   0.02  -0.02
    40   6    -0.02   0.16   0.01    -0.03  -0.01  -0.02     0.06   0.07   0.06
    41   6    -0.12  -0.03  -0.12    -0.07  -0.03  -0.04    -0.11   0.06   0.17
    42   6    -0.10  -0.10  -0.04     0.07   0.00  -0.08     0.08   0.03   0.01
    43   6     0.02  -0.16   0.01    -0.03  -0.01   0.02    -0.06  -0.07   0.06
    44   6     0.10   0.10  -0.04     0.07   0.00   0.08    -0.08  -0.03   0.01
    45   6     0.12   0.03  -0.12    -0.07  -0.03   0.04     0.11  -0.06   0.17
    46   6    -0.03   0.01  -0.07     0.01  -0.02   0.01     0.09  -0.12  -0.01
    47   6     0.03  -0.07  -0.02     0.12   0.02   0.05    -0.02   0.11  -0.15
    48   6    -0.08  -0.04   0.01    -0.11   0.10  -0.06    -0.05  -0.01  -0.17
    49   6     0.03  -0.01  -0.07     0.01  -0.02  -0.01    -0.09   0.12  -0.01
    50   6     0.04  -0.01   0.01     0.03  -0.02   0.02     0.08   0.02  -0.15
    51   6    -0.02   0.01  -0.03    -0.05  -0.04  -0.09     0.07  -0.12  -0.15
    52   6    -0.04   0.01   0.01     0.03  -0.02  -0.02    -0.08  -0.02  -0.15
    53   6     0.02  -0.01  -0.03    -0.05  -0.04   0.09    -0.07   0.12  -0.15
    54   6     0.08   0.04   0.01    -0.11   0.10   0.06     0.05   0.01  -0.17
    55   6    -0.03   0.07  -0.02     0.12   0.02  -0.05     0.02  -0.11  -0.15
    56  15     0.00   0.00  -0.01     0.01  -0.11   0.00     0.00   0.00  -0.03
                     85                     86                     87
                     A'                     A'                     A"
 Frequencies --    842.6633               856.5603               867.0544
 Red. masses --     12.0627                12.1394                12.1045
 Frc consts  --      5.0466                 5.2476                 5.3616
 IR Inten    --      5.8538                 1.5531                 8.4212
  Atom  AN      X      Y      Z        X      Y      Z        X      Y      Z
     1   6     0.12  -0.01   0.00     0.14  -0.05   0.00     0.00   0.00   0.07
     2   6    -0.08   0.17   0.02    -0.02   0.07   0.08     0.06  -0.10  -0.03
     3   6    -0.07  -0.07   0.00    -0.11   0.10   0.00     0.00   0.00  -0.22
     4   6    -0.08   0.17  -0.02    -0.02   0.07  -0.08    -0.06   0.10  -0.03
     5   6     0.11  -0.01   0.02     0.03   0.07  -0.07     0.12  -0.02   0.21
     6   6     0.01   0.04  -0.02    -0.04   0.13  -0.05     0.16  -0.04   0.00
     7   6    -0.03  -0.07   0.00    -0.01   0.01   0.11    -0.04   0.06  -0.02
     8   6    -0.11   0.20   0.03     0.01  -0.01   0.08    -0.09   0.16   0.00
     9   6    -0.13   0.05   0.00     0.09   0.12   0.00     0.00   0.00   0.02
    10   6    -0.13  -0.07   0.04    -0.15  -0.05  -0.07    -0.02  -0.01  -0.02
    11   6     0.08  -0.12   0.00    -0.03  -0.07   0.00     0.00   0.00  -0.04
    12   6    -0.13  -0.07  -0.04    -0.15  -0.05   0.07     0.02   0.01  -0.02
    13   6    -0.04   0.02   0.13    -0.01   0.10  -0.04    -0.05   0.00   0.09
    14   6    -0.15  -0.12  -0.02    -0.04  -0.01   0.03    -0.10  -0.10  -0.05
    15   6     0.03  -0.07  -0.10     0.09  -0.01   0.00     0.02  -0.06  -0.03
    16   6    -0.01  -0.01   0.04    -0.18  -0.10  -0.07     0.00   0.01  -0.01
    17   6     0.11  -0.01  -0.02     0.03   0.07   0.07    -0.12   0.02   0.21
    18   6    -0.11   0.20  -0.03     0.01  -0.01  -0.08     0.09  -0.16   0.00
    19   6    -0.03  -0.07   0.00    -0.01   0.01  -0.11     0.04  -0.06  -0.02
    20   6     0.01   0.04   0.02    -0.04   0.13   0.05    -0.16   0.04   0.00
    21   6    -0.04   0.02  -0.13    -0.01   0.10   0.04     0.05   0.00   0.09
    22   6    -0.01  -0.01  -0.04    -0.18  -0.10   0.07     0.00  -0.01  -0.01
    23   6     0.03  -0.07   0.10     0.09  -0.01   0.00    -0.02   0.06  -0.03
    24   6    -0.15  -0.12   0.02    -0.04  -0.01  -0.03     0.10   0.10  -0.05
    25   6     0.12  -0.09  -0.03     0.10  -0.18  -0.02     0.12  -0.08  -0.12
    26   6    -0.01   0.11   0.00     0.17  -0.01   0.00     0.00   0.00  -0.09
    27   6     0.12  -0.09   0.03     0.10  -0.18   0.02    -0.12   0.08  -0.12
    28   6    -0.05   0.01   0.04     0.01  -0.02  -0.19     0.00   0.05   0.07
    29   6     0.00   0.03   0.02     0.14  -0.16  -0.01    -0.03   0.01   0.08
    30   6     0.04   0.09  -0.03     0.04   0.04   0.10     0.01   0.07   0.03
    31   6     0.09  -0.19  -0.03    -0.01   0.03  -0.04     0.04  -0.09  -0.08
    32   6    -0.05   0.01  -0.04     0.01  -0.02   0.19     0.00  -0.05   0.07
    33   6     0.09  -0.19   0.03    -0.01   0.03   0.04    -0.04   0.09  -0.08
    34   6     0.04   0.09   0.03     0.04   0.04  -0.10    -0.01  -0.07   0.03
    35   6     0.00   0.03  -0.02     0.14  -0.16   0.01     0.03  -0.01   0.08
    36   6     0.01  -0.17   0.00    -0.12  -0.05   0.00     0.00   0.00   0.07
    37   6     0.11   0.07  -0.04     0.05  -0.01   0.01     0.12   0.03   0.02
    38   6     0.13   0.07   0.00    -0.03  -0.01   0.00     0.00   0.00  -0.22
    39   6     0.11   0.07   0.04     0.05  -0.01  -0.01    -0.12  -0.03   0.02
    40   6     0.04  -0.05   0.12     0.00  -0.06  -0.04    -0.07   0.02   0.21
    41   6     0.03   0.02  -0.13    -0.05   0.03   0.09     0.06   0.00  -0.04
    42   6    -0.01  -0.01  -0.04     0.17   0.11   0.03    -0.12  -0.06   0.06
    43   6     0.04  -0.05  -0.12     0.00  -0.06   0.04     0.07  -0.02   0.21
    44   6    -0.01  -0.01   0.04     0.17   0.11  -0.03     0.12   0.06   0.06
    45   6     0.03   0.02   0.13    -0.05   0.03  -0.09    -0.06   0.00  -0.04
    46   6     0.15   0.07  -0.01    -0.08  -0.01  -0.02    -0.07  -0.08  -0.03
    47   6    -0.09  -0.05   0.03     0.05   0.06  -0.02    -0.15  -0.04  -0.10
    48   6     0.04  -0.09   0.02     0.01   0.06   0.05    -0.02  -0.15   0.02
    49   6     0.15   0.07   0.01    -0.08  -0.01   0.02     0.07   0.08  -0.03
    50   6    -0.07   0.15  -0.03     0.04  -0.11  -0.06     0.02   0.10  -0.10
    51   6     0.05   0.02  -0.04    -0.17  -0.10   0.05     0.02   0.02  -0.06
    52   6    -0.07   0.15   0.03     0.04  -0.11   0.06    -0.02  -0.10  -0.10
    53   6     0.05   0.02   0.04    -0.17  -0.10  -0.05    -0.02  -0.02  -0.06
    54   6     0.04  -0.09  -0.02     0.01   0.06  -0.05     0.02   0.15   0.02
    55   6    -0.09  -0.05  -0.03     0.05   0.06   0.02     0.15   0.04  -0.10
    56  15    -0.06   0.00   0.00    -0.04   0.08   0.00     0.00   0.00   0.07
                     88                     89                     90
                     A'                     A'                     A"
 Frequencies --    884.0507               892.3831               904.5145
 Red. masses --     12.0114                12.0097                12.0749
 Frc consts  --      5.5309                 5.6349                 5.8206
 IR Inten    --     11.9779                 8.5861                 3.6026
  Atom  AN      X      Y      Z        X      Y      Z        X      Y      Z
     1   6    -0.11   0.02   0.00     0.01  -0.14   0.00     0.00   0.00   0.11
     2   6     0.02  -0.05   0.09     0.05  -0.05   0.03     0.04  -0.08   0.02
     3   6     0.02  -0.06   0.00     0.03   0.10   0.00     0.00   0.00   0.03
     4   6     0.02  -0.05  -0.09     0.05  -0.05  -0.03    -0.04   0.08   0.02
     5   6     0.10  -0.01   0.13     0.01   0.08  -0.04    -0.06   0.01  -0.02
     6   6     0.13   0.06  -0.06    -0.11   0.06  -0.02    -0.04  -0.13   0.01
     7   6     0.04   0.10   0.11    -0.03  -0.10  -0.06     0.02  -0.06  -0.17
     8   6     0.02  -0.01   0.13    -0.04   0.04   0.01    -0.01   0.02  -0.01
     9   6     0.06  -0.04   0.00     0.07   0.11   0.00     0.00   0.00   0.14
    10   6     0.09   0.04   0.05    -0.05   0.00   0.04    -0.15  -0.07   0.02
    11   6    -0.04   0.09   0.00    -0.12  -0.06   0.00     0.00   0.00  -0.13
    12   6     0.09   0.04  -0.05    -0.05   0.00  -0.04     0.15   0.07   0.02
    13   6    -0.02   0.00   0.04    -0.04  -0.12   0.12     0.03  -0.05   0.09
    14   6    -0.02  -0.08  -0.04     0.11  -0.11  -0.02    -0.03   0.01   0.02
    15   6     0.04  -0.06   0.08     0.09   0.02   0.11    -0.05   0.06  -0.13
    16   6    -0.04  -0.02   0.07     0.04   0.00   0.08     0.16   0.07   0.02
    17   6     0.10  -0.01  -0.13     0.01   0.08   0.04     0.06  -0.01  -0.02
    18   6     0.02  -0.01  -0.13    -0.04   0.04  -0.01     0.01  -0.02  -0.01
    19   6     0.04   0.10  -0.11    -0.03  -0.10   0.06    -0.02   0.06  -0.17
    20   6     0.13   0.06   0.06    -0.11   0.06   0.02     0.04   0.13   0.01
    21   6    -0.02   0.00  -0.04    -0.04  -0.12  -0.12    -0.03   0.05   0.09
    22   6    -0.04  -0.02  -0.07     0.04   0.00  -0.08    -0.16  -0.07   0.02
    23   6     0.04  -0.06  -0.08     0.09   0.02  -0.11     0.05  -0.06  -0.13
    24   6    -0.02  -0.08   0.04     0.11  -0.11   0.02     0.03  -0.01   0.02
    25   6    -0.01  -0.01  -0.13     0.03  -0.09   0.10    -0.21   0.23   0.07
    26   6     0.01  -0.02   0.00     0.14  -0.01   0.00     0.00   0.00  -0.10
    27   6    -0.01  -0.01   0.13     0.03  -0.09  -0.10     0.21  -0.23   0.07
    28   6     0.14   0.02  -0.10     0.04   0.00   0.00    -0.05  -0.04   0.17
    29   6     0.06   0.13   0.09    -0.06   0.06  -0.07    -0.10   0.13  -0.05
    30   6     0.01   0.04  -0.10    -0.09  -0.04   0.05     0.00  -0.04  -0.12
    31   6    -0.01   0.08  -0.15    -0.05   0.09   0.09     0.05  -0.06   0.09
    32   6     0.14   0.02   0.10     0.04   0.00   0.00     0.05   0.04   0.17
    33   6    -0.01   0.08   0.15    -0.05   0.09  -0.09    -0.05   0.06   0.09
    34   6     0.01   0.04   0.10    -0.09  -0.04  -0.05     0.00   0.04  -0.12
    35   6     0.06   0.13  -0.09    -0.06   0.06   0.07     0.10  -0.13  -0.05
    36   6     0.05  -0.01   0.00    -0.07   0.08   0.00     0.00   0.00   0.13
    37   6     0.01   0.01  -0.04    -0.05  -0.06  -0.13     0.01   0.01   0.01
    38   6     0.04   0.05   0.00    -0.02   0.02   0.00     0.00   0.00  -0.01
    39   6     0.01   0.01   0.04    -0.05  -0.06   0.13    -0.01  -0.01   0.01
    40   6    -0.04   0.05  -0.04     0.05  -0.10  -0.15     0.04   0.03   0.02
    41   6     0.09  -0.09  -0.04     0.03  -0.04  -0.09    -0.02  -0.03  -0.11
    42   6    -0.11  -0.07  -0.05     0.04   0.01  -0.16    -0.11  -0.04  -0.03
    43   6    -0.04   0.05   0.04     0.05  -0.10   0.15    -0.04  -0.03   0.02
    44   6    -0.11  -0.07   0.05     0.04   0.01   0.16     0.11   0.04  -0.03
    45   6     0.09  -0.09   0.04     0.03  -0.04   0.09     0.02   0.03  -0.11
    46   6    -0.11  -0.11  -0.02     0.06  -0.09  -0.11    -0.10  -0.03   0.00
    47   6    -0.18  -0.09   0.05     0.05   0.06   0.19     0.00  -0.02   0.04
    48   6    -0.05   0.07   0.16    -0.05   0.19  -0.08     0.06  -0.04  -0.06
    49   6    -0.11  -0.11   0.02     0.06  -0.09   0.11     0.10   0.03   0.00
    50   6    -0.01   0.06  -0.17    -0.11   0.13   0.03    -0.08   0.06   0.09
    51   6    -0.14  -0.08  -0.10     0.07  -0.02  -0.13     0.17   0.08   0.03
    52   6    -0.01   0.06   0.17    -0.11   0.13  -0.03     0.08  -0.06   0.09
    53   6    -0.14  -0.08   0.10     0.07  -0.02   0.13    -0.17  -0.08   0.03
    54   6    -0.05   0.07  -0.16    -0.05   0.19   0.08    -0.06   0.04  -0.06
    55   6    -0.18  -0.09  -0.05     0.05   0.06  -0.19     0.00   0.02   0.04
    56  15    -0.02   0.00   0.00     0.00   0.02   0.00     0.00   0.00  -0.06
                     91                     92                     93
                     A'                     A"                     A"
 Frequencies --    919.4078               941.2428               950.1084
 Red. masses --     12.1049                12.0020                12.0037
 Frc consts  --      6.0288                 6.2648                 6.3843
 IR Inten    --      1.1661                 0.0023                 0.1193
  Atom  AN      X      Y      Z        X      Y      Z        X      Y      Z
     1   6    -0.02   0.03   0.00     0.00   0.00   0.02     0.00   0.00  -0.18
     2   6     0.00  -0.06  -0.12     0.04  -0.08   0.00     0.01   0.00  -0.02
     3   6     0.09  -0.01   0.00     0.00   0.00  -0.05     0.00   0.00  -0.02
     4   6     0.00  -0.06   0.12    -0.04   0.08   0.00    -0.01   0.00  -0.02
     5   6     0.04  -0.09  -0.02     0.04   0.01   0.04    -0.05  -0.02   0.11
     6   6     0.00   0.07   0.12    -0.05   0.11   0.00     0.13  -0.10  -0.01
     7   6    -0.12   0.06  -0.04    -0.02  -0.03  -0.02     0.08   0.08   0.12
     8   6     0.01   0.04  -0.14     0.00   0.00   0.00     0.08  -0.16   0.03
     9   6    -0.03   0.03   0.00     0.00   0.00  -0.20     0.00   0.00   0.07
    10   6    -0.03  -0.02   0.12     0.00  -0.02  -0.04     0.03   0.02   0.00
    11   6     0.02   0.02   0.00     0.00   0.00  -0.17     0.00   0.00  -0.08
    12   6    -0.03  -0.02  -0.12     0.00   0.02  -0.04    -0.03  -0.02   0.00
    13   6     0.12   0.01   0.06    -0.02  -0.05   0.21     0.03  -0.07   0.00
    14   6     0.00   0.01  -0.12     0.06  -0.14  -0.02     0.06   0.03   0.01
    15   6    -0.05  -0.08   0.05     0.05  -0.03   0.21    -0.04   0.06   0.00
    16   6    -0.04   0.00   0.15    -0.01   0.01   0.05     0.18   0.09   0.00
    17   6     0.04  -0.09   0.02    -0.04  -0.01   0.04     0.05   0.02   0.11
    18   6     0.01   0.04   0.14     0.00   0.00   0.00    -0.08   0.16   0.03
    19   6    -0.12   0.06   0.04     0.02   0.03  -0.02    -0.08  -0.08   0.12
    20   6     0.00   0.07  -0.12     0.05  -0.11   0.00    -0.13   0.10  -0.01
    21   6     0.12   0.01  -0.06     0.02   0.05   0.21    -0.03   0.07   0.00
    22   6    -0.04   0.00  -0.15     0.01  -0.01   0.05    -0.18  -0.09   0.00
    23   6    -0.05  -0.08  -0.05    -0.05   0.03   0.21     0.04  -0.06   0.00
    24   6     0.00   0.01   0.12    -0.06   0.14  -0.02    -0.06  -0.03   0.01
    25   6     0.10  -0.12  -0.11     0.06  -0.07   0.00    -0.01  -0.01   0.05
    26   6     0.04   0.04   0.00     0.00   0.00   0.00     0.00   0.00   0.17
    27   6     0.10  -0.12   0.11    -0.06   0.07   0.00     0.01   0.01   0.05
    28   6    -0.04   0.16  -0.04     0.03  -0.01  -0.03     0.12   0.01  -0.12
    29   6    -0.06  -0.06   0.09    -0.05   0.10   0.01     0.00   0.17   0.01
    30   6     0.07  -0.11   0.06    -0.02  -0.01   0.03    -0.04  -0.03  -0.13
    31   6    -0.03   0.00  -0.13     0.01  -0.03   0.00    -0.09   0.17  -0.01
    32   6    -0.04   0.16   0.04    -0.03   0.01  -0.03    -0.12  -0.01  -0.12
    33   6    -0.03   0.00   0.13    -0.01   0.03   0.00     0.09  -0.17  -0.01
    34   6     0.07  -0.11  -0.06     0.02   0.01   0.03     0.04   0.03  -0.13
    35   6    -0.06  -0.06  -0.09     0.05  -0.10   0.01     0.00  -0.17   0.01
    36   6     0.06   0.08   0.00     0.00   0.00   0.17     0.00   0.00   0.13
    37   6    -0.08  -0.01   0.11     0.01   0.01   0.02     0.03   0.01   0.01
    38   6    -0.12  -0.11   0.00     0.00   0.00   0.15     0.00   0.00  -0.09
    39   6    -0.08  -0.01  -0.11    -0.01  -0.01   0.02    -0.03  -0.01   0.01
    40   6    -0.12  -0.08  -0.06     0.01  -0.05  -0.18    -0.02   0.10   0.02
    41   6     0.11   0.11   0.01     0.04  -0.03  -0.21     0.07  -0.08  -0.04
    42   6     0.06   0.00   0.11     0.02   0.01  -0.06    -0.14  -0.07  -0.01
    43   6    -0.12  -0.08   0.06    -0.01   0.05  -0.18     0.02  -0.10   0.02
    44   6     0.06   0.00  -0.11    -0.02  -0.01  -0.06     0.14   0.07  -0.01
    45   6     0.11   0.11  -0.01    -0.04   0.03  -0.21    -0.07   0.08  -0.04
    46   6     0.05  -0.08   0.08    -0.06   0.11   0.04     0.19   0.10   0.00
    47   6     0.10  -0.07  -0.03     0.01  -0.03   0.15    -0.19  -0.09   0.00
    48   6    -0.12   0.00   0.04    -0.11   0.20  -0.01    -0.01   0.08   0.09
    49   6     0.05  -0.08  -0.08     0.06  -0.11   0.04    -0.19  -0.10   0.00
    50   6     0.08   0.09   0.10    -0.10   0.20  -0.02     0.05  -0.06  -0.09
    51   6    -0.05   0.09  -0.12     0.03  -0.05  -0.17    -0.03  -0.02   0.00
    52   6     0.08   0.09  -0.10     0.10  -0.20  -0.02    -0.05   0.06  -0.09
    53   6    -0.05   0.09   0.12    -0.03   0.05  -0.17     0.03   0.02   0.00
    54   6    -0.12   0.00  -0.04     0.11  -0.20  -0.01     0.01  -0.08   0.09
    55   6     0.10  -0.07   0.03    -0.01   0.03   0.15     0.19   0.09   0.00
    56  15    -0.01   0.07   0.00     0.00   0.00   0.01     0.00   0.00  -0.01
                     94                     95                     96
                     A"                     A'                     A"
 Frequencies --    975.3179               999.4535              1015.8702
 Red. masses --     12.0573                12.0277                12.0000
 Frc consts  --      6.7576                 7.0788                 7.2964
 IR Inten    --      1.5182                 0.1013                 0.0236
  Atom  AN      X      Y      Z        X      Y      Z        X      Y      Z
     1   6     0.00   0.00   0.08    -0.09   0.01   0.00     0.00   0.00   0.01
     2   6     0.00  -0.02   0.02     0.04  -0.12   0.00     0.00   0.00   0.00
     3   6     0.00   0.00   0.21     0.11  -0.04   0.00     0.00   0.00  -0.06
     4   6     0.00   0.02   0.02     0.04  -0.12   0.00     0.00   0.00   0.00
     5   6    -0.06  -0.04  -0.14     0.06   0.00   0.10     0.00   0.07  -0.10
     6   6    -0.02  -0.11   0.03    -0.07   0.16  -0.01     0.04  -0.10   0.00
     7   6    -0.02   0.06  -0.12     0.00  -0.07  -0.06    -0.04   0.00   0.12
     8   6     0.06  -0.08  -0.05    -0.04   0.07   0.02    -0.07   0.12   0.01
     9   6     0.00   0.00   0.03     0.04  -0.06   0.00     0.00   0.00   0.02
    10   6    -0.01  -0.01  -0.03     0.13   0.06   0.00     0.02   0.01   0.00
    11   6     0.00   0.00  -0.10    -0.01   0.09   0.00     0.00   0.00   0.04
    12   6     0.01   0.01  -0.03     0.13   0.06   0.00    -0.02  -0.01   0.00
    13   6     0.00  -0.05   0.07     0.00   0.05  -0.09    -0.09   0.00   0.08
    14   6     0.18   0.08  -0.01    -0.16  -0.09   0.00     0.10   0.05   0.01
    15   6    -0.07   0.01   0.02     0.07  -0.01   0.10    -0.01  -0.04  -0.13
    16   6     0.04   0.03   0.00    -0.07  -0.04  -0.01    -0.11  -0.06  -0.01
    17   6     0.06   0.04  -0.14     0.06   0.00  -0.10     0.00  -0.07  -0.10
    18   6    -0.06   0.08  -0.05    -0.04   0.07  -0.02     0.07  -0.12   0.01
    19   6     0.02  -0.06  -0.12     0.00  -0.07   0.06     0.04   0.00   0.12
    20   6     0.02   0.11   0.03    -0.07   0.16   0.01    -0.04   0.10   0.00
    21   6     0.00   0.05   0.07     0.00   0.05   0.09     0.09   0.00   0.08
    22   6    -0.04  -0.03   0.00    -0.07  -0.04   0.01     0.11   0.06  -0.01
    23   6     0.07  -0.01   0.02     0.07  -0.01  -0.10     0.01   0.04  -0.13
    24   6    -0.18  -0.08  -0.01    -0.16  -0.09   0.00    -0.10  -0.05   0.01
    25   6     0.17  -0.19  -0.14    -0.09   0.13   0.02    -0.03   0.04  -0.01
    26   6     0.00   0.00  -0.08    -0.06  -0.04   0.00     0.00   0.00  -0.04
    27   6    -0.17   0.19  -0.14    -0.09   0.13  -0.02     0.03  -0.04  -0.01
    28   6     0.03   0.09   0.10    -0.06  -0.02   0.07     0.00  -0.09  -0.12
    29   6    -0.13  -0.02   0.02     0.10  -0.12  -0.01    -0.05   0.11   0.00
    30   6    -0.04  -0.07   0.22     0.01   0.06  -0.11     0.02   0.01   0.14
    31   6    -0.06   0.11  -0.08     0.04  -0.07   0.03     0.09  -0.14   0.02
    32   6    -0.03  -0.09   0.10    -0.06  -0.02  -0.07     0.00   0.09  -0.12
    33   6     0.06  -0.11  -0.08     0.04  -0.07  -0.03    -0.09   0.14   0.02
    34   6     0.04   0.07   0.22     0.01   0.06   0.11    -0.02  -0.01   0.14
    35   6     0.13   0.02   0.02     0.10  -0.12   0.01     0.05  -0.11   0.00
    36   6     0.00   0.00   0.02     0.07   0.08   0.00     0.00   0.00  -0.05
    37   6    -0.03   0.00  -0.03    -0.10  -0.02   0.03    -0.01  -0.01   0.01
    38   6     0.00   0.00  -0.11    -0.11  -0.10   0.00     0.00   0.00   0.07
    39   6     0.03   0.00  -0.03    -0.10  -0.02  -0.03     0.01   0.01   0.01
    40   6    -0.07   0.01   0.01     0.02  -0.04  -0.11     0.06  -0.01   0.12
    41   6     0.06   0.01   0.10    -0.07   0.01   0.04     0.00   0.02  -0.14
    42   6    -0.14  -0.09   0.00     0.06   0.03   0.00     0.16   0.09   0.00
    43   6     0.07  -0.01   0.01     0.02  -0.04   0.11    -0.06   0.01   0.12
    44   6     0.14   0.09   0.00     0.06   0.03   0.00    -0.16  -0.09   0.00
    45   6    -0.06  -0.01   0.10    -0.07   0.01  -0.04     0.00  -0.02  -0.14
    46   6     0.01   0.01   0.00     0.15   0.07   0.00     0.11   0.04   0.01
    47   6     0.09   0.06  -0.03     0.14   0.06   0.02    -0.18  -0.09   0.00
    48   6    -0.11   0.03  -0.09     0.11  -0.14   0.01    -0.10   0.19   0.00
    49   6    -0.01  -0.01   0.00     0.15   0.07   0.00    -0.11  -0.04   0.01
    50   6     0.03  -0.07   0.09    -0.10   0.19  -0.01     0.09  -0.21  -0.01
    51   6     0.17   0.11  -0.03    -0.20  -0.11   0.00     0.22   0.10   0.02
    52   6    -0.03   0.07   0.09    -0.10   0.19   0.01    -0.09   0.21  -0.01
    53   6    -0.17  -0.11  -0.03    -0.20  -0.11   0.00    -0.22  -0.10   0.02
    54   6     0.11  -0.03  -0.09     0.11  -0.14  -0.01     0.10  -0.19   0.00
    55   6    -0.09  -0.06  -0.03     0.14   0.06  -0.02     0.18   0.09   0.00
    56  15     0.00   0.00   0.05     0.04  -0.01   0.00     0.00   0.00   0.00
                     97                     98                     99
                     A'                     A"                     A'
 Frequencies --   1020.5616              1045.1912              1050.8750
 Red. masses --     12.0281                12.0074                12.0128
 Frc consts  --      7.3812                 7.7284                 7.8162
 IR Inten    --      0.2453                 0.0532                 1.0954
  Atom  AN      X      Y      Z        X      Y      Z        X      Y      Z
     1   6    -0.07   0.01   0.00     0.00   0.00  -0.15     0.06  -0.07   0.00
     2   6     0.03  -0.09  -0.02     0.01   0.02  -0.03    -0.01   0.07  -0.05
     3   6     0.10  -0.03   0.00     0.00   0.00  -0.15    -0.06   0.05   0.00
     4   6     0.03  -0.09   0.02    -0.01  -0.02  -0.03    -0.01   0.07   0.05
     5   6     0.03   0.05  -0.03    -0.05   0.17   0.10     0.00  -0.10   0.05
     6   6     0.02   0.00  -0.01    -0.04  -0.01  -0.01     0.04   0.03   0.00
     7   6    -0.06  -0.01   0.07     0.12  -0.12   0.06    -0.03   0.05  -0.02
     8   6    -0.07   0.13  -0.01    -0.01  -0.06   0.05     0.02  -0.06  -0.07
     9   6     0.01  -0.05   0.00     0.00   0.00   0.23     0.06   0.07   0.00
    10   6     0.11   0.05  -0.01     0.03   0.04   0.02    -0.13  -0.04   0.04
    11   6    -0.01   0.06   0.00     0.00   0.00   0.12    -0.04  -0.08   0.00
    12   6     0.11   0.05   0.01    -0.03  -0.04   0.02    -0.13  -0.04  -0.04
    13   6    -0.10   0.03   0.03    -0.19  -0.06  -0.10     0.12   0.00  -0.09
    14   6     0.02  -0.01   0.01     0.05  -0.03   0.01    -0.12  -0.03  -0.01
    15   6     0.02  -0.05  -0.02     0.14   0.13  -0.07    -0.04  -0.01   0.08
    16   6    -0.10  -0.05  -0.02     0.02  -0.03  -0.07     0.18   0.09   0.08
    17   6     0.03   0.05   0.03     0.05  -0.17   0.10     0.00  -0.10  -0.05
    18   6    -0.07   0.13   0.01     0.01   0.06   0.05     0.02  -0.06   0.07
    19   6    -0.06  -0.01  -0.07    -0.12   0.12   0.06    -0.03   0.05   0.02
    20   6     0.02   0.00   0.01     0.04   0.01  -0.01     0.04   0.03   0.00
    21   6    -0.10   0.03  -0.03     0.19   0.06  -0.10     0.12   0.00   0.09
    22   6    -0.10  -0.05   0.02    -0.02   0.03  -0.07     0.18   0.09  -0.08
    23   6     0.02  -0.05   0.02    -0.14  -0.13  -0.07    -0.04  -0.01  -0.08
    24   6     0.02  -0.01  -0.01    -0.05   0.03   0.01    -0.12  -0.03   0.01
    25   6    -0.07   0.12   0.04     0.05  -0.07  -0.11    -0.03   0.02   0.24
    26   6    -0.06  -0.03   0.00     0.00   0.00  -0.20     0.13  -0.06   0.00
    27   6    -0.07   0.12  -0.04    -0.05   0.07  -0.11    -0.03   0.02  -0.24
    28   6    -0.02  -0.11  -0.13     0.06  -0.13   0.10     0.00  -0.03  -0.04
    29   6    -0.01   0.09   0.01     0.02   0.00   0.00     0.04   0.04  -0.03
    30   6     0.02   0.04   0.08    -0.15   0.14   0.16     0.01  -0.03  -0.23
    31   6     0.11  -0.20   0.06     0.04   0.01  -0.01    -0.10   0.09   0.19
    32   6    -0.02  -0.11   0.13    -0.06   0.13   0.10     0.00  -0.03   0.04
    33   6     0.11  -0.20  -0.06    -0.04  -0.01  -0.01    -0.10   0.09  -0.19
    34   6     0.02   0.04  -0.08     0.15  -0.14   0.16     0.01  -0.03   0.23
    35   6    -0.01   0.09  -0.01    -0.02   0.00   0.00     0.04   0.04   0.03
    36   6     0.06   0.07   0.00     0.00   0.00   0.20    -0.06  -0.03   0.00
    37   6    -0.08  -0.01   0.09     0.01   0.00   0.00     0.04   0.02   0.08
    38   6    -0.17  -0.16   0.00     0.00   0.00   0.06    -0.04  -0.03   0.00
    39   6    -0.08  -0.01  -0.09    -0.01   0.00   0.00     0.04   0.02  -0.08
    40   6     0.04  -0.02   0.08     0.15   0.04  -0.11    -0.07   0.03   0.14
    41   6    -0.01   0.03  -0.21    -0.12  -0.12  -0.01     0.02  -0.02  -0.19
    42   6     0.25   0.14   0.05    -0.08  -0.01  -0.08     0.14   0.08   0.08
    43   6     0.04  -0.02  -0.08    -0.15  -0.04  -0.11    -0.07   0.03  -0.14
    44   6     0.25   0.14  -0.05     0.08   0.01  -0.08     0.14   0.08  -0.08
    45   6    -0.01   0.03   0.21     0.12   0.12  -0.01     0.02  -0.02   0.19
    46   6    -0.07  -0.05   0.00    -0.01  -0.05   0.02    -0.09  -0.06   0.02
    47   6    -0.13  -0.09   0.02     0.03   0.07   0.02    -0.05  -0.07   0.00
    48   6    -0.07   0.16   0.01     0.02  -0.02  -0.04     0.09   0.01   0.03
    49   6    -0.07  -0.05   0.00     0.01   0.05   0.02    -0.09  -0.06  -0.02
    50   6     0.05  -0.09  -0.01    -0.04  -0.01  -0.03     0.02   0.06   0.01
    51   6     0.12   0.04   0.00     0.01  -0.03   0.02    -0.11  -0.03   0.00
    52   6     0.05  -0.09   0.01     0.04   0.01  -0.03     0.02   0.06  -0.01
    53   6     0.12   0.04   0.00    -0.01   0.03   0.02    -0.11  -0.03   0.00
    54   6    -0.07   0.16  -0.01    -0.02   0.02  -0.04     0.09   0.01  -0.03
    55   6    -0.13  -0.09  -0.02    -0.03  -0.07   0.02    -0.05  -0.07   0.00
    56  15     0.04   0.01   0.00     0.00   0.00   0.02     0.02  -0.01   0.00
                    100                    101                    102
                     A'                     A"                     A'
 Frequencies --   1062.9688              1073.0959              1073.1354
 Red. masses --     12.0110                12.0001                12.0142
 Frc consts  --      7.9959                 8.1417                 8.1518
 IR Inten    --      3.7493                 4.0995                 0.8344
  Atom  AN      X      Y      Z        X      Y      Z        X      Y      Z
     1   6    -0.02  -0.17   0.00     0.00   0.00  -0.04    -0.05   0.27   0.00
     2   6     0.04  -0.03   0.10     0.11  -0.15  -0.06    -0.06  -0.04  -0.05
     3   6    -0.02   0.05   0.00     0.00   0.00   0.10     0.20  -0.21   0.00
     4   6     0.04  -0.03  -0.10    -0.11   0.15  -0.06    -0.06  -0.04   0.05
     5   6     0.03  -0.05  -0.20    -0.02   0.02  -0.09    -0.03   0.13   0.00
     6   6     0.03  -0.07  -0.02     0.04  -0.10   0.00     0.00  -0.07   0.01
     7   6    -0.02   0.02   0.09     0.00  -0.01   0.12     0.08  -0.08   0.13
     8   6    -0.10   0.24   0.07    -0.09   0.14  -0.06    -0.05   0.06   0.02
     9   6     0.19   0.03   0.00     0.00   0.00  -0.18    -0.13   0.02   0.00
    10   6     0.05   0.07   0.08    -0.15  -0.05   0.04    -0.13  -0.10   0.16
    11   6    -0.14  -0.04   0.00     0.00   0.00   0.09     0.21   0.15   0.00
    12   6     0.05   0.07  -0.08     0.15   0.05   0.04    -0.13  -0.10  -0.16
    13   6     0.14   0.04   0.07     0.04   0.01  -0.05     0.02  -0.03  -0.02
    14   6     0.00   0.08   0.00    -0.08  -0.04   0.00    -0.02   0.01  -0.03
    15   6    -0.09  -0.11  -0.12     0.02   0.00   0.05     0.08   0.08  -0.16
    16   6    -0.15  -0.07   0.13     0.05   0.01   0.03    -0.03  -0.04   0.10
    17   6     0.03  -0.05   0.20     0.02  -0.02  -0.09    -0.03   0.13   0.00
    18   6    -0.10   0.24  -0.07     0.09  -0.14  -0.06    -0.05   0.06  -0.02
    19   6    -0.02   0.02  -0.09     0.00   0.01   0.12     0.08  -0.08  -0.13
    20   6     0.03  -0.07   0.02    -0.04   0.10   0.00     0.00  -0.07  -0.01
    21   6     0.14   0.04  -0.07    -0.04  -0.01  -0.05     0.02  -0.03   0.02
    22   6    -0.15  -0.07  -0.13    -0.05  -0.01   0.03    -0.03  -0.04  -0.10
    23   6    -0.09  -0.11   0.12    -0.02   0.00   0.05     0.08   0.08   0.16
    24   6     0.00   0.08   0.00     0.08   0.04   0.00    -0.02   0.01   0.03
    25   6    -0.11   0.10   0.04     0.09  -0.08   0.03     0.09  -0.12   0.10
    26   6     0.14  -0.13   0.00     0.00   0.00  -0.10     0.00   0.09   0.00
    27   6    -0.11   0.10  -0.04    -0.09   0.08   0.03     0.09  -0.12  -0.10
    28   6    -0.05   0.01   0.10    -0.03   0.00   0.14     0.00  -0.02   0.03
    29   6     0.02  -0.07  -0.02     0.05  -0.11  -0.02     0.05  -0.05  -0.05
    30   6     0.13  -0.08  -0.19     0.00   0.01  -0.08    -0.03   0.02  -0.09
    31   6    -0.06   0.11   0.00    -0.07   0.11   0.02    -0.08   0.11   0.09
    32   6    -0.05   0.01  -0.10     0.03   0.00   0.14     0.00  -0.02  -0.03
    33   6    -0.06   0.11   0.00     0.07  -0.11   0.02    -0.08   0.11  -0.09
    34   6     0.13  -0.08   0.19     0.00  -0.01  -0.08    -0.03   0.02   0.09
    35   6     0.02  -0.07   0.02    -0.05   0.11  -0.02     0.05  -0.05   0.05
    36   6    -0.05  -0.01   0.00     0.00   0.00   0.35     0.26   0.07   0.00
    37   6    -0.02  -0.02  -0.08    -0.28  -0.12  -0.05    -0.14  -0.02   0.03
    38   6     0.06   0.05   0.00     0.00   0.00  -0.11    -0.10  -0.07   0.00
    39   6    -0.02  -0.02   0.08     0.28   0.12  -0.05    -0.14  -0.02  -0.03
    40   6     0.02  -0.03   0.02     0.06   0.00   0.09     0.15   0.02  -0.07
    41   6     0.00   0.03   0.08     0.02  -0.01  -0.05    -0.01   0.00   0.02
    42   6     0.00  -0.01  -0.07     0.13   0.05  -0.13    -0.05  -0.02  -0.04
    43   6     0.02  -0.03  -0.02    -0.06   0.00   0.09     0.15   0.02   0.07
    44   6     0.00  -0.01   0.07    -0.13  -0.05  -0.13    -0.05  -0.02   0.04
    45   6     0.00   0.03  -0.08    -0.02   0.01  -0.05    -0.01   0.00  -0.02
    46   6     0.04   0.04   0.02     0.10   0.05   0.00    -0.06  -0.01   0.01
    47   6    -0.03   0.00   0.00    -0.04   0.05   0.02    -0.07  -0.01   0.02
    48   6     0.01  -0.02   0.02     0.06   0.01  -0.02     0.08   0.02   0.01
    49   6     0.04   0.04  -0.02    -0.10  -0.05   0.00    -0.06  -0.01  -0.01
    50   6     0.01  -0.09   0.01     0.05  -0.02   0.02     0.04  -0.06   0.00
    51   6     0.03   0.07   0.01    -0.03   0.03  -0.02    -0.05   0.03   0.02
    52   6     0.01  -0.09  -0.01    -0.05   0.02   0.02     0.04  -0.06   0.00
    53   6     0.03   0.07  -0.01     0.03  -0.03  -0.02    -0.05   0.03  -0.02
    54   6     0.01  -0.02  -0.02    -0.06  -0.01  -0.02     0.08   0.02  -0.01
    55   6    -0.03   0.00   0.00     0.04  -0.05   0.02    -0.07  -0.01  -0.02
    56  15     0.01  -0.02   0.00     0.00   0.00   0.00     0.01   0.02   0.00
                    103                    104                    105
                     A'                     A"                     A'
 Frequencies --   1084.8400              1087.5926              1097.6692
 Red. masses --     12.0056                12.0017                12.0011
 Frc consts  --      8.3246                 8.3642                 8.5195
 IR Inten    --      2.5824                 0.9420                 1.3313
  Atom  AN      X      Y      Z        X      Y      Z        X      Y      Z
     1   6     0.00   0.01   0.00     0.00   0.00  -0.21     0.03   0.13   0.00
     2   6    -0.05   0.08   0.17     0.09  -0.23   0.05     0.01  -0.04  -0.16
     3   6    -0.05  -0.05   0.00     0.00   0.00   0.04     0.03   0.01   0.00
     4   6    -0.05   0.08  -0.17    -0.09   0.23   0.05     0.01  -0.04   0.16
     5   6     0.01   0.03   0.03     0.01   0.01  -0.07     0.00   0.07   0.21
     6   6    -0.07   0.06  -0.02     0.03  -0.07  -0.01     0.00   0.04   0.05
     7   6     0.06  -0.04  -0.18     0.03   0.00   0.11    -0.05  -0.01  -0.06
     8   6     0.09  -0.12   0.18    -0.07   0.17   0.06     0.04  -0.13  -0.15
     9   6     0.07   0.02   0.00     0.00   0.00   0.14     0.17   0.00   0.00
    10   6    -0.05  -0.01   0.01     0.29   0.16   0.03    -0.12  -0.05  -0.16
    11   6     0.02   0.02   0.00     0.00   0.00  -0.26     0.07   0.02   0.00
    12   6    -0.05  -0.01  -0.01    -0.29  -0.16   0.03    -0.12  -0.05   0.16
    13   6     0.05  -0.01   0.14     0.04  -0.01   0.12     0.09   0.02   0.25
    14   6     0.05   0.03   0.00     0.09   0.06   0.00    -0.01  -0.04   0.04
    15   6     0.00   0.03  -0.15    -0.03  -0.03  -0.11     0.06   0.11  -0.11
    16   6    -0.14  -0.07   0.03    -0.19  -0.10   0.04    -0.19  -0.08  -0.14
    17   6     0.01   0.03  -0.03    -0.01  -0.01  -0.07     0.00   0.07  -0.21
    18   6     0.09  -0.12  -0.18     0.07  -0.17   0.06     0.04  -0.13   0.15
    19   6     0.06  -0.04   0.18    -0.03   0.00   0.11    -0.05  -0.01   0.06
    20   6    -0.07   0.06   0.02    -0.03   0.07  -0.01     0.00   0.04  -0.05
    21   6     0.05  -0.01  -0.14    -0.04   0.01   0.12     0.09   0.02  -0.25
    22   6    -0.14  -0.07  -0.03     0.19   0.10   0.04    -0.19  -0.08   0.14
    23   6     0.00   0.03   0.15     0.03   0.03  -0.11     0.06   0.11   0.11
    24   6     0.05   0.03   0.00    -0.09  -0.06   0.00    -0.01  -0.04  -0.04
    25   6    -0.07   0.06   0.08    -0.05   0.04   0.01    -0.08   0.07  -0.05
    26   6     0.10  -0.07   0.00     0.00   0.00   0.09     0.10  -0.09   0.00
    27   6    -0.07   0.06  -0.08     0.05  -0.04   0.01    -0.08   0.07   0.05
    28   6     0.00  -0.03  -0.08    -0.02   0.03   0.04    -0.03   0.01   0.12
    29   6    -0.05   0.09  -0.02     0.03  -0.06  -0.02    -0.03  -0.01   0.01
    30   6     0.06  -0.06  -0.05     0.05  -0.02  -0.11     0.12  -0.06  -0.09
    31   6     0.00  -0.02   0.07    -0.02   0.05  -0.02    -0.02   0.06  -0.07
    32   6     0.00  -0.03   0.08     0.02  -0.03   0.04    -0.03   0.01  -0.12
    33   6     0.00  -0.02  -0.07     0.02  -0.05  -0.02    -0.02   0.06   0.07
    34   6     0.06  -0.06   0.05    -0.05   0.02  -0.11     0.12  -0.06   0.09
    35   6    -0.05   0.09   0.02    -0.03   0.06  -0.02    -0.03  -0.01  -0.01
    36   6     0.09  -0.06   0.00     0.00   0.00   0.11    -0.03   0.04   0.00
    37   6     0.08   0.06   0.23    -0.02   0.00  -0.01    -0.03  -0.03  -0.10
    38   6    -0.07  -0.08   0.00     0.00   0.00  -0.02     0.03   0.03   0.00
    39   6     0.08   0.06  -0.23     0.02   0.00  -0.01    -0.03  -0.03   0.10
    40   6    -0.02   0.03  -0.17     0.02  -0.03  -0.14     0.02   0.00   0.12
    41   6    -0.01   0.02  -0.05    -0.01   0.02   0.12     0.02   0.00  -0.03
    42   6    -0.13  -0.04   0.23    -0.10  -0.06  -0.04     0.06   0.02  -0.09
    43   6    -0.02   0.03   0.17    -0.02   0.03  -0.14     0.02   0.00  -0.12
    44   6    -0.13  -0.04  -0.23     0.10   0.06  -0.04     0.06   0.02   0.09
    45   6    -0.01   0.02   0.05     0.01  -0.02   0.12     0.02   0.00   0.03
    46   6     0.07   0.00   0.04    -0.10  -0.04  -0.01    -0.04  -0.01  -0.03
    47   6     0.07  -0.09   0.00     0.00   0.02   0.02    -0.07   0.00  -0.02
    48   6    -0.03   0.07   0.02     0.00  -0.02   0.02    -0.02   0.03  -0.02
    49   6     0.07   0.00  -0.04     0.10   0.04  -0.01    -0.04  -0.01   0.03
    50   6    -0.09   0.04   0.01    -0.05  -0.02  -0.02     0.07   0.05  -0.01
    51   6     0.04  -0.01   0.02    -0.02   0.03  -0.01     0.02  -0.06  -0.02
    52   6    -0.09   0.04  -0.01     0.05   0.02  -0.02     0.07   0.05   0.01
    53   6     0.04  -0.01  -0.02     0.02  -0.03  -0.01     0.02  -0.06   0.02
    54   6    -0.03   0.07  -0.02     0.00   0.02   0.02    -0.02   0.03   0.02
    55   6     0.07  -0.09   0.00     0.00  -0.02   0.02    -0.07   0.00   0.02
    56  15     0.02   0.00   0.00     0.00   0.00  -0.01     0.00  -0.01   0.00
                    106                    107                    108
                     A'                     A"                     A"
 Frequencies --   1101.9838              1104.1522              1111.2801
 Red. masses --     12.0042                12.0001                12.0001
 Frc consts  --      8.5888                 8.6197                 8.7313
 IR Inten    --      1.5339                 1.1238                 1.5262
  Atom  AN      X      Y      Z        X      Y      Z        X      Y      Z
     1   6     0.08  -0.07   0.00     0.00   0.00   0.24     0.00   0.00  -0.27
     2   6    -0.13   0.23  -0.11    -0.04   0.11  -0.04     0.13  -0.27  -0.02
     3   6     0.16  -0.18   0.00     0.00   0.00  -0.13     0.00   0.00   0.43
     4   6    -0.13   0.23   0.11     0.04  -0.11  -0.04    -0.13   0.27  -0.02
     5   6    -0.02  -0.13  -0.09     0.00  -0.05   0.02     0.00  -0.03   0.04
     6   6    -0.01   0.06   0.03    -0.03   0.07   0.01     0.04  -0.02   0.00
     7   6     0.11  -0.08   0.19     0.01  -0.01  -0.02    -0.08   0.07  -0.06
     8   6    -0.07   0.10  -0.09     0.00  -0.02  -0.05     0.03  -0.04  -0.04
     9   6     0.14   0.02   0.00     0.00   0.00   0.27     0.00   0.00   0.20
    10   6    -0.07   0.00  -0.18     0.16   0.05  -0.08     0.09   0.06   0.00
    11   6    -0.07  -0.15   0.00     0.00   0.00  -0.14     0.00   0.00  -0.11
    12   6    -0.07   0.00   0.18    -0.16  -0.05  -0.08    -0.09  -0.06   0.00
    13   6     0.04   0.03   0.02    -0.02   0.01  -0.04    -0.09  -0.01  -0.15
    14   6    -0.02  -0.01   0.06    -0.01  -0.01   0.02    -0.03  -0.04  -0.01
    15   6    -0.06  -0.03   0.15    -0.01   0.00   0.10     0.01   0.01   0.13
    16   6     0.08   0.06  -0.14     0.02   0.03  -0.07     0.15   0.07  -0.01
    17   6    -0.02  -0.13   0.09     0.00   0.05   0.02     0.00   0.03   0.04
    18   6    -0.07   0.10   0.09     0.00   0.02  -0.05    -0.03   0.04  -0.04
    19   6     0.11  -0.08  -0.19    -0.01   0.01  -0.02     0.08  -0.07  -0.06
    20   6    -0.01   0.06  -0.03     0.03  -0.07   0.01    -0.04   0.02   0.00
    21   6     0.04   0.03  -0.02     0.02  -0.01  -0.04     0.09   0.01  -0.15
    22   6     0.08   0.06   0.14    -0.02  -0.03  -0.07    -0.15  -0.07  -0.01
    23   6    -0.06  -0.03  -0.15     0.01   0.00   0.10    -0.01  -0.01   0.13
    24   6    -0.02  -0.01  -0.06     0.01   0.01   0.02     0.03   0.04  -0.01
    25   6    -0.07   0.06  -0.02    -0.09   0.12  -0.03    -0.05   0.05  -0.02
    26   6     0.07  -0.08   0.00     0.00   0.00   0.10     0.00   0.00  -0.04
    27   6    -0.07   0.06   0.02     0.09  -0.12  -0.03     0.05  -0.05  -0.02
    28   6     0.01  -0.03  -0.04     0.01   0.07  -0.13     0.01   0.01  -0.07
    29   6    -0.04   0.06   0.00    -0.03   0.05   0.00     0.01   0.02   0.02
    30   6     0.05  -0.06   0.03    -0.02  -0.02   0.12    -0.10   0.07   0.10
    31   6     0.01   0.00  -0.04     0.09  -0.16  -0.03     0.08  -0.14   0.01
    32   6     0.01  -0.03   0.04    -0.01  -0.07  -0.13    -0.01  -0.01  -0.07
    33   6     0.01   0.00   0.04    -0.09   0.16  -0.03    -0.08   0.14   0.01
    34   6     0.05  -0.06  -0.03     0.02   0.02   0.12     0.10  -0.07   0.10
    35   6    -0.04   0.06   0.00     0.03  -0.05   0.00    -0.01  -0.02   0.02
    36   6     0.23   0.02   0.00     0.00   0.00   0.32     0.00   0.00  -0.17
    37   6    -0.09   0.00   0.06    -0.29  -0.15   0.01     0.00   0.02  -0.04
    38   6    -0.07  -0.05   0.00     0.00   0.00  -0.32     0.00   0.00   0.11
    39   6    -0.09   0.00  -0.06     0.29   0.15   0.01     0.00  -0.02  -0.04
    40   6     0.13   0.01  -0.12    -0.01   0.00   0.00    -0.11  -0.01   0.09
    41   6    -0.02   0.01   0.08     0.04   0.06   0.09     0.01  -0.01  -0.07
    42   6    -0.10  -0.04   0.00     0.02   0.00  -0.04     0.14   0.06   0.01
    43   6     0.13   0.01   0.12     0.01   0.00   0.00     0.11   0.01   0.09
    44   6    -0.10  -0.04   0.00    -0.02   0.00  -0.04    -0.14  -0.06   0.01
    45   6    -0.02   0.01  -0.08    -0.04  -0.06   0.09    -0.01   0.01  -0.07
    46   6    -0.03   0.00   0.02     0.03   0.04   0.00     0.01   0.01   0.02
    47   6     0.00  -0.05  -0.02     0.02   0.01  -0.01     0.02   0.04   0.00
    48   6    -0.05   0.07   0.00     0.00   0.00   0.00     0.01  -0.06   0.00
    49   6    -0.03   0.00  -0.02    -0.03  -0.04   0.00    -0.01  -0.01   0.02
    50   6     0.01   0.08  -0.01     0.02   0.04   0.01    -0.01   0.03   0.00
    51   6     0.02  -0.10   0.00    -0.02  -0.05  -0.01    -0.04   0.00  -0.01
    52   6     0.01   0.08   0.01    -0.02  -0.04   0.01     0.01  -0.03   0.00
    53   6     0.02  -0.10   0.00     0.02   0.05  -0.01     0.04   0.00  -0.01
    54   6    -0.05   0.07   0.00     0.00   0.00   0.00    -0.01   0.06   0.00
    55   6     0.00  -0.05   0.02    -0.02  -0.01  -0.01    -0.02  -0.04   0.00
    56  15     0.01   0.00   0.00     0.00   0.00   0.00     0.00   0.00   0.00
                    109                    110                    111
                     A"                     A"                     A'
 Frequencies --   1120.0540              1123.0570              1145.7953
 Red. masses --     12.0000                12.0000                12.0259
 Frc consts  --      8.8697                 8.9173                 9.3021
 IR Inten    --      0.0558                 0.2063                 0.2533
  Atom  AN      X      Y      Z        X      Y      Z        X      Y      Z
     1   6     0.00   0.00  -0.21     0.00   0.00   0.15     0.00  -0.07   0.00
     2   6     0.06  -0.08  -0.05    -0.06   0.09   0.00    -0.03   0.07   0.05
     3   6     0.00   0.00   0.22     0.00   0.00  -0.06     0.01  -0.05   0.00
     4   6    -0.06   0.08  -0.05     0.06  -0.09   0.00    -0.03   0.07  -0.05
     5   6     0.00   0.14   0.22     0.02  -0.02   0.09    -0.01  -0.01  -0.05
     6   6    -0.04   0.05   0.03    -0.02   0.06  -0.01    -0.03   0.00  -0.02
     7   6    -0.03  -0.02  -0.18    -0.05   0.01  -0.14     0.06  -0.05  -0.04
     8   6     0.09  -0.21  -0.03     0.06  -0.10  -0.02    -0.01   0.01   0.05
     9   6     0.00   0.00  -0.14     0.00   0.00   0.25    -0.03  -0.03   0.00
    10   6    -0.05  -0.02  -0.02     0.20   0.09  -0.02     0.07   0.04  -0.02
    11   6     0.00   0.00   0.27     0.00   0.00  -0.23    -0.05  -0.04   0.00
    12   6     0.05   0.02  -0.02    -0.20  -0.09  -0.02     0.07   0.04   0.02
    13   6     0.02  -0.01   0.18     0.03  -0.01   0.08    -0.06  -0.02   0.05
    14   6     0.02  -0.01  -0.01     0.04   0.02   0.01     0.06   0.01   0.01
    15   6     0.10   0.12  -0.19    -0.01   0.02  -0.05    -0.01  -0.01   0.02
    16   6    -0.23  -0.12  -0.04    -0.09  -0.04  -0.02     0.00  -0.01  -0.03
    17   6     0.00  -0.14   0.22    -0.02   0.02   0.09    -0.01  -0.01   0.05
    18   6    -0.09   0.21  -0.03    -0.06   0.10  -0.02    -0.01   0.01  -0.05
    19   6     0.03   0.02  -0.18     0.05  -0.01  -0.14     0.06  -0.05   0.04
    20   6     0.04  -0.05   0.03     0.02  -0.06  -0.01    -0.03   0.00   0.02
    21   6    -0.02   0.01   0.18    -0.03   0.01   0.08    -0.06  -0.02  -0.05
    22   6     0.23   0.12  -0.04     0.09   0.04  -0.02     0.00  -0.01   0.03
    23   6    -0.10  -0.12  -0.19     0.01  -0.02  -0.05    -0.01  -0.01  -0.02
    24   6    -0.02   0.01  -0.01    -0.04  -0.02   0.01     0.06   0.01  -0.01
    25   6    -0.03   0.04   0.00     0.03  -0.06  -0.03     0.08  -0.09  -0.18
    26   6     0.00   0.00   0.10     0.00   0.00  -0.09    -0.09   0.06   0.00
    27   6     0.03  -0.04   0.00    -0.03   0.06  -0.03     0.08  -0.09   0.18
    28   6    -0.02   0.08  -0.03    -0.01  -0.08   0.21     0.02  -0.16   0.26
    29   6    -0.02  -0.01  -0.01     0.04  -0.06   0.02     0.04  -0.07   0.08
    30   6     0.05  -0.03  -0.01     0.03   0.01  -0.14    -0.02   0.07  -0.09
    31   6     0.03  -0.06  -0.02    -0.09   0.18   0.00    -0.08   0.24  -0.13
    32   6     0.02  -0.08  -0.03     0.01   0.08   0.21     0.02  -0.16  -0.26
    33   6    -0.03   0.06  -0.02     0.09  -0.18   0.00    -0.08   0.24   0.13
    34   6    -0.05   0.03  -0.01    -0.03  -0.01  -0.14    -0.02   0.07   0.09
    35   6     0.02   0.01  -0.01    -0.04   0.06   0.02     0.04  -0.07  -0.08
    36   6     0.00   0.00   0.07     0.00   0.00  -0.02     0.07  -0.01   0.00
    37   6    -0.12  -0.05  -0.01    -0.03  -0.02  -0.01     0.03   0.04   0.11
    38   6     0.00   0.00  -0.12     0.00   0.00   0.07    -0.16  -0.12   0.00
    39   6     0.12   0.05  -0.01     0.03   0.02  -0.01     0.03   0.04  -0.11
    40   6    -0.02   0.01   0.05    -0.05   0.03   0.21     0.02   0.05   0.10
    41   6     0.06   0.06   0.02    -0.03  -0.09  -0.21    -0.13  -0.18  -0.19
    42   6    -0.01  -0.02  -0.01     0.21   0.11  -0.02     0.12   0.09   0.04
    43   6     0.02  -0.01   0.05     0.05  -0.03   0.21     0.02   0.05  -0.10
    44   6     0.01   0.02  -0.01    -0.21  -0.11  -0.02     0.12   0.09  -0.04
    45   6    -0.06  -0.06   0.02     0.03   0.09  -0.21    -0.13  -0.18   0.19
    46   6     0.02   0.03   0.02     0.09   0.04   0.00    -0.06  -0.01   0.05
    47   6    -0.04   0.00  -0.01     0.03   0.02  -0.01     0.12   0.01  -0.02
    48   6     0.01   0.01  -0.01     0.00   0.00  -0.02    -0.09  -0.01   0.01
    49   6    -0.02  -0.03   0.02    -0.09  -0.04   0.00    -0.06  -0.01  -0.05
    50   6     0.05   0.01   0.01     0.01   0.01   0.01    -0.05   0.03   0.03
    51   6    -0.01  -0.01  -0.01    -0.01  -0.02   0.00     0.05   0.02  -0.02
    52   6    -0.05  -0.01   0.01    -0.01  -0.01   0.01    -0.05   0.03  -0.03
    53   6     0.01   0.01  -0.01     0.01   0.02   0.00     0.05   0.02   0.02
    54   6    -0.01  -0.01  -0.01     0.00   0.00  -0.02    -0.09  -0.01  -0.01
    55   6     0.04   0.00  -0.01    -0.03  -0.02  -0.01     0.12   0.01   0.02
    56  15     0.00   0.00   0.00     0.00   0.00   0.00     0.00   0.04   0.00
                    112                    113                    114
                     A"                     A'                     A'
 Frequencies --   1167.0182              1168.3775              1176.5264
 Red. masses --     12.0012                12.0011                12.0022
 Frc consts  --      9.6301                 9.6524                 9.7885
 IR Inten    --      1.5677                 0.8686                 1.5668
  Atom  AN      X      Y      Z        X      Y      Z        X      Y      Z
     1   6     0.00   0.00   0.14     0.01   0.08   0.00     0.02   0.04   0.00
     2   6     0.05  -0.05  -0.15    -0.03   0.02   0.06     0.02  -0.03  -0.12
     3   6     0.00   0.00   0.20     0.00  -0.04   0.00    -0.04   0.05   0.00
     4   6    -0.05   0.05  -0.15    -0.03   0.02  -0.06     0.02  -0.03   0.12
     5   6     0.00  -0.11   0.03     0.00  -0.03  -0.05    -0.01  -0.05   0.08
     6   6     0.01   0.09   0.09     0.09  -0.16  -0.10     0.11  -0.07   0.02
     7   6     0.01  -0.06   0.06    -0.06   0.15   0.14    -0.08   0.09   0.18
     8   6    -0.07   0.11  -0.16     0.04  -0.03   0.06     0.01   0.01  -0.13
     9   6     0.00   0.00   0.12    -0.05  -0.02   0.00    -0.06   0.01   0.00
    10   6    -0.02  -0.04  -0.15     0.02  -0.01  -0.12    -0.01  -0.01  -0.04
    11   6     0.00   0.00   0.20     0.04   0.02   0.00     0.00  -0.05   0.00
    12   6     0.02   0.04  -0.15     0.02  -0.01   0.12    -0.01  -0.01   0.04
    13   6     0.05   0.04   0.03     0.03   0.03   0.05    -0.12  -0.06   0.17
    14   6     0.00   0.00   0.10     0.00  -0.03   0.07     0.20   0.08   0.00
    15   6    -0.06  -0.01  -0.01    -0.03  -0.01   0.07    -0.05   0.00  -0.07
    16   6    -0.01   0.02  -0.15    -0.01   0.00  -0.14     0.05   0.02  -0.05
    17   6     0.00   0.11   0.03     0.00  -0.03   0.05    -0.01  -0.05  -0.08
    18   6     0.07  -0.11  -0.16     0.04  -0.03  -0.06     0.01   0.01   0.13
    19   6    -0.01   0.06   0.06    -0.06   0.15  -0.14    -0.08   0.09  -0.18
    20   6    -0.01  -0.09   0.09     0.09  -0.16   0.10     0.11  -0.07  -0.02
    21   6    -0.05  -0.04   0.03     0.03   0.03  -0.05    -0.12  -0.06  -0.17
    22   6     0.01  -0.02  -0.15    -0.01   0.00   0.14     0.05   0.02   0.05
    23   6     0.06   0.01  -0.01    -0.03  -0.01  -0.07    -0.05   0.00   0.07
    24   6     0.00   0.00   0.10     0.00  -0.03  -0.07     0.20   0.08   0.00
    25   6    -0.05   0.03  -0.09     0.02  -0.01   0.02     0.02  -0.02   0.07
    26   6     0.00   0.00   0.22    -0.10   0.05   0.00    -0.02   0.02   0.00
    27   6     0.05  -0.03  -0.09     0.02  -0.01  -0.02     0.02  -0.02  -0.07
    28   6     0.04  -0.08  -0.01    -0.10   0.17   0.20     0.02  -0.13  -0.08
    29   6    -0.07   0.08   0.08     0.08  -0.19  -0.10     0.09   0.00  -0.01
    30   6     0.09  -0.05  -0.02     0.03  -0.02  -0.01    -0.06   0.10  -0.15
    31   6    -0.04   0.11  -0.09     0.00  -0.05   0.01     0.00   0.04   0.07
    32   6    -0.04   0.08  -0.01    -0.10   0.17  -0.20     0.02  -0.13   0.08
    33   6     0.04  -0.11  -0.09     0.00  -0.05  -0.01     0.00   0.04  -0.07
    34   6    -0.09   0.05  -0.02     0.03  -0.02   0.01    -0.06   0.10   0.15
    35   6     0.07  -0.08   0.08     0.08  -0.19   0.10     0.09   0.00   0.01
    36   6     0.00   0.00   0.05     0.07  -0.01   0.00    -0.10   0.00   0.00
    37   6     0.05   0.04  -0.14     0.00   0.02   0.06     0.06   0.02   0.03
    38   6     0.00   0.00   0.25    -0.04  -0.03   0.00    -0.08  -0.06   0.00
    39   6    -0.05  -0.04  -0.14     0.00   0.02  -0.06     0.06   0.02  -0.03
    40   6     0.10  -0.01   0.01    -0.15  -0.04  -0.12    -0.09  -0.06  -0.16
    41   6    -0.08  -0.09   0.07     0.15   0.11  -0.17    -0.12  -0.04   0.12
    42   6     0.00   0.01  -0.10     0.01  -0.04   0.04     0.05   0.03   0.02
    43   6    -0.10   0.01   0.01    -0.15  -0.04   0.12    -0.09  -0.06   0.16
    44   6     0.00  -0.01  -0.10     0.01  -0.04  -0.04     0.05   0.03  -0.02
    45   6     0.08   0.09   0.07     0.15   0.11   0.17    -0.12  -0.04  -0.12
    46   6    -0.02  -0.09   0.07     0.00  -0.11  -0.02     0.26   0.12   0.03
    47   6    -0.04   0.02  -0.06    -0.04   0.10   0.14    -0.04  -0.03   0.01
    48   6    -0.12  -0.03   0.00     0.09   0.11  -0.07    -0.08  -0.03   0.09
    49   6     0.02   0.09   0.07     0.00  -0.11   0.02     0.26   0.12  -0.03
    50   6     0.08   0.08  -0.03    -0.12  -0.01  -0.05    -0.08   0.01  -0.07
    51   6     0.08  -0.16   0.03     0.01  -0.01   0.01    -0.04   0.01  -0.03
    52   6    -0.08  -0.08  -0.03    -0.12  -0.01   0.05    -0.08   0.01   0.07
    53   6    -0.08   0.16   0.03     0.01  -0.01  -0.01    -0.04   0.01   0.03
    54   6     0.12   0.03   0.00     0.09   0.11   0.07    -0.08  -0.03  -0.09
    55   6     0.04  -0.02  -0.06    -0.04   0.10  -0.14    -0.04  -0.03  -0.01
    56  15     0.00   0.00  -0.01     0.01   0.00   0.00     0.01   0.01   0.00
                    115                    116                    117
                     A"                     A'                     A"
 Frequencies --   1177.0851              1187.2350              1191.3358
 Red. masses --     12.0009                12.0024                12.0000
 Frc consts  --      9.7967                 9.9676                10.0346
 IR Inten    --      0.7381                 2.5063                 1.0264
  Atom  AN      X      Y      Z        X      Y      Z        X      Y      Z
     1   6     0.00   0.00   0.10    -0.02  -0.01   0.00     0.00   0.00  -0.04
     2   6    -0.04   0.10  -0.06    -0.03   0.04   0.03     0.01  -0.04   0.01
     3   6     0.00   0.00  -0.03     0.11  -0.09   0.00     0.00   0.00   0.01
     4   6     0.04  -0.10  -0.06    -0.03   0.04  -0.03    -0.01   0.04   0.01
     5   6     0.00   0.00   0.04     0.08  -0.20   0.17    -0.03   0.06  -0.09
     6   6     0.10  -0.13  -0.05    -0.03   0.22  -0.01    -0.06   0.01   0.03
     7   6    -0.11   0.16   0.18    -0.06   0.03  -0.06     0.10  -0.11  -0.06
     8   6     0.06  -0.08  -0.05     0.03   0.02   0.04    -0.05   0.05   0.03
     9   6     0.00   0.00   0.12    -0.16  -0.01   0.00     0.00   0.00   0.09
    10   6     0.00  -0.02  -0.08     0.07   0.02   0.01     0.10   0.05  -0.01
    11   6     0.00   0.00   0.11     0.01   0.01   0.00     0.00   0.00  -0.05
    12   6     0.00   0.02  -0.08     0.07   0.02  -0.01    -0.10  -0.05  -0.01
    13   6     0.00   0.02   0.01     0.09   0.04  -0.08     0.14   0.07  -0.14
    14   6     0.02  -0.02   0.07     0.09   0.11   0.11    -0.21  -0.10   0.03
    15   6    -0.02   0.02  -0.01    -0.18  -0.11  -0.20     0.08   0.05   0.09
    16   6    -0.01   0.00  -0.10    -0.01   0.03   0.00    -0.09  -0.04  -0.02
    17   6     0.00   0.00   0.04     0.08  -0.20  -0.17     0.03  -0.06  -0.09
    18   6    -0.06   0.08  -0.05     0.03   0.02  -0.04     0.05  -0.05   0.03
    19   6     0.11  -0.16   0.18    -0.06   0.03   0.06    -0.10   0.11  -0.06
    20   6    -0.10   0.13  -0.05    -0.03   0.22   0.01     0.06  -0.01   0.03
    21   6     0.00  -0.02   0.01     0.09   0.04   0.08    -0.14  -0.07  -0.14
    22   6     0.01   0.00  -0.10    -0.01   0.03   0.00     0.09   0.04  -0.02
    23   6     0.02  -0.02  -0.01    -0.18  -0.11   0.20    -0.08  -0.05   0.09
    24   6    -0.02   0.02   0.07     0.09   0.11  -0.11     0.21   0.10   0.03
    25   6    -0.05   0.05  -0.01     0.09  -0.09   0.04     0.00   0.00  -0.01
    26   6     0.00   0.00   0.01    -0.09   0.09   0.00     0.00   0.00  -0.03
    27   6     0.05  -0.05  -0.01     0.09  -0.09  -0.04     0.00   0.00  -0.01
    28   6    -0.08   0.18   0.16     0.01   0.02  -0.03    -0.03   0.13   0.07
    29   6     0.06  -0.16  -0.07    -0.06   0.06  -0.01    -0.07  -0.02  -0.01
    30   6     0.00   0.00   0.02     0.06  -0.09   0.04     0.08  -0.11   0.11
    31   6     0.03  -0.09  -0.02    -0.06   0.06   0.05    -0.02  -0.02  -0.01
    32   6     0.08  -0.18   0.16     0.01   0.02   0.03     0.03  -0.13   0.07
    33   6    -0.03   0.09  -0.02    -0.06   0.06  -0.05     0.02   0.02  -0.01
    34   6     0.00   0.00   0.02     0.06  -0.09  -0.04    -0.08   0.11   0.11
    35   6    -0.06   0.16  -0.07    -0.06   0.06   0.01     0.07   0.02  -0.01
    36   6     0.00   0.00   0.06     0.10   0.04   0.00     0.00   0.00  -0.07
    37   6     0.07   0.04  -0.09    -0.08  -0.02  -0.09     0.12   0.06   0.01
    38   6     0.00   0.00   0.19    -0.04  -0.02   0.00     0.00   0.00   0.04
    39   6    -0.07  -0.04  -0.09    -0.08  -0.02   0.09    -0.12  -0.06   0.01
    40   6    -0.13  -0.08  -0.13    -0.05  -0.05   0.00     0.15   0.05   0.05
    41   6     0.14   0.09  -0.10     0.02  -0.02  -0.02     0.13   0.07  -0.12
    42   6    -0.01  -0.05  -0.07     0.07   0.03  -0.09    -0.16  -0.08   0.04
    43   6     0.13   0.08  -0.13    -0.05  -0.05   0.00    -0.15  -0.05   0.05
    44   6     0.01   0.05  -0.07     0.07   0.03   0.09     0.16   0.08   0.04
    45   6    -0.14  -0.09  -0.10     0.02  -0.02   0.02    -0.13  -0.07  -0.12
    46   6    -0.05   0.04   0.09     0.00   0.04  -0.13     0.22   0.10   0.03
    47   6    -0.12   0.16   0.13    -0.02   0.09   0.01    -0.06  -0.01   0.00
    48   6     0.08   0.03  -0.07    -0.01   0.00  -0.05     0.10   0.09  -0.11
    49   6     0.05  -0.04   0.09     0.00   0.04   0.13    -0.22  -0.10   0.03
    50   6    -0.04  -0.06  -0.08    -0.05  -0.05  -0.11     0.13   0.06   0.07
    51   6     0.01  -0.03   0.01     0.08  -0.19   0.12     0.00  -0.07   0.03
    52   6     0.04   0.06  -0.08    -0.05  -0.05   0.11    -0.13  -0.06   0.07
    53   6    -0.01   0.03   0.01     0.08  -0.19  -0.12     0.00   0.07   0.03
    54   6    -0.08  -0.03  -0.07    -0.01   0.00   0.05    -0.10  -0.09  -0.11
    55   6     0.12  -0.16   0.13    -0.02   0.09  -0.01     0.06   0.01   0.00
    56  15     0.00   0.00  -0.01     0.00   0.01   0.00     0.00   0.00   0.00
                    118                    119                    120
                     A"                     A'                     A'
 Frequencies --   1196.1658              1204.6757              1213.6677
 Red. masses --     12.0004                12.0026                12.0005
 Frc consts  --     10.1165                10.2628                10.4147
 IR Inten    --      0.1224                 1.6759                 2.1764
  Atom  AN      X      Y      Z        X      Y      Z        X      Y      Z
     1   6     0.00   0.00   0.21    -0.03   0.25   0.00     0.01  -0.06   0.00
     2   6    -0.03   0.07  -0.09     0.08  -0.20   0.04     0.02   0.00  -0.02
     3   6     0.00   0.00   0.12    -0.06   0.05   0.00    -0.06   0.05   0.00
     4   6     0.03  -0.07  -0.09     0.08  -0.20  -0.04     0.02   0.00   0.02
     5   6    -0.08   0.16  -0.15    -0.01  -0.01  -0.07    -0.07   0.03  -0.14
     6   6     0.03  -0.14   0.08     0.07  -0.12  -0.01     0.05   0.00   0.21
     7   6     0.01  -0.03   0.03    -0.02   0.05   0.06    -0.01  -0.05  -0.07
     8   6    -0.01  -0.05  -0.12    -0.03   0.09   0.07     0.00   0.01  -0.02
     9   6     0.00   0.00   0.03     0.13   0.02   0.00    -0.08  -0.01   0.00
    10   6     0.03   0.00  -0.04    -0.21  -0.12  -0.02     0.09   0.04   0.00
    11   6     0.00   0.00  -0.05     0.18   0.17   0.00    -0.04  -0.03   0.00
    12   6    -0.03   0.00  -0.04    -0.21  -0.12   0.02     0.09   0.04   0.00
    13   6    -0.12  -0.05   0.16     0.07   0.06  -0.14    -0.03   0.03  -0.06
    14   6     0.00  -0.07  -0.10    -0.15  -0.08   0.09     0.02  -0.07   0.17
    15   6     0.15   0.10   0.19    -0.02  -0.01   0.01     0.02   0.07  -0.04
    16   6    -0.01  -0.03  -0.03     0.08   0.04  -0.03    -0.03  -0.03   0.00
    17   6     0.08  -0.16  -0.15    -0.01  -0.01   0.07    -0.07   0.03   0.14
    18   6     0.01   0.05  -0.12    -0.03   0.09  -0.07     0.00   0.01   0.02
    19   6    -0.01   0.03   0.03    -0.02   0.05  -0.06    -0.01  -0.05   0.07
    20   6    -0.03   0.14   0.08     0.07  -0.12   0.01     0.05   0.00  -0.21
    21   6     0.12   0.05   0.16     0.07   0.06   0.14    -0.03   0.03   0.06
    22   6     0.01   0.03  -0.03     0.08   0.04   0.03    -0.03  -0.03   0.00
    23   6    -0.15  -0.10   0.19    -0.02  -0.01  -0.01     0.02   0.07   0.04
    24   6     0.00   0.07  -0.10    -0.15  -0.08  -0.09     0.02  -0.07  -0.17
    25   6    -0.05   0.06  -0.01    -0.03   0.02  -0.07     0.03  -0.02   0.04
    26   6     0.00   0.00   0.11     0.11  -0.06   0.00    -0.06   0.04   0.00
    27   6     0.05  -0.06  -0.01    -0.03   0.02   0.07     0.03  -0.02  -0.04
    28   6     0.00  -0.01   0.01     0.05  -0.07  -0.02     0.02   0.04  -0.05
    29   6     0.09  -0.10   0.03    -0.11   0.12   0.08     0.01  -0.13   0.17
    30   6    -0.06   0.12  -0.14     0.07  -0.06   0.07     0.03   0.06  -0.16
    31   6     0.04  -0.03  -0.04    -0.03   0.06  -0.07    -0.02  -0.01   0.05
    32   6     0.00   0.01   0.01     0.05  -0.07   0.02     0.02   0.04   0.05
    33   6    -0.04   0.03  -0.04    -0.03   0.06   0.07    -0.02  -0.01  -0.05
    34   6     0.06  -0.12  -0.14     0.07  -0.06  -0.07     0.03   0.06   0.16
    35   6    -0.09   0.10   0.03    -0.11   0.12  -0.08     0.01  -0.13  -0.17
    36   6     0.00   0.00  -0.08    -0.07   0.00   0.00    -0.05  -0.02   0.00
    37   6     0.06   0.03  -0.02     0.06   0.02   0.03     0.06   0.03   0.05
    38   6     0.00   0.00   0.07    -0.06  -0.05   0.00     0.01   0.00   0.00
    39   6    -0.06  -0.03  -0.02     0.06   0.02  -0.03     0.06   0.03  -0.05
    40   6     0.07   0.03   0.05    -0.06  -0.02  -0.08     0.06  -0.04  -0.14
    41   6    -0.02   0.02   0.07    -0.06  -0.09  -0.03     0.06   0.01  -0.11
    42   6    -0.05  -0.02   0.00     0.05   0.03   0.02    -0.08  -0.03   0.07
    43   6    -0.07  -0.03   0.05    -0.06  -0.02   0.08     0.06  -0.04   0.14
    44   6     0.05   0.02   0.00     0.05   0.03  -0.02    -0.08  -0.03  -0.07
    45   6     0.02  -0.02   0.07    -0.06  -0.09   0.03     0.06   0.01   0.11
    46   6     0.00   0.01  -0.09     0.07   0.06  -0.06    -0.03   0.04  -0.17
    47   6    -0.04  -0.08  -0.03     0.05   0.08   0.00    -0.16   0.14   0.00
    48   6    -0.03  -0.04   0.07    -0.08  -0.06  -0.02    -0.16  -0.05  -0.02
    49   6     0.00  -0.01  -0.09     0.07   0.06   0.06    -0.03   0.04   0.17
    50   6     0.15   0.02   0.11    -0.08   0.08  -0.04     0.25   0.09   0.02
    51   6    -0.12   0.18  -0.15     0.17  -0.07   0.04     0.04  -0.15  -0.05
    52   6    -0.15  -0.02   0.11    -0.08   0.08   0.04     0.25   0.09  -0.02
    53   6     0.12  -0.18  -0.15     0.17  -0.07  -0.04     0.04  -0.15   0.05
    54   6     0.03   0.04   0.07    -0.08  -0.06   0.02    -0.16  -0.05   0.02
    55   6     0.04   0.08  -0.03     0.05   0.08   0.00    -0.16   0.14   0.00
    56  15     0.00   0.00   0.00     0.00   0.01   0.00     0.00   0.00   0.00
                    121                    122                    123
                     A"                     A'                     A"
 Frequencies --   1213.7805              1218.1415              1220.9903
 Red. masses --     12.0005                12.0017                12.0005
 Frc consts  --     10.4167                10.4928                10.5408
 IR Inten    --      0.8953                 5.5079                 0.0303
  Atom  AN      X      Y      Z        X      Y      Z        X      Y      Z
     1   6     0.00   0.00  -0.07    -0.03   0.06   0.00     0.00   0.00  -0.17
     2   6     0.01  -0.02  -0.01     0.10  -0.18  -0.04    -0.01   0.01   0.11
     3   6     0.00   0.00   0.06    -0.13   0.14   0.00     0.00   0.00  -0.14
     4   6    -0.01   0.02  -0.01     0.10  -0.18   0.04     0.01  -0.01   0.11
     5   6     0.03  -0.04   0.06     0.01  -0.03   0.02    -0.05   0.02  -0.18
     6   6    -0.01  -0.08  -0.18    -0.04   0.05  -0.01     0.07  -0.16   0.03
     7   6     0.07   0.02   0.12     0.06  -0.07   0.00     0.04   0.01   0.00
     8   6    -0.04   0.04  -0.01    -0.07   0.11  -0.05     0.00   0.03   0.13
     9   6     0.00   0.00   0.13    -0.18  -0.04   0.00     0.00   0.00  -0.04
    10   6    -0.01  -0.02  -0.13     0.11   0.02  -0.07    -0.02  -0.02  -0.05
    11   6     0.00   0.00   0.23     0.03   0.05   0.00     0.00   0.00   0.16
    12   6     0.01   0.02  -0.13     0.11   0.02   0.07     0.02   0.02  -0.05
    13   6     0.02   0.00   0.10     0.09   0.04  -0.02    -0.04   0.02   0.01
    14   6    -0.02   0.02  -0.07    -0.09  -0.03   0.01     0.02  -0.06   0.12
    15   6     0.00  -0.01   0.09    -0.01  -0.02   0.07     0.01   0.05  -0.01
    16   6    -0.02   0.01  -0.16    -0.05  -0.01  -0.12    -0.01  -0.02  -0.06
    17   6    -0.03   0.04   0.06     0.01  -0.03  -0.02     0.05  -0.02  -0.18
    18   6     0.04  -0.04  -0.01    -0.07   0.11   0.05     0.00  -0.03   0.13
    19   6    -0.07  -0.02   0.12     0.06  -0.07   0.00    -0.04  -0.01   0.00
    20   6     0.01   0.08  -0.18    -0.04   0.05   0.01    -0.07   0.16   0.03
    21   6    -0.02   0.00   0.10     0.09   0.04   0.02     0.04  -0.02   0.01
    22   6     0.02  -0.01  -0.16    -0.05  -0.01   0.12     0.01   0.02  -0.06
    23   6     0.00   0.01   0.09    -0.01  -0.02  -0.07    -0.01  -0.05  -0.01
    24   6     0.02  -0.02  -0.07    -0.09  -0.03  -0.01    -0.02   0.06   0.12
    25   6    -0.03   0.03  -0.07     0.11  -0.12   0.05    -0.06   0.08  -0.09
    26   6     0.00   0.00   0.13    -0.18   0.14   0.00     0.00   0.00   0.25
    27   6     0.03  -0.03  -0.07     0.11  -0.12  -0.05     0.06  -0.08  -0.09
    28   6    -0.04  -0.04   0.13    -0.04  -0.06   0.04     0.04   0.03  -0.01
    29   6     0.03   0.01  -0.13     0.02  -0.02  -0.08    -0.04  -0.05   0.17
    30   6     0.02  -0.06   0.09     0.08  -0.08   0.01     0.02   0.05  -0.08
    31   6    -0.01   0.05  -0.07    -0.08   0.12   0.06     0.01  -0.01  -0.10
    32   6     0.04   0.04   0.13    -0.04  -0.06  -0.04    -0.04  -0.03  -0.01
    33   6     0.01  -0.05  -0.07    -0.08   0.12  -0.06    -0.01   0.01  -0.10
    34   6    -0.02   0.06   0.09     0.08  -0.08  -0.01    -0.02  -0.05  -0.08
    35   6    -0.03  -0.01  -0.13     0.02  -0.02   0.08     0.04   0.05   0.17
    36   6     0.00   0.00  -0.12    -0.19  -0.03   0.00     0.00   0.00  -0.07
    37   6     0.00   0.00   0.09     0.10   0.02   0.04    -0.03  -0.02   0.11
    38   6     0.00   0.00  -0.09     0.06   0.04   0.00     0.00   0.00  -0.16
    39   6     0.00   0.00   0.09     0.10   0.02  -0.04     0.03   0.02   0.11
    40   6    -0.02   0.06   0.09     0.11   0.03   0.02    -0.07   0.02  -0.02
    41   6    -0.04   0.01   0.03    -0.01   0.06   0.07     0.01  -0.07  -0.15
    42   6     0.03   0.01   0.06    -0.11  -0.04   0.08     0.06   0.04   0.09
    43   6     0.02  -0.06   0.09     0.11   0.03  -0.02     0.07  -0.02  -0.02
    44   6    -0.03  -0.01   0.06    -0.11  -0.04  -0.08    -0.06  -0.04   0.09
    45   6     0.04  -0.01   0.03    -0.01   0.06  -0.07    -0.01   0.07  -0.15
    46   6     0.01   0.09  -0.21     0.03   0.00   0.11     0.11   0.06   0.05
    47   6     0.16  -0.19   0.00    -0.05  -0.23  -0.05     0.16   0.18   0.01
    48   6     0.09   0.17   0.00     0.02   0.25  -0.02    -0.16  -0.13   0.01
    49   6    -0.01  -0.09  -0.21     0.03   0.00  -0.11    -0.11  -0.06   0.05
    50   6    -0.24   0.05   0.00     0.00   0.07   0.03    -0.04   0.15   0.01
    51   6    -0.01   0.05   0.04     0.03  -0.07   0.05     0.08  -0.06  -0.04
    52   6     0.24  -0.05   0.00     0.00   0.07  -0.03     0.04  -0.15   0.01
    53   6     0.01  -0.05   0.04     0.03  -0.07  -0.05    -0.08   0.06  -0.04
    54   6    -0.09  -0.17   0.00     0.02   0.25   0.02     0.16   0.13   0.01
    55   6    -0.16   0.19   0.00    -0.05  -0.23   0.05    -0.16  -0.18   0.01
    56  15     0.00   0.00   0.00    -0.01  -0.01   0.00     0.00   0.00   0.01
                    124                    125                    126
                     A"                     A'                     A"
 Frequencies --   1229.3064              1229.5527              1241.2733
 Red. masses --     12.0001                12.0006                12.0003
 Frc consts  --     10.6845                10.6892                10.8937
 IR Inten    --      0.0984                 0.1564                 0.1698
  Atom  AN      X      Y      Z        X      Y      Z        X      Y      Z
     1   6     0.00   0.00   0.06     0.01   0.01   0.00     0.00   0.00  -0.14
     2   6    -0.01   0.02   0.00     0.03  -0.05  -0.03     0.00  -0.01   0.08
     3   6     0.00   0.00  -0.09    -0.05   0.05   0.00     0.00   0.00  -0.12
     4   6     0.01  -0.02   0.00     0.03  -0.05   0.03     0.00   0.01   0.08
     5   6     0.01   0.02   0.00    -0.05  -0.04  -0.08     0.06   0.07   0.07
     6   6    -0.01  -0.05  -0.08     0.07  -0.15   0.02    -0.10   0.10  -0.10
     7   6     0.03   0.01   0.06     0.09  -0.02   0.11    -0.04   0.02  -0.08
     8   6    -0.02   0.02   0.01    -0.06   0.11  -0.04     0.04  -0.08   0.10
     9   6     0.00   0.00  -0.16    -0.09   0.00   0.00     0.00   0.00  -0.05
    10   6    -0.01   0.00   0.06     0.07   0.03  -0.02     0.03   0.01   0.01
    11   6     0.00   0.00  -0.07    -0.02  -0.02   0.00     0.00   0.00  -0.01
    12   6     0.01   0.00   0.06     0.07   0.03   0.02    -0.03  -0.01   0.01
    13   6     0.07  -0.05   0.08     0.07  -0.03   0.11    -0.01   0.03  -0.08
    14   6     0.03   0.08  -0.14     0.16   0.08   0.02    -0.23  -0.09  -0.07
    15   6     0.02  -0.01  -0.02     0.00   0.07  -0.11     0.03  -0.07   0.15
    16   6    -0.07  -0.02   0.08    -0.12  -0.06  -0.03     0.05   0.03   0.02
    17   6    -0.01  -0.02   0.00    -0.05  -0.04   0.08    -0.06  -0.07   0.07
    18   6     0.02  -0.02   0.01    -0.06   0.11   0.04    -0.04   0.08   0.10
    19   6    -0.03  -0.01   0.06     0.09  -0.02  -0.11     0.04  -0.02  -0.08
    20   6     0.01   0.05  -0.08     0.07  -0.15  -0.02     0.10  -0.10  -0.10
    21   6    -0.07   0.05   0.08     0.07  -0.03  -0.11     0.01  -0.03  -0.08
    22   6     0.07   0.02   0.08    -0.12  -0.06   0.03    -0.05  -0.03   0.02
    23   6    -0.02   0.01  -0.02     0.00   0.07   0.11    -0.03   0.07   0.15
    24   6    -0.03  -0.08  -0.14     0.16   0.08  -0.02     0.23   0.09  -0.07
    25   6    -0.03   0.02  -0.05     0.02  -0.02   0.02    -0.06   0.06  -0.09
    26   6     0.00   0.00   0.17    -0.03   0.03   0.00     0.00   0.00   0.30
    27   6     0.03  -0.02  -0.05     0.02  -0.02  -0.02     0.06  -0.06  -0.09
    28   6     0.04   0.07  -0.04     0.04   0.06  -0.10     0.00  -0.01   0.07
    29   6    -0.12   0.20  -0.03    -0.09   0.15  -0.01     0.00  -0.06   0.05
    30   6    -0.04  -0.06   0.14    -0.04  -0.04   0.08     0.07   0.00  -0.04
    31   6     0.03  -0.05  -0.06     0.02  -0.05   0.04    -0.02   0.06  -0.12
    32   6    -0.04  -0.07  -0.04     0.04   0.06   0.10     0.00   0.01   0.07
    33   6    -0.03   0.05  -0.06     0.02  -0.05  -0.04     0.02  -0.06  -0.12
    34   6     0.04   0.06   0.14    -0.04  -0.04  -0.08    -0.07   0.00  -0.04
    35   6     0.12  -0.20  -0.03    -0.09   0.15   0.01     0.00   0.06   0.05
    36   6     0.00   0.00   0.13    -0.06  -0.02   0.00     0.00   0.00   0.13
    37   6     0.06   0.03  -0.15     0.02   0.01   0.02     0.00   0.00  -0.07
    38   6     0.00   0.00   0.25     0.03   0.02   0.00     0.00   0.00   0.10
    39   6    -0.06  -0.03  -0.15     0.02   0.01  -0.02     0.00   0.00  -0.07
    40   6     0.00   0.03   0.12     0.01   0.05   0.07    -0.01  -0.02   0.01
    41   6     0.00  -0.08  -0.02     0.02  -0.04  -0.08    -0.03  -0.03   0.06
    42   6     0.04   0.01  -0.12     0.02   0.02   0.03     0.00   0.00  -0.08
    43   6     0.00  -0.03   0.12     0.01   0.05  -0.07     0.01   0.02   0.01
    44   6    -0.04  -0.01  -0.12     0.02   0.02  -0.03     0.00   0.00  -0.08
    45   6     0.00   0.08  -0.02     0.02  -0.04   0.08     0.03   0.03   0.06
    46   6     0.14   0.04   0.03    -0.17  -0.09   0.01    -0.06  -0.04   0.01
    47   6     0.15   0.11   0.01     0.18   0.07  -0.01    -0.02   0.01   0.01
    48   6     0.18  -0.25  -0.01     0.12  -0.15  -0.02    -0.09   0.02   0.02
    49   6    -0.14  -0.04   0.03    -0.17  -0.09  -0.01     0.06   0.04   0.01
    50   6    -0.07  -0.03   0.01    -0.08   0.24   0.02     0.00  -0.24  -0.01
    51   6    -0.15   0.08   0.00    -0.21  -0.15   0.01     0.23   0.21  -0.01
    52   6     0.07   0.03   0.01    -0.08   0.24  -0.02     0.00   0.24  -0.01
    53   6     0.15  -0.08   0.00    -0.21  -0.15  -0.01    -0.23  -0.21  -0.01
    54   6    -0.18   0.25  -0.01     0.12  -0.15   0.02     0.09  -0.02   0.02
    55   6    -0.15  -0.11   0.01     0.18   0.07   0.01     0.02  -0.01   0.01
    56  15     0.00   0.00   0.00    -0.01   0.00   0.00     0.00   0.00   0.00
                    127                    128                    129
                     A'                     A"                     A'
 Frequencies --   1252.1120              1253.5724              1266.3335
 Red. masses --     12.0058                12.0000                12.0016
 Frc consts  --     11.0899                11.1105                11.3393
 IR Inten    --      0.9536                 0.0045                 0.0468
  Atom  AN      X      Y      Z        X      Y      Z        X      Y      Z
     1   6    -0.02   0.16   0.00     0.00   0.00  -0.06     0.00   0.02   0.00
     2   6     0.00  -0.05   0.13     0.02  -0.05   0.03     0.04  -0.06  -0.04
     3   6     0.06  -0.07   0.00     0.00   0.00  -0.04    -0.05   0.05   0.00
     4   6     0.00  -0.05  -0.13    -0.02   0.05   0.03     0.04  -0.06   0.04
     5   6     0.00  -0.05  -0.10     0.03  -0.14   0.03     0.00  -0.08   0.07
     6   6    -0.01  -0.02  -0.01    -0.10   0.23   0.02     0.01   0.05   0.04
     7   6     0.00   0.00  -0.13     0.07  -0.10  -0.09     0.05  -0.05  -0.02
     8   6     0.00   0.03   0.14    -0.05   0.10   0.04    -0.03   0.07  -0.03
     9   6    -0.07  -0.01   0.00     0.00   0.00  -0.04     0.16   0.03   0.00
    10   6    -0.05  -0.05  -0.11    -0.06  -0.03  -0.01    -0.14  -0.05   0.11
    11   6     0.11   0.10   0.00     0.00   0.00   0.04     0.02   0.03   0.00
    12   6    -0.05  -0.05   0.11     0.06   0.03  -0.01    -0.14  -0.05  -0.11
    13   6    -0.06   0.00   0.12    -0.14  -0.04   0.07    -0.14   0.00  -0.12
    14   6     0.05  -0.02   0.05     0.23   0.13  -0.02     0.18   0.05   0.11
    15   6    -0.04  -0.04   0.07    -0.11  -0.11  -0.03    -0.07  -0.01  -0.19
    16   6     0.06   0.03  -0.13     0.12   0.06   0.00     0.12   0.05   0.11
    17   6     0.00  -0.05   0.10    -0.03   0.14   0.03     0.00  -0.08  -0.07
    18   6     0.00   0.03  -0.14     0.05  -0.10   0.04    -0.03   0.07   0.03
    19   6     0.00   0.00   0.13    -0.07   0.10  -0.09     0.05  -0.05   0.02
    20   6    -0.01  -0.02   0.01     0.10  -0.23   0.02     0.01   0.05  -0.04
    21   6    -0.06   0.00  -0.12     0.14   0.04   0.07    -0.14   0.00   0.12
    22   6     0.06   0.03   0.13    -0.12  -0.06   0.00     0.12   0.05  -0.11
    23   6    -0.04  -0.04  -0.07     0.11   0.11  -0.03    -0.07  -0.01   0.19
    24   6     0.05  -0.02  -0.05    -0.23  -0.13  -0.02     0.18   0.05  -0.11
    25   6     0.02  -0.02   0.11    -0.05   0.07  -0.05    -0.09   0.09  -0.08
    26   6    -0.05   0.05   0.00     0.00   0.00   0.15     0.15  -0.11   0.00
    27   6     0.02  -0.02  -0.11     0.05  -0.07  -0.05    -0.09   0.09   0.08
    28   6     0.02   0.04  -0.16    -0.03   0.11   0.12    -0.04   0.04   0.12
    29   6     0.05  -0.11   0.09     0.12  -0.18  -0.03     0.13  -0.19  -0.04
    30   6     0.02   0.06  -0.19    -0.10   0.10  -0.04    -0.10   0.09   0.05
    31   6     0.00  -0.03   0.08     0.06  -0.08  -0.06     0.06  -0.08  -0.09
    32   6     0.02   0.04   0.16     0.03  -0.11   0.12    -0.04   0.04  -0.12
    33   6     0.00  -0.03  -0.08    -0.06   0.08  -0.06     0.06  -0.08   0.09
    34   6     0.02   0.06   0.19     0.10  -0.10  -0.04    -0.10   0.09  -0.05
    35   6     0.05  -0.11  -0.09    -0.12   0.18  -0.03     0.13  -0.19   0.04
    36   6     0.10   0.02   0.00     0.00   0.00   0.01    -0.06  -0.01   0.00
    37   6    -0.14  -0.07  -0.09     0.04   0.02   0.00     0.00  -0.01   0.03
    38   6     0.13   0.11   0.00     0.00   0.00   0.01     0.08   0.06   0.00
    39   6    -0.14  -0.07   0.09    -0.04  -0.02   0.00     0.00  -0.01  -0.03
    40   6    -0.04   0.03   0.16     0.11   0.02   0.06     0.05   0.03   0.05
    41   6     0.02   0.05   0.13     0.07   0.05  -0.08     0.03   0.06  -0.03
    42   6     0.06   0.02  -0.06    -0.08  -0.04   0.00    -0.04  -0.02   0.05
    43   6    -0.04   0.03  -0.16    -0.11  -0.02   0.06     0.05   0.03  -0.05
    44   6     0.06   0.02   0.06     0.08   0.04   0.00    -0.04  -0.02  -0.05
    45   6     0.02   0.05  -0.13    -0.07  -0.05  -0.08     0.03   0.06   0.03
    46   6    -0.07  -0.06   0.07     0.15   0.07   0.01    -0.05  -0.07   0.08
    47   6     0.17  -0.03  -0.06     0.01   0.02   0.00     0.02  -0.07  -0.01
    48   6    -0.19   0.01   0.08    -0.01   0.04   0.01    -0.06   0.19  -0.01
    49   6    -0.07  -0.06  -0.07    -0.15  -0.07   0.01    -0.05  -0.07  -0.08
    50   6    -0.05   0.08   0.02     0.06  -0.10   0.00    -0.05   0.10  -0.03
    51   6     0.07   0.02  -0.04    -0.10  -0.02  -0.01    -0.02  -0.16   0.04
    52   6    -0.05   0.08  -0.02    -0.06   0.10   0.00    -0.05   0.10   0.03
    53   6     0.07   0.02   0.04     0.10   0.02  -0.01    -0.02  -0.16  -0.04
    54   6    -0.19   0.01  -0.08     0.01  -0.04   0.01    -0.06   0.19   0.01
    55   6     0.17  -0.03   0.06    -0.01  -0.02   0.00     0.02  -0.07   0.01
    56  15     0.00  -0.02   0.00     0.00   0.00   0.00    -0.01  -0.01   0.00
                    130                    131                    132
                     A'                     A"                     A'
 Frequencies --   1270.8074              1276.0394              1278.3238
 Red. masses --     12.0001                12.0012                12.0011
 Frc consts  --     11.4181                11.5134                11.5546
 IR Inten    --      0.0624                 1.0224                 0.0590
  Atom  AN      X      Y      Z        X      Y      Z        X      Y      Z
     1   6     0.02  -0.17   0.00     0.00   0.00   0.09    -0.01  -0.02   0.00
     2   6    -0.05   0.13  -0.08     0.00   0.01  -0.04    -0.05   0.08   0.11
     3   6     0.04  -0.02   0.00     0.00   0.00  -0.01     0.08  -0.09   0.00
     4   6    -0.05   0.13   0.08     0.00  -0.01  -0.04    -0.05   0.08  -0.11
     5   6     0.00   0.12   0.12     0.01   0.03   0.10    -0.06   0.02  -0.18
     6   6     0.04  -0.18  -0.09     0.01  -0.09  -0.07     0.12  -0.13   0.14
     7   6     0.00   0.05   0.11     0.03   0.01   0.03    -0.11   0.06  -0.14
     8   6     0.03  -0.10  -0.09    -0.01  -0.01  -0.04     0.06  -0.07   0.10
     9   6    -0.05   0.00   0.00     0.00   0.00  -0.08     0.00   0.00   0.00
    10   6     0.12   0.07   0.10     0.00   0.01   0.10     0.01   0.00   0.01
    11   6    -0.12  -0.10   0.00     0.00   0.00  -0.14     0.00   0.01   0.00
    12   6     0.12   0.07  -0.10     0.00  -0.01   0.10     0.01   0.00  -0.01
    13   6     0.02   0.05  -0.16    -0.05   0.03  -0.10     0.03   0.01  -0.07
    14   6    -0.14  -0.13   0.11     0.00  -0.06   0.10     0.04  -0.02   0.07
    15   6     0.07   0.10  -0.13     0.00   0.03  -0.14     0.02   0.06   0.00
    16   6    -0.08  -0.06   0.10     0.01  -0.01   0.09    -0.03  -0.02   0.01
    17   6     0.00   0.12  -0.12    -0.01  -0.03   0.10    -0.06   0.02   0.18
    18   6     0.03  -0.10   0.09     0.01   0.01  -0.04     0.06  -0.07  -0.10
    19   6     0.00   0.05  -0.11    -0.03  -0.01   0.03    -0.11   0.06   0.14
    20   6     0.04  -0.18   0.09    -0.01   0.09  -0.07     0.12  -0.13  -0.14
    21   6     0.02   0.05   0.16     0.05  -0.03  -0.10     0.03   0.01   0.07
    22   6    -0.08  -0.06  -0.10    -0.01   0.01   0.09    -0.03  -0.02  -0.01
    23   6     0.07   0.10   0.13     0.00  -0.03  -0.14     0.02   0.06   0.00
    24   6    -0.14  -0.13  -0.11     0.00   0.06   0.10     0.04  -0.02  -0.07
    25   6     0.01  -0.01   0.02     0.00   0.00   0.06     0.01  -0.01  -0.04
    26   6    -0.01   0.01   0.00     0.00   0.00  -0.06     0.00   0.00   0.00
    27   6     0.01  -0.01  -0.02     0.00   0.00   0.06     0.01  -0.01   0.04
    28   6     0.02   0.00  -0.08     0.01   0.10  -0.11    -0.02  -0.07   0.04
    29   6    -0.02  -0.06   0.09     0.05  -0.16   0.08     0.02   0.07  -0.11
    30   6     0.05   0.00  -0.02     0.00   0.06  -0.06    -0.02  -0.04   0.13
    31   6    -0.02   0.01   0.02     0.02  -0.07   0.03    -0.01   0.04  -0.02
    32   6     0.02   0.00   0.08    -0.01  -0.10  -0.11    -0.02  -0.07  -0.04
    33   6    -0.02   0.01  -0.02    -0.02   0.07   0.03    -0.01   0.04   0.02
    34   6     0.05   0.00   0.02     0.00  -0.06  -0.06    -0.02  -0.04  -0.13
    35   6    -0.02  -0.06  -0.09    -0.05   0.16   0.08     0.02   0.07   0.11
    36   6     0.02   0.00   0.00     0.00   0.00   0.12     0.12   0.02   0.00
    37   6    -0.04  -0.02  -0.02     0.05   0.03  -0.17    -0.07  -0.02  -0.07
    38   6     0.03   0.03   0.00     0.00   0.00   0.20    -0.03  -0.02   0.00
    39   6    -0.04  -0.02   0.02    -0.05  -0.03  -0.17    -0.07  -0.02   0.07
    40   6    -0.05   0.02   0.03     0.01   0.05   0.16    -0.11  -0.01   0.10
    41   6    -0.01   0.02   0.10     0.04   0.07   0.14    -0.06  -0.02   0.09
    42   6     0.03   0.01  -0.02    -0.03  -0.04  -0.09     0.09   0.03  -0.08
    43   6    -0.05   0.02  -0.03    -0.01  -0.05   0.16    -0.11  -0.01  -0.10
    44   6     0.03   0.01   0.02     0.03   0.04  -0.09     0.09   0.03   0.08
    45   6    -0.01   0.02  -0.10    -0.04  -0.07   0.14    -0.06  -0.02  -0.09
    46   6     0.01  -0.05   0.10     0.10   0.10  -0.11     0.19   0.07   0.06
    47   6     0.13  -0.02  -0.01     0.20  -0.06  -0.04    -0.17  -0.16  -0.02
    48   6    -0.13   0.09   0.00    -0.17   0.13   0.03     0.08   0.11  -0.02
    49   6     0.01  -0.05  -0.10    -0.10  -0.10  -0.11     0.19   0.07  -0.06
    50   6    -0.16   0.12  -0.02    -0.15   0.13  -0.01     0.08   0.19   0.04
    51   6     0.19  -0.03   0.03     0.14  -0.06   0.03    -0.14  -0.13  -0.01
    52   6    -0.16   0.12   0.02     0.15  -0.13  -0.01     0.08   0.19  -0.04
    53   6     0.19  -0.03  -0.03    -0.14   0.06   0.03    -0.14  -0.13   0.01
    54   6    -0.13   0.09   0.00     0.17  -0.13   0.03     0.08   0.11   0.02
    55   6     0.13  -0.02   0.01    -0.20   0.06  -0.04    -0.17  -0.16   0.02
    56  15     0.00   0.00   0.00     0.00   0.00  -0.01     0.00   0.01   0.00
                    133                    134                    135
                     A"                     A"                     A'
 Frequencies --   1282.4769              1302.7406              1345.1431
 Red. masses --     12.0000                12.0020                12.0540
 Frc consts  --     11.6287                12.0010                12.8505
 IR Inten    --      0.0021                 0.0164                 2.5019
  Atom  AN      X      Y      Z        X      Y      Z        X      Y      Z
     1   6     0.00   0.00  -0.09     0.00   0.00   0.24     0.00  -0.01   0.00
     2   6    -0.01   0.02   0.11    -0.01   0.01  -0.15     0.00   0.00  -0.02
     3   6     0.00   0.00  -0.15     0.00   0.00   0.20    -0.03   0.03   0.00
     4   6     0.01  -0.02   0.11     0.01  -0.01  -0.15     0.00   0.00   0.02
     5   6    -0.05   0.01  -0.14     0.01   0.04   0.13     0.00   0.00   0.00
     6   6     0.10  -0.08   0.12     0.00   0.00  -0.02     0.01   0.00   0.01
     7   6    -0.07   0.03  -0.15     0.03  -0.02   0.13     0.00   0.01   0.03
     8   6     0.03  -0.03   0.10    -0.01   0.00  -0.16     0.00  -0.01  -0.01
     9   6     0.00   0.00  -0.13     0.00   0.00  -0.24    -0.03   0.00   0.00
    10   6     0.00   0.00   0.06     0.01   0.00   0.16     0.01   0.01   0.00
    11   6     0.00   0.00  -0.04     0.00   0.00  -0.26    -0.01  -0.01   0.00
    12   6     0.00   0.00   0.06    -0.01   0.00   0.16     0.01   0.01   0.00
    13   6    -0.01   0.01  -0.12    -0.02   0.00  -0.14     0.00   0.00   0.00
    14   6     0.07   0.00   0.07    -0.02  -0.01   0.02    -0.01   0.01  -0.03
    15   6     0.00   0.03  -0.04     0.02   0.03  -0.13     0.01   0.01   0.01
    16   6     0.00  -0.01   0.06     0.00   0.00   0.18    -0.01   0.00   0.00
    17   6     0.05  -0.01  -0.14    -0.01  -0.04   0.13     0.00   0.00   0.00
    18   6    -0.03   0.03   0.10     0.01   0.00  -0.16     0.00  -0.01   0.01
    19   6     0.07  -0.03  -0.15    -0.03   0.02   0.13     0.00   0.01  -0.03
    20   6    -0.10   0.08   0.12     0.00   0.00  -0.02     0.01   0.00  -0.01
    21   6     0.01  -0.01  -0.12     0.02   0.00  -0.14     0.00   0.00   0.00
    22   6     0.00   0.01   0.06     0.00   0.00   0.18    -0.01   0.00   0.00
    23   6     0.00  -0.03  -0.04    -0.02  -0.03  -0.13     0.01   0.01  -0.01
    24   6    -0.07   0.00   0.07     0.02   0.01   0.02    -0.01   0.01   0.03
    25   6    -0.04   0.04  -0.11    -0.04   0.06  -0.13     0.01  -0.02  -0.04
    26   6     0.00   0.00   0.25     0.00   0.00   0.32     0.00   0.00   0.00
    27   6     0.04  -0.04  -0.11     0.04  -0.06  -0.13     0.01  -0.02   0.04
    28   6    -0.03  -0.03   0.11     0.00  -0.04   0.11    -0.01  -0.11   0.05
    29   6     0.06   0.00  -0.11     0.00  -0.02   0.00    -0.01   0.05  -0.02
    30   6    -0.04  -0.01   0.15    -0.04   0.02   0.08     0.00  -0.01   0.02
    31   6     0.01   0.02  -0.10     0.01   0.03  -0.12    -0.02   0.05  -0.02
    32   6     0.03   0.03   0.11     0.00   0.04   0.11    -0.01  -0.11  -0.05
    33   6    -0.01  -0.02  -0.10    -0.01  -0.03  -0.12    -0.02   0.05   0.02
    34   6     0.04   0.01   0.15     0.04  -0.02   0.08     0.00  -0.01  -0.02
    35   6    -0.06   0.00  -0.11     0.00   0.02   0.00    -0.01   0.05   0.02
    36   6     0.00   0.00   0.12     0.00   0.00  -0.18     0.04  -0.03   0.00
    37   6     0.00   0.00  -0.09    -0.02  -0.01   0.15    -0.30  -0.17   0.13
    38   6     0.00   0.00   0.10     0.00   0.00  -0.17     0.56   0.41   0.00
    39   6     0.00   0.00  -0.09     0.02   0.01   0.15    -0.30  -0.17  -0.13
    40   6    -0.08   0.00   0.11     0.05   0.00  -0.10    -0.02  -0.02  -0.13
    41   6    -0.05  -0.02   0.07    -0.03  -0.04  -0.09    -0.02  -0.01  -0.09
    42   6     0.05   0.02  -0.07     0.00   0.01   0.10     0.10   0.07   0.21
    43   6     0.08   0.00   0.11    -0.05   0.00  -0.10    -0.02  -0.02   0.13
    44   6    -0.05  -0.02  -0.07     0.00  -0.01   0.10     0.10   0.07  -0.21
    45   6     0.05   0.02   0.07     0.03   0.04  -0.09    -0.02  -0.01   0.09
    46   6    -0.15  -0.05  -0.07    -0.01   0.00   0.00     0.04   0.04  -0.03
    47   6    -0.15  -0.16  -0.02    -0.02   0.03   0.03    -0.02   0.00   0.00
    48   6     0.06   0.15  -0.02     0.02   0.03  -0.03     0.02  -0.02   0.00
    49   6     0.15   0.05  -0.07     0.01   0.00   0.00     0.04   0.04   0.03
    50   6     0.07   0.16   0.03    -0.03  -0.02  -0.03     0.00  -0.02  -0.02
    51   6    -0.12  -0.14   0.01     0.04  -0.03   0.03     0.00   0.00   0.01
    52   6    -0.07  -0.16   0.03     0.03   0.02  -0.03     0.00  -0.02   0.02
    53   6     0.12   0.14   0.01    -0.04   0.03   0.03     0.00   0.00  -0.01
    54   6    -0.06  -0.15  -0.02    -0.02  -0.03  -0.03     0.02  -0.02   0.00
    55   6     0.15   0.16  -0.02     0.02  -0.03   0.03    -0.02   0.00   0.00
    56  15     0.00   0.00   0.00     0.00   0.00   0.01    -0.03  -0.04   0.00
                    136                    137                    138
                     A"                     A"                     A'
 Frequencies --   1435.3970              1459.8277              1462.7901
 Red. masses --     12.0000                12.0003                12.0007
 Frc consts  --     14.5672                15.0676                15.1294
 IR Inten    --      0.5951                 0.1854                50.5336
  Atom  AN      X      Y      Z        X      Y      Z        X      Y      Z
     1   6     0.00   0.00  -0.01     0.00   0.00   0.04    -0.01  -0.06   0.00
     2   6     0.00   0.00  -0.01     0.01   0.01  -0.10     0.01   0.01  -0.09
     3   6     0.00   0.00   0.02     0.00   0.00   0.05     0.00   0.01   0.00
     4   6     0.00   0.00  -0.01    -0.01  -0.01  -0.10     0.01   0.01   0.09
     5   6     0.02   0.03   0.02    -0.01   0.18  -0.07     0.01   0.20  -0.04
     6   6    -0.01   0.05   0.02     0.15   0.05   0.31     0.13   0.06   0.28
     7   6    -0.02  -0.02  -0.04     0.03  -0.06  -0.06    -0.01  -0.05  -0.06
     8   6    -0.01   0.01   0.00     0.00  -0.03   0.03     0.00  -0.03   0.00
     9   6     0.00   0.00   0.04     0.00   0.00   0.01     0.06  -0.01   0.00
    10   6     0.01  -0.02  -0.09     0.00   0.00   0.00     0.00   0.00  -0.03
    11   6     0.00   0.00   0.04     0.00   0.00  -0.02     0.01   0.03   0.00
    12   6    -0.01   0.02  -0.09     0.00   0.00   0.00     0.00   0.00   0.03
    13   6     0.07   0.02  -0.07    -0.07   0.03  -0.02    -0.04   0.04  -0.05
    14   6     0.06  -0.13   0.30    -0.04  -0.01  -0.02     0.00  -0.07   0.12
    15   6    -0.07  -0.07  -0.07    -0.02  -0.09   0.03    -0.06  -0.14   0.00
    16   6     0.00   0.01   0.04     0.00   0.00  -0.01     0.00   0.01   0.00
    17   6    -0.02  -0.03   0.02     0.01  -0.18  -0.07     0.01   0.20   0.04
    18   6     0.01  -0.01   0.00     0.00   0.03   0.03     0.00  -0.03   0.00
    19   6     0.02   0.02  -0.04    -0.03   0.06  -0.06    -0.01  -0.05   0.06
    20   6     0.01  -0.05   0.02    -0.15  -0.05   0.31     0.13   0.06  -0.28
    21   6    -0.07  -0.02  -0.07     0.07  -0.03  -0.02    -0.04   0.04   0.05
    22   6     0.00  -0.01   0.04     0.00   0.00  -0.01     0.00   0.01   0.00
    23   6     0.07   0.07  -0.07     0.02   0.09   0.03    -0.06  -0.14   0.00
    24   6    -0.06   0.13   0.30     0.04   0.01  -0.02     0.00  -0.07  -0.12
    25   6     0.01   0.00   0.02     0.00   0.00   0.09     0.02  -0.02   0.08
    26   6     0.00   0.00  -0.02     0.00   0.00  -0.03    -0.10   0.04   0.00
    27   6    -0.01   0.00   0.02     0.00   0.00   0.09     0.02  -0.02  -0.08
    28   6     0.02   0.03  -0.04    -0.03   0.05   0.07    -0.02   0.02   0.04
    29   6    -0.03   0.05  -0.01     0.14   0.09  -0.29     0.11   0.11  -0.26
    30   6     0.00  -0.02   0.03     0.12  -0.09   0.07     0.12  -0.09   0.06
    31   6    -0.01   0.01   0.00    -0.01   0.01  -0.05    -0.02   0.02  -0.02
    32   6    -0.02  -0.03  -0.04     0.03  -0.05   0.07    -0.02   0.02  -0.04
    33   6     0.01  -0.01   0.00     0.01  -0.01  -0.05    -0.02   0.02   0.02
    34   6     0.00   0.02   0.03    -0.12   0.09   0.07     0.12  -0.09  -0.06
    35   6     0.03  -0.05  -0.01    -0.14  -0.09  -0.29     0.11   0.11   0.26
    36   6     0.00   0.00  -0.08     0.00   0.00   0.00    -0.03   0.01   0.00
    37   6     0.05   0.01   0.20     0.00   0.00  -0.01     0.02   0.00   0.04
    38   6     0.00   0.00   0.00     0.00   0.00  -0.01     0.01   0.01   0.00
    39   6    -0.05  -0.01   0.20     0.00   0.00  -0.01     0.02   0.00  -0.04
    40   6     0.07   0.02   0.10     0.02   0.01   0.02     0.08   0.01   0.04
    41   6    -0.05  -0.05   0.08     0.01   0.00  -0.04     0.00   0.01  -0.01
    42   6     0.00  -0.01  -0.20    -0.01  -0.01   0.02    -0.03  -0.01   0.00
    43   6    -0.07  -0.02   0.10    -0.02  -0.01   0.02     0.08   0.01  -0.04
    44   6     0.00   0.01  -0.20     0.01   0.01   0.02    -0.03  -0.01   0.00
    45   6     0.05   0.05   0.08    -0.01   0.00  -0.04     0.00   0.01   0.01
    46   6    -0.06   0.14  -0.27     0.06   0.02   0.02    -0.03  -0.08   0.10
    47   6    -0.07   0.16   0.17     0.08   0.02  -0.02     0.05   0.09   0.06
    48   6     0.03  -0.06   0.00    -0.15  -0.10   0.17    -0.12  -0.12   0.15
    49   6     0.06  -0.14  -0.27    -0.06  -0.02   0.02    -0.03  -0.08  -0.10
    50   6     0.01  -0.05  -0.02    -0.18  -0.06  -0.18    -0.16  -0.07  -0.16
    51   6    -0.08   0.15  -0.17     0.04   0.00   0.02    -0.02   0.07  -0.07
    52   6    -0.01   0.05  -0.02     0.18   0.06  -0.18    -0.16  -0.07   0.16
    53   6     0.08  -0.15  -0.17    -0.04   0.00   0.02    -0.02   0.07   0.07
    54   6    -0.03   0.06   0.00     0.15   0.10   0.17    -0.12  -0.12  -0.15
    55   6     0.07  -0.16   0.17    -0.08  -0.02  -0.02     0.05   0.09  -0.06
    56  15     0.00   0.00   0.00     0.00   0.00   0.00     0.00   0.00   0.00
                    139                    140                    141
                     A'                     A'                     A"
 Frequencies --   1466.4212              1480.6000              1493.7946
 Red. masses --     12.0006                12.0003                12.0000
 Frc consts  --     15.2045                15.4995                15.7766
 IR Inten    --     41.9080                23.1809                 2.5383
  Atom  AN      X      Y      Z        X      Y      Z        X      Y      Z
     1   6     0.02   0.07   0.00     0.02   0.09   0.00     0.00   0.00   0.03
     2   6     0.01  -0.03   0.02     0.01  -0.02  -0.03     0.00   0.00  -0.02
     3   6    -0.04   0.02   0.00    -0.03   0.01   0.00     0.00   0.00  -0.01
     4   6     0.01  -0.03  -0.02     0.01  -0.02   0.03     0.00   0.00  -0.02
     5   6     0.00  -0.08   0.05    -0.04  -0.09  -0.04    -0.04  -0.15  -0.02
     6   6    -0.07   0.06  -0.07     0.05   0.05   0.13     0.00   0.06   0.05
     7   6     0.07  -0.04  -0.01     0.21  -0.10  -0.01     0.23  -0.11   0.01
     8   6    -0.02   0.04   0.00    -0.03   0.04   0.00    -0.03   0.06  -0.01
     9   6    -0.12   0.02   0.00    -0.17   0.03   0.00     0.00   0.00  -0.02
    10   6     0.02   0.00  -0.09     0.04   0.02   0.02    -0.01   0.00  -0.01
    11   6     0.00  -0.03   0.00    -0.04  -0.09   0.00     0.00   0.00   0.02
    12   6     0.02   0.00   0.09     0.04   0.02  -0.02     0.01   0.00  -0.01
    13   6     0.14   0.00  -0.05     0.08  -0.02   0.02     0.16  -0.03   0.02
    14   6     0.06  -0.14   0.29    -0.08   0.02  -0.11    -0.04  -0.02   0.00
    15   6    -0.03   0.02  -0.06     0.08   0.13   0.04     0.08   0.16  -0.01
    16   6    -0.02   0.00   0.01    -0.05  -0.03  -0.01    -0.05  -0.03   0.01
    17   6     0.00  -0.08  -0.05    -0.04  -0.09   0.04     0.04   0.15  -0.02
    18   6    -0.02   0.04   0.00    -0.03   0.04   0.00     0.03  -0.06  -0.01
    19   6     0.07  -0.04   0.01     0.21  -0.10   0.01    -0.23   0.11   0.01
    20   6    -0.07   0.06   0.07     0.05   0.05  -0.13     0.00  -0.06   0.05
    21   6     0.14   0.00   0.05     0.08  -0.02  -0.02    -0.16   0.03   0.02
    22   6    -0.02   0.00  -0.01    -0.05  -0.03   0.01     0.05   0.03   0.01
    23   6    -0.03   0.02   0.06     0.08   0.13  -0.04    -0.08  -0.16  -0.01
    24   6     0.06  -0.14  -0.29    -0.08   0.02   0.11     0.04   0.02   0.00
    25   6    -0.01   0.01  -0.03    -0.02   0.02   0.03     0.01   0.00   0.02
    26   6     0.10  -0.04   0.00     0.15  -0.06   0.00     0.00   0.00  -0.05
    27   6    -0.01   0.01   0.03    -0.02   0.02  -0.03    -0.01   0.00   0.02
    28   6     0.04   0.11  -0.04     0.03   0.30   0.03     0.05   0.33  -0.01
    29   6    -0.05   0.01   0.06     0.10  -0.03  -0.13     0.05  -0.04  -0.06
    30   6    -0.08   0.02   0.01    -0.07   0.00   0.02    -0.13   0.03   0.01
    31   6     0.00  -0.01   0.02     0.02  -0.06   0.00     0.02  -0.07   0.03
    32   6     0.04   0.11   0.04     0.03   0.30  -0.03    -0.05  -0.33  -0.01
    33   6     0.00  -0.01  -0.02     0.02  -0.06   0.00    -0.02   0.07   0.03
    34   6    -0.08   0.02  -0.01    -0.07   0.00  -0.02     0.13  -0.03   0.01
    35   6    -0.05   0.01  -0.06     0.10  -0.03   0.13    -0.05   0.04  -0.06
    36   6     0.01  -0.01   0.00     0.03  -0.01   0.00     0.00   0.00  -0.03
    37   6    -0.02  -0.01   0.11    -0.01   0.00  -0.02     0.00   0.00   0.00
    38   6     0.04   0.02   0.00    -0.01  -0.01   0.00     0.00   0.00   0.01
    39   6    -0.02  -0.01  -0.11    -0.01   0.00   0.02     0.00   0.00   0.00
    40   6    -0.01   0.03   0.04    -0.21   0.04  -0.01    -0.22   0.05   0.00
    41   6    -0.11  -0.15   0.06    -0.10  -0.23  -0.03    -0.14  -0.29  -0.01
    42   6     0.02   0.02  -0.01     0.05   0.03  -0.01     0.06   0.04   0.02
    43   6    -0.01   0.03  -0.04    -0.21   0.04   0.01     0.22  -0.05   0.00
    44   6     0.02   0.02   0.01     0.05   0.03   0.01    -0.06  -0.04   0.02
    45   6    -0.11  -0.15  -0.06    -0.10  -0.23   0.03     0.14   0.29  -0.01
    46   6     0.11  -0.10   0.27     0.02   0.07  -0.09    -0.06  -0.04  -0.01
    47   6    -0.12   0.12   0.16    -0.01  -0.08  -0.06    -0.06  -0.04   0.00
    48   6     0.06   0.01  -0.04    -0.11   0.04   0.07    -0.06   0.06   0.03
    49   6     0.11  -0.10  -0.27     0.02   0.07   0.09     0.06   0.04  -0.01
    50   6     0.07  -0.07   0.04    -0.05  -0.08  -0.07     0.01  -0.08  -0.03
    51   6    -0.07   0.18  -0.17     0.11  -0.02   0.06     0.07   0.05   0.00
    52   6     0.07  -0.07  -0.04    -0.05  -0.08   0.07    -0.01   0.08  -0.03
    53   6    -0.07   0.18   0.17     0.11  -0.02  -0.06    -0.07  -0.05   0.00
    54   6     0.06   0.01   0.04    -0.11   0.04  -0.07     0.06  -0.06   0.03
    55   6    -0.12   0.12  -0.16    -0.01  -0.08   0.06     0.06   0.04   0.00
    56  15    -0.01   0.00   0.00     0.00   0.00   0.00     0.00   0.00   0.00
                    142                    143                    144
                     A'                     A"                     A'
 Frequencies --   1562.8570              1569.4452              1576.3574
 Red. masses --     12.0035                12.0001                12.0002
 Frc consts  --     17.2742                17.4151                17.5691
 IR Inten    --      1.0132                15.2990                 1.4312
  Atom  AN      X      Y      Z        X      Y      Z        X      Y      Z
     1   6    -0.03  -0.18   0.00     0.00   0.00  -0.01     0.01   0.04   0.00
     2   6     0.00   0.02   0.00     0.00   0.00  -0.01    -0.01   0.01  -0.02
     3   6     0.01   0.00   0.00     0.00   0.00   0.00     0.03  -0.01   0.00
     4   6     0.00   0.02   0.00     0.00   0.00  -0.01    -0.01   0.01   0.02
     5   6    -0.01  -0.06   0.00     0.03   0.12   0.04     0.06   0.33   0.02
     6   6    -0.01   0.01   0.00    -0.04  -0.01  -0.06    -0.03  -0.07  -0.08
     7   6     0.06  -0.03   0.01     0.00   0.00   0.02    -0.06   0.01   0.02
     8   6    -0.01   0.02  -0.02     0.00  -0.02   0.00     0.02  -0.06   0.00
     9   6     0.61  -0.09   0.00     0.00   0.00   0.04    -0.01   0.00   0.00
    10   6    -0.10  -0.03   0.01     0.01  -0.01  -0.10     0.00   0.00  -0.04
    11   6     0.04   0.14   0.00     0.00   0.00   0.03    -0.01  -0.03   0.00
    12   6    -0.10  -0.03  -0.01    -0.01   0.01  -0.10     0.00   0.00   0.04
    13   6     0.13  -0.02   0.01     0.07   0.01  -0.05    -0.02   0.02   0.01
    14   6     0.00  -0.01   0.02     0.07  -0.11   0.23     0.05   0.04   0.00
    15   6     0.02   0.05  -0.04    -0.09  -0.13  -0.05    -0.16  -0.31   0.00
    16   6    -0.02  -0.01   0.04     0.01   0.02   0.05     0.04   0.04   0.00
    17   6    -0.01  -0.06   0.00    -0.03  -0.12   0.04     0.06   0.33  -0.02
    18   6    -0.01   0.02   0.02     0.00   0.02   0.00     0.02  -0.06   0.00
    19   6     0.06  -0.03  -0.01     0.00   0.00   0.02    -0.06   0.01  -0.02
    20   6    -0.01   0.01   0.00     0.04   0.01  -0.06    -0.03  -0.07   0.08
    21   6     0.13  -0.02  -0.01    -0.07  -0.01  -0.05    -0.02   0.02  -0.01
    22   6    -0.02  -0.01  -0.04    -0.01  -0.02   0.05     0.04   0.04   0.00
    23   6     0.02   0.05   0.04     0.09   0.13  -0.05    -0.16  -0.31   0.00
    24   6     0.00  -0.01  -0.02    -0.07   0.11   0.23     0.05   0.04   0.00
    25   6     0.05  -0.05   0.03     0.00   0.00  -0.01     0.00   0.00   0.03
    26   6    -0.55   0.24   0.00     0.00   0.00   0.00     0.00   0.00   0.00
    27   6     0.05  -0.05  -0.03     0.00   0.00  -0.01     0.00   0.00  -0.03
    28   6     0.02   0.09  -0.04     0.00   0.03   0.01     0.05   0.27  -0.01
    29   6     0.00  -0.02   0.02     0.00   0.02  -0.02    -0.03  -0.06   0.07
    30   6    -0.11   0.05   0.00    -0.03   0.00   0.02     0.04  -0.03  -0.02
    31   6     0.01  -0.03   0.04     0.00   0.00   0.01     0.00  -0.03   0.00
    32   6     0.02   0.09   0.04     0.00  -0.03   0.01     0.05   0.27   0.01
    33   6     0.01  -0.03  -0.04     0.00   0.00   0.01     0.00  -0.03   0.00
    34   6    -0.11   0.05   0.00     0.03   0.00   0.02     0.04  -0.03   0.02
    35   6     0.00  -0.02  -0.02     0.00  -0.02  -0.02    -0.03  -0.06  -0.07
    36   6    -0.02   0.00   0.00     0.00   0.00   0.10    -0.02   0.00   0.00
    37   6    -0.01  -0.01   0.01    -0.05  -0.01  -0.32    -0.02  -0.01   0.01
    38   6     0.03   0.02   0.00     0.00   0.00   0.01     0.03   0.02   0.00
    39   6    -0.01  -0.01  -0.01     0.05   0.01  -0.32    -0.02  -0.01  -0.01
    40   6    -0.07   0.01  -0.01     0.05   0.00  -0.07     0.09   0.00  -0.03
    41   6    -0.04  -0.09   0.00    -0.04  -0.07  -0.06    -0.14  -0.25  -0.02
    42   6     0.02   0.01   0.01     0.00   0.03   0.41     0.02   0.03   0.03
    43   6    -0.07   0.01   0.01    -0.05   0.00  -0.07     0.09   0.00   0.03
    44   6     0.02   0.01  -0.01     0.00  -0.03   0.41     0.02   0.03  -0.03
    45   6    -0.04  -0.09   0.00     0.04   0.07  -0.06    -0.14  -0.25   0.02
    46   6     0.02   0.03  -0.02     0.00  -0.04   0.01     0.01   0.07  -0.07
    47   6    -0.01  -0.03  -0.01     0.03  -0.08  -0.04     0.01  -0.10  -0.07
    48   6     0.00   0.03  -0.01     0.02   0.00   0.00     0.06   0.06  -0.06
    49   6     0.02   0.03   0.02     0.00   0.04   0.01     0.01   0.07   0.07
    50   6     0.00  -0.02   0.00     0.02   0.00   0.04     0.04   0.08   0.07
    51   6     0.01   0.03  -0.01    -0.10   0.16  -0.13    -0.04  -0.04   0.02
    52   6     0.00  -0.02   0.00    -0.02   0.00   0.04     0.04   0.08  -0.07
    53   6     0.01   0.03   0.01     0.10  -0.16  -0.13    -0.04  -0.04  -0.02
    54   6     0.00   0.03   0.01    -0.02   0.00   0.00     0.06   0.06   0.06
    55   6    -0.01  -0.03   0.01    -0.03   0.08  -0.04     0.01  -0.10   0.07
    56  15     0.01  -0.01   0.00     0.00   0.00   0.00     0.00   0.00   0.00
                    145                    146                    147
                     A"                     A'                     A"
 Frequencies --   1577.8677              1603.5799              1606.0487
 Red. masses --     12.0000                12.0001                12.0002
 Frc consts  --     17.6024                18.1810                18.2371
 IR Inten    --      0.0980                 5.9181                 0.5155
  Atom  AN      X      Y      Z        X      Y      Z        X      Y      Z
     1   6     0.00   0.00   0.00     0.03   0.14   0.00     0.00   0.00  -0.03
     2   6     0.00  -0.01   0.01     0.01  -0.02   0.03     0.00   0.00   0.05
     3   6     0.00   0.00  -0.02    -0.09   0.03   0.00     0.00   0.00  -0.02
     4   6     0.00   0.01   0.01     0.01  -0.02  -0.03     0.00   0.00   0.05
     5   6    -0.06  -0.31  -0.02     0.00  -0.06  -0.01     0.00  -0.09  -0.02
     6   6     0.02   0.08   0.07     0.08   0.01   0.10     0.06   0.00   0.06
     7   6     0.07  -0.02  -0.01    -0.26   0.12  -0.03    -0.30   0.15  -0.02
     8   6    -0.02   0.06   0.01     0.03  -0.02   0.01     0.03  -0.02   0.00
     9   6     0.00   0.00  -0.02    -0.03   0.01   0.00     0.00   0.00   0.01
    10   6     0.00   0.00   0.01     0.03   0.01  -0.05     0.01   0.00  -0.04
    11   6     0.00   0.00   0.00    -0.06  -0.13   0.00     0.00   0.00   0.03
    12   6     0.00   0.00   0.01     0.03   0.01   0.05    -0.01   0.00  -0.04
    13   6     0.04  -0.02  -0.02     0.27  -0.03  -0.01     0.30  -0.04   0.02
    14   6    -0.02  -0.08   0.09    -0.02  -0.06   0.09    -0.05  -0.01  -0.01
    15   6     0.14   0.28  -0.02     0.00   0.04  -0.01     0.01   0.05   0.00
    16   6    -0.04  -0.03   0.01    -0.04  -0.01   0.02    -0.05  -0.02   0.01
    17   6     0.06   0.31  -0.02     0.00  -0.06   0.01     0.00   0.09  -0.02
    18   6     0.02  -0.06   0.01     0.03  -0.02  -0.01    -0.03   0.02   0.00
    19   6    -0.07   0.02  -0.01    -0.26   0.12   0.03     0.30  -0.15  -0.02
    20   6    -0.02  -0.08   0.07     0.08   0.01  -0.10    -0.06   0.00   0.06
    21   6    -0.04   0.02  -0.02     0.27  -0.03   0.01    -0.30   0.04   0.02
    22   6     0.04   0.03   0.01    -0.04  -0.01  -0.02     0.05   0.02   0.01
    23   6    -0.14  -0.28  -0.02     0.00   0.04   0.01    -0.01  -0.05   0.00
    24   6     0.02   0.08   0.09    -0.02  -0.06  -0.09     0.05   0.01  -0.01
    25   6     0.00   0.00  -0.04    -0.01   0.01  -0.04     0.00   0.01  -0.03
    26   6     0.00   0.00   0.03     0.04  -0.02   0.00     0.00   0.00   0.01
    27   6     0.00   0.00  -0.04    -0.01   0.01   0.04     0.00  -0.01  -0.03
    28   6    -0.05  -0.28   0.02     0.02  -0.01   0.01     0.02   0.03   0.01
    29   6     0.03   0.06  -0.07     0.01  -0.03   0.01     0.05  -0.02  -0.04
    30   6    -0.05   0.04   0.03    -0.24   0.11   0.00    -0.27   0.12   0.01
    31   6     0.00   0.04   0.00     0.02  -0.02   0.01     0.03  -0.04   0.01
    32   6     0.05   0.28   0.02     0.02  -0.01  -0.01    -0.02  -0.03   0.01
    33   6     0.00  -0.04   0.00     0.02  -0.02  -0.01    -0.03   0.04   0.01
    34   6     0.05  -0.04   0.03    -0.24   0.11   0.00     0.27  -0.12   0.01
    35   6    -0.03  -0.06  -0.07     0.01  -0.03  -0.01    -0.05   0.02  -0.04
    36   6     0.00   0.00   0.04     0.11  -0.02   0.00     0.00   0.00  -0.01
    37   6     0.00   0.01  -0.12    -0.01   0.00  -0.02     0.00   0.00   0.06
    38   6     0.00   0.00   0.04    -0.01  -0.01   0.00     0.00   0.00  -0.04
    39   6     0.00  -0.01  -0.12    -0.01   0.00   0.02     0.00   0.00   0.06
    40   6    -0.09   0.00   0.00     0.28  -0.04  -0.02     0.33  -0.04  -0.01
    41   6     0.13   0.24   0.00    -0.02  -0.01  -0.03    -0.04  -0.05  -0.01
    42   6    -0.02  -0.02   0.10    -0.03  -0.01   0.02    -0.04  -0.01  -0.02
    43   6     0.09   0.00   0.00     0.28  -0.04   0.02    -0.33   0.04  -0.01
    44   6     0.02   0.02   0.10    -0.03  -0.01  -0.02     0.04   0.01  -0.02
    45   6    -0.13  -0.24   0.00    -0.02  -0.01   0.03     0.04   0.05  -0.01
    46   6     0.02   0.05  -0.05    -0.08   0.07  -0.13     0.06  -0.03   0.06
    47   6     0.01   0.06   0.05     0.11  -0.14  -0.11     0.07  -0.06  -0.06
    48   6    -0.05  -0.06   0.06     0.01   0.04   0.01    -0.06   0.01   0.04
    49   6    -0.02  -0.05  -0.05    -0.08   0.07   0.13    -0.06   0.03   0.06
    50   6    -0.05  -0.09  -0.06    -0.14  -0.05  -0.08    -0.09  -0.02  -0.06
    51   6     0.01   0.11  -0.07    -0.01   0.11  -0.05     0.05   0.01   0.02
    52   6     0.05   0.09  -0.06    -0.14  -0.05   0.08     0.09   0.02  -0.06
    53   6    -0.01  -0.11  -0.07    -0.01   0.11   0.05    -0.05  -0.01   0.02
    54   6     0.05   0.06   0.06     0.01   0.04  -0.01     0.06  -0.01   0.04
    55   6    -0.01  -0.06   0.05     0.11  -0.14   0.11    -0.07   0.06  -0.06
    56  15     0.00   0.00   0.00     0.00   0.00   0.00     0.00   0.00   0.00
                    148                    149                    150
                     A'                     A"                     A'
 Frequencies --   1606.5072              1614.0871              1622.2459
 Red. masses --     12.0002                12.0001                12.0003
 Frc consts  --     18.2475                18.4199                18.6069
 IR Inten    --      1.5284                 9.4519                 1.5891
  Atom  AN      X      Y      Z        X      Y      Z        X      Y      Z
     1   6     0.00  -0.02   0.00     0.00   0.00   0.03     0.09   0.34   0.00
     2   6     0.01  -0.01   0.04     0.00   0.00  -0.06     0.03  -0.06  -0.05
     3   6    -0.19   0.09   0.00     0.00   0.00   0.02    -0.25   0.11   0.00
     4   6     0.01  -0.01  -0.04     0.00   0.00  -0.06     0.03  -0.06   0.05
     5   6     0.01  -0.03   0.01    -0.02   0.05  -0.05     0.00   0.11  -0.03
     6   6    -0.04  -0.04  -0.09     0.14   0.07   0.25     0.07   0.04   0.16
     7   6    -0.17   0.09   0.00     0.04  -0.04  -0.04     0.09  -0.06  -0.05
     8   6     0.01  -0.02  -0.02     0.00   0.00   0.02    -0.01   0.00   0.02
     9   6     0.03   0.00   0.00     0.00   0.00   0.00     0.16  -0.01   0.00
    10   6     0.00   0.00   0.02     0.00   0.01   0.03     0.02   0.03   0.02
    11   6     0.00   0.01   0.00     0.00   0.00  -0.01    -0.20  -0.35   0.00
    12   6     0.00   0.00  -0.02     0.00  -0.01   0.03     0.02   0.03  -0.02
    13   6     0.09  -0.03   0.04     0.00   0.01   0.01    -0.03   0.00   0.01
    14   6    -0.07   0.11  -0.20     0.02  -0.04   0.07    -0.02   0.06  -0.10
    15   6     0.01   0.01   0.03    -0.02  -0.02   0.01    -0.02  -0.07   0.02
    16   6    -0.02   0.00  -0.01     0.01   0.00  -0.05     0.01   0.00   0.04
    17   6     0.01  -0.03  -0.01     0.02  -0.05  -0.05     0.00   0.11   0.03
    18   6     0.01  -0.02   0.02     0.00   0.00   0.02    -0.01   0.00  -0.02
    19   6    -0.17   0.09   0.00    -0.04   0.04  -0.04     0.09  -0.06   0.05
    20   6    -0.04  -0.04   0.09    -0.14  -0.07   0.25     0.07   0.04  -0.16
    21   6     0.09  -0.03  -0.04     0.00  -0.01   0.01    -0.03   0.00  -0.01
    22   6    -0.02   0.00   0.01    -0.01   0.00  -0.05     0.01   0.00  -0.04
    23   6     0.01   0.01  -0.03     0.02   0.02   0.01    -0.02  -0.07  -0.02
    24   6    -0.07   0.11   0.20    -0.02   0.04   0.07    -0.02   0.06   0.10
    25   6     0.00   0.00   0.03     0.00   0.00  -0.06     0.01  -0.01  -0.04
    26   6    -0.03   0.01   0.00     0.00   0.00   0.03    -0.10   0.04   0.00
    27   6     0.00   0.00  -0.03     0.00   0.00  -0.06     0.01  -0.01   0.04
    28   6     0.01   0.07   0.00     0.02  -0.02  -0.05     0.00  -0.07  -0.05
    29   6     0.08   0.03  -0.12    -0.15  -0.09   0.26    -0.10  -0.05   0.18
    30   6    -0.09   0.03   0.02     0.00   0.03  -0.06     0.01   0.02  -0.05
    31   6     0.02  -0.02  -0.01    -0.01   0.00   0.04     0.00   0.01   0.03
    32   6     0.01   0.07   0.00    -0.02   0.02  -0.05     0.00  -0.07   0.05
    33   6     0.02  -0.02   0.01     0.01   0.00   0.04     0.00   0.01  -0.03
    34   6    -0.09   0.03  -0.02     0.00  -0.03  -0.06     0.01   0.02   0.05
    35   6     0.08   0.03   0.12     0.15   0.09   0.26    -0.10  -0.05  -0.18
    36   6     0.19  -0.04   0.00     0.00   0.00   0.00     0.28  -0.05   0.00
    37   6    -0.02   0.00   0.14     0.00   0.00   0.02    -0.03   0.00   0.06
    38   6     0.01   0.01   0.00     0.00   0.00   0.01    -0.02  -0.01   0.00
    39   6    -0.02   0.00  -0.14     0.00   0.00   0.02    -0.03   0.00  -0.06
    40   6     0.20  -0.01   0.04    -0.06   0.00   0.00    -0.09   0.01   0.04
    41   6    -0.06  -0.07   0.04     0.02   0.02   0.01     0.03   0.06   0.05
    42   6    -0.01   0.00  -0.09     0.00   0.00  -0.06     0.01  -0.01  -0.10
    43   6     0.20  -0.01  -0.04     0.06   0.00   0.00    -0.09   0.01  -0.04
    44   6    -0.01   0.00   0.09     0.00   0.00  -0.06     0.01  -0.01   0.10
    45   6    -0.06  -0.07  -0.04    -0.02  -0.02   0.01     0.03   0.06  -0.05
    46   6     0.04  -0.10   0.18     0.03  -0.06   0.11     0.03  -0.05   0.08
    47   6    -0.08   0.18   0.11     0.07  -0.14  -0.07    -0.04   0.06   0.06
    48   6    -0.16  -0.07   0.08     0.26   0.14  -0.16     0.14   0.06  -0.11
    49   6     0.04  -0.10  -0.18    -0.03   0.06   0.11     0.03  -0.05  -0.08
    50   6     0.11   0.08   0.05    -0.24  -0.12  -0.15    -0.11  -0.06  -0.09
    51   6     0.12  -0.20   0.13    -0.06   0.12  -0.05     0.02  -0.06   0.06
    52   6     0.11   0.08  -0.05     0.24   0.12  -0.15    -0.11  -0.06   0.09
    53   6     0.12  -0.20  -0.13     0.06  -0.12  -0.05     0.02  -0.06  -0.06
    54   6    -0.16  -0.07  -0.08    -0.26  -0.14  -0.16     0.14   0.06   0.11
    55   6    -0.08   0.18  -0.11    -0.07   0.14  -0.07    -0.04   0.06  -0.06
    56  15     0.00   0.00   0.00     0.00   0.00   0.00     0.00   0.00   0.00
                    151                    152                    153
                     A'                     A"                     A'
 Frequencies --   1629.5107              1633.3340              1648.3594
 Red. masses --     12.0005                12.0001                12.0007
 Frc consts  --     18.7744                18.8619                19.2115
 IR Inten    --      1.1051                 8.6913                 4.2752
  Atom  AN      X      Y      Z        X      Y      Z        X      Y      Z
     1   6     0.07   0.30   0.00     0.00   0.00  -0.02    -0.02  -0.14   0.00
     2   6     0.02  -0.05   0.03    -0.01   0.00   0.07     0.02  -0.01   0.04
     3   6    -0.19   0.07   0.00     0.00   0.00  -0.02    -0.30   0.15   0.00
     4   6     0.02  -0.05  -0.03     0.01   0.00   0.07     0.02  -0.01  -0.04
     5   6     0.02   0.01   0.06    -0.01  -0.10   0.04    -0.03  -0.16   0.01
     6   6    -0.12  -0.04  -0.20    -0.05  -0.03  -0.12     0.02   0.02   0.02
     7   6     0.06  -0.01   0.04    -0.03   0.03   0.04    -0.11   0.06   0.01
     8   6     0.00   0.00  -0.01     0.00   0.01  -0.06     0.01   0.01  -0.06
     9   6     0.11   0.00   0.00     0.00   0.00   0.00     0.01   0.00   0.00
    10   6     0.02   0.02  -0.02     0.00   0.00   0.00    -0.02  -0.01   0.07
    11   6    -0.16  -0.28   0.00     0.00   0.00   0.00     0.05   0.11   0.00
    12   6     0.02   0.02   0.02     0.00   0.00   0.00    -0.02  -0.01  -0.07
    13   6    -0.02   0.01  -0.06    -0.12   0.03  -0.05    -0.29   0.04  -0.01
    14   6     0.04  -0.07   0.14     0.05  -0.10   0.18     0.03  -0.03   0.04
    15   6    -0.02  -0.03  -0.05     0.04   0.08  -0.05     0.09   0.15  -0.01
    16   6     0.01   0.00   0.06     0.01   0.00   0.01     0.02  -0.01  -0.03
    17   6     0.02   0.01  -0.06     0.01   0.10   0.04    -0.03  -0.16  -0.01
    18   6     0.00   0.00   0.01     0.00  -0.01  -0.06     0.01   0.01   0.06
    19   6     0.06  -0.01  -0.04     0.03  -0.03   0.04    -0.11   0.06  -0.01
    20   6    -0.12  -0.04   0.20     0.05   0.03  -0.12     0.02   0.02  -0.02
    21   6    -0.02   0.01   0.06     0.12  -0.03  -0.05    -0.29   0.04   0.01
    22   6     0.01   0.00  -0.06    -0.01   0.00   0.01     0.02  -0.01   0.03
    23   6    -0.02  -0.03   0.05    -0.04  -0.08  -0.05     0.09   0.15   0.01
    24   6     0.04  -0.07  -0.14    -0.05   0.10   0.18     0.03  -0.03  -0.04
    25   6     0.01  -0.01   0.05     0.00   0.00   0.09     0.00  -0.01   0.07
    26   6    -0.10   0.04   0.00     0.00   0.00  -0.03    -0.02   0.01   0.00
    27   6     0.01  -0.01  -0.05     0.00   0.00   0.09     0.00  -0.01  -0.07
    28   6    -0.02  -0.04   0.04    -0.01   0.05   0.04     0.01   0.14   0.00
    29   6     0.10   0.08  -0.20     0.05   0.03  -0.11    -0.05  -0.01   0.04
    30   6     0.04  -0.04   0.06     0.12  -0.07   0.05     0.26  -0.12   0.00
    31   6     0.00   0.01  -0.02     0.00   0.00  -0.08    -0.02   0.01  -0.03
    32   6    -0.02  -0.04  -0.04     0.01  -0.05   0.04     0.01   0.14   0.00
    33   6     0.00   0.01   0.02     0.00   0.00  -0.08    -0.02   0.01   0.03
    34   6     0.04  -0.04  -0.06    -0.12   0.07   0.05     0.26  -0.12   0.00
    35   6     0.10   0.08   0.20    -0.05  -0.03  -0.11    -0.05  -0.01  -0.04
    36   6     0.23  -0.04   0.00     0.00   0.00  -0.03     0.32  -0.06   0.00
    37   6    -0.02   0.00  -0.02     0.02   0.00   0.15    -0.04  -0.01   0.08
    38   6    -0.04  -0.02   0.00     0.00   0.00  -0.01    -0.01  -0.01   0.00
    39   6    -0.02   0.00   0.02    -0.02   0.00   0.15    -0.04  -0.01  -0.08
    40   6    -0.10   0.00  -0.03    -0.02  -0.02  -0.03     0.12  -0.01   0.00
    41   6     0.05   0.06  -0.03     0.02  -0.01  -0.04    -0.06  -0.11   0.01
    42   6     0.01  -0.01  -0.04     0.01  -0.01  -0.20     0.00   0.00  -0.08
    43   6    -0.10   0.00   0.03     0.02   0.02  -0.03     0.12  -0.01   0.00
    44   6     0.01  -0.01   0.04    -0.01   0.01  -0.20     0.00   0.00   0.08
    45   6     0.05   0.06   0.03    -0.02   0.01  -0.04    -0.06  -0.11  -0.01
    46   6    -0.03   0.06  -0.14     0.08  -0.15   0.29    -0.01   0.04  -0.05
    47   6     0.03  -0.07  -0.07     0.11  -0.21  -0.17     0.03  -0.07  -0.04
    48   6    -0.15  -0.09   0.12    -0.04  -0.02   0.06     0.09   0.03  -0.04
    49   6    -0.03   0.06   0.14    -0.08   0.15   0.29    -0.01   0.04   0.05
    50   6     0.16   0.08   0.13     0.04   0.03   0.06    -0.05  -0.03  -0.03
    51   6    -0.04   0.07  -0.08    -0.09   0.16  -0.12    -0.05   0.08  -0.05
    52   6     0.16   0.08  -0.13    -0.04  -0.03   0.06    -0.05  -0.03   0.03
    53   6    -0.04   0.07   0.08     0.09  -0.16  -0.12    -0.05   0.08   0.05
    54   6    -0.15  -0.09  -0.12     0.04   0.02   0.06     0.09   0.03   0.04
    55   6     0.03  -0.07   0.07    -0.11   0.21  -0.17     0.03  -0.07   0.04
    56  15     0.01   0.00   0.00     0.00   0.00   0.00     0.01   0.00   0.00
                    154                    155                    156
                     A"                     A'                     A"
 Frequencies --   1654.8581              1678.2408              1753.5652
 Red. masses --     12.0002                12.0006                12.0001
 Frc consts  --     19.3625                19.9142                21.7409
 IR Inten    --      1.6596                 4.5313                21.0662
  Atom  AN      X      Y      Z        X      Y      Z        X      Y      Z
     1   6     0.00   0.00  -0.02     0.07   0.38   0.00     0.00   0.00  -0.01
     2   6     0.00   0.00   0.06    -0.02  -0.01   0.02     0.00   0.00  -0.01
     3   6     0.00   0.00  -0.02     0.34  -0.18   0.00     0.00   0.00   0.00
     4   6     0.00   0.00   0.06    -0.02  -0.01  -0.02     0.00   0.00  -0.01
     5   6    -0.03  -0.20  -0.01    -0.01  -0.15  -0.01    -0.01  -0.03  -0.02
     6   6     0.03   0.03   0.04     0.00   0.00  -0.02     0.03  -0.01   0.03
     7   6    -0.18   0.09  -0.01    -0.12   0.07  -0.02    -0.01   0.01   0.00
     8   6     0.01   0.01  -0.02     0.01   0.01   0.08     0.00   0.01   0.02
     9   6     0.00   0.00  -0.03     0.15  -0.01   0.00     0.00   0.00   0.09
    10   6    -0.01   0.01   0.11     0.02   0.02   0.03     0.03  -0.05  -0.44
    11   6     0.00   0.00  -0.04    -0.19  -0.33   0.00     0.00   0.00   0.10
    12   6     0.01  -0.01   0.11     0.02   0.02  -0.03    -0.03   0.05  -0.44
    13   6    -0.27   0.03   0.01    -0.16   0.01  -0.02    -0.10   0.00  -0.04
    14   6     0.01   0.00  -0.03    -0.01   0.01  -0.04    -0.01   0.03  -0.11
    15   6     0.11   0.18   0.02     0.08   0.13   0.00     0.05   0.07  -0.03
    16   6     0.02  -0.01  -0.07     0.00  -0.01   0.06    -0.01   0.01   0.49
    17   6     0.03   0.20  -0.01    -0.01  -0.15   0.01     0.01   0.03  -0.02
    18   6    -0.01  -0.01  -0.02     0.01   0.01  -0.08     0.00  -0.01   0.02
    19   6     0.18  -0.09  -0.01    -0.12   0.07   0.02     0.01  -0.01   0.00
    20   6    -0.03  -0.03   0.04     0.00   0.00   0.02    -0.03   0.01   0.03
    21   6     0.27  -0.03   0.01    -0.16   0.01   0.02     0.10   0.00  -0.04
    22   6    -0.02   0.01  -0.07     0.00  -0.01  -0.06     0.01  -0.01   0.49
    23   6    -0.11  -0.18   0.02     0.08   0.13   0.00    -0.05  -0.07  -0.03
    24   6    -0.01   0.00  -0.03    -0.01   0.01   0.04     0.01  -0.03  -0.11
    25   6     0.00  -0.01   0.06     0.01  -0.01   0.04     0.00   0.00   0.05
    26   6     0.00   0.00  -0.03    -0.11   0.05   0.00     0.00   0.00  -0.02
    27   6     0.00   0.01   0.06     0.01  -0.01  -0.04     0.00   0.00   0.05
    28   6     0.02   0.16  -0.01     0.01   0.09   0.00     0.00   0.00   0.01
    29   6    -0.05   0.00   0.05     0.00   0.01  -0.01    -0.02  -0.03   0.05
    30   6     0.24  -0.12   0.00     0.13  -0.07   0.00     0.04  -0.02  -0.01
    31   6    -0.01   0.00  -0.04    -0.01   0.00   0.00     0.00   0.01  -0.05
    32   6    -0.02  -0.16  -0.01     0.01   0.09   0.00     0.00   0.00   0.01
    33   6     0.01   0.00  -0.04    -0.01   0.00   0.00     0.00  -0.01  -0.05
    34   6    -0.24   0.12   0.00     0.13  -0.07   0.00    -0.04   0.02  -0.01
    35   6     0.05   0.00   0.05     0.00   0.01   0.01     0.02   0.03   0.05
    36   6     0.00   0.00   0.02    -0.36   0.07   0.00     0.00   0.00   0.00
    37   6    -0.02  -0.01  -0.07     0.03   0.00  -0.03     0.00   0.00   0.01
    38   6     0.00   0.00  -0.02     0.04   0.03   0.00     0.00   0.00   0.00
    39   6     0.02   0.01  -0.07     0.03   0.00   0.03     0.00   0.00   0.01
    40   6     0.23  -0.01   0.01     0.15  -0.01   0.00     0.01   0.00   0.00
    41   6    -0.11  -0.16   0.01    -0.06  -0.09  -0.01     0.00  -0.01   0.00
    42   6    -0.01   0.02   0.15    -0.01   0.01   0.10     0.00   0.00  -0.01
    43   6    -0.23   0.01   0.01     0.15  -0.01   0.00    -0.01   0.00   0.00
    44   6     0.01  -0.02   0.15    -0.01   0.01  -0.10     0.00   0.00  -0.01
    45   6     0.11   0.16   0.01    -0.06  -0.09   0.01     0.00   0.01   0.00
    46   6    -0.02   0.05  -0.13     0.01  -0.03   0.08     0.00  -0.01   0.01
    47   6    -0.02   0.04   0.05    -0.01   0.03   0.03     0.01  -0.02  -0.01
    48   6     0.08   0.02  -0.05     0.00  -0.01   0.00     0.04   0.03  -0.03
    49   6     0.02  -0.05  -0.13     0.01  -0.03  -0.08     0.00   0.01   0.01
    50   6    -0.05  -0.04  -0.04     0.00  -0.01   0.00    -0.04  -0.01  -0.03
    51   6    -0.02   0.01  -0.01     0.00  -0.01   0.01     0.01  -0.03   0.04
    52   6     0.05   0.04  -0.04     0.00  -0.01   0.00     0.04   0.01  -0.03
    53   6     0.02  -0.01  -0.01     0.00  -0.01  -0.01    -0.01   0.03   0.04
    54   6    -0.08  -0.02  -0.05     0.00  -0.01   0.00    -0.04  -0.03  -0.03
    55   6     0.02  -0.04   0.05    -0.01   0.03  -0.03    -0.01   0.02  -0.01
    56  15     0.00   0.00   0.00     0.00  -0.01   0.00     0.00   0.00   0.00
                    157                    158                    159
                     A'                     A"                     A"
 Frequencies --   1758.4469              1763.9782              1786.2079
 Red. masses --     12.0008                12.0023                12.0000
 Frc consts  --     21.8635                22.0040                22.5577
 IR Inten    --      5.0973                 1.5209                10.7879
  Atom  AN      X      Y      Z        X      Y      Z        X      Y      Z
     1   6     0.00   0.03   0.00     0.00   0.00  -0.01     0.00   0.00   0.10
     2   6    -0.01   0.01   0.03     0.00   0.00   0.03     0.03   0.02  -0.45
     3   6     0.16  -0.08   0.00     0.00   0.00  -0.01     0.00   0.00   0.10
     4   6    -0.01   0.01  -0.03     0.00   0.00   0.03    -0.03  -0.02  -0.45
     5   6     0.00   0.00   0.00     0.00   0.00   0.00     0.00  -0.08  -0.04
     6   6     0.00   0.00   0.00     0.00  -0.01   0.00    -0.03  -0.02  -0.10
     7   6     0.00   0.00  -0.01    -0.02   0.01   0.01    -0.06   0.04  -0.03
     8   6     0.00  -0.01  -0.01     0.00   0.00  -0.03     0.01   0.01   0.50
     9   6    -0.01   0.01   0.00     0.00   0.00   0.00     0.00   0.00  -0.01
    10   6     0.00   0.01   0.06     0.01   0.00  -0.04    -0.01   0.00   0.02
    11   6    -0.02  -0.02   0.00     0.00   0.00   0.00     0.00   0.00  -0.01
    12   6     0.00   0.01  -0.06    -0.01   0.00  -0.04     0.01   0.00   0.02
    13   6     0.02   0.00   0.00    -0.07   0.01  -0.02    -0.01   0.00   0.00
    14   6     0.00  -0.01   0.02    -0.01  -0.01   0.01     0.01   0.00   0.02
    15   6    -0.01   0.00   0.00     0.01   0.01   0.00     0.02   0.03  -0.01
    16   6     0.00   0.00  -0.05     0.01   0.01   0.05    -0.01   0.00  -0.01
    17   6     0.00   0.00   0.00     0.00   0.00   0.00     0.00   0.08  -0.04
    18   6     0.00  -0.01   0.01     0.00   0.00  -0.03    -0.01  -0.01   0.50
    19   6     0.00   0.00   0.01     0.02  -0.01   0.01     0.06  -0.04  -0.03
    20   6     0.00   0.00   0.00     0.00   0.01   0.00     0.03   0.02  -0.10
    21   6     0.02   0.00   0.00     0.07  -0.01  -0.02     0.01   0.00   0.00
    22   6     0.00   0.00   0.05    -0.01  -0.01   0.05     0.01   0.00  -0.01
    23   6    -0.01   0.00   0.00    -0.01  -0.01   0.00    -0.02  -0.03  -0.01
    24   6     0.00  -0.01  -0.02     0.01   0.01   0.01    -0.01   0.00   0.02
    25   6    -0.01   0.00   0.08     0.00   0.00  -0.43     0.00   0.00  -0.02
    26   6     0.01   0.00   0.00     0.00   0.00   0.11     0.00   0.00   0.00
    27   6    -0.01   0.00  -0.08     0.00   0.00  -0.43     0.00   0.00  -0.02
    28   6     0.00  -0.02   0.00     0.00   0.07  -0.03     0.00   0.02   0.00
    29   6     0.00  -0.01   0.01     0.04   0.02  -0.11     0.00   0.00  -0.01
    30   6    -0.02   0.01   0.01     0.09  -0.06  -0.04     0.01  -0.01   0.00
    31   6     0.01   0.00  -0.09    -0.06   0.00   0.50     0.00   0.00   0.02
    32   6     0.00  -0.02   0.00     0.00  -0.07  -0.03     0.00  -0.02   0.00
    33   6     0.01   0.00   0.09     0.06   0.00   0.50     0.00   0.00   0.02
    34   6    -0.02   0.01  -0.01    -0.09   0.06  -0.04    -0.01   0.01   0.00
    35   6     0.00  -0.01  -0.01    -0.04  -0.02  -0.11     0.00   0.00  -0.01
    36   6    -0.26   0.01   0.00     0.00   0.00  -0.01     0.00   0.00  -0.01
    37   6     0.02  -0.01   0.48     0.00   0.00   0.02    -0.01   0.00   0.02
    38   6     0.10   0.07   0.00     0.00   0.00   0.00     0.00   0.00  -0.01
    39   6     0.02  -0.01  -0.48     0.00   0.00   0.02     0.01   0.00   0.02
    40   6    -0.04  -0.01   0.02     0.02   0.00   0.00     0.02   0.00   0.00
    41   6     0.04   0.04   0.02     0.00   0.00   0.00    -0.01  -0.01   0.00
    42   6     0.00  -0.02  -0.41     0.00   0.00  -0.03     0.00   0.00  -0.01
    43   6    -0.04  -0.01  -0.02    -0.02   0.00   0.00    -0.02   0.00   0.00
    44   6     0.00  -0.02   0.41     0.00   0.00  -0.03     0.00   0.00  -0.01
    45   6     0.04   0.04  -0.02     0.00   0.00   0.00     0.01   0.01   0.00
    46   6    -0.02   0.04  -0.11     0.02  -0.01   0.03     0.00  -0.02   0.02
    47   6     0.03  -0.05  -0.05     0.02  -0.02  -0.02     0.00  -0.02  -0.02
    48   6     0.01   0.01   0.00    -0.03  -0.02   0.04     0.00   0.00   0.00
    49   6    -0.02   0.04   0.11    -0.02   0.01   0.03     0.00   0.02   0.02
    50   6    -0.01   0.00   0.00     0.00   0.00   0.00     0.03   0.02   0.04
    51   6    -0.01   0.02  -0.01     0.00   0.01  -0.01    -0.01   0.01  -0.02
    52   6    -0.01   0.00   0.00     0.00   0.00   0.00    -0.03  -0.02   0.04
    53   6    -0.01   0.02   0.01     0.00  -0.01  -0.01     0.01  -0.01  -0.02
    54   6     0.01   0.01   0.00     0.03   0.02   0.04     0.00   0.00   0.00
    55   6     0.03  -0.05   0.05    -0.02   0.02  -0.02     0.00   0.02  -0.02
    56  15     0.00  -0.01   0.00     0.00   0.00   0.01     0.00   0.00   0.00
                    160                    161                    162
                     A'                     A'                     A'
 Frequencies --   1796.0229              1828.6334              1851.3120
 Red. masses --     12.0034                12.0012                12.0000
 Frc consts  --     22.8127                23.6443                24.2321
 IR Inten    --      5.7636                 0.7264                 0.5260
  Atom  AN      X      Y      Z        X      Y      Z        X      Y      Z
     1   6     0.00  -0.03   0.00    -0.01   0.04   0.00     0.00   0.08   0.00
     2   6     0.00   0.00  -0.05    -0.01   0.00   0.16    -0.02  -0.01   0.48
     3   6     0.00   0.00   0.00     0.03  -0.03   0.00     0.07  -0.06   0.00
     4   6     0.00   0.00   0.05    -0.01   0.00  -0.16    -0.02  -0.01  -0.48
     5   6     0.00  -0.01  -0.01     0.00   0.03   0.01     0.00   0.05   0.03
     6   6     0.01  -0.01  -0.01     0.00   0.01   0.02     0.02   0.01   0.08
     7   6    -0.01   0.01   0.00     0.00  -0.01   0.01     0.04  -0.03   0.03
     8   6     0.00   0.00   0.05     0.00  -0.01  -0.14    -0.01  -0.01  -0.44
     9   6     0.00  -0.02   0.00     0.08   0.00   0.00    -0.02   0.00   0.00
    10   6     0.00  -0.03  -0.28    -0.03   0.03   0.39     0.00  -0.02  -0.16
    11   6     0.05   0.05   0.00    -0.06  -0.06   0.00     0.01   0.02   0.00
    12   6     0.00  -0.03   0.28    -0.03   0.03  -0.39     0.00  -0.02   0.16
    13   6    -0.06   0.00  -0.02     0.02   0.01   0.02    -0.01   0.00  -0.02
    14   6    -0.01   0.01  -0.04     0.00  -0.02   0.06    -0.01   0.01  -0.03
    15   6     0.02   0.02  -0.01    -0.03  -0.03   0.03     0.00   0.00  -0.01
    16   6     0.00   0.01   0.26     0.02  -0.01  -0.35     0.00   0.01   0.15
    17   6     0.00  -0.01   0.01     0.00   0.03  -0.01     0.00   0.05  -0.03
    18   6     0.00   0.00  -0.05     0.00  -0.01   0.14    -0.01  -0.01   0.44
    19   6    -0.01   0.01   0.00     0.00  -0.01  -0.01     0.04  -0.03  -0.03
    20   6     0.01  -0.01   0.01     0.00   0.01  -0.02     0.02   0.01  -0.08
    21   6    -0.06   0.00   0.02     0.02   0.01  -0.02    -0.01   0.00   0.02
    22   6     0.00   0.01  -0.26     0.02  -0.01   0.35     0.00   0.01  -0.15
    23   6     0.02   0.02   0.01    -0.03  -0.03  -0.03     0.00   0.00   0.01
    24   6    -0.01   0.01   0.04     0.00  -0.02  -0.06    -0.01   0.01   0.03
    25   6     0.01   0.00  -0.38     0.00   0.01  -0.28     0.00   0.00   0.04
    26   6     0.02  -0.02   0.00     0.03  -0.01   0.00    -0.01   0.00   0.00
    27   6     0.01   0.00   0.38     0.00   0.01   0.28     0.00   0.00  -0.04
    28   6    -0.01   0.04  -0.02     0.00   0.03  -0.02     0.00  -0.01   0.00
    29   6     0.03   0.00  -0.07     0.02   0.02  -0.05     0.00   0.00   0.01
    30   6     0.06  -0.04  -0.03     0.02  -0.02  -0.02     0.00   0.00   0.00
    31   6    -0.04   0.00   0.39    -0.02  -0.01   0.28     0.00   0.00  -0.04
    32   6    -0.01   0.04   0.02     0.00   0.03   0.02     0.00  -0.01   0.00
    33   6    -0.04   0.00  -0.39    -0.02  -0.01  -0.28     0.00   0.00   0.04
    34   6     0.06  -0.04   0.03     0.02  -0.02   0.02     0.00   0.00   0.00
    35   6     0.03   0.00   0.07     0.02   0.02   0.05     0.00   0.00  -0.01
    36   6    -0.03   0.00   0.00    -0.02   0.00   0.00    -0.01  -0.01   0.00
    37   6     0.00   0.00   0.11     0.00   0.00   0.00    -0.01   0.00  -0.02
    38   6     0.02   0.02   0.00     0.01   0.01   0.00     0.00   0.00   0.00
    39   6     0.00   0.00  -0.11     0.00   0.00   0.00    -0.01   0.00   0.02
    40   6     0.00   0.00   0.01     0.01   0.00   0.00    -0.01   0.00   0.00
    41   6     0.01   0.01   0.01     0.00   0.00   0.00     0.00   0.01   0.00
    42   6     0.00  -0.01  -0.10     0.00   0.00   0.01     0.00   0.00   0.02
    43   6     0.00   0.00  -0.01     0.01   0.00   0.00    -0.01   0.00   0.00
    44   6     0.00  -0.01   0.10     0.00   0.00  -0.01     0.00   0.00  -0.02
    45   6     0.01   0.01  -0.01     0.00   0.00   0.00     0.00   0.01   0.00
    46   6    -0.01   0.01  -0.04    -0.01  -0.01   0.00    -0.01  -0.01   0.01
    47   6     0.02  -0.02  -0.02     0.00   0.01   0.00     0.00   0.01   0.01
    48   6    -0.02  -0.01   0.02    -0.02  -0.02   0.02     0.00   0.00   0.00
    49   6    -0.01   0.01   0.04    -0.01  -0.01   0.00    -0.01  -0.01  -0.01
    50   6     0.00   0.00   0.00     0.00   0.00   0.00    -0.02  -0.01  -0.03
    51   6     0.00   0.00   0.01    -0.01   0.02  -0.02     0.01  -0.01   0.02
    52   6     0.00   0.00   0.00     0.00   0.00   0.00    -0.02  -0.01   0.03
    53   6     0.00   0.00  -0.01    -0.01   0.02   0.02     0.01  -0.01  -0.02
    54   6    -0.02  -0.01  -0.02    -0.02  -0.02  -0.02     0.00   0.00   0.00
    55   6     0.02  -0.02   0.02     0.00   0.01   0.00     0.00   0.01  -0.01
    56  15    -0.01   0.01   0.00    -0.01   0.00   0.00     0.00   0.00   0.00

 -------------------
 - Thermochemistry -
 -------------------
 Temperature   298.150 Kelvin.  Pressure   1.00000 Atm.
 Atom     1 has atomic number  6 and mass  12.00000
 Atom     2 has atomic number  6 and mass  12.00000
 Atom     3 has atomic number  6 and mass  12.00000
 Atom     4 has atomic number  6 and mass  12.00000
 Atom     5 has atomic number  6 and mass  12.00000
 Atom     6 has atomic number  6 and mass  12.00000
 Atom     7 has atomic number  6 and mass  12.00000
 Atom     8 has atomic number  6 and mass  12.00000
 Atom     9 has atomic number  6 and mass  12.00000
 Atom    10 has atomic number  6 and mass  12.00000
 Atom    11 has atomic number  6 and mass  12.00000
 Atom    12 has atomic number  6 and mass  12.00000
 Atom    13 has atomic number  6 and mass  12.00000
 Atom    14 has atomic number  6 and mass  12.00000
 Atom    15 has atomic number  6 and mass  12.00000
 Atom    16 has atomic number  6 and mass  12.00000
 Atom    17 has atomic number  6 and mass  12.00000
 Atom    18 has atomic number  6 and mass  12.00000
 Atom    19 has atomic number  6 and mass  12.00000
 Atom    20 has atomic number  6 and mass  12.00000
 Atom    21 has atomic number  6 and mass  12.00000
 Atom    22 has atomic number  6 and mass  12.00000
 Atom    23 has atomic number  6 and mass  12.00000
 Atom    24 has atomic number  6 and mass  12.00000
 Atom    25 has atomic number  6 and mass  12.00000
 Atom    26 has atomic number  6 and mass  12.00000
 Atom    27 has atomic number  6 and mass  12.00000
 Atom    28 has atomic number  6 and mass  12.00000
 Atom    29 has atomic number  6 and mass  12.00000
 Atom    30 has atomic number  6 and mass  12.00000
 Atom    31 has atomic number  6 and mass  12.00000
 Atom    32 has atomic number  6 and mass  12.00000
 Atom    33 has atomic number  6 and mass  12.00000
 Atom    34 has atomic number  6 and mass  12.00000
 Atom    35 has atomic number  6 and mass  12.00000
 Atom    36 has atomic number  6 and mass  12.00000
 Atom    37 has atomic number  6 and mass  12.00000
 Atom    38 has atomic number  6 and mass  12.00000
 Atom    39 has atomic number  6 and mass  12.00000
 Atom    40 has atomic number  6 and mass  12.00000
 Atom    41 has atomic number  6 and mass  12.00000
 Atom    42 has atomic number  6 and mass  12.00000
 Atom    43 has atomic number  6 and mass  12.00000
 Atom    44 has atomic number  6 and mass  12.00000
 Atom    45 has atomic number  6 and mass  12.00000
 Atom    46 has atomic number  6 and mass  12.00000
 Atom    47 has atomic number  6 and mass  12.00000
 Atom    48 has atomic number  6 and mass  12.00000
 Atom    49 has atomic number  6 and mass  12.00000
 Atom    50 has atomic number  6 and mass  12.00000
 Atom    51 has atomic number  6 and mass  12.00000
 Atom    52 has atomic number  6 and mass  12.00000
 Atom    53 has atomic number  6 and mass  12.00000
 Atom    54 has atomic number  6 and mass  12.00000
 Atom    55 has atomic number  6 and mass  12.00000
 Atom    56 has atomic number 15 and mass  30.97376
 Molecular mass:   690.97376 amu.
 Principal axes and moments of inertia in atomic units:
                           1         2         3
     Eigenvalues --  ******************************
           X            0.00000   0.99484  -0.10141
           Y            0.00000   0.10141   0.99484
           Z            1.00000   0.00000   0.00000
 This molecule is an asymmetric top.
 Rotational symmetry number  1.
 Warning -- assumption of classical behavior for rotation
           may cause significant error
 Rotational temperatures (Kelvin)      0.00772     0.00260     0.00252
 Rotational constants (GHZ):           0.16090     0.05408     0.05261
 Zero-point vibrational energy     875128.3 (Joules/Mol)
                                  209.16068 (Kcal/Mol)
 Warning -- explicit consideration of  52 degrees of freedom as
           vibrations may cause significant error
 Vibrational temperatures:    198.82   211.32   225.09   228.35   251.79
          (Kelvin)            273.76   304.59   330.63   364.89   386.35
                              389.84   434.92   444.19   467.04   485.44
                              487.83   519.08   524.28   534.55   541.10
                              552.32   557.86   581.44   604.01   616.27
                              636.82   653.32   662.62   702.17   704.22
                              711.47   733.28   740.45   753.59   758.63
                              759.61   764.49   767.89   778.90   786.58
                              795.22   814.11   842.14   843.68   845.76
                              851.34   862.32   868.12   880.58   882.42
                              888.62   892.01   894.78   906.92   927.99
                              934.20   947.25   955.97   960.52   980.93
                              999.72  1009.73  1010.16  1016.83  1054.58
                             1063.57  1066.06  1075.76  1075.94  1082.71
                             1086.58  1089.51  1093.60  1098.26  1105.64
                             1106.81  1109.65  1113.34  1124.80  1156.77
                             1157.44  1160.67  1177.32  1189.87  1212.40
                             1232.40  1247.50  1271.95  1283.94  1301.39
                             1322.82  1354.24  1366.99  1403.26  1437.99
                             1461.61  1468.36  1503.80  1511.97  1529.37
                             1543.94  1544.00  1560.84  1564.80  1579.30
                             1585.51  1588.63  1598.88  1611.51  1615.83
                             1648.54  1679.08  1681.03  1692.76  1693.56
                             1708.16  1714.06  1721.01  1733.26  1746.19
                             1746.36  1752.63  1756.73  1768.70  1769.05
                             1785.91  1801.51  1803.61  1821.97  1828.41
                             1835.93  1839.22  1845.20  1874.35  1935.36
                             2065.21  2100.36  2104.63  2109.85  2130.25
                             2149.23  2248.60  2258.08  2268.02  2270.20
                             2307.19  2310.74  2311.40  2322.31  2334.05
                             2344.50  2350.00  2371.62  2380.97  2414.61
                             2522.99  2530.01  2537.97  2569.95  2584.07
                             2630.99  2663.62
 
 Zero-point correction=                           0.333319 (Hartree/Particle)
 Thermal correction to Energy=                    0.357215
 Thermal correction to Enthalpy=                  0.358159
 Thermal correction to Gibbs Free Energy=         0.285886
 Sum of electronic and zero-point Energies=          -2098.156846
 Sum of electronic and thermal Energies=             -2098.132950
 Sum of electronic and thermal Enthalpies=           -2098.132006
 Sum of electronic and thermal Free Energies=        -2098.204278
 
                     E (Thermal)             CV                S
                      KCal/Mol        Cal/Mol-Kelvin    Cal/Mol-Kelvin
 Total                  224.156            119.504            152.111
 Electronic               0.000              0.000              1.377
 Translational            0.889              2.981             45.480
 Rotational               0.889              2.981             37.794
 Vibrational            222.378            113.543             67.460
 Vibration     1          0.614              1.915              2.829
 Vibration     2          0.617              1.906              2.712
 Vibration     3          0.620              1.895              2.592
 Vibration     4          0.621              1.893              2.565
 Vibration     5          0.627              1.873              2.381
 Vibration     6          0.634              1.853              2.225
 Vibration     7          0.643              1.823              2.029
 Vibration     8          0.652              1.795              1.881
 Vibration     9          0.665              1.757              1.705
 Vibration    10          0.673              1.731              1.606
 Vibration    11          0.675              1.727              1.590
 Vibration    12          0.694              1.669              1.404
 Vibration    13          0.698              1.657              1.369
 Vibration    14          0.709              1.626              1.287
 Vibration    15          0.718              1.601              1.224
 Vibration    16          0.719              1.597              1.217
 Vibration    17          0.735              1.553              1.119
 Vibration    18          0.738              1.546              1.103
 Vibration    19          0.743              1.531              1.073
 Vibration    20          0.747              1.521              1.055
 Vibration    21          0.753              1.505              1.024
 Vibration    22          0.756              1.496              1.009
 Vibration    23          0.769              1.461              0.948
 Vibration    24          0.782              1.427              0.893
 Vibration    25          0.790              1.409              0.864
 Vibration    26          0.802              1.377              0.818
 Vibration    27          0.813              1.352              0.784
 Vibration    28          0.818              1.338              0.765
 Vibration    29          0.844              1.277              0.689
 Vibration    30          0.845              1.273              0.685
 Vibration    31          0.850              1.262              0.672
 Vibration    32          0.865              1.229              0.634
 Vibration    33          0.870              1.218              0.623
 Vibration    34          0.879              1.197              0.601
 Vibration    35          0.882              1.190              0.593
 Vibration    36          0.883              1.188              0.592
 Vibration    37          0.886              1.181              0.584
 Vibration    38          0.889              1.175              0.579
 Vibration    39          0.896              1.159              0.562
 Vibration    40          0.902              1.147              0.551
 Vibration    41          0.908              1.134              0.539
 Vibration    42          0.922              1.105              0.512
 Vibration    43          0.942              1.063              0.476
 Vibration    44          0.943              1.061              0.474
 Vibration    45          0.945              1.058              0.471
 Vibration    46          0.949              1.049              0.464
 Vibration    47          0.957              1.033              0.451
 Vibration    48          0.962              1.025              0.444
 Vibration    49          0.971              1.006              0.429
 Vibration    50          0.973              1.004              0.427
 Vibration    51          0.977              0.995              0.420
 Vibration    52          0.980              0.990              0.417
                       Q            Log10(Q)             Ln(Q)
 Total Bot       0.317423-131       -131.498362       -302.786167
 Total V=0       0.656597D+22         21.817299         50.236187
 Vib (Bot)       0.548038-148       -148.261190       -341.384005
 Vib (Bot)    1  0.147213D+01          0.167947          0.386713
 Vib (Bot)    2  0.138179D+01          0.140443          0.323382
 Vib (Bot)    3  0.129362D+01          0.111808          0.257446
 Vib (Bot)    4  0.127428D+01          0.105265          0.242381
 Vib (Bot)    5  0.114964D+01          0.060563          0.139452
 Vib (Bot)    6  0.105174D+01          0.021907          0.050444
 Vib (Bot)    7  0.937540D+00         -0.028010         -0.064495
 Vib (Bot)    8  0.857171D+00         -0.066933         -0.154118
 Vib (Bot)    9  0.768251D+00         -0.114497         -0.263639
 Vib (Bot)   10  0.720240D+00         -0.142523         -0.328171
 Vib (Bot)   11  0.712918D+00         -0.146961         -0.338389
 Vib (Bot)   12  0.628317D+00         -0.201821         -0.464711
 Vib (Bot)   13  0.612942D+00         -0.212581         -0.489486
 Vib (Bot)   14  0.577496D+00         -0.238451         -0.549054
 Vib (Bot)   15  0.551246D+00         -0.258654         -0.595573
 Vib (Bot)   16  0.547979D+00         -0.261236         -0.601518
 Vib (Bot)   17  0.507773D+00         -0.294330         -0.677720
 Vib (Bot)   18  0.501527D+00         -0.299705         -0.690097
 Vib (Bot)   19  0.489508D+00         -0.310240         -0.714354
 Vib (Bot)   20  0.482072D+00         -0.316888         -0.729662
 Vib (Bot)   21  0.469714D+00         -0.328167         -0.755632
 Vib (Bot)   22  0.463781D+00         -0.333687         -0.768343
 Vib (Bot)   23  0.439711D+00         -0.356833         -0.821638
 Vib (Bot)   24  0.418324D+00         -0.378487         -0.871499
 Vib (Bot)   25  0.407318D+00         -0.390067         -0.898162
 Vib (Bot)   26  0.389757D+00         -0.409206         -0.942233
 Vib (Bot)   27  0.376408D+00         -0.424341         -0.977082
 Vib (Bot)   28  0.369150D+00         -0.432797         -0.996551
 Vib (Bot)   29  0.340324D+00         -0.468108         -1.077857
 Vib (Bot)   30  0.338916D+00         -0.469908         -1.082003
 Vib (Bot)   31  0.333983D+00         -0.476275         -1.096665
 Vib (Bot)   32  0.319704D+00         -0.495252         -1.140361
 Vib (Bot)   33  0.315187D+00         -0.501432         -1.154590
 Vib (Bot)   34  0.307111D+00         -0.512705         -1.180546
 Vib (Bot)   35  0.304079D+00         -0.517013         -1.190467
 Vib (Bot)   36  0.303496D+00         -0.517846         -1.192386
 Vib (Bot)   37  0.300609D+00         -0.521998         -1.201944
 Vib (Bot)   38  0.298619D+00         -0.524883         -1.208588
 Vib (Bot)   39  0.292282D+00         -0.534198         -1.230037
 Vib (Bot)   40  0.287964D+00         -0.540662         -1.244919
 Vib (Bot)   41  0.283198D+00         -0.547910         -1.261608
 Vib (Bot)   42  0.273112D+00         -0.563659         -1.297873
 Vib (Bot)   43  0.258954D+00         -0.586778         -1.351107
 Vib (Bot)   44  0.258201D+00         -0.588042         -1.354018
 Vib (Bot)   45  0.257188D+00         -0.589749         -1.357948
 Vib (Bot)   46  0.254502D+00         -0.594308         -1.368445
 Vib (Bot)   47  0.249309D+00         -0.603263         -1.389064
 Vib (Bot)   48  0.246613D+00         -0.607984         -1.399935
 Vib (Bot)   49  0.240948D+00         -0.618077         -1.423176
 Vib (Bot)   50  0.240127D+00         -0.619559         -1.426587
 Vib (Bot)   51  0.237373D+00         -0.624569         -1.438124
 Vib (Bot)   52  0.235884D+00         -0.627301         -1.444415
 Vib (V=0)       0.113363D+06          5.054471         11.638349
 Vib (V=0)    1  0.205473D+01          0.312754          0.720144
 Vib (V=0)    2  0.196947D+01          0.294350          0.677766
 Vib (V=0)    3  0.188689D+01          0.275746          0.634929
 Vib (V=0)    4  0.186886D+01          0.271578          0.625331
 Vib (V=0)    5  0.175367D+01          0.243947          0.561709
 Vib (V=0)    6  0.166454D+01          0.221294          0.509549
 Vib (V=0)    7  0.156254D+01          0.193830          0.446310
 Vib (V=0)    8  0.149234D+01          0.173868          0.400346
 Vib (V=0)    9  0.141663D+01          0.151256          0.348280
 Vib (V=0)   10  0.137678D+01          0.138865          0.319748
 Vib (V=0)   11  0.137078D+01          0.136967          0.315377
 Vib (V=0)   12  0.130298D+01          0.114939          0.264656
 Vib (V=0)   13  0.129101D+01          0.110930          0.255425
 Vib (V=0)   14  0.126387D+01          0.101703          0.234181
 Vib (V=0)   15  0.124423D+01          0.094899          0.218514
 Vib (V=0)   16  0.124181D+01          0.094055          0.216569
 Vib (V=0)   17  0.121262D+01          0.083726          0.192787
 Vib (V=0)   18  0.120819D+01          0.082134          0.189121
 Vib (V=0)   19  0.119973D+01          0.079083          0.182094
 Vib (V=0)   20  0.119455D+01          0.077203          0.177766
 Vib (V=0)   21  0.118603D+01          0.074094          0.170608
 Vib (V=0)   22  0.118198D+01          0.072609          0.167189
 Vib (V=0)   23  0.116584D+01          0.066640          0.153444
 Vib (V=0)   24  0.115192D+01          0.061421          0.141427
 Vib (V=0)   25  0.114491D+01          0.058771          0.135325
 Vib (V=0)   26  0.113396D+01          0.054599          0.125719
 Vib (V=0)   27  0.112585D+01          0.051479          0.118534
 Vib (V=0)   28  0.112151D+01          0.049802          0.114674
 Vib (V=0)   29  0.110483D+01          0.043296          0.099692
 Vib (V=0)   30  0.110404D+01          0.042985          0.098976
 Vib (V=0)   31  0.110129D+01          0.041900          0.096479
 Vib (V=0)   32  0.109347D+01          0.038808          0.089359
 Vib (V=0)   33  0.109105D+01          0.037846          0.087143
 Vib (V=0)   34  0.108679D+01          0.036144          0.083224
 Vib (V=0)   35  0.108520D+01          0.035512          0.081768
 Vib (V=0)   36  0.108490D+01          0.035390          0.081489
 Vib (V=0)   37  0.108341D+01          0.034792          0.080112
 Vib (V=0)   38  0.108239D+01          0.034382          0.079168
 Vib (V=0)   39  0.107916D+01          0.033087          0.076185
 Vib (V=0)   40  0.107700D+01          0.032214          0.074175
 Vib (V=0)   41  0.107463D+01          0.031260          0.071978
 Vib (V=0)   42  0.106973D+01          0.029273          0.067405
 Vib (V=0)   43  0.106308D+01          0.026565          0.061169
 Vib (V=0)   44  0.106273D+01          0.026424          0.060843
 Vib (V=0)   45  0.106227D+01          0.026234          0.060407
 Vib (V=0)   46  0.106104D+01          0.025734          0.059254
 Vib (V=0)   47  0.105871D+01          0.024776          0.057049
 Vib (V=0)   48  0.105751D+01          0.024285          0.055918
 Vib (V=0)   49  0.105503D+01          0.023264          0.053567
 Vib (V=0)   50  0.105467D+01          0.023117          0.053230
 Vib (V=0)   51  0.105349D+01          0.022628          0.052104
 Vib (V=0)   52  0.105285D+01          0.022366          0.051499
 Electronic      0.200000D+01          0.301030          0.693147
 Translational   0.713917D+09          8.853648         20.386277
 Rotational      0.405649D+08          7.608151         17.518414
 ***** Axes restored to original set *****
 -------------------------------------------------------------------
 Center     Atomic                   Forces (Hartrees/Bohr)
 Number     Number              X              Y              Z
 -------------------------------------------------------------------
      1        6           0.000000000    0.001904290    0.002276595
      2        6           0.001491411    0.003216752   -0.001550227
      3        6           0.000000000    0.001018848   -0.002146531
      4        6          -0.001491411    0.003216752   -0.001550227
      5        6           0.001308878    0.005010473    0.004801816
      6        6          -0.004447954    0.004136286   -0.002090939
      7        6           0.000535406    0.001367262   -0.005340632
      8        6          -0.000388556   -0.000443979    0.000554442
      9        6           0.000000000   -0.002247203    0.001081033
     10        6           0.001405251    0.000591072    0.002814803
     11        6           0.000000000    0.003204700    0.000548406
     12        6          -0.001405251    0.000591072    0.002814803
     13        6           0.001373377   -0.003283828    0.004472765
     14        6          -0.004038328    0.001491533    0.003849628
     15        6           0.000905293    0.006450410   -0.000021090
     16        6          -0.000021838    0.000130289    0.000450579
     17        6          -0.001308878    0.005010473    0.004801816
     18        6           0.000388556   -0.000443979    0.000554442
     19        6          -0.000535406    0.001367262   -0.005340632
     20        6           0.004447954    0.004136286   -0.002090939
     21        6          -0.001373377   -0.003283828    0.004472765
     22        6           0.000021838    0.000130289    0.000450579
     23        6          -0.000905293    0.006450410   -0.000021090
     24        6           0.004038328    0.001491533    0.003849628
     25        6          -0.005441414    0.004477581    0.005185472
     26        6           0.000000000    0.000107221    0.005487488
     27        6           0.005441414    0.004477581    0.005185472
     28        6           0.000017452   -0.003817140   -0.004443918
     29        6          -0.003687952   -0.004634911    0.001112569
     30        6           0.001411606   -0.001432397    0.005623571
     31        6           0.000672319    0.000281441    0.002552125
     32        6          -0.000017452   -0.003817140   -0.004443918
     33        6          -0.000672319    0.000281441    0.002552125
     34        6          -0.001411606   -0.001432397    0.005623571
     35        6           0.003687952   -0.004634911    0.001112569
     36        6           0.000000000    0.001383391   -0.003234664
     37        6           0.000063767    0.000076105   -0.002323289
     38        6           0.000000000    0.002370188   -0.002882834
     39        6          -0.000063767    0.000076105   -0.002323289
     40        6           0.001082037    0.002896339   -0.004866177
     41        6           0.000662432   -0.006409117   -0.000201882
     42        6          -0.000517984   -0.000118172   -0.000685713
     43        6          -0.001082037    0.002896339   -0.004866177
     44        6           0.000517984   -0.000118172   -0.000685713
     45        6          -0.000662432   -0.006409117   -0.000201882
     46        6           0.003490726   -0.001229620   -0.003424150
     47        6          -0.002920771   -0.003173711   -0.008074273
     48        6          -0.001658817   -0.006744843    0.002495934
     49        6          -0.003490726   -0.001229620   -0.003424150
     50        6          -0.001007335    0.007299361   -0.003072311
     51        6          -0.002069412    0.002880017    0.007853597
     52        6           0.001007335    0.007299361   -0.003072311
     53        6           0.002069412    0.002880017    0.007853597
     54        6           0.001658817   -0.006744843    0.002495934
     55        6           0.002920771   -0.003173711   -0.008074273
     56       15           0.000000000   -0.025775838   -0.012474889
 -------------------------------------------------------------------
 Cartesian Forces:  Max     0.025775838 RMS     0.003907804

 GradGradGradGradGradGradGradGradGradGradGradGradGradGradGradGradGradGrad
 Berny optimization.
 Search for a local minimum.
 Step number   1 out of a maximum of    2
 All quantities printed in internal units (Hartrees-Bohrs-Radians)
 Second derivative matrix not updated -- analytic derivatives used.
 ITU=  0
     Eigenvalues ---    0.00879   0.01010   0.01128   0.01233   0.01521
     Eigenvalues ---    0.01696   0.02054   0.02620   0.02922   0.03352
     Eigenvalues ---    0.03736   0.04230   0.04969   0.05195   0.05600
     Eigenvalues ---    0.05655   0.05968   0.06061   0.06420   0.06575
     Eigenvalues ---    0.06692   0.06931   0.07533   0.08287   0.08638
     Eigenvalues ---    0.09362   0.09403   0.09863   0.11211   0.11758
     Eigenvalues ---    0.11840   0.12050   0.12468   0.12627   0.12642
     Eigenvalues ---    0.13077   0.13173   0.13362   0.13901   0.14451
     Eigenvalues ---    0.14918   0.15145   0.15661   0.15801   0.16226
     Eigenvalues ---    0.16279   0.16410   0.17040   0.17189   0.17301
     Eigenvalues ---    0.17333   0.17465   0.18076   0.19095   0.19318
     Eigenvalues ---    0.19756   0.20048   0.20221   0.20873   0.21805
     Eigenvalues ---    0.22168   0.22399   0.23140   0.24463   0.24547
     Eigenvalues ---    0.24817   0.25007   0.25542   0.25563   0.25903
     Eigenvalues ---    0.26006   0.26129   0.26336   0.26491   0.26890
     Eigenvalues ---    0.26947   0.27422   0.28312   0.28605   0.29399
     Eigenvalues ---    0.29404   0.29563   0.31186   0.31911   0.32992
     Eigenvalues ---    0.34997   0.35242   0.35827   0.36448   0.38200
     Eigenvalues ---    0.40263   0.41044   0.41079   0.44154   0.45761
     Eigenvalues ---    0.46865   0.47747   0.49743   0.50390   0.51565
     Eigenvalues ---    0.52296   0.52549   0.53564   0.53747   0.54739
     Eigenvalues ---    0.55225   0.55366   0.56082   0.56971   0.57277
     Eigenvalues ---    0.60144   0.61869   0.62012   0.62900   0.62936
     Eigenvalues ---    0.64064   0.64453   0.64985   0.65958   0.66903
     Eigenvalues ---    0.66913   0.67417   0.67711   0.68628   0.68665
     Eigenvalues ---    0.69975   0.71318   0.71364   0.72855   0.73341
     Eigenvalues ---    0.73968   0.74233   0.74692   0.77111   0.83376
     Eigenvalues ---    0.93566   0.96784   0.97190   0.97671   0.99560
     Eigenvalues ---    1.01334   1.11024   1.11859   1.12852   1.13062
     Eigenvalues ---    1.16780   1.17140   1.17208   1.18313   1.19519
     Eigenvalues ---    1.20600   1.21154   1.23411   1.24370   1.27924
     Eigenvalues ---    1.39644   1.40450   1.41383   1.44890   1.46605
     Eigenvalues ---    1.51898   1.55644
 Angle between quadratic step and forces=  42.28 degrees.
 ClnCor:  largest displacement from symmetrization is 4.40D-08 for atom    33.
 Linear search not attempted -- first point.
 ClnCor:  largest displacement from symmetrization is 3.59D-15 for atom    49.
 TrRot=  0.000000  0.000222  0.000070  0.000000  0.000000  0.000000
 Variable       Old X    -DE/DX   Delta X   Delta X   Delta X     New X
                                 (Linear)    (Quad)   (Total)
    X1        0.00000   0.00000   0.00000   0.00000   0.00000   0.00000
    Y1        4.40930   0.00190   0.00000   0.02584   0.02606   4.43536
    Z1        0.41702   0.00228   0.00000   0.00970   0.00977   0.42680
    X2       -2.00940   0.00149   0.00000  -0.00108  -0.00108  -2.01048
    Y2        4.12889   0.00322   0.00000   0.02600   0.02622   4.15512
    Z2       -1.53301  -0.00155   0.00000  -0.00249  -0.00242  -1.53542
    X3        0.00000   0.00000   0.00000   0.00000   0.00000   0.00000
    Y3        3.06871   0.00102   0.00000   0.00250   0.00272   3.07143
    Z3       -3.20675  -0.00215   0.00000  -0.00160  -0.00153  -3.20827
    X4        2.00940  -0.00149   0.00000   0.00108   0.00108   2.01048
    Y4        4.12889   0.00322   0.00000   0.02600   0.02622   4.15512
    Z4       -1.53301  -0.00155   0.00000  -0.00249  -0.00242  -1.53542
    X5       -6.51056   0.00131   0.00000  -0.01448  -0.01448  -6.52504
    Y5        4.44602   0.00501   0.00000   0.03760   0.03782   4.48384
    Z5        0.47370   0.00480   0.00000   0.01259   0.01266   0.48636
    X6       -8.51325  -0.00445   0.00000  -0.02074  -0.02074  -8.53399
    Y6        3.68556   0.00414   0.00000   0.03446   0.03468   3.72024
    Z6       -1.28446  -0.00209   0.00000  -0.00893  -0.00886  -1.29333
    X7       -6.53117   0.00054   0.00000  -0.00926  -0.00926  -6.54043
    Y7        3.05036   0.00137   0.00000   0.01215   0.01237   3.06272
    Z7       -3.15799  -0.00534   0.00000  -0.01339  -0.01332  -3.17131
    X8       -4.54044  -0.00039   0.00000  -0.00877  -0.00877  -4.54921
    Y8        4.23213  -0.00044   0.00000   0.00561   0.00583   4.23796
    Z8       -1.55362   0.00055   0.00000   0.00604   0.00611  -1.54751
    X9        0.00000   0.00000   0.00000   0.00000   0.00000   0.00000
    Y9       -0.43472  -0.00225   0.00000  -0.00364  -0.00342  -0.43814
    Z9        3.99656   0.00108   0.00000  -0.00379  -0.00372   3.99284
   X10       -1.99604   0.00141   0.00000  -0.00106  -0.00106  -1.99709
   Y10        1.54026   0.00059   0.00000   0.01114   0.01136   1.55162
   Z10        3.75352   0.00281   0.00000   0.01822   0.01829   3.77180
   X11        0.00000   0.00000   0.00000   0.00000   0.00000   0.00000
   Y11        3.22805   0.00320   0.00000   0.02435   0.02457   3.25262
   Z11        2.72242   0.00055   0.00000   0.01689   0.01696   2.73938
   X12        1.99604  -0.00141   0.00000   0.00106   0.00106   1.99709
   Y12        1.54026   0.00059   0.00000   0.01114   0.01136   1.55162
   Z12        3.75352   0.00281   0.00000   0.01822   0.01829   3.77180
   X13       -6.56567   0.00137   0.00000  -0.01089  -0.01089  -6.57656
   Y13       -0.25387  -0.00328   0.00000   0.00122   0.00144  -0.25243
   Z13        4.28705   0.00447   0.00000   0.02289   0.02296   4.31001
   X14       -8.51781  -0.00404   0.00000  -0.02071  -0.02071  -8.53852
   Y14        1.57824   0.00149   0.00000   0.01793   0.01815   1.59639
   Z14        3.51862   0.00385   0.00000   0.02942   0.02949   3.54811
   X15       -6.49290   0.00091   0.00000  -0.01443  -0.01443  -6.50733
   Y15        3.37564   0.00645   0.00000   0.03379   0.03401   3.40964
   Z15        2.85865  -0.00002   0.00000   0.01838   0.01845   2.87711
   X16       -4.52648  -0.00002   0.00000  -0.00950  -0.00950  -4.53597
   Y16        1.67562   0.00013   0.00000   0.01139   0.01161   1.68723
   Z16        3.96588   0.00045   0.00000   0.00877   0.00884   3.97472
   X17        6.51056  -0.00131   0.00000   0.01448   0.01448   6.52504
   Y17        4.44602   0.00501   0.00000   0.03760   0.03782   4.48384
   Z17        0.47370   0.00480   0.00000   0.01259   0.01266   0.48636
   X18        4.54044   0.00039   0.00000   0.00877   0.00877   4.54921
   Y18        4.23213  -0.00044   0.00000   0.00561   0.00583   4.23796
   Z18       -1.55362   0.00055   0.00000   0.00604   0.00611  -1.54751
   X19        6.53117  -0.00054   0.00000   0.00926   0.00926   6.54043
   Y19        3.05036   0.00137   0.00000   0.01215   0.01237   3.06272
   Z19       -3.15799  -0.00534   0.00000  -0.01339  -0.01332  -3.17131
   X20        8.51325   0.00445   0.00000   0.02074   0.02074   8.53399
   Y20        3.68556   0.00414   0.00000   0.03446   0.03468   3.72024
   Z20       -1.28446  -0.00209   0.00000  -0.00893  -0.00886  -1.29333
   X21        6.56567  -0.00137   0.00000   0.01089   0.01089   6.57656
   Y21       -0.25387  -0.00328   0.00000   0.00122   0.00144  -0.25243
   Z21        4.28705   0.00447   0.00000   0.02289   0.02296   4.31001
   X22        4.52648   0.00002   0.00000   0.00950   0.00950   4.53597
   Y22        1.67562   0.00013   0.00000   0.01139   0.01161   1.68723
   Z22        3.96588   0.00045   0.00000   0.00877   0.00884   3.97472
   X23        6.49290  -0.00091   0.00000   0.01443   0.01443   6.50733
   Y23        3.37564   0.00645   0.00000   0.03379   0.03401   3.40964
   Z23        2.85865  -0.00002   0.00000   0.01838   0.01845   2.87711
   X24        8.51781   0.00404   0.00000   0.02071   0.02071   8.53852
   Y24        1.57824   0.00149   0.00000   0.01793   0.01815   1.59639
   Z24        3.51862   0.00385   0.00000   0.02942   0.02949   3.54811
   X25       -2.11560  -0.00544   0.00000  -0.00596  -0.00596  -2.12156
   Y25       -4.04933   0.00448   0.00000  -0.01899  -0.01877  -4.06810
   Z25        1.62025   0.00519   0.00000  -0.00704  -0.00697   1.61328
   X26        0.00000   0.00000   0.00000   0.00000   0.00000   0.00000
   Y26       -2.84925   0.00011   0.00000  -0.01150  -0.01128  -2.86053
   Z26        2.96847   0.00549   0.00000  -0.01216  -0.01209   2.95638
   X27        2.11560   0.00544   0.00000   0.00596   0.00596   2.12156
   Y27       -4.04933   0.00448   0.00000  -0.01899  -0.01877  -4.06810
   Z27        1.62025   0.00519   0.00000  -0.00704  -0.00697   1.61328
   X28       -6.59748   0.00002   0.00000  -0.02014  -0.02014  -6.61762
   Y28       -4.08467  -0.00382   0.00000  -0.02626  -0.02603  -4.11071
   Z28       -0.33776  -0.00444   0.00000  -0.00455  -0.00448  -0.34224
   X29       -8.60402  -0.00369   0.00000  -0.02374  -0.02374  -8.62776
   Y29       -3.24492  -0.00463   0.00000  -0.02261  -0.02238  -3.26731
   Z29        1.43364   0.00111   0.00000   0.01350   0.01357   1.44721
   X30       -6.62700   0.00141   0.00000  -0.01269  -0.01269  -6.63969
   Y30       -2.64492  -0.00143   0.00000  -0.00663  -0.00641  -2.65133
   Z30        3.28052   0.00562   0.00000   0.02095   0.02102   3.30154
   X31       -4.64468   0.00067   0.00000  -0.01191  -0.01191  -4.65659
   Y31       -3.91503   0.00028   0.00000  -0.00882  -0.00860  -3.92363
   Z31        1.67379   0.00255   0.00000   0.00378   0.00386   1.67765
   X32        6.59748  -0.00002   0.00000   0.02014   0.02014   6.61762
   Y32       -4.08467  -0.00382   0.00000  -0.02626  -0.02603  -4.11071
   Z32       -0.33776  -0.00444   0.00000  -0.00455  -0.00448  -0.34224
   X33        4.64468  -0.00067   0.00000   0.01191   0.01191   4.65659
   Y33       -3.91503   0.00028   0.00000  -0.00882  -0.00860  -3.92363
   Z33        1.67379   0.00255   0.00000   0.00378   0.00386   1.67765
   X34        6.62700  -0.00141   0.00000   0.01269   0.01269   6.63969
   Y34       -2.64492  -0.00143   0.00000  -0.00663  -0.00641  -2.65133
   Z34        3.28052   0.00562   0.00000   0.02095   0.02102   3.30154
   X35        8.60402   0.00369   0.00000   0.02374   0.02374   8.62776
   Y35       -3.24492  -0.00463   0.00000  -0.02261  -0.02238  -3.26731
   Z35        1.43364   0.00111   0.00000   0.01350   0.01357   1.44721
   X36        0.00000   0.00000   0.00000   0.00000   0.00000   0.00000
   Y36        0.70200   0.00138   0.00000  -0.00451  -0.00429   0.69771
   Z36       -4.23746  -0.00323   0.00000  -0.00615  -0.00608  -4.24354
   X37       -1.98637   0.00006   0.00000  -0.00307  -0.00307  -1.98945
   Y37       -1.30048   0.00008   0.00000  -0.01989  -0.01967  -1.32014
   Z37       -3.91731  -0.00232   0.00000  -0.01801  -0.01794  -3.93526
   X38        0.00000   0.00000   0.00000   0.00000   0.00000   0.00000
   Y38       -2.99991   0.00237   0.00000  -0.04315  -0.04293  -3.04283
   Z38       -3.13136  -0.00288   0.00000  -0.03922  -0.03915  -3.17052
   X39        1.98637  -0.00006   0.00000   0.00307   0.00307   1.98945
   Y39       -1.30048   0.00008   0.00000  -0.01989  -0.01967  -1.32014
   Z39       -3.91731  -0.00232   0.00000  -0.01801  -0.01794  -3.93526
   X40       -6.53377   0.00108   0.00000  -0.01105  -0.01105  -6.54482
   Y40        0.64671   0.00290   0.00000   0.00377   0.00399   0.65070
   Z40       -4.16324  -0.00487   0.00000  -0.01954  -0.01947  -4.18271
   X41       -6.53600   0.00066   0.00000  -0.02028  -0.02028  -6.55628
   Y41       -2.97773  -0.00641   0.00000  -0.02785  -0.02763  -3.00536
   Z41       -2.71854  -0.00020   0.00000  -0.01415  -0.01408  -2.73262
   X42       -4.56429  -0.00052   0.00000  -0.01308  -0.01308  -4.57737
   Y42       -1.35465  -0.00012   0.00000  -0.01241  -0.01219  -1.36684
   Z42       -3.91254  -0.00069   0.00000  -0.01010  -0.01003  -3.92257
   X43        6.53377  -0.00108   0.00000   0.01105   0.01105   6.54482
   Y43        0.64671   0.00290   0.00000   0.00377   0.00399   0.65070
   Z43       -4.16324  -0.00487   0.00000  -0.01954  -0.01947  -4.18271
   X44        4.56429   0.00052   0.00000   0.01308   0.01308   4.57737
   Y44       -1.35465  -0.00012   0.00000  -0.01241  -0.01219  -1.36684
   Z44       -3.91254  -0.00069   0.00000  -0.01010  -0.01003  -3.92257
   X45        6.53600  -0.00066   0.00000   0.02028   0.02028   6.55628
   Y45       -2.97773  -0.00641   0.00000  -0.02785  -0.02763  -3.00536
   Z45       -2.71854  -0.00020   0.00000  -0.01415  -0.01408  -2.73262
   X46        8.52771   0.00349   0.00000   0.02274   0.02274   8.55045
   Y46       -1.12963  -0.00123   0.00000  -0.00775  -0.00752  -1.13715
   Z46       -3.36379  -0.00342   0.00000  -0.02202  -0.02195  -3.38575
   X47      -10.48764  -0.00292   0.00000  -0.02202  -0.02202 -10.50966
   Y47       -0.47687  -0.00317   0.00000   0.00004   0.00026  -0.47661
   Z47       -1.75199  -0.00807   0.00000  -0.01368  -0.01361  -1.76559
   X48      -10.53758  -0.00166   0.00000  -0.01471  -0.01471 -10.55230
   Y48       -1.59364  -0.00674   0.00000  -0.00406  -0.00384  -1.59748
   Z48        0.79751   0.00250   0.00000   0.00628   0.00635   0.80386
   X49       -8.52771  -0.00349   0.00000  -0.02274  -0.02274  -8.55045
   Y49       -1.12963  -0.00123   0.00000  -0.00775  -0.00752  -1.13715
   Z49       -3.36379  -0.00342   0.00000  -0.02202  -0.02195  -3.38575
   X50      -10.49175  -0.00101   0.00000  -0.01217  -0.01217 -10.50392
   Y50        2.08148   0.00730   0.00000   0.01811   0.01833   2.09981
   Z50       -0.64452  -0.00307   0.00000  -0.00370  -0.00363  -0.64814
   X51      -10.50097  -0.00207   0.00000  -0.01581  -0.01581 -10.51679
   Y51        0.96765   0.00288   0.00000   0.01216   0.01238   0.98004
   Z51        1.90461   0.00785   0.00000   0.01561   0.01568   1.92029
   X52       10.49175   0.00101   0.00000   0.01217   0.01217  10.50392
   Y52        2.08148   0.00730   0.00000   0.01811   0.01833   2.09981
   Z52       -0.64452  -0.00307   0.00000  -0.00370  -0.00363  -0.64814
   X53       10.50097   0.00207   0.00000   0.01581   0.01581  10.51679
   Y53        0.96765   0.00288   0.00000   0.01216   0.01238   0.98004
   Z53        1.90461   0.00785   0.00000   0.01561   0.01568   1.92029
   X54       10.53758   0.00166   0.00000   0.01471   0.01471  10.55230
   Y54       -1.59364  -0.00674   0.00000  -0.00406  -0.00384  -1.59748
   Z54        0.79751   0.00250   0.00000   0.00628   0.00635   0.80386
   X55       10.48764   0.00292   0.00000   0.02202   0.02202  10.50966
   Y55       -0.47687  -0.00317   0.00000   0.00004   0.00026  -0.47661
   Z55       -1.75199  -0.00807   0.00000  -0.01368  -0.01361  -1.76559
   X56        0.00000   0.00000   0.00000   0.00000   0.00000   0.00000
   Y56       -5.55592  -0.02578   0.00000  -0.14247  -0.14225  -5.69816
   Z56       -0.79471  -0.01247   0.00000  -0.04530  -0.04523  -0.83995
         Item               Value     Threshold  Converged?
 Maximum Force            0.025776     0.000450     NO 
 RMS     Force            0.003908     0.000300     NO 
 Maximum Displacement     0.142249     0.001800     NO 
 RMS     Displacement     0.019880     0.001200     NO 
 Predicted change in Energy=-4.828301D-03
 GradGradGradGradGradGradGradGradGradGradGradGradGradGradGradGradGradGrad

 1|1|UNPC-DESKTOP-M31882Q|Freq|UHSEH1PBE|LANL2DZ|C55P1(2)|MT.AHMED|24-O
 ct-2023|0||# freq uhseh1pbe/lanl2dz geom=connectivity||RG NT||0,2|C,-0
 .0000000009,2.33330302,0.22067989|C,-1.06332838,2.18491503,-0.8112319|
 C,-0.0000000008,1.62389065,-1.69693748|C,1.0633283783,2.1849150303,-0.
 8112319|C,-3.44523817,2.35273509,0.25067099|C,-4.50501982,1.95031425,-
 0.67970935|C,-3.45614519,1.61417853,-1.67113793|C,-2.40269838,2.239547
 56,-0.82214254|C,-0.0000000005,-0.23004432,2.11488986|C,-1.0562587,0.8
 1507049,1.98627513|C,-0.0000000008,1.70820866,1.44064129|C,1.056258698
 7,0.8150704903,1.98627513|C,-3.47440125,-0.134343,2.26860965|C,-4.5074
 2991,0.83516698,1.86197242|C,-3.43589468,1.78630994,1.51273486|C,-2.39
 530761,0.88669789,2.09865287|C,3.4452381683,2.352735091,0.25067099|C,2
 .4026983783,2.2395475607,-0.82214254|C,3.4561451885,1.614178531,-1.671
 13793|C,4.5050198184,1.9503142513,-0.67970935|C,3.474401249,-0.1343429
 99,2.26860965|C,2.3953076087,0.8866978907,2.09865287|C,3.4358946784,1.
 786309941,1.51273486|C,4.5074299087,0.8351669813,1.86197242|C,-1.11952
 512,-2.14281426,0.85739808|C,-0.0000000003,-1.50775641,1.57084467|C,1.
 1195251196,-2.1428142597,0.85739808|C,-3.49123495,-2.16151589,-0.17873
 408|C,-4.55305096,-1.71713831,0.75864893|C,-3.50685876,-1.39963008,1.7
 3597471|C,-2.45785904,-2.07174616,0.88573144|C,3.4912349496,-2.1615158
 89,-0.17873408|C,2.4578590396,-2.0717461593,0.88573144|C,3.5068587594,
 -1.399630079,1.73597471|C,4.5530509595,-1.7171383087,0.75864893|C,-0.0
 000000006,0.3714803,-2.2423674|C,-1.05114435,-0.6881825,-2.07295292|C,
 -0.0000000003,-1.58748275,-1.65704639|C,1.0511443492,-0.6881824997,-2.
 07295292|C,-3.45751994,0.34222203,-2.20309377|C,-3.45870167,-1.5757470
 2,-1.4385894|C,-2.41531831,-0.71685025,-2.07042942|C,3.4575199389,0.34
 2222031,-2.20309377|C,2.4153183092,-0.7168502493,-2.07042942|C,3.45870
 16694,-1.575747019,-1.4385894|C,4.5126698,-0.59777438,-1.78004234|C,-5
 .54981995,-0.25234961,-0.92711183|C,-5.57624892,-0.84331907,0.42202158
 |C,-4.5126698009,-0.5977743813,-1.78004234|C,-5.55199466,1.10147322,-0
 .34106268|C,-5.55687637,0.51206015,1.00787662|C,5.5519946586,1.1014732
 216,-0.34106268|C,5.5568763688,0.5120601516,1.00787662|C,5.5762489192,
 -0.8433190684,0.42202158|C,5.549819949,-0.2523496084,-0.92711183|P,-0.
 0000000001,-2.94006405,-0.42054497||Version=IA32W-G09RevD.01|State=2-A
 '|HF=-2098.4901649|S2=1.041186|S2-1=0.|S2A=0.855492|RMSD=7.292e-009|RM
 SF=3.908e-003|ZeroPoint=0.3333188|Thermal=0.3572151|Dipole=0.,-0.32405
 08,-0.0897891|DipoleDeriv=0.013842,0.,0.,0.0000001,-0.1703371,0.113946
 5,0.,-0.0758187,-0.0199181,0.1692966,-0.012797,0.021953,-0.2690911,0.0
 80202,0.0408703,0.081129,0.03302,0.1300073,0.0211765,0.,0.,0.,-0.24398
 76,-0.0856109,0.,0.0510927,-0.1092908,0.1692965,0.0127971,-0.021953,0.
 2690909,0.080202,0.0408703,-0.0811289,0.03302,0.1300073,0.1405892,-0.0
 707046,-0.0587415,0.000084,-0.0990533,0.141447,-0.0171637,-0.1519444,0
 .060812,-0.0373605,0.333392,-0.1022377,0.0319873,0.0196857,0.0961783,-
 0.038921,0.0685593,0.1286924,0.0591981,0.0029419,0.0291446,0.0588893,-
 0.0218858,-0.066211,-0.0173161,0.2142339,-0.0595185,-0.1368108,0.01682
 33,0.0104082,0.2586558,-0.0428222,0.0014798,-0.0851826,0.0295191,0.070
 1171,0.1567428,0.,0.,0.0000001,-0.0223806,0.0418205,0.,-0.0266075,-0.1
 033543,-0.2705418,0.0318787,0.0244377,-0.0303417,0.0715596,0.0029098,-
 0.1430076,-0.023406,0.0436929,0.0857272,0.,0.,0.,0.0310402,-0.1969119,
 0.0000001,0.0029492,-0.0362081,-0.2705418,-0.0318788,-0.0244377,0.0303
 418,0.0715595,0.0029099,0.1430077,-0.023406,0.043693,0.0088409,-0.0062
 822,-0.0425151,-0.0056079,0.0075275,0.1106254,-0.0552997,-0.1413615,-0
 .106448,-0.0834412,0.1596875,0.3428351,0.0391208,0.1248118,-0.055697,0
 .1201696,-0.0463011,-0.0148756,0.0546979,-0.0603301,-0.0617445,-0.0162
 356,-0.0674926,-0.1631083,-0.0327643,0.0859704,-0.1039668,0.3254192,-0
 .0092696,-0.0271298,0.1259187,0.1017123,-0.0778082,0.2905121,-0.070346
 6,-0.0066875,0.1405892,0.0707046,0.0587415,-0.000084,-0.0990534,0.1414
 47,0.0171637,-0.1519444,0.0608121,-0.1368107,-0.0168234,-0.0104082,-0.
 2586557,-0.0428221,0.0014798,0.0851826,0.0295191,0.0701171,0.0591982,-
 0.0029418,-0.0291445,-0.0588891,-0.0218859,-0.066211,0.0173162,0.21423
 39,-0.0595186,-0.0373605,-0.333392,0.1022378,-0.0319873,0.0196858,0.09
 61783,0.0389209,0.0685593,0.1286925,0.0088409,0.0062821,0.0425151,0.00
 56079,0.0075276,0.1106255,0.0552997,-0.1413615,-0.1064481,0.3254192,0.
 0092694,0.0271299,-0.1259187,0.1017122,-0.0778082,-0.2905121,-0.070346
 6,-0.0066875,0.0546979,0.0603301,0.0617444,0.0162355,-0.0674924,-0.163
 1084,0.0327643,0.0859703,-0.1039668,-0.0834412,-0.1596875,-0.342835,-0
 .0391208,0.1248117,-0.0556971,-0.1201696,-0.0463011,-0.0148757,-0.0338
 688,0.1765294,-0.0278797,0.2518716,-0.1852594,0.0262684,-0.0510427,0.0
 853502,-0.0061814,0.030486,0.,0.,-0.0000002,0.1022211,0.0389302,-0.000
 0002,0.0929018,-0.0411292,-0.0338688,-0.1765292,0.0278801,-0.2518714,-
 0.1852595,0.0262687,0.051043,0.0853502,-0.006181,0.0314189,0.0006405,0
 .0150381,-0.0476583,-0.1569296,0.1128367,-0.1106029,-0.1609775,-0.0027
 665,-0.0551163,-0.2624484,0.1984038,-0.0557846,-0.0377198,0.0358177,0.
 0127709,0.0385663,0.1451965,0.0703787,0.0638259,-0.0443061,-0.0090015,
 -0.0677605,-0.0662805,0.0040365,0.2084501,-0.0632559,0.0394236,-0.0919
 913,0.0136208,-0.1940339,0.0723158,0.0231014,0.1305568,0.0091789,0.119
 9992,0.0314189,-0.0006404,-0.0150381,0.0476582,-0.1569296,0.1128368,0.
 1106028,-0.1609775,-0.0027665,0.0394236,0.0919912,-0.013621,0.1940339,
 0.0723158,0.0231013,-0.1305567,0.0091788,0.1199992,0.0703787,-0.063825
 9,0.0443061,0.0090015,-0.0677605,-0.0662806,-0.0040365,0.20845,-0.0632
 559,-0.0551162,0.2624484,-0.1984038,0.0557846,-0.0377198,0.0358177,-0.
 0127708,0.0385664,0.1451965,-0.0928653,0.,0.,0.,0.3280474,0.1191494,0.
 ,-0.161906,-0.1591658,-0.2804342,0.0247182,-0.0810327,0.1555303,0.0470
 98,0.0309256,0.0496092,0.1879521,0.0294882,0.1002359,0.,0.0000002,-0.0
 000002,-0.3247341,-0.1411496,0.,-0.3224278,0.0056393,-0.2804344,-0.024
 7183,0.0810328,-0.1555303,0.047098,0.0309255,-0.0496092,0.1879522,0.02
 94882,0.0780228,-0.0300913,0.0265292,-0.0336205,-0.0345037,0.1340054,0
 .0469224,-0.1634163,-0.1234367,0.0587826,0.0130124,0.0139754,-0.015044
 5,-0.0734495,-0.2091624,0.0868259,0.0963793,-0.0398235,0.3354255,0.034
 7199,0.0489196,-0.0822473,0.1515586,-0.0671092,-0.260836,-0.06286,0.01
 22638,0.0780228,0.0300913,-0.0265292,0.0336204,-0.0345037,0.1340054,-0
 .0469224,-0.1634164,-0.1234367,0.3354257,-0.0347197,-0.0489196,0.08224
 74,0.1515586,-0.0671093,0.2608361,-0.06286,0.0122639,0.0587826,-0.0130
 124,-0.0139754,0.0150445,-0.0734494,-0.2091624,-0.086826,0.0963793,-0.
 0398235,-0.1658107,0.0073694,0.2457804,0.0196626,0.1023472,-0.0633712,
 0.0478123,-0.077863,-0.036395,-0.1410133,0.0214096,0.1479422,-0.086045
 5,0.2003535,-0.1121195,-0.1825588,-0.0579411,-0.0753121,-0.185957,0.12
 76487,-0.1010444,-0.1556797,-0.1056376,0.1939471,0.0275737,0.1379195,0
 .1181815,-0.1658107,-0.0073695,-0.2457805,-0.0196626,0.1023472,-0.0633
 712,-0.0478124,-0.077863,-0.036395,-0.1765826,-0.1707053,0.0379799,0.1
 419922,-0.2130232,0.1384256,-0.0695395,0.1408884,0.1392821,-0.0890742,
 -0.0841213,-0.1608142,0.0705474,0.1117085,-0.1522723,0.1749246,-0.1644
 828,-0.2033097,-0.1765826,0.1707053,-0.03798,-0.1419922,-0.2130232,0.1
 384257,0.0695395,0.1408884,0.1392821,-0.0890742,0.0841213,0.1608141,-0
 .0705474,0.1117085,-0.1522722,-0.1749246,-0.1644827,-0.2033096,-0.1859
 571,-0.1276487,0.1010444,0.1556798,-0.1056376,0.1939471,-0.0275737,0.1
 379196,0.1181815,-0.1410132,-0.0214096,-0.1479421,0.0860455,0.2003535,
 -0.1121194,0.1825589,-0.0579411,-0.0753121,0.2536896,-0.0000001,-0.000
 0004,0.,0.3294442,-0.0015723,-0.0000002,0.0096418,0.151915|Polar=892.5
 911412,0.0000034,436.2671643,0.0000001,3.9120519,406.7244774|PG=CS [SG
 (C7P1),X(C48)]|NImag=0||0.40872285,0.,0.21746884,0.,-0.13884485,0.7219
 2982,-0.14108416,-0.00578609,-0.06733398,0.94073552,-0.02549688,-0.045
 13692,-0.00925521,-0.05115867,0.17444590,-0.08230663,-0.00069352,-0.13
 518740,0.01777619,0.07792751,0.35712844,0.01450003,0.,0.,-0.13818297,0
 .03257933,0.07647387,0.39913789,0.,-0.00553235,-0.04128095,0.03947331,
 -0.07814701,-0.04713911,0.,0.57434377,0.,-0.04085484,-0.10368806,0.054
 57069,-0.03776788,-0.10013149,0.,0.27928777,0.37964761,-0.14108416,0.0
 0578609,0.06733398,-0.11238919,-0.01384365,0.00569583,-0.13818297,-0.0
 3947331,-0.05457068,0.94073552,0.02549688,-0.04513692,-0.00925522,0.01
 384365,0.01129359,0.00057418,-0.03257933,-0.07814701,-0.03776788,0.051
 15867,0.17444590,0.08230663,-0.00069353,-0.13518739,-0.00569583,0.0005
 7418,0.01194239,-0.07647387,-0.04713912,-0.10013149,-0.01777619,0.0779
 2751,0.35712844,-0.00410311,-0.00048524,-0.00385246,-0.02458250,0.0059
 1440,0.02355786,0.00607086,-0.00735327,-0.00646088,-0.00112966,0.00030
 151,-0.00003545,0.40850236,-0.00049079,-0.00177557,0.00056726,0.002013
 75,-0.00427187,0.00161740,0.00118056,0.00869635,-0.00402369,0.00172107
 ,0.00006292,0.00008042,0.05831771,0.21921582,0.00348177,0.00164084,0.0
 0530983,0.00376441,0.00338773,0.00225431,-0.00742335,0.00217596,0.0049
 9092,-0.00023241,0.00029892,0.00111220,-0.00017171,-0.09395308,0.69953
 460,-0.00137616,-0.00006131,-0.00149734,0.00992328,0.00054484,-0.00032
 681,-0.00196693,0.00062111,0.00175982,0.00012888,-0.00019774,0.0003704
[truncated: 167,692 more chars]
