# Supplementary material for: Phosphorus-doped T-graphene nanocapsule toward O3 and SO2 gas sensing: a DFT and QTAIM analysis
Source: Sci Rep. 2024 Feb 12;14:3467. doi: 10.1038/s41598-024-54110-z (PMC10859388; doi:10.1038/s41598-024-54110-z)
Supplement: Supplementary file 1 — Supplementary Information. [file 41598_2024_54110_MOESM1_ESM.zip › SI/P_TG+O3_D3_G_NH.LOG]

 Entering Link 1 = C:\G09W\l1.exe PID=      7776.
  
 Copyright (c) 1988,1990,1992,1993,1995,1998,2003,2009,2013,
            Gaussian, Inc.  All Rights Reserved.
  
 This is part of the Gaussian(R) 09 program.  It is based on
 the Gaussian(R) 03 system (copyright 2003, Gaussian, Inc.),
 the Gaussian(R) 98 system (copyright 1998, Gaussian, Inc.),
 the Gaussian(R) 94 system (copyright 1995, Gaussian, Inc.),
 the Gaussian 92(TM) system (copyright 1992, Gaussian, Inc.),
 the Gaussian 90(TM) system (copyright 1990, Gaussian, Inc.),
 the Gaussian 88(TM) system (copyright 1988, Gaussian, Inc.),
 the Gaussian 86(TM) system (copyright 1986, Carnegie Mellon
 University), and the Gaussian 82(TM) system (copyright 1983,
 Carnegie Mellon University). Gaussian is a federally registered
 trademark of Gaussian, Inc.
  
 This software contains proprietary and confidential information,
 including trade secrets, belonging to Gaussian, Inc.
  
 This software is provided under written license and may be
 used, copied, transmitted, or stored only in accord with that
 written license.
  
 The following legend is applicable only to US Government
 contracts under FAR:
  
                    RESTRICTED RIGHTS LEGEND
  
 Use, reproduction and disclosure by the US Government is
 subject to restrictions as set forth in subparagraphs (a)
 and (c) of the Commercial Computer Software - Restricted
 Rights clause in FAR 52.227-19.
  
 Gaussian, Inc.
 340 Quinnipiac St., Bldg. 40, Wallingford CT 06492
  
  
 ---------------------------------------------------------------
 Warning -- This program may not be used in any manner that
 competes with the business of Gaussian, Inc. or will provide
 assistance to any competitor of Gaussian, Inc.  The licensee
 of this program is prohibited from giving any competitor of
 Gaussian, Inc. access to this program.  By using this program,
 the user acknowledges that Gaussian, Inc. is engaged in the
 business of creating and licensing software in the field of
 computational chemistry and represents and warrants to the
 licensee that it is not a competitor of Gaussian, Inc. and that
 it will not use this program in any manner prohibited above.
 ---------------------------------------------------------------
  

 Cite this work as:
 Gaussian 09, Revision D.01,
 M. J. Frisch, G. W. Trucks, H. B. Schlegel, G. E. Scuseria, 
 M. A. Robb, J. R. Cheeseman, G. Scalmani, V. Barone, B. Mennucci, 
 G. A. Petersson, H. Nakatsuji, M. Caricato, X. Li, H. P. Hratchian, 
 A. F. Izmaylov, J. Bloino, G. Zheng, J. L. Sonnenberg, M. Hada, 
 M. Ehara, K. Toyota, R. Fukuda, J. Hasegawa, M. Ishida, T. Nakajima, 
 Y. Honda, O. Kitao, H. Nakai, T. Vreven, J. A. Montgomery, Jr., 
 J. E. Peralta, F. Ogliaro, M. Bearpark, J. J. Heyd, E. Brothers, 
 K. N. Kudin, V. N. Staroverov, T. Keith, R. Kobayashi, J. Normand, 
 K. Raghavachari, A. Rendell, J. C. Burant, S. S. Iyengar, J. Tomasi, 
 M. Cossi, N. Rega, J. M. Millam, M. Klene, J. E. Knox, J. B. Cross, 
 V. Bakken, C. Adamo, J. Jaramillo, R. Gomperts, R. E. Stratmann, 
 O. Yazyev, A. J. Austin, R. Cammi, C. Pomelli, J. W. Ochterski, 
 R. L. Martin, K. Morokuma, V. G. Zakrzewski, G. A. Voth, 
 P. Salvador, J. J. Dannenberg, S. Dapprich, A. D. Daniels, 
 O. Farkas, J. B. Foresman, J. V. Ortiz, J. Cioslowski, 
 and D. J. Fox, Gaussian, Inc., Wallingford CT, 2013.
 
 ******************************************
 Gaussian 09:  IA32W-G09RevD.01 24-Apr-2013
                04-Sep-2023 
 ******************************************
 %nprocshared=4
 Will use up to    4 processors via shared memory.
 %mem=1GB
 %chk=E:\MTA\Capsule\O3\P_TG+O3_D3_G_NH.chk
 ----------------------------------------------------------------------
 # opt b3lyp/6-31g(d) pop=(hirshfeld,nbo) geom=connectivity empiricaldi
 spersion=gd3
 ----------------------------------------------------------------------
 1/14=-1,18=20,19=15,26=3,38=1,57=2/1,3;
 2/9=110,12=2,17=6,18=5,40=1/2;
 3/5=1,6=6,7=1,11=2,16=1,25=1,30=1,71=1,74=-5,124=31/1,2,3;
 4//1;
 5/5=2,38=5/2;
 6/7=2,8=2,9=2,10=2,28=1,40=1,79=1/1,7;
 7//1,2,3,16;
 1/14=-1,18=20,19=15,26=3/3(2);
 2/9=110/2;
 99//99;
 2/9=110/2;
 3/5=1,6=6,7=1,11=2,16=1,25=1,30=1,71=1,74=-5,124=31/1,2,3;
 4/5=5,16=3,69=1/1;
 5/5=2,38=5/2;
 7//1,2,3,16;
 1/14=-1,18=20,19=15,26=3/3(-5);
 2/9=110/2;
 6/7=2,8=2,9=2,10=2,19=2,28=1,40=1,79=1/1,7;
 99/9=1/99;
 -----------
 P_TG+O3 - 1
 -----------
 Symbolic Z-matrix:
 Charge =  0 Multiplicity = 2
 C                     0.        2.3333    0.2207 
 C                    -1.0633    2.1849   -0.8112 
 C                     0.        1.6239   -1.6969 
 C                     1.0633    2.1849   -0.8112 
 C                    -3.4452    2.3527    0.2507 
 C                    -4.505     1.9503   -0.6797 
 C                    -3.4561    1.6142   -1.6711 
 C                    -2.4027    2.2395   -0.8221 
 C                     0.       -0.23      2.1149 
 C                    -1.0563    0.8151    1.9863 
 C                     0.        1.7082    1.4406 
 C                     1.0563    0.8151    1.9863 
 C                    -3.4744   -0.1343    2.2686 
 C                    -4.5074    0.8352    1.862 
 C                    -3.4359    1.7863    1.5127 
 C                    -2.3953    0.8867    2.0987 
 C                     3.4452    2.3527    0.2507 
 C                     2.4027    2.2395   -0.8221 
 C                     3.4561    1.6142   -1.6711 
 C                     4.505     1.9503   -0.6797 
 C                     3.4744   -0.1343    2.2686 
 C                     2.3953    0.8867    2.0987 
 C                     3.4359    1.7863    1.5127 
 C                     4.5074    0.8352    1.862 
 C                    -1.1195   -2.1428    0.8574 
 C                     0.       -1.5078    1.5708 
 C                     1.1195   -2.1428    0.8574 
 C                    -3.4912   -2.1615   -0.1787 
 C                    -4.5531   -1.7171    0.7586 
 C                    -3.5069   -1.3996    1.736 
 C                    -2.4579   -2.0717    0.8857 
 C                     3.4912   -2.1615   -0.1787 
 C                     2.4579   -2.0717    0.8857 
 C                     3.5069   -1.3996    1.736 
 C                     4.5531   -1.7171    0.7586 
 C                     0.        0.3715   -2.2424 
 C                    -1.0511   -0.6882   -2.073 
 C                     0.       -1.5875   -1.657 
 C                     1.0511   -0.6882   -2.073 
 C                    -3.4575    0.3422   -2.2031 
 C                    -3.4587   -1.5757   -1.4386 
 C                    -2.4153   -0.7169   -2.0704 
 C                     3.4575    0.3422   -2.2031 
 C                     2.4153   -0.7169   -2.0704 
 C                     3.4587   -1.5757   -1.4386 
 C                     4.5127   -0.5978   -1.78 
 C                    -5.5498   -0.2523   -0.9271 
 C                    -5.5762   -0.8433    0.422 
 C                    -4.5127   -0.5978   -1.78 
 C                    -5.552     1.1015   -0.3411 
 C                    -5.5569    0.5121    1.0079 
 C                     5.552     1.1015   -0.3411 
 C                     5.5569    0.5121    1.0079 
 C                     5.5762   -0.8433    0.422 
 C                     5.5498   -0.2523   -0.9271 
 P                     0.       -2.9401   -0.4205 
 O                     0.2889   -5.3216   -0.8516 
 O                    -0.055    -5.4876    0.4079 
 O                    -0.5395   -4.4028   -1.3014 
 
 Add virtual bond connecting atoms O59        and P56        Dist= 3.38D+00.

 GradGradGradGradGradGradGradGradGradGradGradGradGradGradGradGradGradGrad
 Berny optimization.
 Initialization pass.
                           ----------------------------
                           !    Initial Parameters    !
                           ! (Angstroms and Degrees)  !
 --------------------------                            --------------------------
 ! Name  Definition              Value          Derivative Info.                !
 --------------------------------------------------------------------------------
 ! R1    R(1,2)                  1.4891         estimate D2E/DX2                !
 ! R2    R(1,4)                  1.4891         estimate D2E/DX2                !
 ! R3    R(1,11)                 1.3707         estimate D2E/DX2                !
 ! R4    R(2,3)                  1.4932         estimate D2E/DX2                !
 ! R5    R(2,8)                  1.3406         estimate D2E/DX2                !
 ! R6    R(3,4)                  1.4932         estimate D2E/DX2                !
 ! R7    R(3,36)                 1.366          estimate D2E/DX2                !
 ! R8    R(4,18)                 1.3406         estimate D2E/DX2                !
 ! R9    R(5,6)                  1.4665         estimate D2E/DX2                !
 ! R10   R(5,8)                  1.5002         estimate D2E/DX2                !
 ! R11   R(5,15)                 1.3833         estimate D2E/DX2                !
 ! R12   R(6,7)                  1.4819         estimate D2E/DX2                !
 ! R13   R(6,50)                 1.3897         estimate D2E/DX2                !
 ! R14   R(7,8)                  1.4905         estimate D2E/DX2                !
 ! R15   R(7,40)                 1.3788         estimate D2E/DX2                !
 ! R16   R(9,10)                 1.4915         estimate D2E/DX2                !
 ! R17   R(9,12)                 1.4915         estimate D2E/DX2                !
 ! R18   R(9,26)                 1.3888         estimate D2E/DX2                !
 ! R19   R(10,11)                1.487          estimate D2E/DX2                !
 ! R20   R(10,16)                1.3456         estimate D2E/DX2                !
 ! R21   R(11,12)                1.487          estimate D2E/DX2                !
 ! R22   R(12,22)                1.3456         estimate D2E/DX2                !
 ! R23   R(13,14)                1.4739         estimate D2E/DX2                !
 ! R24   R(13,16)                1.4952         estimate D2E/DX2                !
 ! R25   R(13,30)                1.3732         estimate D2E/DX2                !
 ! R26   R(14,15)                1.4747         estimate D2E/DX2                !
 ! R27   R(14,51)                1.3912         estimate D2E/DX2                !
 ! R28   R(15,16)                1.4952         estimate D2E/DX2                !
 ! R29   R(17,18)                1.5002         estimate D2E/DX2                !
 ! R30   R(17,20)                1.4665         estimate D2E/DX2                !
 ! R31   R(17,23)                1.3833         estimate D2E/DX2                !
 ! R32   R(18,19)                1.4905         estimate D2E/DX2                !
 ! R33   R(19,20)                1.4819         estimate D2E/DX2                !
 ! R34   R(19,43)                1.3788         estimate D2E/DX2                !
 ! R35   R(20,52)                1.3897         estimate D2E/DX2                !
 ! R36   R(21,22)                1.4952         estimate D2E/DX2                !
 ! R37   R(21,24)                1.4739         estimate D2E/DX2                !
 ! R38   R(21,34)                1.3732         estimate D2E/DX2                !
 ! R39   R(22,23)                1.4952         estimate D2E/DX2                !
 ! R40   R(23,24)                1.4747         estimate D2E/DX2                !
 ! R41   R(24,53)                1.3912         estimate D2E/DX2                !
 ! R42   R(25,26)                1.4715         estimate D2E/DX2                !
 ! R43   R(25,31)                1.3406         estimate D2E/DX2                !
 ! R44   R(25,56)                1.8767         estimate D2E/DX2                !
 ! R45   R(26,27)                1.4715         estimate D2E/DX2                !
 ! R46   R(27,33)                1.3406         estimate D2E/DX2                !
 ! R47   R(27,56)                1.8767         estimate D2E/DX2                !
 ! R48   R(28,29)                1.4845         estimate D2E/DX2                !
 ! R49   R(28,31)                1.4862         estimate D2E/DX2                !
 ! R50   R(28,41)                1.3898         estimate D2E/DX2                !
 ! R51   R(29,30)                1.4665         estimate D2E/DX2                !
 ! R52   R(29,48)                1.3869         estimate D2E/DX2                !
 ! R53   R(30,31)                1.5084         estimate D2E/DX2                !
 ! R54   R(32,33)                1.4862         estimate D2E/DX2                !
 ! R55   R(32,35)                1.4845         estimate D2E/DX2                !
 ! R56   R(32,45)                1.3898         estimate D2E/DX2                !
 ! R57   R(33,34)                1.5084         estimate D2E/DX2                !
 ! R58   R(34,35)                1.4665         estimate D2E/DX2                !
 ! R59   R(35,54)                1.3869         estimate D2E/DX2                !
 ! R60   R(36,37)                1.5022         estimate D2E/DX2                !
 ! R61   R(36,39)                1.5022         estimate D2E/DX2                !
 ! R62   R(37,38)                1.4445         estimate D2E/DX2                !
 ! R63   R(37,42)                1.3645         estimate D2E/DX2                !
 ! R64   R(38,39)                1.4445         estimate D2E/DX2                !
 ! R65   R(38,56)                1.8326         estimate D2E/DX2                !
 ! R66   R(39,44)                1.3645         estimate D2E/DX2                !
 ! R67   R(40,42)                1.4918         estimate D2E/DX2                !
 ! R68   R(40,49)                1.4751         estimate D2E/DX2                !
 ! R69   R(41,42)                1.4918         estimate D2E/DX2                !
 ! R70   R(41,49)                1.4778         estimate D2E/DX2                !
 ! R71   R(43,44)                1.4918         estimate D2E/DX2                !
 ! R72   R(43,46)                1.4751         estimate D2E/DX2                !
 ! R73   R(44,45)                1.4918         estimate D2E/DX2                !
 ! R74   R(45,46)                1.4778         estimate D2E/DX2                !
 ! R75   R(46,55)                1.3865         estimate D2E/DX2                !
 ! R76   R(47,48)                1.4731         estimate D2E/DX2                !
 ! R77   R(47,49)                1.3865         estimate D2E/DX2                !
 ! R78   R(47,50)                1.4752         estimate D2E/DX2                !
 ! R79   R(48,51)                1.4767         estimate D2E/DX2                !
 ! R80   R(50,51)                1.4721         estimate D2E/DX2                !
 ! R81   R(52,53)                1.4721         estimate D2E/DX2                !
 ! R82   R(52,55)                1.4752         estimate D2E/DX2                !
 ! R83   R(53,54)                1.4767         estimate D2E/DX2                !
 ! R84   R(54,55)                1.4731         estimate D2E/DX2                !
 ! R85   R(56,59)                1.7907         estimate D2E/DX2                !
 ! R86   R(57,58)                1.3161         estimate D2E/DX2                !
 ! R87   R(57,59)                1.3163         estimate D2E/DX2                !
 ! A1    A(2,1,4)               91.1309         estimate D2E/DX2                !
 ! A2    A(2,1,11)             124.8385         estimate D2E/DX2                !
 ! A3    A(4,1,11)             124.8385         estimate D2E/DX2                !
 ! A4    A(1,2,3)               86.5606         estimate D2E/DX2                !
 ! A5    A(1,2,8)              135.644          estimate D2E/DX2                !
 ! A6    A(3,2,8)              136.2145         estimate D2E/DX2                !
 ! A7    A(2,3,4)               90.8074         estimate D2E/DX2                !
 ! A8    A(2,3,36)             125.5415         estimate D2E/DX2                !
 ! A9    A(4,3,36)             125.5415         estimate D2E/DX2                !
 ! A10   A(1,4,3)               86.5606         estimate D2E/DX2                !
 ! A11   A(1,4,18)             135.644          estimate D2E/DX2                !
 ! A12   A(3,4,18)             136.2145         estimate D2E/DX2                !
 ! A13   A(6,5,8)               91.5929         estimate D2E/DX2                !
 ! A14   A(6,5,15)             118.1182         estimate D2E/DX2                !
 ! A15   A(8,5,15)             128.0856         estimate D2E/DX2                !
 ! A16   A(5,6,7)               88.5768         estimate D2E/DX2                !
 ! A17   A(5,6,50)             123.8798         estimate D2E/DX2                !
 ! A18   A(7,6,50)             123.899          estimate D2E/DX2                !
 ! A19   A(6,7,8)               91.3763         estimate D2E/DX2                !
 ! A20   A(6,7,40)             117.8176         estimate D2E/DX2                !
 ! A21   A(8,7,40)             127.413          estimate D2E/DX2                !
 ! A22   A(2,8,5)              133.7552         estimate D2E/DX2                !
 ! A23   A(2,8,7)              133.9236         estimate D2E/DX2                !
 ! A24   A(5,8,7)               87.0113         estimate D2E/DX2                !
 ! A25   A(10,9,12)             90.1802         estimate D2E/DX2                !
 ! A26   A(10,9,26)            127.6558         estimate D2E/DX2                !
 ! A27   A(12,9,26)            127.6558         estimate D2E/DX2                !
 ! A28   A(9,10,11)             87.0998         estimate D2E/DX2                !
 ! A29   A(9,10,16)            137.2919         estimate D2E/DX2                !
 ! A30   A(11,10,16)           134.8746         estimate D2E/DX2                !
 ! A31   A(1,11,10)            126.9052         estimate D2E/DX2                !
 ! A32   A(1,11,12)            126.9052         estimate D2E/DX2                !
 ! A33   A(10,11,12)            90.5274         estimate D2E/DX2                !
 ! A34   A(9,12,11)             87.0998         estimate D2E/DX2                !
 ! A35   A(9,12,22)            137.2919         estimate D2E/DX2                !
 ! A36   A(11,12,22)           134.8746         estimate D2E/DX2                !
 ! A37   A(14,13,16)            91.4501         estimate D2E/DX2                !
 ! A38   A(14,13,30)           118.8495         estimate D2E/DX2                !
 ! A39   A(16,13,30)           127.0264         estimate D2E/DX2                !
 ! A40   A(13,14,15)            88.8732         estimate D2E/DX2                !
 ! A41   A(13,14,51)           123.0476         estimate D2E/DX2                !
 ! A42   A(15,14,51)           123.5397         estimate D2E/DX2                !
 ! A43   A(5,15,14)            118.3778         estimate D2E/DX2                !
 ! A44   A(5,15,16)            127.488          estimate D2E/DX2                !
 ! A45   A(14,15,16)            91.4216         estimate D2E/DX2                !
 ! A46   A(10,16,13)           133.7328         estimate D2E/DX2                !
 ! A47   A(10,16,15)           133.7752         estimate D2E/DX2                !
 ! A48   A(13,16,15)            87.3117         estimate D2E/DX2                !
 ! A49   A(18,17,20)            91.5929         estimate D2E/DX2                !
 ! A50   A(18,17,23)           128.0856         estimate D2E/DX2                !
 ! A51   A(20,17,23)           118.1182         estimate D2E/DX2                !
 ! A52   A(4,18,17)            133.7552         estimate D2E/DX2                !
 ! A53   A(4,18,19)            133.9236         estimate D2E/DX2                !
 ! A54   A(17,18,19)            87.0113         estimate D2E/DX2                !
 ! A55   A(18,19,20)            91.3763         estimate D2E/DX2                !
 ! A56   A(18,19,43)           127.413          estimate D2E/DX2                !
 ! A57   A(20,19,43)           117.8176         estimate D2E/DX2                !
 ! A58   A(17,20,19)            88.5768         estimate D2E/DX2                !
 ! A59   A(17,20,52)           123.8798         estimate D2E/DX2                !
 ! A60   A(19,20,52)           123.899          estimate D2E/DX2                !
 ! A61   A(22,21,24)            91.4501         estimate D2E/DX2                !
 ! A62   A(22,21,34)           127.0264         estimate D2E/DX2                !
 ! A63   A(24,21,34)           118.8495         estimate D2E/DX2                !
 ! A64   A(12,22,21)           133.7328         estimate D2E/DX2                !
 ! A65   A(12,22,23)           133.7752         estimate D2E/DX2                !
 ! A66   A(21,22,23)            87.3117         estimate D2E/DX2                !
 ! A67   A(17,23,22)           127.488          estimate D2E/DX2                !
 ! A68   A(17,23,24)           118.3778         estimate D2E/DX2                !
 ! A69   A(22,23,24)            91.4216         estimate D2E/DX2                !
 ! A70   A(21,24,23)            88.8732         estimate D2E/DX2                !
 ! A71   A(21,24,53)           123.0476         estimate D2E/DX2                !
 ! A72   A(23,24,53)           123.5397         estimate D2E/DX2                !
 ! A73   A(26,25,31)           136.5858         estimate D2E/DX2                !
 ! A74   A(26,25,56)            93.4182         estimate D2E/DX2                !
 ! A75   A(31,25,56)           129.2319         estimate D2E/DX2                !
 ! A76   A(9,26,25)            125.9412         estimate D2E/DX2                !
 ! A77   A(9,26,27)            125.9412         estimate D2E/DX2                !
 ! A78   A(25,26,27)            99.0634         estimate D2E/DX2                !
 ! A79   A(26,27,33)           136.5858         estimate D2E/DX2                !
 ! A80   A(26,27,56)            93.4182         estimate D2E/DX2                !
 ! A81   A(33,27,56)           129.2319         estimate D2E/DX2                !
 ! A82   A(29,28,31)            91.5504         estimate D2E/DX2                !
 ! A83   A(29,28,41)           117.5764         estimate D2E/DX2                !
 ! A84   A(31,28,41)           127.411          estimate D2E/DX2                !
 ! A85   A(28,29,30)            88.5853         estimate D2E/DX2                !
 ! A86   A(28,29,48)           124.2675         estimate D2E/DX2                !
 ! A87   A(30,29,48)           123.4771         estimate D2E/DX2                !
 ! A88   A(13,30,29)           118.3506         estimate D2E/DX2                !
 ! A89   A(13,30,31)           127.7888         estimate D2E/DX2                !
 ! A90   A(29,30,31)            91.3727         estimate D2E/DX2                !
 ! A91   A(25,31,28)           132.5176         estimate D2E/DX2                !
 ! A92   A(25,31,30)           136.8746         estimate D2E/DX2                !
 ! A93   A(28,31,30)            86.9694         estimate D2E/DX2                !
 ! A94   A(33,32,35)            91.5504         estimate D2E/DX2                !
 ! A95   A(33,32,45)           127.411          estimate D2E/DX2                !
 ! A96   A(35,32,45)           117.5764         estimate D2E/DX2                !
 ! A97   A(27,33,32)           132.5176         estimate D2E/DX2                !
 ! A98   A(27,33,34)           136.8746         estimate D2E/DX2                !
 ! A99   A(32,33,34)            86.9694         estimate D2E/DX2                !
 ! A100  A(21,34,33)           127.7888         estimate D2E/DX2                !
 ! A101  A(21,34,35)           118.3506         estimate D2E/DX2                !
 ! A102  A(33,34,35)            91.3727         estimate D2E/DX2                !
 ! A103  A(32,35,34)            88.5853         estimate D2E/DX2                !
 ! A104  A(32,35,54)           124.2675         estimate D2E/DX2                !
 ! A105  A(34,35,54)           123.4771         estimate D2E/DX2                !
 ! A106  A(3,36,37)            126.994          estimate D2E/DX2                !
 ! A107  A(3,36,39)            126.994          estimate D2E/DX2                !
 ! A108  A(37,36,39)            88.8103         estimate D2E/DX2                !
 ! A109  A(36,37,38)            87.8514         estimate D2E/DX2                !
 ! A110  A(36,37,42)           135.6124         estimate D2E/DX2                !
 ! A111  A(38,37,42)           135.5487         estimate D2E/DX2                !
 ! A112  A(37,38,39)            93.3798         estimate D2E/DX2                !
 ! A113  A(37,38,56)           130.8294         estimate D2E/DX2                !
 ! A114  A(39,38,56)           130.8294         estimate D2E/DX2                !
 ! A115  A(36,39,38)            87.8514         estimate D2E/DX2                !
 ! A116  A(36,39,44)           135.6124         estimate D2E/DX2                !
 ! A117  A(38,39,44)           135.5487         estimate D2E/DX2                !
 ! A118  A(7,40,42)            128.3114         estimate D2E/DX2                !
 ! A119  A(7,40,49)            118.5506         estimate D2E/DX2                !
 ! A120  A(42,40,49)            91.2506         estimate D2E/DX2                !
 ! A121  A(28,41,42)           130.0116         estimate D2E/DX2                !
 ! A122  A(28,41,49)           118.1432         estimate D2E/DX2                !
 ! A123  A(42,41,49)            91.1496         estimate D2E/DX2                !
 ! A124  A(37,42,40)           133.1067         estimate D2E/DX2                !
 ! A125  A(37,42,41)           135.4138         estimate D2E/DX2                !
 ! A126  A(40,42,41)            87.5782         estimate D2E/DX2                !
 ! A127  A(19,43,44)           128.3114         estimate D2E/DX2                !
 ! A128  A(19,43,46)           118.5506         estimate D2E/DX2                !
 ! A129  A(44,43,46)            91.2506         estimate D2E/DX2                !
 ! A130  A(39,44,43)           133.1067         estimate D2E/DX2                !
 ! A131  A(39,44,45)           135.4138         estimate D2E/DX2                !
 ! A132  A(43,44,45)            87.5782         estimate D2E/DX2                !
 ! A133  A(32,45,44)           130.0116         estimate D2E/DX2                !
 ! A134  A(32,45,46)           118.1432         estimate D2E/DX2                !
 ! A135  A(44,45,46)            91.1496         estimate D2E/DX2                !
 ! A136  A(43,46,45)            88.7249         estimate D2E/DX2                !
 ! A137  A(43,46,55)           123.5526         estimate D2E/DX2                !
 ! A138  A(45,46,55)           123.7996         estimate D2E/DX2                !
 ! A139  A(48,47,49)           118.4762         estimate D2E/DX2                !
 ! A140  A(48,47,50)            90.2496         estimate D2E/DX2                !
 ! A141  A(49,47,50)           118.3046         estimate D2E/DX2                !
 ! A142  A(29,48,47)           117.5038         estimate D2E/DX2                !
 ! A143  A(29,48,51)           118.1856         estimate D2E/DX2                !
 ! A144  A(47,48,51)            89.7073         estimate D2E/DX2                !
 ! A145  A(40,49,41)            88.7249         estimate D2E/DX2                !
 ! A146  A(40,49,47)           123.5526         estimate D2E/DX2                !
 ! A147  A(41,49,47)           123.7996         estimate D2E/DX2                !
 ! A148  A(6,50,47)            117.5553         estimate D2E/DX2                !
 ! A149  A(6,50,51)            118.0541         estimate D2E/DX2                !
 ! A150  A(47,50,51)            89.8046         estimate D2E/DX2                !
 ! A151  A(14,51,48)           117.8147         estimate D2E/DX2                !
 ! A152  A(14,51,50)           117.8457         estimate D2E/DX2                !
 ! A153  A(48,51,50)            90.2263         estimate D2E/DX2                !
 ! A154  A(20,52,53)           118.0541         estimate D2E/DX2                !
 ! A155  A(20,52,55)           117.5553         estimate D2E/DX2                !
 ! A156  A(53,52,55)            89.8046         estimate D2E/DX2                !
 ! A157  A(24,53,52)           117.8457         estimate D2E/DX2                !
 ! A158  A(24,53,54)           117.8147         estimate D2E/DX2                !
 ! A159  A(52,53,54)            90.2263         estimate D2E/DX2                !
 ! A160  A(35,54,53)           118.1856         estimate D2E/DX2                !
 ! A161  A(35,54,55)           117.5038         estimate D2E/DX2                !
 ! A162  A(53,54,55)            89.7073         estimate D2E/DX2                !
 ! A163  A(46,55,52)           118.3046         estimate D2E/DX2                !
 ! A164  A(46,55,54)           118.4762         estimate D2E/DX2                !
 ! A165  A(52,55,54)            90.2496         estimate D2E/DX2                !
 ! A166  A(25,56,27)            73.243          estimate D2E/DX2                !
 ! A167  A(25,56,38)            98.3879         estimate D2E/DX2                !
 ! A168  A(25,56,59)           120.1509         estimate D2E/DX2                !
 ! A169  A(27,56,38)            98.3879         estimate D2E/DX2                !
 ! A170  A(27,56,59)           149.5108         estimate D2E/DX2                !
 ! A171  A(38,56,59)           105.7219         estimate D2E/DX2                !
 ! A172  A(58,57,59)           104.5131         estimate D2E/DX2                !
 ! A173  A(56,59,57)           102.266          estimate D2E/DX2                !
 ! D1    D(4,1,2,3)             16.7354         estimate D2E/DX2                !
 ! D2    D(4,1,2,8)           -176.5992         estimate D2E/DX2                !
 ! D3    D(11,1,2,3)          -118.4907         estimate D2E/DX2                !
 ! D4    D(11,1,2,8)            48.1747         estimate D2E/DX2                !
 ! D5    D(2,1,4,3)            -16.7354         estimate D2E/DX2                !
 ! D6    D(2,1,4,18)           176.5992         estimate D2E/DX2                !
 ! D7    D(11,1,4,3)           118.4907         estimate D2E/DX2                !
 ! D8    D(11,1,4,18)          -48.1747         estimate D2E/DX2                !
 ! D9    D(2,1,11,10)           -2.2105         estimate D2E/DX2                !
 ! D10   D(2,1,11,12)          123.1235         estimate D2E/DX2                !
 ! D11   D(4,1,11,10)         -123.1235         estimate D2E/DX2                !
 ! D12   D(4,1,11,12)            2.2105         estimate D2E/DX2                !
 ! D13   D(1,2,3,4)            -16.686          estimate D2E/DX2                !
 ! D14   D(1,2,3,36)           119.7434         estimate D2E/DX2                !
 ! D15   D(8,2,3,4)            176.789          estimate D2E/DX2                !
 ! D16   D(8,2,3,36)           -46.7816         estimate D2E/DX2                !
 ! D17   D(1,2,8,5)             -6.8665         estimate D2E/DX2                !
 ! D18   D(1,2,8,7)           -152.1452         estimate D2E/DX2                !
 ! D19   D(3,2,8,5)            153.7002         estimate D2E/DX2                !
 ! D20   D(3,2,8,7)              8.4215         estimate D2E/DX2                !
 ! D21   D(2,3,4,1)             16.686          estimate D2E/DX2                !
 ! D22   D(2,3,4,18)          -176.789          estimate D2E/DX2                !
 ! D23   D(36,3,4,1)          -119.7434         estimate D2E/DX2                !
 ! D24   D(36,3,4,18)           46.7816         estimate D2E/DX2                !
 ! D25   D(2,3,36,37)            0.1158         estimate D2E/DX2                !
 ! D26   D(2,3,36,39)         -122.2316         estimate D2E/DX2                !
 ! D27   D(4,3,36,37)          122.2316         estimate D2E/DX2                !
 ! D28   D(4,3,36,39)           -0.1158         estimate D2E/DX2                !
 ! D29   D(1,4,18,17)            6.8665         estimate D2E/DX2                !
 ! D30   D(1,4,18,19)          152.1452         estimate D2E/DX2                !
 ! D31   D(3,4,18,17)         -153.7002         estimate D2E/DX2                !
 ! D32   D(3,4,18,19)           -8.4215         estimate D2E/DX2                !
 ! D33   D(8,5,6,7)              9.1062         estimate D2E/DX2                !
 ! D34   D(8,5,6,50)           140.0501         estimate D2E/DX2                !
 ! D35   D(15,5,6,7)          -126.4969         estimate D2E/DX2                !
 ! D36   D(15,5,6,50)            4.447          estimate D2E/DX2                !
 ! D37   D(6,5,8,2)           -164.8073         estimate D2E/DX2                !
 ! D38   D(6,5,8,7)             -9.0631         estimate D2E/DX2                !
 ! D39   D(15,5,8,2)           -36.4325         estimate D2E/DX2                !
 ! D40   D(15,5,8,7)           119.3117         estimate D2E/DX2                !
 ! D41   D(6,5,15,14)           -1.3808         estimate D2E/DX2                !
 ! D42   D(6,5,15,16)          115.3543         estimate D2E/DX2                !
 ! D43   D(8,5,15,14)         -118.6916         estimate D2E/DX2                !
 ! D44   D(8,5,15,16)           -1.9565         estimate D2E/DX2                !
 ! D45   D(5,6,7,8)             -9.1652         estimate D2E/DX2                !
 ! D46   D(5,6,7,40)           125.247          estimate D2E/DX2                !
 ! D47   D(50,6,7,8)          -140.0942         estimate D2E/DX2                !
 ! D48   D(50,6,7,40)           -5.6821         estimate D2E/DX2                !
 ! D49   D(5,6,50,47)         -109.4317         estimate D2E/DX2                !
 ! D50   D(5,6,50,51)           -3.5461         estimate D2E/DX2                !
 ! D51   D(7,6,50,47)            5.0965         estimate D2E/DX2                !
 ! D52   D(7,6,50,51)          110.9821         estimate D2E/DX2                !
 ! D53   D(6,7,8,2)            164.6387         estimate D2E/DX2                !
 ! D54   D(6,7,8,5)              8.9675         estimate D2E/DX2                !
 ! D55   D(40,7,8,2)            37.3327         estimate D2E/DX2                !
 ! D56   D(40,7,8,5)          -118.3385         estimate D2E/DX2                !
 ! D57   D(6,7,40,42)         -116.2278         estimate D2E/DX2                !
 ! D58   D(6,7,40,49)            1.2592         estimate D2E/DX2                !
 ! D59   D(8,7,40,42)           -0.2651         estimate D2E/DX2                !
 ! D60   D(8,7,40,49)          117.2219         estimate D2E/DX2                !
 ! D61   D(12,9,10,11)          16.933          estimate D2E/DX2                !
 ! D62   D(12,9,10,16)        -172.4256         estimate D2E/DX2                !
 ! D63   D(26,9,10,11)        -123.7893         estimate D2E/DX2                !
 ! D64   D(26,9,10,16)          46.852          estimate D2E/DX2                !
 ! D65   D(10,9,12,11)         -16.933          estimate D2E/DX2                !
 ! D66   D(10,9,12,22)         172.4256         estimate D2E/DX2                !
 ! D67   D(26,9,12,11)         123.7893         estimate D2E/DX2                !
 ! D68   D(26,9,12,22)         -46.852          estimate D2E/DX2                !
 ! D69   D(10,9,26,25)          -6.5422         estimate D2E/DX2                !
 ! D70   D(10,9,26,27)         133.4458         estimate D2E/DX2                !
 ! D71   D(12,9,26,25)        -133.4458         estimate D2E/DX2                !
 ! D72   D(12,9,26,27)           6.5422         estimate D2E/DX2                !
 ! D73   D(9,10,11,1)          122.2938         estimate D2E/DX2                !
 ! D74   D(9,10,11,12)         -16.9863         estimate D2E/DX2                !
 ! D75   D(16,10,11,1)         -48.7522         estimate D2E/DX2                !
 ! D76   D(16,10,11,12)        171.9677         estimate D2E/DX2                !
 ! D77   D(9,10,16,13)          -8.1628         estimate D2E/DX2                !
 ! D78   D(9,10,16,15)        -153.9309         estimate D2E/DX2                !
 ! D79   D(11,10,16,13)        158.5886         estimate D2E/DX2                !
 ! D80   D(11,10,16,15)         12.8205         estimate D2E/DX2                !
 ! D81   D(1,11,12,9)         -122.2938         estimate D2E/DX2                !
 ! D82   D(1,11,12,22)          48.7522         estimate D2E/DX2                !
 ! D83   D(10,11,12,9)          16.9863         estimate D2E/DX2                !
 ! D84   D(10,11,12,22)       -171.9677         estimate D2E/DX2                !
 ! D85   D(9,12,22,21)           8.1628         estimate D2E/DX2                !
 ! D86   D(9,12,22,23)         153.9309         estimate D2E/DX2                !
 ! D87   D(11,12,22,21)       -158.5886         estimate D2E/DX2                !
 ! D88   D(11,12,22,23)        -12.8205         estimate D2E/DX2                !
 ! D89   D(16,13,14,15)          7.3923         estimate D2E/DX2                !
 ! D90   D(16,13,14,51)        137.6694         estimate D2E/DX2                !
 ! D91   D(30,13,14,15)       -127.1692         estimate D2E/DX2                !
 ! D92   D(30,13,14,51)          3.1079         estimate D2E/DX2                !
 ! D93   D(14,13,16,10)       -163.3034         estimate D2E/DX2                !
 ! D94   D(14,13,16,15)         -7.2972         estimate D2E/DX2                !
 ! D95   D(30,13,16,10)        -34.719          estimate D2E/DX2                !
 ! D96   D(30,13,16,15)        121.2872         estimate D2E/DX2                !
 ! D97   D(14,13,30,29)          1.4871         estimate D2E/DX2                !
 ! D98   D(14,13,30,31)        118.4118         estimate D2E/DX2                !
 ! D99   D(16,13,30,29)       -115.366          estimate D2E/DX2                !
 ! D100  D(16,13,30,31)          1.5587         estimate D2E/DX2                !
 ! D101  D(13,14,15,5)         127.4641         estimate D2E/DX2                !
 ! D102  D(13,14,15,16)         -7.3926         estimate D2E/DX2                !
 ! D103  D(51,14,15,5)          -2.429          estimate D2E/DX2                !
 ! D104  D(51,14,15,16)       -137.2858         estimate D2E/DX2                !
 ! D105  D(13,14,51,48)         -3.9777         estimate D2E/DX2                !
 ! D106  D(13,14,51,50)       -110.4615         estimate D2E/DX2                !
 ! D107  D(15,14,51,48)        109.7956         estimate D2E/DX2                !
 ! D108  D(15,14,51,50)          3.3117         estimate D2E/DX2                !
 ! D109  D(5,15,16,10)          35.0961         estimate D2E/DX2                !
 ! D110  D(5,15,16,13)        -120.8921         estimate D2E/DX2                !
 ! D111  D(14,15,16,10)        163.2812         estimate D2E/DX2                !
 ! D112  D(14,15,16,13)          7.2931         estimate D2E/DX2                !
 ! D113  D(20,17,18,4)         164.8073         estimate D2E/DX2                !
 ! D114  D(20,17,18,19)          9.0631         estimate D2E/DX2                !
 ! D115  D(23,17,18,4)          36.4325         estimate D2E/DX2                !
 ! D116  D(23,17,18,19)       -119.3117         estimate D2E/DX2                !
 ! D117  D(18,17,20,19)         -9.1062         estimate D2E/DX2                !
 ! D118  D(18,17,20,52)       -140.0501         estimate D2E/DX2                !
 ! D119  D(23,17,20,19)        126.4969         estimate D2E/DX2                !
 ! D120  D(23,17,20,52)         -4.447          estimate D2E/DX2                !
 ! D121  D(18,17,23,22)          1.9565         estimate D2E/DX2                !
 ! D122  D(18,17,23,24)        118.6916         estimate D2E/DX2                !
 ! D123  D(20,17,23,22)       -115.3543         estimate D2E/DX2                !
 ! D124  D(20,17,23,24)          1.3808         estimate D2E/DX2                !
 ! D125  D(4,18,19,20)        -164.6387         estimate D2E/DX2                !
 ! D126  D(4,18,19,43)         -37.3327         estimate D2E/DX2                !
 ! D127  D(17,18,19,20)         -8.9675         estimate D2E/DX2                !
 ! D128  D(17,18,19,43)        118.3385         estimate D2E/DX2                !
 ! D129  D(18,19,20,17)          9.1652         estimate D2E/DX2                !
 ! D130  D(18,19,20,52)        140.0942         estimate D2E/DX2                !
 ! D131  D(43,19,20,17)       -125.247          estimate D2E/DX2                !
 ! D132  D(43,19,20,52)          5.6821         estimate D2E/DX2                !
 ! D133  D(18,19,43,44)          0.2651         estimate D2E/DX2                !
 ! D134  D(18,19,43,46)       -117.2219         estimate D2E/DX2                !
 ! D135  D(20,19,43,44)        116.2278         estimate D2E/DX2                !
 ! D136  D(20,19,43,46)         -1.2592         estimate D2E/DX2                !
 ! D137  D(17,20,52,53)          3.5461         estimate D2E/DX2                !
 ! D138  D(17,20,52,55)        109.4317         estimate D2E/DX2                !
 ! D139  D(19,20,52,53)       -110.9821         estimate D2E/DX2                !
 ! D140  D(19,20,52,55)         -5.0965         estimate D2E/DX2                !
 ! D141  D(24,21,22,12)        163.3034         estimate D2E/DX2                !
 ! D142  D(24,21,22,23)          7.2972         estimate D2E/DX2                !
 ! D143  D(34,21,22,12)         34.719          estimate D2E/DX2                !
 ! D144  D(34,21,22,23)       -121.2872         estimate D2E/DX2                !
 ! D145  D(22,21,24,23)         -7.3923         estimate D2E/DX2                !
 ! D146  D(22,21,24,53)       -137.6694         estimate D2E/DX2                !
 ! D147  D(34,21,24,23)        127.1692         estimate D2E/DX2                !
 ! D148  D(34,21,24,53)         -3.1079         estimate D2E/DX2                !
 ! D149  D(22,21,34,33)         -1.5587         estimate D2E/DX2                !
 ! D150  D(22,21,34,35)        115.366          estimate D2E/DX2                !
 ! D151  D(24,21,34,33)       -118.4118         estimate D2E/DX2                !
 ! D152  D(24,21,34,35)         -1.4871         estimate D2E/DX2                !
 ! D153  D(12,22,23,17)        -35.0961         estimate D2E/DX2                !
 ! D154  D(12,22,23,24)       -163.2812         estimate D2E/DX2                !
 ! D155  D(21,22,23,17)        120.8921         estimate D2E/DX2                !
 ! D156  D(21,22,23,24)         -7.2931         estimate D2E/DX2                !
 ! D157  D(17,23,24,21)       -127.4641         estimate D2E/DX2                !
 ! D158  D(17,23,24,53)          2.429          estimate D2E/DX2                !
 ! D159  D(22,23,24,21)          7.3926         estimate D2E/DX2                !
 ! D160  D(22,23,24,53)        137.2858         estimate D2E/DX2                !
 ! D161  D(21,24,53,52)        110.4615         estimate D2E/DX2                !
 ! D162  D(21,24,53,54)          3.9777         estimate D2E/DX2                !
 ! D163  D(23,24,53,52)         -3.3117         estimate D2E/DX2                !
 ! D164  D(23,24,53,54)       -109.7956         estimate D2E/DX2                !
 ! D165  D(31,25,26,9)         -29.6783         estimate D2E/DX2                !
 ! D166  D(31,25,26,27)       -177.8669         estimate D2E/DX2                !
 ! D167  D(56,25,26,9)         140.3934         estimate D2E/DX2                !
 ! D168  D(56,25,26,27)         -7.7952         estimate D2E/DX2                !
 ! D169  D(26,25,31,28)        144.2878         estimate D2E/DX2                !
 ! D170  D(26,25,31,30)         -6.6409         estimate D2E/DX2                !
 ! D171  D(56,25,31,28)        -22.8744         estimate D2E/DX2                !
 ! D172  D(56,25,31,30)       -173.8031         estimate D2E/DX2                !
 ! D173  D(26,25,56,27)          6.2969         estimate D2E/DX2                !
 ! D174  D(26,25,56,38)        -89.9949         estimate D2E/DX2                !
 ! D175  D(26,25,56,59)        156.2766         estimate D2E/DX2                !
 ! D176  D(31,25,56,27)        177.4974         estimate D2E/DX2                !
 ! D177  D(31,25,56,38)         81.2056         estimate D2E/DX2                !
 ! D178  D(31,25,56,59)        -32.5229         estimate D2E/DX2                !
 ! D179  D(9,26,27,33)          29.6783         estimate D2E/DX2                !
 ! D180  D(9,26,27,56)        -140.3934         estimate D2E/DX2                !
 ! D181  D(25,26,27,33)        177.8669         estimate D2E/DX2                !
 ! D182  D(25,26,27,56)          7.7952         estimate D2E/DX2                !
 ! D183  D(26,27,33,32)       -144.2878         estimate D2E/DX2                !
 ! D184  D(26,27,33,34)          6.6409         estimate D2E/DX2                !
 ! D185  D(56,27,33,32)         22.8744         estimate D2E/DX2                !
 ! D186  D(56,27,33,34)        173.8031         estimate D2E/DX2                !
 ! D187  D(26,27,56,25)         -6.2969         estimate D2E/DX2                !
 ! D188  D(26,27,56,38)         89.9949         estimate D2E/DX2                !
 ! D189  D(26,27,56,59)       -127.7951         estimate D2E/DX2                !
 ! D190  D(33,27,56,25)       -177.4974         estimate D2E/DX2                !
 ! D191  D(33,27,56,38)        -81.2056         estimate D2E/DX2                !
 ! D192  D(33,27,56,59)         61.0044         estimate D2E/DX2                !
 ! D193  D(31,28,29,30)          9.4555         estimate D2E/DX2                !
 ! D194  D(31,28,29,48)        140.0606         estimate D2E/DX2                !
 ! D195  D(41,28,29,30)       -124.9539         estimate D2E/DX2                !
 ! D196  D(41,28,29,48)          5.6512         estimate D2E/DX2                !
 ! D197  D(29,28,31,25)       -169.7729         estimate D2E/DX2                !
 ! D198  D(29,28,31,30)         -9.201          estimate D2E/DX2                !
 ! D199  D(41,28,31,25)        -42.6352         estimate D2E/DX2                !
 ! D200  D(41,28,31,30)        117.9367         estimate D2E/DX2                !
 ! D201  D(29,28,41,42)        116.0146         estimate D2E/DX2                !
 ! D202  D(29,28,41,49)         -2.5886         estimate D2E/DX2                !
 ! D203  D(31,28,41,42)          0.0453         estimate D2E/DX2                !
 ! D204  D(31,28,41,49)       -118.5579         estimate D2E/DX2                !
 ! D205  D(28,29,30,13)        125.8711         estimate D2E/DX2                !
 ! D206  D(28,29,30,31)         -9.3145         estimate D2E/DX2                !
 ! D207  D(48,29,30,13)         -5.3463         estimate D2E/DX2                !
 ! D208  D(48,29,30,31)       -140.5319         estimate D2E/DX2                !
 ! D209  D(28,29,48,47)         -4.2597         estimate D2E/DX2                !
 ! D210  D(28,29,48,51)       -110.0708         estimate D2E/DX2                !
 ! D211  D(30,29,48,47)        110.244          estimate D2E/DX2                !
 ! D212  D(30,29,48,51)          4.4329         estimate D2E/DX2                !
 ! D213  D(13,30,31,25)         40.0074         estimate D2E/DX2                !
 ! D214  D(13,30,31,28)       -118.9758         estimate D2E/DX2                !
 ! D215  D(29,30,31,25)        168.2972         estimate D2E/DX2                !
 ! D216  D(29,30,31,28)          9.314          estimate D2E/DX2                !
 ! D217  D(35,32,33,27)        169.7729         estimate D2E/DX2                !
 ! D218  D(35,32,33,34)          9.201          estimate D2E/DX2                !
 ! D219  D(45,32,33,27)         42.6352         estimate D2E/DX2                !
 ! D220  D(45,32,33,34)       -117.9367         estimate D2E/DX2                !
 ! D221  D(33,32,35,34)         -9.4555         estimate D2E/DX2                !
 ! D222  D(33,32,35,54)       -140.0606         estimate D2E/DX2                !
 ! D223  D(45,32,35,34)        124.9539         estimate D2E/DX2                !
 ! D224  D(45,32,35,54)         -5.6512         estimate D2E/DX2                !
 ! D225  D(33,32,45,44)         -0.0453         estimate D2E/DX2                !
 ! D226  D(33,32,45,46)        118.5579         estimate D2E/DX2                !
 ! D227  D(35,32,45,44)       -116.0146         estimate D2E/DX2                !
 ! D228  D(35,32,45,46)          2.5886         estimate D2E/DX2                !
 ! D229  D(27,33,34,21)        -40.0074         estimate D2E/DX2                !
 ! D230  D(27,33,34,35)       -168.2972         estimate D2E/DX2                !
 ! D231  D(32,33,34,21)        118.9758         estimate D2E/DX2                !
 ! D232  D(32,33,34,35)         -9.314          estimate D2E/DX2                !
 ! D233  D(21,34,35,32)       -125.8711         estimate D2E/DX2                !
 ! D234  D(21,34,35,54)          5.3463         estimate D2E/DX2                !
 ! D235  D(33,34,35,32)          9.3145         estimate D2E/DX2                !
 ! D236  D(33,34,35,54)        140.5319         estimate D2E/DX2                !
 ! D237  D(32,35,54,53)        110.0708         estimate D2E/DX2                !
 ! D238  D(32,35,54,55)          4.2597         estimate D2E/DX2                !
 ! D239  D(34,35,54,53)         -4.4329         estimate D2E/DX2                !
 ! D240  D(34,35,54,55)       -110.244          estimate D2E/DX2                !
 ! D241  D(3,36,37,38)        -126.8204         estimate D2E/DX2                !
 ! D242  D(3,36,37,42)          42.5643         estimate D2E/DX2                !
 ! D243  D(39,36,37,38)         10.7331         estimate D2E/DX2                !
 ! D244  D(39,36,37,42)       -179.8822         estimate D2E/DX2                !
 ! D245  D(3,36,39,38)         126.8204         estimate D2E/DX2                !
 ! D246  D(3,36,39,44)         -42.5643         estimate D2E/DX2                !
 ! D247  D(37,36,39,38)        -10.7331         estimate D2E/DX2                !
 ! D248  D(37,36,39,44)        179.8822         estimate D2E/DX2                !
 ! D249  D(36,37,38,39)        -11.1841         estimate D2E/DX2                !
 ! D250  D(36,37,38,56)        145.251          estimate D2E/DX2                !
 ! D251  D(42,37,38,39)        179.419          estimate D2E/DX2                !
 ! D252  D(42,37,38,56)        -24.146          estimate D2E/DX2                !
 ! D253  D(36,37,42,40)         -2.0632         estimate D2E/DX2                !
 ! D254  D(36,37,42,41)       -152.1948         estimate D2E/DX2                !
 ! D255  D(38,37,42,40)        162.6968         estimate D2E/DX2                !
 ! D256  D(38,37,42,41)         12.5652         estimate D2E/DX2                !
 ! D257  D(37,38,39,36)         11.1841         estimate D2E/DX2                !
 ! D258  D(37,38,39,44)       -179.419          estimate D2E/DX2                !
 ! D259  D(56,38,39,36)       -145.251          estimate D2E/DX2                !
 ! D260  D(56,38,39,44)         24.146          estimate D2E/DX2                !
 ! D261  D(37,38,56,25)        -37.0003         estimate D2E/DX2                !
 ! D262  D(37,38,56,27)       -111.167          estimate D2E/DX2                !
 ! D263  D(37,38,56,59)         87.6767         estimate D2E/DX2                !
 ! D264  D(39,38,56,25)        111.167          estimate D2E/DX2                !
 ! D265  D(39,38,56,27)         37.0003         estimate D2E/DX2                !
 ! D266  D(39,38,56,59)       -124.156          estimate D2E/DX2                !
 ! D267  D(36,39,44,43)          2.0632         estimate D2E/DX2                !
 ! D268  D(36,39,44,45)        152.1948         estimate D2E/DX2                !
 ! D269  D(38,39,44,43)       -162.6968         estimate D2E/DX2                !
 ! D270  D(38,39,44,45)        -12.5652         estimate D2E/DX2                !
 ! D271  D(7,40,42,37)         -39.2969         estimate D2E/DX2                !
 ! D272  D(7,40,42,41)         120.2216         estimate D2E/DX2                !
 ! D273  D(49,40,42,37)       -168.089          estimate D2E/DX2                !
 ! D274  D(49,40,42,41)         -8.5706         estimate D2E/DX2                !
 ! D275  D(7,40,49,41)        -127.2267         estimate D2E/DX2                !
 ! D276  D(7,40,49,47)           3.5351         estimate D2E/DX2                !
 ! D277  D(42,40,49,41)          8.6469         estimate D2E/DX2                !
 ! D278  D(42,40,49,47)        139.4087         estimate D2E/DX2                !
 ! D279  D(28,41,42,37)         37.957          estimate D2E/DX2                !
 ! D280  D(28,41,42,40)       -120.7023         estimate D2E/DX2                !
 ! D281  D(49,41,42,37)        167.2143         estimate D2E/DX2                !
 ! D282  D(49,41,42,40)          8.5551         estimate D2E/DX2                !
 ! D283  D(28,41,49,40)        129.0872         estimate D2E/DX2                !
 ! D284  D(28,41,49,47)         -1.4831         estimate D2E/DX2                !
 ! D285  D(42,41,49,40)         -8.6468         estimate D2E/DX2                !
 ! D286  D(42,41,49,47)       -139.217          estimate D2E/DX2                !
 ! D287  D(19,43,44,39)         39.2969         estimate D2E/DX2                !
 ! D288  D(19,43,44,45)       -120.2216         estimate D2E/DX2                !
 ! D289  D(46,43,44,39)        168.089          estimate D2E/DX2                !
 ! D290  D(46,43,44,45)          8.5706         estimate D2E/DX2                !
 ! D291  D(19,43,46,45)        127.2267         estimate D2E/DX2                !
 ! D292  D(19,43,46,55)         -3.5351         estimate D2E/DX2                !
 ! D293  D(44,43,46,45)         -8.6469         estimate D2E/DX2                !
 ! D294  D(44,43,46,55)       -139.4087         estimate D2E/DX2                !
 ! D295  D(39,44,45,32)        -37.957          estimate D2E/DX2                !
 ! D296  D(39,44,45,46)       -167.2143         estimate D2E/DX2                !
 ! D297  D(43,44,45,32)        120.7023         estimate D2E/DX2                !
 ! D298  D(43,44,45,46)         -8.5551         estimate D2E/DX2                !
 ! D299  D(32,45,46,43)       -129.0872         estimate D2E/DX2                !
 ! D300  D(32,45,46,55)          1.4831         estimate D2E/DX2                !
 ! D301  D(44,45,46,43)          8.6468         estimate D2E/DX2                !
 ! D302  D(44,45,46,55)        139.217          estimate D2E/DX2                !
 ! D303  D(43,46,55,52)          4.1051         estimate D2E/DX2                !
 ! D304  D(43,46,55,54)        111.4274         estimate D2E/DX2                !
 ! D305  D(45,46,55,52)       -110.2154         estimate D2E/DX2                !
 ! D306  D(45,46,55,54)         -2.8931         estimate D2E/DX2                !
 ! D307  D(49,47,48,29)         -0.0242         estimate D2E/DX2                !
 ! D308  D(49,47,48,51)        121.9718         estimate D2E/DX2                !
 ! D309  D(50,47,48,29)       -122.8297         estimate D2E/DX2                !
 ! D310  D(50,47,48,51)         -0.8337         estimate D2E/DX2                !
 ! D311  D(48,47,49,40)       -111.4274         estimate D2E/DX2                !
 ! D312  D(48,47,49,41)          2.8931         estimate D2E/DX2                !
 ! D313  D(50,47,49,40)         -4.1051         estimate D2E/DX2                !
 ! D314  D(50,47,49,41)        110.2154         estimate D2E/DX2                !
 ! D315  D(48,47,50,6)         122.7542         estimate D2E/DX2                !
 ! D316  D(48,47,50,51)          0.8363         estimate D2E/DX2                !
 ! D317  D(49,47,50,6)          -0.1948         estimate D2E/DX2                !
 ! D318  D(49,47,50,51)       -122.1127         estimate D2E/DX2                !
 ! D319  D(29,48,51,14)          0.2295         estimate D2E/DX2                !
 ! D320  D(29,48,51,50)        122.2483         estimate D2E/DX2                !
 ! D321  D(47,48,51,14)       -121.1834         estimate D2E/DX2                !
 ! D322  D(47,48,51,50)          0.8354         estimate D2E/DX2                !
 ! D323  D(6,50,51,14)          -0.3337         estimate D2E/DX2                !
 ! D324  D(6,50,51,48)        -122.3263         estimate D2E/DX2                !
 ! D325  D(47,50,51,14)        121.1584         estimate D2E/DX2                !
 ! D326  D(47,50,51,48)         -0.8342         estimate D2E/DX2                !
 ! D327  D(20,52,53,24)          0.3337         estimate D2E/DX2                !
 ! D328  D(20,52,53,54)        122.3263         estimate D2E/DX2                !
 ! D329  D(55,52,53,24)       -121.1584         estimate D2E/DX2                !
 ! D330  D(55,52,53,54)          0.8342         estimate D2E/DX2                !
 ! D331  D(20,52,55,46)          0.1948         estimate D2E/DX2                !
 ! D332  D(20,52,55,54)       -122.7542         estimate D2E/DX2                !
 ! D333  D(53,52,55,46)        122.1127         estimate D2E/DX2                !
 ! D334  D(53,52,55,54)         -0.8363         estimate D2E/DX2                !
 ! D335  D(24,53,54,35)         -0.2295         estimate D2E/DX2                !
 ! D336  D(24,53,54,55)        121.1834         estimate D2E/DX2                !
 ! D337  D(52,53,54,35)       -122.2483         estimate D2E/DX2                !
 ! D338  D(52,53,54,55)         -0.8354         estimate D2E/DX2                !
 ! D339  D(35,54,55,46)          0.0242         estimate D2E/DX2                !
 ! D340  D(35,54,55,52)        122.8297         estimate D2E/DX2                !
 ! D341  D(53,54,55,46)       -121.9718         estimate D2E/DX2                !
 ! D342  D(53,54,55,52)          0.8337         estimate D2E/DX2                !
 ! D343  D(25,56,59,57)       -113.1771         estimate D2E/DX2                !
 ! D344  D(27,56,59,57)         -3.9453         estimate D2E/DX2                !
 ! D345  D(38,56,59,57)        137.0211         estimate D2E/DX2                !
 ! D346  D(58,57,59,56)         68.789          estimate D2E/DX2                !
 --------------------------------------------------------------------------------
 Trust Radius=3.00D-01 FncErr=1.00D-07 GrdErr=1.00D-06
 Number of steps in this run=    354 maximum allowed number of steps=    354.
 GradGradGradGradGradGradGradGradGradGradGradGradGradGradGradGradGradGrad

 Stoichiometry    C55O3P(2)
 Framework group  C1[X(C55O3P)]
 Deg. of freedom   171
 Full point group                 C1      NOp   1
 Largest Abelian subgroup         C1      NOp   1
 Largest concise Abelian subgroup C1      NOp   1
                         Standard orientation:                         
 ---------------------------------------------------------------------
 Center     Atomic      Atomic             Coordinates (Angstroms)
 Number     Number       Type             X           Y           Z
 ---------------------------------------------------------------------
      1          6           0       -0.015742   -2.675408    0.029864
      2          6           0        1.049190   -2.442936   -0.984692
      3          6           0       -0.011259   -1.804650   -1.820055
      4          6           0       -1.077397   -2.435708   -0.986444
      5          6           0        3.429339   -2.709011    0.060933
      6          6           0        4.491501   -2.232136   -0.830778
      7          6           0        3.444823   -1.808937   -1.790673
      8          6           0        2.388413   -2.500955   -0.999117
      9          6           0       -0.009349   -0.283470    2.136304
     10          6           0        1.043622   -1.317330    1.919682
     11          6           0       -0.015026   -2.156906    1.298745
     12          6           0       -1.068965   -1.310151    1.917942
     13          6           0        3.464542   -0.403768    2.284120
     14          6           0        4.494773   -1.338457    1.796962
     15          6           0        3.420514   -2.252561    1.366734
     16          6           0        2.382252   -1.402829    2.026652
     17          6           0       -3.461019   -2.685594    0.055257
     18          6           0       -2.416958   -2.484624   -1.003076
     19          6           0       -3.467335   -1.785446   -1.796367
     20          6           0       -4.518444   -2.201516   -0.838201
     21          6           0       -3.484216   -0.380153    2.278395
     22          6           0       -2.408319   -1.386548    2.022705
     23          6           0       -3.451244   -2.229207    1.361073
     24          6           0       -4.519972   -1.307821    1.789535
     25          6           0        1.117884    1.726030    1.047888
     26          6           0       -0.004508    1.036166    1.703456
     27          6           0       -1.121102    1.733639    1.046043
     28          6           0        3.490783    1.825191    0.019136
     29          6           0        4.550161    1.298670    0.915879
     30          6           0        3.501829    0.902319    1.861689
     31          6           0        2.456009    1.648222    1.071107
     32          6           0       -3.491574    1.848920    0.013383
     33          6           0       -2.459761    1.664929    1.067058
     34          6           0       -3.511928    0.926156    1.855910
     35          6           0       -4.555983    1.329617    0.908376
     36          6           0       -0.006500   -0.510202   -2.256469
     37          6           0        1.047918    0.527555   -1.996213
     38          6           0       -0.000656    1.391560   -1.505706
     39          6           0       -1.054269    0.534699   -1.997944
     40          6           0        3.451032   -0.496120   -2.211959
     41          6           0        3.457741    1.349375   -1.286266
     42          6           0        2.412202    0.551291   -1.990044
     43          6           0       -3.463926   -0.472619   -2.217656
     44          6           0       -2.418368    0.567708   -1.994024
     45          6           0       -3.459617    1.372883   -1.291965
     46          6           0       -4.516473    0.431343   -1.716599
     47          6           0        5.543872   -0.020012   -0.888076
     48          6           0        5.570732    0.453378    0.506639
     49          6           0        4.508872    0.400670   -1.709164
     50          6           0        5.540932   -1.418959   -0.419978
     51          6           0        5.546287   -0.947081    0.974482
     52          6           0       -5.563000   -1.381222   -0.429126
     53          6           0       -5.567445   -0.909311    0.965326
     54          6           0       -5.581600    0.491279    0.497451
     55          6           0       -5.555660    0.017709   -0.897220
     56         15           0        0.002455    2.633474   -0.158080
     57          8           0       -0.278068    5.044081   -0.384206
     58          8           0        0.064980    5.100613    0.885158
     59          8           0        0.547780    4.164295   -0.910239
 ---------------------------------------------------------------------
 Rotational constants (GHZ):      0.1163440      0.0538740      0.0468555
 Standard basis: 6-31G(d) (6D, 7F)
 There are   889 symmetry adapted cartesian basis functions of A   symmetry.
 There are   889 symmetry adapted basis functions of A   symmetry.
   889 basis functions,  1676 primitive gaussians,   889 cartesian basis functions
   185 alpha electrons      184 beta electrons
       nuclear repulsion energy      8232.2105257827 Hartrees.
 NAtoms=   59 NActive=   59 NUniq=   59 SFac= 1.00D+00 NAtFMM=   60 NAOKFM=F Big=F
 Integral buffers will be    262144 words long.
 Raffenetti 2 integral format.
 Two-electron integral symmetry is turned on.
 Nuclear repulsion after empirical dispersion term =     8232.0966725777 Hartrees.
 One-electron integrals computed using PRISM.
 NBasis=   889 RedAO= T EigKep=  2.14D-04  NBF=   889
 NBsUse=   889 1.00D-06 EigRej= -1.00D+00 NBFU=   889
 ExpMin= 9.98D-02 ExpMax= 1.94D+04 ExpMxC= 2.91D+03 IAcc=2 IRadAn=         4 AccDes= 0.00D+00
 Harris functional with IExCor=  402 and IRadAn=       4 diagonalized for initial guess.
 HarFok:  IExCor=  402 AccDes= 0.00D+00 IRadAn=         4 IDoV= 1 UseB2=F ITyADJ=14
 ICtDFT=  3500011 ScaDFX=  1.000000  1.000000  1.000000  1.000000
 FoFCou: FMM=F IPFlag=           0 FMFlag=      100000 FMFlg1=           0
         NFxFlg=           0 DoJE=T BraDBF=F KetDBF=T FulRan=T
         wScrn=  0.000000 ICntrl=     500 IOpCl=  0 I1Cent=   200000004 NGrid=           0
         NMat0=    1 NMatS0=      1 NMatT0=    0 NMatD0=    1 NMtDS0=    0 NMtDT0=    0
 Petite list used in FoFCou.
 Initial guess <Sx>= 0.0000 <Sy>= 0.0000 <Sz>= 0.5000 <S**2>= 0.7500 S= 0.5000
 Requested convergence on RMS density matrix=1.00D-08 within 128 cycles.
 Requested convergence on MAX density matrix=1.00D-06.
 Requested convergence on             energy=1.00D-06.
 No special actions if energy rises.
 Integral accuracy reduced to 1.0D-05 until final iterations.
 EnCoef did     7 forward-backward iterations
 EnCoef did   100 forward-backward iterations
 EnCoef did     4 forward-backward iterations
 EnCoef did     1 forward-backward iterations
 Initial convergence to 1.0D-05 achieved.  Increase integral accuracy.
 SCF Done:  E(UB3LYP) =  -2661.45931772     A.U. after   38 cycles
            NFock= 38  Conv=0.79D-08     -V/T= 2.0084
 <Sx>= 0.0000 <Sy>= 0.0000 <Sz>= 0.5000 <S**2>= 1.3214 S= 0.7536
 <L.S>= 0.000000000000E+00
 Annihilation of the first spin contaminant:
 S**2 before annihilation     1.3214,   after     0.8924

 **********************************************************************

            Population analysis using the SCF density.

 **********************************************************************

 Orbital symmetries:
 Alpha Orbitals:
       Occupied  (A) (A) (A) (A) (A) (A) (A) (A) (A) (A) (A) (A)
                 (A) (A) (A) (A) (A) (A) (A) (A) (A) (A) (A) (A)
                 (A) (A) (A) (A) (A) (A) (A) (A) (A) (A) (A) (A)
                 (A) (A) (A) (A) (A) (A) (A) (A) (A) (A) (A) (A)
                 (A) (A) (A) (A) (A) (A) (A) (A) (A) (A) (A) (A)
                 (A) (A) (A) (A) (A) (A) (A) (A) (A) (A) (A) (A)
                 (A) (A) (A) (A) (A) (A) (A) (A) (A) (A) (A) (A)
                 (A) (A) (A) (A) (A) (A) (A) (A) (A) (A) (A) (A)
                 (A) (A) (A) (A) (A) (A) (A) (A) (A) (A) (A) (A)
                 (A) (A) (A) (A) (A) (A) (A) (A) (A) (A) (A) (A)
                 (A) (A) (A) (A) (A) (A) (A) (A) (A) (A) (A) (A)
                 (A) (A) (A) (A) (A) (A) (A) (A) (A) (A) (A) (A)
                 (A) (A) (A) (A) (A) (A) (A) (A) (A) (A) (A) (A)
                 (A) (A) (A) (A) (A) (A) (A) (A) (A) (A) (A) (A)
                 (A) (A) (A) (A) (A) (A) (A) (A) (A) (A) (A) (A)
                 (A) (A) (A) (A) (A)
       Virtual   (A) (A) (A) (A) (A) (A) (A) (A) (A) (A) (A) (A)
                 (A) (A) (A) (A) (A) (A) (A) (A) (A) (A) (A) (A)
                 (A) (A) (A) (A) (A) (A) (A) (A) (A) (A) (A) (A)
                 (A) (A) (A) (A) (A) (A) (A) (A) (A) (A) (A) (A)
                 (A) (A) (A) (A) (A) (A) (A) (A) (A) (A) (A) (A)
                 (A) (A) (A) (A) (A) (A) (A) (A) (A) (A) (A) (A)
                 (A) (A) (A) (A) (A) (A) (A) (A) (A) (A) (A) (A)
                 (A) (A) (A) (A) (A) (A) (A) (A) (A) (A) (A) (A)
                 (A) (A) (A) (A) (A) (A) (A) (A) (A) (A) (A) (A)
                 (A) (A) (A) (A) (A) (A) (A) (A) (A) (A) (A) (A)
                 (A) (A) (A) (A) (A) (A) (A) (A) (A) (A) (A) (A)
                 (A) (A) (A) (A) (A) (A) (A) (A) (A) (A) (A) (A)
                 (A) (A) (A) (A) (A) (A) (A) (A) (A) (A) (A) (A)
                 (A) (A) (A) (A) (A) (A) (A) (A) (A) (A) (A) (A)
                 (A) (A) (A) (A) (A) (A) (A) (A) (A) (A) (A) (A)
                 (A) (A) (A) (A) (A) (A) (A) (A) (A) (A) (A) (A)
                 (A) (A) (A) (A) (A) (A) (A) (A) (A) (A) (A) (A)
                 (A) (A) (A) (A) (A) (A) (A) (A) (A) (A) (A) (A)
                 (A) (A) (A) (A) (A) (A) (A) (A) (A) (A) (A) (A)
                 (A) (A) (A) (A) (A) (A) (A) (A) (A) (A) (A) (A)
                 (A) (A) (A) (A) (A) (A) (A) (A) (A) (A) (A) (A)
                 (A) (A) (A) (A) (A) (A) (A) (A) (A) (A) (A) (A)
                 (A) (A) (A) (A) (A) (A) (A) (A) (A) (A) (A) (A)
                 (A) (A) (A) (A) (A) (A) (A) (A) (A) (A) (A) (A)
                 (A) (A) (A) (A) (A) (A) (A) (A) (A) (A) (A) (A)
                 (A) (A) (A) (A) (A) (A) (A) (A) (A) (A) (A) (A)
                 (A) (A) (A) (A) (A) (A) (A) (A) (A) (A) (A) (A)
                 (A) (A) (A) (A) (A) (A) (A) (A) (A) (A) (A) (A)
                 (A) (A) (A) (A) (A) (A) (A) (A) (A) (A) (A) (A)
                 (A) (A) (A) (A) (A) (A) (A) (A) (A) (A) (A) (A)
                 (A) (A) (A) (A) (A) (A) (A) (A) (A) (A) (A) (A)
                 (A) (A) (A) (A) (A) (A) (A) (A) (A) (A) (A) (A)
                 (A) (A) (A) (A) (A) (A) (A) (A) (A) (A) (A) (A)
                 (A) (A) (A) (A) (A) (A) (A) (A) (A) (A) (A) (A)
                 (A) (A) (A) (A) (A) (A) (A) (A) (A) (A) (A) (A)
                 (A) (A) (A) (A) (A) (A) (A) (A) (A) (A) (A) (A)
                 (A) (A) (A) (A) (A) (A) (A) (A) (A) (A) (A) (A)
                 (A) (A) (A) (A) (A) (A) (A) (A) (A) (A) (A) (A)
                 (A) (A) (A) (A) (A) (A) (A) (A) (A) (A) (A) (A)
                 (A) (A) (A) (A) (A) (A) (A) (A) (A) (A) (A) (A)
                 (A) (A) (A) (A) (A) (A) (A) (A) (A) (A) (A) (A)
                 (A) (A) (A) (A) (A) (A) (A) (A) (A) (A) (A) (A)
                 (A) (A) (A) (A) (A) (A) (A) (A) (A) (A) (A) (A)
                 (A) (A) (A) (A) (A) (A) (A) (A) (A) (A) (A) (A)
                 (A) (A) (A) (A) (A) (A) (A) (A) (A) (A) (A) (A)
                 (A) (A) (A) (A) (A) (A) (A) (A) (A) (A) (A) (A)
                 (A) (A) (A) (A) (A) (A) (A) (A) (A) (A) (A) (A)
                 (A) (A) (A) (A) (A) (A) (A) (A) (A) (A) (A) (A)
                 (A) (A) (A) (A) (A) (A) (A) (A) (A) (A) (A) (A)
                 (A) (A) (A) (A) (A) (A) (A) (A) (A) (A) (A) (A)
                 (A) (A) (A) (A) (A) (A) (A) (A) (A) (A) (A) (A)
                 (A) (A) (A) (A) (A) (A) (A) (A) (A) (A) (A) (A)
                 (A) (A) (A) (A) (A) (A) (A) (A) (A) (A) (A) (A)
                 (A) (A) (A) (A) (A) (A) (A) (A) (A) (A) (A) (A)
                 (A) (A) (A) (A) (A) (A) (A) (A) (A) (A) (A) (A)
                 (A) (A) (A) (A) (A) (A) (A) (A) (A) (A) (A) (A)
                 (A) (A) (A) (A) (A) (A) (A) (A) (A) (A) (A) (A)
                 (A) (A) (A) (A) (A) (A) (A) (A) (A) (A) (A) (A)
                 (A) (A) (A) (A) (A) (A) (A) (A)
 Beta  Orbitals:
       Occupied  (A) (A) (A) (A) (A) (A) (A) (A) (A) (A) (A) (A)
                 (A) (A) (A) (A) (A) (A) (A) (A) (A) (A) (A) (A)
                 (A) (A) (A) (A) (A) (A) (A) (A) (A) (A) (A) (A)
                 (A) (A) (A) (A) (A) (A) (A) (A) (A) (A) (A) (A)
                 (A) (A) (A) (A) (A) (A) (A) (A) (A) (A) (A) (A)
                 (A) (A) (A) (A) (A) (A) (A) (A) (A) (A) (A) (A)
                 (A) (A) (A) (A) (A) (A) (A) (A) (A) (A) (A) (A)
                 (A) (A) (A) (A) (A) (A) (A) (A) (A) (A) (A) (A)
                 (A) (A) (A) (A) (A) (A) (A) (A) (A) (A) (A) (A)
                 (A) (A) (A) (A) (A) (A) (A) (A) (A) (A) (A) (A)
                 (A) (A) (A) (A) (A) (A) (A) (A) (A) (A) (A) (A)
                 (A) (A) (A) (A) (A) (A) (A) (A) (A) (A) (A) (A)
                 (A) (A) (A) (A) (A) (A) (A) (A) (A) (A) (A) (A)
                 (A) (A) (A) (A) (A) (A) (A) (A) (A) (A) (A) (A)
                 (A) (A) (A) (A) (A) (A) (A) (A) (A) (A) (A) (A)
                 (A) (A) (A) (A)
       Virtual   (A) (A) (A) (A) (A) (A) (A) (A) (A) (A) (A) (A)
                 (A) (A) (A) (A) (A) (A) (A) (A) (A) (A) (A) (A)
                 (A) (A) (A) (A) (A) (A) (A) (A) (A) (A) (A) (A)
                 (A) (A) (A) (A) (A) (A) (A) (A) (A) (A) (A) (A)
                 (A) (A) (A) (A) (A) (A) (A) (A) (A) (A) (A) (A)
                 (A) (A) (A) (A) (A) (A) (A) (A) (A) (A) (A) (A)
                 (A) (A) (A) (A) (A) (A) (A) (A) (A) (A) (A) (A)
                 (A) (A) (A) (A) (A) (A) (A) (A) (A) (A) (A) (A)
                 (A) (A) (A) (A) (A) (A) (A) (A) (A) (A) (A) (A)
                 (A) (A) (A) (A) (A) (A) (A) (A) (A) (A) (A) (A)
                 (A) (A) (A) (A) (A) (A) (A) (A) (A) (A) (A) (A)
                 (A) (A) (A) (A) (A) (A) (A) (A) (A) (A) (A) (A)
                 (A) (A) (A) (A) (A) (A) (A) (A) (A) (A) (A) (A)
                 (A) (A) (A) (A) (A) (A) (A) (A) (A) (A) (A) (A)
                 (A) (A) (A) (A) (A) (A) (A) (A) (A) (A) (A) (A)
                 (A) (A) (A) (A) (A) (A) (A) (A) (A) (A) (A) (A)
                 (A) (A) (A) (A) (A) (A) (A) (A) (A) (A) (A) (A)
                 (A) (A) (A) (A) (A) (A) (A) (A) (A) (A) (A) (A)
                 (A) (A) (A) (A) (A) (A) (A) (A) (A) (A) (A) (A)
                 (A) (A) (A) (A) (A) (A) (A) (A) (A) (A) (A) (A)
                 (A) (A) (A) (A) (A) (A) (A) (A) (A) (A) (A) (A)
                 (A) (A) (A) (A) (A) (A) (A) (A) (A) (A) (A) (A)
                 (A) (A) (A) (A) (A) (A) (A) (A) (A) (A) (A) (A)
                 (A) (A) (A) (A) (A) (A) (A) (A) (A) (A) (A) (A)
                 (A) (A) (A) (A) (A) (A) (A) (A) (A) (A) (A) (A)
                 (A) (A) (A) (A) (A) (A) (A) (A) (A) (A) (A) (A)
                 (A) (A) (A) (A) (A) (A) (A) (A) (A) (A) (A) (A)
                 (A) (A) (A) (A) (A) (A) (A) (A) (A) (A) (A) (A)
                 (A) (A) (A) (A) (A) (A) (A) (A) (A) (A) (A) (A)
                 (A) (A) (A) (A) (A) (A) (A) (A) (A) (A) (A) (A)
                 (A) (A) (A) (A) (A) (A) (A) (A) (A) (A) (A) (A)
                 (A) (A) (A) (A) (A) (A) (A) (A) (A) (A) (A) (A)
                 (A) (A) (A) (A) (A) (A) (A) (A) (A) (A) (A) (A)
                 (A) (A) (A) (A) (A) (A) (A) (A) (A) (A) (A) (A)
                 (A) (A) (A) (A) (A) (A) (A) (A) (A) (A) (A) (A)
                 (A) (A) (A) (A) (A) (A) (A) (A) (A) (A) (A) (A)
                 (A) (A) (A) (A) (A) (A) (A) (A) (A) (A) (A) (A)
                 (A) (A) (A) (A) (A) (A) (A) (A) (A) (A) (A) (A)
                 (A) (A) (A) (A) (A) (A) (A) (A) (A) (A) (A) (A)
                 (A) (A) (A) (A) (A) (A) (A) (A) (A) (A) (A) (A)
                 (A) (A) (A) (A) (A) (A) (A) (A) (A) (A) (A) (A)
                 (A) (A) (A) (A) (A) (A) (A) (A) (A) (A) (A) (A)
                 (A) (A) (A) (A) (A) (A) (A) (A) (A) (A) (A) (A)
                 (A) (A) (A) (A) (A) (A) (A) (A) (A) (A) (A) (A)
                 (A) (A) (A) (A) (A) (A) (A) (A) (A) (A) (A) (A)
                 (A) (A) (A) (A) (A) (A) (A) (A) (A) (A) (A) (A)
                 (A) (A) (A) (A) (A) (A) (A) (A) (A) (A) (A) (A)
                 (A) (A) (A) (A) (A) (A) (A) (A) (A) (A) (A) (A)
                 (A) (A) (A) (A) (A) (A) (A) (A) (A) (A) (A) (A)
                 (A) (A) (A) (A) (A) (A) (A) (A) (A) (A) (A) (A)
                 (A) (A) (A) (A) (A) (A) (A) (A) (A) (A) (A) (A)
                 (A) (A) (A) (A) (A) (A) (A) (A) (A) (A) (A) (A)
                 (A) (A) (A) (A) (A) (A) (A) (A) (A) (A) (A) (A)
                 (A) (A) (A) (A) (A) (A) (A) (A) (A) (A) (A) (A)
                 (A) (A) (A) (A) (A) (A) (A) (A) (A) (A) (A) (A)
                 (A) (A) (A) (A) (A) (A) (A) (A) (A) (A) (A) (A)
                 (A) (A) (A) (A) (A) (A) (A) (A) (A) (A) (A) (A)
                 (A) (A) (A) (A) (A) (A) (A) (A) (A) (A) (A) (A)
                 (A) (A) (A) (A) (A) (A) (A) (A) (A)
 The electronic state is 2-A.
 Alpha  occ. eigenvalues --  -77.20644 -19.32320 -19.24992 -19.20370 -10.26278
 Alpha  occ. eigenvalues --  -10.25936 -10.25930 -10.25853 -10.25799 -10.25774
 Alpha  occ. eigenvalues --  -10.25746 -10.25627 -10.25593 -10.25579 -10.25445
 Alpha  occ. eigenvalues --  -10.25404 -10.25396 -10.25383 -10.25356 -10.25335
 Alpha  occ. eigenvalues --  -10.25332 -10.25322 -10.25315 -10.25309 -10.25281
 Alpha  occ. eigenvalues --  -10.25236 -10.25205 -10.25197 -10.25191 -10.25167
 Alpha  occ. eigenvalues --  -10.25146 -10.25145 -10.25109 -10.25052 -10.25017
 Alpha  occ. eigenvalues --  -10.25015 -10.24999 -10.24971 -10.24959 -10.24957
 Alpha  occ. eigenvalues --  -10.24957 -10.24937 -10.24919 -10.24914 -10.24913
 Alpha  occ. eigenvalues --  -10.24831 -10.24785 -10.24665 -10.24662 -10.24650
 Alpha  occ. eigenvalues --  -10.24633 -10.24619 -10.24603 -10.24589 -10.24574
 Alpha  occ. eigenvalues --  -10.24562 -10.24555 -10.24467 -10.24456  -6.66489
 Alpha  occ. eigenvalues --   -4.82812  -4.82626  -4.82564  -1.28503  -1.03063
 Alpha  occ. eigenvalues --   -0.98639  -0.98520  -0.95020  -0.94455  -0.93925
 Alpha  occ. eigenvalues --   -0.93644  -0.93588  -0.91900  -0.91080  -0.90955
 Alpha  occ. eigenvalues --   -0.90515  -0.89335  -0.88716  -0.86464  -0.80554
 Alpha  occ. eigenvalues --   -0.79587  -0.79439  -0.79058  -0.78870  -0.78296
 Alpha  occ. eigenvalues --   -0.77328  -0.77260  -0.76458  -0.75734  -0.73373
 Alpha  occ. eigenvalues --   -0.72629  -0.72423  -0.72227  -0.71591  -0.70874
 Alpha  occ. eigenvalues --   -0.70612  -0.70428  -0.70122  -0.69241  -0.66746
 Alpha  occ. eigenvalues --   -0.66395  -0.65936  -0.64897  -0.63442  -0.62177
 Alpha  occ. eigenvalues --   -0.61183  -0.61022  -0.60285  -0.58089  -0.55517
 Alpha  occ. eigenvalues --   -0.55052  -0.55001  -0.54788  -0.54214  -0.53875
 Alpha  occ. eigenvalues --   -0.52942  -0.52634  -0.52507  -0.51663  -0.50811
 Alpha  occ. eigenvalues --   -0.50733  -0.49900  -0.49188  -0.48630  -0.48583
 Alpha  occ. eigenvalues --   -0.47840  -0.47751  -0.47385  -0.46838  -0.46689
 Alpha  occ. eigenvalues --   -0.45643  -0.45485  -0.45185  -0.45146  -0.44456
 Alpha  occ. eigenvalues --   -0.44071  -0.43967  -0.43760  -0.43529  -0.43238
 Alpha  occ. eigenvalues --   -0.43073  -0.42412  -0.42139  -0.41753  -0.41703
 Alpha  occ. eigenvalues --   -0.41342  -0.41040  -0.40118  -0.39917  -0.39623
 Alpha  occ. eigenvalues --   -0.38756  -0.38524  -0.38149  -0.37909  -0.37743
 Alpha  occ. eigenvalues --   -0.37417  -0.37300  -0.36658  -0.36337  -0.35803
 Alpha  occ. eigenvalues --   -0.35656  -0.35238  -0.35173  -0.34912  -0.34696
 Alpha  occ. eigenvalues --   -0.34627  -0.33778  -0.32240  -0.30395  -0.29732
 Alpha  occ. eigenvalues --   -0.29658  -0.29314  -0.28396  -0.28372  -0.28138
 Alpha  occ. eigenvalues --   -0.27093  -0.26745  -0.26446  -0.25221  -0.24857
 Alpha  occ. eigenvalues --   -0.22892  -0.22385  -0.22166  -0.21297  -0.20293
 Alpha virt. eigenvalues --   -0.14994  -0.11140  -0.10994  -0.10801  -0.10429
 Alpha virt. eigenvalues --   -0.09744  -0.09658  -0.08552  -0.07962  -0.07344
 Alpha virt. eigenvalues --   -0.05277  -0.03713  -0.03213  -0.03001  -0.02109
 Alpha virt. eigenvalues --   -0.01395  -0.00759  -0.00713  -0.00288  -0.00024
 Alpha virt. eigenvalues --    0.00832   0.01574   0.01826   0.02897   0.04180
 Alpha virt. eigenvalues --    0.04521   0.04897   0.06358   0.06688   0.07285
 Alpha virt. eigenvalues --    0.07553   0.07933   0.08395   0.08998   0.09961
 Alpha virt. eigenvalues --    0.10140   0.10620   0.11300   0.11465   0.11951
 Alpha virt. eigenvalues --    0.12348   0.12594   0.13816   0.14144   0.14840
 Alpha virt. eigenvalues --    0.16293   0.17252   0.17461   0.17666   0.18082
 Alpha virt. eigenvalues --    0.18982   0.20415   0.21410   0.21806   0.22197
 Alpha virt. eigenvalues --    0.22955   0.23179   0.23303   0.24628   0.25521
 Alpha virt. eigenvalues --    0.26139   0.26247   0.26769   0.27708   0.28565
 Alpha virt. eigenvalues --    0.29485   0.29981   0.30641   0.30913   0.31050
 Alpha virt. eigenvalues --    0.31802   0.31880   0.32552   0.32839   0.34298
 Alpha virt. eigenvalues --    0.35071   0.35432   0.35677   0.36124   0.36931
 Alpha virt. eigenvalues --    0.37839   0.38047   0.38295   0.38462   0.38613
 Alpha virt. eigenvalues --    0.40618   0.41077   0.41343   0.41419   0.41737
 Alpha virt. eigenvalues --    0.41829   0.42118   0.42398   0.42748   0.43177
 Alpha virt. eigenvalues --    0.43454   0.43871   0.44371   0.44841   0.44866
 Alpha virt. eigenvalues --    0.45021   0.45203   0.45396   0.45477   0.45670
 Alpha virt. eigenvalues --    0.45944   0.46350   0.46451   0.46946   0.47287
 Alpha virt. eigenvalues --    0.47560   0.47605   0.48132   0.48382   0.48588
 Alpha virt. eigenvalues --    0.48819   0.48957   0.48983   0.49499   0.49752
 Alpha virt. eigenvalues --    0.49960   0.50127   0.50324   0.50446   0.50887
 Alpha virt. eigenvalues --    0.51014   0.51276   0.51626   0.51875   0.52544
 Alpha virt. eigenvalues --    0.52623   0.53081   0.53191   0.53371   0.53849
 Alpha virt. eigenvalues --    0.53901   0.54390   0.54514   0.54521   0.54782
 Alpha virt. eigenvalues --    0.54954   0.55127   0.55272   0.55320   0.55568
 Alpha virt. eigenvalues --    0.55633   0.55645   0.55728   0.56447   0.56511
 Alpha virt. eigenvalues --    0.56928   0.57353   0.57625   0.58319   0.58484
 Alpha virt. eigenvalues --    0.58696   0.59000   0.59236   0.59489   0.60022
 Alpha virt. eigenvalues --    0.60231   0.60588   0.60649   0.60864   0.60968
 Alpha virt. eigenvalues --    0.61029   0.61382   0.61921   0.62213   0.62657
 Alpha virt. eigenvalues --    0.62824   0.63088   0.63358   0.63533   0.63549
 Alpha virt. eigenvalues --    0.64169   0.64270   0.64348   0.64631   0.64710
 Alpha virt. eigenvalues --    0.64868   0.65049   0.65131   0.65541   0.65605
 Alpha virt. eigenvalues --    0.66068   0.66578   0.67201   0.67306   0.67572
 Alpha virt. eigenvalues --    0.68026   0.68428   0.68650   0.69018   0.69307
 Alpha virt. eigenvalues --    0.70380   0.70482   0.71283   0.72212   0.73105
 Alpha virt. eigenvalues --    0.73748   0.74032   0.74254   0.74696   0.74731
 Alpha virt. eigenvalues --    0.75234   0.75321   0.75400   0.76181   0.76290
 Alpha virt. eigenvalues --    0.76462   0.77100   0.77337   0.77574   0.78304
 Alpha virt. eigenvalues --    0.78684   0.78791   0.79149   0.79690   0.79866
 Alpha virt. eigenvalues --    0.80343   0.80994   0.81268   0.81443   0.82373
 Alpha virt. eigenvalues --    0.82480   0.82685   0.83306   0.83621   0.84018
 Alpha virt. eigenvalues --    0.84117   0.84498   0.84719   0.84796   0.85086
 Alpha virt. eigenvalues --    0.85281   0.85721   0.86189   0.87252   0.87705
 Alpha virt. eigenvalues --    0.88380   0.88558   0.88786   0.89250   0.89463
 Alpha virt. eigenvalues --    0.89814   0.89935   0.90071   0.90382   0.90849
 Alpha virt. eigenvalues --    0.91172   0.91809   0.92184   0.92370   0.92616
 Alpha virt. eigenvalues --    0.92783   0.93630   0.93972   0.94223   0.94646
 Alpha virt. eigenvalues --    0.95383   0.95760   0.97666   0.98283   0.98563
 Alpha virt. eigenvalues --    0.99153   0.99531   0.99900   1.00317   1.00969
 Alpha virt. eigenvalues --    1.01238   1.01312   1.01741   1.02313   1.02487
 Alpha virt. eigenvalues --    1.02830   1.03348   1.03538   1.04571   1.05010
 Alpha virt. eigenvalues --    1.05487   1.05554   1.05784   1.06035   1.06165
 Alpha virt. eigenvalues --    1.06507   1.06949   1.07221   1.07491   1.07812
 Alpha virt. eigenvalues --    1.08428   1.08827   1.08966   1.09955   1.09994
 Alpha virt. eigenvalues --    1.11039   1.11316   1.11417   1.12145   1.12531
 Alpha virt. eigenvalues --    1.13441   1.13566   1.13729   1.14598   1.15056
 Alpha virt. eigenvalues --    1.15076   1.16189   1.16933   1.17220   1.17663
 Alpha virt. eigenvalues --    1.17862   1.18396   1.19174   1.19776   1.19908
 Alpha virt. eigenvalues --    1.21210   1.21753   1.22718   1.23135   1.24950
 Alpha virt. eigenvalues --    1.25560   1.26311   1.26641   1.27199   1.28155
 Alpha virt. eigenvalues --    1.28631   1.29055   1.29385   1.30289   1.31934
 Alpha virt. eigenvalues --    1.33032   1.33211   1.33925   1.34881   1.35717
 Alpha virt. eigenvalues --    1.36750   1.38609   1.38995   1.40977   1.43572
 Alpha virt. eigenvalues --    1.44185   1.45267   1.45394   1.46266   1.46552
 Alpha virt. eigenvalues --    1.46768   1.47404   1.48163   1.48775   1.48965
 Alpha virt. eigenvalues --    1.50170   1.50225   1.51093   1.51133   1.51609
 Alpha virt. eigenvalues --    1.51665   1.52126   1.52844   1.53016   1.53340
 Alpha virt. eigenvalues --    1.54231   1.54311   1.54979   1.55508   1.56173
 Alpha virt. eigenvalues --    1.56499   1.56923   1.57631   1.58409   1.59278
 Alpha virt. eigenvalues --    1.59339   1.59810   1.61532   1.62012   1.62300
 Alpha virt. eigenvalues --    1.62593   1.63174   1.63238   1.63396   1.63815
 Alpha virt. eigenvalues --    1.64261   1.64520   1.65065   1.66252   1.66659
 Alpha virt. eigenvalues --    1.67186   1.67730   1.68312   1.68763   1.69434
 Alpha virt. eigenvalues --    1.69849   1.70148   1.70905   1.71091   1.71833
 Alpha virt. eigenvalues --    1.72374   1.72534   1.73526   1.74119   1.74884
 Alpha virt. eigenvalues --    1.75196   1.76315   1.76521   1.76790   1.77328
 Alpha virt. eigenvalues --    1.77861   1.78115   1.79491   1.79918   1.80081
 Alpha virt. eigenvalues --    1.80571   1.80695   1.81136   1.81671   1.82357
 Alpha virt. eigenvalues --    1.82708   1.83488   1.84207   1.84747   1.84882
 Alpha virt. eigenvalues --    1.85418   1.85589   1.85847   1.86469   1.86601
 Alpha virt. eigenvalues --    1.87093   1.87504   1.87673   1.88632   1.88864
 Alpha virt. eigenvalues --    1.89244   1.89776   1.89919   1.90121   1.90693
 Alpha virt. eigenvalues --    1.90850   1.91519   1.92135   1.92709   1.92841
 Alpha virt. eigenvalues --    1.93424   1.94019   1.94546   1.94916   1.95333
 Alpha virt. eigenvalues --    1.95705   1.95875   1.96182   1.96475   1.97170
 Alpha virt. eigenvalues --    1.97754   1.98237   1.98930   2.00032   2.00724
 Alpha virt. eigenvalues --    2.01093   2.01207   2.01529   2.01972   2.03263
 Alpha virt. eigenvalues --    2.03695   2.04665   2.04907   2.05222   2.05421
 Alpha virt. eigenvalues --    2.06060   2.06516   2.06761   2.07016   2.07472
 Alpha virt. eigenvalues --    2.07790   2.08435   2.08826   2.10520   2.10665
 Alpha virt. eigenvalues --    2.11308   2.11632   2.11798   2.12082   2.12740
 Alpha virt. eigenvalues --    2.13560   2.13720   2.14229   2.16329   2.17040
 Alpha virt. eigenvalues --    2.17055   2.17676   2.18304   2.19378   2.20124
 Alpha virt. eigenvalues --    2.20411   2.21045   2.21364   2.21918   2.22315
 Alpha virt. eigenvalues --    2.22672   2.23459   2.25059   2.25663   2.25931
 Alpha virt. eigenvalues --    2.26154   2.26625   2.27167   2.27910   2.27922
 Alpha virt. eigenvalues --    2.28288   2.28705   2.28952   2.29085   2.29764
 Alpha virt. eigenvalues --    2.30564   2.30958   2.31112   2.31734   2.32388
 Alpha virt. eigenvalues --    2.32936   2.33355   2.33634   2.34763   2.34978
 Alpha virt. eigenvalues --    2.35639   2.36084   2.37033   2.37237   2.38125
 Alpha virt. eigenvalues --    2.38490   2.38593   2.39208   2.39602   2.40948
 Alpha virt. eigenvalues --    2.40994   2.41306   2.41610   2.42515   2.42611
 Alpha virt. eigenvalues --    2.43159   2.44515   2.44763   2.46104   2.46880
 Alpha virt. eigenvalues --    2.46921   2.47314   2.47736   2.48217   2.48568
 Alpha virt. eigenvalues --    2.49020   2.49261   2.49915   2.50797   2.51201
 Alpha virt. eigenvalues --    2.52233   2.53511   2.53752   2.53803   2.54672
 Alpha virt. eigenvalues --    2.55532   2.56107   2.56684   2.57072   2.57340
 Alpha virt. eigenvalues --    2.58465   2.58958   2.59416   2.60394   2.60688
 Alpha virt. eigenvalues --    2.61476   2.61608   2.62111   2.62609   2.64641
 Alpha virt. eigenvalues --    2.64906   2.65091   2.67238   2.68138   2.68479
 Alpha virt. eigenvalues --    2.68857   2.69480   2.69777   2.70126   2.70556
 Alpha virt. eigenvalues --    2.70795   2.71334   2.71792   2.71880   2.72606
 Alpha virt. eigenvalues --    2.73106   2.73684   2.73836   2.74272   2.74887
 Alpha virt. eigenvalues --    2.75063   2.75956   2.76672   2.79521   2.80457
 Alpha virt. eigenvalues --    2.81114   2.81584   2.81939   2.83597   2.84506
 Alpha virt. eigenvalues --    2.85360   2.86051   2.87335   2.88079   2.88597
 Alpha virt. eigenvalues --    2.89655   2.92618   2.93324   2.93867   2.94634
 Alpha virt. eigenvalues --    2.94840   2.95456   2.96993   2.98034   3.00198
 Alpha virt. eigenvalues --    3.01754   3.02445   3.02807   3.02853   3.03804
 Alpha virt. eigenvalues --    3.05073   3.05759   3.05861   3.06870   3.07102
 Alpha virt. eigenvalues --    3.08919   3.11253   3.11749   3.14651   3.19687
 Alpha virt. eigenvalues --    3.21392   3.24745   3.25458   3.26191   3.28745
 Alpha virt. eigenvalues --    3.29358   3.31788   3.33232   3.38198   3.40332
 Alpha virt. eigenvalues --    3.40908   3.46235   3.53115   3.54680   3.59112
 Alpha virt. eigenvalues --    3.61756   3.72647   3.75426   3.90184   3.91027
 Alpha virt. eigenvalues --    3.94585   3.98006   3.99057   4.02080   4.04766
 Alpha virt. eigenvalues --    4.05032   4.07159   4.09087   4.10065   4.15713
 Alpha virt. eigenvalues --    4.18825   4.21539   4.22295   4.22880   4.24332
 Alpha virt. eigenvalues --    4.28829   4.29165   4.29556   4.29657   4.30976
 Alpha virt. eigenvalues --    4.33720   4.36688   4.41655   4.42215   4.42435
 Alpha virt. eigenvalues --    4.47581   4.55380   4.55930   4.59513   4.59920
 Alpha virt. eigenvalues --    4.60357   4.61186   4.61373   4.66086   4.74747
 Alpha virt. eigenvalues --    4.75052   4.77081   4.79714   4.86127   4.90739
 Alpha virt. eigenvalues --    4.91369   4.91859   4.97109   5.04016   5.05298
 Alpha virt. eigenvalues --    5.11577   5.14542   5.20520   5.22595   5.22630
 Alpha virt. eigenvalues --    5.29457   5.30838   5.47816   5.53110
  Beta  occ. eigenvalues --  -77.20794 -19.31620 -19.25223 -19.19052 -10.26273
  Beta  occ. eigenvalues --  -10.26040 -10.25961 -10.25759 -10.25691 -10.25657
  Beta  occ. eigenvalues --  -10.25526 -10.25501 -10.25472 -10.25423 -10.25415
  Beta  occ. eigenvalues --  -10.25399 -10.25398 -10.25365 -10.25353 -10.25334
  Beta  occ. eigenvalues --  -10.25327 -10.25325 -10.25323 -10.25315 -10.25259
  Beta  occ. eigenvalues --  -10.25242 -10.25219 -10.25218 -10.25201 -10.25198
  Beta  occ. eigenvalues --  -10.25195 -10.25174 -10.25170 -10.25106 -10.25098
  Beta  occ. eigenvalues --  -10.25051 -10.25042 -10.25041 -10.24999 -10.24978
  Beta  occ. eigenvalues --  -10.24961 -10.24921 -10.24866 -10.24792 -10.24779
  Beta  occ. eigenvalues --  -10.24771 -10.24765 -10.24687 -10.24684 -10.24679
  Beta  occ. eigenvalues --  -10.24674 -10.24559 -10.24548 -10.24542 -10.24523
  Beta  occ. eigenvalues --  -10.24514 -10.24499 -10.24469 -10.24462  -6.66681
  Beta  occ. eigenvalues --   -4.83000  -4.82831  -4.82765  -1.27497  -1.01933
  Beta  occ. eigenvalues --   -0.98594  -0.98477  -0.94978  -0.94352  -0.93894
  Beta  occ. eigenvalues --   -0.93610  -0.93488  -0.91800  -0.91051  -0.90915
  Beta  occ. eigenvalues --   -0.90490  -0.89327  -0.88637  -0.86459  -0.79697
  Beta  occ. eigenvalues --   -0.79491  -0.79299  -0.78847  -0.78755  -0.78269
  Beta  occ. eigenvalues --   -0.77280  -0.77178  -0.76136  -0.75697  -0.73292
  Beta  occ. eigenvalues --   -0.72569  -0.72482  -0.72169  -0.71333  -0.70868
  Beta  occ. eigenvalues --   -0.70572  -0.70425  -0.70116  -0.69038  -0.66648
  Beta  occ. eigenvalues --   -0.66403  -0.65912  -0.64868  -0.63384  -0.62117
  Beta  occ. eigenvalues --   -0.61141  -0.60931  -0.60207  -0.57619  -0.55344
  Beta  occ. eigenvalues --   -0.55023  -0.54731  -0.54334  -0.53934  -0.53722
  Beta  occ. eigenvalues --   -0.52913  -0.52588  -0.51444  -0.51376  -0.50766
  Beta  occ. eigenvalues --   -0.50695  -0.49879  -0.49131  -0.48598  -0.48441
  Beta  occ. eigenvalues --   -0.47765  -0.47647  -0.47365  -0.46760  -0.46663
  Beta  occ. eigenvalues --   -0.45585  -0.45494  -0.45141  -0.45086  -0.44256
  Beta  occ. eigenvalues --   -0.43999  -0.43956  -0.43667  -0.43348  -0.43066
  Beta  occ. eigenvalues --   -0.42893  -0.42329  -0.41864  -0.41645  -0.41576
  Beta  occ. eigenvalues --   -0.41338  -0.41102  -0.40041  -0.39471  -0.38778
  Beta  occ. eigenvalues --   -0.38644  -0.38478  -0.38081  -0.37773  -0.37705
  Beta  occ. eigenvalues --   -0.37336  -0.36889  -0.36367  -0.35976  -0.35722
  Beta  occ. eigenvalues --   -0.35581  -0.35213  -0.34945  -0.34801  -0.34654
  Beta  occ. eigenvalues --   -0.34432  -0.33140  -0.32171  -0.30131  -0.29755
  Beta  occ. eigenvalues --   -0.29205  -0.28392  -0.28348  -0.28069  -0.28048
  Beta  occ. eigenvalues --   -0.26530  -0.26409  -0.24943  -0.24851  -0.22678
  Beta  occ. eigenvalues --   -0.22484  -0.22071  -0.21230  -0.19985
  Beta virt. eigenvalues --   -0.15285  -0.13495  -0.11104  -0.11033  -0.10915
  Beta virt. eigenvalues --   -0.10361  -0.09859  -0.09650  -0.08460  -0.08013
  Beta virt. eigenvalues --   -0.06996  -0.05084  -0.03736  -0.03305  -0.02707
  Beta virt. eigenvalues --   -0.02095  -0.01333  -0.00682  -0.00643  -0.00200
  Beta virt. eigenvalues --    0.00028   0.00741   0.01648   0.01884   0.03219
  Beta virt. eigenvalues --    0.04209   0.04634   0.05115   0.06423   0.06749
  Beta virt. eigenvalues --    0.07317   0.07628   0.08051   0.08469   0.09229
  Beta virt. eigenvalues --    0.09984   0.10399   0.10631   0.11320   0.11499
  Beta virt. eigenvalues --    0.11973   0.12511   0.13164   0.13995   0.14259
  Beta virt. eigenvalues --    0.15161   0.16393   0.17323   0.17464   0.17681
  Beta virt. eigenvalues --    0.18129   0.19004   0.20447   0.21421   0.21874
  Beta virt. eigenvalues --    0.22222   0.22945   0.23256   0.23391   0.24668
  Beta virt. eigenvalues --    0.25492   0.26194   0.26267   0.26900   0.27725
  Beta virt. eigenvalues --    0.28612   0.29469   0.29980   0.30615   0.30896
  Beta virt. eigenvalues --    0.31073   0.31832   0.31891   0.32536   0.32788
  Beta virt. eigenvalues --    0.34331   0.35132   0.35350   0.35686   0.36023
  Beta virt. eigenvalues --    0.36983   0.37847   0.38079   0.38377   0.38572
  Beta virt. eigenvalues --    0.38634   0.40574   0.41190   0.41354   0.41519
  Beta virt. eigenvalues --    0.41734   0.41853   0.42165   0.42357   0.42759
  Beta virt. eigenvalues --    0.43186   0.43544   0.43901   0.44423   0.44905
  Beta virt. eigenvalues --    0.44937   0.45043   0.45233   0.45432   0.45517
  Beta virt. eigenvalues --    0.45672   0.45952   0.46385   0.46476   0.46959
  Beta virt. eigenvalues --    0.47355   0.47587   0.47627   0.48204   0.48394
  Beta virt. eigenvalues --    0.48625   0.48828   0.49007   0.49027   0.49533
  Beta virt. eigenvalues --    0.49872   0.49998   0.50107   0.50367   0.50541
  Beta virt. eigenvalues --    0.51021   0.51121   0.51237   0.51568   0.51925
  Beta virt. eigenvalues --    0.52662   0.52753   0.53017   0.53174   0.53365
  Beta virt. eigenvalues --    0.53930   0.54023   0.54405   0.54521   0.54575
  Beta virt. eigenvalues --    0.54824   0.54989   0.55164   0.55329   0.55405
  Beta virt. eigenvalues --    0.55578   0.55613   0.55689   0.55764   0.56476
  Beta virt. eigenvalues --    0.56530   0.56979   0.57402   0.57704   0.58331
  Beta virt. eigenvalues --    0.58523   0.58756   0.59057   0.59331   0.59565
  Beta virt. eigenvalues --    0.59965   0.60243   0.60609   0.60704   0.60881
  Beta virt. eigenvalues --    0.60984   0.61011   0.61433   0.61985   0.62334
  Beta virt. eigenvalues --    0.62752   0.62790   0.63134   0.63326   0.63553
  Beta virt. eigenvalues --    0.63613   0.64220   0.64328   0.64385   0.64652
  Beta virt. eigenvalues --    0.64728   0.64891   0.65070   0.65161   0.65625
  Beta virt. eigenvalues --    0.65728   0.66147   0.66505   0.67215   0.67364
  Beta virt. eigenvalues --    0.67654   0.68044   0.68455   0.68663   0.69098
  Beta virt. eigenvalues --    0.69338   0.70424   0.70564   0.71319   0.72284
  Beta virt. eigenvalues --    0.73217   0.73849   0.74098   0.74415   0.74758
  Beta virt. eigenvalues --    0.74838   0.75264   0.75401   0.75539   0.76248
  Beta virt. eigenvalues --    0.76319   0.76458   0.77289   0.77394   0.77671
  Beta virt. eigenvalues --    0.78443   0.78660   0.78876   0.79216   0.79688
  Beta virt. eigenvalues --    0.79945   0.80387   0.81083   0.81299   0.81638
  Beta virt. eigenvalues --    0.82482   0.82568   0.82822   0.83377   0.83645
  Beta virt. eigenvalues --    0.84072   0.84163   0.84540   0.84720   0.84816
  Beta virt. eigenvalues --    0.85154   0.85286   0.85823   0.86201   0.87345
  Beta virt. eigenvalues --    0.87775   0.88324   0.88625   0.88839   0.89343
  Beta virt. eigenvalues --    0.89588   0.89861   0.90051   0.90227   0.90622
  Beta virt. eigenvalues --    0.90963   0.91242   0.91841   0.92284   0.92429
  Beta virt. eigenvalues --    0.92849   0.93261   0.93725   0.94249   0.94471
  Beta virt. eigenvalues --    0.94750   0.95440   0.96016   0.97706   0.98297
  Beta virt. eigenvalues --    0.98878   0.99190   0.99617   0.99920   1.00377
  Beta virt. eigenvalues --    1.01022   1.01299   1.01418   1.01894   1.02375
  Beta virt. eigenvalues --    1.02538   1.02939   1.03385   1.03553   1.04612
  Beta virt. eigenvalues --    1.05183   1.05570   1.05649   1.05856   1.06134
  Beta virt. eigenvalues --    1.06224   1.06634   1.07043   1.07369   1.07611
  Beta virt. eigenvalues --    1.07941   1.08467   1.08919   1.09232   1.10016
  Beta virt. eigenvalues --    1.10088   1.11085   1.11408   1.11561   1.12398
  Beta virt. eigenvalues --    1.12599   1.13479   1.13652   1.13766   1.14760
  Beta virt. eigenvalues --    1.15049   1.15215   1.16248   1.16986   1.17308
  Beta virt. eigenvalues --    1.17716   1.18018   1.18534   1.19187   1.19865
  Beta virt. eigenvalues --    1.20016   1.21233   1.21744   1.22897   1.23313
  Beta virt. eigenvalues --    1.25030   1.25652   1.26420   1.26719   1.27292
  Beta virt. eigenvalues --    1.28253   1.28777   1.29102   1.29455   1.30388
  Beta virt. eigenvalues --    1.31941   1.33148   1.33272   1.34018   1.35039
  Beta virt. eigenvalues --    1.35737   1.36817   1.38751   1.39131   1.41328
  Beta virt. eigenvalues --    1.43712   1.44489   1.45295   1.46038   1.46384
  Beta virt. eigenvalues --    1.46602   1.47210   1.47470   1.48171   1.48794
  Beta virt. eigenvalues --    1.49299   1.50213   1.50330   1.51122   1.51236
  Beta virt. eigenvalues --    1.51618   1.51748   1.52160   1.52870   1.53195
  Beta virt. eigenvalues --    1.53420   1.54294   1.54353   1.55041   1.55637
  Beta virt. eigenvalues --    1.56345   1.56544   1.57101   1.57676   1.58529
  Beta virt. eigenvalues --    1.59301   1.59417   1.59889   1.61612   1.62050
  Beta virt. eigenvalues --    1.62371   1.62684   1.63245   1.63304   1.63451
  Beta virt. eigenvalues --    1.63863   1.64372   1.64614   1.65177   1.66299
  Beta virt. eigenvalues --    1.66671   1.67205   1.67752   1.68371   1.68924
  Beta virt. eigenvalues --    1.69470   1.69929   1.70158   1.70939   1.71183
  Beta virt. eigenvalues --    1.71893   1.72441   1.72674   1.73578   1.74222
  Beta virt. eigenvalues --    1.74918   1.75251   1.76385   1.76596   1.76788
  Beta virt. eigenvalues --    1.77350   1.78011   1.78238   1.79561   1.79989
  Beta virt. eigenvalues --    1.80150   1.80617   1.80788   1.81245   1.81721
  Beta virt. eigenvalues --    1.82762   1.83621   1.84261   1.84549   1.85055
  Beta virt. eigenvalues --    1.85402   1.85480   1.85728   1.85902   1.86552
  Beta virt. eigenvalues --    1.86880   1.87119   1.87529   1.87774   1.88672
  Beta virt. eigenvalues --    1.88894   1.89460   1.89899   1.90113   1.90232
  Beta virt. eigenvalues --    1.90762   1.91007   1.91518   1.92192   1.92801
  Beta virt. eigenvalues --    1.92917   1.93624   1.94135   1.94593   1.95025
  Beta virt. eigenvalues --    1.95346   1.95793   1.95879   1.96218   1.96529
  Beta virt. eigenvalues --    1.97240   1.97765   1.98309   1.99024   2.00239
  Beta virt. eigenvalues --    2.00753   2.01308   2.01428   2.01574   2.02124
  Beta virt. eigenvalues --    2.03311   2.03786   2.04726   2.04939   2.05311
  Beta virt. eigenvalues --    2.05480   2.06193   2.06534   2.06815   2.07078
  Beta virt. eigenvalues --    2.07530   2.08011   2.08671   2.08920   2.10536
  Beta virt. eigenvalues --    2.10789   2.11465   2.11738   2.11838   2.12095
  Beta virt. eigenvalues --    2.12827   2.13660   2.13954   2.14291   2.16451
  Beta virt. eigenvalues --    2.17082   2.17123   2.17802   2.18381   2.19525
  Beta virt. eigenvalues --    2.20156   2.20413   2.21174   2.21508   2.21965
  Beta virt. eigenvalues --    2.22528   2.23116   2.23832   2.25114   2.25679
  Beta virt. eigenvalues --    2.26026   2.26306   2.26589   2.27226   2.27871
  Beta virt. eigenvalues --    2.27960   2.28320   2.28729   2.29024   2.29191
  Beta virt. eigenvalues --    2.29928   2.30624   2.31086   2.31237   2.31794
  Beta virt. eigenvalues --    2.32444   2.33089   2.33524   2.33770   2.34756
  Beta virt. eigenvalues --    2.35357   2.35748   2.36132   2.37118   2.37342
  Beta virt. eigenvalues --    2.38167   2.38594   2.38686   2.39272   2.39675
  Beta virt. eigenvalues --    2.40995   2.41029   2.41622   2.41672   2.42558
  Beta virt. eigenvalues --    2.42636   2.43381   2.44547   2.44830   2.46239
  Beta virt. eigenvalues --    2.46931   2.46991   2.47516   2.48189   2.48313
  Beta virt. eigenvalues --    2.48555   2.49130   2.49996   2.50753   2.51260
  Beta virt. eigenvalues --    2.51528   2.52364   2.53539   2.53774   2.53836
  Beta virt. eigenvalues --    2.54743   2.55597   2.56133   2.56707   2.57077
  Beta virt. eigenvalues --    2.57366   2.58531   2.59008   2.59445   2.60428
  Beta virt. eigenvalues --    2.60716   2.61587   2.61765   2.62125   2.62770
  Beta virt. eigenvalues --    2.64710   2.64952   2.65125   2.67389   2.68306
  Beta virt. eigenvalues --    2.68533   2.68983   2.69548   2.69829   2.70202
  Beta virt. eigenvalues --    2.70591   2.70850   2.71378   2.71838   2.71926
  Beta virt. eigenvalues --    2.72625   2.73141   2.73739   2.73877   2.74380
  Beta virt. eigenvalues --    2.75034   2.75137   2.75983   2.76716   2.79552
  Beta virt. eigenvalues --    2.80532   2.81153   2.81613   2.81965   2.83622
  Beta virt. eigenvalues --    2.84592   2.85394   2.86566   2.87450   2.88150
  Beta virt. eigenvalues --    2.88645   2.89688   2.92657   2.93387   2.93871
  Beta virt. eigenvalues --    2.94713   2.94843   2.95539   2.97448   2.98098
  Beta virt. eigenvalues --    3.00236   3.01778   3.02480   3.02829   3.02879
  Beta virt. eigenvalues --    3.03835   3.05110   3.05755   3.05870   3.06880
  Beta virt. eigenvalues --    3.07140   3.08973   3.11269   3.11782   3.14688
  Beta virt. eigenvalues --    3.19758   3.21412   3.24758   3.25493   3.26217
  Beta virt. eigenvalues --    3.28751   3.29417   3.31816   3.33277   3.38230
  Beta virt. eigenvalues --    3.40342   3.40921   3.46251   3.53191   3.55462
  Beta virt. eigenvalues --    3.59503   3.61823   3.72694   3.76496   3.90204
  Beta virt. eigenvalues --    3.91057   3.94605   3.97999   3.99090   4.02163
  Beta virt. eigenvalues --    4.04783   4.05031   4.07198   4.09134   4.10112
  Beta virt. eigenvalues --    4.15808   4.18795   4.21539   4.22407   4.22881
  Beta virt. eigenvalues --    4.24375   4.28828   4.29098   4.29635   4.29790
  Beta virt. eigenvalues --    4.31114   4.33760   4.36672   4.41614   4.42280
  Beta virt. eigenvalues --    4.42814   4.47535   4.55404   4.55923   4.59606
  Beta virt. eigenvalues --    4.59901   4.60449   4.61269   4.61427   4.66172
  Beta virt. eigenvalues --    4.74689   4.75088   4.77236   4.79763   4.86134
  Beta virt. eigenvalues --    4.90742   4.91418   4.91886   4.97126   5.04040
  Beta virt. eigenvalues --    5.05329   5.11653   5.14586   5.20532   5.22600
  Beta virt. eigenvalues --    5.22683   5.29466   5.30905   5.47840   5.53133
          Condensed to atoms (all electrons):
          Atomic-Atomic Spin Densities.
 Mulliken charges and spin densities:
               1          2
     1  C   -0.012895   0.002974
     2  C    0.035031   0.032505
     3  C   -0.005121  -0.078070
     4  C    0.034964   0.031871
     5  C    0.012950   0.043594
     6  C   -0.012572  -0.063037
     7  C    0.005916   0.084893
     8  C   -0.030912  -0.035176
     9  C   -0.008918  -0.007375
    10  C    0.030249  -0.015067
    11  C    0.016566   0.000054
    12  C    0.029216  -0.010554
    13  C    0.011410  -0.047854
    14  C   -0.014412   0.102283
    15  C    0.006412  -0.036311
    16  C   -0.020847   0.004643
    17  C    0.012555   0.038022
    18  C   -0.030839  -0.034076
    19  C    0.005600   0.080826
    20  C   -0.012611  -0.061973
    21  C    0.010788  -0.049291
    22  C   -0.020530  -0.000116
    23  C    0.006449  -0.034450
    24  C   -0.014426   0.100965
    25  C   -0.192325   0.064528
    26  C    0.064746   0.007130
    27  C   -0.190610  -0.014280
    28  C    0.000876   0.087693
    29  C   -0.013629  -0.063716
    30  C    0.010838   0.055925
    31  C    0.039133  -0.091130
    32  C   -0.007383   0.079695
    33  C    0.036879  -0.100899
    34  C    0.011049   0.051111
    35  C   -0.012473  -0.065884
    36  C    0.008157   0.081927
    37  C    0.050478  -0.168732
    38  C   -0.207747   0.373889
    39  C    0.052410  -0.165124
    40  C    0.010805  -0.088080
    41  C    0.014151  -0.088121
    42  C   -0.009974   0.301875
    43  C    0.010929  -0.085280
    44  C   -0.011350   0.299167
    45  C    0.013392  -0.081232
    46  C   -0.017529   0.095721
    47  C   -0.002302  -0.087499
    48  C   -0.008549   0.073958
    49  C   -0.017511   0.099067
    50  C   -0.009188   0.062329
    51  C   -0.004177  -0.059015
    52  C   -0.009183   0.061938
    53  C   -0.004132  -0.057709
    54  C   -0.008851   0.072356
    55  C   -0.002163  -0.082142
    56  P    0.817736  -0.278489
    57  O    0.045361   0.211426
    58  O   -0.221157   0.492983
    59  O   -0.270729  -0.044666
 Sum of Mulliken charges =   0.00000   1.00000
 Mulliken charges and spin densities with hydrogens summed into heavy atoms:
               1          2
     1  C   -0.012895   0.002974
     2  C    0.035031   0.032505
     3  C   -0.005121  -0.078070
     4  C    0.034964   0.031871
     5  C    0.012950   0.043594
     6  C   -0.012572  -0.063037
     7  C    0.005916   0.084893
     8  C   -0.030912  -0.035176
     9  C   -0.008918  -0.007375
    10  C    0.030249  -0.015067
    11  C    0.016566   0.000054
    12  C    0.029216  -0.010554
    13  C    0.011410  -0.047854
    14  C   -0.014412   0.102283
    15  C    0.006412  -0.036311
    16  C   -0.020847   0.004643
    17  C    0.012555   0.038022
    18  C   -0.030839  -0.034076
    19  C    0.005600   0.080826
    20  C   -0.012611  -0.061973
    21  C    0.010788  -0.049291
    22  C   -0.020530  -0.000116
    23  C    0.006449  -0.034450
    24  C   -0.014426   0.100965
    25  C   -0.192325   0.064528
    26  C    0.064746   0.007130
    27  C   -0.190610  -0.014280
    28  C    0.000876   0.087693
    29  C   -0.013629  -0.063716
    30  C    0.010838   0.055925
    31  C    0.039133  -0.091130
    32  C   -0.007383   0.079695
    33  C    0.036879  -0.100899
    34  C    0.011049   0.051111
    35  C   -0.012473  -0.065884
    36  C    0.008157   0.081927
    37  C    0.050478  -0.168732
    38  C   -0.207747   0.373889
    39  C    0.052410  -0.165124
    40  C    0.010805  -0.088080
    41  C    0.014151  -0.088121
    42  C   -0.009974   0.301875
    43  C    0.010929  -0.085280
    44  C   -0.011350   0.299167
    45  C    0.013392  -0.081232
    46  C   -0.017529   0.095721
    47  C   -0.002302  -0.087499
    48  C   -0.008549   0.073958
    49  C   -0.017511   0.099067
    50  C   -0.009188   0.062329
    51  C   -0.004177  -0.059015
    52  C   -0.009183   0.061938
    53  C   -0.004132  -0.057709
    54  C   -0.008851   0.072356
    55  C   -0.002163  -0.082142
    56  P    0.817736  -0.278489
    57  O    0.045361   0.211426
    58  O   -0.221157   0.492983
    59  O   -0.270729  -0.044666
 Electronic spatial extent (au):  <R**2>=          22616.7068
 Charge=              0.0000 electrons
 Dipole moment (field-independent basis, Debye):
    X=             -0.2146    Y=             -2.8241    Z=             -0.6497  Tot=              2.9058
 Quadrupole moment (field-independent basis, Debye-Ang):
   XX=           -326.9604   YY=           -347.4447   ZZ=           -328.9938
   XY=             -1.3869   XZ=              0.4022   YZ=             -4.1432
 Traceless Quadrupole moment (field-independent basis, Debye-Ang):
   XX=              7.5059   YY=            -12.9784   ZZ=              5.4725
   XY=             -1.3869   XZ=              0.4022   YZ=             -4.1432
 Octapole moment (field-independent basis, Debye-Ang**2):
  XXX=              4.2137  YYY=            -17.3736  ZZZ=             -1.8508  XYY=             -4.5850
  XXY=             35.6478  XXZ=             -1.6154  XZZ=              0.8770  YZZ=             24.6838
  YYZ=            -20.8133  XYZ=              1.9024
 Hexadecapole moment (field-independent basis, Debye-Ang**3):
 XXXX=         -22119.6077 YYYY=          -7876.9408 ZZZZ=          -4334.1182 XXXY=             11.0700
 XXXZ=             -1.7773 YYYX=            -11.1835 YYYZ=           -124.8279 ZZZX=             -0.8425
 ZZZY=             -8.8067 XXYY=          -4840.1866 XXZZ=          -4350.8862 YYZZ=          -1973.7440
 XXYZ=             -3.2753 YYXZ=              7.4345 ZZXY=              1.7395
 N-N= 8.232096672578D+03 E-N=-2.265170772698D+04  KE= 2.639256175905D+03
 There are a total of      474762 grid points.
 ElSum from          density=      369.0003221598
 ElSum from atomic densities=      369.0015735002
 Hirshfeld populations at iteration   1 (CA, CB, DipXYZ):
               1          2          3          4          5
     1  C    3.003450   2.999016  -0.000308  -0.089230   0.007120
     2  C    3.006207   2.994001  -0.019248  -0.017732  -0.012191
     3  C    2.980031   3.021465  -0.000197  -0.059160  -0.066873
     4  C    3.005988   2.994157   0.019128  -0.017967  -0.012205
     5  C    3.007725   2.985691  -0.016939  -0.105180   0.014585
     6  C    2.980150   3.010407   0.067921  -0.075261  -0.039723
     7  C    3.021962   2.974831  -0.008171  -0.054992  -0.090313
     8  C    2.999940   3.009936   0.021608  -0.033740  -0.013944
     9  C    2.992823   2.999217   0.000063   0.017115   0.071223
    10  C    2.996175   3.005785  -0.012520   0.000365   0.012723
    11  C    2.996630   2.997602  -0.000270  -0.070346   0.053601
    12  C    2.997476   3.004450   0.012337   0.000044   0.012382
    13  C    2.987780   3.009297  -0.011426   0.007116   0.106804
    14  C    3.028019   2.965962   0.066686  -0.039162   0.075985
    15  C    2.990796   3.005302  -0.016072  -0.088489   0.052393
    16  C    2.998477   3.003573   0.016324  -0.016878   0.034598
    17  C    3.006261   2.987920   0.016235  -0.104617   0.014124
    18  C    2.999920   3.009971  -0.021684  -0.033652  -0.013986
    19  C    3.020994   2.976342   0.008172  -0.054659  -0.090012
    20  C    2.980136   3.010319  -0.068612  -0.074953  -0.039630
    21  C    2.987055   3.010112   0.011000   0.007686   0.106701
    22  C    2.997258   3.005223  -0.016187  -0.016786   0.033960
    23  C    2.990899   3.005227   0.015309  -0.088286   0.052774
    24  C    3.027506   2.966388  -0.067184  -0.038829   0.075983
    25  C    3.049707   3.023670   0.008623  -0.037122   0.079624
    26  C    3.000150   2.997958  -0.001023   0.018213   0.088228
    27  C    3.016397   3.052750  -0.003332  -0.029198   0.080157
    28  C    3.017656   2.972097  -0.005652   0.109083  -0.016724
    29  C    2.980268   3.009260   0.068604   0.080349   0.035176
    30  C    3.010768   2.985634  -0.015250   0.060761   0.088119
    31  C    2.973306   3.015885   0.033850   0.022001   0.039079
    32  C    3.016329   2.977877   0.005840   0.103125  -0.015276
    33  C    2.968123   3.024692  -0.033677   0.020535   0.038507
    34  C    3.008643   2.988681   0.014900   0.057199   0.086148
    35  C    2.979310   3.011132  -0.068014   0.079330   0.034941
    36  C    3.014783   2.981684  -0.000386   0.007682  -0.081880
    37  C    2.979994   3.016754   0.018169  -0.016889  -0.033276
    38  C    3.153290   2.928002   0.004494   0.029710  -0.049254
    39  C    2.980664   3.015867  -0.018201  -0.017991  -0.034226
    40  C    2.986880   3.011335  -0.011458  -0.010398  -0.104478
    41  C    2.982659   3.006824  -0.015770   0.092598  -0.049155
    42  C    3.083153   2.911632  -0.000926   0.020137  -0.027214
    43  C    2.987590   3.010679   0.011376  -0.010990  -0.104225
    44  C    3.083483   2.912978   0.001788   0.018905  -0.026161
    45  C    2.984802   3.005849   0.015321   0.090599  -0.049300
    46  C    3.023619   2.972957  -0.064662   0.037225  -0.072767
    47  C    2.976747   3.023331   0.096230   0.035484  -0.074919
    48  C    3.023367   2.983809   0.093700   0.069239   0.036640
    49  C    3.023987   2.972092   0.065320   0.037463  -0.073371
    50  C    3.019517   2.988684   0.088894  -0.073018  -0.036616
    51  C    2.990336   3.014598   0.091341  -0.036783   0.074793
    52  C    3.019631   2.988592  -0.089116  -0.072429  -0.036766
    53  C    2.990695   3.014245  -0.091549  -0.036273   0.074673
    54  C    3.023021   2.984428  -0.093201   0.069459   0.036306
    55  C    2.978293   3.021444  -0.096417   0.036123  -0.075137
    56  P    7.227103   7.393898   0.000030   0.141389  -0.153618
    57  O    4.077264   3.867843   0.086110  -0.053332   0.035247
    58  O    4.320288   3.862793  -0.009186   0.000499  -0.102716
    59  O    4.044705   4.097987  -0.049192   0.087184   0.036865
       Tot 185.000187 184.000135   0.033541  -0.117724  -0.006497

 Dip from Atomic Chgs             -0.117845  -0.991987  -0.248957
         Total Dipole             -0.084305  -1.109711  -0.255454

 Hirshfeld charges, spin densities, dipoles, and CM5 charges using IRadAn=      4:
              Q-H        S-H        Dx         Dy         Dz        Q-CM5   
     1  C   -0.002466   0.004434  -0.000308  -0.089230   0.007120  -0.002472
     2  C   -0.000208   0.012206  -0.019248  -0.017732  -0.012191  -0.000215
     3  C   -0.001496  -0.041434  -0.000197  -0.059160  -0.066873  -0.001519
     4  C   -0.000145   0.011831   0.019128  -0.017967  -0.012205  -0.000152
     5  C    0.006584   0.022035  -0.016939  -0.105180   0.014585   0.006584
     6  C    0.009443  -0.030257   0.067921  -0.075261  -0.039723   0.009443
     7  C    0.003207   0.047132  -0.008171  -0.054992  -0.090313   0.003206
     8  C   -0.009876  -0.009996   0.021608  -0.033740  -0.013944  -0.009878
     9  C    0.007960  -0.006394   0.000063   0.017115   0.071223   0.007660
    10  C   -0.001961  -0.009610  -0.012520   0.000365   0.012723  -0.001996
    11  C    0.005768  -0.000972  -0.000270  -0.070346   0.053601   0.005756
    12  C   -0.001926  -0.006974   0.012337   0.000044   0.012382  -0.001960
    13  C    0.002923  -0.021518  -0.011426   0.007116   0.106804   0.002916
    14  C    0.006019   0.062058   0.066686  -0.039162   0.075985   0.006019
    15  C    0.003902  -0.014506  -0.016072  -0.088489   0.052393   0.003901
    16  C   -0.002050  -0.005097   0.016324  -0.016878   0.034598  -0.002058
    17  C    0.005820   0.018341   0.016235  -0.104617   0.014124   0.005819
    18  C   -0.009891  -0.010050  -0.021684  -0.033652  -0.013986  -0.009893
    19  C    0.002664   0.044652   0.008172  -0.054659  -0.090012   0.002662
    20  C    0.009545  -0.030183  -0.068612  -0.074953  -0.039630   0.009544
    21  C    0.002833  -0.023056   0.011000   0.007686   0.106701   0.002826
    22  C   -0.002481  -0.007965  -0.016187  -0.016786   0.033960  -0.002489
    23  C    0.003874  -0.014328   0.015309  -0.088286   0.052774   0.003874
    24  C    0.006106   0.061118  -0.067184  -0.038829   0.075983   0.006106
    25  C   -0.073377   0.026037   0.008623  -0.037122   0.079624  -0.101241
    26  C    0.001892   0.002192  -0.001023   0.018213   0.088228  -0.004850
    27  C   -0.069146  -0.036353  -0.003332  -0.029198   0.080157  -0.097159
    28  C    0.010247   0.045559  -0.005652   0.109083  -0.016724   0.009892
    29  C    0.010473  -0.028992   0.068604   0.080349   0.035176   0.010457
    30  C    0.003598   0.025133  -0.015250   0.060761   0.088119   0.003546
    31  C    0.010808  -0.042579   0.033850   0.022001   0.039079   0.008746
    32  C    0.005794   0.038452   0.005840   0.103125  -0.015276   0.005400
    33  C    0.007185  -0.056569  -0.033677   0.020535   0.038507   0.005072
    34  C    0.002676   0.019961   0.014900   0.057199   0.086148   0.002622
    35  C    0.009558  -0.031821  -0.068014   0.079330   0.034941   0.009541
    36  C    0.003533   0.033099  -0.000386   0.007682  -0.081880   0.003282
    37  C    0.003252  -0.036760   0.018169  -0.016889  -0.033276   0.001485
    38  C   -0.081292   0.225289   0.004494   0.029710  -0.049254  -0.112221
    39  C    0.003470  -0.035203  -0.018201  -0.017991  -0.034226   0.001676
    40  C    0.001785  -0.024455  -0.011458  -0.010398  -0.104478   0.001775
    41  C    0.010517  -0.024165  -0.015770   0.092598  -0.049155   0.010338
    42  C    0.005215   0.171521  -0.000926   0.020137  -0.027214   0.004906
    43  C    0.001731  -0.023089   0.011376  -0.010990  -0.104225   0.001722
    44  C    0.003539   0.170506   0.001788   0.018905  -0.026161   0.003215
    45  C    0.009349  -0.021048   0.015321   0.090599  -0.049300   0.009145
    46  C    0.003424   0.050662  -0.064662   0.037225  -0.072767   0.003417
    47  C   -0.000078  -0.046584   0.096230   0.035484  -0.074919  -0.000078
    48  C   -0.007176   0.039558   0.093700   0.069239   0.036640  -0.007177
    49  C    0.003920   0.051895   0.065320   0.037463  -0.073371   0.003915
    50  C   -0.008201   0.030833   0.088894  -0.073018  -0.036616  -0.008202
    51  C   -0.004934  -0.024261   0.091341  -0.036783   0.074793  -0.004934
    52  C   -0.008224   0.031039  -0.089116  -0.072429  -0.036766  -0.008224
    53  C   -0.004940  -0.023550  -0.091549  -0.036273   0.074673  -0.004940
    54  C   -0.007449   0.038593  -0.093201   0.069459   0.036306  -0.007450
    55  C    0.000264  -0.043151  -0.096417   0.036123  -0.075137   0.000263
    56  P    0.378999  -0.166796   0.000030   0.141389  -0.153618   0.490000
    57  O    0.054893   0.209421   0.086110  -0.053332   0.035247   0.053844
    58  O   -0.183081   0.457495  -0.009186   0.000499  -0.102716  -0.183838
    59  O   -0.142692  -0.053281  -0.049192   0.087184   0.036865  -0.147949
       Tot  -0.000322   1.000052   0.033541  -0.117724  -0.006497  -0.000322
 Hirshfeld charges and spin densities with hydrogens summed into heavy atoms:
              Q-H        S-H       Q-CM5   
     1  C   -0.002466   0.004434  -0.002472
     2  C   -0.000208   0.012206  -0.000215
     3  C   -0.001496  -0.041434  -0.001519
     4  C   -0.000145   0.011831  -0.000152
     5  C    0.006584   0.022035   0.006584
     6  C    0.009443  -0.030257   0.009443
     7  C    0.003207   0.047132   0.003206
     8  C   -0.009876  -0.009996  -0.009878
     9  C    0.007960  -0.006394   0.007660
    10  C   -0.001961  -0.009610  -0.001996
    11  C    0.005768  -0.000972   0.005756
    12  C   -0.001926  -0.006974  -0.001960
    13  C    0.002923  -0.021518   0.002916
    14  C    0.006019   0.062058   0.006019
    15  C    0.003902  -0.014506   0.003901
    16  C   -0.002050  -0.005097  -0.002058
    17  C    0.005820   0.018341   0.005819
    18  C   -0.009891  -0.010050  -0.009893
    19  C    0.002664   0.044652   0.002662
    20  C    0.009545  -0.030183   0.009544
    21  C    0.002833  -0.023056   0.002826
    22  C   -0.002481  -0.007965  -0.002489
    23  C    0.003874  -0.014328   0.003874
    24  C    0.006106   0.061118   0.006106
    25  C   -0.073377   0.026037  -0.101241
    26  C    0.001892   0.002192  -0.004850
    27  C   -0.069146  -0.036353  -0.097159
    28  C    0.010247   0.045559   0.009892
    29  C    0.010473  -0.028992   0.010457
    30  C    0.003598   0.025133   0.003546
    31  C    0.010808  -0.042579   0.008746
    32  C    0.005794   0.038452   0.005400
    33  C    0.007185  -0.056569   0.005072
    34  C    0.002676   0.019961   0.002622
    35  C    0.009558  -0.031821   0.009541
    36  C    0.003533   0.033099   0.003282
    37  C    0.003252  -0.036760   0.001485
    38  C   -0.081292   0.225289  -0.112221
    39  C    0.003470  -0.035203   0.001676
    40  C    0.001785  -0.024455   0.001775
    41  C    0.010517  -0.024165   0.010338
    42  C    0.005215   0.171521   0.004906
    43  C    0.001731  -0.023089   0.001722
    44  C    0.003539   0.170506   0.003215
    45  C    0.009349  -0.021048   0.009145
    46  C    0.003424   0.050662   0.003417
    47  C   -0.000078  -0.046584  -0.000078
    48  C   -0.007176   0.039558  -0.007177
    49  C    0.003920   0.051895   0.003915
    50  C   -0.008201   0.030833  -0.008202
    51  C   -0.004934  -0.024261  -0.004934
    52  C   -0.008224   0.031039  -0.008224
    53  C   -0.004940  -0.023550  -0.004940
    54  C   -0.007449   0.038593  -0.007450
    55  C    0.000264  -0.043151   0.000263
    56  P    0.378999  -0.166796   0.490000
    57  O    0.054893   0.209421   0.053844
    58  O   -0.183081   0.457495  -0.183838
    59  O   -0.142692  -0.053281  -0.147949
 
 EQQ= 0.198754195073E-01 EQD=-0.877843175289E-02 EDD= 0.271011181288E-01
 EQQ+QD+DD= 0.381981058832E-01
 
                          Isotropic Fermi Contact Couplings
        Atom                 a.u.       MegaHertz       Gauss      10(-4) cm-1
     1  C(13)             -0.00294      -3.30497      -1.17930      -1.10242
     2  C(13)              0.00514       5.78288       2.06347       1.92896
     3  C(13)             -0.01173     -13.18788      -4.70576      -4.39900
     4  C(13)              0.00489       5.50162       1.96312       1.83514
     5  C(13)              0.00747       8.39596       2.99589       2.80059
     6  C(13)             -0.01091     -12.26864      -4.37776      -4.09238
     7  C(13)              0.01287      14.46636       5.16196       4.82546
     8  C(13)             -0.00647      -7.27476      -2.59582      -2.42660
     9  C(13)             -0.00828      -9.30541      -3.32040      -3.10395
    10  C(13)             -0.00177      -1.98892      -0.70970      -0.66343
    11  C(13)             -0.00084      -0.94573      -0.33746      -0.31546
    12  C(13)             -0.00077      -0.86846      -0.30989      -0.28969
    13  C(13)             -0.00791      -8.89117      -3.17259      -2.96578
    14  C(13)              0.01707      19.19086       6.84778       6.40138
    15  C(13)             -0.00632      -7.10462      -2.53510      -2.36984
    16  C(13)              0.00206       2.31074       0.82453       0.77078
    17  C(13)              0.00676       7.60256       2.71278       2.53594
    18  C(13)             -0.00618      -6.94655      -2.47870      -2.31712
    19  C(13)              0.01240      13.94520       4.97600       4.65162
    20  C(13)             -0.01070     -12.03293      -4.29365      -4.01375
    21  C(13)             -0.00764      -8.58992      -3.06510      -2.86529
    22  C(13)              0.00119       1.34182       0.47879       0.44758
    23  C(13)             -0.00580      -6.51901      -2.32615      -2.17451
    24  C(13)              0.01684      18.93243       6.75556       6.31518
    25  C(13)              0.01557      17.50878       6.24757       5.84030
    26  C(13)             -0.00377      -4.23677      -1.51179      -1.41324
    27  C(13)             -0.03790     -42.60157     -15.20130     -14.21035
    28  C(13)              0.01481      16.64918       5.94084       5.55357
    29  C(13)             -0.01139     -12.80478      -4.56906      -4.27121
    30  C(13)              0.01201      13.50254       4.81804       4.50396
    31  C(13)             -0.01258     -14.13740      -5.04457      -4.71573
    32  C(13)              0.01227      13.79563       4.92262       4.60173
    33  C(13)             -0.01064     -11.96573      -4.26967      -3.99134
    34  C(13)              0.00756       8.50327       3.03418       2.83639
    35  C(13)             -0.01314     -14.77453      -5.27192      -4.92825
    36  C(13)              0.01572      17.67312       6.30621       5.89512
    37  C(13)             -0.03014     -33.88469     -12.09090     -11.30272
    38  C(13)              0.05434      61.08405      21.79631      20.37545
    39  C(13)             -0.02847     -32.00072     -11.41865     -10.67429
    40  C(13)             -0.01923     -21.61467      -7.71265      -7.20988
    41  C(13)             -0.01870     -21.02288      -7.50148      -7.01248
    42  C(13)              0.03996      44.92328      16.02974      14.98479
    43  C(13)             -0.01847     -20.76445      -7.40927      -6.92627
    44  C(13)              0.03929      44.16535      15.75929      14.73197
    45  C(13)             -0.01821     -20.47507      -7.30601      -6.82975
    46  C(13)              0.01858      20.88249       7.45139       6.96565
    47  C(13)             -0.01641     -18.44347      -6.58109      -6.15208
    48  C(13)              0.01481      16.64814       5.94047       5.55322
    49  C(13)              0.02014      22.64368       8.07983       7.55312
    50  C(13)              0.01315      14.78225       5.27467       4.93083
    51  C(13)             -0.01342     -15.09218      -5.38526      -5.03421
    52  C(13)              0.01299      14.60283       5.21065       4.87098
    53  C(13)             -0.01330     -14.95355      -5.33580      -4.98797
    54  C(13)              0.01427      16.03832       5.72287       5.34981
    55  C(13)             -0.01550     -17.42259      -6.21681      -5.81155
    56  P(31)             -0.52208    -945.53355    -337.38987    -315.39604
    57  O(17)              0.02765     -16.76054      -5.98058      -5.59071
    58  O(17)              0.05383     -32.62982     -11.64313     -10.88414
    59  O(17)             -0.07100      43.04044      15.35790      14.35675
 --------------------------------------------------------
       Center         ----  Spin Dipole Couplings  ----
                      3XX-RR        3YY-RR        3ZZ-RR
 --------------------------------------------------------
     1   Atom       -0.003658      0.007923     -0.004265
     2   Atom       -0.014464      0.020240     -0.005776
     3   Atom        0.036976      0.003458     -0.040434
     4   Atom       -0.014217      0.019776     -0.005559
     5   Atom       -0.020405      0.043071     -0.022667
     6   Atom        0.017876     -0.035053      0.017177
     7   Atom       -0.039281     -0.002587      0.041868
     8   Atom        0.012979     -0.009256     -0.003723
     9   Atom        0.001570     -0.005257      0.003687
    10   Atom        0.005778      0.005413     -0.011191
    11   Atom       -0.000369     -0.001090      0.001458
    12   Atom        0.004121      0.003730     -0.007850
    13   Atom        0.019627      0.024202     -0.043828
    14   Atom       -0.036806     -0.023444      0.060250
    15   Atom        0.015253     -0.017043      0.001791
    16   Atom        0.001789     -0.001401     -0.000388
    17   Atom       -0.017677      0.037279     -0.019602
    18   Atom        0.012835     -0.007929     -0.004907
    19   Atom       -0.036846     -0.001926      0.038773
    20   Atom        0.016822     -0.034308      0.017485
    21   Atom        0.021011      0.024345     -0.045356
    22   Atom        0.004866     -0.001172     -0.003695
    23   Atom        0.014973     -0.016306      0.001333
    24   Atom       -0.035670     -0.022793      0.058463
    25   Atom       -0.032685      0.018939      0.013747
    26   Atom       -0.008882     -0.003950      0.012831
    27   Atom        0.000083      0.029521     -0.029604
    28   Atom       -0.036376      0.082428     -0.046052
    29   Atom        0.014075     -0.024747      0.010672
    30   Atom       -0.020238     -0.007456      0.027694
    31   Atom        0.044325     -0.068537      0.024212
    32   Atom       -0.035223      0.077474     -0.042251
    33   Atom        0.043560     -0.078420      0.034860
    34   Atom       -0.018316     -0.011483      0.029799
    35   Atom        0.016669     -0.023443      0.006774
    36   Atom       -0.028588     -0.035669      0.064257
    37   Atom        0.078639      0.027858     -0.106497
    38   Atom       -0.191822      0.039078      0.152744
    39   Atom        0.078191      0.024005     -0.102195
    40   Atom        0.028481      0.039354     -0.067835
    41   Atom        0.028282     -0.030413      0.002130
    42   Atom       -0.158122     -0.051408      0.209531
    43   Atom        0.027489      0.037798     -0.065287
    44   Atom       -0.157111     -0.051637      0.208747
    45   Atom        0.025245     -0.024068     -0.001177
    46   Atom       -0.024236     -0.022117      0.046353
    47   Atom       -0.055093      0.037141      0.017952
    48   Atom        0.049537     -0.018379     -0.031157
    49   Atom       -0.023721     -0.024161      0.047882
    50   Atom        0.035253     -0.008823     -0.026430
    51   Atom       -0.020538      0.017954      0.002584
    52   Atom        0.035604     -0.009409     -0.026195
    53   Atom       -0.020644      0.017618      0.003026
    54   Atom        0.047217     -0.017433     -0.029784
    55   Atom       -0.049959      0.034553      0.015405
    56   Atom        0.163903     -0.355168      0.191264
    57   Atom        0.155683      0.325493     -0.481176
    58   Atom        0.083268      0.820771     -0.904039
    59   Atom        0.232389     -0.218908     -0.013481
 --------------------------------------------------------
                        XY            XZ            YZ
 --------------------------------------------------------
     1   Atom        0.000205     -0.000017     -0.001455
     2   Atom        0.005641      0.000851      0.016205
     3   Atom       -0.000245     -0.000457     -0.057807
     4   Atom       -0.005324     -0.000714      0.015722
     5   Atom       -0.005676      0.001591     -0.004264
     6   Atom        0.027619      0.013467     -0.026898
     7   Atom       -0.012316     -0.016013      0.061291
     8   Atom        0.002675     -0.000064     -0.023051
     9   Atom        0.000755      0.001224     -0.019823
    10   Atom       -0.000859      0.006330      0.004331
    11   Atom        0.000535     -0.000637     -0.001685
    12   Atom        0.002475     -0.004783      0.004570
    13   Atom       -0.001907     -0.007495     -0.001673
    14   Atom       -0.023691      0.046988     -0.057299
    15   Atom        0.002569      0.000428      0.023393
    16   Atom       -0.000507      0.000232      0.003224
    17   Atom        0.004112     -0.001382     -0.003465
    18   Atom       -0.002719      0.000023     -0.023133
    19   Atom        0.012105      0.015830      0.058328
    20   Atom       -0.028394     -0.013554     -0.025926
    21   Atom        0.001898      0.008443     -0.003229
    22   Atom        0.000787     -0.000860      0.006757
    23   Atom       -0.002456     -0.000603      0.022576
    24   Atom        0.023544     -0.047412     -0.057262
    25   Atom       -0.002865      0.008879      0.034333
    26   Atom        0.002922     -0.001058      0.002429
    27   Atom       -0.027168      0.042447      0.096479
    28   Atom        0.025909     -0.000242     -0.009319
    29   Atom       -0.030330     -0.015317     -0.029926
    30   Atom        0.003251      0.010978      0.033342
    31   Atom       -0.009941     -0.004736     -0.046242
    32   Atom       -0.026953     -0.002258     -0.010987
    33   Atom        0.029456      0.012441     -0.050634
    34   Atom       -0.008565     -0.014050      0.030598
    35   Atom        0.027955      0.015132     -0.034050
    36   Atom        0.000226      0.000686      0.014579
    37   Atom       -0.003016     -0.010573      0.067559
    38   Atom        0.001380      0.000992     -0.288733
    39   Atom        0.002081      0.014333      0.067899
    40   Atom       -0.003911      0.008129     -0.003153
    41   Atom       -0.008787      0.010857      0.050033
    42   Atom        0.009715     -0.023763     -0.189316
    43   Atom        0.003967     -0.007782     -0.002970
    44   Atom       -0.008162      0.020691     -0.188283
    45   Atom        0.006977     -0.010706      0.044521
    46   Atom       -0.020226      0.040650     -0.045953
    47   Atom       -0.023907      0.054283      0.010161
    48   Atom        0.040456      0.025065      0.010471
    49   Atom        0.020843     -0.043789     -0.045398
    50   Atom       -0.039298     -0.014364      0.008662
    51   Atom        0.019577     -0.036256      0.010798
    52   Atom        0.038656      0.014469      0.008488
    53   Atom       -0.019006      0.035086      0.010180
    54   Atom       -0.041178     -0.024987      0.010344
    55   Atom        0.022484     -0.051937      0.009690
    56   Atom        0.268340     -0.047766     -0.104228
    57   Atom        0.782390     -0.266365     -0.252985
    58   Atom        1.433950     -0.349877     -0.419610
    59   Atom       -0.025374      0.124203      0.252693
 --------------------------------------------------------


 ---------------------------------------------------------------------------------
              Anisotropic Spin Dipole Couplings in Principal Axis System
 ---------------------------------------------------------------------------------

       Atom             a.u.   MegaHertz   Gauss  10(-4) cm-1        Axes

              Baa    -0.0044    -0.595    -0.212    -0.199 -0.0097  0.1171  0.9931
     1 C(13)  Bbb    -0.0037    -0.491    -0.175    -0.164  0.9998 -0.0162  0.0117
              Bcc     0.0081     1.087     0.388     0.362  0.0175  0.9930 -0.1169
 
              Baa    -0.0162    -2.173    -0.775    -0.725  0.8407 -0.3233  0.4343
     2 C(13)  Bbb    -0.0125    -1.679    -0.599    -0.560 -0.5267 -0.3024  0.7945
              Bcc     0.0287     3.852     1.374     1.285  0.1255  0.8967  0.4245
 
              Baa    -0.0803   -10.779    -3.846    -3.595  0.0044  0.5679  0.8231
     3 C(13)  Bbb     0.0370     4.962     1.771     1.655  0.9999 -0.0100  0.0016
              Bcc     0.0433     5.816     2.075     1.940  0.0091  0.8230 -0.5679
 
              Baa    -0.0158    -2.123    -0.758    -0.708  0.8517  0.3130 -0.4202
     4 C(13)  Bbb    -0.0121    -1.624    -0.579    -0.542  0.5099 -0.3105  0.8022
              Bcc     0.0279     3.747     1.337     1.250 -0.1206  0.8976  0.4241
 
              Baa    -0.0235    -3.155    -1.126    -1.053 -0.4235  0.0219  0.9056
     5 C(13)  Bbb    -0.0204    -2.731    -0.974    -0.911  0.9015  0.1088  0.4190
              Bcc     0.0439     5.886     2.100     1.963 -0.0894  0.9938 -0.0658
 
              Baa    -0.0587    -7.880    -2.812    -2.629 -0.3720  0.8522  0.3680
     6 C(13)  Bbb     0.0276     3.708     1.323     1.237 -0.4772 -0.5156  0.7117
              Bcc     0.0311     4.172     1.489     1.392  0.7962  0.0891  0.5984
 
              Baa    -0.0458    -6.145    -2.193    -2.050  0.2543  0.8138 -0.5226
     7 C(13)  Bbb    -0.0422    -5.669    -2.023    -1.891  0.9544 -0.1237  0.2718
              Bcc     0.0880    11.814     4.215     3.941 -0.1566  0.5678  0.8081
 
              Baa    -0.0298    -3.998    -1.427    -1.334 -0.0458  0.7485  0.6616
     8 C(13)  Bbb     0.0123     1.653     0.590     0.551  0.9233 -0.2211  0.3140
              Bcc     0.0175     2.346     0.837     0.782 -0.3813 -0.6253  0.6809
 
              Baa    -0.0212    -2.843    -1.014    -0.948 -0.0594  0.7792  0.6239
     9 C(13)  Bbb     0.0016     0.220     0.078     0.073  0.9979  0.0633  0.0160
              Bcc     0.0195     2.623     0.936     0.875  0.0270 -0.6235  0.7813
 
              Baa    -0.0143    -1.915    -0.683    -0.639 -0.3024 -0.2174  0.9281
    10 C(13)  Bbb     0.0062     0.834     0.298     0.278 -0.3568  0.9287  0.1013
              Bcc     0.0081     1.081     0.386     0.360  0.8839  0.3005  0.3584
 
              Baa    -0.0020    -0.262    -0.094    -0.087 -0.1348  0.8983  0.4183
    11 C(13)  Bbb    -0.0006    -0.076    -0.027    -0.025  0.9534  0.0025  0.3018
              Bcc     0.0025     0.339     0.121     0.113 -0.2701 -0.4394  0.8567
 
              Baa    -0.0113    -1.514    -0.540    -0.505  0.3276 -0.3241  0.8875
    12 C(13)  Bbb     0.0048     0.650     0.232     0.217 -0.5109  0.7293  0.4550
              Bcc     0.0064     0.864     0.308     0.288  0.7947  0.6025 -0.0733
 
              Baa    -0.0448    -6.005    -2.143    -2.003  0.1164  0.0273  0.9928
    13 C(13)  Bbb     0.0198     2.663     0.950     0.888  0.9256  0.3596 -0.1184
              Bcc     0.0249     3.342     1.193     1.115 -0.3602  0.9327  0.0166
 
              Baa    -0.0559    -7.499    -2.676    -2.501  0.9393  0.1143 -0.3236
    14 C(13)  Bbb    -0.0525    -7.051    -2.516    -2.352  0.0419  0.8977  0.4386
              Bcc     0.1084    14.549     5.192     4.853  0.3407 -0.4255  0.8384
 
              Baa    -0.0329    -4.417    -1.576    -1.473 -0.0392  0.8288 -0.5581
    15 C(13)  Bbb     0.0143     1.924     0.687     0.642  0.8751 -0.2411 -0.4195
              Bcc     0.0186     2.493     0.890     0.832  0.4823  0.5049  0.7159
 
              Baa    -0.0042    -0.564    -0.201    -0.188  0.0890  0.7584 -0.6457
    16 C(13)  Bbb     0.0018     0.241     0.086     0.080  0.9625  0.1013  0.2517
              Bcc     0.0024     0.323     0.115     0.108 -0.2563  0.6439  0.7209
 
              Baa    -0.0204    -2.731    -0.974    -0.911  0.4302  0.0236  0.9024
    17 C(13)  Bbb    -0.0175    -2.342    -0.836    -0.781  0.8996 -0.0946 -0.4264
              Bcc     0.0378     5.073     1.810     1.692  0.0753  0.9952 -0.0619
 
              Baa    -0.0297    -3.984    -1.422    -1.329  0.0463  0.7303  0.6816
    18 C(13)  Bbb     0.0122     1.632     0.582     0.544  0.9252  0.2260 -0.3050
              Bcc     0.0175     2.352     0.839     0.785  0.3768 -0.6447  0.6652
 
              Baa    -0.0435    -5.837    -2.083    -1.947 -0.1998  0.8171 -0.5408
    19 C(13)  Bbb    -0.0400    -5.367    -1.915    -1.790  0.9661  0.0723 -0.2477
              Bcc     0.0835    11.204     3.998     3.737  0.1633  0.5720  0.8038
 
              Baa    -0.0582    -7.812    -2.788    -2.606  0.3864  0.8492  0.3600
    20 C(13)  Bbb     0.0274     3.671     1.310     1.225  0.4600 -0.5157  0.7228
              Bcc     0.0309     4.141     1.478     1.381  0.7995 -0.1137 -0.5898
 
              Baa    -0.0466    -6.251    -2.230    -2.085 -0.1251  0.0485  0.9910
    21 C(13)  Bbb     0.0214     2.868     1.023     0.957  0.8949 -0.4257  0.1338
              Bcc     0.0252     3.383     1.207     1.128  0.4283  0.9036  0.0099
 
              Baa    -0.0094    -1.262    -0.450    -0.421  0.0813 -0.6371  0.7665
    22 C(13)  Bbb     0.0044     0.595     0.212     0.198 -0.1046  0.7593  0.6422
              Bcc     0.0050     0.667     0.238     0.222  0.9912  0.1324  0.0049
 
              Baa    -0.0318    -4.265    -1.522    -1.423  0.0361  0.8260 -0.5624
    23 C(13)  Bbb     0.0138     1.855     0.662     0.619  0.8406  0.2792  0.4641
              Bcc     0.0180     2.410     0.860     0.804 -0.5404  0.4896  0.6843
 
              Baa    -0.0554    -7.438    -2.654    -2.481  0.9082  0.0692  0.4129
    24 C(13)  Bbb    -0.0522    -7.001    -2.498    -2.335 -0.2349  0.9007  0.3655
              Bcc     0.1076    14.439     5.152     4.816 -0.3466 -0.4289  0.8342
 
              Baa    -0.0367    -4.926    -1.758    -1.643  0.9097  0.2510 -0.3309
    25 C(13)  Bbb    -0.0143    -1.913    -0.683    -0.638  0.4126 -0.6374  0.6507
              Bcc     0.0510     6.838     2.440     2.281  0.0476  0.7285  0.6834
 
              Baa    -0.0104    -1.397    -0.499    -0.466  0.8951 -0.4373  0.0865
    26 C(13)  Bbb    -0.0028    -0.373    -0.133    -0.125  0.4448  0.8891 -0.1082
              Bcc     0.0132     1.771     0.632     0.591 -0.0296  0.1353  0.9904
 
              Baa    -0.1217   -16.333    -5.828    -5.448 -0.3817 -0.5449  0.7466
    27 C(13)  Bbb     0.0207     2.780     0.992     0.927  0.9235 -0.2584  0.2836
              Bcc     0.1010    13.553     4.836     4.521  0.0384  0.7977  0.6018
 
              Baa    -0.0472    -6.332    -2.260    -2.112 -0.2744  0.1234  0.9537
    28 C(13)  Bbb    -0.0413    -5.538    -1.976    -1.847  0.9400 -0.1748  0.2931
              Bcc     0.0885    11.870     4.236     3.959  0.2029  0.9768 -0.0680
 
              Baa    -0.0578    -7.761    -2.769    -2.589  0.4269  0.7898  0.4405
    29 C(13)  Bbb     0.0270     3.619     1.291     1.207 -0.3995 -0.2722  0.8754
              Bcc     0.0309     4.142     1.478     1.382  0.8113 -0.5497  0.1993
 
              Baa    -0.0288    -3.861    -1.378    -1.288  0.3838  0.7605 -0.5237
    30 C(13)  Bbb    -0.0208    -2.791    -0.996    -0.931  0.9100 -0.4079  0.0745
              Bcc     0.0496     6.652     2.374     2.219  0.1570  0.5051  0.8486
 
              Baa    -0.0886   -11.884    -4.241    -3.964  0.0825  0.9209  0.3811
    31 C(13)  Bbb     0.0432     5.793     2.067     1.932  0.2676 -0.3888  0.8816
              Bcc     0.0454     6.092     2.174     2.032  0.9600  0.0293 -0.2785
 
              Baa    -0.0469    -6.294    -2.246    -2.100  0.6093  0.1998  0.7673
    32 C(13)  Bbb    -0.0375    -5.033    -1.796    -1.679  0.7625  0.1179 -0.6362
              Bcc     0.0844    11.327     4.042     3.778 -0.2176  0.9727 -0.0805
 
              Baa    -0.1046   -14.042    -5.011    -4.684 -0.2108  0.9127  0.3501
    33 C(13)  Bbb     0.0502     6.730     2.402     2.245  0.9436  0.2835 -0.1709
              Bcc     0.0545     7.312     2.609     2.439  0.2552 -0.2943  0.9210
 
              Baa    -0.0279    -3.745    -1.336    -1.249  0.1605  0.8877 -0.4316
    34 C(13)  Bbb    -0.0221    -2.967    -1.059    -0.990  0.9590 -0.0367  0.2812
              Bcc     0.0500     6.712     2.395     2.239 -0.2338  0.4590  0.8571
 
              Baa    -0.0589    -7.902    -2.820    -2.636 -0.3870  0.7791  0.4932
    35 C(13)  Bbb     0.0270     3.627     1.294     1.210  0.5748 -0.2144  0.7897
              Bcc     0.0319     4.275     1.525     1.426  0.7210  0.5891 -0.3649
 
              Baa    -0.0378    -5.066    -1.808    -1.690 -0.0138  0.9899 -0.1414
    36 C(13)  Bbb    -0.0286    -3.837    -1.369    -1.280  0.9999  0.0126 -0.0094
              Bcc     0.0663     8.903     3.177     2.970  0.0075  0.1415  0.9899
 
              Baa    -0.1349   -18.108    -6.461    -6.040  0.0403 -0.3823  0.9231
    37 C(13)  Bbb     0.0541     7.257     2.589     2.421  0.2645  0.8950  0.3592
              Bcc     0.0809    10.851     3.872     3.620  0.9635 -0.2297 -0.1372
 
              Baa    -0.1988   -26.674    -9.518    -8.897 -0.2369  0.7504  0.6170
    38 C(13)  Bbb    -0.1914   -25.685    -9.165    -8.568  0.9715  0.1829  0.1506
              Bcc     0.3902    52.359    18.683    17.465 -0.0002 -0.6352  0.7724
 
              Baa    -0.1325   -17.781    -6.345    -5.931 -0.0584 -0.3967  0.9161
    39 C(13)  Bbb     0.0515     6.908     2.465     2.304 -0.2671  0.8904  0.3685
              Bcc     0.0810    10.873     3.880     3.627  0.9619  0.2232  0.1580
 
              Baa    -0.0686    -9.204    -3.284    -3.070 -0.0824  0.0261  0.9963
    40 C(13)  Bbb     0.0277     3.716     1.326     1.239  0.9401  0.3338  0.0690
              Bcc     0.0409     5.489     1.958     1.831 -0.3308  0.9423 -0.0520
 
              Baa    -0.0686    -9.210    -3.286    -3.072  0.1380  0.7986 -0.5858
    41 C(13)  Bbb     0.0288     3.868     1.380     1.290  0.9281 -0.3108 -0.2049
              Bcc     0.0398     5.342     1.906     1.782  0.3457  0.5154  0.7841
 
              Baa    -0.1602   -21.492    -7.669    -7.169  0.9657  0.2007  0.1649
    42 C(13)  Bbb    -0.1502   -20.157    -7.193    -6.724 -0.2540  0.8627  0.4372
              Bcc     0.3104    41.649    14.861    13.893 -0.0545 -0.4641  0.8841
 
              Baa    -0.0660    -8.857    -3.160    -2.954  0.0819  0.0254  0.9963
    43 C(13)  Bbb     0.0266     3.566     1.273     1.190  0.9349 -0.3484 -0.0679
              Bcc     0.0394     5.291     1.888     1.765  0.3454  0.9370 -0.0522
 
              Baa    -0.1588   -21.313    -7.605    -7.109  0.9617 -0.2180 -0.1658
    44 C(13)  Bbb    -0.1497   -20.087    -7.168    -6.700  0.2698  0.8588  0.4355
              Bcc     0.3085    41.400    14.773    13.810  0.0474 -0.4636  0.8848
 
              Baa    -0.0603    -8.092    -2.887    -2.699 -0.1401  0.7786 -0.6117
    45 C(13)  Bbb     0.0249     3.343     1.193     1.115  0.8883  0.3717  0.2697
              Bcc     0.0354     4.748     1.694     1.584 -0.4374  0.5056  0.7437
 
              Baa    -0.0452    -6.065    -2.164    -2.023 -0.0541  0.8826  0.4670
    46 C(13)  Bbb    -0.0426    -5.720    -2.041    -1.908  0.9252  0.2202 -0.3090
              Bcc     0.0878    11.784     4.205     3.931  0.3755 -0.4154  0.8285
 
              Baa    -0.0893   -11.982    -4.276    -3.997  0.8663  0.2006 -0.4575
    47 C(13)  Bbb     0.0415     5.571     1.988     1.858  0.0159  0.9043  0.4265
              Bcc     0.0478     6.412     2.288     2.139  0.4993 -0.3768  0.7802
 
              Baa    -0.0388    -5.207    -1.858    -1.737 -0.4219  0.4252  0.8007
    48 C(13)  Bbb    -0.0365    -4.900    -1.748    -1.634 -0.2211  0.8083 -0.5457
              Bcc     0.0753    10.107     3.606     3.371  0.8793  0.4073  0.2470
 
              Baa    -0.0461    -6.190    -2.209    -2.065  0.1305  0.8676  0.4798
    49 C(13)  Bbb    -0.0443    -5.943    -2.121    -1.982  0.9111 -0.2958  0.2871
              Bcc     0.0904    12.133     4.329     4.047 -0.3910 -0.3996  0.8291
 
              Baa    -0.0319    -4.275    -1.526    -1.426  0.4883  0.8678 -0.0924
    50 C(13)  Bbb    -0.0296    -3.973    -1.418    -1.325  0.2086 -0.0132  0.9779
              Bcc     0.0615     8.249     2.943     2.751  0.8474 -0.4968 -0.1874
 
              Baa    -0.0539    -7.231    -2.580    -2.412  0.7773 -0.2953  0.5555
    51 C(13)  Bbb     0.0235     3.152     1.125     1.052 -0.0389  0.8587  0.5109
              Bcc     0.0304     4.079     1.455     1.361 -0.6279 -0.4188  0.6560
 
              Baa    -0.0316    -4.246    -1.515    -1.416 -0.4870  0.8711 -0.0637
    52 C(13)  Bbb    -0.0294    -3.947    -1.408    -1.316 -0.1957 -0.0377  0.9799
              Bcc     0.0611     8.193     2.923     2.733  0.8512  0.4897  0.1888
 
              Baa    -0.0524    -7.028    -2.508    -2.344  0.7827  0.2924 -0.5494
    53 C(13)  Bbb     0.0228     3.061     1.092     1.021  0.0433  0.8550  0.5168
              Bcc     0.0296     3.968     1.416     1.323  0.6209 -0.4283  0.6566
 
              Baa    -0.0387    -5.197    -1.855    -1.734  0.4796  0.6312  0.6095
    54 C(13)  Bbb    -0.0355    -4.766    -1.701    -1.590 -0.0975 -0.6520  0.7519
              Bcc     0.0742     9.963     3.555     3.323  0.8721 -0.4200 -0.2512
 
              Baa    -0.0837   -11.227    -4.006    -3.745  0.8592 -0.2019  0.4702
    55 C(13)  Bbb     0.0386     5.177     1.847     1.727 -0.0250  0.9012  0.4327
              Bcc     0.0451     6.050     2.159     2.018 -0.5111 -0.3835  0.7692
 
              Baa    -0.4780  -103.337   -36.873   -34.470 -0.3757  0.9194  0.1164
    56 P(31)  Bbb     0.1464    31.646    11.292    10.556  0.5372  0.1137  0.8358
              Bcc     0.3316    71.691    25.581    23.914  0.7552  0.3765 -0.5366
 
              Baa    -0.5860    42.400    15.129    14.143  0.5555 -0.2573  0.7907
    57 O(17)  Bbb    -0.5258    38.048    13.576    12.691 -0.5138  0.6415  0.5697
              Bcc     1.1118   -80.448   -28.706   -26.834  0.6538  0.7227 -0.2241
 
              Baa    -1.0393    75.205    26.835    25.086  0.7429 -0.4638  0.4827
    58 O(17)  Bbb    -0.9948    71.981    25.685    24.010 -0.2900  0.4270  0.8565
              Bcc     2.0341  -147.185   -52.519   -49.096  0.6034  0.7763 -0.1827
 
              Baa    -0.4021    29.098    10.383     9.706  0.1441  0.8079 -0.5714
    59 O(17)  Bbb     0.1026    -7.425    -2.650    -2.477 -0.5166  0.5539  0.6529
              Bcc     0.2995   -21.673    -7.733    -7.229  0.8440  0.2011  0.4972
 

 ---------------------------------------------------------------------------------

 ******************************Gaussian NBO Version 3.1******************************
             N A T U R A L   A T O M I C   O R B I T A L   A N D
          N A T U R A L   B O N D   O R B I T A L   A N A L Y S I S
 ******************************Gaussian NBO Version 3.1******************************
       /RESON  / : Allow strongly delocalized NBO set

 Analyzing the SCF density

 Job title: P_TG+O3 - 1                                                     

 Storage needed:   2382354 in NPA,   3167451 in NBO ( 134207725 available)


 NATURAL POPULATIONS:  Natural atomic orbital occupancies 
                                                          
   NAO  Atom  No  lang   Type(AO)    Occupancy
 --------------------------------------------
     1    C    1  S      Cor( 1S)     1.99861
     2    C    1  S      Val( 2S)     0.89627
     3    C    1  S      Ryd( 3S)     0.00107
     4    C    1  S      Ryd( 4S)     0.00006
     5    C    1  px     Val( 2p)     1.01741
     6    C    1  px     Ryd( 3p)     0.00374
     7    C    1  py     Val( 2p)     1.02295
     8    C    1  py     Ryd( 3p)     0.00246
     9    C    1  pz     Val( 2p)     1.04194
    10    C    1  pz     Ryd( 3p)     0.00505
    11    C    1  dxy    Ryd( 3d)     0.00053
    12    C    1  dxz    Ryd( 3d)     0.00098
    13    C    1  dyz    Ryd( 3d)     0.00083
    14    C    1  dx2y2  Ryd( 3d)     0.00066
    15    C    1  dz2    Ryd( 3d)     0.00091

    16    C    2  S      Cor( 1S)     1.99886
    17    C    2  S      Val( 2S)     0.86601
    18    C    2  S      Ryd( 3S)     0.00246
    19    C    2  S      Ryd( 4S)     0.00008
    20    C    2  px     Val( 2p)     1.09991
    21    C    2  px     Ryd( 3p)     0.00492
    22    C    2  py     Val( 2p)     1.00728
    23    C    2  py     Ryd( 3p)     0.00421
    24    C    2  pz     Val( 2p)     1.01798
    25    C    2  pz     Ryd( 3p)     0.00434
    26    C    2  dxy    Ryd( 3d)     0.00104
    27    C    2  dxz    Ryd( 3d)     0.00092
    28    C    2  dyz    Ryd( 3d)     0.00047
    29    C    2  dx2y2  Ryd( 3d)     0.00067
    30    C    2  dz2    Ryd( 3d)     0.00059

    31    C    3  S      Cor( 1S)     1.99861
    32    C    3  S      Val( 2S)     0.89594
    33    C    3  S      Ryd( 3S)     0.00113
    34    C    3  S      Ryd( 4S)     0.00006
    35    C    3  px     Val( 2p)     1.01708
    36    C    3  px     Ryd( 3p)     0.00363
    37    C    3  py     Val( 2p)     1.08154
    38    C    3  py     Ryd( 3p)     0.00204
    39    C    3  pz     Val( 2p)     0.98342
    40    C    3  pz     Ryd( 3p)     0.00539
    41    C    3  dxy    Ryd( 3d)     0.00069
    42    C    3  dxz    Ryd( 3d)     0.00080
    43    C    3  dyz    Ryd( 3d)     0.00090
    44    C    3  dx2y2  Ryd( 3d)     0.00069
    45    C    3  dz2    Ryd( 3d)     0.00086

    46    C    4  S      Cor( 1S)     1.99886
    47    C    4  S      Val( 2S)     0.86605
    48    C    4  S      Ryd( 3S)     0.00246
    49    C    4  S      Ryd( 4S)     0.00008
    50    C    4  px     Val( 2p)     1.09997
    51    C    4  px     Ryd( 3p)     0.00492
    52    C    4  py     Val( 2p)     1.00711
    53    C    4  py     Ryd( 3p)     0.00421
    54    C    4  pz     Val( 2p)     1.01796
    55    C    4  pz     Ryd( 3p)     0.00434
    56    C    4  dxy    Ryd( 3d)     0.00104
    57    C    4  dxz    Ryd( 3d)     0.00092
    58    C    4  dyz    Ryd( 3d)     0.00047
    59    C    4  dx2y2  Ryd( 3d)     0.00066
    60    C    4  dz2    Ryd( 3d)     0.00059

    61    C    5  S      Cor( 1S)     1.99854
    62    C    5  S      Val( 2S)     0.91107
    63    C    5  S      Ryd( 3S)     0.00121
    64    C    5  S      Ryd( 4S)     0.00005
    65    C    5  px     Val( 2p)     1.01594
    66    C    5  px     Ryd( 3p)     0.00319
    67    C    5  py     Val( 2p)     0.99027
    68    C    5  py     Ryd( 3p)     0.00299
    69    C    5  pz     Val( 2p)     1.04740
    70    C    5  pz     Ryd( 3p)     0.00538
    71    C    5  dxy    Ryd( 3d)     0.00060
    72    C    5  dxz    Ryd( 3d)     0.00099
    73    C    5  dyz    Ryd( 3d)     0.00087
    74    C    5  dx2y2  Ryd( 3d)     0.00078
    75    C    5  dz2    Ryd( 3d)     0.00093

    76    C    6  S      Cor( 1S)     1.99857
    77    C    6  S      Val( 2S)     0.91819
    78    C    6  S      Ryd( 3S)     0.00136
    79    C    6  S      Ryd( 4S)     0.00004
    80    C    6  px     Val( 2p)     1.03195
    81    C    6  px     Ryd( 3p)     0.00595
    82    C    6  py     Val( 2p)     0.99990
    83    C    6  py     Ryd( 3p)     0.00335
    84    C    6  pz     Val( 2p)     1.01514
    85    C    6  pz     Ryd( 3p)     0.00302
    86    C    6  dxy    Ryd( 3d)     0.00087
    87    C    6  dxz    Ryd( 3d)     0.00097
    88    C    6  dyz    Ryd( 3d)     0.00067
    89    C    6  dx2y2  Ryd( 3d)     0.00081
    90    C    6  dz2    Ryd( 3d)     0.00075

    91    C    7  S      Cor( 1S)     1.99853
    92    C    7  S      Val( 2S)     0.91099
    93    C    7  S      Ryd( 3S)     0.00123
    94    C    7  S      Ryd( 4S)     0.00005
    95    C    7  px     Val( 2p)     1.01413
    96    C    7  px     Ryd( 3p)     0.00314
    97    C    7  py     Val( 2p)     1.06609
    98    C    7  py     Ryd( 3p)     0.00315
    99    C    7  pz     Val( 2p)     0.97839
   100    C    7  pz     Ryd( 3p)     0.00540
   101    C    7  dxy    Ryd( 3d)     0.00075
   102    C    7  dxz    Ryd( 3d)     0.00082
   103    C    7  dyz    Ryd( 3d)     0.00091
   104    C    7  dx2y2  Ryd( 3d)     0.00072
   105    C    7  dz2    Ryd( 3d)     0.00096

   106    C    8  S      Cor( 1S)     1.99877
   107    C    8  S      Val( 2S)     0.87266
   108    C    8  S      Ryd( 3S)     0.00256
   109    C    8  S      Ryd( 4S)     0.00008
   110    C    8  px     Val( 2p)     1.09483
   111    C    8  px     Ryd( 3p)     0.00457
   112    C    8  py     Val( 2p)     1.04146
   113    C    8  py     Ryd( 3p)     0.00385
   114    C    8  pz     Val( 2p)     1.01694
   115    C    8  pz     Ryd( 3p)     0.00462
   116    C    8  dxy    Ryd( 3d)     0.00102
   117    C    8  dxz    Ryd( 3d)     0.00092
   118    C    8  dyz    Ryd( 3d)     0.00048
   119    C    8  dx2y2  Ryd( 3d)     0.00065
   120    C    8  dz2    Ryd( 3d)     0.00061

   121    C    9  S      Cor( 1S)     1.99872
   122    C    9  S      Val( 2S)     0.89040
   123    C    9  S      Ryd( 3S)     0.00110
   124    C    9  S      Ryd( 4S)     0.00005
   125    C    9  px     Val( 2p)     1.01882
   126    C    9  px     Ryd( 3p)     0.00410
   127    C    9  py     Val( 2p)     1.03741
   128    C    9  py     Ryd( 3p)     0.00385
   129    C    9  pz     Val( 2p)     1.01059
   130    C    9  pz     Ryd( 3p)     0.00246
   131    C    9  dxy    Ryd( 3d)     0.00098
   132    C    9  dxz    Ryd( 3d)     0.00048
   133    C    9  dyz    Ryd( 3d)     0.00089
   134    C    9  dx2y2  Ryd( 3d)     0.00084
   135    C    9  dz2    Ryd( 3d)     0.00063

   136    C   10  S      Cor( 1S)     1.99888
   137    C   10  S      Val( 2S)     0.86429
   138    C   10  S      Ryd( 3S)     0.00238
   139    C   10  S      Ryd( 4S)     0.00008
   140    C   10  px     Val( 2p)     1.09802
   141    C   10  px     Ryd( 3p)     0.00485
   142    C   10  py     Val( 2p)     1.02446
   143    C   10  py     Ryd( 3p)     0.00438
   144    C   10  pz     Val( 2p)     1.01553
   145    C   10  pz     Ryd( 3p)     0.00416
   146    C   10  dxy    Ryd( 3d)     0.00093
   147    C   10  dxz    Ryd( 3d)     0.00100
   148    C   10  dyz    Ryd( 3d)     0.00045
   149    C   10  dx2y2  Ryd( 3d)     0.00081
   150    C   10  dz2    Ryd( 3d)     0.00047

   151    C   11  S      Cor( 1S)     1.99866
   152    C   11  S      Val( 2S)     0.89104
   153    C   11  S      Ryd( 3S)     0.00117
   154    C   11  S      Ryd( 4S)     0.00006
   155    C   11  px     Val( 2p)     1.01975
   156    C   11  px     Ryd( 3p)     0.00379
   157    C   11  py     Val( 2p)     0.97328
   158    C   11  py     Ryd( 3p)     0.00572
   159    C   11  pz     Val( 2p)     1.07186
   160    C   11  pz     Ryd( 3p)     0.00178
   161    C   11  dxy    Ryd( 3d)     0.00080
   162    C   11  dxz    Ryd( 3d)     0.00072
   163    C   11  dyz    Ryd( 3d)     0.00084
   164    C   11  dx2y2  Ryd( 3d)     0.00079
   165    C   11  dz2    Ryd( 3d)     0.00074

   166    C   12  S      Cor( 1S)     1.99888
   167    C   12  S      Val( 2S)     0.86447
   168    C   12  S      Ryd( 3S)     0.00240
   169    C   12  S      Ryd( 4S)     0.00008
   170    C   12  px     Val( 2p)     1.09823
   171    C   12  px     Ryd( 3p)     0.00485
   172    C   12  py     Val( 2p)     1.02443
   173    C   12  py     Ryd( 3p)     0.00437
   174    C   12  pz     Val( 2p)     1.01519
   175    C   12  pz     Ryd( 3p)     0.00416
   176    C   12  dxy    Ryd( 3d)     0.00092
   177    C   12  dxz    Ryd( 3d)     0.00101
   178    C   12  dyz    Ryd( 3d)     0.00045
   179    C   12  dx2y2  Ryd( 3d)     0.00081
   180    C   12  dz2    Ryd( 3d)     0.00047

   181    C   13  S      Cor( 1S)     1.99853
   182    C   13  S      Val( 2S)     0.90886
   183    C   13  S      Ryd( 3S)     0.00123
   184    C   13  S      Ryd( 4S)     0.00005
   185    C   13  px     Val( 2p)     1.01574
   186    C   13  px     Ryd( 3p)     0.00311
   187    C   13  py     Val( 2p)     1.05147
   188    C   13  py     Ryd( 3p)     0.00541
   189    C   13  pz     Val( 2p)     0.99455
   190    C   13  pz     Ryd( 3p)     0.00315
   191    C   13  dxy    Ryd( 3d)     0.00098
   192    C   13  dxz    Ryd( 3d)     0.00061
   193    C   13  dyz    Ryd( 3d)     0.00089
   194    C   13  dx2y2  Ryd( 3d)     0.00091
   195    C   13  dz2    Ryd( 3d)     0.00079

   196    C   14  S      Cor( 1S)     1.99856
   197    C   14  S      Val( 2S)     0.91797
   198    C   14  S      Ryd( 3S)     0.00134
   199    C   14  S      Ryd( 4S)     0.00004
   200    C   14  px     Val( 2p)     1.03180
   201    C   14  px     Ryd( 3p)     0.00599
   202    C   14  py     Val( 2p)     1.01461
   203    C   14  py     Ryd( 3p)     0.00302
   204    C   14  pz     Val( 2p)     1.00686
   205    C   14  pz     Ryd( 3p)     0.00334
   206    C   14  dxy    Ryd( 3d)     0.00097
   207    C   14  dxz    Ryd( 3d)     0.00087
   208    C   14  dyz    Ryd( 3d)     0.00066
   209    C   14  dx2y2  Ryd( 3d)     0.00091
   210    C   14  dz2    Ryd( 3d)     0.00065

   211    C   15  S      Cor( 1S)     1.99854
   212    C   15  S      Val( 2S)     0.91178
   213    C   15  S      Ryd( 3S)     0.00121
   214    C   15  S      Ryd( 4S)     0.00005
   215    C   15  px     Val( 2p)     1.01535
   216    C   15  px     Ryd( 3p)     0.00316
   217    C   15  py     Val( 2p)     0.98190
   218    C   15  py     Ryd( 3p)     0.00530
   219    C   15  pz     Val( 2p)     1.06358
   220    C   15  pz     Ryd( 3p)     0.00313
   221    C   15  dxy    Ryd( 3d)     0.00082
   222    C   15  dxz    Ryd( 3d)     0.00076
   223    C   15  dyz    Ryd( 3d)     0.00088
   224    C   15  dx2y2  Ryd( 3d)     0.00097
   225    C   15  dz2    Ryd( 3d)     0.00071

   226    C   16  S      Cor( 1S)     1.99879
   227    C   16  S      Val( 2S)     0.87637
   228    C   16  S      Ryd( 3S)     0.00261
   229    C   16  S      Ryd( 4S)     0.00007
   230    C   16  px     Val( 2p)     1.09074
   231    C   16  px     Ryd( 3p)     0.00438
   232    C   16  py     Val( 2p)     1.01623
   233    C   16  py     Ryd( 3p)     0.00468
   234    C   16  pz     Val( 2p)     1.02677
   235    C   16  pz     Ryd( 3p)     0.00367
   236    C   16  dxy    Ryd( 3d)     0.00093
   237    C   16  dxz    Ryd( 3d)     0.00106
   238    C   16  dyz    Ryd( 3d)     0.00048
   239    C   16  dx2y2  Ryd( 3d)     0.00082
   240    C   16  dz2    Ryd( 3d)     0.00045

   241    C   17  S      Cor( 1S)     1.99854
   242    C   17  S      Val( 2S)     0.91083
   243    C   17  S      Ryd( 3S)     0.00121
   244    C   17  S      Ryd( 4S)     0.00005
   245    C   17  px     Val( 2p)     1.01541
   246    C   17  px     Ryd( 3p)     0.00319
   247    C   17  py     Val( 2p)     0.99250
   248    C   17  py     Ryd( 3p)     0.00302
   249    C   17  pz     Val( 2p)     1.04738
   250    C   17  pz     Ryd( 3p)     0.00538
   251    C   17  dxy    Ryd( 3d)     0.00060
   252    C   17  dxz    Ryd( 3d)     0.00099
   253    C   17  dyz    Ryd( 3d)     0.00087
   254    C   17  dx2y2  Ryd( 3d)     0.00078
   255    C   17  dz2    Ryd( 3d)     0.00093

   256    C   18  S      Cor( 1S)     1.99877
   257    C   18  S      Val( 2S)     0.87264
   258    C   18  S      Ryd( 3S)     0.00256
   259    C   18  S      Ryd( 4S)     0.00008
   260    C   18  px     Val( 2p)     1.09491
   261    C   18  px     Ryd( 3p)     0.00457
   262    C   18  py     Val( 2p)     1.04112
   263    C   18  py     Ryd( 3p)     0.00384
   264    C   18  pz     Val( 2p)     1.01696
   265    C   18  pz     Ryd( 3p)     0.00462
   266    C   18  dxy    Ryd( 3d)     0.00102
   267    C   18  dxz    Ryd( 3d)     0.00092
   268    C   18  dyz    Ryd( 3d)     0.00048
   269    C   18  dx2y2  Ryd( 3d)     0.00065
   270    C   18  dz2    Ryd( 3d)     0.00061

   271    C   19  S      Cor( 1S)     1.99853
   272    C   19  S      Val( 2S)     0.91078
   273    C   19  S      Ryd( 3S)     0.00123
   274    C   19  S      Ryd( 4S)     0.00005
   275    C   19  px     Val( 2p)     1.01406
   276    C   19  px     Ryd( 3p)     0.00314
   277    C   19  py     Val( 2p)     1.06642
   278    C   19  py     Ryd( 3p)     0.00316
   279    C   19  pz     Val( 2p)     0.97938
   280    C   19  pz     Ryd( 3p)     0.00541
   281    C   19  dxy    Ryd( 3d)     0.00075
   282    C   19  dxz    Ryd( 3d)     0.00082
   283    C   19  dyz    Ryd( 3d)     0.00091
   284    C   19  dx2y2  Ryd( 3d)     0.00072
   285    C   19  dz2    Ryd( 3d)     0.00096

   286    C   20  S      Cor( 1S)     1.99857
   287    C   20  S      Val( 2S)     0.91823
   288    C   20  S      Ryd( 3S)     0.00136
   289    C   20  S      Ryd( 4S)     0.00004
   290    C   20  px     Val( 2p)     1.03125
   291    C   20  px     Ryd( 3p)     0.00595
   292    C   20  py     Val( 2p)     1.00024
   293    C   20  py     Ryd( 3p)     0.00335
   294    C   20  pz     Val( 2p)     1.01501
   295    C   20  pz     Ryd( 3p)     0.00302
   296    C   20  dxy    Ryd( 3d)     0.00087
   297    C   20  dxz    Ryd( 3d)     0.00097
   298    C   20  dyz    Ryd( 3d)     0.00067
   299    C   20  dx2y2  Ryd( 3d)     0.00081
   300    C   20  dz2    Ryd( 3d)     0.00075

   301    C   21  S      Cor( 1S)     1.99853
   302    C   21  S      Val( 2S)     0.90875
   303    C   21  S      Ryd( 3S)     0.00124
   304    C   21  S      Ryd( 4S)     0.00005
   305    C   21  px     Val( 2p)     1.01592
   306    C   21  px     Ryd( 3p)     0.00311
   307    C   21  py     Val( 2p)     1.05123
   308    C   21  py     Ryd( 3p)     0.00541
   309    C   21  pz     Val( 2p)     0.99465
   310    C   21  pz     Ryd( 3p)     0.00316
   311    C   21  dxy    Ryd( 3d)     0.00098
   312    C   21  dxz    Ryd( 3d)     0.00061
   313    C   21  dyz    Ryd( 3d)     0.00089
   314    C   21  dx2y2  Ryd( 3d)     0.00091
   315    C   21  dz2    Ryd( 3d)     0.00079

   316    C   22  S      Cor( 1S)     1.99879
   317    C   22  S      Val( 2S)     0.87621
   318    C   22  S      Ryd( 3S)     0.00261
   319    C   22  S      Ryd( 4S)     0.00007
   320    C   22  px     Val( 2p)     1.09078
   321    C   22  px     Ryd( 3p)     0.00438
   322    C   22  py     Val( 2p)     1.01629
   323    C   22  py     Ryd( 3p)     0.00467
   324    C   22  pz     Val( 2p)     1.02725
   325    C   22  pz     Ryd( 3p)     0.00369
   326    C   22  dxy    Ryd( 3d)     0.00092
   327    C   22  dxz    Ryd( 3d)     0.00106
   328    C   22  dyz    Ryd( 3d)     0.00049
   329    C   22  dx2y2  Ryd( 3d)     0.00082
   330    C   22  dz2    Ryd( 3d)     0.00045

   331    C   23  S      Cor( 1S)     1.99854
   332    C   23  S      Val( 2S)     0.91178
   333    C   23  S      Ryd( 3S)     0.00120
   334    C   23  S      Ryd( 4S)     0.00005
   335    C   23  px     Val( 2p)     1.01484
   336    C   23  px     Ryd( 3p)     0.00316
   337    C   23  py     Val( 2p)     0.98209
   338    C   23  py     Ryd( 3p)     0.00531
   339    C   23  pz     Val( 2p)     1.06349
   340    C   23  pz     Ryd( 3p)     0.00313
   341    C   23  dxy    Ryd( 3d)     0.00082
   342    C   23  dxz    Ryd( 3d)     0.00076
   343    C   23  dyz    Ryd( 3d)     0.00088
   344    C   23  dx2y2  Ryd( 3d)     0.00097
   345    C   23  dz2    Ryd( 3d)     0.00071

   346    C   24  S      Cor( 1S)     1.99856
   347    C   24  S      Val( 2S)     0.91792
   348    C   24  S      Ryd( 3S)     0.00134
   349    C   24  S      Ryd( 4S)     0.00004
   350    C   24  px     Val( 2p)     1.03150
   351    C   24  px     Ryd( 3p)     0.00599
   352    C   24  py     Val( 2p)     1.01543
   353    C   24  py     Ryd( 3p)     0.00302
   354    C   24  pz     Val( 2p)     1.00626
   355    C   24  pz     Ryd( 3p)     0.00334
   356    C   24  dxy    Ryd( 3d)     0.00097
   357    C   24  dxz    Ryd( 3d)     0.00087
   358    C   24  dyz    Ryd( 3d)     0.00066
   359    C   24  dx2y2  Ryd( 3d)     0.00091
   360    C   24  dz2    Ryd( 3d)     0.00065

   361    C   25  S      Cor( 1S)     1.99878
   362    C   25  S      Val( 2S)     0.94663
   363    C   25  S      Ryd( 3S)     0.00536
   364    C   25  S      Ryd( 4S)     0.00006
   365    C   25  px     Val( 2p)     1.13148
   366    C   25  px     Ryd( 3p)     0.00718
   367    C   25  py     Val( 2p)     1.09788
   368    C   25  py     Ryd( 3p)     0.00448
   369    C   25  pz     Val( 2p)     1.10157
   370    C   25  pz     Ryd( 3p)     0.00606
   371    C   25  dxy    Ryd( 3d)     0.00101
   372    C   25  dxz    Ryd( 3d)     0.00087
   373    C   25  dyz    Ryd( 3d)     0.00070
   374    C   25  dx2y2  Ryd( 3d)     0.00062
   375    C   25  dz2    Ryd( 3d)     0.00043

   376    C   26  S      Cor( 1S)     1.99867
   377    C   26  S      Val( 2S)     0.87146
   378    C   26  S      Ryd( 3S)     0.00099
   379    C   26  S      Ryd( 4S)     0.00007
   380    C   26  px     Val( 2p)     1.03402
   381    C   26  px     Ryd( 3p)     0.00678
   382    C   26  py     Val( 2p)     1.08798
   383    C   26  py     Ryd( 3p)     0.00307
   384    C   26  pz     Val( 2p)     1.03030
   385    C   26  pz     Ryd( 3p)     0.00451
   386    C   26  dxy    Ryd( 3d)     0.00083
   387    C   26  dxz    Ryd( 3d)     0.00062
   388    C   26  dyz    Ryd( 3d)     0.00073
   389    C   26  dx2y2  Ryd( 3d)     0.00064
   390    C   26  dz2    Ryd( 3d)     0.00064

   391    C   27  S      Cor( 1S)     1.99875
   392    C   27  S      Val( 2S)     0.94913
   393    C   27  S      Ryd( 3S)     0.00495
   394    C   27  S      Ryd( 4S)     0.00006
   395    C   27  px     Val( 2p)     1.13084
   396    C   27  px     Ryd( 3p)     0.00697
   397    C   27  py     Val( 2p)     1.07085
   398    C   27  py     Ryd( 3p)     0.00415
   399    C   27  pz     Val( 2p)     1.11278
   400    C   27  pz     Ryd( 3p)     0.00634
   401    C   27  dxy    Ryd( 3d)     0.00098
   402    C   27  dxz    Ryd( 3d)     0.00091
   403    C   27  dyz    Ryd( 3d)     0.00066
   404    C   27  dx2y2  Ryd( 3d)     0.00067
   405    C   27  dz2    Ryd( 3d)     0.00045

   406    C   28  S      Cor( 1S)     1.99855
   407    C   28  S      Val( 2S)     0.91357
   408    C   28  S      Ryd( 3S)     0.00125
   409    C   28  S      Ryd( 4S)     0.00005
   410    C   28  px     Val( 2p)     1.01435
   411    C   28  px     Ryd( 3p)     0.00313
   412    C   28  py     Val( 2p)     1.00311
   413    C   28  py     Ryd( 3p)     0.00313
   414    C   28  pz     Val( 2p)     1.04286
   415    C   28  pz     Ryd( 3p)     0.00524
   416    C   28  dxy    Ryd( 3d)     0.00059
   417    C   28  dxz    Ryd( 3d)     0.00098
   418    C   28  dyz    Ryd( 3d)     0.00087
   419    C   28  dx2y2  Ryd( 3d)     0.00079
   420    C   28  dz2    Ryd( 3d)     0.00094

   421    C   29  S      Cor( 1S)     1.99856
   422    C   29  S      Val( 2S)     0.91662
   423    C   29  S      Ryd( 3S)     0.00140
   424    C   29  S      Ryd( 4S)     0.00004
   425    C   29  px     Val( 2p)     1.03164
   426    C   29  px     Ryd( 3p)     0.00602
   427    C   29  py     Val( 2p)     1.00516
   428    C   29  py     Ryd( 3p)     0.00333
   429    C   29  pz     Val( 2p)     1.00987
   430    C   29  pz     Ryd( 3p)     0.00311
   431    C   29  dxy    Ryd( 3d)     0.00088
   432    C   29  dxz    Ryd( 3d)     0.00096
   433    C   29  dyz    Ryd( 3d)     0.00066
   434    C   29  dx2y2  Ryd( 3d)     0.00083
   435    C   29  dz2    Ryd( 3d)     0.00076

   436    C   30  S      Cor( 1S)     1.99852
   437    C   30  S      Val( 2S)     0.90968
   438    C   30  S      Ryd( 3S)     0.00124
   439    C   30  S      Ryd( 4S)     0.00005
   440    C   30  px     Val( 2p)     1.00894
   441    C   30  px     Ryd( 3p)     0.00322
   442    C   30  py     Val( 2p)     1.07134
   443    C   30  py     Ryd( 3p)     0.00302
   444    C   30  pz     Val( 2p)     0.98283
   445    C   30  pz     Ryd( 3p)     0.00545
   446    C   30  dxy    Ryd( 3d)     0.00075
   447    C   30  dxz    Ryd( 3d)     0.00082
   448    C   30  dyz    Ryd( 3d)     0.00092
   449    C   30  dx2y2  Ryd( 3d)     0.00073
   450    C   30  dz2    Ryd( 3d)     0.00095

   451    C   31  S      Cor( 1S)     1.99876
   452    C   31  S      Val( 2S)     0.87405
   453    C   31  S      Ryd( 3S)     0.00321
   454    C   31  S      Ryd( 4S)     0.00007
   455    C   31  px     Val( 2p)     1.10691
   456    C   31  px     Ryd( 3p)     0.00532
   457    C   31  py     Val( 2p)     0.99731
   458    C   31  py     Ryd( 3p)     0.00575
   459    C   31  pz     Val( 2p)     1.02295
   460    C   31  pz     Ryd( 3p)     0.00562
   461    C   31  dxy    Ryd( 3d)     0.00095
   462    C   31  dxz    Ryd( 3d)     0.00105
   463    C   31  dyz    Ryd( 3d)     0.00053
   464    C   31  dx2y2  Ryd( 3d)     0.00065
   465    C   31  dz2    Ryd( 3d)     0.00062

   466    C   32  S      Cor( 1S)     1.99855
   467    C   32  S      Val( 2S)     0.91358
   468    C   32  S      Ryd( 3S)     0.00125
   469    C   32  S      Ryd( 4S)     0.00005
   470    C   32  px     Val( 2p)     1.01477
   471    C   32  px     Ryd( 3p)     0.00311
   472    C   32  py     Val( 2p)     1.00934
   473    C   32  py     Ryd( 3p)     0.00312
   474    C   32  pz     Val( 2p)     1.04260
   475    C   32  pz     Ryd( 3p)     0.00524
   476    C   32  dxy    Ryd( 3d)     0.00058
   477    C   32  dxz    Ryd( 3d)     0.00098
   478    C   32  dyz    Ryd( 3d)     0.00087
   479    C   32  dx2y2  Ryd( 3d)     0.00079
   480    C   32  dz2    Ryd( 3d)     0.00093

   481    C   33  S      Cor( 1S)     1.99874
   482    C   33  S      Val( 2S)     0.87348
   483    C   33  S      Ryd( 3S)     0.00319
   484    C   33  S      Ryd( 4S)     0.00007
   485    C   33  px     Val( 2p)     1.10727
   486    C   33  px     Ryd( 3p)     0.00532
   487    C   33  py     Val( 2p)     1.00405
   488    C   33  py     Ryd( 3p)     0.00543
   489    C   33  pz     Val( 2p)     1.02061
   490    C   33  pz     Ryd( 3p)     0.00577
   491    C   33  dxy    Ryd( 3d)     0.00093
   492    C   33  dxz    Ryd( 3d)     0.00107
   493    C   33  dyz    Ryd( 3d)     0.00052
   494    C   33  dx2y2  Ryd( 3d)     0.00066
   495    C   33  dz2    Ryd( 3d)     0.00062

   496    C   34  S      Cor( 1S)     1.99852
   497    C   34  S      Val( 2S)     0.90978
   498    C   34  S      Ryd( 3S)     0.00123
   499    C   34  S      Ryd( 4S)     0.00005
   500    C   34  px     Val( 2p)     1.00590
   501    C   34  px     Ryd( 3p)     0.00322
   502    C   34  py     Val( 2p)     1.07451
   503    C   34  py     Ryd( 3p)     0.00305
   504    C   34  pz     Val( 2p)     0.98396
   505    C   34  pz     Ryd( 3p)     0.00547
   506    C   34  dxy    Ryd( 3d)     0.00075
   507    C   34  dxz    Ryd( 3d)     0.00083
   508    C   34  dyz    Ryd( 3d)     0.00092
   509    C   34  dx2y2  Ryd( 3d)     0.00074
   510    C   34  dz2    Ryd( 3d)     0.00095

   511    C   35  S      Cor( 1S)     1.99856
   512    C   35  S      Val( 2S)     0.91667
   513    C   35  S      Ryd( 3S)     0.00139
   514    C   35  S      Ryd( 4S)     0.00004
   515    C   35  px     Val( 2p)     1.03175
   516    C   35  px     Ryd( 3p)     0.00604
   517    C   35  py     Val( 2p)     1.00466
   518    C   35  py     Ryd( 3p)     0.00332
   519    C   35  pz     Val( 2p)     1.01023
   520    C   35  pz     Ryd( 3p)     0.00312
   521    C   35  dxy    Ryd( 3d)     0.00088
   522    C   35  dxz    Ryd( 3d)     0.00096
   523    C   35  dyz    Ryd( 3d)     0.00066
   524    C   35  dx2y2  Ryd( 3d)     0.00083
   525    C   35  dz2    Ryd( 3d)     0.00075

   526    C   36  S      Cor( 1S)     1.99864
   527    C   36  S      Val( 2S)     0.89664
   528    C   36  S      Ryd( 3S)     0.00120
   529    C   36  S      Ryd( 4S)     0.00006
   530    C   36  px     Val( 2p)     1.00229
   531    C   36  px     Ryd( 3p)     0.00340
   532    C   36  py     Val( 2p)     1.04494
   533    C   36  py     Ryd( 3p)     0.00510
   534    C   36  pz     Val( 2p)     1.01143
   535    C   36  pz     Ryd( 3p)     0.00248
   536    C   36  dxy    Ryd( 3d)     0.00102
   537    C   36  dxz    Ryd( 3d)     0.00051
   538    C   36  dyz    Ryd( 3d)     0.00094
   539    C   36  dx2y2  Ryd( 3d)     0.00087
   540    C   36  dz2    Ryd( 3d)     0.00065

   541    C   37  S      Cor( 1S)     1.99888
   542    C   37  S      Val( 2S)     0.86677
   543    C   37  S      Ryd( 3S)     0.00243
   544    C   37  S      Ryd( 4S)     0.00010
   545    C   37  px     Val( 2p)     1.10293
   546    C   37  px     Ryd( 3p)     0.00623
   547    C   37  py     Val( 2p)     1.03250
   548    C   37  py     Ryd( 3p)     0.00487
   549    C   37  pz     Val( 2p)     1.01108
   550    C   37  pz     Ryd( 3p)     0.00391
   551    C   37  dxy    Ryd( 3d)     0.00093
   552    C   37  dxz    Ryd( 3d)     0.00107
   553    C   37  dyz    Ryd( 3d)     0.00043
   554    C   37  dx2y2  Ryd( 3d)     0.00088
   555    C   37  dz2    Ryd( 3d)     0.00049

   556    C   38  S      Cor( 1S)     1.99875
   557    C   38  S      Val( 2S)     1.01423
   558    C   38  S      Ryd( 3S)     0.00329
   559    C   38  S      Ryd( 4S)     0.00004
   560    C   38  px     Val( 2p)     1.04729
   561    C   38  px     Ryd( 3p)     0.00412
   562    C   38  py     Val( 2p)     1.10605
   563    C   38  py     Ryd( 3p)     0.00534
   564    C   38  pz     Val( 2p)     1.13526
   565    C   38  pz     Ryd( 3p)     0.00599
   566    C   38  dxy    Ryd( 3d)     0.00084
   567    C   38  dxz    Ryd( 3d)     0.00063
   568    C   38  dyz    Ryd( 3d)     0.00103
   569    C   38  dx2y2  Ryd( 3d)     0.00098
   570    C   38  dz2    Ryd( 3d)     0.00059

   571    C   39  S      Cor( 1S)     1.99888
   572    C   39  S      Val( 2S)     0.86621
   573    C   39  S      Ryd( 3S)     0.00236
   574    C   39  S      Ryd( 4S)     0.00010
   575    C   39  px     Val( 2p)     1.10287
   576    C   39  px     Ryd( 3p)     0.00623
   577    C   39  py     Val( 2p)     1.03367
   578    C   39  py     Ryd( 3p)     0.00481
   579    C   39  pz     Val( 2p)     1.00811
   580    C   39  pz     Ryd( 3p)     0.00373
   581    C   39  dxy    Ryd( 3d)     0.00093
   582    C   39  dxz    Ryd( 3d)     0.00108
   583    C   39  dyz    Ryd( 3d)     0.00043
   584    C   39  dx2y2  Ryd( 3d)     0.00087
   585    C   39  dz2    Ryd( 3d)     0.00049

   586    C   40  S      Cor( 1S)     1.99855
   587    C   40  S      Val( 2S)     0.90748
   588    C   40  S      Ryd( 3S)     0.00126
   589    C   40  S      Ryd( 4S)     0.00005
   590    C   40  px     Val( 2p)     1.01612
   591    C   40  px     Ryd( 3p)     0.00318
   592    C   40  py     Val( 2p)     1.05228
   593    C   40  py     Ryd( 3p)     0.00529
   594    C   40  pz     Val( 2p)     0.99819
   595    C   40  pz     Ryd( 3p)     0.00319
   596    C   40  dxy    Ryd( 3d)     0.00099
   597    C   40  dxz    Ryd( 3d)     0.00061
   598    C   40  dyz    Ryd( 3d)     0.00088
   599    C   40  dx2y2  Ryd( 3d)     0.00088
   600    C   40  dz2    Ryd( 3d)     0.00077

   601    C   41  S      Cor( 1S)     1.99858
   602    C   41  S      Val( 2S)     0.91057
   603    C   41  S      Ryd( 3S)     0.00130
   604    C   41  S      Ryd( 4S)     0.00005
   605    C   41  px     Val( 2p)     1.01914
   606    C   41  px     Ryd( 3p)     0.00314
   607    C   41  py     Val( 2p)     0.98126
   608    C   41  py     Ryd( 3p)     0.00529
   609    C   41  pz     Val( 2p)     1.06043
   610    C   41  pz     Ryd( 3p)     0.00302
   611    C   41  dxy    Ryd( 3d)     0.00081
   612    C   41  dxz    Ryd( 3d)     0.00077
   613    C   41  dyz    Ryd( 3d)     0.00087
   614    C   41  dx2y2  Ryd( 3d)     0.00096
   615    C   41  dz2    Ryd( 3d)     0.00071

   616    C   42  S      Cor( 1S)     1.99884
   617    C   42  S      Val( 2S)     0.87706
   618    C   42  S      Ryd( 3S)     0.00244
   619    C   42  S      Ryd( 4S)     0.00007
   620    C   42  px     Val( 2p)     1.08444
   621    C   42  px     Ryd( 3p)     0.00428
   622    C   42  py     Val( 2p)     1.01522
   623    C   42  py     Ryd( 3p)     0.00462
   624    C   42  pz     Val( 2p)     1.02443
   625    C   42  pz     Ryd( 3p)     0.00377
   626    C   42  dxy    Ryd( 3d)     0.00090
   627    C   42  dxz    Ryd( 3d)     0.00098
   628    C   42  dyz    Ryd( 3d)     0.00051
   629    C   42  dx2y2  Ryd( 3d)     0.00083
   630    C   42  dz2    Ryd( 3d)     0.00046

   631    C   43  S      Cor( 1S)     1.99855
   632    C   43  S      Val( 2S)     0.90743
   633    C   43  S      Ryd( 3S)     0.00125
   634    C   43  S      Ryd( 4S)     0.00005
   635    C   43  px     Val( 2p)     1.01601
   636    C   43  px     Ryd( 3p)     0.00318
   637    C   43  py     Val( 2p)     1.05245
   638    C   43  py     Ryd( 3p)     0.00530
   639    C   43  pz     Val( 2p)     0.99767
   640    C   43  pz     Ryd( 3p)     0.00319
   641    C   43  dxy    Ryd( 3d)     0.00099
   642    C   43  dxz    Ryd( 3d)     0.00061
   643    C   43  dyz    Ryd( 3d)     0.00089
   644    C   43  dx2y2  Ryd( 3d)     0.00088
   645    C   43  dz2    Ryd( 3d)     0.00077

   646    C   44  S      Cor( 1S)     1.99884
   647    C   44  S      Val( 2S)     0.87670
   648    C   44  S      Ryd( 3S)     0.00241
   649    C   44  S      Ryd( 4S)     0.00007
   650    C   44  px     Val( 2p)     1.08450
   651    C   44  px     Ryd( 3p)     0.00424
   652    C   44  py     Val( 2p)     1.01574
   653    C   44  py     Ryd( 3p)     0.00460
   654    C   44  pz     Val( 2p)     1.02684
   655    C   44  pz     Ryd( 3p)     0.00376
   656    C   44  dxy    Ryd( 3d)     0.00090
   657    C   44  dxz    Ryd( 3d)     0.00097
   658    C   44  dyz    Ryd( 3d)     0.00050
   659    C   44  dx2y2  Ryd( 3d)     0.00083
   660    C   44  dz2    Ryd( 3d)     0.00046

   661    C   45  S      Cor( 1S)     1.99858
   662    C   45  S      Val( 2S)     0.91078
   663    C   45  S      Ryd( 3S)     0.00130
   664    C   45  S      Ryd( 4S)     0.00005
   665    C   45  px     Val( 2p)     1.02022
   666    C   45  px     Ryd( 3p)     0.00313
   667    C   45  py     Val( 2p)     0.97942
   668    C   45  py     Ryd( 3p)     0.00527
   669    C   45  pz     Val( 2p)     1.06072
   670    C   45  pz     Ryd( 3p)     0.00303
   671    C   45  dxy    Ryd( 3d)     0.00081
   672    C   45  dxz    Ryd( 3d)     0.00078
   673    C   45  dyz    Ryd( 3d)     0.00086
   674    C   45  dx2y2  Ryd( 3d)     0.00096
   675    C   45  dz2    Ryd( 3d)     0.00072

   676    C   46  S      Cor( 1S)     1.99856
   677    C   46  S      Val( 2S)     0.91553
   678    C   46  S      Ryd( 3S)     0.00136
   679    C   46  S      Ryd( 4S)     0.00004
   680    C   46  px     Val( 2p)     1.03288
   681    C   46  px     Ryd( 3p)     0.00608
   682    C   46  py     Val( 2p)     1.01456
   683    C   46  py     Ryd( 3p)     0.00302
   684    C   46  pz     Val( 2p)     1.01186
   685    C   46  pz     Ryd( 3p)     0.00336
   686    C   46  dxy    Ryd( 3d)     0.00096
   687    C   46  dxz    Ryd( 3d)     0.00086
   688    C   46  dyz    Ryd( 3d)     0.00065
   689    C   46  dx2y2  Ryd( 3d)     0.00088
   690    C   46  dz2    Ryd( 3d)     0.00067

   691    C   47  S      Cor( 1S)     1.99836
   692    C   47  S      Val( 2S)     0.92587
   693    C   47  S      Ryd( 3S)     0.00122
   694    C   47  S      Ryd( 4S)     0.00004
   695    C   47  px     Val( 2p)     1.04173
   696    C   47  px     Ryd( 3p)     0.00388
   697    C   47  py     Val( 2p)     1.00909
   698    C   47  py     Ryd( 3p)     0.00373
   699    C   47  pz     Val( 2p)     1.00084
   700    C   47  pz     Ryd( 3p)     0.00573
   701    C   47  dxy    Ryd( 3d)     0.00073
   702    C   47  dxz    Ryd( 3d)     0.00086
   703    C   47  dyz    Ryd( 3d)     0.00113
   704    C   47  dx2y2  Ryd( 3d)     0.00083
   705    C   47  dz2    Ryd( 3d)     0.00105

   706    C   48  S      Cor( 1S)     1.99833
   707    C   48  S      Val( 2S)     0.92641
   708    C   48  S      Ryd( 3S)     0.00115
   709    C   48  S      Ryd( 4S)     0.00003
   710    C   48  px     Val( 2p)     1.05452
   711    C   48  px     Ryd( 3p)     0.00408
   712    C   48  py     Val( 2p)     1.00508
   713    C   48  py     Ryd( 3p)     0.00579
   714    C   48  pz     Val( 2p)     1.00608
   715    C   48  pz     Ryd( 3p)     0.00377
   716    C   48  dxy    Ryd( 3d)     0.00086
   717    C   48  dxz    Ryd( 3d)     0.00070
   718    C   48  dyz    Ryd( 3d)     0.00108
   719    C   48  dx2y2  Ryd( 3d)     0.00096
   720    C   48  dz2    Ryd( 3d)     0.00094

   721    C   49  S      Cor( 1S)     1.99856
   722    C   49  S      Val( 2S)     0.91535
   723    C   49  S      Ryd( 3S)     0.00136
   724    C   49  S      Ryd( 4S)     0.00004
   725    C   49  px     Val( 2p)     1.03256
   726    C   49  px     Ryd( 3p)     0.00608
   727    C   49  py     Val( 2p)     1.01473
   728    C   49  py     Ryd( 3p)     0.00303
   729    C   49  pz     Val( 2p)     1.01142
   730    C   49  pz     Ryd( 3p)     0.00335
   731    C   49  dxy    Ryd( 3d)     0.00096
   732    C   49  dxz    Ryd( 3d)     0.00086
   733    C   49  dyz    Ryd( 3d)     0.00065
   734    C   49  dx2y2  Ryd( 3d)     0.00089
   735    C   49  dz2    Ryd( 3d)     0.00067

   736    C   50  S      Cor( 1S)     1.99834
   737    C   50  S      Val( 2S)     0.92681
   738    C   50  S      Ryd( 3S)     0.00113
   739    C   50  S      Ryd( 4S)     0.00003
   740    C   50  px     Val( 2p)     1.05630
   741    C   50  px     Ryd( 3p)     0.00413
   742    C   50  py     Val( 2p)     1.00203
   743    C   50  py     Ryd( 3p)     0.00572
   744    C   50  pz     Val( 2p)     1.00845
   745    C   50  pz     Ryd( 3p)     0.00379
   746    C   50  dxy    Ryd( 3d)     0.00086
   747    C   50  dxz    Ryd( 3d)     0.00071
   748    C   50  dyz    Ryd( 3d)     0.00110
   749    C   50  dx2y2  Ryd( 3d)     0.00094
   750    C   50  dz2    Ryd( 3d)     0.00093

   751    C   51  S      Cor( 1S)     1.99835
   752    C   51  S      Val( 2S)     0.92764
   753    C   51  S      Ryd( 3S)     0.00117
   754    C   51  S      Ryd( 4S)     0.00003
   755    C   51  px     Val( 2p)     1.05003
   756    C   51  px     Ryd( 3p)     0.00408
   757    C   51  py     Val( 2p)     1.00536
   758    C   51  py     Ryd( 3p)     0.00371
   759    C   51  pz     Val( 2p)     1.00264
   760    C   51  pz     Ryd( 3p)     0.00572
   761    C   51  dxy    Ryd( 3d)     0.00071
   762    C   51  dxz    Ryd( 3d)     0.00086
   763    C   51  dyz    Ryd( 3d)     0.00111
   764    C   51  dx2y2  Ryd( 3d)     0.00083
   765    C   51  dz2    Ryd( 3d)     0.00104

   766    C   52  S      Cor( 1S)     1.99834
   767    C   52  S      Val( 2S)     0.92683
   768    C   52  S      Ryd( 3S)     0.00113
   769    C   52  S      Ryd( 4S)     0.00003
   770    C   52  px     Val( 2p)     1.05618
   771    C   52  px     Ryd( 3p)     0.00413
   772    C   52  py     Val( 2p)     1.00245
   773    C   52  py     Ryd( 3p)     0.00572
   774    C   52  pz     Val( 2p)     1.00824
   775    C   52  pz     Ryd( 3p)     0.00379
   776    C   52  dxy    Ryd( 3d)     0.00086
   777    C   52  dxz    Ryd( 3d)     0.00071
   778    C   52  dyz    Ryd( 3d)     0.00110
   779    C   52  dx2y2  Ryd( 3d)     0.00094
   780    C   52  dz2    Ryd( 3d)     0.00093

   781    C   53  S      Cor( 1S)     1.99835
   782    C   53  S      Val( 2S)     0.92769
   783    C   53  S      Ryd( 3S)     0.00117
   784    C   53  S      Ryd( 4S)     0.00003
   785    C   53  px     Val( 2p)     1.04976
   786    C   53  px     Ryd( 3p)     0.00409
   787    C   53  py     Val( 2p)     1.00549
   788    C   53  py     Ryd( 3p)     0.00371
   789    C   53  pz     Val( 2p)     1.00271
   790    C   53  pz     Ryd( 3p)     0.00572
   791    C   53  dxy    Ryd( 3d)     0.00071
   792    C   53  dxz    Ryd( 3d)     0.00086
   793    C   53  dyz    Ryd( 3d)     0.00110
   794    C   53  dx2y2  Ryd( 3d)     0.00083
   795    C   53  dz2    Ryd( 3d)     0.00104

   796    C   54  S      Cor( 1S)     1.99833
   797    C   54  S      Val( 2S)     0.92642
   798    C   54  S      Ryd( 3S)     0.00115
   799    C   54  S      Ryd( 4S)     0.00003
   800    C   54  px     Val( 2p)     1.05508
   801    C   54  px     Ryd( 3p)     0.00408
   802    C   54  py     Val( 2p)     1.00500
   803    C   54  py     Ryd( 3p)     0.00579
   804    C   54  pz     Val( 2p)     1.00594
   805    C   54  pz     Ryd( 3p)     0.00376
   806    C   54  dxy    Ryd( 3d)     0.00086
   807    C   54  dxz    Ryd( 3d)     0.00070
   808    C   54  dyz    Ryd( 3d)     0.00108
   809    C   54  dx2y2  Ryd( 3d)     0.00096
   810    C   54  dz2    Ryd( 3d)     0.00094

   811    C   55  S      Cor( 1S)     1.99836
   812    C   55  S      Val( 2S)     0.92596
   813    C   55  S      Ryd( 3S)     0.00122
   814    C   55  S      Ryd( 4S)     0.00004
   815    C   55  px     Val( 2p)     1.04106
   816    C   55  px     Ryd( 3p)     0.00387
   817    C   55  py     Val( 2p)     1.00907
   818    C   55  py     Ryd( 3p)     0.00372
   819    C   55  pz     Val( 2p)     1.00059
   820    C   55  pz     Ryd( 3p)     0.00573
   821    C   55  dxy    Ryd( 3d)     0.00073
   822    C   55  dxz    Ryd( 3d)     0.00086
   823    C   55  dyz    Ryd( 3d)     0.00113
   824    C   55  dx2y2  Ryd( 3d)     0.00082
   825    C   55  dz2    Ryd( 3d)     0.00106

   826    P   56  S      Cor( 1S)     2.00000
   827    P   56  S      Cor( 2S)     1.99796
   828    P   56  S      Val( 3S)     1.20476
   829    P   56  S      Ryd( 4S)     0.00605
   830    P   56  S      Ryd( 5S)     0.00002
   831    P   56  px     Cor( 2p)     1.99983
   832    P   56  px     Val( 3p)     0.77962
   833    P   56  px     Ryd( 4p)     0.00468
   834    P   56  py     Cor( 2p)     1.99970
   835    P   56  py     Val( 3p)     0.73714
   836    P   56  py     Ryd( 4p)     0.00943
   837    P   56  pz     Cor( 2p)     1.99981
   838    P   56  pz     Val( 3p)     0.68074
   839    P   56  pz     Ryd( 4p)     0.00734
   840    P   56  dxy    Ryd( 3d)     0.00907
   841    P   56  dxz    Ryd( 3d)     0.00776
   842    P   56  dyz    Ryd( 3d)     0.01302
   843    P   56  dx2y2  Ryd( 3d)     0.00624
   844    P   56  dz2    Ryd( 3d)     0.00705

   845    O   57  S      Cor( 1S)     1.99988
   846    O   57  S      Val( 2S)     1.69418
   847    O   57  S      Ryd( 3S)     0.00561
   848    O   57  S      Ryd( 4S)     0.00002
   849    O   57  px     Val( 2p)     1.51653
   850    O   57  px     Ryd( 3p)     0.00263
   851    O   57  py     Val( 2p)     1.47644
   852    O   57  py     Ryd( 3p)     0.00342
   853    O   57  pz     Val( 2p)     1.18418
   854    O   57  pz     Ryd( 3p)     0.00572
   855    O   57  dxy    Ryd( 3d)     0.00239
   856    O   57  dxz    Ryd( 3d)     0.00291
   857    O   57  dyz    Ryd( 3d)     0.00280
   858    O   57  dx2y2  Ryd( 3d)     0.00232
   859    O   57  dz2    Ryd( 3d)     0.00243

   860    O   58  S      Cor( 1S)     1.99994
   861    O   58  S      Val( 2S)     1.85728
   862    O   58  S      Ryd( 3S)     0.00420
   863    O   58  S      Ryd( 4S)     0.00004
   864    O   58  px     Val( 2p)     1.72018
   865    O   58  px     Ryd( 3p)     0.00179
   866    O   58  py     Val( 2p)     1.61368
   867    O   58  py     Ryd( 3p)     0.00143
   868    O   58  pz     Val( 2p)     1.05762
   869    O   58  pz     Ryd( 3p)     0.00284
   870    O   58  dxy    Ryd( 3d)     0.00021
   871    O   58  dxz    Ryd( 3d)     0.00182
   872    O   58  dyz    Ryd( 3d)     0.00190
   873    O   58  dx2y2  Ryd( 3d)     0.00025
   874    O   58  dz2    Ryd( 3d)     0.00243

   875    O   59  S      Cor( 1S)     1.99986
   876    O   59  S      Val( 2S)     1.76936
   877    O   59  S      Ryd( 3S)     0.00750
   878    O   59  S      Ryd( 4S)     0.00013
   879    O   59  px     Val( 2p)     1.57284
   880    O   59  px     Ryd( 3p)     0.00202
   881    O   59  py     Val( 2p)     1.29350
   882    O   59  py     Ryd( 3p)     0.00418
   883    O   59  pz     Val( 2p)     1.76836
   884    O   59  pz     Ryd( 3p)     0.00249
   885    O   59  dxy    Ryd( 3d)     0.00181
   886    O   59  dxz    Ryd( 3d)     0.00249
   887    O   59  dyz    Ryd( 3d)     0.00164
   888    O   59  dx2y2  Ryd( 3d)     0.00198
   889    O   59  dz2    Ryd( 3d)     0.00191

 WARNING:  1 low occupancy (<1.9990e) core orbital  found on  C    1
           1 low occupancy (<1.9990e) core orbital  found on  C    2
           1 low occupancy (<1.9990e) core orbital  found on  C    3
           1 low occupancy (<1.9990e) core orbital  found on  C    4
           1 low occupancy (<1.9990e) core orbital  found on  C    5
           1 low occupancy (<1.9990e) core orbital  found on  C    6
           1 low occupancy (<1.9990e) core orbital  found on  C    7
           1 low occupancy (<1.9990e) core orbital  found on  C    8
           1 low occupancy (<1.9990e) core orbital  found on  C    9
           1 low occupancy (<1.9990e) core orbital  found on  C   10
           1 low occupancy (<1.9990e) core orbital  found on  C   11
           1 low occupancy (<1.9990e) core orbital  found on  C   12
           1 low occupancy (<1.9990e) core orbital  found on  C   13
           1 low occupancy (<1.9990e) core orbital  found on  C   14
           1 low occupancy (<1.9990e) core orbital  found on  C   15
           1 low occupancy (<1.9990e) core orbital  found on  C   16
           1 low occupancy (<1.9990e) core orbital  found on  C   17
           1 low occupancy (<1.9990e) core orbital  found on  C   18
           1 low occupancy (<1.9990e) core orbital  found on  C   19
           1 low occupancy (<1.9990e) core orbital  found on  C   20
           1 low occupancy (<1.9990e) core orbital  found on  C   21
           1 low occupancy (<1.9990e) core orbital  found on  C   22
           1 low occupancy (<1.9990e) core orbital  found on  C   23
           1 low occupancy (<1.9990e) core orbital  found on  C   24
           1 low occupancy (<1.9990e) core orbital  found on  C   25
           1 low occupancy (<1.9990e) core orbital  found on  C   26
           1 low occupancy (<1.9990e) core orbital  found on  C   27
           1 low occupancy (<1.9990e) core orbital  found on  C   28
           1 low occupancy (<1.9990e) core orbital  found on  C   29
           1 low occupancy (<1.9990e) core orbital  found on  C   30
           1 low occupancy (<1.9990e) core orbital  found on  C   31
           1 low occupancy (<1.9990e) core orbital  found on  C   32
           1 low occupancy (<1.9990e) core orbital  found on  C   33
           1 low occupancy (<1.9990e) core orbital  found on  C   34
           1 low occupancy (<1.9990e) core orbital  found on  C   35
           1 low occupancy (<1.9990e) core orbital  found on  C   36
           1 low occupancy (<1.9990e) core orbital  found on  C   37
           1 low occupancy (<1.9990e) core orbital  found on  C   38
           1 low occupancy (<1.9990e) core orbital  found on  C   39
           1 low occupancy (<1.9990e) core orbital  found on  C   40
           1 low occupancy (<1.9990e) core orbital  found on  C   41
           1 low occupancy (<1.9990e) core orbital  found on  C   42
           1 low occupancy (<1.9990e) core orbital  found on  C   43
           1 low occupancy (<1.9990e) core orbital  found on  C   44
           1 low occupancy (<1.9990e) core orbital  found on  C   45
           1 low occupancy (<1.9990e) core orbital  found on  C   46
           1 low occupancy (<1.9990e) core orbital  found on  C   47
           1 low occupancy (<1.9990e) core orbital  found on  C   48
           1 low occupancy (<1.9990e) core orbital  found on  C   49
           1 low occupancy (<1.9990e) core orbital  found on  C   50
           1 low occupancy (<1.9990e) core orbital  found on  C   51
           1 low occupancy (<1.9990e) core orbital  found on  C   52
           1 low occupancy (<1.9990e) core orbital  found on  C   53
           1 low occupancy (<1.9990e) core orbital  found on  C   54
           1 low occupancy (<1.9990e) core orbital  found on  C   55
           1 low occupancy (<1.9990e) core orbital  found on  P   56


 Summary of Natural Population Analysis:                  
                                                          
                                       Natural Population 
                Natural  -----------------------------------------------
    Atom  No    Charge         Core      Valence    Rydberg      Total
 -----------------------------------------------------------------------
      C    1    0.00654      1.99861     3.97856    0.01629     5.99346
      C    2   -0.00975      1.99886     3.99118    0.01971     6.00975
      C    3    0.00723      1.99861     3.97798    0.01618     5.99277
      C    4   -0.00965      1.99886     3.99108    0.01971     6.00965
      C    5    0.01980      1.99854     3.96468    0.01698     5.98020
      C    6    0.01846      1.99857     3.96518    0.01779     5.98154
      C    7    0.01473      1.99853     3.96960    0.01713     5.98527
      C    8   -0.04402      1.99877     4.02589    0.01936     6.04402
      C    9    0.02868      1.99872     3.95722    0.01538     5.97132
      C   10   -0.02070      1.99888     4.00231    0.01952     6.02070
      C   11    0.02900      1.99866     3.95592    0.01642     5.97100
      C   12   -0.02071      1.99888     4.00232    0.01951     6.02071
      C   13    0.01371      1.99853     3.97061    0.01714     5.98629
      C   14    0.01240      1.99856     3.97124    0.01779     5.98760
      C   15    0.01185      1.99854     3.97261    0.01699     5.98815
      C   16   -0.02806      1.99879     4.01011    0.01916     6.02806
      C   17    0.01833      1.99854     3.96612    0.01701     5.98167
      C   18   -0.04377      1.99877     4.02564    0.01936     6.04377
      C   19    0.01367      1.99853     3.97064    0.01715     5.98633
      C   20    0.01890      1.99857     3.96474    0.01779     5.98110
      C   21    0.01376      1.99853     3.97056    0.01715     5.98624
      C   22   -0.02849      1.99879     4.01053    0.01917     6.02849
      C   23    0.01225      1.99854     3.97220    0.01700     5.98775
      C   24    0.01253      1.99856     3.97111    0.01780     5.98747
      C   25   -0.30312      1.99878     4.27756    0.02678     6.30312
      C   26   -0.04130      1.99867     4.02376    0.01888     6.04130
      C   27   -0.28849      1.99875     4.26361    0.02613     6.28849
      C   28    0.01061      1.99855     3.97389    0.01695     5.98939
      C   29    0.02016      1.99856     3.96329    0.01798     5.97984
      C   30    0.01155      1.99852     3.97278    0.01715     5.98845
      C   31   -0.02375      1.99876     4.00121    0.02377     6.02375
      C   32    0.00425      1.99855     3.98030    0.01690     5.99575
      C   33   -0.02773      1.99874     4.00541    0.02357     6.02773
      C   34    0.01012      1.99852     3.97416    0.01720     5.98988
      C   35    0.02014      1.99856     3.96331    0.01798     5.97986
      C   36    0.02982      1.99864     3.95530    0.01624     5.97018
      C   37   -0.03349      1.99888     4.01327    0.02134     6.03349
      C   38   -0.32445      1.99875     4.30283    0.02286     6.32445
      C   39   -0.03078      1.99888     4.01086    0.02104     6.03078
      C   40    0.01027      1.99855     3.97407    0.01710     5.98973
      C   41    0.01310      1.99858     3.97139    0.01692     5.98690
      C   42   -0.01886      1.99884     4.00116    0.01886     6.01886
      C   43    0.01079      1.99855     3.97355    0.01710     5.98921
      C   44   -0.02138      1.99884     4.00378    0.01876     6.02138
      C   45    0.01338      1.99858     3.97115    0.01690     5.98662
      C   46    0.00873      1.99856     3.97482    0.01788     5.99127
      C   47    0.00493      1.99836     3.97753    0.01918     5.99507
      C   48   -0.00979      1.99833     3.99209    0.01937     6.00979
      C   49    0.00949      1.99856     3.97406    0.01788     5.99051
      C   50   -0.01127      1.99834     3.99359    0.01935     6.01127
      C   51   -0.00329      1.99835     3.98567    0.01927     6.00329
      C   52   -0.01139      1.99834     3.99370    0.01935     6.01139
      C   53   -0.00328      1.99835     3.98566    0.01927     6.00328
      C   54   -0.01014      1.99833     3.99244    0.01937     6.01014
      C   55    0.00578      1.99836     3.97669    0.01917     5.99422
      P   56    1.52979      9.99730     3.40226    0.07065    13.47021
      O   57    0.09853      1.99988     5.87133    0.03026     7.90147
      O   58   -0.26560      1.99994     6.24876    0.01689     8.26560
      O   59   -0.43007      1.99986     6.40405    0.02615     8.43007
 =======================================================================
   * Total *    0.00000    125.92068   241.90734    1.17197   369.00000

                                 Natural Population      
 --------------------------------------------------------
   Core                     125.92068 ( 99.9370% of 126)
   Valence                  241.90734 ( 99.5503% of 243)
   Natural Minimal Basis    367.82803 ( 99.6824% of 369)
   Natural Rydberg Basis      1.17197 (  0.3176% of 369)
 --------------------------------------------------------

    Atom  No          Natural Electron Configuration
 ----------------------------------------------------------------------------
      C    1      [core]2S( 0.90)2p( 3.08)3p( 0.01)
      C    2      [core]2S( 0.87)2p( 3.13)3p( 0.01)
      C    3      [core]2S( 0.90)2p( 3.08)3p( 0.01)
      C    4      [core]2S( 0.87)2p( 3.13)3p( 0.01)
      C    5      [core]2S( 0.91)2p( 3.05)3p( 0.01)
      C    6      [core]2S( 0.92)2p( 3.05)3p( 0.01)
      C    7      [core]2S( 0.91)2p( 3.06)3p( 0.01)
      C    8      [core]2S( 0.87)2p( 3.15)3p( 0.01)
      C    9      [core]2S( 0.89)2p( 3.07)3p( 0.01)
      C   10      [core]2S( 0.86)2p( 3.14)3p( 0.01)
      C   11      [core]2S( 0.89)2p( 3.06)3p( 0.01)
      C   12      [core]2S( 0.86)2p( 3.14)3p( 0.01)
      C   13      [core]2S( 0.91)2p( 3.06)3p( 0.01)
      C   14      [core]2S( 0.92)2p( 3.05)3p( 0.01)
      C   15      [core]2S( 0.91)2p( 3.06)3p( 0.01)
      C   16      [core]2S( 0.88)2p( 3.13)3p( 0.01)
      C   17      [core]2S( 0.91)2p( 3.06)3p( 0.01)
      C   18      [core]2S( 0.87)2p( 3.15)3p( 0.01)
      C   19      [core]2S( 0.91)2p( 3.06)3p( 0.01)
      C   20      [core]2S( 0.92)2p( 3.05)3p( 0.01)
      C   21      [core]2S( 0.91)2p( 3.06)3p( 0.01)
      C   22      [core]2S( 0.88)2p( 3.13)3p( 0.01)
      C   23      [core]2S( 0.91)2p( 3.06)3p( 0.01)
      C   24      [core]2S( 0.92)2p( 3.05)3p( 0.01)
      C   25      [core]2S( 0.95)2p( 3.33)3S( 0.01)3p( 0.02)
      C   26      [core]2S( 0.87)2p( 3.15)3p( 0.01)
      C   27      [core]2S( 0.95)2p( 3.31)3p( 0.02)
      C   28      [core]2S( 0.91)2p( 3.06)3p( 0.01)
      C   29      [core]2S( 0.92)2p( 3.05)3p( 0.01)
      C   30      [core]2S( 0.91)2p( 3.06)3p( 0.01)
      C   31      [core]2S( 0.87)2p( 3.13)3p( 0.02)
      C   32      [core]2S( 0.91)2p( 3.07)3p( 0.01)
      C   33      [core]2S( 0.87)2p( 3.13)3p( 0.02)
      C   34      [core]2S( 0.91)2p( 3.06)3p( 0.01)
      C   35      [core]2S( 0.92)2p( 3.05)3p( 0.01)
      C   36      [core]2S( 0.90)2p( 3.06)3p( 0.01)
      C   37      [core]2S( 0.87)2p( 3.15)3p( 0.02)
      C   38      [core]2S( 1.01)2p( 3.29)3p( 0.02)
      C   39      [core]2S( 0.87)2p( 3.14)3p( 0.01)
      C   40      [core]2S( 0.91)2p( 3.07)3p( 0.01)
      C   41      [core]2S( 0.91)2p( 3.06)3p( 0.01)
      C   42      [core]2S( 0.88)2p( 3.12)3p( 0.01)
      C   43      [core]2S( 0.91)2p( 3.07)3p( 0.01)
      C   44      [core]2S( 0.88)2p( 3.13)3p( 0.01)
      C   45      [core]2S( 0.91)2p( 3.06)3p( 0.01)
      C   46      [core]2S( 0.92)2p( 3.06)3p( 0.01)
      C   47      [core]2S( 0.93)2p( 3.05)3p( 0.01)
      C   48      [core]2S( 0.93)2p( 3.07)3p( 0.01)
      C   49      [core]2S( 0.92)2p( 3.06)3p( 0.01)
      C   50      [core]2S( 0.93)2p( 3.07)3p( 0.01)
      C   51      [core]2S( 0.93)2p( 3.06)3p( 0.01)
      C   52      [core]2S( 0.93)2p( 3.07)3p( 0.01)
      C   53      [core]2S( 0.93)2p( 3.06)3p( 0.01)
      C   54      [core]2S( 0.93)2p( 3.07)3p( 0.01)
      C   55      [core]2S( 0.93)2p( 3.05)3p( 0.01)
      P   56      [core]3S( 1.20)3p( 2.20)4S( 0.01)3d( 0.04)4p( 0.02)
      O   57      [core]2S( 1.69)2p( 4.18)3S( 0.01)3p( 0.01)3d( 0.01)
      O   58      [core]2S( 1.86)2p( 4.39)3p( 0.01)3d( 0.01)
      O   59      [core]2S( 1.77)2p( 4.63)3S( 0.01)3p( 0.01)3d( 0.01)


 ***************************************************
 *******         Alpha spin orbitals         *******
 ***************************************************


 NATURAL POPULATIONS:  Natural atomic orbital occupancies 
                                                          
   NAO  Atom  No  lang   Type(AO)    Occupancy      Energy
 ----------------------------------------------------------
     1    C    1  S      Cor( 1S)     0.99930     -10.09983
     2    C    1  S      Val( 2S)     0.44800      -0.17177
     3    C    1  S      Ryd( 3S)     0.00053       1.38233
     4    C    1  S      Ryd( 4S)     0.00003       4.44132
     5    C    1  px     Val( 2p)     0.50825      -0.08472
     6    C    1  px     Ryd( 3p)     0.00188       0.85423
     7    C    1  py     Val( 2p)     0.51398      -0.13921
     8    C    1  py     Ryd( 3p)     0.00126       0.70002
     9    C    1  pz     Val( 2p)     0.52076      -0.07076
    10    C    1  pz     Ryd( 3p)     0.00252       0.90450
    11    C    1  dxy    Ryd( 3d)     0.00027       1.96753
    12    C    1  dxz    Ryd( 3d)     0.00049       2.42040
    13    C    1  dyz    Ryd( 3d)     0.00041       2.22597
    14    C    1  dx2y2  Ryd( 3d)     0.00032       2.20038
    15    C    1  dz2    Ryd( 3d)     0.00045       2.40401

    16    C    2  S      Cor( 1S)     0.99943     -10.09149
    17    C    2  S      Val( 2S)     0.43385      -0.15457
    18    C    2  S      Ryd( 3S)     0.00123       1.13046
    19    C    2  S      Ryd( 4S)     0.00004       4.20103
    20    C    2  px     Val( 2p)     0.55057      -0.06858
    21    C    2  px     Ryd( 3p)     0.00246       1.17674
    22    C    2  py     Val( 2p)     0.51216      -0.12740
    23    C    2  py     Ryd( 3p)     0.00213       0.79822
    24    C    2  pz     Val( 2p)     0.51190      -0.09528
    25    C    2  pz     Ryd( 3p)     0.00217       0.91923
    26    C    2  dxy    Ryd( 3d)     0.00051       2.17671
    27    C    2  dxz    Ryd( 3d)     0.00046       2.40032
    28    C    2  dyz    Ryd( 3d)     0.00024       2.02647
    29    C    2  dx2y2  Ryd( 3d)     0.00033       2.48276
    30    C    2  dz2    Ryd( 3d)     0.00029       2.10592

    31    C    3  S      Cor( 1S)     0.99930     -10.10061
    32    C    3  S      Val( 2S)     0.44581      -0.16960
    33    C    3  S      Ryd( 3S)     0.00056       1.36794
    34    C    3  S      Ryd( 4S)     0.00003       4.43426
    35    C    3  px     Val( 2p)     0.50727      -0.08424
    36    C    3  px     Ryd( 3p)     0.00183       0.85408
    37    C    3  py     Val( 2p)     0.53046      -0.09376
    38    C    3  py     Ryd( 3p)     0.00102       0.82558
    39    C    3  pz     Val( 2p)     0.47183      -0.11012
    40    C    3  pz     Ryd( 3p)     0.00260       0.79569
    41    C    3  dxy    Ryd( 3d)     0.00034       2.15265
    42    C    3  dxz    Ryd( 3d)     0.00040       2.22868
    43    C    3  dyz    Ryd( 3d)     0.00047       2.36065
    44    C    3  dx2y2  Ryd( 3d)     0.00035       2.36401
    45    C    3  dz2    Ryd( 3d)     0.00044       2.11447

    46    C    4  S      Cor( 1S)     0.99943     -10.09144
    47    C    4  S      Val( 2S)     0.43385      -0.15451
    48    C    4  S      Ryd( 3S)     0.00123       1.13039
    49    C    4  S      Ryd( 4S)     0.00004       4.20134
    50    C    4  px     Val( 2p)     0.55058      -0.06845
    51    C    4  px     Ryd( 3p)     0.00246       1.17696
    52    C    4  py     Val( 2p)     0.51189      -0.12738
    53    C    4  py     Ryd( 3p)     0.00213       0.79807
    54    C    4  pz     Val( 2p)     0.51184      -0.09521
    55    C    4  pz     Ryd( 3p)     0.00217       0.91928
    56    C    4  dxy    Ryd( 3d)     0.00051       2.17557
    57    C    4  dxz    Ryd( 3d)     0.00046       2.40068
    58    C    4  dyz    Ryd( 3d)     0.00024       2.02560
    59    C    4  dx2y2  Ryd( 3d)     0.00033       2.48403
    60    C    4  dz2    Ryd( 3d)     0.00029       2.10648

    61    C    5  S      Cor( 1S)     0.99928     -10.10346
    62    C    5  S      Val( 2S)     0.45687      -0.18740
    63    C    5  S      Ryd( 3S)     0.00062       1.42371
    64    C    5  S      Ryd( 4S)     0.00002       4.44763
    65    C    5  px     Val( 2p)     0.50931      -0.09279
    66    C    5  px     Ryd( 3p)     0.00159       0.80326
    67    C    5  py     Val( 2p)     0.51057      -0.14544
    68    C    5  py     Ryd( 3p)     0.00156       0.69153
    69    C    5  pz     Val( 2p)     0.52457      -0.07607
    70    C    5  pz     Ryd( 3p)     0.00269       0.88483
    71    C    5  dxy    Ryd( 3d)     0.00030       2.03235
    72    C    5  dxz    Ryd( 3d)     0.00050       2.37319
    73    C    5  dyz    Ryd( 3d)     0.00043       2.21551
    74    C    5  dx2y2  Ryd( 3d)     0.00038       2.09023
    75    C    5  dz2    Ryd( 3d)     0.00047       2.39075

    76    C    6  S      Cor( 1S)     0.99928     -10.09839
    77    C    6  S      Val( 2S)     0.45683      -0.19076
    78    C    6  S      Ryd( 3S)     0.00067       1.54073
    79    C    6  S      Ryd( 4S)     0.00002       4.48514
    80    C    6  px     Val( 2p)     0.51145      -0.08983
    81    C    6  px     Ryd( 3p)     0.00296       0.84304
    82    C    6  py     Val( 2p)     0.48399      -0.12092
    83    C    6  py     Ryd( 3p)     0.00163       0.73765
    84    C    6  pz     Val( 2p)     0.50287      -0.10033
    85    C    6  pz     Ryd( 3p)     0.00150       0.75320
    86    C    6  dxy    Ryd( 3d)     0.00044       2.29021
    87    C    6  dxz    Ryd( 3d)     0.00048       2.37782
    88    C    6  dyz    Ryd( 3d)     0.00035       2.07293
    89    C    6  dx2y2  Ryd( 3d)     0.00042       2.22470
    90    C    6  dz2    Ryd( 3d)     0.00038       2.03900

    91    C    7  S      Cor( 1S)     0.99927     -10.10267
    92    C    7  S      Val( 2S)     0.45794      -0.18754
    93    C    7  S      Ryd( 3S)     0.00063       1.44200
    94    C    7  S      Ryd( 4S)     0.00002       4.46171
    95    C    7  px     Val( 2p)     0.50906      -0.09246
    96    C    7  px     Ryd( 3p)     0.00156       0.79906
    97    C    7  py     Val( 2p)     0.54379      -0.10057
    98    C    7  py     Ryd( 3p)     0.00159       0.81267
    99    C    7  pz     Val( 2p)     0.51136      -0.12310
   100    C    7  pz     Ryd( 3p)     0.00280       0.75559
   101    C    7  dxy    Ryd( 3d)     0.00037       2.14610
   102    C    7  dxz    Ryd( 3d)     0.00041       2.25839
   103    C    7  dyz    Ryd( 3d)     0.00043       2.28960
   104    C    7  dx2y2  Ryd( 3d)     0.00036       2.32392
   105    C    7  dz2    Ryd( 3d)     0.00047       2.08038

   106    C    8  S      Cor( 1S)     0.99938     -10.09152
   107    C    8  S      Val( 2S)     0.43525      -0.15159
   108    C    8  S      Ryd( 3S)     0.00128       1.21846
   109    C    8  S      Ryd( 4S)     0.00004       4.25427
   110    C    8  px     Val( 2p)     0.54673      -0.06732
   111    C    8  px     Ryd( 3p)     0.00229       1.05315
   112    C    8  py     Val( 2p)     0.51279      -0.12460
   113    C    8  py     Ryd( 3p)     0.00189       0.78491
   114    C    8  pz     Val( 2p)     0.50449      -0.09335
   115    C    8  pz     Ryd( 3p)     0.00232       0.89086
   116    C    8  dxy    Ryd( 3d)     0.00053       2.19918
   117    C    8  dxz    Ryd( 3d)     0.00046       2.38806
   118    C    8  dyz    Ryd( 3d)     0.00025       2.03714
   119    C    8  dx2y2  Ryd( 3d)     0.00033       2.49690
   120    C    8  dz2    Ryd( 3d)     0.00031       2.12997

   121    C    9  S      Cor( 1S)     0.99935     -10.10973
   122    C    9  S      Val( 2S)     0.44398      -0.17612
   123    C    9  S      Ryd( 3S)     0.00056       1.29312
   124    C    9  S      Ryd( 4S)     0.00003       4.36397
   125    C    9  px     Val( 2p)     0.50949      -0.08894
   126    C    9  px     Ryd( 3p)     0.00205       0.88203
   127    C    9  py     Val( 2p)     0.51759      -0.06938
   128    C    9  py     Ryd( 3p)     0.00193       0.93082
   129    C    9  pz     Val( 2p)     0.50394      -0.14119
   130    C    9  pz     Ryd( 3p)     0.00119       0.70646
   131    C    9  dxy    Ryd( 3d)     0.00049       2.42418
   132    C    9  dxz    Ryd( 3d)     0.00024       1.94233
   133    C    9  dyz    Ryd( 3d)     0.00045       2.18189
   134    C    9  dx2y2  Ryd( 3d)     0.00042       2.34550
   135    C    9  dz2    Ryd( 3d)     0.00032       2.28673

   136    C   10  S      Cor( 1S)     0.99944     -10.09316
   137    C   10  S      Val( 2S)     0.43186      -0.15493
   138    C   10  S      Ryd( 3S)     0.00120       1.11313
   139    C   10  S      Ryd( 4S)     0.00004       4.16131
   140    C   10  px     Val( 2p)     0.54870      -0.07147
   141    C   10  px     Ryd( 3p)     0.00242       1.17106
   142    C   10  py     Val( 2p)     0.51124      -0.09544
   143    C   10  py     Ryd( 3p)     0.00219       0.93698
   144    C   10  pz     Val( 2p)     0.50293      -0.12716
   145    C   10  pz     Ryd( 3p)     0.00207       0.79308
   146    C   10  dxy    Ryd( 3d)     0.00046       2.40770
   147    C   10  dxz    Ryd( 3d)     0.00050       2.17511
   148    C   10  dyz    Ryd( 3d)     0.00023       2.02423
   149    C   10  dx2y2  Ryd( 3d)     0.00041       2.40173
   150    C   10  dz2    Ryd( 3d)     0.00024       2.17934

   151    C   11  S      Cor( 1S)     0.99933     -10.10225
   152    C   11  S      Val( 2S)     0.44528      -0.17229
   153    C   11  S      Ryd( 3S)     0.00059       1.32318
   154    C   11  S      Ryd( 4S)     0.00003       4.39273
   155    C   11  px     Val( 2p)     0.51006      -0.08591
   156    C   11  px     Ryd( 3p)     0.00190       0.87069
   157    C   11  py     Val( 2p)     0.48627      -0.11284
   158    C   11  py     Ryd( 3p)     0.00286       0.81289
   159    C   11  pz     Val( 2p)     0.53613      -0.09918
   160    C   11  pz     Ryd( 3p)     0.00089       0.82739
   161    C   11  dxy    Ryd( 3d)     0.00040       2.23437
   162    C   11  dxz    Ryd( 3d)     0.00036       2.13013
   163    C   11  dyz    Ryd( 3d)     0.00042       2.38222
   164    C   11  dx2y2  Ryd( 3d)     0.00040       2.12382
   165    C   11  dz2    Ryd( 3d)     0.00037       2.33082

   166    C   12  S      Cor( 1S)     0.99944     -10.09318
   167    C   12  S      Val( 2S)     0.43203      -0.15514
   168    C   12  S      Ryd( 3S)     0.00119       1.11205
   169    C   12  S      Ryd( 4S)     0.00004       4.16288
   170    C   12  px     Val( 2p)     0.54895      -0.07151
   171    C   12  px     Ryd( 3p)     0.00242       1.17133
   172    C   12  py     Val( 2p)     0.51158      -0.09564
   173    C   12  py     Ryd( 3p)     0.00218       0.93653
   174    C   12  pz     Val( 2p)     0.50411      -0.12747
   175    C   12  pz     Ryd( 3p)     0.00207       0.79294
   176    C   12  dxy    Ryd( 3d)     0.00046       2.40747
   177    C   12  dxz    Ryd( 3d)     0.00050       2.17331
   178    C   12  dyz    Ryd( 3d)     0.00023       2.02537
   179    C   12  dx2y2  Ryd( 3d)     0.00041       2.40159
   180    C   12  dz2    Ryd( 3d)     0.00024       2.17861

   181    C   13  S      Cor( 1S)     0.99926     -10.09972
   182    C   13  S      Val( 2S)     0.45288      -0.18061
   183    C   13  S      Ryd( 3S)     0.00061       1.43824
   184    C   13  S      Ryd( 4S)     0.00002       4.46523
   185    C   13  px     Val( 2p)     0.50641      -0.08961
   186    C   13  px     Ryd( 3p)     0.00156       0.80054
   187    C   13  py     Val( 2p)     0.52471      -0.07412
   188    C   13  py     Ryd( 3p)     0.00271       0.88542
   189    C   13  pz     Val( 2p)     0.48066      -0.13774
   190    C   13  pz     Ryd( 3p)     0.00152       0.69548
   191    C   13  dxy    Ryd( 3d)     0.00049       2.37292
   192    C   13  dxz    Ryd( 3d)     0.00032       2.03392
   193    C   13  dyz    Ryd( 3d)     0.00046       2.21920
   194    C   13  dx2y2  Ryd( 3d)     0.00045       2.32010
   195    C   13  dz2    Ryd( 3d)     0.00040       2.16978

   196    C   14  S      Cor( 1S)     0.99929     -10.09806
   197    C   14  S      Val( 2S)     0.46248      -0.19526
   198    C   14  S      Ryd( 3S)     0.00069       1.56235
   199    C   14  S      Ryd( 4S)     0.00002       4.48995
   200    C   14  px     Val( 2p)     0.52279      -0.09195
   201    C   14  px     Ryd( 3p)     0.00305       0.83392
   202    C   14  py     Val( 2p)     0.51542      -0.10390
   203    C   14  py     Ryd( 3p)     0.00152       0.75019
   204    C   14  pz     Val( 2p)     0.53119      -0.12993
   205    C   14  pz     Ryd( 3p)     0.00176       0.73555
   206    C   14  dxy    Ryd( 3d)     0.00048       2.36539
   207    C   14  dxz    Ryd( 3d)     0.00042       2.29172
   208    C   14  dyz    Ryd( 3d)     0.00032       2.06912
   209    C   14  dx2y2  Ryd( 3d)     0.00045       2.14037
   210    C   14  dz2    Ryd( 3d)     0.00031       2.11932

   211    C   15  S      Cor( 1S)     0.99927     -10.10307
   212    C   15  S      Val( 2S)     0.45471      -0.18514
   213    C   15  S      Ryd( 3S)     0.00059       1.43356
   214    C   15  S      Ryd( 4S)     0.00002       4.45892
   215    C   15  px     Val( 2p)     0.50652      -0.09126
   216    C   15  px     Ryd( 3p)     0.00159       0.80198
   217    C   15  py     Val( 2p)     0.48256      -0.11599
   218    C   15  py     Ryd( 3p)     0.00262       0.76233
   219    C   15  pz     Val( 2p)     0.52711      -0.09873
   220    C   15  pz     Ryd( 3p)     0.00156       0.81669
   221    C   15  dxy    Ryd( 3d)     0.00041       2.27172
   222    C   15  dxz    Ryd( 3d)     0.00039       2.13082
   223    C   15  dyz    Ryd( 3d)     0.00045       2.30654
   224    C   15  dx2y2  Ryd( 3d)     0.00049       2.03429
   225    C   15  dz2    Ryd( 3d)     0.00036       2.35467

   226    C   16  S      Cor( 1S)     0.99939     -10.09702
   227    C   16  S      Val( 2S)     0.43850      -0.15816
   228    C   16  S      Ryd( 3S)     0.00130       1.22690
   229    C   16  S      Ryd( 4S)     0.00004       4.24876
   230    C   16  px     Val( 2p)     0.54568      -0.06935
   231    C   16  px     Ryd( 3p)     0.00219       1.04433
   232    C   16  py     Val( 2p)     0.50829      -0.09750
   233    C   16  py     Ryd( 3p)     0.00234       0.89228
   234    C   16  pz     Val( 2p)     0.51342      -0.12805
   235    C   16  pz     Ryd( 3p)     0.00184       0.78087
   236    C   16  dxy    Ryd( 3d)     0.00046       2.39790
   237    C   16  dxz    Ryd( 3d)     0.00052       2.17548
   238    C   16  dyz    Ryd( 3d)     0.00024       2.04751
   239    C   16  dx2y2  Ryd( 3d)     0.00041       2.39555
   240    C   16  dz2    Ryd( 3d)     0.00023       2.20768

   241    C   17  S      Cor( 1S)     0.99927     -10.10304
   242    C   17  S      Val( 2S)     0.45661      -0.18682
   243    C   17  S      Ryd( 3S)     0.00061       1.42392
   244    C   17  S      Ryd( 4S)     0.00002       4.44791
   245    C   17  px     Val( 2p)     0.50892      -0.09245
   246    C   17  px     Ryd( 3p)     0.00159       0.80354
   247    C   17  py     Val( 2p)     0.50950      -0.14472
   248    C   17  py     Ryd( 3p)     0.00156       0.69204
   249    C   17  pz     Val( 2p)     0.52448      -0.07576
   250    C   17  pz     Ryd( 3p)     0.00269       0.88517
   251    C   17  dxy    Ryd( 3d)     0.00030       2.03411
   252    C   17  dxz    Ryd( 3d)     0.00050       2.37329
   253    C   17  dyz    Ryd( 3d)     0.00043       2.21643
   254    C   17  dx2y2  Ryd( 3d)     0.00038       2.08945
   255    C   17  dz2    Ryd( 3d)     0.00047       2.39090

   256    C   18  S      Cor( 1S)     0.99939     -10.09138
   257    C   18  S      Val( 2S)     0.43529      -0.15144
   258    C   18  S      Ryd( 3S)     0.00128       1.21854
   259    C   18  S      Ryd( 4S)     0.00004       4.25444
   260    C   18  px     Val( 2p)     0.54680      -0.06720
   261    C   18  px     Ryd( 3p)     0.00229       1.05320
   262    C   18  py     Val( 2p)     0.51300      -0.12447
   263    C   18  py     Ryd( 3p)     0.00189       0.78500
   264    C   18  pz     Val( 2p)     0.50442      -0.09317
   265    C   18  pz     Ryd( 3p)     0.00232       0.89097
   266    C   18  dxy    Ryd( 3d)     0.00053       2.19955
   267    C   18  dxz    Ryd( 3d)     0.00046       2.38831
   268    C   18  dyz    Ryd( 3d)     0.00025       2.03786
   269    C   18  dx2y2  Ryd( 3d)     0.00033       2.49649
   270    C   18  dz2    Ryd( 3d)     0.00031       2.12953

   271    C   19  S      Cor( 1S)     0.99927     -10.10243
   272    C   19  S      Val( 2S)     0.45773      -0.18717
   273    C   19  S      Ryd( 3S)     0.00063       1.44186
   274    C   19  S      Ryd( 4S)     0.00002       4.46177
   275    C   19  px     Val( 2p)     0.50899      -0.09239
   276    C   19  px     Ryd( 3p)     0.00156       0.79909
   277    C   19  py     Val( 2p)     0.54349      -0.10025
   278    C   19  py     Ryd( 3p)     0.00159       0.81298
   279    C   19  pz     Val( 2p)     0.51064      -0.12274
   280    C   19  pz     Ryd( 3p)     0.00280       0.75583
   281    C   19  dxy    Ryd( 3d)     0.00037       2.14663
   282    C   19  dxz    Ryd( 3d)     0.00041       2.25880
   283    C   19  dyz    Ryd( 3d)     0.00044       2.29008
   284    C   19  dx2y2  Ryd( 3d)     0.00036       2.32361
   285    C   19  dz2    Ryd( 3d)     0.00047       2.08047

   286    C   20  S      Cor( 1S)     0.99928     -10.09839
   287    C   20  S      Val( 2S)     0.45688      -0.19075
   288    C   20  S      Ryd( 3S)     0.00067       1.54095
   289    C   20  S      Ryd( 4S)     0.00002       4.48521
   290    C   20  px     Val( 2p)     0.51099      -0.09002
   291    C   20  px     Ryd( 3p)     0.00295       0.84239
   292    C   20  py     Val( 2p)     0.48447      -0.12064
   293    C   20  py     Ryd( 3p)     0.00164       0.73833
   294    C   20  pz     Val( 2p)     0.50296      -0.10036
   295    C   20  pz     Ryd( 3p)     0.00150       0.75308
   296    C   20  dxy    Ryd( 3d)     0.00044       2.29278
   297    C   20  dxz    Ryd( 3d)     0.00048       2.37647
   298    C   20  dyz    Ryd( 3d)     0.00035       2.07353
   299    C   20  dx2y2  Ryd( 3d)     0.00042       2.22261
   300    C   20  dz2    Ryd( 3d)     0.00038       2.03929

   301    C   21  S      Cor( 1S)     0.99926     -10.09967
   302    C   21  S      Val( 2S)     0.45284      -0.18049
   303    C   21  S      Ryd( 3S)     0.00061       1.43800
   304    C   21  S      Ryd( 4S)     0.00002       4.46519
   305    C   21  px     Val( 2p)     0.50656      -0.08971
   306    C   21  px     Ryd( 3p)     0.00156       0.80045
   307    C   21  py     Val( 2p)     0.52461      -0.07398
   308    C   21  py     Ryd( 3p)     0.00271       0.88561
   309    C   21  pz     Val( 2p)     0.47998      -0.13756
   310    C   21  pz     Ryd( 3p)     0.00152       0.69559
   311    C   21  dxy    Ryd( 3d)     0.00049       2.37248
   312    C   21  dxz    Ryd( 3d)     0.00031       2.03448
   313    C   21  dyz    Ryd( 3d)     0.00046       2.21899
   314    C   21  dx2y2  Ryd( 3d)     0.00046       2.32040
   315    C   21  dz2    Ryd( 3d)     0.00040       2.16958

   316    C   22  S      Cor( 1S)     0.99939     -10.09674
   317    C   22  S      Val( 2S)     0.43827      -0.15774
   318    C   22  S      Ryd( 3S)     0.00130       1.22668
   319    C   22  S      Ryd( 4S)     0.00004       4.24971
   320    C   22  px     Val( 2p)     0.54565      -0.06909
   321    C   22  px     Ryd( 3p)     0.00219       1.04479
   322    C   22  py     Val( 2p)     0.50799      -0.09719
   323    C   22  py     Ryd( 3p)     0.00234       0.89242
   324    C   22  pz     Val( 2p)     0.51214      -0.12755
   325    C   22  pz     Ryd( 3p)     0.00183       0.78114
   326    C   22  dxy    Ryd( 3d)     0.00046       2.39617
   327    C   22  dxz    Ryd( 3d)     0.00052       2.17728
   328    C   22  dyz    Ryd( 3d)     0.00024       2.04632
   329    C   22  dx2y2  Ryd( 3d)     0.00041       2.39760
   330    C   22  dz2    Ryd( 3d)     0.00023       2.20807

   331    C   23  S      Cor( 1S)     0.99927     -10.10297
   332    C   23  S      Val( 2S)     0.45479      -0.18503
   333    C   23  S      Ryd( 3S)     0.00059       1.43393
   334    C   23  S      Ryd( 4S)     0.00002       4.45899
   335    C   23  px     Val( 2p)     0.50633      -0.09113
   336    C   23  px     Ryd( 3p)     0.00158       0.80208
   337    C   23  py     Val( 2p)     0.48301      -0.11592
   338    C   23  py     Ryd( 3p)     0.00263       0.76233
   339    C   23  pz     Val( 2p)     0.52729      -0.09859
   340    C   23  pz     Ryd( 3p)     0.00156       0.81672
   341    C   23  dxy    Ryd( 3d)     0.00041       2.27173
   342    C   23  dxz    Ryd( 3d)     0.00039       2.13188
   343    C   23  dyz    Ryd( 3d)     0.00045       2.30579
   344    C   23  dx2y2  Ryd( 3d)     0.00049       2.03432
   345    C   23  dz2    Ryd( 3d)     0.00036       2.35481

   346    C   24  S      Cor( 1S)     0.99929     -10.09811
   347    C   24  S      Val( 2S)     0.46239      -0.19525
   348    C   24  S      Ryd( 3S)     0.00069       1.56233
   349    C   24  S      Ryd( 4S)     0.00002       4.48974
   350    C   24  px     Val( 2p)     0.52270      -0.09221
   351    C   24  px     Ryd( 3p)     0.00305       0.83334
   352    C   24  py     Val( 2p)     0.51577      -0.10381
   353    C   24  py     Ryd( 3p)     0.00152       0.75047
   354    C   24  pz     Val( 2p)     0.53033      -0.12975
   355    C   24  pz     Ryd( 3p)     0.00176       0.73568
   356    C   24  dxy    Ryd( 3d)     0.00048       2.36732
   357    C   24  dxz    Ryd( 3d)     0.00042       2.29081
   358    C   24  dyz    Ryd( 3d)     0.00032       2.07066
   359    C   24  dx2y2  Ryd( 3d)     0.00045       2.13760
   360    C   24  dz2    Ryd( 3d)     0.00031       2.11938

   361    C   25  S      Cor( 1S)     0.99939     -10.10269
   362    C   25  S      Val( 2S)     0.47555      -0.22314
   363    C   25  S      Ryd( 3S)     0.00260       1.16300
   364    C   25  S      Ryd( 4S)     0.00003       4.32956
   365    C   25  px     Val( 2p)     0.56733      -0.11059
   366    C   25  px     Ryd( 3p)     0.00353       1.05497
   367    C   25  py     Val( 2p)     0.56265      -0.15917
   368    C   25  py     Ryd( 3p)     0.00209       0.86553
   369    C   25  pz     Val( 2p)     0.56148      -0.16315
   370    C   25  pz     Ryd( 3p)     0.00306       0.87473
   371    C   25  dxy    Ryd( 3d)     0.00047       2.18832
   372    C   25  dxz    Ryd( 3d)     0.00043       2.18457
   373    C   25  dyz    Ryd( 3d)     0.00034       2.01904
   374    C   25  dx2y2  Ryd( 3d)     0.00029       2.37340
   375    C   25  dz2    Ryd( 3d)     0.00022       2.01760

   376    C   26  S      Cor( 1S)     0.99933     -10.10808
   377    C   26  S      Val( 2S)     0.43555      -0.17332
   378    C   26  S      Ryd( 3S)     0.00049       1.20895
   379    C   26  S      Ryd( 4S)     0.00003       4.33486
   380    C   26  px     Val( 2p)     0.51655      -0.09551
   381    C   26  px     Ryd( 3p)     0.00336       0.86982
   382    C   26  py     Val( 2p)     0.54355      -0.10499
   383    C   26  py     Ryd( 3p)     0.00157       0.86767
   384    C   26  pz     Val( 2p)     0.51832      -0.13560
   385    C   26  pz     Ryd( 3p)     0.00228       0.78747
   386    C   26  dxy    Ryd( 3d)     0.00042       2.21604
   387    C   26  dxz    Ryd( 3d)     0.00032       2.16012
   388    C   26  dyz    Ryd( 3d)     0.00035       2.31264
   389    C   26  dx2y2  Ryd( 3d)     0.00032       2.38058
   390    C   26  dz2    Ryd( 3d)     0.00029       2.11254

   391    C   27  S      Cor( 1S)     0.99937     -10.10530
   392    C   27  S      Val( 2S)     0.47060      -0.22030
   393    C   27  S      Ryd( 3S)     0.00242       1.17521
   394    C   27  S      Ryd( 4S)     0.00003       4.33713
   395    C   27  px     Val( 2p)     0.56253      -0.11015
   396    C   27  px     Ryd( 3p)     0.00324       1.04473
   397    C   27  py     Val( 2p)     0.54392      -0.15784
   398    C   27  py     Ryd( 3p)     0.00201       0.85479
   399    C   27  pz     Val( 2p)     0.54659      -0.15941
   400    C   27  pz     Ryd( 3p)     0.00311       0.86924
   401    C   27  dxy    Ryd( 3d)     0.00047       2.18028
   402    C   27  dxz    Ryd( 3d)     0.00040       2.18507
   403    C   27  dyz    Ryd( 3d)     0.00033       2.01968
   404    C   27  dx2y2  Ryd( 3d)     0.00030       2.36950
   405    C   27  dz2    Ryd( 3d)     0.00022       2.01494

   406    C   28  S      Cor( 1S)     0.99928     -10.10808
   407    C   28  S      Val( 2S)     0.45932      -0.19522
   408    C   28  S      Ryd( 3S)     0.00064       1.40638
   409    C   28  S      Ryd( 4S)     0.00002       4.43691
   410    C   28  px     Val( 2p)     0.50991      -0.09825
   411    C   28  px     Ryd( 3p)     0.00155       0.80707
   412    C   28  py     Val( 2p)     0.53270      -0.15197
   413    C   28  py     Ryd( 3p)     0.00170       0.69722
   414    C   28  pz     Val( 2p)     0.52321      -0.08020
   415    C   28  pz     Ryd( 3p)     0.00262       0.86585
   416    C   28  dxy    Ryd( 3d)     0.00028       2.04418
   417    C   28  dxz    Ryd( 3d)     0.00049       2.36892
   418    C   28  dyz    Ryd( 3d)     0.00042       2.21847
   419    C   28  dx2y2  Ryd( 3d)     0.00038       2.07163
   420    C   28  dz2    Ryd( 3d)     0.00046       2.38002

   421    C   29  S      Cor( 1S)     0.99927     -10.09896
   422    C   29  S      Val( 2S)     0.45591      -0.19041
   423    C   29  S      Ryd( 3S)     0.00070       1.53778
   424    C   29  S      Ryd( 4S)     0.00002       4.48260
   425    C   29  px     Val( 2p)     0.51069      -0.09156
   426    C   29  px     Ryd( 3p)     0.00300       0.84024
   427    C   29  py     Val( 2p)     0.48760      -0.12064
   428    C   29  py     Ryd( 3p)     0.00161       0.73934
   429    C   29  pz     Val( 2p)     0.49988      -0.10009
   430    C   29  pz     Ryd( 3p)     0.00156       0.75420
   431    C   29  dxy    Ryd( 3d)     0.00045       2.30360
   432    C   29  dxz    Ryd( 3d)     0.00048       2.37186
   433    C   29  dyz    Ryd( 3d)     0.00033       2.08167
   434    C   29  dx2y2  Ryd( 3d)     0.00043       2.21169
   435    C   29  dz2    Ryd( 3d)     0.00038       2.03991

   436    C   30  S      Cor( 1S)     0.99926     -10.10113
   437    C   30  S      Val( 2S)     0.45679      -0.18472
   438    C   30  S      Ryd( 3S)     0.00064       1.43137
   439    C   30  S      Ryd( 4S)     0.00003       4.45889
   440    C   30  px     Val( 2p)     0.50703      -0.09242
   441    C   30  px     Ryd( 3p)     0.00160       0.79920
   442    C   30  py     Val( 2p)     0.54155      -0.09972
   443    C   30  py     Ryd( 3p)     0.00152       0.80439
   444    C   30  pz     Val( 2p)     0.50481      -0.12144
   445    C   30  pz     Ryd( 3p)     0.00279       0.75714
   446    C   30  dxy    Ryd( 3d)     0.00037       2.14937
   447    C   30  dxz    Ryd( 3d)     0.00041       2.25658
   448    C   30  dyz    Ryd( 3d)     0.00045       2.30336
   449    C   30  dx2y2  Ryd( 3d)     0.00036       2.31721
   450    C   30  dz2    Ryd( 3d)     0.00047       2.08250

   451    C   31  S      Cor( 1S)     0.99938     -10.09812
   452    C   31  S      Val( 2S)     0.43481      -0.15890
   453    C   31  S      Ryd( 3S)     0.00160       1.12741
   454    C   31  S      Ryd( 4S)     0.00003       4.26609
   455    C   31  px     Val( 2p)     0.55201      -0.08399
   456    C   31  px     Ryd( 3p)     0.00267       1.02418
   457    C   31  py     Val( 2p)     0.47142      -0.12310
   458    C   31  py     Ryd( 3p)     0.00275       0.78578
   459    C   31  pz     Val( 2p)     0.50429      -0.10131
   460    C   31  pz     Ryd( 3p)     0.00277       0.85014
   461    C   31  dxy    Ryd( 3d)     0.00048       2.20983
   462    C   31  dxz    Ryd( 3d)     0.00054       2.36259
   463    C   31  dyz    Ryd( 3d)     0.00028       2.02928
   464    C   31  dx2y2  Ryd( 3d)     0.00034       2.46330
   465    C   31  dz2    Ryd( 3d)     0.00031       2.11465

   466    C   32  S      Cor( 1S)     0.99928     -10.10819
   467    C   32  S      Val( 2S)     0.45872      -0.19544
   468    C   32  S      Ryd( 3S)     0.00064       1.40713
   469    C   32  S      Ryd( 4S)     0.00002       4.43644
   470    C   32  px     Val( 2p)     0.50956      -0.09867
   471    C   32  px     Ryd( 3p)     0.00154       0.80397
   472    C   32  py     Val( 2p)     0.53272      -0.15270
   473    C   32  py     Ryd( 3p)     0.00165       0.69216
   474    C   32  pz     Val( 2p)     0.52285      -0.08088
   475    C   32  pz     Ryd( 3p)     0.00261       0.86465
   476    C   32  dxy    Ryd( 3d)     0.00028       2.04135
   477    C   32  dxz    Ryd( 3d)     0.00050       2.36461
   478    C   32  dyz    Ryd( 3d)     0.00042       2.21668
   479    C   32  dx2y2  Ryd( 3d)     0.00038       2.07272
   480    C   32  dz2    Ryd( 3d)     0.00046       2.37997

   481    C   33  S      Cor( 1S)     0.99937     -10.09803
   482    C   33  S      Val( 2S)     0.43465      -0.15891
   483    C   33  S      Ryd( 3S)     0.00158       1.12994
   484    C   33  S      Ryd( 4S)     0.00004       4.26185
   485    C   33  px     Val( 2p)     0.55208      -0.08462
   486    C   33  px     Ryd( 3p)     0.00261       1.02525
   487    C   33  py     Val( 2p)     0.47072      -0.12341
   488    C   33  py     Ryd( 3p)     0.00265       0.78508
   489    C   33  pz     Val( 2p)     0.50346      -0.10162
   490    C   33  pz     Ryd( 3p)     0.00257       0.85105
   491    C   33  dxy    Ryd( 3d)     0.00046       2.20484
   492    C   33  dxz    Ryd( 3d)     0.00053       2.35988
   493    C   33  dyz    Ryd( 3d)     0.00027       2.02806
   494    C   33  dx2y2  Ryd( 3d)     0.00034       2.46424
   495    C   33  dz2    Ryd( 3d)     0.00031       2.11490

   496    C   34  S      Cor( 1S)     0.99926     -10.10143
   497    C   34  S      Val( 2S)     0.45633      -0.18462
   498    C   34  S      Ryd( 3S)     0.00064       1.43147
   499    C   34  S      Ryd( 4S)     0.00003       4.45934
   500    C   34  px     Val( 2p)     0.50542      -0.09229
   501    C   34  px     Ryd( 3p)     0.00160       0.79913
   502    C   34  py     Val( 2p)     0.54150      -0.09969
   503    C   34  py     Ryd( 3p)     0.00152       0.80412
   504    C   34  pz     Val( 2p)     0.50501      -0.12158
   505    C   34  pz     Ryd( 3p)     0.00280       0.75688
   506    C   34  dxy    Ryd( 3d)     0.00037       2.14887
   507    C   34  dxz    Ryd( 3d)     0.00042       2.25599
   508    C   34  dyz    Ryd( 3d)     0.00046       2.30282
   509    C   34  dx2y2  Ryd( 3d)     0.00036       2.31772
   510    C   34  dz2    Ryd( 3d)     0.00047       2.08270

   511    C   35  S      Cor( 1S)     0.99927     -10.09889
   512    C   35  S      Val( 2S)     0.45563      -0.19040
   513    C   35  S      Ryd( 3S)     0.00069       1.53480
   514    C   35  S      Ryd( 4S)     0.00002       4.47988
   515    C   35  px     Val( 2p)     0.51107      -0.09140
   516    C   35  px     Ryd( 3p)     0.00300       0.84053
   517    C   35  py     Val( 2p)     0.48714      -0.12099
   518    C   35  py     Ryd( 3p)     0.00161       0.73789
   519    C   35  pz     Val( 2p)     0.49916      -0.09990
   520    C   35  pz     Ryd( 3p)     0.00157       0.75397
   521    C   35  dxy    Ryd( 3d)     0.00045       2.30022
   522    C   35  dxz    Ryd( 3d)     0.00048       2.37300
   523    C   35  dyz    Ryd( 3d)     0.00033       2.08102
   524    C   35  dx2y2  Ryd( 3d)     0.00043       2.21284
   525    C   35  dz2    Ryd( 3d)     0.00038       2.03830

   526    C   36  S      Cor( 1S)     0.99932     -10.10716
   527    C   36  S      Val( 2S)     0.45105      -0.17958
   528    C   36  S      Ryd( 3S)     0.00059       1.32880
   529    C   36  S      Ryd( 4S)     0.00003       4.39775
   530    C   36  px     Val( 2p)     0.50405      -0.08736
   531    C   36  px     Ryd( 3p)     0.00168       0.84837
   532    C   36  py     Val( 2p)     0.52459      -0.07138
   533    C   36  py     Ryd( 3p)     0.00255       0.92201
   534    C   36  pz     Val( 2p)     0.53152      -0.14588
   535    C   36  pz     Ryd( 3p)     0.00128       0.70451
   536    C   36  dxy    Ryd( 3d)     0.00052       2.40558
   537    C   36  dxz    Ryd( 3d)     0.00023       1.94121
   538    C   36  dyz    Ryd( 3d)     0.00046       2.18541
   539    C   36  dx2y2  Ryd( 3d)     0.00044       2.35102
   540    C   36  dz2    Ryd( 3d)     0.00032       2.26295

   541    C   37  S      Cor( 1S)     0.99943     -10.09638
   542    C   37  S      Val( 2S)     0.42876      -0.15814
   543    C   37  S      Ryd( 3S)     0.00120       1.09072
   544    C   37  S      Ryd( 4S)     0.00005       4.18800
   545    C   37  px     Val( 2p)     0.54777      -0.07838
   546    C   37  px     Ryd( 3p)     0.00312       1.15760
   547    C   37  py     Val( 2p)     0.50507      -0.10031
   548    C   37  py     Ryd( 3p)     0.00245       0.91989
   549    C   37  pz     Val( 2p)     0.46223      -0.12609
   550    C   37  pz     Ryd( 3p)     0.00187       0.76982
   551    C   37  dxy    Ryd( 3d)     0.00049       2.42960
   552    C   37  dxz    Ryd( 3d)     0.00070       2.12506
   553    C   37  dyz    Ryd( 3d)     0.00023       1.99037
   554    C   37  dx2y2  Ryd( 3d)     0.00045       2.39420
   555    C   37  dz2    Ryd( 3d)     0.00028       2.20594

   556    C   38  S      Cor( 1S)     0.99939     -10.12382
   557    C   38  S      Val( 2S)     0.51640      -0.28344
   558    C   38  S      Ryd( 3S)     0.00171       1.23261
   559    C   38  S      Ryd( 4S)     0.00002       4.28084
   560    C   38  px     Val( 2p)     0.52882      -0.12462
   561    C   38  px     Ryd( 3p)     0.00207       0.74020
   562    C   38  py     Val( 2p)     0.61554      -0.19273
   563    C   38  py     Ryd( 3p)     0.00237       0.86170
   564    C   38  pz     Val( 2p)     0.66125      -0.20703
   565    C   38  pz     Ryd( 3p)     0.00304       0.84387
   566    C   38  dxy    Ryd( 3d)     0.00041       2.28245
   567    C   38  dxz    Ryd( 3d)     0.00030       1.98483
   568    C   38  dyz    Ryd( 3d)     0.00042       2.21024
   569    C   38  dx2y2  Ryd( 3d)     0.00050       2.11617
   570    C   38  dz2    Ryd( 3d)     0.00028       2.10946

   571    C   39  S      Cor( 1S)     0.99944     -10.09669
   572    C   39  S      Val( 2S)     0.42868      -0.15809
   573    C   39  S      Ryd( 3S)     0.00118       1.09537
   574    C   39  S      Ryd( 4S)     0.00005       4.18339
   575    C   39  px     Val( 2p)     0.54779      -0.07839
   576    C   39  px     Ryd( 3p)     0.00312       1.15808
   577    C   39  py     Val( 2p)     0.50538      -0.10035
   578    C   39  py     Ryd( 3p)     0.00241       0.91802
   579    C   39  pz     Val( 2p)     0.46254      -0.12624
   580    C   39  pz     Ryd( 3p)     0.00183       0.77013
   581    C   39  dxy    Ryd( 3d)     0.00049       2.42742
   582    C   39  dxz    Ryd( 3d)     0.00071       2.12635
   583    C   39  dyz    Ryd( 3d)     0.00023       1.99007
   584    C   39  dx2y2  Ryd( 3d)     0.00045       2.39304
   585    C   39  dz2    Ryd( 3d)     0.00028       2.20527

   586    C   40  S      Cor( 1S)     0.99927     -10.10103
   587    C   40  S      Val( 2S)     0.45052      -0.18154
   588    C   40  S      Ryd( 3S)     0.00062       1.41178
   589    C   40  S      Ryd( 4S)     0.00002       4.44588
   590    C   40  px     Val( 2p)     0.50434      -0.09091
   591    C   40  px     Ryd( 3p)     0.00160       0.80558
   592    C   40  py     Val( 2p)     0.52396      -0.07460
   593    C   40  py     Ryd( 3p)     0.00266       0.88538
   594    C   40  pz     Val( 2p)     0.47341      -0.13659
   595    C   40  pz     Ryd( 3p)     0.00152       0.69394
   596    C   40  dxy    Ryd( 3d)     0.00048       2.37119
   597    C   40  dxz    Ryd( 3d)     0.00034       2.03546
   598    C   40  dyz    Ryd( 3d)     0.00047       2.21254
   599    C   40  dx2y2  Ryd( 3d)     0.00044       2.32588
   600    C   40  dz2    Ryd( 3d)     0.00040       2.17227

   601    C   41  S      Cor( 1S)     0.99928     -10.10911
   602    C   41  S      Val( 2S)     0.45217      -0.18928
   603    C   41  S      Ryd( 3S)     0.00064       1.36996
   604    C   41  S      Ryd( 4S)     0.00002       4.42289
   605    C   41  px     Val( 2p)     0.50575      -0.09561
   606    C   41  px     Ryd( 3p)     0.00158       0.80712
   607    C   41  py     Val( 2p)     0.47352      -0.11820
   608    C   41  py     Ryd( 3p)     0.00262       0.76779
   609    C   41  pz     Val( 2p)     0.51967      -0.10151
   610    C   41  pz     Ryd( 3p)     0.00149       0.82447
   611    C   41  dxy    Ryd( 3d)     0.00042       2.26515
   612    C   41  dxz    Ryd( 3d)     0.00041       2.14072
   613    C   41  dyz    Ryd( 3d)     0.00045       2.31049
   614    C   41  dx2y2  Ryd( 3d)     0.00048       2.03938
   615    C   41  dz2    Ryd( 3d)     0.00039       2.34289

   616    C   42  S      Cor( 1S)     0.99943     -10.10543
   617    C   42  S      Val( 2S)     0.44532      -0.17756
   618    C   42  S      Ryd( 3S)     0.00122       1.16486
   619    C   42  S      Ryd( 4S)     0.00004       4.23066
   620    C   42  px     Val( 2p)     0.54565      -0.07384
   621    C   42  px     Ryd( 3p)     0.00212       1.07325
   622    C   42  py     Val( 2p)     0.53487      -0.10994
   623    C   42  py     Ryd( 3p)     0.00233       0.89672
   624    C   42  pz     Val( 2p)     0.60435      -0.15173
   625    C   42  pz     Ryd( 3p)     0.00212       0.77056
   626    C   42  dxy    Ryd( 3d)     0.00045       2.37054
   627    C   42  dxz    Ryd( 3d)     0.00046       2.16884
   628    C   42  dyz    Ryd( 3d)     0.00023       2.02562
   629    C   42  dx2y2  Ryd( 3d)     0.00042       2.39648
   630    C   42  dz2    Ryd( 3d)     0.00020       2.18353

   631    C   43  S      Cor( 1S)     0.99927     -10.10116
   632    C   43  S      Val( 2S)     0.45061      -0.18167
   633    C   43  S      Ryd( 3S)     0.00062       1.41095
   634    C   43  S      Ryd( 4S)     0.00002       4.44562
   635    C   43  px     Val( 2p)     0.50437      -0.09093
   636    C   43  px     Ryd( 3p)     0.00160       0.80550
   637    C   43  py     Val( 2p)     0.52413      -0.07476
   638    C   43  py     Ryd( 3p)     0.00266       0.88513
   639    C   43  pz     Val( 2p)     0.47415      -0.13687
   640    C   43  pz     Ryd( 3p)     0.00152       0.69366
   641    C   43  dxy    Ryd( 3d)     0.00049       2.37168
   642    C   43  dxz    Ryd( 3d)     0.00034       2.03441
   643    C   43  dyz    Ryd( 3d)     0.00047       2.21284
   644    C   43  dx2y2  Ryd( 3d)     0.00044       2.32556
   645    C   43  dz2    Ryd( 3d)     0.00040       2.17175

   646    C   44  S      Cor( 1S)     0.99943     -10.10509
   647    C   44  S      Val( 2S)     0.44504      -0.17729
   648    C   44  S      Ryd( 3S)     0.00121       1.16677
   649    C   44  S      Ryd( 4S)     0.00004       4.22855
   650    C   44  px     Val( 2p)     0.54549      -0.07386
   651    C   44  px     Ryd( 3p)     0.00211       1.07280
   652    C   44  py     Val( 2p)     0.53484      -0.10992
   653    C   44  py     Ryd( 3p)     0.00232       0.89528
   654    C   44  pz     Val( 2p)     0.60506      -0.15173
   655    C   44  pz     Ryd( 3p)     0.00212       0.77087
   656    C   44  dxy    Ryd( 3d)     0.00045       2.37159
   657    C   44  dxz    Ryd( 3d)     0.00046       2.16690
   658    C   44  dyz    Ryd( 3d)     0.00022       2.02680
   659    C   44  dx2y2  Ryd( 3d)     0.00042       2.39509
   660    C   44  dz2    Ryd( 3d)     0.00020       2.18383

   661    C   45  S      Cor( 1S)     0.99928     -10.10985
   662    C   45  S      Val( 2S)     0.45249      -0.19022
   663    C   45  S      Ryd( 3S)     0.00064       1.36871
   664    C   45  S      Ryd( 4S)     0.00002       4.42098
   665    C   45  px     Val( 2p)     0.50650      -0.09652
   666    C   45  px     Ryd( 3p)     0.00157       0.80528
   667    C   45  py     Val( 2p)     0.47470      -0.11961
   668    C   45  py     Ryd( 3p)     0.00260       0.76504
   669    C   45  pz     Val( 2p)     0.52048      -0.10250
   670    C   45  pz     Ryd( 3p)     0.00150       0.82306
   671    C   45  dxy    Ryd( 3d)     0.00041       2.26279
   672    C   45  dxz    Ryd( 3d)     0.00041       2.13758
   673    C   45  dyz    Ryd( 3d)     0.00044       2.31062
   674    C   45  dx2y2  Ryd( 3d)     0.00048       2.03830
   675    C   45  dz2    Ryd( 3d)     0.00039       2.33916

   676    C   46  S      Cor( 1S)     0.99930     -10.09800
   677    C   46  S      Val( 2S)     0.46166      -0.19464
   678    C   46  S      Ryd( 3S)     0.00068       1.53491
   679    C   46  S      Ryd( 4S)     0.00002       4.48893
   680    C   46  px     Val( 2p)     0.52266      -0.09356
   681    C   46  px     Ryd( 3p)     0.00306       0.83911
   682    C   46  py     Val( 2p)     0.51473      -0.10453
   683    C   46  py     Ryd( 3p)     0.00152       0.74956
   684    C   46  pz     Val( 2p)     0.52987      -0.12999
   685    C   46  pz     Ryd( 3p)     0.00174       0.73568
   686    C   46  dxy    Ryd( 3d)     0.00048       2.37165
   687    C   46  dxz    Ryd( 3d)     0.00042       2.29220
   688    C   46  dyz    Ryd( 3d)     0.00032       2.07550
   689    C   46  dx2y2  Ryd( 3d)     0.00043       2.13452
   690    C   46  dz2    Ryd( 3d)     0.00032       2.11670

   691    C   47  S      Cor( 1S)     0.99917     -10.09583
   692    C   47  S      Val( 2S)     0.45961      -0.18508
   693    C   47  S      Ryd( 3S)     0.00059       1.71260
   694    C   47  S      Ryd( 4S)     0.00002       4.52709
   695    C   47  px     Val( 2p)     0.49622      -0.12129
   696    C   47  px     Ryd( 3p)     0.00186       0.71378
   697    C   47  py     Val( 2p)     0.50154      -0.08849
   698    C   47  py     Ryd( 3p)     0.00186       0.74856
   699    C   47  pz     Val( 2p)     0.49190      -0.08672
   700    C   47  pz     Ryd( 3p)     0.00283       0.77185
   701    C   47  dxy    Ryd( 3d)     0.00037       2.05836
   702    C   47  dxz    Ryd( 3d)     0.00045       2.21277
   703    C   47  dyz    Ryd( 3d)     0.00056       2.20292
   704    C   47  dx2y2  Ryd( 3d)     0.00043       2.21996
   705    C   47  dz2    Ryd( 3d)     0.00054       2.28555

   706    C   48  S      Cor( 1S)     0.99918     -10.09432
   707    C   48  S      Val( 2S)     0.46621      -0.18925
   708    C   48  S      Ryd( 3S)     0.00059       1.73927
   709    C   48  S      Ryd( 4S)     0.00002       4.54534
   710    C   48  px     Val( 2p)     0.54861      -0.13215
   711    C   48  px     Ryd( 3p)     0.00214       0.70719
   712    C   48  py     Val( 2p)     0.50844      -0.08843
   713    C   48  py     Ryd( 3p)     0.00291       0.76984
   714    C   48  pz     Val( 2p)     0.50597      -0.08975
   715    C   48  pz     Ryd( 3p)     0.00187       0.74015
   716    C   48  dxy    Ryd( 3d)     0.00042       2.21228
   717    C   48  dxz    Ryd( 3d)     0.00034       2.05171
   718    C   48  dyz    Ryd( 3d)     0.00054       2.20054
   719    C   48  dx2y2  Ryd( 3d)     0.00047       2.25434
   720    C   48  dz2    Ryd( 3d)     0.00047       2.24091

   721    C   49  S      Cor( 1S)     0.99930     -10.09784
   722    C   49  S      Val( 2S)     0.46176      -0.19442
   723    C   49  S      Ryd( 3S)     0.00069       1.53568
   724    C   49  S      Ryd( 4S)     0.00002       4.48917
   725    C   49  px     Val( 2p)     0.52301      -0.09356
   726    C   49  px     Ryd( 3p)     0.00306       0.83909
   727    C   49  py     Val( 2p)     0.51485      -0.10405
   728    C   49  py     Ryd( 3p)     0.00152       0.75041
   729    C   49  pz     Val( 2p)     0.53039      -0.12973
   730    C   49  pz     Ryd( 3p)     0.00174       0.73626
   731    C   49  dxy    Ryd( 3d)     0.00048       2.37410
   732    C   49  dxz    Ryd( 3d)     0.00042       2.29162
   733    C   49  dyz    Ryd( 3d)     0.00031       2.07790
   734    C   49  dx2y2  Ryd( 3d)     0.00043       2.13233
   735    C   49  dz2    Ryd( 3d)     0.00032       2.11699

   736    C   50  S      Cor( 1S)     0.99918     -10.09398
   737    C   50  S      Val( 2S)     0.46604      -0.18896
   738    C   50  S      Ryd( 3S)     0.00058       1.74206
   739    C   50  S      Ryd( 4S)     0.00002       4.54319
   740    C   50  px     Val( 2p)     0.54498      -0.12923
   741    C   50  px     Ryd( 3p)     0.00215       0.71060
   742    C   50  py     Val( 2p)     0.50706      -0.08978
   743    C   50  py     Ryd( 3p)     0.00287       0.76491
   744    C   50  pz     Val( 2p)     0.50632      -0.08958
   745    C   50  pz     Ryd( 3p)     0.00189       0.74254
   746    C   50  dxy    Ryd( 3d)     0.00042       2.20477
   747    C   50  dxz    Ryd( 3d)     0.00034       2.05748
   748    C   50  dyz    Ryd( 3d)     0.00055       2.19627
   749    C   50  dx2y2  Ryd( 3d)     0.00046       2.25933
   750    C   50  dz2    Ryd( 3d)     0.00046       2.24302

   751    C   51  S      Cor( 1S)     0.99916     -10.09472
   752    C   51  S      Val( 2S)     0.46118      -0.18611
   753    C   51  S      Ryd( 3S)     0.00057       1.74156
   754    C   51  S      Ryd( 4S)     0.00002       4.52322
   755    C   51  px     Val( 2p)     0.51061      -0.12231
   756    C   51  px     Ryd( 3p)     0.00195       0.71398
   757    C   51  py     Val( 2p)     0.50004      -0.08788
   758    C   51  py     Ryd( 3p)     0.00186       0.74530
   759    C   51  pz     Val( 2p)     0.49539      -0.08591
   760    C   51  pz     Ryd( 3p)     0.00286       0.76835
   761    C   51  dxy    Ryd( 3d)     0.00037       2.05168
   762    C   51  dxz    Ryd( 3d)     0.00044       2.21548
   763    C   51  dyz    Ryd( 3d)     0.00056       2.19490
   764    C   51  dx2y2  Ryd( 3d)     0.00043       2.22367
   765    C   51  dz2    Ryd( 3d)     0.00054       2.28535

   766    C   52  S      Cor( 1S)     0.99918     -10.09412
   767    C   52  S      Val( 2S)     0.46603      -0.18912
   768    C   52  S      Ryd( 3S)     0.00057       1.74173
   769    C   52  S      Ryd( 4S)     0.00002       4.54307
   770    C   52  px     Val( 2p)     0.54497      -0.12971
   771    C   52  px     Ryd( 3p)     0.00215       0.70993
   772    C   52  py     Val( 2p)     0.50712      -0.08957
   773    C   52  py     Ryd( 3p)     0.00287       0.76536
   774    C   52  pz     Val( 2p)     0.50622      -0.08976
   775    C   52  pz     Ryd( 3p)     0.00189       0.74233
   776    C   52  dxy    Ryd( 3d)     0.00042       2.20616
   777    C   52  dxz    Ryd( 3d)     0.00034       2.05594
   778    C   52  dyz    Ryd( 3d)     0.00055       2.19658
   779    C   52  dx2y2  Ryd( 3d)     0.00046       2.25810
   780    C   52  dz2    Ryd( 3d)     0.00046       2.24317

   781    C   53  S      Cor( 1S)     0.99916     -10.09485
   782    C   53  S      Val( 2S)     0.46123      -0.18630
   783    C   53  S      Ryd( 3S)     0.00057       1.74150
   784    C   53  S      Ryd( 4S)     0.00002       4.52307
   785    C   53  px     Val( 2p)     0.51071      -0.12275
   786    C   53  px     Ryd( 3p)     0.00195       0.71336
   787    C   53  py     Val( 2p)     0.50023      -0.08787
   788    C   53  py     Ryd( 3p)     0.00186       0.74545
   789    C   53  pz     Val( 2p)     0.49564      -0.08603
   790    C   53  pz     Ryd( 3p)     0.00286       0.76831
   791    C   53  dxy    Ryd( 3d)     0.00036       2.05286
   792    C   53  dxz    Ryd( 3d)     0.00044       2.21398
   793    C   53  dyz    Ryd( 3d)     0.00056       2.19653
   794    C   53  dx2y2  Ryd( 3d)     0.00043       2.22148
   795    C   53  dz2    Ryd( 3d)     0.00053       2.28536

   796    C   54  S      Cor( 1S)     0.99918     -10.09448
   797    C   54  S      Val( 2S)     0.46614      -0.18940
   798    C   54  S      Ryd( 3S)     0.00059       1.73850
   799    C   54  S      Ryd( 4S)     0.00002       4.54482
   800    C   54  px     Val( 2p)     0.54826      -0.13194
   801    C   54  px     Ryd( 3p)     0.00213       0.70748
   802    C   54  py     Val( 2p)     0.50846      -0.08899
   803    C   54  py     Ryd( 3p)     0.00291       0.76898
   804    C   54  pz     Val( 2p)     0.50585      -0.08991
   805    C   54  pz     Ryd( 3p)     0.00187       0.73997
   806    C   54  dxy    Ryd( 3d)     0.00042       2.21068
   807    C   54  dxz    Ryd( 3d)     0.00034       2.05290
   808    C   54  dyz    Ryd( 3d)     0.00054       2.19981
   809    C   54  dx2y2  Ryd( 3d)     0.00047       2.25520
   810    C   54  dz2    Ryd( 3d)     0.00047       2.24026

   811    C   55  S      Cor( 1S)     0.99917     -10.09628
   812    C   55  S      Val( 2S)     0.45987      -0.18567
   813    C   55  S      Ryd( 3S)     0.00059       1.71233
   814    C   55  S      Ryd( 4S)     0.00002       4.52670
   815    C   55  px     Val( 2p)     0.49778      -0.12180
   816    C   55  px     Ryd( 3p)     0.00186       0.71364
   817    C   55  py     Val( 2p)     0.50164      -0.08912
   818    C   55  py     Ryd( 3p)     0.00186       0.74771
   819    C   55  pz     Val( 2p)     0.49202      -0.08726
   820    C   55  pz     Ryd( 3p)     0.00283       0.77119
   821    C   55  dxy    Ryd( 3d)     0.00037       2.05634
   822    C   55  dxz    Ryd( 3d)     0.00045       2.21355
   823    C   55  dyz    Ryd( 3d)     0.00057       2.20065
   824    C   55  dx2y2  Ryd( 3d)     0.00042       2.22153
   825    C   55  dz2    Ryd( 3d)     0.00054       2.28465

   826    P   56  S      Cor( 1S)     1.00000     -76.16176
   827    P   56  S      Cor( 2S)     0.99888      -7.54620
   828    P   56  S      Val( 3S)     0.55637      -0.44067
   829    P   56  S      Ryd( 4S)     0.00240       0.85941
   830    P   56  S      Ryd( 5S)     0.00001       3.43289
   831    P   56  px     Cor( 2p)     0.99991      -4.82053
   832    P   56  px     Val( 3p)     0.37826      -0.13457
   833    P   56  px     Ryd( 4p)     0.00183       0.48841
   834    P   56  py     Cor( 2p)     0.99982      -4.81930
   835    P   56  py     Val( 3p)     0.30414      -0.07832
   836    P   56  py     Ryd( 4p)     0.00417       0.54634
   837    P   56  pz     Cor( 2p)     0.99991      -4.81830
   838    P   56  pz     Val( 3p)     0.33267      -0.07687
   839    P   56  pz     Ryd( 4p)     0.00364       0.42072
   840    P   56  dxy    Ryd( 3d)     0.00425       1.01272
   841    P   56  dxz    Ryd( 3d)     0.00366       1.08400
   842    P   56  dyz    Ryd( 3d)     0.00613       1.19229
   843    P   56  dx2y2  Ryd( 3d)     0.00326       1.15684
   844    P   56  dz2    Ryd( 3d)     0.00364       1.04692

   845    O   57  S      Cor( 1S)     0.99994     -19.17352
   846    O   57  S      Val( 2S)     0.84816      -0.95822
   847    O   57  S      Ryd( 3S)     0.00269       1.43029
   848    O   57  S      Ryd( 4S)     0.00001       3.51400
   849    O   57  px     Val( 2p)     0.80338      -0.38225
   850    O   57  px     Ryd( 3p)     0.00133       0.96391
   851    O   57  py     Val( 2p)     0.79571      -0.38523
   852    O   57  py     Ryd( 3p)     0.00163       0.96677
   853    O   57  pz     Val( 2p)     0.59445      -0.33995
   854    O   57  pz     Ryd( 3p)     0.00283       1.01317
   855    O   57  dxy    Ryd( 3d)     0.00119       2.28695
   856    O   57  dxz    Ryd( 3d)     0.00143       2.17810
   857    O   57  dyz    Ryd( 3d)     0.00132       2.11190
   858    O   57  dx2y2  Ryd( 3d)     0.00114       1.97451
   859    O   57  dz2    Ryd( 3d)     0.00119       2.37899

   860    O   58  S      Cor( 1S)     0.99997     -19.06533
   861    O   58  S      Val( 2S)     0.93080      -0.94444
   862    O   58  S      Ryd( 3S)     0.00202       1.26866
   863    O   58  S      Ryd( 4S)     0.00002       3.45055
   864    O   58  px     Val( 2p)     0.94699      -0.31171
   865    O   58  px     Ryd( 3p)     0.00089       0.95564
   866    O   58  py     Val( 2p)     0.95228      -0.32642
   867    O   58  py     Ryd( 3p)     0.00072       1.05140
   868    O   58  pz     Val( 2p)     0.53856      -0.24418
   869    O   58  pz     Ryd( 3p)     0.00150       1.01068
   870    O   58  dxy    Ryd( 3d)     0.00012       1.87283
   871    O   58  dxz    Ryd( 3d)     0.00088       2.13089
   872    O   58  dyz    Ryd( 3d)     0.00091       2.04631
   873    O   58  dx2y2  Ryd( 3d)     0.00013       1.84928
   874    O   58  dz2    Ryd( 3d)     0.00117       2.47559

   875    O   59  S      Cor( 1S)     0.99993     -19.09437
   876    O   59  S      Val( 2S)     0.88110      -0.96607
   877    O   59  S      Ryd( 3S)     0.00274       1.53839
   878    O   59  S      Ryd( 4S)     0.00006       3.73014
   879    O   59  px     Val( 2p)     0.79442      -0.35248
   880    O   59  px     Ryd( 3p)     0.00109       1.04141
   881    O   59  py     Val( 2p)     0.62475      -0.34184
   882    O   59  py     Ryd( 3p)     0.00207       1.13490
   883    O   59  pz     Val( 2p)     0.87514      -0.36286
   884    O   59  pz     Ryd( 3p)     0.00123       1.03171
   885    O   59  dxy    Ryd( 3d)     0.00091       2.20811
   886    O   59  dxz    Ryd( 3d)     0.00120       2.10604
   887    O   59  dyz    Ryd( 3d)     0.00083       2.10206
   888    O   59  dx2y2  Ryd( 3d)     0.00104       2.01390
   889    O   59  dz2    Ryd( 3d)     0.00095       1.95372

 WARNING:  1 low occupancy (<0.9990e) core orbital  found on  P   56


 Summary of Natural Population Analysis:                  
                                                          
                                       Natural Population 
                Natural  -----------------------------------------------
    Atom  No    Charge         Core      Valence    Rydberg      Total
 -----------------------------------------------------------------------
      C    1    0.00153      0.99930     1.99099    0.00817     2.99847
      C    2   -0.01775      0.99943     2.00847    0.00984     3.01775
      C    3    0.03729      0.99930     1.95538    0.00804     2.96271
      C    4   -0.01744      0.99943     2.00816    0.00984     3.01744
      C    5   -0.00915      0.99928     2.00132    0.00855     3.00915
      C    6    0.03673      0.99928     1.95513    0.00886     2.96327
      C    7   -0.03007      0.99927     2.02215    0.00865     3.03007
      C    8   -0.00834      0.99938     1.99927    0.00969     3.00834
      C    9    0.01799      0.99935     1.97499    0.00766     2.98201
      C   10   -0.00393      0.99944     1.99474    0.00975     3.00393
      C   11    0.01472      0.99933     1.97773    0.00821     2.98528
      C   12   -0.00584      0.99944     1.99666    0.00974     3.00584
      C   13    0.02754      0.99926     1.96466    0.00854     2.97246
      C   14   -0.04020      0.99929     2.03189    0.00902     3.04020
      C   15    0.02135      0.99927     1.97090    0.00848     2.97865
      C   16   -0.01484      0.99939     2.00590    0.00956     3.01484
      C   17   -0.00733      0.99927     1.99951    0.00855     3.00733
      C   18   -0.00858      0.99939     1.99951    0.00969     3.00858
      C   19   -0.02878      0.99927     2.02085    0.00865     3.02878
      C   20    0.03656      0.99928     1.95530    0.00885     2.96344
      C   21    0.02821      0.99926     1.96399    0.00854     2.97179
      C   22   -0.01300      0.99939     2.00405    0.00955     3.01300
      C   23    0.02082      0.99927     1.97143    0.00848     2.97918
      C   24   -0.03950      0.99929     2.03119    0.00902     3.03950
      C   25   -0.17946      0.99939     2.16701    0.01305     3.17946
      C   26   -0.02273      0.99933     2.01398    0.00942     3.02273
      C   27   -0.13552      0.99937     2.12363    0.01252     3.13552
      C   28   -0.03301      0.99928     2.02515    0.00858     3.03301
      C   29    0.03769      0.99927     1.95407    0.00896     2.96231
      C   30   -0.01810      0.99926     2.01019    0.00864     3.01810
      C   31    0.02633      0.99938     1.96253    0.01177     2.97367
      C   32   -0.03162      0.99928     2.02385    0.00850     3.03162
      C   33    0.02836      0.99937     1.96090    0.01138     2.97164
      C   34   -0.01617      0.99926     2.00825    0.00865     3.01617
      C   35    0.03877      0.99927     1.95300    0.00896     2.96123
      C   36   -0.01864      0.99932     2.01121    0.00811     3.01864
      C   37    0.04590      0.99943     1.94383    0.01084     2.95410
      C   38   -0.33252      0.99939     2.32202    0.01111     3.33252
      C   39    0.04543      0.99944     1.94439    0.01074     2.95457
      C   40    0.03994      0.99927     1.95222    0.00857     2.96006
      C   41    0.04112      0.99928     1.95111    0.00849     2.95888
      C   42   -0.13920      0.99943     2.13018    0.00959     3.13920
      C   43    0.03890      0.99927     1.95326    0.00857     2.96110
      C   44   -0.13941      0.99943     2.13043    0.00956     3.13941
      C   45    0.03808      0.99928     1.95418    0.00846     2.96192
      C   46   -0.03719      0.99930     2.02892    0.00898     3.03719
      C   47    0.04206      0.99917     1.94927    0.00951     2.95794
      C   48   -0.03817      0.99918     2.02923    0.00976     3.03817
      C   49   -0.03828      0.99930     2.03001    0.00898     3.03828
      C   50   -0.03331      0.99918     2.02440    0.00973     3.03331
      C   51    0.02402      0.99916     1.96722    0.00959     2.97598
      C   52   -0.03324      0.99918     2.02433    0.00973     3.03324
      C   53    0.02344      0.99916     1.96780    0.00959     2.97656
      C   54   -0.03766      0.99918     2.02872    0.00976     3.03766
      C   55    0.04001      0.99917     1.95132    0.00951     2.95999
      P   56    0.89704      4.99852     1.57143    0.03301     6.60296
      O   57   -0.05642      0.99994     3.04171    0.01477     4.05642
      O   58   -0.37696      0.99997     3.36862    0.00837     4.37696
      O   59   -0.18747      0.99993     3.17541    0.01213     4.18747
 =======================================================================
   * Total *   -0.50000     62.96023   121.45795    0.58182   185.00000

                                 Natural Population      
 --------------------------------------------------------
   Core                      62.96023 ( 99.9369% of  63)
   Valence                  121.45795 ( 99.5557% of 122)
   Natural Minimal Basis    184.41818 ( 99.6855% of 185)
   Natural Rydberg Basis      0.58182 (  0.3145% of 185)
 --------------------------------------------------------

    Atom  No          Natural Electron Configuration
 ----------------------------------------------------------------------------
      C    1      [core]2S( 0.45)2p( 1.54)3p( 0.01)
      C    2      [core]2S( 0.43)2p( 1.57)3p( 0.01)
      C    3      [core]2S( 0.45)2p( 1.51)3p( 0.01)
      C    4      [core]2S( 0.43)2p( 1.57)3p( 0.01)
      C    5      [core]2S( 0.46)2p( 1.54)3p( 0.01)
      C    6      [core]2S( 0.46)2p( 1.50)3p( 0.01)
      C    7      [core]2S( 0.46)2p( 1.56)3p( 0.01)
      C    8      [core]2S( 0.44)2p( 1.56)3p( 0.01)
      C    9      [core]2S( 0.44)2p( 1.53)3p( 0.01)
      C   10      [core]2S( 0.43)2p( 1.56)3p( 0.01)
      C   11      [core]2S( 0.45)2p( 1.53)3p( 0.01)
      C   12      [core]2S( 0.43)2p( 1.56)3p( 0.01)
      C   13      [core]2S( 0.45)2p( 1.51)3p( 0.01)
      C   14      [core]2S( 0.46)2p( 1.57)3p( 0.01)
      C   15      [core]2S( 0.45)2p( 1.52)3p( 0.01)
      C   16      [core]2S( 0.44)2p( 1.57)3p( 0.01)
      C   17      [core]2S( 0.46)2p( 1.54)3p( 0.01)
      C   18      [core]2S( 0.44)2p( 1.56)3p( 0.01)
      C   19      [core]2S( 0.46)2p( 1.56)3p( 0.01)
      C   20      [core]2S( 0.46)2p( 1.50)3p( 0.01)
      C   21      [core]2S( 0.45)2p( 1.51)3p( 0.01)
      C   22      [core]2S( 0.44)2p( 1.57)3p( 0.01)
      C   23      [core]2S( 0.45)2p( 1.52)3p( 0.01)
      C   24      [core]2S( 0.46)2p( 1.57)3p( 0.01)
      C   25      [core]2S( 0.48)2p( 1.69)3p( 0.01)
      C   26      [core]2S( 0.44)2p( 1.58)3p( 0.01)
      C   27      [core]2S( 0.47)2p( 1.65)3p( 0.01)
      C   28      [core]2S( 0.46)2p( 1.57)3p( 0.01)
      C   29      [core]2S( 0.46)2p( 1.50)3p( 0.01)
      C   30      [core]2S( 0.46)2p( 1.55)3p( 0.01)
      C   31      [core]2S( 0.43)2p( 1.53)3p( 0.01)
      C   32      [core]2S( 0.46)2p( 1.57)3p( 0.01)
      C   33      [core]2S( 0.43)2p( 1.53)3p( 0.01)
      C   34      [core]2S( 0.46)2p( 1.55)3p( 0.01)
      C   35      [core]2S( 0.46)2p( 1.50)3p( 0.01)
      C   36      [core]2S( 0.45)2p( 1.56)3p( 0.01)
      C   37      [core]2S( 0.43)2p( 1.52)3p( 0.01)
      C   38      [core]2S( 0.52)2p( 1.81)3p( 0.01)
      C   39      [core]2S( 0.43)2p( 1.52)3p( 0.01)
      C   40      [core]2S( 0.45)2p( 1.50)3p( 0.01)
      C   41      [core]2S( 0.45)2p( 1.50)3p( 0.01)
      C   42      [core]2S( 0.45)2p( 1.68)3p( 0.01)
      C   43      [core]2S( 0.45)2p( 1.50)3p( 0.01)
      C   44      [core]2S( 0.45)2p( 1.69)3p( 0.01)
      C   45      [core]2S( 0.45)2p( 1.50)3p( 0.01)
      C   46      [core]2S( 0.46)2p( 1.57)3p( 0.01)
      C   47      [core]2S( 0.46)2p( 1.49)3p( 0.01)
      C   48      [core]2S( 0.47)2p( 1.56)3p( 0.01)
      C   49      [core]2S( 0.46)2p( 1.57)3p( 0.01)
      C   50      [core]2S( 0.47)2p( 1.56)3p( 0.01)
      C   51      [core]2S( 0.46)2p( 1.51)3p( 0.01)
      C   52      [core]2S( 0.47)2p( 1.56)3p( 0.01)
      C   53      [core]2S( 0.46)2p( 1.51)3p( 0.01)
      C   54      [core]2S( 0.47)2p( 1.56)3p( 0.01)
      C   55      [core]2S( 0.46)2p( 1.49)3p( 0.01)
      P   56      [core]3S( 0.56)3p( 1.02)3d( 0.02)4p( 0.01)
      O   57      [core]2S( 0.85)2p( 2.19)3p( 0.01)3d( 0.01)
      O   58      [core]2S( 0.93)2p( 2.44)
      O   59      [core]2S( 0.88)2p( 2.29)


 NATURAL BOND ORBITAL ANALYSIS, alpha spin orbitals:

                       Occupancies       Lewis Structure    Low   High
           Occ.    -------------------  -----------------   occ   occ
  Cycle   Thresh.   Lewis   Non-Lewis     CR  BD  3C  LP    (L)   (NL)   Dev
 =============================================================================
   1(1)    0.90   172.18293  12.81707     63  93   0  29    22     28    0.03
   2(2)    0.90   172.18293  12.81707     63  93   0  29    22     28    0.03
   3(1)    0.80   179.06020   5.93980     63 114   0   8     1     28    0.03
   4(2)    0.80   179.06020   5.93980     63 114   0   8     1     28    0.03
   5(1)    0.70   177.02766   7.97234     63 111   0  11     3     28    0.18
   6(2)    0.70   177.02766   7.97234     63 111   0  11     3     28    0.18
   7(1)    0.60   172.55126  12.44874     63 109   0  13     2     33    0.23

    The hybrids on atom 25 are linearly dependent.  An eigenvalue (  0.000057)
    of the hybrid overlap matrix is too small (<0.00010).

    PRJTHR will be raised from  0.200 to 0.250 and the NBO search repeated.


    The hybrids on atom 25 are linearly dependent.  An eigenvalue (  0.000057)
    of the hybrid overlap matrix is too small (<0.00010).

    PRJTHR will be raised from  0.250 to 0.300 and the NBO search repeated.


    The hybrids on atom 25 are linearly dependent.  An eigenvalue (  0.000057)
    of the hybrid overlap matrix is too small (<0.00010).

    PRJTHR will be raised from  0.300 to 0.350 and the NBO search repeated.


    The hybrids on atom 25 are linearly dependent.  An eigenvalue (  0.000057)
    of the hybrid overlap matrix is too small (<0.00010).

    PRJTHR will be raised from  0.350 to 0.400 and the NBO search repeated.


    The hybrids on atom 25 are linearly dependent.  An eigenvalue (  0.000057)
    of the hybrid overlap matrix is too small (<0.00010).

    PRJTHR will be raised from  0.400 to 0.450 and the NBO search repeated.


    The hybrids on atom 25 are linearly dependent.  An eigenvalue (  0.000057)
    of the hybrid overlap matrix is too small (<0.00010).

    PRJTHR will be raised from  0.450 to 0.500 and the NBO search repeated.


    The hybrids on atom 25 are linearly dependent.  An eigenvalue (  0.000057)
    of the hybrid overlap matrix is too small (<0.00010).

    PRJTHR will be raised from  0.500 to 0.550 and the NBO search repeated.

   8(2)    0.60   172.32354  12.67646     63 108   0  14     1     32    0.25
   9(3)    0.60   172.69481  12.30519     63 108   0  14     1     31    0.23
  10(4)    0.60   172.69481  12.30519     63 108   0  14     1     31    0.23
  11(1)    0.50   137.34753  47.65247     63  27   0  95     0    114    0.41

    The hybrids on atom 40 are linearly dependent.  An eigenvalue (  0.000068)
    of the hybrid overlap matrix is too small (<0.00010).

    PRJTHR will be raised from  0.550 to 0.600 and the NBO search repeated.

  12(2)    0.50   137.19290  47.80710     63  26   0  96     0    114    0.41
  13(3)    0.50   137.02586  47.97414     63  25   0  97     0    114    0.41
  14(4)    0.50   137.04968  47.95032     63  25   0  97     0    114    0.41
  15(5)    0.50   136.84387  48.15613     63  24   0  98     0    114    0.40
  16(6)    0.50   136.83862  48.16138     63  24   0  98     0    114    0.40
  17(7)    0.50   136.65691  48.34309     63  23   0  99     0    114    0.38
  18(8)    0.50   136.84106  48.15894     63  24   0  98     0    114    0.41
  19(9)    0.50   136.65907  48.34093     63  23   0  99     0    114    0.40
  20(1)    0.80   179.06020   5.93980     63 114   0   8     1     28    0.03
 -----------------------------------------------------------------------------

 Structure accepted: RESONANCE keyword permits strongly delocalized structure

 WARNING:  1 low occupancy (<0.9990e) core orbital  found on  P   56

 --------------------------------------------------------
   Core                     62.95931 ( 99.935% of  63)
   Valence Lewis           116.10090 ( 95.165% of 122)
  ==================       ============================
   Total Lewis             179.06020 ( 96.789% of 185)
  -----------------------------------------------------
   Valence non-Lewis         5.50464 (  2.975% of 185)
   Rydberg non-Lewis         0.43516 (  0.235% of 185)
  ==================       ============================
   Total non-Lewis           5.93980 (  3.211% of 185)
 --------------------------------------------------------


       (Occupancy)   Bond orbital/ Coefficients/ Hybrids
 ---------------------------------------------------------------------------------
     1. (0.97311) BD ( 1) C   1 - C   2  
                ( 49.72%)   0.7051* C   1 s( 29.98%)p 2.33( 69.96%)d 0.00(  0.06%)
                                            0.0000  0.5475  0.0064 -0.0007  0.7071
                                            0.0032 -0.0488 -0.0131 -0.4439  0.0117
                                            0.0080 -0.0182 -0.0025  0.0115  0.0047
                ( 50.28%)   0.7091* C   2 s( 28.81%)p 2.47( 71.14%)d 0.00(  0.05%)
                                           -0.0003  0.5367  0.0107 -0.0009 -0.4614
                                            0.0316 -0.2692 -0.0179  0.6517  0.0072
                                            0.0041 -0.0173 -0.0073  0.0098  0.0055
     2. (0.97316) BD ( 1) C   1 - C   4  
                ( 49.72%)   0.7051* C   1 s( 29.99%)p 2.33( 69.95%)d 0.00(  0.06%)
                                            0.0000  0.5476  0.0064 -0.0007 -0.7066
                                           -0.0033 -0.0440 -0.0131 -0.4450  0.0117
                                           -0.0082  0.0182 -0.0026  0.0113  0.0047
                ( 50.28%)   0.7091* C   4 s( 28.81%)p 2.47( 71.14%)d 0.00(  0.05%)
                                           -0.0003  0.5366  0.0107 -0.0009  0.4585
                                           -0.0317 -0.2725 -0.0177  0.6524  0.0071
                                           -0.0042  0.0173 -0.0074  0.0097  0.0056
     3. (0.99027) BD ( 1) C   1 - C  11  
                ( 49.88%)   0.7063* C   1 s( 39.89%)p 1.51( 60.07%)d 0.00(  0.04%)
                                           -0.0001  0.6315 -0.0121  0.0021 -0.0003
                                           -0.0001  0.0842 -0.0132  0.7700  0.0224
                                            0.0000  0.0000  0.0121 -0.0020  0.0156
                ( 50.12%)   0.7079* C  11 s( 40.17%)p 1.49( 59.80%)d 0.00(  0.04%)
                                           -0.0001  0.6337 -0.0115  0.0022 -0.0010
                                           -0.0001 -0.4751 -0.0229 -0.6097 -0.0048
                                            0.0000  0.0000  0.0124 -0.0023  0.0148
     4. (0.87309) BD ( 2) C   1 - C  11  
                ( 51.14%)   0.7151* C   1 s(  0.00%)p 1.00( 99.96%)d 0.00(  0.04%)
                                           -0.0002 -0.0029  0.0028  0.0032  0.0035
                                            0.0000  0.9937 -0.0109 -0.1070  0.0211
                                            0.0001  0.0000  0.0070 -0.0133 -0.0140
                ( 48.86%)   0.6990* C  11 s(  0.02%)p99.99( 99.94%)d 2.16(  0.04%)
                                            0.0000  0.0132 -0.0003  0.0032  0.0032
                                            0.0000  0.7952 -0.0209 -0.6053 -0.0129
                                            0.0000 -0.0001 -0.0184  0.0006  0.0077
     5. (0.97257) BD ( 1) C   2 - C   3  
                ( 50.34%)   0.7095* C   2 s( 28.85%)p 2.46( 71.10%)d 0.00(  0.05%)
                                           -0.0003  0.5370  0.0108 -0.0009 -0.4530
                                            0.0319  0.3357 -0.0062 -0.6258 -0.0177
                                           -0.0108  0.0143 -0.0111  0.0074  0.0018
                ( 49.66%)   0.7047* C   3 s( 29.85%)p 2.35( 70.09%)d 0.00(  0.06%)
                                            0.0000  0.5463  0.0064 -0.0008  0.7053
                                            0.0029 -0.3747  0.0017  0.2503 -0.0179
                                           -0.0087  0.0178 -0.0107  0.0070 -0.0036
     6. (0.98956) BD ( 1) C   2 - C   8  
                ( 50.22%)   0.7087* C   2 s( 42.14%)p 1.37( 57.82%)d 0.00(  0.03%)
                                           -0.0001  0.6489 -0.0195  0.0018  0.7585
                                            0.0074 -0.0485 -0.0118 -0.0178 -0.0059
                                            0.0002  0.0004  0.0003  0.0158 -0.0094
                ( 49.78%)   0.7056* C   8 s( 41.63%)p 1.40( 58.33%)d 0.00(  0.04%)
                                           -0.0001  0.6449 -0.0194  0.0027 -0.7636
                                           -0.0102  0.0085 -0.0097 -0.0041 -0.0049
                                           -0.0038 -0.0014 -0.0001  0.0164 -0.0096
     7. (0.91272) BD ( 2) C   2 - C   8  
                ( 49.99%)   0.7071* C   2 s(  0.00%)p 1.00( 99.96%)d 0.00(  0.04%)
                                           -0.0003 -0.0051  0.0020  0.0021  0.0719
                                            0.0048  0.9011  0.0007  0.4271 -0.0003
                                            0.0172  0.0082  0.0008  0.0026 -0.0022
                ( 50.01%)   0.7072* C   8 s(  0.11%)p99.99( 99.85%)d 0.38(  0.04%)
                                           -0.0007 -0.0316  0.0070  0.0025 -0.0189
                                           -0.0037  0.9014 -0.0024  0.4308 -0.0016
                                           -0.0176 -0.0083  0.0027 -0.0033 -0.0016
     8. (0.97258) BD ( 1) C   3 - C   4  
                ( 49.66%)   0.7047* C   3 s( 29.85%)p 2.35( 70.09%)d 0.00(  0.06%)
                                            0.0000  0.5463  0.0064 -0.0008 -0.7083
                                           -0.0029 -0.3701  0.0017  0.2488 -0.0179
                                            0.0086 -0.0179 -0.0106  0.0071 -0.0037
                ( 50.34%)   0.7095* C   4 s( 28.85%)p 2.46( 71.10%)d 0.00(  0.05%)
                                           -0.0003  0.5370  0.0108 -0.0009  0.4564
                                           -0.0319  0.3325 -0.0060 -0.6251 -0.0178
                                            0.0107 -0.0143 -0.0109  0.0076  0.0018
     9. (0.99131) BD ( 1) C   3 - C  36  
                ( 49.88%)   0.7062* C   3 s( 40.10%)p 1.49( 59.86%)d 0.00(  0.04%)
                                           -0.0001  0.6331 -0.0132  0.0019  0.0025
                                            0.0001  0.6219  0.0075 -0.4595 -0.0236
                                            0.0001  0.0000 -0.0118 -0.0146 -0.0072
                ( 50.12%)   0.7080* C  36 s( 40.53%)p 1.47( 59.43%)d 0.00(  0.04%)
                                           -0.0001  0.6365 -0.0120  0.0022 -0.0026
                                            0.0000 -0.7704 -0.0195  0.0162 -0.0137
                                            0.0001  0.0000 -0.0093 -0.0156 -0.0072
    10. (0.89356) BD ( 2) C   3 - C  36  
                ( 46.60%)   0.6826* C   3 s(  0.05%)p99.99( 99.90%)d 1.01(  0.05%)
                                            0.0000  0.0221  0.0020  0.0034  0.0010
                                            0.0000  0.5787  0.0125  0.8146 -0.0212
                                            0.0000  0.0001  0.0209 -0.0071 -0.0040
                ( 53.40%)   0.7308* C  36 s(  0.06%)p99.99( 99.91%)d 0.61(  0.04%)
                                           -0.0002  0.0238 -0.0001  0.0029 -0.0010
                                           -0.0002  0.0413 -0.0222  0.9984 -0.0108
                                            0.0000 -0.0001 -0.0102  0.0051  0.0149
    11. (0.98956) BD ( 1) C   4 - C  18  
                ( 50.22%)   0.7087* C   4 s( 42.15%)p 1.37( 57.82%)d 0.00(  0.03%)
                                           -0.0001  0.6489 -0.0195  0.0018 -0.7588
                                           -0.0075 -0.0434 -0.0118 -0.0191 -0.0059
                                           -0.0005 -0.0004  0.0003  0.0158 -0.0094
                ( 49.78%)   0.7055* C  18 s( 41.62%)p 1.40( 58.34%)d 0.00(  0.04%)
                                           -0.0001  0.6449 -0.0194  0.0027  0.7637
                                            0.0102  0.0032 -0.0098 -0.0029 -0.0049
                                            0.0035  0.0015 -0.0001  0.0164 -0.0096
    12. (0.91254) BD ( 2) C   4 - C  18  
                ( 49.97%)   0.7069* C   4 s(  0.00%)p 1.00( 99.96%)d 0.00(  0.04%)
                                           -0.0003 -0.0049  0.0020  0.0021 -0.0664
                                           -0.0048  0.9015  0.0008  0.4271 -0.0003
                                           -0.0172 -0.0081  0.0008  0.0024 -0.0023
                ( 50.03%)   0.7073* C  18 s(  0.10%)p99.99( 99.86%)d 0.38(  0.04%)
                                           -0.0007 -0.0315  0.0070  0.0025  0.0244
                                            0.0036  0.9013 -0.0024  0.4308 -0.0016
                                            0.0177  0.0083  0.0027 -0.0030 -0.0016
    13. (0.97968) BD ( 1) C   5 - C   6  
                ( 50.12%)   0.7079* C   5 s( 29.87%)p 2.35( 70.07%)d 0.00(  0.06%)
                                           -0.0002  0.5465  0.0063 -0.0012  0.7281
                                            0.0103  0.0221 -0.0184 -0.4118  0.0051
                                            0.0113 -0.0170 -0.0047  0.0118  0.0014
                ( 49.88%)   0.7063* C   6 s( 30.77%)p 2.25( 69.18%)d 0.00(  0.06%)
                                           -0.0002  0.5547  0.0050 -0.0006 -0.4065
                                            0.0175 -0.4819 -0.0171  0.5418  0.0081
                                            0.0119 -0.0160 -0.0089  0.0082  0.0043
    14. (0.97529) BD ( 1) C   5 - C   8  
                ( 50.15%)   0.7081* C   5 s( 31.13%)p 2.21( 68.82%)d 0.00(  0.05%)
                                            0.0000  0.5579  0.0067 -0.0004 -0.6804
                                           -0.0025 -0.0827 -0.0158 -0.4668  0.0137
                                           -0.0063  0.0183 -0.0028  0.0108  0.0057
                ( 49.85%)   0.7061* C   8 s( 28.83%)p 2.47( 71.12%)d 0.00(  0.05%)
                                           -0.0004  0.5368  0.0108 -0.0014  0.4471
                                           -0.0265 -0.2849 -0.0194  0.6550  0.0049
                                           -0.0042  0.0172 -0.0063  0.0095  0.0082
    15. (0.99064) BD ( 1) C   5 - C  15  
                ( 50.12%)   0.7080* C   5 s( 38.79%)p 1.58( 61.17%)d 0.00(  0.04%)
                                           -0.0002  0.6227 -0.0115  0.0020 -0.0265
                                           -0.0061  0.0153 -0.0179  0.7811  0.0174
                                           -0.0006 -0.0006  0.0108 -0.0011  0.0172
                ( 49.88%)   0.7062* C  15 s( 38.83%)p 1.57( 61.13%)d 0.00(  0.04%)
                                           -0.0002  0.6230 -0.0117  0.0020 -0.0186
                                           -0.0050 -0.4748 -0.0254 -0.6204 -0.0029
                                           -0.0002  0.0004  0.0121 -0.0010  0.0167
    16. (0.84878) BD ( 2) C   5 - C  15  
                ( 51.60%)   0.7183* C   5 s(  0.06%)p99.99( 99.90%)d 0.67(  0.04%)
                                           -0.0011  0.0240  0.0048  0.0031 -0.0722
                                            0.0009  0.9956 -0.0180 -0.0417  0.0200
                                            0.0028  0.0010  0.0082 -0.0142 -0.0116
                ( 48.40%)   0.6957* C  15 s(  0.05%)p99.99( 99.91%)d 0.86(  0.04%)
                                           -0.0009  0.0218  0.0041  0.0031 -0.0544
                                           -0.0012  0.8039 -0.0259 -0.5909 -0.0057
                                            0.0006 -0.0008 -0.0192 -0.0029  0.0074
    17. (0.97863) BD ( 1) C   6 - C   7  
                ( 49.87%)   0.7062* C   6 s( 30.05%)p 2.33( 69.90%)d 0.00(  0.06%)
                                           -0.0003  0.5481  0.0063 -0.0008 -0.3907
                                            0.0193  0.1466 -0.0051 -0.7240 -0.0169
                                           -0.0053  0.0191 -0.0101  0.0071  0.0039
                ( 50.13%)   0.7081* C   7 s( 29.26%)p 2.42( 70.68%)d 0.00(  0.06%)
                                           -0.0002  0.5409  0.0077 -0.0014  0.7240
                                            0.0097 -0.3109 -0.0075  0.2925 -0.0187
                                           -0.0061  0.0199 -0.0081  0.0090 -0.0012
    18. (0.99197) BD ( 1) C   6 - C  50  
                ( 50.31%)   0.7093* C   6 s( 38.89%)p 1.57( 61.07%)d 0.00(  0.04%)
                                           -0.0001  0.6235 -0.0107  0.0016  0.7260
                                            0.0210  0.2556 -0.0129  0.1328 -0.0067
                                            0.0166  0.0083  0.0045  0.0049 -0.0066
                ( 49.69%)   0.7049* C  50 s( 37.77%)p 1.65( 62.18%)d 0.00(  0.05%)
                                           -0.0002  0.6145 -0.0106  0.0018 -0.3839
                                            0.0104 -0.6155 -0.0272 -0.3076 -0.0133
                                            0.0173  0.0088  0.0053  0.0042 -0.0069
    19. (0.82145) BD ( 2) C   6 - C  50  
                ( 44.51%)   0.6672* C   6 s(  0.11%)p99.99( 99.85%)d 0.41(  0.04%)
                                            0.0009 -0.0326 -0.0035 -0.0036  0.3930
                                           -0.0285 -0.8244  0.0093 -0.4043  0.0029
                                            0.0040  0.0022 -0.0143  0.0147  0.0022
                ( 55.49%)   0.7449* C  50 s(  0.02%)p99.99( 99.94%)d 3.05(  0.05%)
                                            0.0024 -0.0067 -0.0101 -0.0023  0.8693
                                           -0.0235 -0.4420  0.0254 -0.2169  0.0126
                                            0.0107  0.0049  0.0001 -0.0161  0.0094
    20. (0.97639) BD ( 1) C   7 - C   8  
                ( 50.14%)   0.7081* C   7 s( 31.57%)p 2.17( 68.38%)d 0.00(  0.05%)
                                            0.0000  0.5618  0.0063 -0.0002 -0.6824
                                           -0.0032 -0.4197 -0.0002  0.2037 -0.0202
                                            0.0105 -0.0163 -0.0101  0.0063 -0.0035
                ( 49.86%)   0.7061* C   8 s( 29.28%)p 2.41( 70.67%)d 0.00(  0.05%)
                                           -0.0003  0.5410  0.0104 -0.0013  0.4643
                                           -0.0258  0.3249 -0.0075 -0.6201 -0.0193
                                            0.0110 -0.0140 -0.0125  0.0057  0.0003
    21. (0.99071) BD ( 1) C   7 - C  40  
                ( 50.12%)   0.7080* C   7 s( 38.98%)p 1.56( 60.98%)d 0.00(  0.04%)
                                           -0.0002  0.6242 -0.0117  0.0021 -0.0098
                                           -0.0044  0.6273  0.0042 -0.4642 -0.0254
                                           -0.0004 -0.0002 -0.0108 -0.0155 -0.0074
                ( 49.88%)   0.7062* C  40 s( 39.17%)p 1.55( 60.79%)d 0.00(  0.04%)
                                           -0.0002  0.6258 -0.0114  0.0020 -0.0200
                                           -0.0043 -0.7789 -0.0175 -0.0130 -0.0183
                                            0.0004 -0.0004 -0.0099 -0.0156 -0.0092
    22. (0.85631) BD ( 2) C   7 - C  40  
                ( 53.99%)   0.7348* C   7 s(  0.05%)p99.99( 99.92%)d 0.81(  0.04%)
                                           -0.0010  0.0205  0.0058  0.0031 -0.0955
                                            0.0008  0.5768  0.0027  0.8103 -0.0276
                                            0.0008  0.0000  0.0181 -0.0070  0.0004
                ( 46.01%)   0.6783* C  40 s(  0.09%)p99.99( 99.86%)d 0.56(  0.05%)
                                           -0.0007  0.0293  0.0028  0.0033 -0.0865
                                           -0.0011  0.0098 -0.0223  0.9951 -0.0155
                                            0.0000  0.0016 -0.0116  0.0034  0.0184
    23. (0.97351) BD ( 1) C   9 - C  10  
                ( 49.82%)   0.7058* C   9 s( 30.09%)p 2.32( 69.86%)d 0.00(  0.06%)
                                            0.0000  0.5485  0.0059 -0.0007  0.7053
                                            0.0049 -0.4466  0.0133  0.0375  0.0105
                                           -0.0183 -0.0074  0.0021  0.0014 -0.0125
                ( 50.18%)   0.7084* C  10 s( 29.19%)p 2.42( 70.76%)d 0.00(  0.05%)
                                           -0.0003  0.5402  0.0098 -0.0010 -0.4459
                                            0.0325  0.6674  0.0067  0.2490  0.0161
                                           -0.0176 -0.0033  0.0070 -0.0007 -0.0113
    24. (0.97379) BD ( 1) C   9 - C  12  
                ( 49.77%)   0.7055* C   9 s( 29.95%)p 2.34( 70.00%)d 0.00(  0.06%)
                                            0.0000  0.5472  0.0059 -0.0007 -0.7083
                                           -0.0048 -0.4434  0.0132  0.0357  0.0106
                                            0.0183  0.0075  0.0021  0.0017 -0.0125
                ( 50.23%)   0.7087* C  12 s( 29.23%)p 2.42( 70.72%)d 0.00(  0.05%)
                                           -0.0003  0.5406  0.0097 -0.0010  0.4502
                                           -0.0324  0.6643  0.0069  0.2486  0.0161
                                            0.0177  0.0033  0.0069 -0.0004 -0.0113
    25. (0.98644) BD ( 1) C   9 - C  26  
                ( 49.17%)   0.7012* C   9 s( 39.83%)p 1.51( 60.13%)d 0.00(  0.04%)
                                            0.0000  0.6310 -0.0121  0.0021  0.0013
                                            0.0000  0.7707  0.0167 -0.0830  0.0125
                                            0.0000  0.0000 -0.0106 -0.0150 -0.0068
                ( 50.83%)   0.7130* C  26 s( 39.45%)p 1.53( 60.51%)d 0.00(  0.04%)
                                           -0.0003  0.6280 -0.0052  0.0022 -0.0065
                                           -0.0002 -0.6756 -0.0021  0.3852  0.0173
                                            0.0002  0.0000 -0.0108 -0.0141 -0.0075
    26. (0.85993) BD ( 2) C   9 - C  26  
                ( 48.69%)   0.6978* C   9 s(  0.02%)p99.99( 99.94%)d 2.10(  0.04%)
                                            0.0004  0.0125 -0.0041 -0.0027 -0.0011
                                           -0.0002  0.0971 -0.0160  0.9949 -0.0030
                                            0.0000  0.0001  0.0089 -0.0056 -0.0164
                ( 51.31%)   0.7163* C  26 s(  0.00%)p 1.00( 99.97%)d 0.00(  0.03%)
                                            0.0002 -0.0017  0.0023 -0.0024 -0.0018
                                           -0.0003  0.4938  0.0139  0.8692 -0.0132
                                           -0.0001 -0.0001 -0.0161  0.0043  0.0007
    27. (0.97270) BD ( 1) C  10 - C  11  
                ( 50.20%)   0.7086* C  10 s( 28.72%)p 2.48( 71.23%)d 0.00(  0.05%)
                                           -0.0003  0.5358  0.0103 -0.0009 -0.4629
                                            0.0308 -0.6182 -0.0178 -0.3385  0.0055
                                            0.0142  0.0109  0.0107  0.0017 -0.0079
                ( 49.80%)   0.7057* C  11 s( 29.84%)p 2.35( 70.11%)d 0.00(  0.06%)
                                            0.0000  0.5462  0.0059 -0.0009  0.7074
                                            0.0034  0.2633 -0.0175  0.3619 -0.0033
                                            0.0177  0.0086  0.0103  0.0061 -0.0045
    28. (0.98963) BD ( 1) C  10 - C  16  
                ( 50.19%)   0.7085* C  10 s( 41.90%)p 1.39( 58.06%)d 0.00(  0.03%)
                                           -0.0001  0.6470 -0.0193  0.0017  0.7567
                                            0.0063 -0.0468 -0.0042  0.0755  0.0118
                                           -0.0014  0.0011 -0.0003  0.0160 -0.0092
                ( 49.81%)   0.7057* C  16 s( 41.40%)p 1.41( 58.56%)d 0.00(  0.04%)
                                           -0.0001  0.6431 -0.0196  0.0027 -0.7633
                                           -0.0098  0.0390 -0.0033 -0.0367  0.0085
                                           -0.0034  0.0048 -0.0005  0.0160 -0.0090
    29. (0.89570) BD ( 2) C  10 - C  16  
                ( 49.23%)   0.7016* C  10 s(  0.00%)p 1.00( 99.96%)d 0.00(  0.04%)
                                            0.0002 -0.0021 -0.0008 -0.0019 -0.1139
                                           -0.0038 -0.4116 -0.0012  0.9040  0.0034
                                           -0.0077  0.0162 -0.0003 -0.0050  0.0023
                ( 50.77%)   0.7126* C  16 s(  0.09%)p99.99( 99.88%)d 0.41(  0.04%)
                                            0.0009  0.0285 -0.0082 -0.0023 -0.0414
                                            0.0032 -0.4337  0.0014  0.8994 -0.0022
                                            0.0074 -0.0163  0.0043  0.0017 -0.0048
    30. (0.97289) BD ( 1) C  11 - C  12  
                ( 49.80%)   0.7057* C  11 s( 29.84%)p 2.35( 70.10%)d 0.00(  0.06%)
                                            0.0000  0.5462  0.0059 -0.0009 -0.7062
                                           -0.0035  0.2681 -0.0175  0.3606 -0.0033
                                           -0.0178 -0.0085  0.0103  0.0058 -0.0045
                ( 50.20%)   0.7086* C  12 s( 28.68%)p 2.48( 71.27%)d 0.00(  0.05%)
                                           -0.0003  0.5355  0.0102 -0.0010  0.4590
                                           -0.0309 -0.6218 -0.0176 -0.3378  0.0054
                                           -0.0143 -0.0107  0.0108  0.0016 -0.0080
    31. (0.98962) BD ( 1) C  12 - C  22  
                ( 50.21%)   0.7086* C  12 s( 41.90%)p 1.39( 58.06%)d 0.00(  0.03%)
                                           -0.0001  0.6470 -0.0193  0.0017 -0.7571
                                           -0.0063 -0.0414 -0.0042  0.0738  0.0118
                                            0.0012 -0.0010 -0.0003  0.0160 -0.0092
                ( 49.79%)   0.7056* C  22 s( 41.40%)p 1.41( 58.57%)d 0.00(  0.04%)
                                           -0.0001  0.6431 -0.0196  0.0027  0.7636
                                            0.0098  0.0340 -0.0034 -0.0359  0.0085
                                            0.0032 -0.0048 -0.0004  0.0161 -0.0090
    32. (0.89545) BD ( 2) C  12 - C  22  
                ( 49.38%)   0.7027* C  12 s(  0.00%)p 1.00( 99.96%)d 0.00(  0.03%)
                                            0.0002 -0.0013 -0.0007 -0.0019  0.1095
                                            0.0038 -0.4117 -0.0012  0.9045  0.0033
                                            0.0077 -0.0161 -0.0001 -0.0048  0.0022
                ( 50.62%)   0.7115* C  22 s(  0.09%)p99.99( 99.87%)d 0.41(  0.04%)
                                            0.0009  0.0288 -0.0083 -0.0024  0.0373
                                           -0.0032 -0.4335  0.0015  0.8997 -0.0021
                                           -0.0075  0.0165  0.0042  0.0016 -0.0048
    33. (0.97918) BD ( 1) C  13 - C  14  
                ( 49.84%)   0.7060* C  13 s( 29.69%)p 2.37( 70.25%)d 0.00(  0.06%)
                                           -0.0002  0.5449  0.0066 -0.0013  0.7101
                                            0.0102 -0.4435  0.0058 -0.0314  0.0199
                                           -0.0169 -0.0114  0.0053  0.0033 -0.0113
                ( 50.16%)   0.7082* C  14 s( 30.38%)p 2.29( 69.57%)d 0.00(  0.05%)
                                           -0.0002  0.5512  0.0062 -0.0006 -0.3896
                                            0.0178  0.5607  0.0057  0.4784  0.0177
                                           -0.0163 -0.0110  0.0086 -0.0007 -0.0084
    34. (0.97594) BD ( 1) C  13 - C  16  
                ( 49.86%)   0.7061* C  13 s( 31.04%)p 2.22( 68.91%)d 0.00(  0.06%)
                                            0.0000  0.5571  0.0061 -0.0004 -0.7000
                                           -0.0035 -0.4408  0.0120  0.0667  0.0158
                                            0.0178  0.0076  0.0033  0.0024 -0.0126
                ( 50.14%)   0.7081* C  16 s( 29.10%)p 2.43( 70.85%)d 0.00(  0.05%)
                                           -0.0003  0.5393  0.0110 -0.0013  0.4720
                                           -0.0258  0.6252  0.0050  0.3063  0.0182
                                            0.0172  0.0058  0.0068 -0.0004 -0.0115
    35. (0.99053) BD ( 1) C  13 - C  30  
                ( 49.85%)   0.7060* C  13 s( 39.04%)p 1.56( 60.91%)d 0.00(  0.04%)
                                           -0.0002  0.6247 -0.0121  0.0021  0.0076
                                           -0.0037  0.7799  0.0182  0.0082  0.0186
                                            0.0005  0.0001 -0.0100 -0.0157 -0.0090
                ( 50.15%)   0.7082* C  30 s( 39.27%)p 1.55( 60.69%)d 0.00(  0.04%)
                                           -0.0002  0.6265 -0.0115  0.0022 -0.0321
                                           -0.0053 -0.6256 -0.0039  0.4624  0.0258
                                            0.0014 -0.0001 -0.0110 -0.0152 -0.0076
    36. (0.85950) BD ( 2) C  13 - C  30  
                ( 47.28%)   0.6876* C  13 s(  0.06%)p99.99( 99.89%)d 0.73(  0.05%)
                                            0.0008 -0.0247 -0.0046 -0.0034  0.0692
                                           -0.0006  0.0093 -0.0213  0.9966 -0.0173
                                            0.0002  0.0010  0.0112 -0.0034 -0.0182
                ( 52.72%)   0.7261* C  30 s(  0.04%)p99.99( 99.92%)d 1.11(  0.04%)
                                            0.0010 -0.0183 -0.0052 -0.0031  0.0981
                                           -0.0012  0.5753  0.0038  0.8111 -0.0269
                                            0.0009  0.0006 -0.0189  0.0073 -0.0002
    37. (0.97933) BD ( 1) C  14 - C  15  
                ( 50.20%)   0.7085* C  14 s( 30.56%)p 2.27( 69.39%)d 0.00(  0.05%)
                                           -0.0002  0.5528  0.0059 -0.0006 -0.4172
                                            0.0175 -0.7044 -0.0179 -0.1514  0.0058
                                            0.0187  0.0064  0.0090  0.0017 -0.0073
                ( 49.80%)   0.7057* C  15 s( 29.60%)p 2.38( 70.34%)d 0.00(  0.06%)
                                           -0.0002  0.5440  0.0065 -0.0012  0.7271
                                            0.0098  0.2688 -0.0196  0.3194  0.0077
                                            0.0190  0.0067  0.0086  0.0075 -0.0071
    38. (0.99188) BD ( 1) C  14 - C  51  
                ( 50.66%)   0.7117* C  14 s( 38.82%)p 1.57( 61.13%)d 0.00(  0.04%)
                                           -0.0001  0.6230 -0.0099  0.0016  0.7289
                                            0.0209  0.1133 -0.0065 -0.2579  0.0122
                                            0.0077 -0.0160 -0.0051  0.0084  0.0000
                ( 49.34%)   0.7024* C  51 s( 37.72%)p 1.65( 62.23%)d 0.00(  0.05%)
                                           -0.0002  0.6141 -0.0110  0.0018 -0.3758
                                            0.0104 -0.3035 -0.0135  0.6228  0.0269
                                            0.0088 -0.0182 -0.0049  0.0076  0.0003
    39. (0.84037) BD ( 2) C  14 - C  51  
                ( 53.30%)   0.7300* C  14 s(  0.05%)p99.99( 99.92%)d 0.61(  0.03%)
                                            0.0011 -0.0223 -0.0042 -0.0031  0.3771
                                           -0.0266 -0.4189  0.0075  0.8249 -0.0145
                                            0.0022 -0.0039  0.0122  0.0032 -0.0119
                ( 46.70%)   0.6834* C  51 s(  0.07%)p99.99( 99.87%)d 0.91(  0.06%)
                                            0.0020 -0.0234 -0.0104 -0.0024  0.8684
                                           -0.0179 -0.2304  0.0143  0.4362 -0.0281
                                            0.0054 -0.0099 -0.0024 -0.0179  0.0125
    40. (0.97652) BD ( 1) C  15 - C  16  
                ( 49.87%)   0.7062* C  15 s( 31.36%)p 2.19( 68.58%)d 0.00(  0.06%)
                                            0.0000  0.5600  0.0058 -0.0004 -0.6835
                                           -0.0046  0.2350 -0.0196  0.4038 -0.0002
                                           -0.0170 -0.0098  0.0108  0.0055 -0.0043
                ( 50.13%)   0.7080* C  16 s( 29.28%)p 2.41( 70.67%)d 0.00(  0.05%)
                                           -0.0004  0.5410  0.0107 -0.0013  0.4379
                                           -0.0261 -0.6470 -0.0162 -0.3089  0.0066
                                           -0.0148 -0.0099  0.0124  0.0013 -0.0058
    41. (0.97526) BD ( 1) C  17 - C  18  
                ( 50.13%)   0.7080* C  17 s( 31.13%)p 2.21( 68.82%)d 0.00(  0.05%)
                                            0.0000 -0.5579 -0.0066  0.0004 -0.6806
                                           -0.0024  0.0873  0.0158  0.4658 -0.0137
                                           -0.0061  0.0183  0.0026 -0.0110 -0.0057
                ( 49.87%)   0.7062* C  18 s( 28.84%)p 2.47( 71.11%)d 0.00(  0.05%)
                                            0.0004 -0.5369 -0.0108  0.0014  0.4501
                                           -0.0264  0.2818  0.0196 -0.6542 -0.0049
                                           -0.0041  0.0173  0.0061 -0.0096 -0.0081
    42. (0.97968) BD ( 1) C  17 - C  20  
                ( 50.09%)   0.7078* C  17 s( 29.87%)p 2.35( 70.07%)d 0.00(  0.06%)
                                           -0.0002  0.5465  0.0063 -0.0012 -0.7273
                                           -0.0105  0.0269 -0.0183 -0.4129  0.0050
                                           -0.0115  0.0170 -0.0048  0.0117  0.0015
                ( 49.91%)   0.7064* C  20 s( 30.78%)p 2.25( 69.16%)d 0.00(  0.06%)
                                           -0.0002  0.5548  0.0050 -0.0006  0.4023
                                           -0.0176 -0.4846 -0.0170  0.5425  0.0080
                                           -0.0120  0.0159 -0.0090  0.0080  0.0044
    43. (0.99061) BD ( 1) C  17 - C  23  
                ( 50.11%)   0.7079* C  17 s( 38.79%)p 1.58( 61.17%)d 0.00(  0.04%)
                                           -0.0002  0.6227 -0.0115  0.0020  0.0253
                                            0.0059  0.0156 -0.0180  0.7811  0.0175
                                            0.0006  0.0006  0.0108 -0.0010  0.0172
                ( 49.89%)   0.7063* C  23 s( 38.84%)p 1.57( 61.12%)d 0.00(  0.04%)
                                           -0.0002  0.6231 -0.0117  0.0020  0.0163
                                            0.0048 -0.4744 -0.0254 -0.6206 -0.0029
                                            0.0002 -0.0004  0.0121 -0.0010  0.0167
    44. (0.84820) BD ( 2) C  17 - C  23  
                ( 51.49%)   0.7176* C  17 s(  0.06%)p99.99( 99.90%)d 0.69(  0.04%)
                                           -0.0011  0.0238  0.0048  0.0031  0.0789
                                           -0.0011  0.9951 -0.0179 -0.0420  0.0200
                                           -0.0027 -0.0010  0.0082 -0.0143 -0.0116
                ( 48.51%)   0.6965* C  23 s(  0.05%)p99.99( 99.91%)d 0.89(  0.04%)
                                           -0.0009  0.0214  0.0041  0.0031  0.0607
                                            0.0010  0.8038 -0.0260 -0.5905 -0.0056
                                           -0.0006  0.0006 -0.0192 -0.0030  0.0074
    45. (0.97637) BD ( 1) C  18 - C  19  
                ( 49.87%)   0.7062* C  18 s( 29.28%)p 2.41( 70.67%)d 0.00(  0.05%)
                                           -0.0003  0.5410  0.0104 -0.0013 -0.4610
                                            0.0258  0.3281 -0.0077 -0.6209 -0.0192
                                           -0.0111  0.0139 -0.0126  0.0055  0.0003
                ( 50.13%)   0.7080* C  19 s( 31.57%)p 2.17( 68.37%)d 0.00(  0.05%)
                                            0.0000  0.5619  0.0063 -0.0002  0.6792
                                            0.0032 -0.4242 -0.0002  0.2049 -0.0202
                                           -0.0105  0.0162 -0.0103  0.0061 -0.0035
    46. (0.97861) BD ( 1) C  19 - C  20  
                ( 50.12%)   0.7080* C  19 s( 29.26%)p 2.42( 70.68%)d 0.00(  0.06%)
                                           -0.0002  0.5409  0.0077 -0.0014 -0.7266
                                           -0.0097 -0.3059 -0.0074  0.2913 -0.0187
                                            0.0060 -0.0200 -0.0080  0.0091 -0.0013
                ( 49.88%)   0.7062* C  20 s( 30.05%)p 2.33( 69.90%)d 0.00(  0.06%)
                                           -0.0003  0.5481  0.0063 -0.0008  0.3928
                                           -0.0193  0.1440 -0.0050 -0.7234 -0.0169
                                            0.0052 -0.0192 -0.0099  0.0072  0.0038
    47. (0.99069) BD ( 1) C  19 - C  43  
                ( 50.10%)   0.7078* C  19 s( 38.97%)p 1.56( 60.99%)d 0.00(  0.04%)
                                           -0.0002  0.6242 -0.0117  0.0021  0.0148
                                            0.0045  0.6274  0.0043 -0.4641 -0.0255
                                            0.0007  0.0001 -0.0108 -0.0155 -0.0075
                ( 49.90%)   0.7064* C  43 s( 39.18%)p 1.55( 60.78%)d 0.00(  0.04%)
                                           -0.0002  0.6258 -0.0114  0.0020  0.0147
                                            0.0042 -0.7789 -0.0175 -0.0128 -0.0183
                                           -0.0002  0.0003 -0.0099 -0.0156 -0.0092
    48. (0.85596) BD ( 2) C  19 - C  43  
                ( 53.88%)   0.7340* C  19 s(  0.05%)p99.99( 99.92%)d 0.82(  0.04%)
                                           -0.0010  0.0204  0.0058  0.0031  0.0980
                                           -0.0008  0.5761  0.0028  0.8105 -0.0275
                                           -0.0007  0.0001  0.0181 -0.0070  0.0004
                ( 46.12%)   0.6791* C  43 s(  0.09%)p99.99( 99.86%)d 0.55(  0.05%)
                                           -0.0007  0.0295  0.0028  0.0033  0.0855
                                            0.0010  0.0096 -0.0224  0.9952 -0.0156
                                            0.0000 -0.0018 -0.0116  0.0034  0.0184
    49. (0.99196) BD ( 1) C  20 - C  52  
                ( 50.30%)   0.7092* C  20 s( 38.88%)p 1.57( 61.08%)d 0.00(  0.04%)
                                           -0.0001  0.6234 -0.0107  0.0016 -0.7244
                                           -0.0211  0.2609 -0.0128  0.1318 -0.0068
                                           -0.0167 -0.0083  0.0045  0.0047 -0.0066
                ( 49.70%)   0.7050* C  52 s( 37.78%)p 1.65( 62.17%)d 0.00(  0.05%)
                                           -0.0002  0.6146 -0.0106  0.0018  0.3805
                                           -0.0106 -0.6178 -0.0272 -0.3069 -0.0133
                                           -0.0174 -0.0088  0.0053  0.0040 -0.0069
    50. (0.82134) BD ( 2) C  20 - C  52  
                ( 44.50%)   0.6671* C  20 s(  0.11%)p99.99( 99.85%)d 0.42(  0.04%)
                                           -0.0009  0.0323  0.0035  0.0036  0.3983
                                           -0.0286  0.8216 -0.0090  0.4048 -0.0029
                                            0.0042  0.0023  0.0143 -0.0146 -0.0021
                ( 55.50%)   0.7450* C  52 s(  0.02%)p99.99( 99.94%)d 3.12(  0.05%)
                                           -0.0024  0.0064  0.0101  0.0023  0.8717
                                           -0.0237  0.4364 -0.0253  0.2183 -0.0127
                                            0.0104  0.0049 -0.0001  0.0162 -0.0094
    51. (0.97594) BD ( 1) C  21 - C  22  
                ( 49.87%)   0.7062* C  21 s( 31.04%)p 2.22( 68.90%)d 0.00(  0.06%)
                                            0.0000  0.5571  0.0062 -0.0004  0.6968
                                            0.0036 -0.4456  0.0119  0.0674  0.0158
                                           -0.0178 -0.0076  0.0033  0.0022 -0.0127
                ( 50.13%)   0.7080* C  22 s( 29.10%)p 2.43( 70.85%)d 0.00(  0.05%)
                                           -0.0003  0.5393  0.0110 -0.0013 -0.4682
                                            0.0258  0.6286  0.0048  0.3052  0.0183
                                           -0.0172 -0.0057  0.0068 -0.0006 -0.0116
    52. (0.97911) BD ( 1) C  21 - C  24  
                ( 49.85%)   0.7060* C  21 s( 29.70%)p 2.37( 70.24%)d 0.00(  0.06%)
                                           -0.0002  0.5449  0.0066 -0.0013 -0.7132
                                           -0.0102 -0.4385  0.0059 -0.0321  0.0199
                                            0.0168  0.0115  0.0052  0.0035 -0.0113
                ( 50.15%)   0.7082* C  24 s( 30.37%)p 2.29( 69.58%)d 0.00(  0.05%)
                                           -0.0002  0.5511  0.0062 -0.0006  0.3923
                                           -0.0178  0.5579  0.0058  0.4796  0.0176
                                            0.0163  0.0111  0.0086 -0.0005 -0.0084
    53. (0.99047) BD ( 1) C  21 - C  34  
                ( 49.84%)   0.7060* C  21 s( 39.04%)p 1.56( 60.92%)d 0.00(  0.04%)
                                           -0.0002  0.6247 -0.0121  0.0021 -0.0021
                                            0.0038  0.7800  0.0182  0.0065  0.0186
                                           -0.0003 -0.0002 -0.0100 -0.0157 -0.0090
                ( 50.16%)   0.7082* C  34 s( 39.30%)p 1.54( 60.65%)d 0.00(  0.04%)
                                           -0.0002  0.6268 -0.0115  0.0022  0.0274
                                            0.0052 -0.6264 -0.0041  0.4611  0.0259
                                           -0.0012  0.0000 -0.0110 -0.0153 -0.0077
    54. (0.85905) BD ( 2) C  21 - C  34  
                ( 47.16%)   0.6868* C  21 s(  0.06%)p99.99( 99.89%)d 0.80(  0.05%)
                                            0.0008 -0.0236 -0.0046 -0.0034 -0.0700
                                            0.0006  0.0111 -0.0215  0.9966 -0.0172
                                           -0.0001 -0.0010  0.0112 -0.0035 -0.0183
                ( 52.84%)   0.7269* C  34 s(  0.03%)p99.99( 99.93%)d 1.45(  0.04%)
                                            0.0009 -0.0158 -0.0053 -0.0031 -0.0944
                                            0.0012  0.5762  0.0038  0.8110 -0.0268
                                           -0.0010 -0.0007 -0.0191  0.0073 -0.0003
    55. (0.97652) BD ( 1) C  22 - C  23  
                ( 50.12%)   0.7080* C  22 s( 29.28%)p 2.41( 70.67%)d 0.00(  0.05%)
                                           -0.0004  0.5410  0.0107 -0.0013 -0.4418
                                            0.0260 -0.6441 -0.0164 -0.3093  0.0066
                                            0.0148  0.0100  0.0124  0.0015 -0.0057
                ( 49.88%)   0.7063* C  23 s( 31.36%)p 2.19( 68.58%)d 0.00(  0.06%)
                                           -0.0001  0.5600  0.0058 -0.0004  0.6843
                                            0.0044  0.2305 -0.0196  0.4049 -0.0003
                                            0.0170  0.0099  0.0108  0.0057 -0.0043
    56. (0.97932) BD ( 1) C  23 - C  24  
                ( 49.79%)   0.7056* C  23 s( 29.59%)p 2.38( 70.35%)d 0.00(  0.06%)
                                           -0.0002  0.5439  0.0065 -0.0012 -0.7258
                                           -0.0100  0.2738 -0.0195  0.3182  0.0077
                                           -0.0191 -0.0067  0.0086  0.0072 -0.0071
                ( 50.21%)   0.7086* C  24 s( 30.58%)p 2.27( 69.37%)d 0.00(  0.05%)
                                           -0.0002  0.5530  0.0059 -0.0006  0.4127
                                           -0.0177 -0.7071 -0.0178 -0.1508  0.0058
                                           -0.0187 -0.0063  0.0090  0.0014 -0.0074
    57. (0.99188) BD ( 1) C  24 - C  53  
                ( 50.65%)   0.7117* C  24 s( 38.81%)p 1.58( 61.14%)d 0.00(  0.04%)
                                           -0.0001  0.6229 -0.0099  0.0016 -0.7279
                                           -0.0210  0.1182 -0.0064 -0.2589  0.0122
                                           -0.0078  0.0160 -0.0052  0.0082  0.0000
                ( 49.35%)   0.7025* C  53 s( 37.73%)p 1.65( 62.23%)d 0.00(  0.05%)
                                           -0.0002  0.6141 -0.0110  0.0018  0.3724
                                           -0.0105 -0.3061 -0.0135  0.6236  0.0269
                                           -0.0089  0.0181 -0.0050  0.0074  0.0003
    58. (0.83995) BD ( 2) C  24 - C  53  
                ( 53.22%)   0.7295* C  24 s(  0.05%)p99.99( 99.91%)d 0.59(  0.03%)
                                           -0.0011  0.0228  0.0042  0.0031  0.3813
                                           -0.0266  0.4168 -0.0072 -0.8240  0.0144
                                            0.0022 -0.0041 -0.0122 -0.0032  0.0119
                ( 46.78%)   0.6839* C  53 s(  0.07%)p99.99( 99.87%)d 0.88(  0.06%)
                                           -0.0020  0.0238  0.0104  0.0024  0.8706
                                           -0.0181  0.2249 -0.0141 -0.4345  0.0280
                                            0.0052 -0.0098  0.0025  0.0179 -0.0125
    59. (0.97971) BD ( 1) C  25 - C  26  
                ( 50.19%)   0.7085* C  25 s( 34.49%)p 1.90( 65.47%)d 0.00(  0.04%)
                                           -0.0002  0.5873 -0.0061  0.0009 -0.5460
                                            0.0136 -0.3584 -0.0120  0.4764  0.0279
                                            0.0118 -0.0108 -0.0106  0.0075 -0.0029
                ( 49.81%)   0.7057* C  26 s( 30.30%)p 2.30( 69.65%)d 0.00(  0.05%)
                                           -0.0001  0.5504  0.0008 -0.0009  0.7096
                                            0.0016  0.3828 -0.0030 -0.2149  0.0137
                                            0.0121 -0.0139 -0.0087  0.0057 -0.0052
    60. (0.98977) BD ( 1) C  25 - C  31  
                ( 49.76%)   0.7054* C  25 s( 42.31%)p 1.36( 57.65%)d 0.00(  0.04%)
                                           -0.0001  0.6496 -0.0339  0.0014  0.7567
                                            0.0313 -0.0408  0.0038  0.0339  0.0077
                                           -0.0033  0.0002 -0.0008  0.0169 -0.0100
                ( 50.24%)   0.7088* C  31 s( 42.05%)p 1.38( 57.91%)d 0.00(  0.04%)
                                           -0.0001  0.6480 -0.0240  0.0017 -0.7587
                                           -0.0119  0.0549  0.0083  0.0129  0.0071
                                            0.0001  0.0016 -0.0011  0.0167 -0.0087
    61. (0.91000) BD ( 2) C  25 - C  31  
                ( 55.68%)   0.7462* C  25 s(  0.00%)p 1.00( 99.97%)d 0.00(  0.03%)
                                            0.0003  0.0016 -0.0056 -0.0014  0.0138
                                           -0.0024  0.7924  0.0158  0.6092  0.0163
                                            0.0136  0.0077 -0.0026 -0.0001 -0.0003
                ( 44.32%)   0.6657* C  31 s(  0.06%)p99.99( 99.89%)d 0.88(  0.05%)
                                            0.0006  0.0236 -0.0042 -0.0010  0.0910
                                            0.0021  0.8582  0.0055  0.5041  0.0071
                                           -0.0169 -0.0144 -0.0035 -0.0011 -0.0010
    62. (0.96361) BD ( 1) C  25 - P  56  
                ( 62.22%)   0.7888* C  25 s( 22.93%)p 3.36( 77.00%)d 0.00(  0.06%)
                                            0.0005 -0.4778 -0.0324  0.0027  0.3563
                                           -0.0502 -0.4906  0.0142  0.6313 -0.0331
                                            0.0112 -0.0143  0.0170 -0.0016 -0.0047
                ( 37.78%)   0.6147* P  56 s( 22.35%)p 3.43( 76.65%)d 0.04(  1.00%)
                                            0.0000 -0.0006 -0.4726 -0.0128 -0.0003
                                           -0.0003 -0.6853 -0.0129  0.0000  0.2456
                                           -0.0171 -0.0002 -0.4852 -0.0268  0.0613
                                           -0.0649  0.0317 -0.0314 -0.0043
    63. (0.97780) BD ( 1) C  26 - C  27  
                ( 49.59%)   0.7042* C  26 s( 30.15%)p 2.32( 69.80%)d 0.00(  0.05%)
                                           -0.0002  0.5491  0.0002 -0.0010 -0.7040
                                            0.0017  0.3908 -0.0028 -0.2223  0.0134
                                           -0.0125  0.0140 -0.0092  0.0052 -0.0050
                ( 50.41%)   0.7100* C  27 s( 36.09%)p 1.77( 63.86%)d 0.00(  0.04%)
                                           -0.0004  0.6008 -0.0036  0.0008  0.5529
                                           -0.0154 -0.3496 -0.0125  0.4577  0.0294
                                           -0.0118  0.0108 -0.0105  0.0078 -0.0025
    64. (0.98947) BD ( 1) C  27 - C  33  
                ( 49.69%)   0.7049* C  27 s( 42.95%)p 1.33( 57.01%)d 0.00(  0.04%)
                                           -0.0002  0.6545 -0.0330  0.0014 -0.7532
                                           -0.0320 -0.0134  0.0045  0.0385  0.0084
                                            0.0025 -0.0005 -0.0005  0.0173 -0.0102
                ( 50.31%)   0.7093* C  33 s( 42.05%)p 1.38( 57.92%)d 0.00(  0.04%)
                                           -0.0001  0.6480 -0.0239  0.0015  0.7573
                                            0.0109  0.0701  0.0089  0.0231  0.0061
                                            0.0006 -0.0015 -0.0011  0.0169 -0.0087
    65. (0.90985) BD ( 2) C  27 - C  33  
                ( 56.16%)   0.7494* C  27 s(  0.10%)p99.99( 99.88%)d 0.25(  0.02%)
                                            0.0004 -0.0307 -0.0062 -0.0012 -0.0076
                                            0.0059  0.7698  0.0143  0.6369  0.0142
                                           -0.0137 -0.0073 -0.0014 -0.0010 -0.0005
                ( 43.84%)   0.6621* C  33 s(  0.01%)p99.99( 99.93%)d 3.52(  0.05%)
                                            0.0006  0.0114 -0.0043 -0.0009 -0.1044
                                           -0.0006  0.8509  0.0025  0.5141  0.0108
                                            0.0164  0.0156 -0.0033 -0.0015 -0.0010
    66. (0.96430) BD ( 1) C  27 - P  56  
                ( 56.77%)   0.7534* C  27 s( 20.58%)p 3.86( 79.36%)d 0.00(  0.07%)
                                           -0.0005  0.4526  0.0310 -0.0034  0.3533
                                           -0.0481  0.5327 -0.0153 -0.6175  0.0344
                                            0.0123 -0.0139 -0.0174 -0.0001  0.0035
                ( 43.23%)   0.6575* P  56 s( 28.94%)p 2.44( 70.47%)d 0.02(  0.59%)
                                            0.0000  0.0004  0.5378  0.0112 -0.0015
                                           -0.0002 -0.7076 -0.0035  0.0001 -0.0719
                                            0.0106  0.0002  0.4453  0.0186  0.0380
                                           -0.0516 -0.0278  0.0322  0.0037
    67. (0.97850) BD ( 1) C  28 - C  29  
                ( 50.25%)   0.7089* C  28 s( 29.21%)p 2.42( 70.73%)d 0.00(  0.06%)
                                           -0.0002  0.5404  0.0073 -0.0013  0.7355
                                            0.0097 -0.0618  0.0204  0.4024 -0.0057
                                           -0.0129  0.0165 -0.0056  0.0105  0.0012
                ( 49.75%)   0.7053* C  29 s( 30.02%)p 2.33( 69.92%)d 0.00(  0.06%)
                                           -0.0002  0.5479  0.0060 -0.0009 -0.3923
                                            0.0201  0.4924  0.0164 -0.5497 -0.0071
                                           -0.0124  0.0157 -0.0092  0.0077  0.0043
    68. (0.97744) BD ( 1) C  28 - C  31  
                ( 50.10%)   0.7078* C  28 s( 31.92%)p 2.13( 68.02%)d 0.00(  0.05%)
                                           -0.0001  0.5650  0.0065 -0.0002 -0.6646
                                           -0.0015  0.1179  0.0140  0.4737 -0.0107
                                            0.0054 -0.0186 -0.0022  0.0111  0.0057
                ( 49.90%)   0.7064* C  31 s( 28.88%)p 2.46( 71.07%)d 0.00(  0.05%)
                                           -0.0004  0.5372  0.0124 -0.0013  0.4704
                                           -0.0244  0.3047  0.0161 -0.6291 -0.0039
                                            0.0036 -0.0176 -0.0073  0.0096  0.0084
    69. (0.99084) BD ( 1) C  28 - C  41  
                ( 50.11%)   0.7079* C  28 s( 38.68%)p 1.58( 61.28%)d 0.00(  0.04%)
                                           -0.0002  0.6218 -0.0115  0.0020 -0.0312
                                           -0.0031 -0.0188  0.0168 -0.7816 -0.0189
                                            0.0009  0.0017  0.0112 -0.0013  0.0169
                ( 49.89%)   0.7063* C  41 s( 38.84%)p 1.57( 61.12%)d 0.00(  0.04%)
                                           -0.0002  0.6231 -0.0113  0.0018 -0.0053
                                           -0.0038  0.4868  0.0238  0.6113  0.0013
                                            0.0003  0.0002  0.0129 -0.0012  0.0161
    70. (0.84828) BD ( 2) C  28 - C  41  
                ( 54.51%)   0.7383* C  28 s(  0.05%)p99.99( 99.91%)d 0.75(  0.04%)
                                            0.0012 -0.0211 -0.0067 -0.0027  0.1243
                                            0.0025  0.9904 -0.0189 -0.0462  0.0186
                                           -0.0017  0.0005 -0.0071  0.0137  0.0115
                ( 45.49%)   0.6744* C  41 s(  0.15%)p99.99( 99.81%)d 0.31(  0.05%)
                                            0.0007 -0.0382 -0.0022 -0.0033  0.0932
                                            0.0027  0.7972 -0.0254 -0.5942 -0.0105
                                            0.0015 -0.0011  0.0194  0.0019 -0.0087
    71. (0.97895) BD ( 1) C  29 - C  30  
                ( 49.81%)   0.7057* C  29 s( 30.58%)p 2.27( 69.36%)d 0.00(  0.06%)
                                           -0.0002  0.5530  0.0056 -0.0005 -0.3980
                                            0.0185 -0.1293  0.0041  0.7195  0.0185
                                            0.0048 -0.0195 -0.0096  0.0074  0.0040
                ( 50.19%)   0.7085* C  30 s( 30.15%)p 2.32( 69.79%)d 0.00(  0.06%)
                                           -0.0002  0.5490  0.0068 -0.0012  0.7241
                                            0.0112  0.3003  0.0066 -0.2879  0.0180
                                            0.0058 -0.0200 -0.0078  0.0089 -0.0017
    72. (0.99206) BD ( 1) C  29 - C  48  
                ( 50.31%)   0.7093* C  29 s( 39.08%)p 1.56( 60.88%)d 0.00(  0.04%)
                                           -0.0001  0.6250 -0.0110  0.0016  0.7191
                                            0.0214 -0.2713  0.0125 -0.1321  0.0058
                                           -0.0169 -0.0081  0.0046  0.0039 -0.0066
                ( 49.69%)   0.7049* C  48 s( 37.86%)p 1.64( 62.09%)d 0.00(  0.05%)
                                           -0.0002  0.6152 -0.0108  0.0018 -0.3584
                                            0.0112  0.6294  0.0267  0.3087  0.0134
                                           -0.0176 -0.0084  0.0056  0.0029 -0.0070
    73. (0.83262) BD ( 2) C  29 - C  48  
                ( 44.43%)   0.6666* C  29 s(  0.12%)p99.99( 99.83%)d 0.37(  0.04%)
                                            0.0009 -0.0343 -0.0044 -0.0036  0.4124
                                           -0.0293  0.8161 -0.0077  0.4017 -0.0051
                                           -0.0047 -0.0019 -0.0127  0.0156  0.0037
                ( 55.57%)   0.7455* C  48 s(  0.02%)p99.99( 99.93%)d 2.12(  0.05%)
                                            0.0023 -0.0105 -0.0103 -0.0023  0.8851
                                           -0.0244  0.4142 -0.0254  0.2070 -0.0124
                                           -0.0088 -0.0051  0.0006 -0.0171  0.0091
    74. (0.97307) BD ( 1) C  30 - C  31  
                ( 49.84%)   0.7060* C  30 s( 30.39%)p 2.29( 69.55%)d 0.00(  0.05%)
                                            0.0000  0.5513  0.0069 -0.0005 -0.6812
                                           -0.0026  0.4319 -0.0019 -0.2110  0.0213
                                           -0.0106  0.0163 -0.0109  0.0059 -0.0034
                ( 50.16%)   0.7083* C  31 s( 28.86%)p 2.46( 71.09%)d 0.00(  0.05%)
                                           -0.0004  0.5370  0.0128 -0.0007  0.4397
                                           -0.0308 -0.4086  0.0136  0.5910  0.0154
                                           -0.0115  0.0139 -0.0129  0.0053 -0.0006
    75. (0.97698) BD ( 1) C  32 - C  33  
                ( 50.00%)   0.7071* C  32 s( 31.89%)p 2.13( 68.05%)d 0.00(  0.05%)
                                            0.0000 -0.5647 -0.0065  0.0002 -0.6644
                                           -0.0016 -0.1141 -0.0137 -0.4752  0.0106
                                            0.0054 -0.0187  0.0023 -0.0111 -0.0058
                ( 50.00%)   0.7071* C  33 s( 28.79%)p 2.47( 71.15%)d 0.00(  0.05%)
                                            0.0003 -0.5365 -0.0124  0.0013  0.4691
                                           -0.0237 -0.3135 -0.0159  0.6263  0.0045
                                            0.0035 -0.0175  0.0077 -0.0095 -0.0083
    76. (0.97851) BD ( 1) C  32 - C  35  
                ( 50.27%)   0.7090* C  32 s( 29.22%)p 2.42( 70.72%)d 0.00(  0.06%)
                                           -0.0002  0.5405  0.0073 -0.0013 -0.7368
                                           -0.0099 -0.0561  0.0203  0.4009 -0.0056
                                            0.0127 -0.0166 -0.0055  0.0107  0.0012
                ( 49.73%)   0.7052* C  35 s( 30.02%)p 2.33( 69.92%)d 0.00(  0.06%)
                                           -0.0002  0.5479  0.0059 -0.0009  0.3965
                                           -0.0199  0.4897  0.0166 -0.5491 -0.0072
                                            0.0123 -0.0158 -0.0091  0.0079  0.0043
    77. (0.99078) BD ( 1) C  32 - C  45  
                ( 50.10%)   0.7078* C  32 s( 38.69%)p 1.58( 61.26%)d 0.00(  0.04%)
                                           -0.0002  0.6219 -0.0116  0.0020  0.0327
                                            0.0031 -0.0173  0.0164 -0.7814 -0.0191
                                           -0.0009 -0.0016  0.0112 -0.0013  0.0169
                ( 49.90%)   0.7064* C  45 s( 38.81%)p 1.58( 61.15%)d 0.00(  0.04%)
                                           -0.0002  0.6229 -0.0114  0.0018  0.0075
                                            0.0039  0.4882  0.0235  0.6104  0.0013
                                           -0.0003 -0.0002  0.0129 -0.0013  0.0160
    78. (0.84935) BD ( 2) C  32 - C  45  
                ( 54.38%)   0.7374* C  32 s(  0.06%)p99.99( 99.91%)d 0.64(  0.04%)
                                            0.0011 -0.0230 -0.0063 -0.0027 -0.1176
                                           -0.0028  0.9912 -0.0190 -0.0458  0.0190
                                            0.0016 -0.0006 -0.0071  0.0136  0.0114
                ( 45.62%)   0.6754* C  45 s(  0.16%)p99.99( 99.80%)d 0.28(  0.04%)
                                            0.0007 -0.0397 -0.0018 -0.0033 -0.0863
                                           -0.0029  0.7972 -0.0257 -0.5951 -0.0106
                                           -0.0016  0.0012  0.0191  0.0017 -0.0087
    79. (0.97096) BD ( 1) C  33 - C  34  
                ( 50.32%)   0.7094* C  33 s( 28.99%)p 2.45( 70.96%)d 0.00(  0.05%)
                                           -0.0005  0.5383  0.0123 -0.0007 -0.4406
                                            0.0309 -0.4148  0.0132  0.5848  0.0158
                                            0.0113 -0.0137 -0.0128  0.0055 -0.0006
                ( 49.68%)   0.7049* C  34 s( 30.29%)p 2.30( 69.66%)d 0.00(  0.06%)
                                            0.0001  0.5503  0.0069 -0.0004  0.6857
                                            0.0028  0.4257 -0.0018 -0.2115  0.0210
                                            0.0103 -0.0167 -0.0108  0.0064 -0.0033
    80. (0.97862) BD ( 1) C  34 - C  35  
                ( 50.22%)   0.7086* C  34 s( 30.23%)p 2.31( 69.71%)d 0.00(  0.06%)
                                           -0.0002  0.5498  0.0069 -0.0012 -0.7206
                                           -0.0113  0.3056  0.0067 -0.2899  0.0179
                                           -0.0058  0.0200 -0.0080  0.0088 -0.0015
                ( 49.78%)   0.7056* C  35 s( 30.56%)p 2.27( 69.38%)d 0.00(  0.06%)
                                           -0.0002  0.5528  0.0056 -0.0006  0.3961
                                           -0.0184 -0.1319  0.0042  0.7203  0.0183
                                           -0.0049  0.0195 -0.0098  0.0074  0.0039
    81. (0.99205) BD ( 1) C  35 - C  54  
                ( 50.31%)   0.7093* C  35 s( 39.09%)p 1.56( 60.87%)d 0.00(  0.04%)
                                           -0.0001  0.6251 -0.0110  0.0016 -0.7212
                                           -0.0213 -0.2652  0.0126 -0.1325  0.0058
                                            0.0168  0.0081  0.0045  0.0041 -0.0066
                ( 49.69%)   0.7049* C  54 s( 37.86%)p 1.64( 62.09%)d 0.00(  0.05%)
                                           -0.0002  0.6152 -0.0108  0.0018  0.3610
                                           -0.0110  0.6275  0.0267  0.3096  0.0133
                                            0.0176  0.0085  0.0056  0.0031 -0.0069
    82. (0.83243) BD ( 2) C  35 - C  54  
                ( 44.43%)   0.6666* C  35 s(  0.13%)p99.99( 99.83%)d 0.35(  0.04%)
                                           -0.0009  0.0352  0.0043  0.0036  0.4064
                                           -0.0293 -0.8192  0.0080 -0.4012  0.0052
                                           -0.0045 -0.0019  0.0127 -0.0158 -0.0037
                ( 55.57%)   0.7454* C  54 s(  0.02%)p99.99( 99.93%)d 1.96(  0.05%)
                                           -0.0023  0.0114  0.0103  0.0023  0.8831
                                           -0.0243 -0.4196  0.0256 -0.2048  0.0124
                                           -0.0091 -0.0051 -0.0005  0.0170 -0.0090
    83. (0.97389) BD ( 1) C  36 - C  37  
                ( 49.57%)   0.7041* C  36 s( 29.64%)p 2.37( 70.30%)d 0.00(  0.06%)
                                            0.0001 -0.5444 -0.0068  0.0009 -0.7083
                                           -0.0036 -0.4472  0.0142  0.0310  0.0118
                                           -0.0186 -0.0083 -0.0026 -0.0022  0.0120
                ( 50.43%)   0.7101* C  37 s( 28.49%)p 2.51( 71.46%)d 0.00(  0.05%)
                                            0.0003 -0.5335 -0.0138  0.0010  0.4330
                                           -0.0349  0.6513  0.0024  0.3187  0.0123
                                           -0.0167 -0.0050 -0.0081  0.0011  0.0128
    84. (0.97442) BD ( 1) C  36 - C  39  
                ( 49.58%)   0.7041* C  36 s( 29.64%)p 2.37( 70.31%)d 0.00(  0.06%)
                                           -0.0001  0.5444  0.0068 -0.0009 -0.7053
                                           -0.0037  0.4520 -0.0142 -0.0327 -0.0119
                                           -0.0187 -0.0082  0.0026  0.0020 -0.0120
                ( 50.42%)   0.7101* C  39 s( 28.62%)p 2.49( 71.33%)d 0.00(  0.05%)
                                           -0.0003  0.5348  0.0139 -0.0008  0.4285
                                           -0.0351 -0.6702 -0.0023 -0.2814 -0.0115
                                           -0.0167 -0.0050  0.0082 -0.0010 -0.0125
    85. (0.97892) BD ( 1) C  37 - C  38  
                ( 49.55%)   0.7039* C  37 s( 30.17%)p 2.31( 69.78%)d 0.00(  0.05%)
                                           -0.0003  0.5493 -0.0011 -0.0014 -0.4687
                                            0.0282  0.6530  0.0246  0.2245  0.0006
                                           -0.0149 -0.0077  0.0088  0.0006 -0.0097
                ( 50.45%)   0.7103* C  38 s( 33.54%)p 1.98( 66.41%)d 0.00(  0.05%)
                                            0.0000  0.5790 -0.0113  0.0018  0.7054
                                            0.0300 -0.2754  0.0035 -0.2995 -0.0075
                                           -0.0176 -0.0077  0.0084  0.0042 -0.0063
    86. (0.82167) BD ( 2) C  37 - C  38  
                ( 28.52%)   0.5341* C  37 s(  0.25%)p99.99( 99.63%)d 0.48(  0.12%)
                                           -0.0007  0.0491 -0.0102 -0.0023 -0.0387
                                           -0.0007 -0.3849 -0.0037  0.9196  0.0304
                                            0.0112 -0.0221  0.0074  0.0136  0.0186
                ( 71.48%)   0.8454* C  38 s(  0.22%)p99.99( 99.76%)d 0.14(  0.03%)
                                           -0.0002  0.0429  0.0176  0.0005  0.0522
                                            0.0007 -0.6235 -0.0005  0.7784  0.0119
                                           -0.0031  0.0040 -0.0075 -0.0092 -0.0114
    87. (0.99002) BD ( 1) C  37 - C  42  
                ( 49.95%)   0.7068* C  37 s( 40.93%)p 1.44( 59.04%)d 0.00(  0.03%)
                                           -0.0001  0.6395 -0.0162  0.0017  0.7682
                                            0.0038  0.0119  0.0025  0.0032 -0.0091
                                            0.0007  0.0006  0.0005  0.0163 -0.0090
                ( 50.05%)   0.7074* C  42 s( 40.74%)p 1.45( 59.22%)d 0.00(  0.03%)
                                           -0.0001  0.6381 -0.0166  0.0028 -0.7679
                                           -0.0061  0.0156  0.0040 -0.0468 -0.0083
                                            0.0016 -0.0014 -0.0021  0.0166 -0.0080
    88. (0.97843) BD ( 1) C  38 - C  39  
                ( 50.26%)   0.7089* C  38 s( 33.93%)p 1.95( 66.02%)d 0.00(  0.05%)
                                            0.0000  0.5824 -0.0099  0.0018 -0.7051
                                           -0.0286 -0.3217  0.0053 -0.2421 -0.0069
                                            0.0174  0.0081  0.0077  0.0036 -0.0071
                ( 49.74%)   0.7053* C  39 s( 30.45%)p 2.28( 69.50%)d 0.00(  0.04%)
                                           -0.0003  0.5518 -0.0014 -0.0014  0.4723
                                           -0.0281  0.6213  0.0244  0.2909  0.0020
                                            0.0147  0.0078  0.0090  0.0015 -0.0089
    89. (0.97908) BD ( 1) C  38 - P  56  
                ( 65.05%)   0.8066* C  38 s( 32.24%)p 2.10( 67.71%)d 0.00(  0.04%)
                                           -0.0001  0.5677  0.0107 -0.0028  0.0000
                                           -0.0014  0.6559 -0.0251  0.4947 -0.0395
                                            0.0002  0.0002  0.0169 -0.0086  0.0093
                ( 34.95%)   0.5912* P  56 s( 23.93%)p 3.13( 74.94%)d 0.05(  1.14%)
                                            0.0000  0.0002  0.4891 -0.0067  0.0002
                                            0.0000 -0.0212 -0.0011  0.0000 -0.5110
                                            0.0149 -0.0001 -0.6967 -0.0465 -0.0079
                                            0.0026  0.0963 -0.0241  0.0382
    90. (0.99037) BD ( 1) C  39 - C  44  
                ( 50.00%)   0.7071* C  39 s( 40.75%)p 1.45( 59.22%)d 0.00(  0.03%)
                                           -0.0001  0.6382 -0.0156  0.0017 -0.7685
                                           -0.0036  0.0290  0.0026 -0.0259 -0.0101
                                           -0.0005 -0.0013  0.0003  0.0158 -0.0096
                ( 50.00%)   0.7071* C  44 s( 40.81%)p 1.45( 59.15%)d 0.00(  0.03%)
                                           -0.0002  0.6386 -0.0165  0.0027  0.7684
                                            0.0064  0.0032  0.0040 -0.0306 -0.0084
                                           -0.0019  0.0017 -0.0021  0.0166 -0.0080
    91. (0.91265) BD ( 2) C  39 - C  44  
                ( 38.12%)   0.6174* C  39 s(  0.01%)p 1.00( 99.93%)d 0.00(  0.07%)
                                            0.0001  0.0070  0.0033  0.0024 -0.0402
                                           -0.0050 -0.4036 -0.0028  0.9136  0.0085
                                            0.0111 -0.0234  0.0004  0.0017  0.0010
                ( 61.88%)   0.7866* C  44 s(  0.01%)p 1.00( 99.98%)d 0.00(  0.02%)
                                           -0.0008 -0.0061  0.0044  0.0015  0.0426
                                            0.0047 -0.4379  0.0022  0.8978 -0.0062
                                           -0.0052  0.0123 -0.0021  0.0008  0.0010
    92. (0.97671) BD ( 1) C  40 - C  42  
                ( 49.32%)   0.7023* C  40 s( 31.16%)p 2.21( 68.79%)d 0.00(  0.05%)
                                            0.0000  0.5582  0.0043 -0.0003 -0.6797
                                           -0.0044  0.4679 -0.0129 -0.0804 -0.0154
                                           -0.0180 -0.0064  0.0029  0.0008 -0.0128
                ( 50.68%)   0.7119* C  42 s( 29.05%)p 2.44( 70.91%)d 0.00(  0.05%)
                                           -0.0003  0.5388  0.0115 -0.0010  0.4560
                                           -0.0258 -0.6196 -0.0049 -0.3407 -0.0192
                                           -0.0176 -0.0039  0.0056 -0.0021 -0.0101
    93. (0.97867) BD ( 1) C  40 - C  49  
                ( 49.75%)   0.7053* C  40 s( 29.42%)p 2.40( 70.52%)d 0.00(  0.06%)
                                           -0.0002  0.5424  0.0070 -0.0014  0.7274
                                            0.0103  0.4168 -0.0056  0.0430 -0.0194
                                            0.0168  0.0120  0.0052  0.0042 -0.0113
                ( 50.25%)   0.7089* C  49 s( 30.40%)p 2.29( 69.55%)d 0.00(  0.05%)
                                           -0.0002  0.5513  0.0067 -0.0006 -0.4068
                                            0.0185 -0.5483 -0.0065 -0.4783 -0.0169
                                            0.0161  0.0114  0.0084  0.0005 -0.0083
    94. (0.97775) BD ( 1) C  41 - C  42  
                ( 49.44%)   0.7031* C  41 s( 31.64%)p 2.16( 68.31%)d 0.00(  0.05%)
                                           -0.0001  0.5624  0.0039 -0.0002 -0.6831
                                           -0.0041 -0.2041  0.0201 -0.4176  0.0018
                                            0.0153  0.0110  0.0106  0.0070 -0.0031
                ( 50.56%)   0.7111* C  42 s( 29.62%)p 2.37( 70.34%)d 0.00(  0.05%)
                                           -0.0004  0.5441  0.0101 -0.0011  0.4485
                                           -0.0256  0.6503  0.0178  0.2799 -0.0060
                                            0.0138  0.0117  0.0109  0.0013 -0.0038
    95. (0.97852) BD ( 1) C  41 - C  49  
                ( 49.88%)   0.7063* C  41 s( 29.22%)p 2.42( 70.72%)d 0.00(  0.06%)
                                           -0.0002  0.5405  0.0069 -0.0014  0.7236
                                            0.0100 -0.2917  0.0187 -0.3129 -0.0070
                                           -0.0197 -0.0064  0.0090  0.0065 -0.0071
                ( 50.12%)   0.7080* C  49 s( 30.37%)p 2.29( 69.58%)d 0.00(  0.05%)
                                           -0.0002  0.5511  0.0061 -0.0007 -0.3988
                                            0.0182  0.7158  0.0171  0.1539 -0.0048
                                           -0.0188 -0.0062  0.0091  0.0007 -0.0075
    96. (0.97683) BD ( 1) C  43 - C  44  
                ( 49.46%)   0.7032* C  43 s( 31.17%)p 2.21( 68.78%)d 0.00(  0.05%)
                                            0.0000  0.5583  0.0044 -0.0003  0.6828
                                            0.0043  0.4634 -0.0130 -0.0799 -0.0154
                                            0.0180  0.0065  0.0028  0.0010 -0.0127
                ( 50.54%)   0.7109* C  44 s( 29.26%)p 2.42( 70.70%)d 0.00(  0.05%)
                                           -0.0003  0.5408  0.0119 -0.0009 -0.4584
                                            0.0261 -0.6424 -0.0049 -0.2882 -0.0195
                                            0.0173  0.0047  0.0056 -0.0018 -0.0101
    97. (0.97865) BD ( 1) C  43 - C  46  
                ( 49.75%)   0.7053* C  43 s( 29.40%)p 2.40( 70.54%)d 0.00(  0.06%)
                                           -0.0002  0.5422  0.0070 -0.0014 -0.7248
                                           -0.0103  0.4217 -0.0055  0.0419 -0.0195
                                           -0.0169 -0.0120  0.0053  0.0040 -0.0113
                ( 50.25%)   0.7089* C  46 s( 30.41%)p 2.29( 69.54%)d 0.00(  0.05%)
                                           -0.0002  0.5514  0.0067 -0.0006  0.4037
                                           -0.0185 -0.5509 -0.0064 -0.4777 -0.0170
                                           -0.0161 -0.0113  0.0084  0.0003 -0.0083
    98. (0.97784) BD ( 1) C  44 - C  45  
                ( 50.38%)   0.7098* C  44 s( 29.79%)p 2.36( 70.16%)d 0.00(  0.05%)
                                           -0.0004  0.5457  0.0103 -0.0010 -0.4432
                                            0.0260  0.6282  0.0179  0.3310 -0.0063
                                           -0.0142 -0.0109  0.0109  0.0012 -0.0038
                ( 49.62%)   0.7044* C  45 s( 31.65%)p 2.16( 68.30%)d 0.00(  0.05%)
                                           -0.0001  0.5625  0.0040 -0.0002  0.6824
                                            0.0042 -0.2086  0.0199 -0.4165  0.0020
                                           -0.0154 -0.0110  0.0106  0.0068 -0.0031
    99. (0.97845) BD ( 1) C  45 - C  46  
                ( 49.93%)   0.7066* C  45 s( 29.23%)p 2.42( 70.71%)d 0.00(  0.06%)
                                           -0.0002  0.5406  0.0070 -0.0013 -0.7252
                                           -0.0098 -0.2861  0.0187 -0.3144 -0.0070
                                            0.0195  0.0066  0.0089  0.0068 -0.0071
                ( 50.07%)   0.7076* C  46 s( 30.36%)p 2.29( 69.58%)d 0.00(  0.05%)
                                           -0.0002  0.5510  0.0060 -0.0007  0.4034
                                           -0.0181  0.7131  0.0173  0.1547 -0.0048
                                            0.0187  0.0063  0.0091  0.0009 -0.0075
   100. (0.99168) BD ( 1) C  46 - C  55  
                ( 50.61%)   0.7114* C  46 s( 39.04%)p 1.56( 60.92%)d 0.00(  0.04%)
                                           -0.0001  0.6247 -0.0103  0.0017 -0.7192
                                           -0.0219 -0.1352  0.0056  0.2702 -0.0121
                                            0.0080 -0.0159 -0.0054  0.0080  0.0000
                ( 49.39%)   0.7028* C  55 s( 37.87%)p 1.64( 62.08%)d 0.00(  0.05%)
                                           -0.0002  0.6153 -0.0114  0.0019  0.3809
                                           -0.0110  0.3092  0.0134 -0.6157 -0.0268
                                            0.0092 -0.0181 -0.0052  0.0070  0.0002
   101. (0.82202) BD ( 2) C  46 - C  55  
                ( 54.67%)   0.7394* C  46 s(  0.01%)p99.99( 99.95%)d 2.48(  0.03%)
                                           -0.0011  0.0105  0.0033  0.0031  0.3956
                                           -0.0248 -0.4105  0.0069  0.8208 -0.0133
                                           -0.0025  0.0052 -0.0118 -0.0025  0.0122
                ( 45.33%)   0.6733* C  55 s(  0.05%)p99.99( 99.88%)d 1.19(  0.06%)
                                           -0.0020  0.0204  0.0104  0.0027  0.8657
                                           -0.0157 -0.2181  0.0135  0.4479 -0.0279
                                           -0.0051  0.0105  0.0027  0.0182 -0.0127
   102. (0.97898) BD ( 1) C  47 - C  48  
                ( 49.88%)   0.7063* C  47 s( 30.98%)p 2.23( 68.96%)d 0.00(  0.06%)
                                           -0.0002  0.5565  0.0064 -0.0008  0.2343
                                            0.0179  0.4636  0.0167  0.6474 -0.0089
                                           -0.0031  0.0034  0.0147 -0.0040  0.0181
                ( 50.12%)   0.7079* C  48 s( 30.87%)p 2.24( 69.07%)d 0.00(  0.06%)
                                           -0.0003  0.5556  0.0069 -0.0007  0.2095
                                            0.0189 -0.0306  0.0179 -0.8032 -0.0046
                                           -0.0033  0.0012  0.0098 -0.0018  0.0213
   103. (0.99167) BD ( 1) C  47 - C  49  
                ( 49.38%)   0.7027* C  47 s( 37.87%)p 1.64( 62.08%)d 0.00(  0.05%)
                                           -0.0002  0.6153 -0.0115  0.0019 -0.3777
                                            0.0111  0.3118  0.0133 -0.6163 -0.0269
                                           -0.0093  0.0181 -0.0053  0.0069  0.0003
                ( 50.62%)   0.7115* C  49 s( 39.04%)p 1.56( 60.92%)d 0.00(  0.04%)
                                           -0.0001  0.6248 -0.0104  0.0017  0.7178
                                            0.0219 -0.1401  0.0055  0.2713 -0.0121
                                           -0.0081  0.0158 -0.0055  0.0079  0.0001
   104. (0.82098) BD ( 2) C  47 - C  49  
                ( 45.16%)   0.6720* C  47 s(  0.06%)p99.99( 99.88%)d 1.16(  0.06%)
                                           -0.0020  0.0208  0.0104  0.0027 -0.8678
                                            0.0157 -0.2117  0.0133  0.4469 -0.0277
                                            0.0048 -0.0105  0.0028  0.0184 -0.0128
                ( 54.84%)   0.7406* C  49 s(  0.01%)p99.99( 99.95%)d 2.47(  0.03%)
                                           -0.0012  0.0105  0.0034  0.0031 -0.3996
                                            0.0247 -0.4076  0.0068  0.8202 -0.0133
                                            0.0026 -0.0054 -0.0118 -0.0023  0.0122
   105. (0.97884) BD ( 1) C  47 - C  50  
                ( 49.92%)   0.7066* C  47 s( 30.89%)p 2.24( 69.06%)d 0.00(  0.06%)
                                           -0.0002  0.5557  0.0066 -0.0009  0.2180
                                            0.0172 -0.8013 -0.0034  0.0168 -0.0187
                                            0.0001  0.0044 -0.0093 -0.0199 -0.0092
                ( 50.08%)   0.7077* C  50 s( 30.84%)p 2.24( 69.10%)d 0.00(  0.06%)
                                           -0.0003  0.5553  0.0071 -0.0008  0.2198
                                            0.0183  0.6513 -0.0078 -0.4667 -0.0171
                                            0.0018  0.0031 -0.0143 -0.0176 -0.0062
   106. (0.97885) BD ( 1) C  48 - C  51  
                ( 50.20%)   0.7085* C  48 s( 31.04%)p 2.22( 68.90%)d 0.00(  0.06%)
                                           -0.0003  0.5571  0.0071 -0.0008  0.2058
                                            0.0189 -0.6560  0.0084  0.4643  0.0170
                                           -0.0011 -0.0033 -0.0140 -0.0175 -0.0061
                ( 49.80%)   0.7057* C  51 s( 30.89%)p 2.24( 69.05%)d 0.00(  0.06%)
                                           -0.0002  0.5557  0.0066 -0.0008  0.2362
                                            0.0187  0.7960  0.0034 -0.0185  0.0187
                                            0.0006 -0.0045 -0.0093 -0.0198 -0.0093
   107. (0.97912) BD ( 1) C  50 - C  51  
                ( 50.16%)   0.7082* C  50 s( 31.17%)p 2.21( 68.77%)d 0.00(  0.06%)
                                           -0.0003  0.5583  0.0066 -0.0007  0.2166
                                            0.0185  0.0236 -0.0190  0.7997  0.0039
                                            0.0035 -0.0002  0.0098 -0.0017  0.0211
                ( 49.84%)   0.7060* C  51 s( 31.11%)p 2.21( 68.83%)d 0.00(  0.06%)
                                           -0.0002  0.5577  0.0062 -0.0007  0.2169
                                            0.0183 -0.4691 -0.0177 -0.6485  0.0079
                                            0.0036 -0.0024  0.0148 -0.0038  0.0183
   108. (0.97911) BD ( 1) C  52 - C  53  
                ( 50.16%)   0.7082* C  52 s( 31.18%)p 2.21( 68.76%)d 0.00(  0.06%)
                                            0.0003 -0.5584 -0.0066  0.0007  0.2177
                                            0.0187 -0.0252  0.0189 -0.7993 -0.0039
                                            0.0035 -0.0002 -0.0098  0.0018 -0.0211
                ( 49.84%)   0.7060* C  53 s( 31.11%)p 2.21( 68.83%)d 0.00(  0.06%)
                                            0.0002 -0.5577 -0.0062  0.0007  0.2190
                                            0.0184  0.4676  0.0176  0.6489 -0.0079
                                            0.0035 -0.0025 -0.0147  0.0038 -0.0183
   109. (0.97885) BD ( 1) C  52 - C  55  
                ( 50.06%)   0.7075* C  52 s( 30.83%)p 2.24( 69.12%)d 0.00(  0.06%)
                                            0.0003 -0.5552 -0.0071  0.0008  0.2146
                                            0.0184 -0.6528  0.0076  0.4671  0.0171
                                            0.0015  0.0032  0.0143  0.0177  0.0062
                ( 49.94%)   0.7067* C  55 s( 30.89%)p 2.24( 69.05%)d 0.00(  0.06%)
                                            0.0002 -0.5557 -0.0066  0.0009  0.2236
                                            0.0172  0.7998  0.0032 -0.0163  0.0187
                                           -0.0002  0.0045  0.0093  0.0198  0.0093
   110. (0.97888) BD ( 1) C  53 - C  54  
                ( 49.80%)   0.7057* C  53 s( 30.89%)p 2.24( 69.06%)d 0.00(  0.06%)
                                           -0.0002  0.5557  0.0066 -0.0008 -0.2312
                                           -0.0186  0.7975  0.0036 -0.0186  0.0187
                                           -0.0003  0.0044 -0.0094 -0.0198 -0.0093
                ( 50.20%)   0.7085* C  54 s( 31.05%)p 2.22( 68.90%)d 0.00(  0.06%)
                                           -0.0003  0.5572  0.0071 -0.0008 -0.2113
                                           -0.0188 -0.6544  0.0086  0.4640  0.0170
                                            0.0014  0.0032 -0.0140 -0.0175 -0.0061
   111. (0.97895) BD ( 1) C  54 - C  55  
                ( 50.10%)   0.7078* C  54 s( 30.87%)p 2.24( 69.08%)d 0.00(  0.06%)
                                            0.0003 -0.5555 -0.0069  0.0007  0.2082
                                            0.0188  0.0292 -0.0180  0.8037  0.0046
                                           -0.0033  0.0012 -0.0098  0.0018 -0.0213
                ( 49.90%)   0.7064* C  55 s( 30.98%)p 2.23( 68.96%)d 0.00(  0.06%)
                                            0.0002 -0.5566 -0.0065  0.0008  0.2315
                                            0.0178 -0.4649 -0.0167 -0.6475  0.0090
                                           -0.0031  0.0034 -0.0148  0.0039 -0.0181
   112. (0.98067) BD ( 1) P  56 - O  59  
                ( 29.25%)   0.5408* P  56 s( 24.94%)p 2.97( 74.08%)d 0.04(  0.97%)
                                            0.0000  0.0003 -0.4968  0.0516 -0.0001
                                            0.0000 -0.1360 -0.0115 -0.0001 -0.8099
                                           -0.0064  0.0000  0.2565  0.0218 -0.0422
                                            0.0196  0.0613  0.0512  0.0346
                ( 70.75%)   0.8412* O  59 s( 14.08%)p 6.09( 85.76%)d 0.01(  0.16%)
                                            0.0000 -0.3748 -0.0172 -0.0002  0.3092
                                           -0.0224  0.7840 -0.0098 -0.3826  0.0203
                                           -0.0216  0.0199  0.0253  0.0076  0.0035
   113. (0.99599) BD ( 1) O  57 - O  58  
                ( 55.97%)   0.7481* O  57 s( 17.79%)p 4.61( 82.03%)d 0.01(  0.19%)
                                            0.0001  0.4199 -0.0391  0.0010  0.2523
                                           -0.0094  0.0389  0.0330  0.8671  0.0450
                                           -0.0061  0.0278 -0.0081  0.0051  0.0313
                ( 44.03%)   0.6636* O  58 s( 11.85%)p 7.42( 87.89%)d 0.02(  0.26%)
                                            0.0000  0.3385 -0.0627 -0.0001 -0.2523
                                            0.0176 -0.0120 -0.0160 -0.9011  0.0509
                                            0.0020  0.0201  0.0073  0.0006  0.0458
   114. (0.99556) BD ( 1) O  57 - O  59  
                ( 50.25%)   0.7089* O  57 s( 15.92%)p 5.26( 83.84%)d 0.01(  0.23%)
                                            0.0001  0.3974 -0.0365 -0.0014  0.5880
                                            0.0202 -0.6153 -0.0064 -0.3337 -0.0487
                                           -0.0406 -0.0103  0.0122 -0.0044 -0.0202
                ( 49.75%)   0.7053* O  59 s( 16.11%)p 5.19( 83.65%)d 0.01(  0.24%)
                                            0.0000  0.3989 -0.0447  0.0003 -0.5875
                                           -0.0253  0.5971  0.0518  0.3624  0.0108
                                           -0.0283 -0.0312  0.0221  0.0093 -0.0055
   115. (0.99930) CR ( 1) C   1           s(100.00%)p 0.00(  0.00%)
                                            1.0000  0.0001  0.0000  0.0000  0.0000
                                            0.0000  0.0002  0.0000  0.0001  0.0000
                                            0.0000  0.0000  0.0000  0.0000  0.0000
   116. (0.99943) CR ( 1) C   2           s(100.00%)p 0.00(  0.00%)
                                            1.0000  0.0004  0.0000  0.0000 -0.0002
                                            0.0000  0.0003  0.0000  0.0001  0.0000
                                            0.0000  0.0000  0.0000  0.0000  0.0000
   117. (0.99930) CR ( 1) C   3           s(100.00%)p 0.00(  0.00%)
                                            1.0000  0.0001  0.0000  0.0000  0.0000
                                            0.0000  0.0001  0.0000  0.0000  0.0000
                                            0.0000  0.0000  0.0000  0.0000  0.0000
   118. (0.99943) CR ( 1) C   4           s(100.00%)p 0.00(  0.00%)
                                            1.0000  0.0004  0.0000  0.0000  0.0002
                                            0.0000  0.0003  0.0000  0.0001  0.0000
                                            0.0000  0.0000  0.0000  0.0000  0.0000
   119. (0.99926) CR ( 1) C   5           s(100.00%)p 0.00(  0.00%)
                                            1.0000  0.0003  0.0000  0.0000  0.0000
                                            0.0000  0.0011  0.0000  0.0000  0.0000
                                            0.0000  0.0000  0.0000  0.0000  0.0000
   120. (0.99926) CR ( 1) C   6           s(100.00%)p 0.00(  0.00%)
                                            1.0000  0.0003  0.0000  0.0000 -0.0005
                                            0.0000  0.0007  0.0000  0.0003  0.0000
                                            0.0000  0.0000  0.0000  0.0000  0.0000
   121. (0.99925) CR ( 1) C   7           s(100.00%)p 0.00(  0.00%)
                                            1.0000  0.0003  0.0000  0.0000  0.0000
                                            0.0000  0.0006  0.0000  0.0008  0.0000
                                            0.0000  0.0000  0.0000  0.0000  0.0000
   122. (0.99938) CR ( 1) C   8           s(100.00%)p 0.00(  0.00%)
                                            1.0000  0.0005  0.0000  0.0000  0.0002
                                            0.0000  0.0007  0.0000  0.0003  0.0000
                                            0.0000  0.0000  0.0000  0.0000  0.0000
   123. (0.99935) CR ( 1) C   9           s(100.00%)p 0.00(  0.00%)
                                            1.0000  0.0000  0.0000  0.0000  0.0000
                                            0.0000  0.0000  0.0000 -0.0004  0.0000
                                            0.0000  0.0000  0.0000  0.0000  0.0000
   124. (0.99944) CR ( 1) C  10           s(100.00%)p 0.00(  0.00%)
                                            1.0000  0.0003  0.0000  0.0000 -0.0002
                                            0.0000  0.0001  0.0000 -0.0002  0.0000
                                            0.0000  0.0000  0.0000  0.0000  0.0000
   125. (0.99933) CR ( 1) C  11           s(100.00%)
                                            1.0000  0.0001  0.0000  0.0000  0.0000
                                            0.0000 -0.0001  0.0000 -0.0001  0.0000
                                            0.0000  0.0000  0.0000  0.0000  0.0000
   126. (0.99944) CR ( 1) C  12           s(100.00%)p 0.00(  0.00%)
                                            1.0000  0.0003  0.0000  0.0000  0.0002
                                            0.0000  0.0001  0.0000 -0.0002  0.0000
                                            0.0000  0.0000  0.0000  0.0000  0.0000
   127. (0.99925) CR ( 1) C  13           s(100.00%)p 0.00(  0.00%)
                                            1.0000  0.0003  0.0000  0.0000  0.0001
                                            0.0000  0.0000  0.0000 -0.0008  0.0000
                                            0.0000  0.0000  0.0000  0.0000  0.0000
   128. (0.99927) CR ( 1) C  14           s(100.00%)p 0.00(  0.00%)
                                            1.0000  0.0003  0.0000  0.0000 -0.0005
                                            0.0000  0.0004  0.0000 -0.0008  0.0000
                                            0.0000  0.0000  0.0000  0.0000  0.0000
   129. (0.99925) CR ( 1) C  15           s(100.00%)p 0.00(  0.00%)
                                            1.0000  0.0003  0.0000  0.0000  0.0001
                                            0.0000  0.0007  0.0000 -0.0005  0.0000
                                            0.0000  0.0000  0.0000  0.0000  0.0000
   130. (0.99939) CR ( 1) C  16           s(100.00%)p 0.00(  0.00%)
                                            1.0000  0.0005  0.0000  0.0000  0.0003
                                            0.0000  0.0004  0.0000 -0.0008  0.0000
                                            0.0000  0.0000  0.0000  0.0000  0.0000
   131. (0.99925) CR ( 1) C  17           s(100.00%)p 0.00(  0.00%)
                                            1.0000  0.0003  0.0000  0.0000  0.0000
                                            0.0000  0.0011  0.0000  0.0000  0.0000
                                            0.0000  0.0000  0.0000  0.0000  0.0000
   132. (0.99938) CR ( 1) C  18           s(100.00%)p 0.00(  0.00%)
                                            1.0000  0.0005  0.0000  0.0000 -0.0002
                                            0.0000  0.0007  0.0000  0.0003  0.0000
                                            0.0000  0.0000  0.0000  0.0000  0.0000
   133. (0.99925) CR ( 1) C  19           s(100.00%)p 0.00(  0.00%)
                                            1.0000  0.0003  0.0000  0.0000  0.0000
                                            0.0000  0.0006  0.0000  0.0008  0.0000
                                            0.0000  0.0000  0.0000  0.0000  0.0000
   134. (0.99926) CR ( 1) C  20           s(100.00%)p 0.00(  0.00%)
                                            1.0000  0.0003  0.0000  0.0000  0.0005
                                            0.0000  0.0007  0.0000  0.0003  0.0000
                                            0.0000  0.0000  0.0000  0.0000  0.0000
   135. (0.99924) CR ( 1) C  21           s(100.00%)p 0.00(  0.00%)
                                            1.0000  0.0003  0.0000  0.0000 -0.0001
                                            0.0000  0.0000  0.0000 -0.0008  0.0000
                                            0.0000  0.0000  0.0000  0.0000  0.0000
   136. (0.99938) CR ( 1) C  22           s(100.00%)p 0.00(  0.00%)
                                            1.0000  0.0005  0.0000  0.0000 -0.0002
                                            0.0000  0.0004  0.0000 -0.0008  0.0000
                                            0.0000  0.0000  0.0000  0.0000  0.0000
   137. (0.99925) CR ( 1) C  23           s(100.00%)p 0.00(  0.00%)
                                            1.0000  0.0003  0.0000  0.0000 -0.0001
                                            0.0000  0.0007  0.0000 -0.0005  0.0000
                                            0.0000  0.0000  0.0000  0.0000  0.0000
   138. (0.99927) CR ( 1) C  24           s(100.00%)p 0.00(  0.00%)
                                            1.0000  0.0003  0.0000  0.0000  0.0005
                                            0.0000  0.0004  0.0000 -0.0008  0.0000
                                            0.0000  0.0000  0.0000  0.0000  0.0000
   139. (0.99939) CR ( 1) C  25           s(100.00%)p 0.00(  0.00%)
                                            1.0000  0.0004  0.0000  0.0000 -0.0002
                                            0.0000 -0.0001  0.0000 -0.0004  0.0000
                                            0.0000  0.0000  0.0000  0.0000  0.0000
   140. (0.99933) CR ( 1) C  26           s(100.00%)p 0.00(  0.00%)
                                            1.0000  0.0003  0.0000  0.0000  0.0000
                                            0.0000 -0.0001  0.0000 -0.0001  0.0000
                                            0.0000  0.0000  0.0000  0.0000  0.0000
   141. (0.99937) CR ( 1) C  27           s(100.00%)p 0.00(  0.00%)
                                            1.0000  0.0005  0.0000  0.0000  0.0002
                                            0.0000 -0.0002  0.0000 -0.0004  0.0000
                                            0.0000  0.0000  0.0000  0.0000  0.0000
   142. (0.99926) CR ( 1) C  28           s(100.00%)p 0.00(  0.00%)
                                            1.0000  0.0003  0.0000  0.0000  0.0000
                                            0.0000 -0.0012  0.0000  0.0000  0.0000
                                            0.0000  0.0000  0.0000  0.0000  0.0000
   143. (0.99925) CR ( 1) C  29           s(100.00%)p 0.00(  0.00%)
                                            1.0000  0.0003  0.0000  0.0000 -0.0005
                                            0.0000 -0.0006  0.0000 -0.0003  0.0000
                                            0.0000  0.0000  0.0000  0.0000  0.0000
   144. (0.99925) CR ( 1) C  30           s(100.00%)p 0.00(  0.00%)
                                            1.0000  0.0002  0.0000  0.0000  0.0000
                                            0.0000 -0.0006  0.0000 -0.0008  0.0000
                                            0.0000  0.0000  0.0000  0.0000  0.0000
   145. (0.99937) CR ( 1) C  31           s(100.00%)p 0.00(  0.00%)
                                            1.0000  0.0005  0.0000  0.0000  0.0002
                                            0.0000 -0.0006  0.0000 -0.0003  0.0000
                                            0.0000  0.0000  0.0000  0.0000  0.0000
   146. (0.99926) CR ( 1) C  32           s(100.00%)p 0.00(  0.00%)
                                            1.0000  0.0003  0.0000  0.0000  0.0000
                                            0.0000 -0.0011  0.0000  0.0000  0.0000
                                            0.0000  0.0000  0.0000  0.0000  0.0000
   147. (0.99936) CR ( 1) C  33           s(100.00%)p 0.00(  0.00%)
                                            1.0000  0.0005  0.0000  0.0000 -0.0002
                                            0.0000 -0.0006  0.0000 -0.0002  0.0000
                                            0.0000  0.0000  0.0000  0.0000  0.0000
   148. (0.99924) CR ( 1) C  34           s(100.00%)p 0.00(  0.00%)
                                            1.0000  0.0002  0.0000  0.0000 -0.0001
                                            0.0000 -0.0006  0.0000 -0.0007  0.0000
                                            0.0000  0.0000  0.0000  0.0000  0.0000
   149. (0.99925) CR ( 1) C  35           s(100.00%)p 0.00(  0.00%)
                                            1.0000  0.0003  0.0000  0.0000  0.0005
                                            0.0000 -0.0007  0.0000 -0.0003  0.0000
                                            0.0000  0.0000  0.0000  0.0000  0.0000
   150. (0.99932) CR ( 1) C  36           s(100.00%)p 0.00(  0.00%)
                                            1.0000  0.0002  0.0000  0.0000  0.0000
                                            0.0000  0.0000  0.0000  0.0002  0.0000
                                            0.0000  0.0000  0.0000  0.0000  0.0000
   151. (0.99943) CR ( 1) C  37           s(100.00%)p 0.00(  0.00%)
                                            1.0000  0.0004  0.0000  0.0000 -0.0002
                                            0.0000 -0.0003  0.0000  0.0006  0.0000
                                            0.0000  0.0000  0.0000  0.0000  0.0000
   152. (0.99939) CR ( 1) C  38           s(100.00%)p 0.00(  0.00%)
                                            1.0000  0.0000  0.0000  0.0000  0.0000
                                            0.0000 -0.0001  0.0000  0.0002  0.0000
                                            0.0000  0.0000  0.0000  0.0000  0.0000
   153. (0.99944) CR ( 1) C  39           s(100.00%)p 0.00(  0.00%)
                                            1.0000  0.0004  0.0000  0.0000  0.0002
                                            0.0000  0.0000  0.0000 -0.0001  0.0000
                                            0.0000  0.0000  0.0000  0.0000  0.0000
   154. (0.99925) CR ( 1) C  40           s(100.00%)p 0.00(  0.00%)
                                            1.0000  0.0003  0.0000  0.0000  0.0001
                                            0.0000  0.0000  0.0000  0.0007  0.0000
                                            0.0000  0.0000  0.0000  0.0000  0.0000
   155. (0.99927) CR ( 1) C  41           s(100.00%)p 0.00(  0.00%)
                                            1.0000  0.0003  0.0000  0.0000  0.0001
                                            0.0000 -0.0006  0.0000  0.0004  0.0000
                                            0.0000  0.0000  0.0000  0.0000  0.0000
   156. (0.99943) CR ( 1) C  42           s(100.00%)p 0.00(  0.00%)
                                            1.0000  0.0005  0.0000  0.0000  0.0002
                                            0.0000  0.0000  0.0000  0.0000  0.0000
                                            0.0000  0.0000  0.0000  0.0000  0.0000
   157. (0.99925) CR ( 1) C  43           s(100.00%)p 0.00(  0.00%)
                                            1.0000  0.0003  0.0000  0.0000 -0.0001
                                            0.0000  0.0000  0.0000  0.0007  0.0000
                                            0.0000  0.0000  0.0000  0.0000  0.0000
   158. (0.99942) CR ( 1) C  44           s(100.00%)p 0.00(  0.00%)
                                            1.0000  0.0005  0.0000  0.0000 -0.0002
                                            0.0000 -0.0003  0.0000  0.0007  0.0000
                                            0.0000  0.0000  0.0000  0.0000  0.0000
   159. (0.99927) CR ( 1) C  45           s(100.00%)p 0.00(  0.00%)
                                            1.0000  0.0003  0.0000  0.0000 -0.0001
                                            0.0000 -0.0006  0.0000  0.0004  0.0000
                                            0.0000  0.0000  0.0000  0.0000  0.0000
   160. (0.99927) CR ( 1) C  46           s(100.00%)p 0.00(  0.00%)
                                            1.0000  0.0003  0.0000  0.0000  0.0006
                                            0.0000 -0.0004  0.0000  0.0009  0.0000
                                            0.0000  0.0000  0.0000  0.0000  0.0000
   161. (0.99911) CR ( 1) C  47           s(100.00%)p 0.00(  0.00%)
                                            1.0000  0.0005  0.0000  0.0000 -0.0017
                                            0.0000 -0.0004  0.0000  0.0009 -0.0001
                                            0.0000  0.0000  0.0000  0.0000  0.0000
   162. (0.99913) CR ( 1) C  48           s(100.00%)p 0.00(  0.00%)
                                            1.0000  0.0005  0.0000  0.0000 -0.0020
                                            0.0001 -0.0010  0.0001 -0.0005  0.0000
                                            0.0000  0.0000  0.0000  0.0000  0.0000
   163. (0.99927) CR ( 1) C  49           s(100.00%)p 0.00(  0.00%)
                                            1.0000  0.0003  0.0000  0.0000 -0.0006
                                            0.0000 -0.0004  0.0000  0.0009  0.0000
                                            0.0000  0.0000  0.0000  0.0000  0.0000
   164. (0.99912) CR ( 1) C  50           s(100.00%)p 0.00(  0.00%)
                                            1.0000  0.0005  0.0000  0.0000 -0.0020
                                            0.0001  0.0011 -0.0001  0.0005  0.0000
                                            0.0000  0.0000  0.0000  0.0000  0.0000
   165. (0.99911) CR ( 1) C  51           s(100.00%)p 0.00(  0.00%)
                                            1.0000  0.0005  0.0000  0.0000 -0.0017
                                            0.0000  0.0005  0.0000 -0.0009  0.0001
                                            0.0000  0.0000  0.0000  0.0000  0.0000
   166. (0.99912) CR ( 1) C  52           s(100.00%)p 0.00(  0.00%)
                                            1.0000  0.0005  0.0000  0.0000  0.0020
                                           -0.0001  0.0011 -0.0001  0.0005  0.0000
                                            0.0000  0.0000  0.0000  0.0000  0.0000
   167. (0.99911) CR ( 1) C  53           s(100.00%)p 0.00(  0.00%)
                                            1.0000  0.0005  0.0000  0.0000  0.0017
                                            0.0000  0.0004  0.0000 -0.0009  0.0001
                                            0.0000  0.0000  0.0000  0.0000  0.0000
   168. (0.99913) CR ( 1) C  54           s(100.00%)p 0.00(  0.00%)
                                            1.0000  0.0005  0.0000  0.0000  0.0020
                                           -0.0001 -0.0010  0.0001 -0.0005  0.0000
                                            0.0000  0.0000  0.0000  0.0000  0.0000
   169. (0.99912) CR ( 1) C  55           s(100.00%)p 0.00(  0.00%)
                                            1.0000  0.0005  0.0000  0.0000  0.0017
                                            0.0000 -0.0004  0.0000  0.0009 -0.0001
                                            0.0000  0.0000  0.0000  0.0000  0.0000
   170. (1.00000) CR ( 1) P  56           s(100.00%)
                                            1.0000  0.0000  0.0000  0.0000  0.0000
                                            0.0000  0.0000  0.0000  0.0000  0.0000
                                            0.0000  0.0000  0.0000  0.0000  0.0000
                                            0.0000  0.0000  0.0000  0.0000
   171. (0.99890) CR ( 2) P  56           s(100.00%)p 0.00(  0.00%)
                                            0.0000  1.0000 -0.0005  0.0000  0.0000
                                            0.0000  0.0000  0.0000  0.0000  0.0006
                                            0.0000  0.0000 -0.0004  0.0000  0.0000
                                            0.0000  0.0000  0.0000  0.0000
   172. (0.99991) CR ( 3) P  56           s(  0.00%)p 1.00(100.00%)
                                            0.0000  0.0000  0.0000  0.0000  0.0000
                                            1.0000 -0.0004  0.0000  0.0000  0.0001
                                            0.0000  0.0000  0.0000  0.0000  0.0000
                                            0.0000  0.0000  0.0000  0.0000
   173. (0.99982) CR ( 4) P  56           s(  0.00%)p 1.00(100.00%)
                                            0.0000  0.0000 -0.0001  0.0000  0.0000
                                            0.0000  0.0001  0.0000  1.0000 -0.0001
                                            0.0000  0.0000  0.0000  0.0000  0.0000
                                            0.0000  0.0000  0.0000  0.0000
   174. (0.99991) CR ( 5) P  56           s(  0.00%)p 1.00(100.00%)
                                            0.0000  0.0000  0.0001  0.0000  0.0000
                                            0.0000  0.0000  0.0000  0.0000  0.0000
                                            0.0000 -1.0000  0.0003  0.0000  0.0000
                                            0.0000  0.0000  0.0000  0.0000
   175. (0.99994) CR ( 1) O  57           s(100.00%)p 0.00(  0.00%)
                                            1.0000  0.0000  0.0000  0.0000 -0.0001
                                            0.0000  0.0001  0.0000 -0.0001  0.0000
                                            0.0000  0.0000  0.0000  0.0000  0.0000
   176. (0.99997) CR ( 1) O  58           s(100.00%)
                                            1.0000  0.0001  0.0000  0.0000 -0.0001
                                            0.0000  0.0000  0.0000  0.0001  0.0000
                                            0.0000  0.0000  0.0000  0.0000  0.0000
   177. (0.99993) CR ( 1) O  59           s(100.00%)p 0.00(  0.00%)
                                            1.0000  0.0001  0.0000  0.0000  0.0000
                                            0.0000  0.0000  0.0000 -0.0001  0.0000
                                            0.0000  0.0000  0.0000  0.0000  0.0000
   178. (0.62255) LP ( 1) C  42           s(  0.46%)p99.99( 99.53%)d 0.01(  0.01%)
                                            0.0000  0.0680  0.0029  0.0013 -0.0068
                                           -0.0062 -0.4382  0.0036  0.8961 -0.0096
                                            0.0025 -0.0064 -0.0027  0.0015  0.0007
   179. (0.99609) LP ( 1) O  57           s( 49.91%)p 1.00( 50.05%)d 0.00(  0.04%)
                                           -0.0001  0.7061  0.0229 -0.0002 -0.6828
                                            0.0147 -0.1240  0.0053 -0.1367  0.0059
                                            0.0076 -0.0088  0.0012 -0.0160  0.0034
   180. (0.97478) LP ( 2) O  57           s( 16.65%)p 5.00( 83.28%)d 0.00(  0.07%)
                                           -0.0001  0.4081 -0.0020 -0.0008  0.3473
                                           -0.0059  0.7751 -0.0210 -0.3329  0.0068
                                            0.0099 -0.0048  0.0129  0.0208  0.0002
   181. (0.99817) LP ( 1) O  58           s( 67.68%)p 0.48( 32.31%)d 0.00(  0.02%)
                                            0.0000  0.8226  0.0063 -0.0004  0.4764
                                            0.0014  0.2583  0.0008  0.1711 -0.0077
                                            0.0031 -0.0099 -0.0069 -0.0036  0.0018
   182. (0.98078) LP ( 2) O  58           s( 18.78%)p 4.32( 81.17%)d 0.00(  0.05%)
                                           -0.0001  0.4333  0.0013 -0.0007 -0.7959
                                           -0.0065 -0.1678  0.0015  0.3873 -0.0006
                                            0.0068  0.0175  0.0004  0.0025 -0.0126
   183. (0.94898) LP ( 3) O  58           s(  2.05%)p47.82( 97.88%)d 0.04(  0.07%)
                                            0.0000  0.1427  0.0095  0.0006  0.2728
                                            0.0045 -0.9508 -0.0108 -0.0108 -0.0081
                                            0.0064 -0.0063  0.0243 -0.0076  0.0022
   184. (0.98345) LP ( 1) O  59           s( 69.55%)p 0.44( 30.42%)d 0.00(  0.03%)
                                           -0.0001  0.8340  0.0004 -0.0005  0.4650
                                           -0.0025  0.0750  0.0001 -0.2869  0.0000
                                           -0.0046  0.0099  0.0010 -0.0128 -0.0036
   185. (0.95939) LP ( 2) O  59           s(  0.39%)p99.99( 99.52%)d 0.25(  0.10%)
                                           -0.0001  0.0620 -0.0055 -0.0002 -0.5830
                                            0.0024 -0.1305  0.0014 -0.7989  0.0055
                                            0.0069  0.0078  0.0008  0.0126 -0.0264
   186. (0.00249) RY*( 1) C   1           s(  0.91%)p99.99( 95.63%)d 3.80(  3.46%)
                                            0.0000 -0.0332  0.0872  0.0195 -0.0001
                                           -0.0020 -0.0255 -0.4244 -0.0014  0.8807
                                           -0.0006  0.0008  0.1370  0.0690 -0.1051
   187. (0.00196) RY*( 2) C   1           s(  0.00%)p 1.00( 93.66%)d 0.07(  6.34%)
                                            0.0000  0.0000  0.0001  0.0000  0.0008
                                            0.9678  0.0000 -0.0033  0.0000  0.0006
                                            0.0774  0.2397 -0.0006  0.0004  0.0003
   188. (0.00092) RY*( 3) C   1           s( 25.64%)p 2.52( 64.51%)d 0.38(  9.85%)
                                            0.0000 -0.0024  0.5054  0.0307  0.0000
                                           -0.0021  0.0000 -0.6735  0.0137 -0.4374
                                           -0.0015  0.0009  0.1430  0.1673 -0.2238
   189. (0.00038) RY*( 4) C   1           s(  7.81%)p 3.48( 27.13%)d 8.34( 65.07%)
                                            0.0000  0.0160  0.2692 -0.0730  0.0000
                                            0.0011 -0.0041  0.5160  0.0080  0.0702
                                           -0.0005  0.0036  0.3320  0.2543 -0.6898
   190. (0.00036) RY*( 5) C   1           s( 32.15%)p 0.16(  5.23%)d 1.95( 62.62%)
                                            0.0000  0.0033  0.5670 -0.0051  0.0000
                                            0.0005  0.0055  0.1740  0.0166  0.1473
                                            0.0008 -0.0023 -0.7891  0.0585  0.0089
   191. (0.00023) RY*( 6) C   1           s(  0.00%)p 1.00(  3.62%)d26.65( 96.38%)
                                            0.0000  0.0000  0.0006 -0.0003 -0.0038
                                            0.1901  0.0000  0.0005  0.0000  0.0005
                                           -0.8486 -0.4936  0.0009 -0.0046 -0.0023
   192. (0.00006) RY*( 7) C   1           s( 33.17%)p 0.19(  6.29%)d 1.83( 60.54%)
   193. (0.00004) RY*( 8) C   1           s( 28.63%)p 0.01(  0.18%)d 2.49( 71.19%)
   194. (0.00003) RY*( 9) C   1           s(  0.00%)p 1.00(  2.81%)d34.63( 97.19%)
   195. (0.00001) RY*(10) C   1           s( 71.83%)p 0.01(  1.01%)d 0.38( 27.16%)
   196. (0.00240) RY*( 1) C   2           s(  2.41%)p37.50( 90.20%)d 3.08(  7.40%)
                                            0.0000  0.0012  0.1540 -0.0185  0.0173
                                            0.5087 -0.0019  0.7697  0.0012  0.2247
                                           -0.0997 -0.0838 -0.0595 -0.1810  0.1438
   197. (0.00211) RY*( 2) C   2           s(  0.01%)p99.99( 92.72%)d99.99(  7.27%)
                                            0.0000  0.0005  0.0110 -0.0024  0.0024
                                            0.0542  0.0063 -0.3083 -0.0113  0.9105
                                           -0.1405  0.2056  0.0601  0.0105  0.0838
   198. (0.00139) RY*( 3) C   2           s( 21.15%)p 2.69( 56.83%)d 1.04( 22.02%)
                                            0.0000 -0.0316  0.4531  0.0720  0.0281
                                            0.5841 -0.0106 -0.4395 -0.0049 -0.1818
                                            0.3190  0.1559 -0.1948 -0.0784  0.2236
   199. (0.00110) RY*( 4) C   2           s( 58.34%)p 0.64( 37.57%)d 0.07(  4.09%)
                                            0.0000  0.0281  0.7629 -0.0235  0.0065
                                           -0.5751 -0.0012  0.1906 -0.0006  0.0929
                                            0.1216  0.0593 -0.1096 -0.0157  0.1013
   200. (0.00032) RY*( 5) C   2           s(  8.69%)p 0.96(  8.35%)d 9.55( 82.97%)
                                            0.0000 -0.0034  0.2745  0.1072  0.0128
                                            0.0443  0.0137 -0.2506  0.0062 -0.1354
                                           -0.7500 -0.3772  0.1731 -0.3006  0.0679
   201. (0.00015) RY*( 6) C   2           s(  0.01%)p22.25(  0.32%)d99.99( 99.67%)
                                            0.0000 -0.0008  0.0088 -0.0081 -0.0001
                                            0.0058  0.0024  0.0330 -0.0069 -0.0449
                                            0.1022 -0.1456  0.6147  0.4247  0.6378
   202. (0.00005) RY*( 7) C   2           s( 11.20%)p 0.55(  6.16%)d 7.38( 82.64%)
   203. (0.00003) RY*( 8) C   2           s(  0.38%)p17.92(  6.86%)d99.99( 92.76%)
   204. (0.00002) RY*( 9) C   2           s(  0.29%)p 0.10(  0.03%)d99.99( 99.68%)
   205. (0.00002) RY*(10) C   2           s( 97.71%)p 0.01(  0.94%)d 0.01(  1.35%)
   206. (0.00253) RY*( 1) C   3           s(  0.93%)p99.99( 94.94%)d 4.44(  4.13%)
                                            0.0000 -0.0331  0.0882  0.0208  0.0000
                                            0.0034 -0.0169  0.4418 -0.0198 -0.8680
                                           -0.0003  0.0005  0.0931  0.0300 -0.1782
   207. (0.00192) RY*( 2) C   3           s(  0.00%)p 1.00( 93.68%)d 0.07(  6.32%)
                                            0.0000  0.0000  0.0001 -0.0001  0.0013
                                            0.9679  0.0000 -0.0041  0.0000  0.0016
                                            0.2309 -0.0992  0.0003  0.0016  0.0002
   208. (0.00087) RY*( 3) C   3           s( 31.71%)p 1.54( 48.79%)d 0.61( 19.50%)
                                            0.0000  0.0005  0.5625  0.0266  0.0000
                                           -0.0022  0.0106 -0.6728 -0.0093 -0.1869
                                           -0.0022  0.0015  0.2262  0.1944 -0.3257
   209. (0.00037) RY*( 4) C   3           s( 24.44%)p 0.06(  1.41%)d 3.03( 74.15%)
                                            0.0000 -0.0002  0.4943  0.0094  0.0001
                                            0.0000  0.0170  0.0977 -0.0030 -0.0655
                                           -0.0016 -0.0019 -0.2579  0.3708  0.7331
   210. (0.00033) RY*( 5) C   3           s(  9.75%)p 4.76( 46.47%)d 4.49( 43.78%)
                                            0.0000  0.0170  0.2975 -0.0936  0.0000
                                            0.0011  0.0055  0.5358 -0.0099  0.4213
                                           -0.0004  0.0027  0.3968  0.4288 -0.3106
   211. (0.00022) RY*( 6) C   3           s(  0.00%)p 1.00(  3.39%)d28.50( 96.61%)
                                            0.0000  0.0001  0.0008 -0.0005 -0.0033
                                            0.1841  0.0000  0.0012  0.0000  0.0017
                                           -0.9201 -0.3458  0.0013 -0.0048 -0.0007
   212. (0.00006) RY*( 7) C   3           s( 32.60%)p 0.21(  6.83%)d 1.86( 60.57%)
   213. (0.00003) RY*( 8) C   3           s(  0.00%)p 1.00(  3.01%)d32.27( 96.99%)
   214. (0.00003) RY*( 9) C   3           s( 30.44%)p 0.02(  0.74%)d 2.26( 68.82%)
   215. (0.00001) RY*(10) C   3           s( 70.27%)p 0.01(  0.80%)d 0.41( 28.93%)
   216. (0.00240) RY*( 1) C   4           s(  2.40%)p37.65( 90.21%)d 3.09(  7.40%)
                                            0.0000  0.0012  0.1537 -0.0185 -0.0173
                                           -0.5040 -0.0018  0.7735  0.0012  0.2223
                                            0.1020  0.0831 -0.0601 -0.1798  0.1439
   217. (0.00210) RY*( 2) C   4           s(  0.01%)p99.99( 92.71%)d99.99(  7.28%)
                                            0.0000  0.0006  0.0102 -0.0025 -0.0023
                                           -0.0580  0.0064 -0.3060 -0.0112  0.9110
                                            0.1412 -0.2049  0.0620  0.0124  0.0829
   218. (0.00140) RY*( 3) C   4           s( 21.62%)p 2.60( 56.29%)d 1.02( 22.09%)
                                            0.0000 -0.0315  0.4583  0.0719 -0.0282
                                           -0.5833 -0.0104 -0.4349 -0.0051 -0.1806
                                           -0.3181 -0.1586 -0.1943 -0.0818  0.2238
   219. (0.00110) RY*( 4) C   4           s( 57.92%)p 0.66( 38.12%)d 0.07(  3.96%)
                                            0.0000  0.0283  0.7601 -0.0240 -0.0063
                                            0.5796 -0.0011  0.1898 -0.0006  0.0956
                                           -0.1191 -0.0595 -0.1078 -0.0162  0.1000
   220. (0.00032) RY*( 5) C   4           s(  8.67%)p 0.96(  8.34%)d 9.57( 82.99%)
                                            0.0000 -0.0034  0.2742  0.1072 -0.0127
                                           -0.0454  0.0138 -0.2501  0.0061 -0.1358
                                            0.7537  0.3777  0.1723 -0.2906  0.0709
   221. (0.00015) RY*( 6) C   4           s(  0.01%)p23.53(  0.32%)d99.99( 99.67%)
                                            0.0000 -0.0008  0.0086 -0.0078  0.0002
                                           -0.0062  0.0024  0.0336 -0.0070 -0.0443
                                           -0.1100  0.1488  0.6141  0.4253  0.6360
   222. (0.00005) RY*( 7) C   4           s( 11.14%)p 0.55(  6.15%)d 7.42( 82.71%)
   223. (0.00003) RY*( 8) C   4           s(  0.36%)p18.92(  6.87%)d99.99( 92.77%)
   224. (0.00002) RY*( 9) C   4           s(  0.31%)p 0.09(  0.03%)d99.99( 99.67%)
   225. (0.00002) RY*(10) C   4           s( 97.75%)p 0.01(  0.94%)d 0.01(  1.31%)
   226. (0.00268) RY*( 1) C   5           s(  1.23%)p76.82( 94.21%)d 3.72(  4.57%)
                                            0.0000 -0.0277  0.1070  0.0068  0.0074
                                           -0.1590 -0.0237 -0.2530 -0.0025  0.9231
                                            0.0261 -0.0130  0.1457  0.0963 -0.1197
   227. (0.00162) RY*( 2) C   5           s(  0.37%)p99.99( 88.43%)d30.12( 11.19%)
                                            0.0000 -0.0051  0.0551  0.0257 -0.0025
                                            0.9300 -0.0067 -0.0674  0.0079  0.1217
                                            0.1553  0.2850  0.0692 -0.0256 -0.0345
   228. (0.00121) RY*( 3) C   5           s( 25.49%)p 2.81( 71.73%)d 0.11(  2.79%)
                                            0.0000 -0.0179  0.5034  0.0337 -0.0045
                                           -0.0246 -0.0097 -0.7872  0.0103 -0.3110
                                           -0.0289 -0.0770  0.0874  0.1035 -0.0526
   229. (0.00051) RY*( 4) C   5           s(  9.84%)p 1.62( 15.98%)d 7.54( 74.19%)
                                            0.0000  0.0186  0.3040 -0.0747 -0.0015
                                           -0.0230  0.0013  0.3787  0.0094 -0.1255
                                           -0.0018  0.0052  0.4654  0.3270 -0.6468
   230. (0.00031) RY*( 5) C   5           s( 26.56%)p 0.32(  8.41%)d 2.45( 65.03%)
                                            0.0000  0.0095  0.5153 -0.0023 -0.0017
                                            0.1159  0.0045  0.2348  0.0162  0.1235
                                           -0.3217 -0.1475 -0.7071 -0.0028 -0.1581
   231. (0.00018) RY*( 6) C   5           s(  2.70%)p 2.51(  6.78%)d33.53( 90.52%)
                                            0.0000  0.0047  0.1610 -0.0323  0.0042
                                           -0.2578 -0.0036  0.0088  0.0072 -0.0347
                                            0.7212  0.4735 -0.3092 -0.1587 -0.2003
   232. (0.00006) RY*( 7) C   5           s(  5.39%)p 0.29(  1.56%)d17.26( 93.05%)
   233. (0.00005) RY*( 8) C   5           s( 32.01%)p 0.27(  8.78%)d 1.85( 59.21%)
   234. (0.00003) RY*( 9) C   5           s( 10.35%)p 0.24(  2.49%)d 8.42( 87.16%)
   235. (0.00001) RY*(10) C   5           s( 86.22%)p 0.02(  1.69%)d 0.14( 12.09%)
   236. (0.00289) RY*( 1) C   6           s(  1.10%)p83.78( 91.98%)d 6.30(  6.92%)
                                            0.0000 -0.0207  0.1022  0.0105  0.0116
                                            0.8848 -0.0187  0.3300 -0.0078  0.1658
                                            0.0228  0.0039 -0.0511 -0.1970  0.1650
   237. (0.00145) RY*( 2) C   6           s(  0.25%)p99.99( 84.82%)d60.83( 14.94%)
                                            0.0000 -0.0039  0.0494  0.0017  0.0029
                                            0.0239  0.0037 -0.4829 -0.0129  0.7838
                                           -0.0729  0.1661  0.2020  0.1300  0.2424
   238. (0.00137) RY*( 3) C   6           s( 17.68%)p 4.57( 80.82%)d 0.08(  1.50%)
                                            0.0000 -0.0315  0.4181  0.0321  0.0094
                                            0.3200 -0.0136 -0.7052 -0.0040 -0.4563
                                            0.0883  0.0183  0.0015  0.0537 -0.0630
   239. (0.00053) RY*( 4) C   6           s( 50.81%)p 0.25( 12.86%)d 0.72( 36.34%)
                                            0.0000  0.0202  0.7116 -0.0365  0.0126
                                           -0.3181  0.0092  0.1521  0.0046  0.0632
                                           -0.1147 -0.0886 -0.1824 -0.4049  0.3809
   240. (0.00034) RY*( 5) C   6           s(  7.80%)p 0.38(  3.00%)d11.44( 89.21%)
                                            0.0000  0.0051  0.2789  0.0133  0.0102
                                            0.0858  0.0070  0.1295  0.0039  0.0752
                                           -0.6552 -0.3062 -0.0980  0.5455 -0.2486
   241. (0.00015) RY*( 6) C   6           s(  0.03%)p99.99(  9.02%)d99.99( 90.95%)
                                            0.0000 -0.0005 -0.0040  0.0168  0.0001
                                            0.0071 -0.0004 -0.1482  0.0012  0.2611
                                           -0.0940  0.1999 -0.5578 -0.3888 -0.6312
   242. (0.00008) RY*( 7) C   6           s(  0.11%)p54.43(  6.10%)d99.99( 93.79%)
   243. (0.00006) RY*( 8) C   6           s( 18.19%)p 0.42(  7.72%)d 4.07( 74.09%)
   244. (0.00004) RY*( 9) C   6           s( 23.60%)p 0.10(  2.44%)d 3.13( 73.96%)
   245. (0.00000) RY*(10) C   6           s( 80.62%)p 0.02(  1.27%)d 0.22( 18.11%)
   246. (0.00268) RY*( 1) C   7           s(  1.18%)p80.07( 94.46%)d 3.69(  4.36%)
                                            0.0000 -0.0287  0.1044  0.0089  0.0059
                                           -0.1066 -0.0172  0.5711 -0.0167 -0.7788
                                            0.0002  0.0308  0.0838  0.0618 -0.1782
   247. (0.00162) RY*( 2) C   7           s(  0.10%)p99.99( 88.62%)d99.99( 11.28%)
                                            0.0000 -0.0029  0.0194  0.0248 -0.0024
                                            0.9358  0.0014  0.0817 -0.0067 -0.0609
                                            0.3221 -0.0594  0.0544 -0.0465 -0.0188
   248. (0.00126) RY*( 3) C   7           s( 24.66%)p 2.94( 72.39%)d 0.12(  2.94%)
                                            0.0000 -0.0187  0.4950  0.0349 -0.0043
                                            0.0477  0.0022 -0.7292 -0.0172 -0.4354
                                           -0.0698 -0.0004  0.0026  0.0574 -0.1458
   249. (0.00050) RY*( 4) C   7           s( 10.01%)p 1.50( 14.97%)d 7.49( 75.02%)
                                            0.0000  0.0183  0.3067 -0.0755 -0.0007
                                           -0.0280  0.0083  0.1322 -0.0046  0.3625
                                            0.0387  0.0349  0.5123  0.3474 -0.6036
   250. (0.00031) RY*( 5) C   7           s( 27.85%)p 0.30(  8.36%)d 2.29( 63.79%)
                                            0.0000  0.0098  0.5276 -0.0034 -0.0019
                                            0.1050  0.0153  0.2392 -0.0073  0.1226
                                           -0.3034 -0.1681 -0.0376  0.4292  0.5762
   251. (0.00017) RY*( 6) C   7           s(  2.49%)p 2.83(  7.04%)d36.33( 90.47%)
                                            0.0000  0.0032  0.1573 -0.0123  0.0040
                                           -0.2612  0.0028 -0.0423 -0.0075 -0.0184
                                            0.8070  0.2620  0.2016  0.0967  0.3672
   252. (0.00006) RY*( 7) C   7           s(  5.95%)p 0.22(  1.31%)d15.58( 92.73%)
   253. (0.00004) RY*( 8) C   7           s( 32.05%)p 0.27(  8.55%)d 1.85( 59.40%)
   254. (0.00004) RY*( 9) C   7           s(  9.26%)p 0.27(  2.51%)d 9.53( 88.23%)
   255. (0.00001) RY*(10) C   7           s( 86.59%)p 0.02(  1.81%)d 0.13( 11.60%)
   256. (0.00230) RY*( 1) C   8           s(  0.32%)p99.99( 93.40%)d19.84(  6.29%)
                                            0.0000  0.0009  0.0559  0.0070  0.0016
                                            0.2607 -0.0065  0.1226  0.0101 -0.9224
                                           -0.1412  0.1861 -0.0472  0.0109 -0.0771
   257. (0.00219) RY*( 2) C   8           s(  1.58%)p59.55( 93.82%)d 2.92(  4.61%)
                                            0.0000  0.0038  0.1245  0.0158  0.0055
                                            0.5942 -0.0001 -0.7624 -0.0056  0.0615
                                           -0.0756 -0.1425  0.0298  0.1277 -0.0536
   258. (0.00158) RY*( 3) C   8           s( 39.50%)p 0.80( 31.59%)d 0.73( 28.91%)
                                            0.0000 -0.0209  0.6250  0.0621 -0.0275
                                           -0.4766 -0.0133 -0.2665 -0.0073 -0.1296
                                           -0.3345 -0.1722 -0.2156 -0.1487  0.2811
   259. (0.00110) RY*( 4) C   8           s( 38.53%)p 1.55( 59.67%)d 0.05(  1.81%)
                                            0.0000  0.0337  0.6180 -0.0470 -0.0056
                                            0.5297  0.0007  0.5063  0.0005  0.2445
                                            0.0262  0.0082 -0.0330 -0.0848  0.0950
   260. (0.00028) RY*( 5) C   8           s(  6.24%)p 1.27(  7.94%)d13.76( 85.82%)
                                            0.0000 -0.0032  0.2424  0.0603 -0.0160
                                           -0.0966  0.0105 -0.2431  0.0055 -0.1027
                                            0.7734  0.3510  0.0905 -0.3583  0.0199
   261. (0.00014) RY*( 6) C   8           s(  0.05%)p15.76(  0.75%)d99.99( 99.20%)
                                            0.0000 -0.0004  0.0145  0.0163 -0.0010
                                           -0.0135  0.0039  0.0123 -0.0052 -0.0844
                                            0.0424  0.0389  0.6401  0.3608  0.6700
   262. (0.00003) RY*( 7) C   8           s(  0.01%)p99.99(  6.26%)d99.99( 93.73%)
   263. (0.00004) RY*( 8) C   8           s( 22.63%)p 0.26(  5.81%)d 3.16( 71.56%)
   264. (0.00002) RY*( 9) C   8           s(  1.82%)p 0.10(  0.18%)d53.83( 98.00%)
   265. (0.00002) RY*(10) C   8           s( 89.48%)p 0.01(  0.61%)d 0.11(  9.91%)
   266. (0.00210) RY*( 1) C   9           s(  0.01%)p99.99( 94.83%)d99.99(  5.16%)
                                            0.0000 -0.0019  0.0102  0.0005 -0.0015
                                            0.9719  0.0003  0.0504  0.0013  0.0355
                                            0.2198 -0.0534 -0.0126  0.0146 -0.0007
   267. (0.00204) RY*( 2) C   9           s(  2.56%)p35.34( 90.35%)d 2.77(  7.09%)
                                            0.0000 -0.0293  0.1569  0.0105  0.0000
                                           -0.0631  0.0036  0.7993  0.0176  0.5103
                                           -0.0169  0.0030 -0.1874  0.1879 -0.0137
   268. (0.00092) RY*( 3) C   9           s( 24.77%)p 2.75( 68.22%)d 0.28(  7.01%)
                                            0.0000  0.0038  0.4963  0.0367  0.0002
                                           -0.0037  0.0099 -0.5626 -0.0045  0.6046
                                            0.0027 -0.0023 -0.0842  0.2484 -0.0363
   269. (0.00043) RY*( 4) C   9           s(  8.83%)p 3.13( 27.66%)d 7.19( 63.50%)
                                            0.0000  0.0152  0.2931 -0.0466 -0.0001
                                            0.0008  0.0073  0.0218  0.0091 -0.5254
                                           -0.0049  0.0014 -0.5066  0.5983  0.1428
   270. (0.00039) RY*( 5) C   9           s( 29.42%)p 0.31(  9.12%)d 2.09( 61.46%)
                                            0.0000  0.0048  0.5420 -0.0193 -0.0001
                                            0.0027  0.0177  0.1846 -0.0038 -0.2384
                                           -0.0066  0.0076  0.7641  0.1716 -0.0338
   271. (0.00021) RY*( 6) C   9           s(  0.00%)p 1.00(  2.46%)d39.58( 97.53%)
                                            0.0000 -0.0001 -0.0011  0.0029 -0.0045
                                            0.1568 -0.0002 -0.0043  0.0000  0.0054
                                           -0.4836  0.8610 -0.0079 -0.0076  0.0018
   272. (0.00007) RY*( 7) C   9           s( 34.80%)p 0.10(  3.46%)d 1.77( 61.74%)
   273. (0.00003) RY*( 8) C   9           s(  0.01%)p99.99(  2.77%)d99.99( 97.22%)
   274. (0.00004) RY*( 9) C   9           s( 33.62%)p 0.00(  0.13%)d 1.97( 66.26%)
   275. (0.00001) RY*(10) C   9           s( 66.10%)p 0.02(  1.06%)d 0.50( 32.84%)
   276. (0.00246) RY*( 1) C  10           s(  5.11%)p17.05( 87.08%)d 1.53(  7.82%)
                                            0.0000 -0.0006  0.2251 -0.0199  0.0201
                                            0.5229 -0.0021  0.2777  0.0034 -0.7210
                                           -0.0541  0.0928  0.0659 -0.2356  0.0823
   277. (0.00213) RY*( 2) C  10           s(  0.01%)p99.99( 93.40%)d99.99(  6.58%)
                                            0.0000 -0.0014  0.0114 -0.0035  0.0002
                                            0.0505 -0.0114  0.8872 -0.0054  0.3797
                                            0.2182  0.1069 -0.0552 -0.0340 -0.0509
   278. (0.00126) RY*( 3) C  10           s( 19.78%)p 2.82( 55.82%)d 1.23( 24.40%)
                                            0.0000 -0.0291  0.4369  0.0778  0.0265
                                            0.5395 -0.0040 -0.2329  0.0090  0.4605
                                            0.1686 -0.3541  0.1872 -0.2236 -0.0711
   279. (0.00107) RY*( 4) C  10           s( 56.01%)p 0.71( 39.99%)d 0.07(  4.01%)
                                            0.0000  0.0282  0.7476 -0.0180  0.0043
                                           -0.6045 -0.0003  0.0936  0.0018 -0.1601
                                            0.0612 -0.1306  0.0961 -0.0832 -0.0556
   280. (0.00036) RY*( 5) C  10           s(  9.22%)p 1.06(  9.74%)d 8.79( 81.04%)
                                            0.0000 -0.0045  0.2858  0.1026  0.0132
                                            0.0453  0.0061 -0.1367 -0.0144  0.2761
                                           -0.3453  0.7463 -0.1730 -0.2399  0.2162
   281. (0.00015) RY*( 6) C  10           s(  0.02%)p12.28(  0.24%)d99.99( 99.74%)
                                            0.0000  0.0009  0.0082  0.0113  0.0009
                                           -0.0083  0.0070  0.0253  0.0027  0.0404
                                            0.1422  0.1134  0.6516  0.3196  0.6615
   282. (0.00005) RY*( 7) C  10           s( 11.93%)p 0.53(  6.26%)d 6.86( 81.80%)
   283. (0.00003) RY*( 8) C  10           s(  0.84%)p 7.67(  6.45%)d99.99( 92.71%)
   284. (0.00002) RY*( 9) C  10           s( 96.48%)p 0.01(  0.96%)d 0.03(  2.56%)
   285. (0.00002) RY*(10) C  10           s(  0.79%)p 0.05(  0.04%)d99.99( 99.17%)
   286. (0.00258) RY*( 1) C  11           s(  1.71%)p54.90( 93.97%)d 2.52(  4.32%)
                                            0.0000 -0.0329  0.1247  0.0218 -0.0001
                                           -0.0019 -0.0197 -0.9255  0.0151 -0.2871
                                           -0.0013 -0.0004 -0.0836  0.1788  0.0651
   287. (0.00197) RY*( 2) C  11           s(  0.00%)p 1.00( 94.24%)d 0.06(  5.76%)
                                            0.0000  0.0000  0.0003  0.0001 -0.0006
                                           -0.9707  0.0000  0.0027  0.0000 -0.0018
                                            0.1092  0.2138 -0.0011  0.0011  0.0001
   288. (0.00094) RY*( 3) C  11           s( 32.62%)p 1.87( 60.85%)d 0.20(  6.53%)
                                            0.0000  0.0029  0.5705  0.0272  0.0000
                                           -0.0013 -0.0019 -0.1171 -0.0128  0.7711
                                           -0.0016  0.0001 -0.0982  0.2186 -0.0885
   289. (0.00044) RY*( 4) C  11           s( 12.76%)p 0.23(  2.92%)d 6.61( 84.32%)
                                            0.0000 -0.0038  0.3567  0.0175  0.0000
                                           -0.0001 -0.0004 -0.0952 -0.0123 -0.1414
                                            0.0037  0.0020  0.3050 -0.6014 -0.6233
   290. (0.00035) RY*( 5) C  11           s( 20.82%)p 1.64( 34.18%)d 2.16( 45.00%)
                                            0.0000  0.0145  0.4500 -0.0737  0.0000
                                            0.0020 -0.0130  0.3121 -0.0086 -0.4941
                                           -0.0017 -0.0029 -0.4076  0.4385 -0.3025
   291. (0.00024) RY*( 6) C  11           s(  0.00%)p 1.00(  3.15%)d30.72( 96.85%)
                                            0.0000  0.0000  0.0010 -0.0005 -0.0055
                                            0.1775  0.0000  0.0003  0.0000 -0.0011
                                           -0.2733  0.9454 -0.0043 -0.0012  0.0012
   292. (0.00006) RY*( 7) C  11           s( 32.40%)p 0.23(  7.32%)d 1.86( 60.28%)
   293. (0.00004) RY*( 8) C  11           s(  0.00%)p 1.00(  2.69%)d36.19( 97.31%)
   294. (0.00004) RY*( 9) C  11           s( 33.39%)p 0.00(  0.03%)d 1.99( 66.58%)
   295. (0.00001) RY*(10) C  11           s( 66.44%)p 0.01(  0.70%)d 0.49( 32.86%)
   296. (0.00246) RY*( 1) C  12           s(  4.97%)p17.56( 87.22%)d 1.57(  7.81%)
                                            0.0000 -0.0005  0.2219 -0.0205 -0.0200
                                           -0.5204 -0.0019  0.2867  0.0033 -0.7203
                                            0.0562 -0.0941  0.0661 -0.2345  0.0819
   297. (0.00213) RY*( 2) C  12           s(  0.02%)p99.99( 93.37%)d99.99(  6.61%)
                                            0.0000 -0.0014  0.0137 -0.0033 -0.0003
                                           -0.0416 -0.0114  0.8854 -0.0053  0.3845
                                           -0.2190 -0.1055 -0.0544 -0.0366 -0.0523
   298. (0.00126) RY*( 3) C  12           s( 19.07%)p 2.98( 56.75%)d 1.27( 24.18%)
                                            0.0000 -0.0294  0.4288  0.0774 -0.0265
                                           -0.5496 -0.0038 -0.2321  0.0090  0.4591
                                           -0.1642  0.3539  0.1840 -0.2258 -0.0687
   299. (0.00107) RY*( 4) C  12           s( 56.83%)p 0.69( 38.94%)d 0.07(  4.24%)
                                            0.0000  0.0279  0.7531 -0.0185 -0.0047
                                            0.5979 -0.0003  0.0849  0.0019 -0.1570
                                           -0.0611  0.1361  0.0982 -0.0867 -0.0545
   300. (0.00036) RY*( 5) C  12           s(  9.29%)p 1.04(  9.70%)d 8.72( 81.01%)
[truncated: 9,018,508 more chars]
