# Supplementary material for: Phosphorus-doped T-graphene nanocapsule toward O3 and SO2 gas sensing: a DFT and QTAIM analysis
Source: Sci Rep. 2024 Feb 12;14:3467. doi: 10.1038/s41598-024-54110-z (PMC10859388; doi:10.1038/s41598-024-54110-z)
Supplement: Supplementary file 1 — Supplementary Information. [file 41598_2024_54110_MOESM1_ESM.zip › SI/P_TG+O3_F_HSEH_LN2DZ_zWluJo.LOG]

 Entering Link 1 = C:\G09W\l1.exe PID=      3432.
  
 Copyright (c) 1988,1990,1992,1993,1995,1998,2003,2009,2013,
            Gaussian, Inc.  All Rights Reserved.
  
 This is part of the Gaussian(R) 09 program.  It is based on
 the Gaussian(R) 03 system (copyright 2003, Gaussian, Inc.),
 the Gaussian(R) 98 system (copyright 1998, Gaussian, Inc.),
 the Gaussian(R) 94 system (copyright 1995, Gaussian, Inc.),
 the Gaussian 92(TM) system (copyright 1992, Gaussian, Inc.),
 the Gaussian 90(TM) system (copyright 1990, Gaussian, Inc.),
 the Gaussian 88(TM) system (copyright 1988, Gaussian, Inc.),
 the Gaussian 86(TM) system (copyright 1986, Carnegie Mellon
 University), and the Gaussian 82(TM) system (copyright 1983,
 Carnegie Mellon University). Gaussian is a federally registered
 trademark of Gaussian, Inc.
  
 This software contains proprietary and confidential information,
 including trade secrets, belonging to Gaussian, Inc.
  
 This software is provided under written license and may be
 used, copied, transmitted, or stored only in accord with that
 written license.
  
 The following legend is applicable only to US Government
 contracts under FAR:
  
                    RESTRICTED RIGHTS LEGEND
  
 Use, reproduction and disclosure by the US Government is
 subject to restrictions as set forth in subparagraphs (a)
 and (c) of the Commercial Computer Software - Restricted
 Rights clause in FAR 52.227-19.
  
 Gaussian, Inc.
 340 Quinnipiac St., Bldg. 40, Wallingford CT 06492
  
  
 ---------------------------------------------------------------
 Warning -- This program may not be used in any manner that
 competes with the business of Gaussian, Inc. or will provide
 assistance to any competitor of Gaussian, Inc.  The licensee
 of this program is prohibited from giving any competitor of
 Gaussian, Inc. access to this program.  By using this program,
 the user acknowledges that Gaussian, Inc. is engaged in the
 business of creating and licensing software in the field of
 computational chemistry and represents and warrants to the
 licensee that it is not a competitor of Gaussian, Inc. and that
 it will not use this program in any manner prohibited above.
 ---------------------------------------------------------------
  

 Cite this work as:
 Gaussian 09, Revision D.01,
 M. J. Frisch, G. W. Trucks, H. B. Schlegel, G. E. Scuseria, 
 M. A. Robb, J. R. Cheeseman, G. Scalmani, V. Barone, B. Mennucci, 
 G. A. Petersson, H. Nakatsuji, M. Caricato, X. Li, H. P. Hratchian, 
 A. F. Izmaylov, J. Bloino, G. Zheng, J. L. Sonnenberg, M. Hada, 
 M. Ehara, K. Toyota, R. Fukuda, J. Hasegawa, M. Ishida, T. Nakajima, 
 Y. Honda, O. Kitao, H. Nakai, T. Vreven, J. A. Montgomery, Jr., 
 J. E. Peralta, F. Ogliaro, M. Bearpark, J. J. Heyd, E. Brothers, 
 K. N. Kudin, V. N. Staroverov, T. Keith, R. Kobayashi, J. Normand, 
 K. Raghavachari, A. Rendell, J. C. Burant, S. S. Iyengar, J. Tomasi, 
 M. Cossi, N. Rega, J. M. Millam, M. Klene, J. E. Knox, J. B. Cross, 
 V. Bakken, C. Adamo, J. Jaramillo, R. Gomperts, R. E. Stratmann, 
 O. Yazyev, A. J. Austin, R. Cammi, C. Pomelli, J. W. Ochterski, 
 R. L. Martin, K. Morokuma, V. G. Zakrzewski, G. A. Voth, 
 P. Salvador, J. J. Dannenberg, S. Dapprich, A. D. Daniels, 
 O. Farkas, J. B. Foresman, J. V. Ortiz, J. Cioslowski, 
 and D. J. Fox, Gaussian, Inc., Wallingford CT, 2013.
 
 ******************************************
 Gaussian 09:  IA32W-G09RevD.01 24-Apr-2013
                24-Oct-2023 
 ******************************************
 %nprocshared=4
 Will use up to    4 processors via shared memory.
 %mem=1GB
 %chk=C:\Users\WDAGUtilityAccount\Desktop\P_TG+O3_F_hseh_ln2dz.chk
 --------------------------------------------------
 # freq=noraman uhseh1pbe/lanl2dz geom=connectivity
 --------------------------------------------------
 1/10=4,30=1,38=1,57=2/1,3;
 2/12=2,17=6,18=5,40=1/2;
 3/5=6,6=3,11=2,16=1,25=1,30=1,71=2,74=-51,116=2,140=1/1,2,3;
 4//1;
 5/5=2,38=5,98=1/2;
 8/6=4,10=90,11=11/1;
 11/6=1,8=1,9=11,15=111,16=1/1,2,10;
 10/6=1/2;
 6/7=2,8=2,9=2,10=2,18=1,28=1/1;
 7/8=1,10=1,25=1/1,2,3,16;
 1/10=4,30=1/3;
 99//99;
 -----------
 P_TG+O3 - 1
 -----------
 Symbolic Z-matrix:
 Charge =  0 Multiplicity = 2
 C                    -0.3302   -2.63566   0.18136 
 C                     0.73912  -2.54919  -0.85043 
 C                    -0.27507  -1.88343  -1.72275 
 C                    -1.37765  -2.37931  -0.8446 
 C                     3.10083  -2.93697   0.20003 
 C                     4.18593  -2.60215  -0.72472 
 C                     3.16787  -2.16205  -1.7077 
 C                     2.06889  -2.71343  -0.86701 
 C                    -0.12254  -0.12118   2.12349 
 C                     0.84637  -1.24327   1.97262 
 C                    -0.27878  -2.03942   1.41412 
 C                    -1.25897  -1.07359   1.9783 
 C                     3.33854  -0.50028   2.27003 
 C                     4.28548  -1.5428    1.83804 
 C                     3.13953  -2.39468   1.4725 
 C                     2.1771   -1.42429   2.07649 
 C                    -3.76464  -2.38472   0.22022 
 C                    -2.71661  -2.3285   -0.85316 
 C                    -3.71816  -1.60818  -1.6875 
 C                    -4.78784  -1.88087  -0.69874 
 C                    -3.59873   0.05832   2.28901 
 C                    -2.60081  -1.03945   2.09069 
 C                    -3.709    -1.84355   1.49243 
 C                    -4.70244  -0.8199    1.86374 
 C                     1.1525    1.72045   0.89986 
 C                    -0.0211    1.15975   1.59846 
 C                    -1.09453   1.90168   0.90758 
 C                     3.51479   1.5647   -0.14004 
 C                     4.53935   1.01691   0.78414 
 C                     3.47503   0.76779   1.76127 
 C                     2.48293   1.53468   0.92642 
 C                    -3.45732   2.1257   -0.1197 
 C                    -2.43754   1.93258   0.94151 
 C                    -3.53483   1.3328    1.78195 
 C                    -4.55088   1.74695   0.80997 
 C                    -0.17608  -0.63155  -2.25619 
 C                     0.95638   0.34117  -2.07366 
 C                    -0.01644   1.33344  -1.67225 
 C                    -1.13791   0.50918  -2.06772 
 C                     3.27121  -0.88458  -2.21367 
 C                     3.43029   1.01187  -1.41284 
 C                     2.31828   0.25497  -2.06109 
 C                    -3.6193   -0.33036  -2.19378 
 C                    -2.49567   0.64203  -2.04771 
 C                    -3.46916   1.56667  -1.39254 
 C                    -4.59442   0.6797   -1.74703 
 C                     5.40705  -0.49031  -0.93176 
 C                     5.48783   0.06973   0.42724 
 C                     4.39781  -0.04301  -1.77374 
 C                     5.30137  -1.84999  -0.37268 
 C                     5.35853  -1.2906    0.98729 
 C                    -5.76706  -0.96058  -0.34069 
 C                    -5.72635  -0.39987   1.01912 
 C                    -5.64097   0.96407   0.45944 
 C                    -5.65802   0.3989   -0.89974 
 P                     0.08434   2.56297  -0.33577 
 O                     2.77821   4.83819   0.8123 
 O                     3.23948   4.62388  -0.29042 
 O                     0.1962    3.99761  -0.72774 
 

 GradGradGradGradGradGradGradGradGradGradGradGradGradGradGradGradGradGrad
 Berny optimization.
 Initialization pass.
 Trust Radius=3.00D-01 FncErr=1.00D-07 GrdErr=1.00D-07
 Number of steps in this run=      2 maximum allowed number of steps=      2.
 GradGradGradGradGradGradGradGradGradGradGradGradGradGradGradGradGradGrad

 Stoichiometry    C55O3P(2)
 Framework group  C1[X(C55O3P)]
 Deg. of freedom   171
 Full point group                 C1      NOp   1
 Largest Abelian subgroup         C1      NOp   1
 Largest concise Abelian subgroup C1      NOp   1
                         Standard orientation:                         
 ---------------------------------------------------------------------
 Center     Atomic      Atomic             Coordinates (Angstroms)
 Number     Number       Type             X           Y           Z
 ---------------------------------------------------------------------
      1          6           0       -0.330196   -2.635658    0.181363
      2          6           0        0.739119   -2.549191   -0.850425
      3          6           0       -0.275073   -1.883427   -1.722754
      4          6           0       -1.377652   -2.379311   -0.844598
      5          6           0        3.100830   -2.936968    0.200032
      6          6           0        4.185932   -2.602150   -0.724724
      7          6           0        3.167871   -2.162047   -1.707696
      8          6           0        2.068890   -2.713429   -0.867008
      9          6           0       -0.122536   -0.121182    2.123489
     10          6           0        0.846373   -1.243269    1.972615
     11          6           0       -0.278784   -2.039418    1.414115
     12          6           0       -1.258971   -1.073587    1.978303
     13          6           0        3.338539   -0.500284    2.270032
     14          6           0        4.285476   -1.542797    1.838036
     15          6           0        3.139530   -2.394683    1.472505
     16          6           0        2.177099   -1.424291    2.076490
     17          6           0       -3.764645   -2.384719    0.220215
     18          6           0       -2.716612   -2.328496   -0.853159
     19          6           0       -3.718165   -1.608179   -1.687500
     20          6           0       -4.787837   -1.880867   -0.698744
     21          6           0       -3.598733    0.058322    2.289013
     22          6           0       -2.600810   -1.039450    2.090686
     23          6           0       -3.709001   -1.843553    1.492433
     24          6           0       -4.702438   -0.819898    1.863743
     25          6           0        1.152499    1.720445    0.899861
     26          6           0       -0.021100    1.159749    1.598458
     27          6           0       -1.094532    1.901682    0.907582
     28          6           0        3.514787    1.564702   -0.140043
     29          6           0        4.539349    1.016913    0.784143
     30          6           0        3.475029    0.767785    1.761272
     31          6           0        2.482928    1.534677    0.926424
     32          6           0       -3.457316    2.125699   -0.119699
     33          6           0       -2.437538    1.932582    0.941512
     34          6           0       -3.534825    1.332799    1.781953
     35          6           0       -4.550882    1.746954    0.809971
     36          6           0       -0.176080   -0.631551   -2.256186
     37          6           0        0.956384    0.341172   -2.073662
     38          6           0       -0.016442    1.333439   -1.672253
     39          6           0       -1.137912    0.509179   -2.067715
     40          6           0        3.271208   -0.884584   -2.213675
     41          6           0        3.430287    1.011874   -1.412844
     42          6           0        2.318275    0.254967   -2.061085
     43          6           0       -3.619296   -0.330365   -2.193782
     44          6           0       -2.495669    0.642026   -2.047709
     45          6           0       -3.469161    1.566671   -1.392538
     46          6           0       -4.594421    0.679698   -1.747030
     47          6           0        5.407050   -0.490313   -0.931757
     48          6           0        5.487829    0.069729    0.427238
     49          6           0        4.397812   -0.043006   -1.773741
     50          6           0        5.301367   -1.849994   -0.372675
     51          6           0        5.358534   -1.290595    0.987288
     52          6           0       -5.767065   -0.960585   -0.340689
     53          6           0       -5.726352   -0.399865    1.019120
     54          6           0       -5.640967    0.964072    0.459444
     55          6           0       -5.658022    0.398898   -0.899745
     56         15           0        0.084341    2.562971   -0.335772
     57          8           0        2.778207    4.838189    0.812303
     58          8           0        3.239481    4.623884   -0.290420
     59          8           0        0.196199    3.997614   -0.727736
 ---------------------------------------------------------------------
 Rotational constants (GHZ):      0.1194725      0.0524075      0.0461743
 Standard basis: LANL2DZ (5D, 7F)
 There are   530 symmetry adapted cartesian basis functions of A   symmetry.
 There are   530 symmetry adapted basis functions of A   symmetry.
   530 basis functions,  1462 primitive gaussians,   530 cartesian basis functions
   180 alpha electrons      179 beta electrons
       nuclear repulsion energy      7754.2253814603 Hartrees.


 Warning!  P  atom   56 may be hypervalent but has no d functions.


 NAtoms=   59 NActive=   59 NUniq=   59 SFac= 1.00D+00 NAtFMM=   60 NAOKFM=F Big=F
 Integral buffers will be    262144 words long.
 Raffenetti 2 integral format.
 Two-electron integral symmetry is turned on.
 One-electron integrals computed using PRISM.
   1 Symmetry operations used in ECPInt.
 ECPInt:  NShTT=   43365 NPrTT=  385752 LenC2=   38954 LenP2D=  173868.
 LDataN:  DoStor=T MaxTD1= 3 Len=   28
 NBasis=   530 RedAO= T EigKep=  4.26D-05  NBF=   530
 NBsUse=   530 1.00D-06 EigRej= -1.00D+00 NBFU=   530
 ExpMin= 1.15D-01 ExpMax= 7.82D+03 ExpMxC= 2.73D+02 IAcc=1 IRadAn=         1 AccDes= 0.00D+00
 Harris functional with IExCor= 1009 and IRadAn=       1 diagonalized for initial guess.
 HarFok:  IExCor= 1009 AccDes= 0.00D+00 IRadAn=         1 IDoV= 1 UseB2=F ITyADJ=14
 ICtDFT=  3500011 ScaDFX=  1.000000  1.000000  1.000000  1.000000
 FoFCou: FMM=F IPFlag=           0 FMFlag=      100000 FMFlg1=           0
         NFxFlg=           0 DoJE=T BraDBF=F KetDBF=T FulRan=T
         wScrn=  0.000000 ICntrl=     500 IOpCl=  0 I1Cent=   200000004 NGrid=           0
         NMat0=    1 NMatS0=      1 NMatT0=    0 NMatD0=    1 NMtDS0=    0 NMtDT0=    0
 Petite list used in FoFCou.
 Initial guess <Sx>= 0.0000 <Sy>= 0.0000 <Sz>= 0.5000 <S**2>= 0.7500 S= 0.5000
 Requested convergence on RMS density matrix=1.00D-08 within 128 cycles.
 Requested convergence on MAX density matrix=1.00D-06.
 Requested convergence on             energy=1.00D-06.
 No special actions if energy rises.
 Integral accuracy reduced to 1.0D-05 until final iterations.
 EnCoef did     2 forward-backward iterations
 EnCoef did   100 forward-backward iterations
 EnCoef did   100 forward-backward iterations
 EnCoef did    20 forward-backward iterations
 EnCoef did     9 forward-backward iterations
 EnCoef did   100 forward-backward iterations
 EnCoef did    12 forward-backward iterations
 Problem detected with inexpensive integrals.
 Switching to full accuracy and repeating last cycle.
 EnCoef did   100 forward-backward iterations
 EnCoef did    29 forward-backward iterations
 Restarting incremental Fock formation.
 Restarting incremental Fock formation.
 SCF Done:  E(UHSEH1PBE) =  -2323.75716816     A.U. after   58 cycles
            NFock= 58  Conv=0.73D-08     -V/T= 2.0053
 <Sx>= 0.0000 <Sy>= 0.0000 <Sz>= 0.5000 <S**2>= 2.1650 S= 1.0540
 <L.S>= 0.000000000000E+00
 Annihilation of the first spin contaminant:
 S**2 before annihilation     2.1650,   after     2.6783
 DoSCS=F DFT=T ScalE2(SS,OS)=  1.000000  1.000000
 Range of M.O.s used for correlation:     1   530
 NBasis=   530 NAE=   180 NBE=   179 NFC=     0 NFV=     0
 NROrb=    530 NOA=   180 NOB=   179 NVA=   350 NVB=   351

 **** Warning!!: The largest alpha MO coefficient is  0.17742253D+02


 **** Warning!!: The smallest alpha delta epsilon is  0.50293063D-01


 **** Warning!!: The largest beta MO coefficient is  0.16933099D+02


 **** Warning!!: The smallest beta delta epsilon is  0.48529618D-01

   1 Symmetry operations used in ECPInt.
 ECPInt:  NShTT=   43365 NPrTT=  385752 LenC2=   38954 LenP2D=  173868.
 LDataN:  DoStor=T MaxTD1= 4 Len=   56
 Number of processors reduced to   2 by ecpmxn.
 Symmetrizing basis deriv contribution to polar:
 IMax=3 JMax=2 DiffMx= 0.00D+00
 G2DrvN: will do    20 centers at a time, making    3 passes.
 Calling FoFCou, ICntrl=  3107 FMM=F I1Cent=   0 AccDes= 0.00D+00.
 Calling FoFCou, ICntrl=  3107 FMM=F I1Cent=   0 AccDes= 0.00D+00.
 Calling FoFCou, ICntrl=  3107 FMM=F I1Cent=   0 AccDes= 0.00D+00.
 End of G2Drv F.D. properties file   721 does not exist.
 End of G2Drv F.D. properties file   722 does not exist.
 End of G2Drv F.D. properties file   788 does not exist.
          IDoAtm=11111111111111111111111111111111111111111111111111
          IDoAtm=111111111
          Differentiating once with respect to electric field.
                with respect to dipole field.
          Differentiating once with respect to nuclear coordinates.
          There are   180 degrees of freedom in the 1st order CPHF.  IDoFFX=6 NUNeed=     3.
    180 vectors produced by pass  0 Test12= 1.26D-13 1.00D-09 XBig12= 9.62D+03 4.45D+01.
 AX will form    60 AO Fock derivatives at one time.
    180 vectors produced by pass  1 Test12= 1.26D-13 1.00D-09 XBig12= 1.26D+03 3.12D+00.
    178 vectors produced by pass  2 Test12= 1.26D-13 1.00D-09 XBig12= 1.60D+01 4.40D-01.
    177 vectors produced by pass  3 Test12= 1.26D-13 1.00D-09 XBig12= 3.61D-01 9.11D-02.
    177 vectors produced by pass  4 Test12= 1.26D-13 1.00D-09 XBig12= 3.69D-03 5.79D-03.
    177 vectors produced by pass  5 Test12= 1.26D-13 1.00D-09 XBig12= 3.11D-05 6.29D-04.
    175 vectors produced by pass  6 Test12= 1.26D-13 1.00D-09 XBig12= 1.46D-07 3.41D-05.
    109 vectors produced by pass  7 Test12= 1.26D-13 1.00D-09 XBig12= 6.13D-10 1.73D-06.
     26 vectors produced by pass  8 Test12= 1.26D-13 1.00D-09 XBig12= 2.06D-12 1.07D-07.
     11 vectors produced by pass  9 Test12= 1.26D-13 1.00D-09 XBig12= 3.64D-14 1.01D-08.
     11 vectors produced by pass 10 Test12= 1.26D-13 1.00D-09 XBig12= 3.23D-14 8.19D-09.
     11 vectors produced by pass 11 Test12= 1.26D-13 1.00D-09 XBig12= 4.55D-14 1.37D-08.
      8 vectors produced by pass 12 Test12= 1.26D-13 1.00D-09 XBig12= 1.43D-14 6.17D-09.
      8 vectors produced by pass 13 Test12= 1.26D-13 1.00D-09 XBig12= 4.59D-14 9.60D-09.
      8 vectors produced by pass 14 Test12= 1.26D-13 1.00D-09 XBig12= 3.51D-14 9.11D-09.
      8 vectors produced by pass 15 Test12= 1.26D-13 1.00D-09 XBig12= 4.30D-14 9.15D-09.
      8 vectors produced by pass 16 Test12= 1.26D-13 1.00D-09 XBig12= 1.64D-14 4.80D-09.
      8 vectors produced by pass 17 Test12= 1.26D-13 1.00D-09 XBig12= 5.12D-14 7.92D-09.
      8 vectors produced by pass 18 Test12= 1.26D-13 1.00D-09 XBig12= 2.31D-14 7.70D-09.
      8 vectors produced by pass 19 Test12= 1.26D-13 1.00D-09 XBig12= 4.44D-14 1.14D-08.
      8 vectors produced by pass 20 Test12= 1.26D-13 1.00D-09 XBig12= 3.79D-14 7.01D-09.
      8 vectors produced by pass 21 Test12= 1.26D-13 1.00D-09 XBig12= 5.26D-14 9.89D-09.
      8 vectors produced by pass 22 Test12= 1.26D-13 1.00D-09 XBig12= 3.52D-14 6.56D-09.
      8 vectors produced by pass 23 Test12= 1.26D-13 1.00D-09 XBig12= 6.25D-14 9.32D-09.
      8 vectors produced by pass 24 Test12= 1.26D-13 1.00D-09 XBig12= 4.46D-14 8.16D-09.
      8 vectors produced by pass 25 Test12= 1.26D-13 1.00D-09 XBig12= 5.86D-14 7.74D-09.
      8 vectors produced by pass 26 Test12= 1.26D-13 1.00D-09 XBig12= 4.48D-14 9.12D-09.
      8 vectors produced by pass 27 Test12= 1.26D-13 1.00D-09 XBig12= 5.17D-14 1.25D-08.
      8 vectors produced by pass 28 Test12= 1.26D-13 1.00D-09 XBig12= 3.19D-14 7.28D-09.
      8 vectors produced by pass 29 Test12= 1.26D-13 1.00D-09 XBig12= 6.24D-14 7.45D-09.
      8 vectors produced by pass 30 Test12= 1.26D-13 1.00D-09 XBig12= 5.96D-14 7.76D-09.
      8 vectors produced by pass 31 Test12= 1.26D-13 1.00D-09 XBig12= 7.33D-14 1.10D-08.
      6 vectors produced by pass 32 Test12= 1.26D-13 1.00D-09 XBig12= 2.71D-14 5.76D-09.
      6 vectors produced by pass 33 Test12= 1.26D-13 1.00D-09 XBig12= 4.76D-14 8.84D-09.
      6 vectors produced by pass 34 Test12= 1.26D-13 1.00D-09 XBig12= 4.75D-14 9.26D-09.
      6 vectors produced by pass 35 Test12= 1.26D-13 1.00D-09 XBig12= 2.92D-14 7.35D-09.
      6 vectors produced by pass 36 Test12= 1.26D-13 1.00D-09 XBig12= 5.32D-14 8.23D-09.
      6 vectors produced by pass 37 Test12= 1.26D-13 1.00D-09 XBig12= 2.54D-14 5.65D-09.
      6 vectors produced by pass 38 Test12= 1.26D-13 1.00D-09 XBig12= 6.66D-14 9.25D-09.
      6 vectors produced by pass 39 Test12= 1.26D-13 1.00D-09 XBig12= 3.33D-14 5.22D-09.
      6 vectors produced by pass 40 Test12= 1.26D-13 1.00D-09 XBig12= 4.90D-14 8.22D-09.
      6 vectors produced by pass 41 Test12= 1.26D-13 1.00D-09 XBig12= 3.90D-14 7.43D-09.
      6 vectors produced by pass 42 Test12= 1.26D-13 1.00D-09 XBig12= 4.62D-14 9.30D-09.
      4 vectors produced by pass 43 Test12= 1.26D-13 1.00D-09 XBig12= 2.14D-14 5.14D-09.
      4 vectors produced by pass 44 Test12= 1.26D-13 1.00D-09 XBig12= 5.23D-14 8.67D-09.
      4 vectors produced by pass 45 Test12= 1.26D-13 1.00D-09 XBig12= 4.53D-14 7.02D-09.
      4 vectors produced by pass 46 Test12= 1.26D-13 1.00D-09 XBig12= 5.78D-14 1.09D-08.
      3 vectors produced by pass 47 Test12= 1.26D-13 1.00D-09 XBig12= 2.39D-14 5.96D-09.
      1 vectors produced by pass 48 Test12= 1.26D-13 1.00D-09 XBig12= 6.66D-16 1.03D-09.
 InvSVY:  IOpt=1 It=  1 EMax= 8.53D-14
 Solved reduced A of dimension  1658 with   180 vectors.
 Isotropic polarizability for W=    0.000000      589.97 Bohr**3.
 End of Minotr F.D. properties file   721 does not exist.
 End of Minotr F.D. properties file   722 does not exist.
 End of Minotr F.D. properties file   788 does not exist.

 **********************************************************************

            Population analysis using the SCF density.

 **********************************************************************

 Orbital symmetries:
 Alpha Orbitals:
       Occupied  (A) (A) (A) (A) (A) (A) (A) (A) (A) (A) (A) (A)
                 (A) (A) (A) (A) (A) (A) (A) (A) (A) (A) (A) (A)
                 (A) (A) (A) (A) (A) (A) (A) (A) (A) (A) (A) (A)
                 (A) (A) (A) (A) (A) (A) (A) (A) (A) (A) (A) (A)
                 (A) (A) (A) (A) (A) (A) (A) (A) (A) (A) (A) (A)
                 (A) (A) (A) (A) (A) (A) (A) (A) (A) (A) (A) (A)
                 (A) (A) (A) (A) (A) (A) (A) (A) (A) (A) (A) (A)
                 (A) (A) (A) (A) (A) (A) (A) (A) (A) (A) (A) (A)
                 (A) (A) (A) (A) (A) (A) (A) (A) (A) (A) (A) (A)
                 (A) (A) (A) (A) (A) (A) (A) (A) (A) (A) (A) (A)
                 (A) (A) (A) (A) (A) (A) (A) (A) (A) (A) (A) (A)
                 (A) (A) (A) (A) (A) (A) (A) (A) (A) (A) (A) (A)
                 (A) (A) (A) (A) (A) (A) (A) (A) (A) (A) (A) (A)
                 (A) (A) (A) (A) (A) (A) (A) (A) (A) (A) (A) (A)
                 (A) (A) (A) (A) (A) (A) (A) (A) (A) (A) (A) (A)
       Virtual   (A) (A) (A) (A) (A) (A) (A) (A) (A) (A) (A) (A)
                 (A) (A) (A) (A) (A) (A) (A) (A) (A) (A) (A) (A)
                 (A) (A) (A) (A) (A) (A) (A) (A) (A) (A) (A) (A)
                 (A) (A) (A) (A) (A) (A) (A) (A) (A) (A) (A) (A)
                 (A) (A) (A) (A) (A) (A) (A) (A) (A) (A) (A) (A)
                 (A) (A) (A) (A) (A) (A) (A) (A) (A) (A) (A) (A)
                 (A) (A) (A) (A) (A) (A) (A) (A) (A) (A) (A) (A)
                 (A) (A) (A) (A) (A) (A) (A) (A) (A) (A) (A) (A)
                 (A) (A) (A) (A) (A) (A) (A) (A) (A) (A) (A) (A)
                 (A) (A) (A) (A) (A) (A) (A) (A) (A) (A) (A) (A)
                 (A) (A) (A) (A) (A) (A) (A) (A) (A) (A) (A) (A)
                 (A) (A) (A) (A) (A) (A) (A) (A) (A) (A) (A) (A)
                 (A) (A) (A) (A) (A) (A) (A) (A) (A) (A) (A) (A)
                 (A) (A) (A) (A) (A) (A) (A) (A) (A) (A) (A) (A)
                 (A) (A) (A) (A) (A) (A) (A) (A) (A) (A) (A) (A)
                 (A) (A) (A) (A) (A) (A) (A) (A) (A) (A) (A) (A)
                 (A) (A) (A) (A) (A) (A) (A) (A) (A) (A) (A) (A)
                 (A) (A) (A) (A) (A) (A) (A) (A) (A) (A) (A) (A)
                 (A) (A) (A) (A) (A) (A) (A) (A) (A) (A) (A) (A)
                 (A) (A) (A) (A) (A) (A) (A) (A) (A) (A) (A) (A)
                 (A) (A) (A) (A) (A) (A) (A) (A) (A) (A) (A) (A)
                 (A) (A) (A) (A) (A) (A) (A) (A) (A) (A) (A) (A)
                 (A) (A) (A) (A) (A) (A) (A) (A) (A) (A) (A) (A)
                 (A) (A) (A) (A) (A) (A) (A) (A) (A) (A) (A) (A)
                 (A) (A) (A) (A) (A) (A) (A) (A) (A) (A) (A) (A)
                 (A) (A) (A) (A) (A) (A) (A) (A) (A) (A) (A) (A)
                 (A) (A) (A) (A) (A) (A) (A) (A) (A) (A) (A) (A)
                 (A) (A) (A) (A) (A) (A) (A) (A) (A) (A) (A) (A)
                 (A) (A) (A) (A) (A) (A) (A) (A) (A) (A) (A) (A)
                 (A) (A)
 Beta  Orbitals:
       Occupied  (A) (A) (A) (A) (A) (A) (A) (A) (A) (A) (A) (A)
                 (A) (A) (A) (A) (A) (A) (A) (A) (A) (A) (A) (A)
                 (A) (A) (A) (A) (A) (A) (A) (A) (A) (A) (A) (A)
                 (A) (A) (A) (A) (A) (A) (A) (A) (A) (A) (A) (A)
                 (A) (A) (A) (A) (A) (A) (A) (A) (A) (A) (A) (A)
                 (A) (A) (A) (A) (A) (A) (A) (A) (A) (A) (A) (A)
                 (A) (A) (A) (A) (A) (A) (A) (A) (A) (A) (A) (A)
                 (A) (A) (A) (A) (A) (A) (A) (A) (A) (A) (A) (A)
                 (A) (A) (A) (A) (A) (A) (A) (A) (A) (A) (A) (A)
                 (A) (A) (A) (A) (A) (A) (A) (A) (A) (A) (A) (A)
                 (A) (A) (A) (A) (A) (A) (A) (A) (A) (A) (A) (A)
                 (A) (A) (A) (A) (A) (A) (A) (A) (A) (A) (A) (A)
                 (A) (A) (A) (A) (A) (A) (A) (A) (A) (A) (A) (A)
                 (A) (A) (A) (A) (A) (A) (A) (A) (A) (A) (A) (A)
                 (A) (A) (A) (A) (A) (A) (A) (A) (A) (A) (A)
       Virtual   (A) (A) (A) (A) (A) (A) (A) (A) (A) (A) (A) (A)
                 (A) (A) (A) (A) (A) (A) (A) (A) (A) (A) (A) (A)
                 (A) (A) (A) (A) (A) (A) (A) (A) (A) (A) (A) (A)
                 (A) (A) (A) (A) (A) (A) (A) (A) (A) (A) (A) (A)
                 (A) (A) (A) (A) (A) (A) (A) (A) (A) (A) (A) (A)
                 (A) (A) (A) (A) (A) (A) (A) (A) (A) (A) (A) (A)
                 (A) (A) (A) (A) (A) (A) (A) (A) (A) (A) (A) (A)
                 (A) (A) (A) (A) (A) (A) (A) (A) (A) (A) (A) (A)
                 (A) (A) (A) (A) (A) (A) (A) (A) (A) (A) (A) (A)
                 (A) (A) (A) (A) (A) (A) (A) (A) (A) (A) (A) (A)
                 (A) (A) (A) (A) (A) (A) (A) (A) (A) (A) (A) (A)
                 (A) (A) (A) (A) (A) (A) (A) (A) (A) (A) (A) (A)
                 (A) (A) (A) (A) (A) (A) (A) (A) (A) (A) (A) (A)
                 (A) (A) (A) (A) (A) (A) (A) (A) (A) (A) (A) (A)
                 (A) (A) (A) (A) (A) (A) (A) (A) (A) (A) (A) (A)
                 (A) (A) (A) (A) (A) (A) (A) (A) (A) (A) (A) (A)
                 (A) (A) (A) (A) (A) (A) (A) (A) (A) (A) (A) (A)
                 (A) (A) (A) (A) (A) (A) (A) (A) (A) (A) (A) (A)
                 (A) (A) (A) (A) (A) (A) (A) (A) (A) (A) (A) (A)
                 (A) (A) (A) (A) (A) (A) (A) (A) (A) (A) (A) (A)
                 (A) (A) (A) (A) (A) (A) (A) (A) (A) (A) (A) (A)
                 (A) (A) (A) (A) (A) (A) (A) (A) (A) (A) (A) (A)
                 (A) (A) (A) (A) (A) (A) (A) (A) (A) (A) (A) (A)
                 (A) (A) (A) (A) (A) (A) (A) (A) (A) (A) (A) (A)
                 (A) (A) (A) (A) (A) (A) (A) (A) (A) (A) (A) (A)
                 (A) (A) (A) (A) (A) (A) (A) (A) (A) (A) (A) (A)
                 (A) (A) (A) (A) (A) (A) (A) (A) (A) (A) (A) (A)
                 (A) (A) (A) (A) (A) (A) (A) (A) (A) (A) (A) (A)
                 (A) (A) (A) (A) (A) (A) (A) (A) (A) (A) (A) (A)
                 (A) (A) (A)
 The electronic state is 2-A.
 Alpha  occ. eigenvalues --  -19.35555 -19.35532 -19.18302 -10.32440 -10.32397
 Alpha  occ. eigenvalues --  -10.32074 -10.31971 -10.31952 -10.31937 -10.31909
 Alpha  occ. eigenvalues --  -10.31885 -10.31881 -10.31881 -10.31753 -10.31741
 Alpha  occ. eigenvalues --  -10.31727 -10.31721 -10.31684 -10.31661 -10.31659
 Alpha  occ. eigenvalues --  -10.31643 -10.31621 -10.31607 -10.31591 -10.31584
 Alpha  occ. eigenvalues --  -10.31571 -10.31561 -10.31549 -10.31536 -10.31529
 Alpha  occ. eigenvalues --  -10.31515 -10.31468 -10.31465 -10.31463 -10.31447
 Alpha  occ. eigenvalues --  -10.31434 -10.31401 -10.31346 -10.31341 -10.31332
 Alpha  occ. eigenvalues --  -10.31325 -10.31090 -10.31071 -10.31041 -10.31037
 Alpha  occ. eigenvalues --  -10.31037 -10.31033 -10.31028 -10.31019 -10.31008
 Alpha  occ. eigenvalues --  -10.31005 -10.30868 -10.30866 -10.30658 -10.30656
 Alpha  occ. eigenvalues --  -10.30232 -10.29274 -10.29266  -1.34757  -1.04450
 Alpha  occ. eigenvalues --   -1.04380  -1.03806  -0.99884  -0.99420  -0.98980
 Alpha  occ. eigenvalues --   -0.98939  -0.98840  -0.96746  -0.96561  -0.96086
 Alpha  occ. eigenvalues --   -0.95474  -0.93764  -0.93690  -0.90975  -0.83785
 Alpha  occ. eigenvalues --   -0.83596  -0.83501  -0.83470  -0.83227  -0.82290
 Alpha  occ. eigenvalues --   -0.81636  -0.81533  -0.80478  -0.79560  -0.77353
 Alpha  occ. eigenvalues --   -0.76659  -0.76528  -0.76059  -0.75234  -0.74772
 Alpha  occ. eigenvalues --   -0.74726  -0.74502  -0.74027  -0.72324  -0.70516
 Alpha  occ. eigenvalues --   -0.70244  -0.69931  -0.68652  -0.66857  -0.65819
 Alpha  occ. eigenvalues --   -0.64927  -0.64485  -0.63065  -0.59383  -0.58527
 Alpha  occ. eigenvalues --   -0.58331  -0.57814  -0.57298  -0.56677  -0.56459
 Alpha  occ. eigenvalues --   -0.56421  -0.56135  -0.55062  -0.54261  -0.54125
 Alpha  occ. eigenvalues --   -0.53268  -0.53073  -0.52463  -0.51819  -0.51447
 Alpha  occ. eigenvalues --   -0.50977  -0.50861  -0.50428  -0.50220  -0.49759
 Alpha  occ. eigenvalues --   -0.48899  -0.48867  -0.48467  -0.48384  -0.47101
 Alpha  occ. eigenvalues --   -0.47020  -0.46969  -0.46581  -0.46369  -0.46008
 Alpha  occ. eigenvalues --   -0.45833  -0.45312  -0.44757  -0.44501  -0.44456
 Alpha  occ. eigenvalues --   -0.44354  -0.44063  -0.43300  -0.42071  -0.41554
 Alpha  occ. eigenvalues --   -0.41473  -0.41237  -0.40982  -0.40619  -0.40412
 Alpha  occ. eigenvalues --   -0.40178  -0.39829  -0.39203  -0.38716  -0.38552
 Alpha  occ. eigenvalues --   -0.38162  -0.37993  -0.37704  -0.37534  -0.37212
 Alpha  occ. eigenvalues --   -0.36934  -0.35468  -0.32472  -0.32006  -0.31489
 Alpha  occ. eigenvalues --   -0.31282  -0.30976  -0.30678  -0.30595  -0.30244
 Alpha  occ. eigenvalues --   -0.29877  -0.29502  -0.28662  -0.28416  -0.27308
 Alpha  occ. eigenvalues --   -0.26419  -0.24895  -0.24806  -0.24028  -0.23367
 Alpha virt. eigenvalues --   -0.18338  -0.17222  -0.14283  -0.14269  -0.13667
 Alpha virt. eigenvalues --   -0.12977  -0.12539  -0.11532  -0.10816  -0.09949
 Alpha virt. eigenvalues --   -0.08001  -0.06713  -0.06356  -0.05850  -0.05049
 Alpha virt. eigenvalues --   -0.04626  -0.03303  -0.02894  -0.02622  -0.02560
 Alpha virt. eigenvalues --   -0.01166  -0.00577   0.00434   0.00725   0.01500
 Alpha virt. eigenvalues --    0.01976   0.02414   0.03305   0.03943   0.04523
 Alpha virt. eigenvalues --    0.04805   0.04962   0.05311   0.06794   0.07202
 Alpha virt. eigenvalues --    0.07252   0.07611   0.07950   0.08269   0.08936
 Alpha virt. eigenvalues --    0.09970   0.10660   0.11410   0.11464   0.11644
 Alpha virt. eigenvalues --    0.13027   0.13557   0.13709   0.14622   0.15103
 Alpha virt. eigenvalues --    0.15203   0.15299   0.15993   0.16437   0.17135
 Alpha virt. eigenvalues --    0.17310   0.17692   0.17858   0.18601   0.18885
 Alpha virt. eigenvalues --    0.19309   0.19595   0.20025   0.20144   0.20348
 Alpha virt. eigenvalues --    0.20907   0.21631   0.21912   0.22353   0.22502
 Alpha virt. eigenvalues --    0.22791   0.23208   0.23256   0.24650   0.24919
 Alpha virt. eigenvalues --    0.24987   0.25218   0.25508   0.25566   0.25724
 Alpha virt. eigenvalues --    0.26020   0.26315   0.26530   0.26594   0.26976
 Alpha virt. eigenvalues --    0.27204   0.27650   0.27677   0.27999   0.28331
 Alpha virt. eigenvalues --    0.28483   0.28618   0.28635   0.29298   0.29706
 Alpha virt. eigenvalues --    0.29730   0.29848   0.30243   0.30370   0.30632
 Alpha virt. eigenvalues --    0.31377   0.31464   0.32073   0.32156   0.32452
 Alpha virt. eigenvalues --    0.32511   0.33038   0.33185   0.33587   0.33659
 Alpha virt. eigenvalues --    0.34017   0.34179   0.34290   0.34665   0.34792
 Alpha virt. eigenvalues --    0.34912   0.35031   0.35169   0.35349   0.35436
 Alpha virt. eigenvalues --    0.35647   0.36033   0.36466   0.36993   0.37072
 Alpha virt. eigenvalues --    0.37125   0.37654   0.37940   0.38119   0.38139
 Alpha virt. eigenvalues --    0.38470   0.38651   0.38707   0.39075   0.39233
 Alpha virt. eigenvalues --    0.39771   0.39919   0.40450   0.40478   0.41010
 Alpha virt. eigenvalues --    0.41237   0.41630   0.41703   0.41773   0.42098
 Alpha virt. eigenvalues --    0.42292   0.42477   0.42662   0.42824   0.43138
 Alpha virt. eigenvalues --    0.43179   0.43517   0.44098   0.44339   0.44495
 Alpha virt. eigenvalues --    0.44767   0.44886   0.45323   0.45354   0.45610
 Alpha virt. eigenvalues --    0.45906   0.46359   0.46738   0.46964   0.47429
 Alpha virt. eigenvalues --    0.47686   0.48214   0.48300   0.48336   0.48668
 Alpha virt. eigenvalues --    0.48917   0.49269   0.49728   0.49976   0.50308
 Alpha virt. eigenvalues --    0.50484   0.50890   0.50928   0.51211   0.51994
 Alpha virt. eigenvalues --    0.52146   0.52217   0.52522   0.52712   0.52775
 Alpha virt. eigenvalues --    0.53195   0.53544   0.53856   0.54676   0.55026
 Alpha virt. eigenvalues --    0.55261   0.55685   0.55992   0.56452   0.56661
 Alpha virt. eigenvalues --    0.57113   0.57349   0.57435   0.57675   0.57790
 Alpha virt. eigenvalues --    0.58216   0.58504   0.58811   0.59262   0.59397
 Alpha virt. eigenvalues --    0.59909   0.59916   0.60173   0.60466   0.60548
 Alpha virt. eigenvalues --    0.60666   0.61424   0.61559   0.62443   0.62545
 Alpha virt. eigenvalues --    0.62716   0.63018   0.63344   0.64051   0.64287
 Alpha virt. eigenvalues --    0.64725   0.65063   0.65455   0.65570   0.65699
 Alpha virt. eigenvalues --    0.66078   0.66479   0.66617   0.67194   0.67486
 Alpha virt. eigenvalues --    0.67770   0.67933   0.68454   0.68741   0.69655
 Alpha virt. eigenvalues --    0.69795   0.70311   0.71213   0.71745   0.72018
 Alpha virt. eigenvalues --    0.72213   0.72497   0.72633   0.73056   0.73487
 Alpha virt. eigenvalues --    0.73710   0.74321   0.74897   0.75449   0.75480
 Alpha virt. eigenvalues --    0.76225   0.76302   0.76468   0.77252   0.77848
 Alpha virt. eigenvalues --    0.78653   0.78877   0.79438   0.79638   0.80342
 Alpha virt. eigenvalues --    0.80566   0.81440   0.82103   0.83107   0.83525
 Alpha virt. eigenvalues --    0.83973   0.84964   0.85055   0.85783   0.87214
 Alpha virt. eigenvalues --    0.87745   0.88725   0.88865   0.89316   0.89722
 Alpha virt. eigenvalues --    0.90331   0.90872   0.91881   0.93350   0.93671
 Alpha virt. eigenvalues --    0.94161   0.94357   0.94993   0.95871   0.96798
 Alpha virt. eigenvalues --    0.97083   0.97681   0.98058   0.98613   0.99204
 Alpha virt. eigenvalues --    1.01261   1.01459   1.02544   1.02808   1.05911
 Alpha virt. eigenvalues --    1.07579   1.09916   1.15716   1.16407   1.17571
 Alpha virt. eigenvalues --    1.21068   1.26323   1.27081   1.28805   1.34863
 Alpha virt. eigenvalues --    1.35564   1.37006   1.38179   1.38756   1.39546
 Alpha virt. eigenvalues --    1.40389   1.41018   1.41659   1.42410   1.43043
 Alpha virt. eigenvalues --    1.43393   1.44570   1.45174   1.45544   1.45830
 Alpha virt. eigenvalues --    1.46046   1.46630   1.47340   1.48181   1.49248
 Alpha virt. eigenvalues --    1.49320   1.51312   1.51767   1.52650   1.53757
 Alpha virt. eigenvalues --    1.53850   1.54349   1.54913   1.55159   1.55749
 Alpha virt. eigenvalues --    1.56947   1.58559   1.59040   1.60197   1.64561
 Alpha virt. eigenvalues --    1.65979   1.67860   1.68198   1.69056   1.70272
 Alpha virt. eigenvalues --    1.76266   1.78336   1.85073   1.86456  18.83976
  Beta  occ. eigenvalues --  -19.32359 -19.32313 -19.18326 -10.32244 -10.32242
  Beta  occ. eigenvalues --  -10.32170 -10.32125 -10.32094 -10.32071 -10.32059
  Beta  occ. eigenvalues --  -10.31969 -10.31965 -10.31907 -10.31887 -10.31835
  Beta  occ. eigenvalues --  -10.31821 -10.31789 -10.31749 -10.31710 -10.31707
  Beta  occ. eigenvalues --  -10.31690 -10.31680 -10.31674 -10.31544 -10.31540
  Beta  occ. eigenvalues --  -10.31466 -10.31457 -10.31452 -10.31433 -10.31407
  Beta  occ. eigenvalues --  -10.31391 -10.31367 -10.31355 -10.31343 -10.31343
  Beta  occ. eigenvalues --  -10.31343 -10.31330 -10.31328 -10.31311 -10.31282
  Beta  occ. eigenvalues --  -10.31278 -10.31276 -10.31273 -10.31263 -10.31253
  Beta  occ. eigenvalues --  -10.31248 -10.31244 -10.31080 -10.31062 -10.31053
  Beta  occ. eigenvalues --  -10.30851 -10.30847 -10.30837 -10.30835 -10.30674
  Beta  occ. eigenvalues --  -10.30671 -10.29413 -10.29406  -1.28219  -1.04519
  Beta  occ. eigenvalues --   -1.04443  -1.03879  -0.99930  -0.99563  -0.99074
  Beta  occ. eigenvalues --   -0.99060  -0.98976  -0.96905  -0.96621  -0.96125
  Beta  occ. eigenvalues --   -0.95584  -0.93875  -0.93831  -0.91024  -0.83809
  Beta  occ. eigenvalues --   -0.83701  -0.83557  -0.83278  -0.82361  -0.81739
  Beta  occ. eigenvalues --   -0.81655  -0.80720  -0.79638  -0.77515  -0.76755
  Beta  occ. eigenvalues --   -0.76456  -0.76174  -0.75633  -0.74857  -0.74815
  Beta  occ. eigenvalues --   -0.74521  -0.74131  -0.74091  -0.72614  -0.70638
  Beta  occ. eigenvalues --   -0.70310  -0.69971  -0.68696  -0.66965  -0.65894
  Beta  occ. eigenvalues --   -0.64999  -0.64564  -0.63295  -0.59523  -0.58591
  Beta  occ. eigenvalues --   -0.58416  -0.57830  -0.57323  -0.56517  -0.56207
  Beta  occ. eigenvalues --   -0.55203  -0.54311  -0.54195  -0.53166  -0.52564
  Beta  occ. eigenvalues --   -0.51892  -0.51677  -0.51035  -0.50945  -0.50666
  Beta  occ. eigenvalues --   -0.50361  -0.49852  -0.49163  -0.48990  -0.48854
  Beta  occ. eigenvalues --   -0.48560  -0.48432  -0.47261  -0.47221  -0.47014
  Beta  occ. eigenvalues --   -0.46798  -0.46500  -0.46338  -0.46048  -0.45613
  Beta  occ. eigenvalues --   -0.45358  -0.45100  -0.44997  -0.44511  -0.44509
  Beta  occ. eigenvalues --   -0.44264  -0.44203  -0.43343  -0.42294  -0.41862
  Beta  occ. eigenvalues --   -0.41536  -0.41439  -0.41073  -0.40715  -0.40435
  Beta  occ. eigenvalues --   -0.40322  -0.39970  -0.39330  -0.38792  -0.38659
  Beta  occ. eigenvalues --   -0.38207  -0.38059  -0.37738  -0.37592  -0.37336
  Beta  occ. eigenvalues --   -0.37321  -0.35504  -0.32829  -0.32207  -0.31931
  Beta  occ. eigenvalues --   -0.30882  -0.30767  -0.30562  -0.30200  -0.29555
  Beta  occ. eigenvalues --   -0.29089  -0.28630  -0.27656  -0.27337  -0.25301
  Beta  occ. eigenvalues --   -0.24655  -0.24410  -0.23577  -0.22765
  Beta virt. eigenvalues --   -0.17912  -0.14251  -0.14208  -0.13902  -0.13604
  Beta virt. eigenvalues --   -0.12661  -0.11975  -0.11657  -0.11543  -0.11342
  Beta virt. eigenvalues --   -0.10255  -0.08316  -0.06865  -0.06399  -0.06201
  Beta virt. eigenvalues --   -0.05189  -0.04773  -0.03408  -0.03028  -0.02778
  Beta virt. eigenvalues --   -0.02734  -0.01500  -0.00637   0.00271   0.00296
  Beta virt. eigenvalues --    0.01377   0.01474   0.02059   0.03100   0.03742
  Beta virt. eigenvalues --    0.04421   0.04595   0.04916   0.05147   0.06451
  Beta virt. eigenvalues --    0.07021   0.07158   0.07553   0.07880   0.08251
  Beta virt. eigenvalues --    0.08886   0.09837   0.10581   0.11325   0.11357
  Beta virt. eigenvalues --    0.11619   0.12771   0.13529   0.13602   0.14689
  Beta virt. eigenvalues --    0.15001   0.15124   0.15237   0.16207   0.17004
  Beta virt. eigenvalues --    0.17175   0.17533   0.17700   0.18431   0.18829
  Beta virt. eigenvalues --    0.19245   0.19394   0.19704   0.19985   0.20132
  Beta virt. eigenvalues --    0.20462   0.20723   0.21590   0.21833   0.22254
  Beta virt. eigenvalues --    0.22546   0.22657   0.23176   0.23195   0.24592
  Beta virt. eigenvalues --    0.24926   0.24953   0.25152   0.25482   0.25507
  Beta virt. eigenvalues --    0.25678   0.26001   0.26225   0.26271   0.26664
  Beta virt. eigenvalues --    0.26871   0.27115   0.27658   0.27827   0.27998
  Beta virt. eigenvalues --    0.28203   0.28388   0.28556   0.28768   0.29063
  Beta virt. eigenvalues --    0.29603   0.29629   0.29763   0.30075   0.30409
  Beta virt. eigenvalues --    0.30567   0.31198   0.31375   0.31760   0.32086
  Beta virt. eigenvalues --    0.32352   0.32406   0.32826   0.33268   0.33398
  Beta virt. eigenvalues --    0.33595   0.34000   0.34125   0.34414   0.34568
  Beta virt. eigenvalues --    0.34747   0.34784   0.34987   0.35051   0.35268
  Beta virt. eigenvalues --    0.35450   0.35645   0.35918   0.36461   0.36894
  Beta virt. eigenvalues --    0.36960   0.37047   0.37566   0.37890   0.37904
  Beta virt. eigenvalues --    0.38155   0.38454   0.38639   0.38680   0.38956
  Beta virt. eigenvalues --    0.39094   0.39758   0.39871   0.40354   0.40444
  Beta virt. eigenvalues --    0.41012   0.41257   0.41596   0.41620   0.41752
  Beta virt. eigenvalues --    0.42002   0.42173   0.42394   0.42608   0.42733
  Beta virt. eigenvalues --    0.42994   0.43114   0.43488   0.43922   0.44199
  Beta virt. eigenvalues --    0.44447   0.44708   0.44849   0.45249   0.45360
  Beta virt. eigenvalues --    0.45587   0.45794   0.46296   0.46698   0.46928
  Beta virt. eigenvalues --    0.47398   0.47694   0.48180   0.48285   0.48331
  Beta virt. eigenvalues --    0.48645   0.48843   0.49215   0.49688   0.50049
  Beta virt. eigenvalues --    0.50182   0.50321   0.50894   0.50948   0.51449
  Beta virt. eigenvalues --    0.51925   0.52051   0.52276   0.52512   0.52686
  Beta virt. eigenvalues --    0.52806   0.53133   0.53514   0.53847   0.54703
  Beta virt. eigenvalues --    0.55314   0.55401   0.55681   0.55946   0.56465
  Beta virt. eigenvalues --    0.56800   0.57102   0.57268   0.57458   0.57664
  Beta virt. eigenvalues --    0.57758   0.58466   0.58657   0.59054   0.59304
  Beta virt. eigenvalues --    0.59654   0.59858   0.60177   0.60371   0.60446
  Beta virt. eigenvalues --    0.60545   0.61063   0.61417   0.61541   0.62449
  Beta virt. eigenvalues --    0.62630   0.62746   0.63180   0.63460   0.64163
  Beta virt. eigenvalues --    0.64286   0.64822   0.65383   0.65611   0.65713
  Beta virt. eigenvalues --    0.66103   0.66296   0.66566   0.67202   0.67434
  Beta virt. eigenvalues --    0.67686   0.67950   0.68454   0.68859   0.69497
  Beta virt. eigenvalues --    0.69973   0.70154   0.70706   0.71446   0.72013
  Beta virt. eigenvalues --    0.72140   0.72250   0.72806   0.73014   0.73232
  Beta virt. eigenvalues --    0.73628   0.74107   0.74890   0.75301   0.75457
  Beta virt. eigenvalues --    0.75624   0.76304   0.76519   0.76804   0.77248
  Beta virt. eigenvalues --    0.78030   0.78767   0.78911   0.79447   0.79900
  Beta virt. eigenvalues --    0.80273   0.80948   0.81472   0.82157   0.83166
  Beta virt. eigenvalues --    0.83621   0.84128   0.84987   0.85216   0.86225
  Beta virt. eigenvalues --    0.87256   0.87750   0.88776   0.88944   0.89340
  Beta virt. eigenvalues --    0.89726   0.90692   0.90855   0.92012   0.93334
  Beta virt. eigenvalues --    0.93658   0.94130   0.94412   0.95016   0.95760
  Beta virt. eigenvalues --    0.96761   0.97009   0.97721   0.98184   0.98588
  Beta virt. eigenvalues --    0.99144   1.01233   1.01534   1.02479   1.02701
  Beta virt. eigenvalues --    1.05881   1.07552   1.09890   1.15821   1.16556
  Beta virt. eigenvalues --    1.19247   1.21240   1.26399   1.27055   1.28627
  Beta virt. eigenvalues --    1.34833   1.35552   1.37027   1.38306   1.38516
  Beta virt. eigenvalues --    1.39409   1.40157   1.41056   1.41552   1.42546
  Beta virt. eigenvalues --    1.42813   1.43268   1.44521   1.45134   1.45493
  Beta virt. eigenvalues --    1.45829   1.46027   1.46603   1.47420   1.48103
  Beta virt. eigenvalues --    1.49152   1.49234   1.51314   1.51704   1.52587
  Beta virt. eigenvalues --    1.53637   1.53695   1.54337   1.54751   1.54960
  Beta virt. eigenvalues --    1.55685   1.56882   1.58334   1.58553   1.60142
  Beta virt. eigenvalues --    1.64803   1.65898   1.67812   1.68498   1.68957
  Beta virt. eigenvalues --    1.73311   1.76587   1.78288   1.84985   1.86433
  Beta virt. eigenvalues --   18.84008
          Condensed to atoms (all electrons):
          Atomic-Atomic Spin Densities.
 Mulliken charges and spin densities:
               1          2
     1  C    0.029868   0.100741
     2  C    0.043644  -0.114610
     3  C    0.083297   0.142306
     4  C    0.044889  -0.114122
     5  C    0.051935  -0.150529
     6  C   -0.049599   0.155299
     7  C    0.054872  -0.178292
     8  C   -0.110823   0.130162
     9  C    0.024628  -0.129815
    10  C    0.018764   0.116979
    11  C   -0.010824  -0.101618
    12  C    0.019290   0.116334
    13  C    0.048964   0.144005
    14  C   -0.042743  -0.198174
    15  C    0.062572   0.136004
    16  C   -0.060120  -0.144463
    17  C    0.052701  -0.149430
    18  C   -0.112104   0.129918
    19  C    0.055279  -0.177940
    20  C   -0.050111   0.154106
    21  C    0.051542   0.142715
    22  C   -0.060363  -0.143260
    23  C    0.061599   0.134715
    24  C   -0.042138  -0.196327
    25  C   -0.531205  -0.097224
    26  C    0.480669   0.094495
    27  C   -0.524316  -0.097863
    28  C    0.037670  -0.174763
    29  C   -0.047658   0.158406
    30  C    0.071446  -0.146837
    31  C    0.041314   0.129650
    32  C    0.026582  -0.169636
    33  C    0.052091   0.128956
    34  C    0.067936  -0.145589
    35  C   -0.045451   0.155406
    36  C   -0.026626  -0.170439
    37  C    0.242105   0.282949
    38  C   -0.478891  -0.557646
    39  C    0.242129   0.282219
    40  C    0.057488   0.186814
    41  C    0.084486   0.171625
    42  C   -0.107486  -0.405621
    43  C    0.057699   0.185152
    44  C   -0.105504  -0.403451
    45  C    0.092801   0.166843
    46  C   -0.050021  -0.199127
    47  C   -0.027564   0.173188
    48  C   -0.035310  -0.170569
    49  C   -0.049616  -0.201443
    50  C   -0.025415  -0.164823
    51  C   -0.026398   0.169250
    52  C   -0.025901  -0.163240
    53  C   -0.025901   0.167304
    54  C   -0.034018  -0.168274
    55  C   -0.025970   0.170316
    56  P    1.011543   0.019804
    57  O    0.009181   1.000923
    58  O    0.007759   0.993456
    59  O   -0.554667  -0.004915
 Sum of Mulliken charges =   0.00000   1.00000
 Mulliken charges and spin densities with hydrogens summed into heavy atoms:
               1          2
     1  C    0.029868   0.100741
     2  C    0.043644  -0.114610
     3  C    0.083297   0.142306
     4  C    0.044889  -0.114122
     5  C    0.051935  -0.150529
     6  C   -0.049599   0.155299
     7  C    0.054872  -0.178292
     8  C   -0.110823   0.130162
     9  C    0.024628  -0.129815
    10  C    0.018764   0.116979
    11  C   -0.010824  -0.101618
    12  C    0.019290   0.116334
    13  C    0.048964   0.144005
    14  C   -0.042743  -0.198174
    15  C    0.062572   0.136004
    16  C   -0.060120  -0.144463
    17  C    0.052701  -0.149430
    18  C   -0.112104   0.129918
    19  C    0.055279  -0.177940
    20  C   -0.050111   0.154106
    21  C    0.051542   0.142715
    22  C   -0.060363  -0.143260
    23  C    0.061599   0.134715
    24  C   -0.042138  -0.196327
    25  C   -0.531205  -0.097224
    26  C    0.480669   0.094495
    27  C   -0.524316  -0.097863
    28  C    0.037670  -0.174763
    29  C   -0.047658   0.158406
    30  C    0.071446  -0.146837
    31  C    0.041314   0.129650
    32  C    0.026582  -0.169636
    33  C    0.052091   0.128956
    34  C    0.067936  -0.145589
    35  C   -0.045451   0.155406
    36  C   -0.026626  -0.170439
    37  C    0.242105   0.282949
    38  C   -0.478891  -0.557646
    39  C    0.242129   0.282219
    40  C    0.057488   0.186814
    41  C    0.084486   0.171625
    42  C   -0.107486  -0.405621
    43  C    0.057699   0.185152
    44  C   -0.105504  -0.403451
    45  C    0.092801   0.166843
    46  C   -0.050021  -0.199127
    47  C   -0.027564   0.173188
    48  C   -0.035310  -0.170569
    49  C   -0.049616  -0.201443
    50  C   -0.025415  -0.164823
    51  C   -0.026398   0.169250
    52  C   -0.025901  -0.163240
    53  C   -0.025901   0.167304
    54  C   -0.034018  -0.168274
    55  C   -0.025970   0.170316
    56  P    1.011543   0.019804
    57  O    0.009181   1.000923
    58  O    0.007759   0.993456
    59  O   -0.554667  -0.004915
 APT charges:
               1
     1  C   -0.061516
     2  C    0.076296
     3  C   -0.023170
     4  C    0.075871
     5  C    0.028406
     6  C    0.043690
     7  C   -0.028902
     8  C    0.018490
     9  C    0.029044
    10  C   -0.095125
    11  C    0.035060
    12  C   -0.096394
    13  C   -0.027910
    14  C    0.021883
    15  C   -0.044516
    16  C    0.189097
    17  C    0.026903
    18  C    0.018903
    19  C   -0.029058
    20  C    0.043521
    21  C   -0.027133
    22  C    0.189075
    23  C   -0.044724
    24  C    0.020435
    25  C   -0.273076
    26  C    0.026512
    27  C   -0.274281
    28  C   -0.051050
    29  C    0.032508
    30  C   -0.030148
    31  C    0.179249
    32  C   -0.055909
    33  C    0.182626
    34  C   -0.031219
    35  C    0.034370
    36  C   -0.021453
    37  C   -0.071370
    38  C   -0.189022
    39  C   -0.069819
    40  C   -0.030522
    41  C   -0.031391
    42  C    0.211939
    43  C   -0.027878
    44  C    0.208687
    45  C   -0.033204
    46  C   -0.036671
    47  C   -0.014427
    48  C   -0.063967
    49  C   -0.032323
    50  C   -0.079166
    51  C   -0.066620
    52  C   -0.079397
    53  C   -0.063090
    54  C   -0.065095
    55  C   -0.013720
    56  P    1.086722
    57  O    0.000276
    58  O   -0.013589
    59  O   -0.582707
 Sum of APT charges =   0.00000
 APT charges with hydrogens summed into heavy atoms:
               1
     1  C   -0.061516
     2  C    0.076296
     3  C   -0.023170
     4  C    0.075871
     5  C    0.028406
     6  C    0.043690
     7  C   -0.028902
     8  C    0.018490
     9  C    0.029044
    10  C   -0.095125
    11  C    0.035060
    12  C   -0.096394
    13  C   -0.027910
    14  C    0.021883
    15  C   -0.044516
    16  C    0.189097
    17  C    0.026903
    18  C    0.018903
    19  C   -0.029058
    20  C    0.043521
    21  C   -0.027133
    22  C    0.189075
    23  C   -0.044724
    24  C    0.020435
    25  C   -0.273076
    26  C    0.026512
    27  C   -0.274281
    28  C   -0.051050
    29  C    0.032508
    30  C   -0.030148
    31  C    0.179249
    32  C   -0.055909
    33  C    0.182626
    34  C   -0.031219
    35  C    0.034370
    36  C   -0.021453
    37  C   -0.071370
    38  C   -0.189022
    39  C   -0.069819
    40  C   -0.030522
    41  C   -0.031391
    42  C    0.211939
    43  C   -0.027878
    44  C    0.208687
    45  C   -0.033204
    46  C   -0.036671
    47  C   -0.014427
    48  C   -0.063967
    49  C   -0.032323
    50  C   -0.079166
    51  C   -0.066620
    52  C   -0.079397
    53  C   -0.063090
    54  C   -0.065095
    55  C   -0.013720
    56  P    1.086722
    57  O    0.000276
    58  O   -0.013589
    59  O   -0.582707
 Electronic spatial extent (au):  <R**2>=          22689.0490
 Charge=              0.0000 electrons
 Dipole moment (field-independent basis, Debye):
    X=             -0.3102    Y=             -3.7133    Z=              0.6518  Tot=              3.7828
 Quadrupole moment (field-independent basis, Debye-Ang):
   XX=           -342.8993   YY=           -365.3049   ZZ=           -343.3413
   XY=             -1.1581   XZ=              0.4919   YZ=              3.9223
 Traceless Quadrupole moment (field-independent basis, Debye-Ang):
   XX=              7.6159   YY=            -14.7897   ZZ=              7.1739
   XY=             -1.1581   XZ=              0.4919   YZ=              3.9223
 Octapole moment (field-independent basis, Debye-Ang**2):
  XXX=             51.1814  YYY=              6.7838  ZZZ=             -2.9197  XYY=             10.6892
  XXY=             50.2039  XXZ=             -3.3981  XZZ=             14.1000  YZZ=             33.2045
  YYZ=             21.3246  XYZ=              2.6997
 Hexadecapole moment (field-independent basis, Debye-Ang**3):
 XXXX=         -23917.6414 YYYY=          -7794.9778 ZZZZ=          -4538.3690 XXXY=            262.0019
 XXXZ=             20.6970 YYYX=            216.9930 YYYZ=             88.2677 ZZZX=              7.0015
 ZZZY=             -2.9159 XXYY=          -5116.6293 XXZZ=          -4685.6193 YYZZ=          -2007.3021
 XXYZ=              7.4223 YYXZ=             11.4077 ZZXY=             65.2623
 N-N= 7.754225381460D+03 E-N=-2.089539069255D+04  KE= 2.311606976102D+03
  Exact polarizability: 898.019 -32.324 460.051  -3.127  -3.949 411.832
 Approx polarizability:2458.371 -85.6671411.333 -14.053 -38.8851278.103
                          Isotropic Fermi Contact Couplings
        Atom                 a.u.       MegaHertz       Gauss      10(-4) cm-1
     1  C(13)              0.02361      26.53971       9.47003       8.85270
     2  C(13)             -0.02241     -25.18766      -8.98758      -8.40170
     3  C(13)              0.03093      34.77304      12.40788      11.59904
     4  C(13)             -0.02236     -25.14139      -8.97107      -8.38627
     5  C(13)             -0.03174     -35.68187     -12.73218     -11.90219
     6  C(13)              0.03495      39.29097      14.02000      13.10606
     7  C(13)             -0.03807     -42.80112     -15.27250     -14.27692
     8  C(13)              0.02606      29.29441      10.45297       9.77156
     9  C(13)             -0.02830     -31.81501     -11.35239     -10.61235
    10  C(13)              0.02277      25.60332       9.13590       8.54035
    11  C(13)             -0.02542     -28.57260     -10.19541      -9.53079
    12  C(13)              0.02264      25.45238       9.08204       8.49000
    13  C(13)              0.03168      35.61040      12.70668      11.87835
    14  C(13)             -0.04336     -48.74237     -17.39249     -16.25870
    15  C(13)              0.02985      33.55943      11.97484      11.19422
    16  C(13)             -0.02714     -30.50918     -10.88643     -10.17677
    17  C(13)             -0.03148     -35.39128     -12.62849     -11.80526
    18  C(13)              0.02598      29.20210      10.42004       9.74077
    19  C(13)             -0.03802     -42.74621     -15.25291     -14.25860
    20  C(13)              0.03471      39.01604      13.92189      13.01435
    21  C(13)              0.03140      35.29949      12.59574      11.77464
    22  C(13)             -0.02701     -30.36332     -10.83439     -10.12811
    23  C(13)              0.02957      33.24564      11.86287      11.08955
    24  C(13)             -0.04303     -48.37137     -17.26011     -16.13495
    25  C(13)             -0.01856     -20.86368      -7.44468      -6.95937
    26  C(13)              0.02244      25.22595       9.00125       8.41447
    27  C(13)             -0.01890     -21.24247      -7.57984      -7.08572
    28  C(13)             -0.03800     -42.71689     -15.24245     -14.24882
    29  C(13)              0.03574      40.18052      14.33741      13.40278
    30  C(13)             -0.03262     -36.67111     -13.08517     -12.23217
    31  C(13)              0.02436      27.38755       9.77256       9.13550
    32  C(13)             -0.03647     -40.99884     -14.62941     -13.67574
    33  C(13)              0.02465      27.71141       9.88812       9.24353
    34  C(13)             -0.03235     -36.36412     -12.97562     -12.12976
    35  C(13)              0.03509      39.44469      14.07485      13.15733
    36  C(13)             -0.03939     -44.28248     -15.80109     -14.77105
    37  C(13)              0.05504      61.87314      22.07787      20.63866
    38  C(13)             -0.11051    -124.22930     -44.32810     -41.43843
    39  C(13)              0.05491      61.72707      22.02575      20.58993
    40  C(13)              0.04613      51.86343      18.50616      17.29978
    41  C(13)              0.04403      49.49848      17.66229      16.51091
    42  C(13)             -0.07286     -81.90664     -29.22633     -27.32112
    43  C(13)              0.04579      51.47578      18.36784      17.17047
    44  C(13)             -0.07248     -81.48472     -29.07577     -27.18038
    45  C(13)              0.04249      47.76274      17.04293      15.93194
    46  C(13)             -0.04832     -54.32492     -19.38448     -18.12084
    47  C(13)              0.04326      48.63417      17.35388      16.22261
    48  C(13)             -0.04327     -48.64413     -17.35743     -16.22593
    49  C(13)             -0.04907     -55.16321     -19.68360     -18.40046
    50  C(13)             -0.04209     -47.31525     -16.88326     -15.78267
    51  C(13)              0.04433      49.82998      17.78058      16.62149
    52  C(13)             -0.04167     -46.84475     -16.71537     -15.62573
    53  C(13)              0.04382      49.25969      17.57708      16.43126
    54  C(13)             -0.04279     -48.09991     -17.16324     -16.04440
    55  C(13)              0.04268      47.98187      17.12113      16.00503
    56  P(31)              0.00000       0.00003       0.00001       0.00001
    57  O(17)              0.24737    -149.95733     -53.50850     -50.02038
    58  O(17)              0.24480    -148.39772     -52.95199     -49.50015
    59  O(17)             -0.00190       1.15086       0.41066       0.38389
 --------------------------------------------------------
       Center         ----  Spin Dipole Couplings  ----
                      3XX-RR        3YY-RR        3ZZ-RR
 --------------------------------------------------------
     1   Atom       -0.039970      0.084195     -0.044225
     2   Atom        0.044113     -0.067661      0.023548
     3   Atom       -0.059776      0.004123      0.055653
     4   Atom        0.048582     -0.072147      0.023565
     5   Atom        0.064482     -0.133454      0.068972
     6   Atom       -0.047642      0.086882     -0.039240
     7   Atom        0.078010     -0.006625     -0.071385
     8   Atom       -0.052234      0.072632     -0.020397
     9   Atom        0.054649      0.060506     -0.115155
    10   Atom       -0.046894     -0.026172      0.073066
    11   Atom        0.039075     -0.026229     -0.012847
    12   Atom       -0.048162     -0.024369      0.072532
    13   Atom       -0.055448     -0.061513      0.116961
    14   Atom        0.060423      0.047594     -0.108017
    15   Atom       -0.049739      0.047525      0.002214
    16   Atom        0.060831      0.031299     -0.092130
    17   Atom        0.056961     -0.125536      0.068575
    18   Atom       -0.049939      0.070134     -0.020196
    19   Atom        0.071609     -0.000810     -0.070799
    20   Atom       -0.025842      0.064702     -0.038860
    21   Atom       -0.053515     -0.063087      0.116602
    22   Atom        0.062651      0.028625     -0.091277
    23   Atom       -0.045691      0.043072      0.002619
    24   Atom        0.050101      0.057712     -0.107813
    25   Atom        0.042915     -0.030924     -0.011991
    26   Atom       -0.037757     -0.010334      0.048091
    27   Atom        0.047090     -0.038285     -0.008805
    28   Atom        0.056895     -0.134551      0.077656
    29   Atom       -0.025271      0.066716     -0.041446
    30   Atom        0.051705      0.009616     -0.061321
    31   Atom       -0.054474      0.087024     -0.032550
    32   Atom        0.076227     -0.158198      0.081971
    33   Atom       -0.050911      0.079279     -0.028368
    34   Atom        0.060717     -0.001202     -0.059515
    35   Atom       -0.043605      0.081150     -0.037544
    36   Atom        0.059171      0.066833     -0.126004
    37   Atom       -0.112943     -0.057633      0.170576
    38   Atom        0.264382     -0.040487     -0.223895
    39   Atom       -0.112895     -0.057733      0.170629
    40   Atom       -0.063465     -0.078208      0.141673
    41   Atom       -0.057496      0.058046     -0.000551
    42   Atom        0.197626      0.100608     -0.298234
    43   Atom       -0.061277     -0.079380      0.140658
    44   Atom        0.202881      0.093503     -0.296383
    45   Atom       -0.054317      0.051925      0.002392
    46   Atom        0.054676      0.048758     -0.103435
    47   Atom        0.094536     -0.069643     -0.024892
    48   Atom       -0.112828      0.048446      0.064382
    49   Atom        0.042930      0.063461     -0.106390
    50   Atom       -0.072444      0.009221      0.063223
    51   Atom        0.072913     -0.051638     -0.021275
    52   Atom       -0.100668      0.036987      0.063681
    53   Atom        0.085479     -0.066258     -0.019221
    54   Atom       -0.080532      0.016147      0.064385
    55   Atom        0.082959     -0.058458     -0.024501
    56   Atom        0.012011     -0.003392     -0.008619
    57   Atom        0.715592      1.087908     -1.803500
    58   Atom        0.683865      1.083888     -1.767754
    59   Atom        0.037607     -0.059597      0.021990
 --------------------------------------------------------
                        XY            XZ            YZ
 --------------------------------------------------------
     1   Atom        0.010544     -0.002089     -0.025774
     2   Atom       -0.022159     -0.008494     -0.044023
     3   Atom        0.006075      0.008423      0.098599
     4   Atom        0.004047      0.001324     -0.044739
     5   Atom        0.008670     -0.001718      0.028469
     6   Atom       -0.054409     -0.021475      0.055962
     7   Atom        0.014811      0.015166     -0.124393
     8   Atom        0.005721      0.003211      0.056408
     9   Atom        0.001889     -0.003304     -0.029328
    10   Atom        0.010517     -0.022473     -0.040303
    11   Atom       -0.004448      0.005273      0.068389
    12   Atom       -0.005468      0.015989     -0.042563
    13   Atom        0.000446      0.017568      0.015076
    14   Atom        0.037159     -0.081995      0.090439
    15   Atom       -0.001141     -0.000056     -0.080979
    16   Atom       -0.005348      0.012015      0.062492
    17   Atom       -0.038800      0.006271      0.027852
    18   Atom        0.015114      0.006089      0.055826
    19   Atom       -0.027998     -0.035711     -0.120481
    20   Atom        0.072222      0.029742      0.050730
    21   Atom       -0.001505     -0.013815      0.018799
    22   Atom        0.001451     -0.003003      0.063848
    23   Atom        0.015927     -0.012509     -0.078931
    24   Atom       -0.036997      0.093782      0.076369
    25   Atom        0.001154     -0.010786     -0.059391
    26   Atom        0.005750      0.003842      0.058950
    27   Atom       -0.004045     -0.000931     -0.058825
    28   Atom       -0.060966      0.006479      0.035897
    29   Atom        0.072268      0.033289      0.051239
    30   Atom       -0.021165     -0.031720     -0.097545
    31   Atom        0.028834      0.008356      0.045376
    32   Atom        0.022060     -0.001179      0.033561
    33   Atom       -0.003691     -0.001645      0.049796
    34   Atom        0.011244      0.015718     -0.097416
    35   Atom       -0.057954     -0.023602      0.057190
    36   Atom        0.001505     -0.003163     -0.037611
    37   Atom        0.010010      0.009342     -0.083418
    38   Atom       -0.020585      0.031694      0.394081
    39   Atom        0.001564     -0.019654     -0.082078
    40   Atom       -0.000806     -0.018872      0.026231
    41   Atom        0.024580     -0.024683     -0.093198
    42   Atom       -0.018846      0.051935      0.215031
    43   Atom       -0.001536      0.023803      0.021474
    44   Atom        0.004824     -0.018967      0.217434
    45   Atom       -0.007571      0.009053     -0.095615
    46   Atom        0.035587     -0.079025      0.085295
    47   Atom        0.024043     -0.101853     -0.009925
    48   Atom       -0.082417     -0.041316     -0.015560
    49   Atom       -0.035692      0.091530      0.074399
    50   Atom        0.099224      0.034642     -0.021139
    51   Atom       -0.054603      0.093963     -0.030614
    52   Atom       -0.081417     -0.036444     -0.014931
    53   Atom        0.031021     -0.097172     -0.015072
    54   Atom        0.099700      0.039051     -0.022251
    55   Atom       -0.049738      0.096532     -0.026038
    56   Atom        0.006741      0.001336     -0.006436
    57   Atom        0.241719      1.253729     -0.578789
    58   Atom        0.242673      1.265748     -0.590373
    59   Atom       -0.002392      0.000930     -0.017944
 --------------------------------------------------------


 ---------------------------------------------------------------------------------
              Anisotropic Spin Dipole Couplings in Principal Axis System
 ---------------------------------------------------------------------------------

       Atom             a.u.   MegaHertz   Gauss  10(-4) cm-1        Axes

              Baa    -0.0492    -6.603    -2.356    -2.202  0.0061  0.1892  0.9819
     1 C(13)  Bbb    -0.0409    -5.483    -1.956    -1.829  0.9966 -0.0820  0.0096
              Bcc     0.0901    12.086     4.312     4.031  0.0824  0.9785 -0.1891
 
              Baa    -0.0897   -12.030    -4.293    -4.013  0.1747  0.9132  0.3682
     2 C(13)  Bbb     0.0413     5.543     1.978     1.849 -0.0583 -0.3637  0.9297
              Bcc     0.0483     6.488     2.315     2.164  0.9829 -0.1839 -0.0103
 
              Baa    -0.0720    -9.666    -3.449    -3.224  0.0290  0.7902 -0.6121
     3 C(13)  Bbb    -0.0603    -8.095    -2.889    -2.700  0.9981 -0.0559 -0.0249
              Bcc     0.1324    17.761     6.338     5.925  0.0539  0.6103  0.7904
 
              Baa    -0.0899   -12.068    -4.306    -4.026 -0.0307  0.9298  0.3669
     4 C(13)  Bbb     0.0412     5.530     1.973     1.845  0.0338 -0.3659  0.9301
              Bcc     0.0487     6.538     2.333     2.181  0.9990  0.0409 -0.0202
 
              Baa    -0.1378   -18.487    -6.597    -6.167 -0.0436  0.9897 -0.1366
     5 C(13)  Bbb     0.0648     8.700     3.104     2.902  0.9970  0.0518  0.0574
              Bcc     0.0729     9.787     3.492     3.265 -0.0639  0.1337  0.9890
 
              Baa    -0.0672    -9.022    -3.219    -3.010  0.9432  0.2563  0.2112
     6 C(13)  Bbb    -0.0604    -8.107    -2.893    -2.704 -0.1005 -0.3856  0.9172
              Bcc     0.1276    17.129     6.112     5.714 -0.3165  0.8863  0.3379
 
              Baa    -0.1693   -22.723    -8.108    -7.580 -0.0848  0.6100  0.7878
     7 C(13)  Bbb     0.0792    10.632     3.794     3.546  0.9697 -0.1313  0.2061
              Bcc     0.0901    12.092     4.315     4.033  0.2291  0.7814 -0.5804
 
              Baa    -0.0526    -7.052    -2.516    -2.352  0.9956 -0.0034 -0.0935
     8 C(13)  Bbb    -0.0470    -6.301    -2.248    -2.102  0.0830 -0.4284  0.8998
              Bcc     0.0995    13.354     4.765     4.454  0.0431  0.9036  0.4262
 
              Baa    -0.1200   -16.099    -5.745    -5.370  0.0169  0.1602  0.9869
     9 C(13)  Bbb     0.0542     7.271     2.594     2.425  0.9774 -0.2109  0.0175
              Bcc     0.0658     8.828     3.150     2.945  0.2109  0.9643 -0.1601
 
              Baa    -0.0518    -6.949    -2.480    -2.318  0.9639 -0.2495  0.0930
    10 C(13)  Bbb    -0.0400    -5.366    -1.915    -1.790  0.2004  0.9096  0.3641
              Bcc     0.0918    12.315     4.394     4.108 -0.1754 -0.3323  0.9267
 
              Baa    -0.0886   -11.892    -4.243    -3.967  0.0535  0.7394 -0.6711
    11 C(13)  Bbb     0.0394     5.281     1.884     1.762  0.9942 -0.1019 -0.0331
              Bcc     0.0493     6.611     2.359     2.205  0.0928  0.6655  0.7406
 
              Baa    -0.0502    -6.742    -2.406    -2.249  0.9913 -0.0066 -0.1314
    12 C(13)  Bbb    -0.0404    -5.419    -1.934    -1.808  0.0521  0.9369  0.3458
              Bcc     0.0906    12.161     4.339     4.057  0.1208 -0.3496  0.9291
 
              Baa    -0.0630    -8.448    -3.015    -2.818  0.1735  0.9798 -0.0990
    13 C(13)  Bbb    -0.0570    -7.652    -2.730    -2.552  0.9798 -0.1819 -0.0832
              Bcc     0.1200    16.100     5.745     5.370  0.0995  0.0826  0.9916
 
              Baa    -0.1828   -24.534    -8.754    -8.184  0.3471 -0.3906  0.8526
    14 C(13)  Bbb     0.0891    11.951     4.264     3.986  0.0785  0.9180  0.3887
              Bcc     0.0938    12.583     4.490     4.197  0.9346  0.0680 -0.3493
 
              Baa    -0.0593    -7.954    -2.838    -2.653  0.0768  0.6029  0.7941
    15 C(13)  Bbb    -0.0497    -6.668    -2.379    -2.224  0.9970 -0.0420 -0.0645
              Bcc     0.1090    14.622     5.217     4.877 -0.0055  0.7967 -0.6044
 
              Baa    -0.1192   -15.996    -5.708    -5.336 -0.0728 -0.3847  0.9202
    16 C(13)  Bbb     0.0574     7.702     2.748     2.569  0.0682  0.9186  0.3894
              Bcc     0.0618     8.295     2.960     2.767  0.9950 -0.0911  0.0407
 
              Baa    -0.1374   -18.438    -6.579    -6.150  0.1982  0.9705 -0.1373
    17 C(13)  Bbb     0.0648     8.699     3.104     2.902  0.9750 -0.2096 -0.0740
              Bcc     0.0726     9.739     3.475     3.248  0.1006  0.1192  0.9878
 
              Baa    -0.0519    -6.967    -2.486    -2.324  0.9750 -0.1801  0.1298
    18 C(13)  Bbb    -0.0466    -6.258    -2.233    -2.088 -0.1935 -0.4027  0.8947
              Bcc     0.0986    13.226     4.719     4.412  0.1089  0.8974  0.4275
 
              Baa    -0.1698   -22.784    -8.130    -7.600  0.1847  0.5907  0.7855
    19 C(13)  Bbb     0.0800    10.741     3.833     3.583  0.9782 -0.0334 -0.2049
              Bcc     0.0897    12.043     4.297     4.017 -0.0948  0.8062 -0.5840
 
              Baa    -0.0661    -8.872    -3.166    -2.959  0.8884 -0.4116 -0.2034
    20 C(13)  Bbb    -0.0596    -7.993    -2.852    -2.666  0.0288 -0.3921  0.9195
              Bcc     0.1257    16.864     6.018     5.625  0.4582  0.8227  0.3365
 
              Baa    -0.0650    -8.727    -3.114    -2.911  0.0071  0.9947 -0.1024
    21 C(13)  Bbb    -0.0546    -7.331    -2.616    -2.445  0.9968  0.0011  0.0803
              Bcc     0.1197    16.058     5.730     5.356 -0.0800  0.1027  0.9915
 
              Baa    -0.1190   -15.965    -5.697    -5.325  0.0183 -0.3971  0.9176
    22 C(13)  Bbb     0.0563     7.549     2.694     2.518 -0.0215  0.9174  0.3975
              Bcc     0.0627     8.416     3.003     2.807  0.9996  0.0270 -0.0083
 
              Baa    -0.0586    -7.869    -2.808    -2.625  0.0113  0.6119  0.7908
    23 C(13)  Bbb    -0.0484    -6.492    -2.316    -2.165  0.9913 -0.1108  0.0716
              Bcc     0.1070    14.360     5.124     4.790  0.1315  0.7831 -0.6078
 
              Baa    -0.1815   -24.361    -8.693    -8.126 -0.3991 -0.3343  0.8538
    24 C(13)  Bbb     0.0875    11.748     4.192     3.919  0.0411  0.9237  0.3808
              Bcc     0.0940    12.613     4.501     4.207  0.9160 -0.1871  0.3549
 
              Baa    -0.0819   -10.990    -3.922    -3.666  0.0493  0.7574  0.6511
    25 C(13)  Bbb     0.0317     4.257     1.519     1.420  0.6133 -0.5374  0.5788
              Bcc     0.0502     6.733     2.403     2.246  0.7883  0.3708 -0.4910
 
              Baa    -0.0478    -6.408    -2.287    -2.138 -0.2828  0.8220 -0.4943
    26 C(13)  Bbb    -0.0372    -4.997    -1.783    -1.667  0.9578  0.2145 -0.1913
              Bcc     0.0850    11.405     4.070     3.804  0.0513  0.5275  0.8480
 
              Baa    -0.0843   -11.312    -4.036    -3.773  0.0286  0.7883  0.6146
    27 C(13)  Bbb     0.0368     4.939     1.762     1.647 -0.1663 -0.6026  0.7806
              Bcc     0.0475     6.373     2.274     2.126  0.9857 -0.1245  0.1138
 
              Baa    -0.1579   -21.189    -7.561    -7.068  0.2741  0.9496 -0.1522
    28 C(13)  Bbb     0.0732     9.828     3.507     3.278  0.9139 -0.2079  0.3487
              Bcc     0.0847    11.362     4.054     3.790 -0.2995  0.2347  0.9248
 
              Baa    -0.0685    -9.189    -3.279    -3.065  0.7764 -0.1869 -0.6018
    29 C(13)  Bbb    -0.0598    -8.025    -2.863    -2.677  0.4310 -0.5392  0.7235
              Bcc     0.1283    17.213     6.142     5.742  0.4598  0.8212  0.3381
 
              Baa    -0.1373   -18.429    -6.576    -6.147  0.1977  0.5617  0.8034
    30 C(13)  Bbb     0.0594     7.965     2.842     2.657  0.9792 -0.1505 -0.1357
              Bcc     0.0780    10.464     3.734     3.490  0.0447  0.8135 -0.5798
 
              Baa    -0.0601    -8.071    -2.880    -2.692  0.9783 -0.2035  0.0385
    31 C(13)  Bbb    -0.0477    -6.400    -2.284    -2.135 -0.0994 -0.2985  0.9492
              Bcc     0.1078    14.471     5.163     4.827  0.1817  0.9325  0.3122
 
              Baa    -0.1648   -22.116    -7.892    -7.377 -0.0910  0.9867 -0.1346
    32 C(13)  Bbb     0.0779    10.448     3.728     3.485  0.9748  0.0606 -0.2148
              Bcc     0.0870    11.668     4.164     3.892  0.2038  0.1508  0.9673
 
              Baa    -0.0510    -6.848    -2.443    -2.284  0.9979  0.0036  0.0645
    33 C(13)  Bbb    -0.0479    -6.422    -2.292    -2.142 -0.0587 -0.3655  0.9289
              Bcc     0.0989    13.270     4.735     4.426 -0.0269  0.9308  0.3646
 
              Baa    -0.1340   -17.976    -6.414    -5.996 -0.0988  0.5941  0.7983
    34 C(13)  Bbb     0.0626     8.403     2.998     2.803  0.9942  0.0926  0.0541
              Bcc     0.0713     9.573     3.416     3.193 -0.0418  0.7990 -0.5998
 
              Baa    -0.0665    -8.929    -3.186    -2.979  0.9384  0.3066  0.1591
    35 C(13)  Bbb    -0.0606    -8.133    -2.902    -2.713 -0.0306 -0.3847  0.9225
              Bcc     0.1272    17.063     6.088     5.691 -0.3441  0.8706  0.3516
 
              Baa    -0.1331   -17.864    -6.374    -5.959  0.0147  0.1847  0.9827
    36 C(13)  Bbb     0.0589     7.908     2.822     2.638  0.9905 -0.1368  0.0109
              Bcc     0.0742     9.956     3.553     3.321  0.1365  0.9732 -0.1850
 
              Baa    -0.1177   -15.799    -5.638    -5.270  0.9353 -0.3306 -0.1260
    37 C(13)  Bbb    -0.0802   -10.760    -3.839    -3.589  0.3533  0.8916  0.2834
              Bcc     0.1979    26.560     9.477     8.859  0.0186 -0.3096  0.9507
 
              Baa    -0.5386   -72.270   -25.788   -24.107 -0.0468 -0.6210  0.7824
    38 C(13)  Bbb     0.2645    35.496    12.666    11.840  0.9097 -0.3501 -0.2234
              Bcc     0.2740    36.774    13.122    12.267  0.4127  0.7013  0.5813
 
              Baa    -0.1147   -15.398    -5.494    -5.136  0.9873  0.1208  0.1027
    39 C(13)  Bbb    -0.0835   -11.205    -3.998    -3.738 -0.1462  0.9446  0.2938
              Bcc     0.1983    26.603     9.493     8.874 -0.0616 -0.3051  0.9503
 
              Baa    -0.0814   -10.925    -3.898    -3.644 -0.0854  0.9887 -0.1235
    40 C(13)  Bbb    -0.0650    -8.727    -3.114    -2.911  0.9923  0.0955  0.0785
              Bcc     0.1464    19.652     7.012     6.555 -0.0894  0.1158  0.9892
 
              Baa    -0.0722    -9.691    -3.458    -3.233  0.5195  0.4302  0.7383
    41 C(13)  Bbb    -0.0605    -8.113    -2.895    -2.706  0.8357 -0.4360 -0.3340
              Bcc     0.1327    17.804     6.353     5.939  0.1782  0.7905 -0.5860
 
              Baa    -0.3972   -53.300   -19.019   -17.779 -0.0923 -0.3978  0.9128
    42 C(13)  Bbb     0.1932    25.923     9.250     8.647 -0.3414  0.8738  0.3463
              Bcc     0.2040    27.376     9.769     9.132  0.9354  0.2796  0.2165
 
              Baa    -0.0822   -11.036    -3.938    -3.681  0.2021  0.9726 -0.1153
    43 C(13)  Bbb    -0.0632    -8.477    -3.025    -2.828  0.9728 -0.2130 -0.0912
              Bcc     0.1454    19.513     6.963     6.509  0.1132  0.0937  0.9891
 
              Baa    -0.3941   -52.883   -18.870   -17.640  0.0323 -0.4073  0.9127
    44 C(13)  Bbb     0.1898    25.467     9.087     8.495  0.2355  0.8906  0.3891
              Bcc     0.2043    27.416     9.783     9.145  0.9713 -0.2023 -0.1247
 
              Baa    -0.0720    -9.660    -3.447    -3.222 -0.1470  0.5986  0.7874
    45 C(13)  Bbb    -0.0547    -7.337    -2.618    -2.447  0.9871  0.1399  0.0778
              Bcc     0.1267    16.997     6.065     5.670 -0.0636  0.7887 -0.6115
 
              Baa    -0.1744   -23.407    -8.352    -7.808  0.3538 -0.3826  0.8535
    46 C(13)  Bbb     0.0869    11.664     4.162     3.891 -0.2637  0.8347  0.4835
              Bcc     0.0875    11.743     4.190     3.917  0.8974  0.3961 -0.1944
 
              Baa    -0.0842   -11.298    -4.031    -3.769  0.5038 -0.2734  0.8194
    47 C(13)  Bbb    -0.0716    -9.614    -3.431    -3.207  0.0415  0.9551  0.2932
              Bcc     0.1558    20.912     7.462     6.976  0.8629  0.1137 -0.4925
 
              Baa    -0.1563   -20.976    -7.485    -6.997  0.9044  0.3789  0.1960
    48 C(13)  Bbb     0.0729     9.787     3.492     3.265 -0.1168 -0.2221  0.9680
              Bcc     0.0834    11.189     3.992     3.732 -0.4103  0.8984  0.1566
 
              Baa    -0.1780   -23.892    -8.525    -7.969 -0.4062 -0.3233  0.8547
    49 C(13)  Bbb     0.0864    11.590     4.136     3.866  0.8933  0.0561  0.4459
              Bcc     0.0917    12.302     4.390     4.103 -0.1921  0.9446  0.2660
 
              Baa    -0.1467   -19.691    -7.026    -6.568  0.8166 -0.5452 -0.1896
    50 C(13)  Bbb     0.0705     9.461     3.376     3.156 -0.0220 -0.3576  0.9336
              Bcc     0.0762    10.230     3.650     3.412  0.5768  0.7582  0.3040
 
              Baa    -0.0800   -10.734    -3.830    -3.581 -0.5711 -0.2586  0.7791
    51 C(13)  Bbb    -0.0703    -9.434    -3.366    -3.147  0.1015  0.9195  0.3797
              Bcc     0.1503    20.168     7.197     6.727  0.8146 -0.2959  0.4989
 
              Baa    -0.1458   -19.570    -6.983    -6.528  0.8921  0.4124  0.1846
    52 C(13)  Bbb     0.0704     9.442     3.369     3.149  0.0006 -0.4096  0.9123
              Bcc     0.0755    10.129     3.614     3.379 -0.4518  0.8137  0.3657
 
              Baa    -0.0785   -10.536    -3.759    -3.514  0.5227 -0.3921  0.7570
    53 C(13)  Bbb    -0.0705    -9.457    -3.375    -3.155  0.0785  0.9063  0.4153
              Bcc     0.1490    19.993     7.134     6.669  0.8489  0.1577 -0.5045
 
              Baa    -0.1523   -20.437    -7.293    -6.817  0.8307 -0.5185 -0.2029
    54 C(13)  Bbb     0.0731     9.807     3.499     3.271 -0.0038 -0.3698  0.9291
              Bcc     0.0792    10.630     3.793     3.546  0.5568  0.7710  0.3091
 
              Baa    -0.0821   -11.011    -3.929    -3.673 -0.5462 -0.2804  0.7893
    55 C(13)  Bbb    -0.0724    -9.718    -3.468    -3.241  0.0643  0.9255  0.3733
              Bcc     0.1545    20.729     7.397     6.914  0.8352 -0.2547  0.4875
 
              Baa    -0.0139    -3.011    -1.074    -1.004 -0.1958  0.5994  0.7761
    56 P(31)  Bbb    -0.0007    -0.144    -0.051    -0.048 -0.3124  0.7121 -0.6288
              Bcc     0.0146     3.155     1.126     1.052  0.9296  0.3655 -0.0478
 
              Baa    -2.4329   176.040    62.815    58.721 -0.3758  0.1754  0.9099
    57 O(17)  Bbb     1.1995   -86.792   -30.970   -28.951 -0.0019  0.9818 -0.1900
              Bcc     1.2334   -89.247   -31.846   -29.770  0.9267  0.0731  0.3686
 
              Baa    -2.4202   175.126    62.489    58.416 -0.3835  0.1792  0.9060
    58 O(17)  Bbb     1.1981   -86.693   -30.934   -28.918  0.3363  0.9407 -0.0437
              Bcc     1.2221   -88.433   -31.555   -29.498  0.8601 -0.2879  0.4210
 
              Baa    -0.0634     4.589     1.637     1.531  0.0213  0.9785  0.2053
    59 O(17)  Bbb     0.0256    -1.852    -0.661    -0.618 -0.1155 -0.2016  0.9726
              Bcc     0.0378    -2.736    -0.976    -0.913  0.9931 -0.0444  0.1087
 

 ---------------------------------------------------------------------------------

   1 Symmetry operations used in ECPInt.
 ECPInt:  NShTT=   43365 NPrTT=  385752 LenC2=   38954 LenP2D=  173868.
 LDataN:  DoStor=T MaxTD1= 5 Len=  102
 Calling FoFJK, ICntrl=    100127 FMM=F ISym2X=0 I1Cent= 0 IOpClX= 1 NMat=1 NMatS=1 NMatT=0.
 Full mass-weighted force constant matrix:
 Low frequencies --- -285.7042 -280.7996 -156.4420 -135.3843  -25.3393  -17.9327
 Low frequencies ---  -14.9474   -0.0010   -0.0004
 ******    4 imaginary frequencies (negative Signs) ****** 
 Diagonal vibrational polarizability:
       28.5637249      14.6447284      28.1067052
 Harmonic frequencies (cm**-1), IR intensities (KM/Mole), Raman scattering
 activities (A**4/AMU), depolarization ratios for plane and unpolarized
 incident light, reduced masses (AMU), force constants (mDyne/A),
 and normal coordinates:
                      1                      2                      3
                      A                      A                      A
 Frequencies --   -285.3460              -280.6132              -154.6875
 Red. masses --     15.9854                15.9879                15.6060
 Frc consts  --      0.7669                 0.7418                 0.2200
 IR Inten    --      0.0985                 0.2415                10.9755
  Atom  AN      X      Y      Z        X      Y      Z        X      Y      Z
     1   6     0.00   0.00   0.01     0.00   0.00   0.00     0.00   0.00   0.00
     2   6     0.00   0.00   0.01     0.00   0.00   0.00     0.00  -0.01   0.00
     3   6     0.00  -0.01   0.01     0.00   0.00   0.00     0.01   0.00   0.00
     4   6     0.00   0.00   0.01     0.00   0.00   0.00     0.00   0.01   0.00
     5   6     0.00   0.00   0.01     0.00   0.00   0.00     0.00  -0.03   0.01
     6   6     0.00   0.00   0.01     0.00   0.00   0.01     0.00  -0.03   0.01
     7   6     0.00  -0.01   0.01     0.00   0.00   0.00     0.01  -0.03   0.01
     8   6     0.00   0.00   0.01     0.00   0.00   0.00     0.00  -0.02   0.01
     9   6     0.00   0.01   0.00     0.00   0.00   0.00     0.04   0.00   0.00
    10   6     0.00   0.01   0.00     0.00   0.00   0.00     0.01  -0.02   0.01
    11   6     0.00   0.00   0.01     0.00   0.00   0.00     0.00   0.00   0.00
    12   6     0.00   0.01   0.00     0.00   0.00   0.00     0.02   0.02   0.00
    13   6     0.00   0.01   0.00     0.00   0.00   0.00     0.01  -0.02   0.00
    14   6     0.00   0.00   0.00     0.00   0.00   0.01     0.01  -0.03   0.01
    15   6     0.00   0.00   0.01     0.00   0.00   0.00     0.00  -0.03   0.01
    16   6     0.00   0.01   0.00     0.00   0.00   0.00     0.01  -0.02   0.01
    17   6     0.00   0.00   0.01     0.00   0.00  -0.01     0.00   0.03   0.00
    18   6     0.00   0.00   0.01     0.00   0.00   0.00     0.00   0.02   0.00
    19   6     0.00   0.00   0.00     0.00   0.00  -0.01     0.01   0.02   0.00
    20   6     0.00   0.00   0.00     0.00   0.00  -0.01     0.01   0.03  -0.01
    21   6     0.00   0.01   0.00     0.00   0.00  -0.01     0.02   0.02   0.00
    22   6     0.00   0.01   0.00     0.00   0.00   0.00     0.01   0.02   0.00
    23   6     0.00   0.01   0.00     0.00   0.00  -0.01     0.01   0.03   0.00
    24   6     0.00   0.01   0.00     0.00   0.00  -0.01     0.01   0.03  -0.01
    25   6     0.00   0.00  -0.01     0.00   0.00   0.00     0.06   0.05   0.00
    26   6     0.00   0.00   0.00     0.00   0.00   0.00     0.06  -0.01  -0.01
    27   6     0.00   0.00   0.00     0.00   0.00   0.00     0.05  -0.08  -0.02
    28   6     0.00   0.00   0.00     0.00   0.00   0.01     0.05  -0.01   0.00
    29   6     0.00   0.00   0.00     0.00   0.00   0.01     0.04  -0.03   0.00
    30   6     0.00   0.01   0.00     0.00   0.00   0.01     0.03  -0.02   0.00
    31   6     0.00   0.00   0.00     0.00   0.00   0.00     0.05   0.01   0.00
    32   6     0.00   0.00  -0.01     0.00   0.00   0.00     0.05   0.00   0.00
    33   6     0.00   0.00  -0.01     0.00   0.00   0.00     0.05  -0.02   0.00
    34   6     0.00   0.01   0.00     0.00   0.00   0.00     0.03   0.02   0.00
    35   6     0.00   0.00  -0.01     0.00   0.00  -0.01     0.04   0.03  -0.01
    36   6     0.00  -0.01   0.00     0.00   0.00   0.00     0.02   0.00   0.00
    37   6     0.00  -0.01   0.00     0.00   0.00   0.00     0.04  -0.02   0.00
    38   6     0.00  -0.01   0.00     0.00   0.00   0.00     0.07   0.01  -0.01
    39   6     0.00  -0.01   0.00     0.00   0.00   0.00     0.04   0.02  -0.01
    40   6     0.00  -0.01   0.00     0.00   0.00   0.00     0.02  -0.03   0.01
    41   6     0.00  -0.01   0.00     0.00   0.00   0.00     0.04  -0.03   0.00
    42   6     0.00  -0.01   0.00     0.00   0.00   0.00     0.04  -0.02   0.00
    43   6     0.00   0.00   0.00     0.00   0.00  -0.01     0.03   0.02  -0.01
    44   6     0.00   0.00   0.00     0.00   0.00   0.00     0.04   0.02   0.00
    45   6     0.00   0.00  -0.01     0.00   0.00  -0.01     0.04   0.02  -0.01
    46   6     0.00   0.00   0.00     0.00   0.00  -0.01     0.04   0.03  -0.01
    47   6     0.00   0.00   0.00     0.00   0.00   0.01     0.02  -0.04   0.01
    48   6     0.00   0.00   0.00     0.00   0.00   0.01     0.03  -0.04   0.01
    49   6     0.00  -0.01   0.00     0.00   0.00   0.01     0.03  -0.04   0.00
    50   6     0.00   0.00   0.01     0.00   0.00   0.01     0.01  -0.04   0.01
    51   6     0.00   0.00   0.01     0.00   0.00   0.01     0.01  -0.04   0.01
    52   6     0.00   0.00   0.00     0.00   0.00  -0.01     0.01   0.04  -0.01
    53   6     0.00   0.01   0.00     0.00   0.00  -0.01     0.02   0.04  -0.01
    54   6     0.00   0.00   0.00     0.00   0.00  -0.01     0.03   0.04  -0.01
    55   6     0.00   0.00   0.00     0.00   0.00  -0.01     0.03   0.04  -0.01
    56  15     0.00   0.00  -0.01     0.00   0.00   0.00     0.00   0.00   0.00
    57   8     0.06  -0.69   0.15     0.65   0.11   0.25    -0.04  -0.03  -0.02
    58   8    -0.06   0.68  -0.17    -0.65  -0.11  -0.25    -0.02  -0.02  -0.01
    59   8     0.01   0.00  -0.02    -0.01   0.01   0.03    -0.94   0.10   0.06
                      4                      5                      6
                      A                      A                      A
 Frequencies --   -127.3648                12.6041                38.6929
 Red. masses --     15.0948                15.0598                15.4211
 Frc consts  --      0.1443                 0.0014                 0.0136
 IR Inten    --      8.4416                 0.0653                 0.0919
  Atom  AN      X      Y      Z        X      Y      Z        X      Y      Z
     1   6     0.00  -0.01  -0.04     0.00   0.01   0.05     0.00  -0.01  -0.01
     2   6     0.00  -0.03  -0.05    -0.01  -0.02   0.04     0.00  -0.02  -0.01
     3   6     0.00  -0.05  -0.05    -0.01  -0.04   0.03     0.01   0.00  -0.01
     4   6    -0.01  -0.03  -0.04     0.00  -0.01   0.05     0.00   0.01  -0.01
     5   6     0.00   0.00  -0.04     0.00   0.00   0.03    -0.01  -0.05  -0.01
     6   6     0.00   0.01  -0.03    -0.01  -0.03   0.01     0.00  -0.06  -0.01
     7   6     0.01   0.01  -0.03    -0.01  -0.06   0.01     0.00  -0.04   0.00
     8   6     0.00   0.00  -0.04    -0.01  -0.03   0.03     0.00  -0.03  -0.01
     9   6     0.01   0.02  -0.02     0.02   0.05  -0.02     0.02  -0.03   0.01
    10   6     0.00   0.02  -0.05     0.02   0.05   0.00     0.01  -0.04   0.00
    11   6     0.00   0.02  -0.06     0.01   0.04   0.04     0.00  -0.02  -0.01
    12   6     0.01   0.02  -0.05     0.02   0.05   0.02     0.01  -0.02   0.00
    13   6     0.00  -0.03   0.00     0.03   0.06  -0.05     0.02  -0.07   0.01
    14   6     0.00  -0.03  -0.01     0.02   0.04  -0.02     0.01  -0.08   0.00
    15   6    -0.01  -0.01  -0.04     0.02   0.03   0.01     0.00  -0.06  -0.01
    16   6     0.00  -0.01  -0.03     0.02   0.05  -0.01     0.01  -0.06   0.00
    17   6     0.00   0.01  -0.04     0.00   0.02   0.07     0.00   0.03  -0.01
    18   6     0.00   0.00  -0.04     0.00  -0.02   0.06     0.00   0.02  -0.01
    19   6    -0.01   0.02  -0.03    -0.01  -0.04   0.04     0.01   0.04  -0.01
    20   6     0.00   0.02  -0.02     0.00  -0.01   0.06     0.00   0.05  -0.01
    21   6     0.00  -0.02   0.00     0.03   0.08  -0.01     0.03   0.01   0.00
    22   6     0.01  -0.01  -0.03     0.02   0.07   0.02     0.01   0.00   0.00
    23   6     0.01  -0.01  -0.03     0.01   0.05   0.05     0.00   0.02  -0.01
    24   6     0.01  -0.02  -0.01     0.02   0.07   0.03     0.02   0.03   0.00
    25   6     0.03   0.13   0.13     0.02   0.00  -0.10     0.05  -0.04   0.02
    26   6     0.01   0.08   0.10     0.02   0.03  -0.08     0.04  -0.03   0.01
    27   6     0.01   0.12   0.13     0.02   0.01  -0.09     0.05  -0.01   0.02
    28   6     0.00   0.01   0.05     0.01  -0.02  -0.11     0.05  -0.05   0.03
    29   6     0.01  -0.01   0.03     0.02   0.01  -0.10     0.04  -0.07   0.02
    30   6     0.01  -0.01   0.03     0.02   0.04  -0.09     0.03  -0.07   0.02
    31   6     0.02   0.03   0.07     0.02   0.01  -0.10     0.05  -0.05   0.02
    32   6     0.01   0.02   0.05     0.01   0.00  -0.08     0.05   0.03   0.02
    33   6     0.00   0.04   0.07     0.02   0.03  -0.08     0.05   0.01   0.02
    34   6     0.00  -0.01   0.04     0.03   0.06  -0.05     0.04   0.01   0.01
    35   6     0.00   0.00   0.04     0.02   0.03  -0.06     0.05   0.03   0.02
    36   6     0.00  -0.03  -0.01    -0.01  -0.05  -0.01     0.02   0.00   0.00
    37   6     0.00  -0.05   0.09    -0.01  -0.05  -0.06     0.03  -0.01   0.01
    38   6     0.00  -0.13   0.23     0.00  -0.03  -0.10     0.04   0.00   0.01
    39   6     0.00  -0.04   0.09    -0.01  -0.05  -0.05     0.04   0.01   0.01
    40   6     0.01   0.03  -0.01    -0.01  -0.07  -0.03     0.02  -0.03   0.01
    41   6    -0.01   0.01   0.05     0.00  -0.05  -0.10     0.04  -0.04   0.02
    42   6     0.00   0.00   0.03    -0.01  -0.06  -0.06     0.03  -0.02   0.01
    43   6     0.00   0.03   0.00    -0.01  -0.06   0.00     0.02   0.04   0.00
    44   6     0.01   0.01   0.04    -0.01  -0.05  -0.04     0.04   0.03   0.01
    45   6     0.02   0.01   0.06     0.00  -0.03  -0.06     0.05   0.04   0.02
    46   6     0.01   0.03   0.03     0.00  -0.04  -0.02     0.04   0.05   0.01
    47   6     0.00   0.02   0.01     0.00  -0.04  -0.07     0.02  -0.07   0.01
    48   6     0.00  -0.01   0.02     0.01   0.00  -0.08     0.03  -0.08   0.02
    49   6     0.00   0.03   0.02    -0.01  -0.07  -0.07     0.03  -0.05   0.02
    50   6     0.00   0.01  -0.01     0.00  -0.03  -0.02     0.01  -0.07   0.00
    51   6     0.00  -0.02  -0.01     0.01   0.02  -0.04     0.01  -0.09   0.01
    52   6     0.00   0.02  -0.01     0.00   0.00   0.04     0.02   0.06  -0.01
    53   6     0.00  -0.01   0.00     0.01   0.05   0.02     0.02   0.05   0.00
    54   6     0.00   0.00   0.03     0.01   0.03  -0.02     0.04   0.05   0.01
    55   6     0.01   0.03   0.02     0.00  -0.02  -0.01     0.03   0.06   0.01
    56  15     0.00   0.02   0.09     0.01  -0.01  -0.11     0.05  -0.02   0.02
    57   8    -0.01   0.00   0.08    -0.15   0.01   0.57    -0.56   0.29  -0.14
    58   8    -0.04  -0.02   0.07    -0.17   0.00   0.57    -0.56   0.29  -0.14
    59   8    -0.08  -0.22  -0.82     0.01   0.01  -0.03     0.10  -0.02   0.03
                      7                      8                      9
                      A                      A                      A
 Frequencies --     63.4340               139.8705               148.0814
 Red. masses --     15.7624                12.0597                12.9409
 Frc consts  --      0.0374                 0.1390                 0.1672
 IR Inten    --      0.0426                 0.0969                 0.0267
  Atom  AN      X      Y      Z        X      Y      Z        X      Y      Z
     1   6     0.02   0.03   0.00    -0.01   0.00   0.00     0.00   0.03   0.16
     2   6     0.02   0.04   0.00     0.01  -0.03   0.04     0.00   0.02   0.14
     3   6     0.02   0.03   0.00     0.04  -0.01   0.00     0.00  -0.03   0.12
     4   6     0.02   0.03   0.00     0.01   0.02  -0.04     0.01   0.02   0.14
     5   6     0.02   0.04   0.00     0.00   0.01   0.17     0.05   0.05  -0.03
     6   6     0.02   0.04   0.00     0.01  -0.06   0.15     0.00   0.05  -0.09
     7   6     0.02   0.04   0.00     0.02  -0.13   0.11    -0.04   0.02  -0.04
     8   6     0.02   0.04   0.00     0.01  -0.06   0.13     0.00   0.03   0.04
     9   6     0.01   0.02   0.01    -0.03   0.00   0.00     0.00  -0.06   0.24
    10   6     0.02   0.03   0.01    -0.01   0.03   0.01     0.03  -0.04   0.20
    11   6     0.02   0.03   0.00     0.01   0.00   0.00     0.00  -0.02   0.19
    12   6     0.01   0.02   0.01    -0.01  -0.04  -0.01    -0.04  -0.04   0.20
    13   6     0.02   0.03   0.01    -0.01   0.17  -0.01     0.10   0.02  -0.03
    14   6     0.02   0.03   0.01     0.01   0.15   0.07     0.09   0.05  -0.09
    15   6     0.02   0.03   0.00     0.02   0.11   0.13     0.08   0.04  -0.03
    16   6     0.02   0.03   0.01     0.00   0.12   0.05     0.07   0.01   0.04
    17   6     0.02   0.03   0.00     0.00   0.00  -0.17    -0.04   0.05  -0.03
    18   6     0.02   0.03   0.00     0.02   0.06  -0.13     0.01   0.03   0.04
    19   6     0.02   0.03   0.00     0.03   0.13  -0.11     0.05   0.02  -0.05
    20   6     0.02   0.02   0.00     0.01   0.06  -0.15     0.00   0.05  -0.09
    21   6     0.01   0.02   0.00    -0.03  -0.16   0.01    -0.09   0.04  -0.03
    22   6     0.01   0.02   0.00    -0.02  -0.12  -0.05    -0.07   0.02   0.04
    23   6     0.02   0.02   0.00     0.00  -0.11  -0.12    -0.07   0.05  -0.03
    24   6     0.01   0.02   0.00    -0.02  -0.14  -0.06    -0.08   0.06  -0.09
    25   6     0.00   0.01   0.00    -0.02   0.00  -0.07    -0.01  -0.09   0.15
    26   6     0.00   0.02   0.01     0.01   0.00   0.00     0.00  -0.07   0.20
    27   6     0.01   0.02   0.01    -0.02   0.00   0.06    -0.01  -0.09   0.15
    28   6     0.00   0.02   0.01    -0.02  -0.02  -0.19    -0.06  -0.01  -0.05
    29   6     0.00   0.03   0.01    -0.01   0.06  -0.16     0.01   0.04  -0.11
    30   6     0.01   0.03   0.01     0.00   0.12  -0.13     0.08   0.02  -0.04
    31   6     0.00   0.01   0.01    -0.02   0.03  -0.16     0.00  -0.04   0.03
    32   6     0.01   0.03   0.01    -0.02   0.02   0.19     0.06  -0.02  -0.05
    33   6     0.01   0.02   0.01    -0.02  -0.03   0.16    -0.01  -0.04   0.03
    34   6     0.01   0.02   0.00    -0.02  -0.11   0.13    -0.07   0.03  -0.04
    35   6     0.01   0.02   0.00    -0.02  -0.05   0.16     0.00   0.04  -0.11
    36   6     0.01   0.03  -0.01     0.00   0.00   0.00    -0.01  -0.06   0.05
    37   6     0.01   0.03  -0.01     0.02  -0.04  -0.04    -0.02  -0.06   0.06
    38   6     0.01   0.03   0.00     0.04  -0.01   0.00    -0.01  -0.10   0.13
    39   6     0.01   0.03   0.00     0.02   0.03   0.04     0.01  -0.06   0.06
    40   6     0.02   0.04   0.00     0.00  -0.18  -0.01    -0.05   0.01  -0.08
    41   6     0.01   0.03   0.00     0.01  -0.12  -0.15    -0.07   0.01  -0.06
    42   6     0.01   0.03   0.00     0.01  -0.13  -0.09    -0.04  -0.01  -0.04
    43   6     0.01   0.03   0.00     0.03   0.18   0.01     0.05   0.01  -0.08
    44   6     0.01   0.03   0.00     0.03   0.13   0.09     0.04  -0.02  -0.04
    45   6     0.01   0.03   0.00     0.03   0.11   0.15     0.07   0.00  -0.06
    46   6     0.01   0.03   0.00     0.03   0.15   0.07     0.05   0.04  -0.12
    47   6     0.02   0.04   0.01     0.00  -0.09  -0.03    -0.01   0.06  -0.16
    48   6     0.01   0.04   0.01     0.00   0.04  -0.08     0.02   0.07  -0.16
    49   6     0.02   0.04   0.00     0.01  -0.15  -0.07    -0.05   0.04  -0.12
    50   6     0.02   0.04   0.00     0.00  -0.03   0.10     0.01   0.06  -0.14
    51   6     0.02   0.04   0.00     0.00   0.09   0.05     0.05   0.07  -0.15
    52   6     0.02   0.02   0.00     0.01   0.04  -0.09     0.00   0.06  -0.15
    53   6     0.01   0.02   0.00    -0.01  -0.09  -0.04    -0.04   0.07  -0.15
    54   6     0.01   0.02   0.00    -0.01  -0.03   0.08    -0.01   0.07  -0.16
    55   6     0.01   0.02   0.00     0.02   0.09   0.03     0.02   0.06  -0.16
    56  15     0.01   0.02   0.00    -0.06   0.00   0.00    -0.01  -0.14   0.16
    57   8    -0.31  -0.61  -0.07     0.00   0.00   0.00     0.00   0.01  -0.01
    58   8    -0.30  -0.61  -0.07     0.00   0.00   0.00     0.00   0.01  -0.01
    59   8     0.06   0.02   0.01     0.01   0.00   0.00    -0.01  -0.16   0.07
                     10                     11                     12
                      A                      A                      A
 Frequencies --    153.5431               162.9275               185.4373
 Red. masses --     13.5197                12.1114                12.6047
 Frc consts  --      0.1878                 0.1894                 0.2554
 IR Inten    --      0.0344                 0.0593                 0.7354
  Atom  AN      X      Y      Z        X      Y      Z        X      Y      Z
     1   6     0.00  -0.01  -0.07     0.02   0.31   0.01    -0.01  -0.09   0.16
     2   6     0.02   0.01  -0.06    -0.01   0.27   0.00    -0.01   0.06   0.18
     3   6    -0.01  -0.04  -0.09     0.01   0.20  -0.06     0.01   0.15   0.24
     4   6    -0.02   0.02  -0.06     0.05   0.26   0.00     0.02   0.06   0.18
     5   6     0.04   0.08   0.01    -0.10   0.05   0.01     0.03  -0.06   0.02
     6   6     0.05   0.11   0.05    -0.07  -0.04   0.00    -0.02   0.02  -0.02
     7   6     0.07   0.08   0.02    -0.02   0.00  -0.03    -0.07   0.09   0.07
     8   6     0.04   0.08  -0.01    -0.05   0.12  -0.01    -0.02   0.05   0.10
     9   6    -0.01  -0.14   0.03     0.01   0.10   0.20    -0.01  -0.11  -0.07
    10   6    -0.01  -0.13   0.03     0.01   0.10   0.16     0.00  -0.15   0.10
    11   6    -0.01  -0.11  -0.01     0.01   0.17   0.08    -0.02  -0.20   0.21
    12   6    -0.01  -0.13   0.03     0.01   0.10   0.16    -0.03  -0.14   0.10
    13   6    -0.04   0.01   0.07     0.04  -0.04   0.08    -0.02  -0.09  -0.05
    14   6     0.01   0.06   0.07    -0.01  -0.08   0.03     0.03  -0.06  -0.01
    15   6     0.04   0.02   0.04    -0.07   0.00   0.03     0.05  -0.12   0.05
    16   6     0.00  -0.05   0.05     0.00   0.03   0.11     0.01  -0.14   0.05
    17   6    -0.03   0.09   0.02     0.10   0.03   0.00    -0.04  -0.06   0.02
    18   6    -0.03   0.08   0.00     0.06   0.11  -0.02     0.02   0.04   0.11
    19   6    -0.06   0.09   0.02     0.02   0.00  -0.03     0.09   0.08   0.07
    20   6    -0.03   0.12   0.05     0.06  -0.05   0.00     0.03   0.02  -0.02
    21   6     0.04   0.01   0.07    -0.05  -0.04   0.08     0.00  -0.09  -0.05
    22   6    -0.01  -0.05   0.05     0.01   0.02   0.11    -0.04  -0.13   0.05
    23   6    -0.04   0.03   0.04     0.07  -0.01   0.02    -0.07  -0.12   0.05
    24   6     0.00   0.06   0.07     0.00  -0.08   0.03    -0.04  -0.06  -0.01
    25   6    -0.05  -0.19  -0.08     0.01  -0.02   0.02    -0.02  -0.06  -0.13
    26   6    -0.01  -0.19  -0.07     0.01   0.06   0.08    -0.01  -0.15  -0.20
    27   6     0.02  -0.20  -0.08    -0.01  -0.02   0.02     0.01  -0.06  -0.13
    28   6    -0.06   0.01   0.04     0.01  -0.10   0.01     0.04   0.05  -0.02
    29   6    -0.05   0.07   0.08     0.01  -0.10   0.00    -0.01  -0.04  -0.01
    30   6    -0.06   0.01   0.06     0.03  -0.06   0.03    -0.05  -0.09  -0.07
    31   6    -0.05  -0.06   0.01     0.01  -0.07   0.01    -0.01  -0.05  -0.08
    32   6     0.06   0.00   0.04    -0.03  -0.10   0.01    -0.04   0.05  -0.02
    33   6     0.05  -0.07   0.01    -0.02  -0.07   0.02     0.00  -0.05  -0.08
    34   6     0.06   0.00   0.06    -0.04  -0.06   0.03     0.04  -0.10  -0.07
    35   6     0.07   0.06   0.07    -0.02  -0.10   0.01     0.01  -0.04  -0.01
    36   6    -0.01  -0.09  -0.21     0.01   0.12  -0.22     0.01   0.11   0.15
    37   6     0.01  -0.08  -0.19     0.03   0.10  -0.19     0.01   0.13   0.00
    38   6    -0.01  -0.11  -0.19     0.00   0.07  -0.12     0.02   0.17  -0.10
    39   6    -0.02  -0.07  -0.20    -0.01   0.10  -0.19     0.01   0.13   0.00
    40   6     0.09   0.07  -0.01     0.01  -0.02  -0.07    -0.04   0.08   0.04
    41   6    -0.03   0.05   0.02     0.03  -0.05  -0.01     0.06   0.10  -0.05
    42   6     0.02   0.01  -0.07     0.03   0.02  -0.10     0.01   0.13  -0.01
    43   6    -0.08   0.07  -0.01    -0.02  -0.01  -0.07     0.06   0.07   0.05
    44   6    -0.02   0.01  -0.07    -0.03   0.03  -0.10     0.01   0.13   0.00
    45   6     0.04   0.04   0.02    -0.04  -0.05  -0.01    -0.04   0.11  -0.04
    46   6    -0.02   0.11   0.05    -0.04  -0.06  -0.01     0.00   0.04  -0.02
    47   6     0.02   0.14   0.09     0.00  -0.11   0.01     0.00   0.01  -0.02
    48   6    -0.01   0.12   0.09     0.00  -0.12   0.01     0.00  -0.02  -0.01
    49   6     0.04   0.11   0.05     0.03  -0.06  -0.01     0.01   0.04  -0.02
    50   6     0.04   0.13   0.07    -0.04  -0.10   0.01    -0.01   0.00  -0.04
    51   6     0.01   0.11   0.08    -0.02  -0.12   0.01     0.01  -0.03  -0.03
    52   6    -0.02   0.13   0.08     0.02  -0.11   0.01     0.01   0.00  -0.04
    53   6     0.00   0.11   0.08     0.00  -0.12   0.01    -0.01  -0.03  -0.03
    54   6     0.03   0.12   0.09    -0.02  -0.12   0.01     0.00  -0.02  -0.01
    55   6     0.00   0.14   0.08    -0.01  -0.10   0.01     0.00   0.01  -0.02
    56  15    -0.02  -0.23  -0.12     0.00  -0.05  -0.01     0.01   0.11  -0.07
    57   8     0.01   0.01   0.01     0.01   0.01   0.00     0.00   0.00   0.00
    58   8     0.01   0.01   0.01     0.00   0.01   0.00     0.00   0.00   0.00
    59   8    -0.03  -0.22  -0.08    -0.01  -0.07  -0.10     0.00   0.06  -0.25
                     13                     14                     15
                      A                      A                      A
 Frequencies --    192.3810               210.6887               241.1818
 Red. masses --     12.2136                12.1245                12.5452
 Frc consts  --      0.2663                 0.3171                 0.4299
 IR Inten    --      0.4359                 0.0030                 1.2577
  Atom  AN      X      Y      Z        X      Y      Z        X      Y      Z
     1   6    -0.09   0.00   0.00     0.09  -0.01   0.00    -0.12   0.01   0.00
     2   6    -0.11  -0.01   0.02     0.11  -0.02   0.02    -0.02  -0.04   0.11
     3   6    -0.09   0.01   0.00     0.09  -0.01   0.00     0.11  -0.01   0.00
     4   6    -0.10   0.02  -0.02     0.11   0.01  -0.02    -0.01   0.05  -0.11
     5   6    -0.06   0.04   0.11     0.14  -0.12   0.04     0.06  -0.13   0.07
     6   6    -0.10   0.01   0.05     0.11  -0.06   0.01    -0.01   0.00   0.03
     7   6    -0.14   0.02   0.11     0.06  -0.11   0.03    -0.09   0.09   0.16
     8   6    -0.10   0.03   0.12     0.10  -0.15   0.04    -0.01  -0.02   0.16
     9   6     0.08  -0.01   0.00     0.09  -0.01   0.00     0.12  -0.01   0.00
    10   6     0.09   0.01   0.01     0.11  -0.03   0.00     0.01  -0.12  -0.05
    11   6     0.07  -0.01   0.00     0.10  -0.01   0.00    -0.09   0.01   0.00
    12   6     0.09  -0.03  -0.01     0.12   0.01   0.01     0.03   0.11   0.04
    13   6     0.13   0.07   0.07     0.07  -0.10   0.04    -0.06  -0.07  -0.12
    14   6     0.09   0.04   0.03     0.11  -0.05   0.01     0.02  -0.04   0.00
    15   6     0.06   0.06   0.09     0.14  -0.11   0.04     0.08  -0.17   0.08
    16   6     0.10   0.07   0.10     0.11  -0.12   0.05     0.00  -0.16  -0.03
    17   6    -0.07  -0.03  -0.11     0.16   0.10  -0.04     0.08   0.12  -0.07
    18   6    -0.11  -0.02  -0.12     0.12   0.13  -0.04    -0.01   0.03  -0.16
    19   6    -0.14   0.00  -0.11     0.08   0.10  -0.04    -0.10  -0.08  -0.15
    20   6    -0.10   0.01  -0.05     0.12   0.04  -0.01    -0.01   0.00  -0.02
    21   6     0.12  -0.09  -0.08     0.08   0.08  -0.04    -0.05   0.08   0.12
    22   6     0.08  -0.09  -0.10     0.12   0.10  -0.05     0.03   0.16   0.03
    23   6     0.04  -0.07  -0.10     0.16   0.09  -0.04     0.10   0.15  -0.08
    24   6     0.08  -0.06  -0.03     0.12   0.03  -0.01     0.03   0.04   0.00
    25   6     0.12   0.02   0.04    -0.10   0.00   0.03     0.01   0.02  -0.14
    26   6     0.10  -0.01   0.00    -0.08   0.00   0.00     0.10  -0.01   0.00
    27   6     0.12  -0.04  -0.04    -0.10   0.01  -0.03     0.00  -0.02   0.14
    28   6     0.08   0.06   0.07    -0.15  -0.09   0.05     0.10   0.12  -0.06
    29   6     0.13   0.04   0.01    -0.10  -0.03   0.02     0.00  -0.01  -0.02
    30   6     0.16   0.08   0.08    -0.06  -0.08   0.05    -0.08  -0.07  -0.14
    31   6     0.14   0.09   0.11    -0.11  -0.09   0.06     0.01   0.03  -0.15
    32   6     0.07  -0.07  -0.07    -0.14   0.11  -0.05     0.08  -0.13   0.06
    33   6     0.12  -0.11  -0.11    -0.10   0.10  -0.06     0.00  -0.03   0.15
    34   6     0.15  -0.10  -0.08    -0.05   0.09  -0.05    -0.07   0.09   0.14
    35   6     0.12  -0.06  -0.01    -0.10   0.04  -0.02     0.01   0.01   0.02
    36   6    -0.10   0.01   0.00    -0.08   0.01   0.00     0.12  -0.01   0.00
    37   6    -0.12   0.01   0.06    -0.11  -0.02   0.00     0.02   0.12   0.06
    38   6    -0.11   0.01   0.00    -0.09   0.01   0.00    -0.12   0.01   0.00
    39   6    -0.12   0.01  -0.06    -0.11   0.04   0.00     0.00  -0.12  -0.05
    40   6    -0.16   0.02   0.12    -0.08  -0.10   0.05    -0.07   0.09   0.14
    41   6    -0.07   0.02   0.09    -0.16  -0.09   0.06     0.11   0.15  -0.07
    42   6    -0.12   0.03   0.16    -0.13  -0.12   0.08     0.02   0.17   0.05
    43   6    -0.16   0.00  -0.11    -0.07   0.11  -0.05    -0.09  -0.07  -0.14
    44   6    -0.12   0.00  -0.15    -0.11   0.14  -0.08    -0.01  -0.17  -0.05
    45   6    -0.07  -0.01  -0.09    -0.15   0.12  -0.06     0.08  -0.17   0.06
    46   6    -0.12   0.02  -0.04    -0.12   0.05  -0.03     0.01  -0.03  -0.01
    47   6    -0.07  -0.02  -0.04    -0.06   0.03  -0.01     0.01  -0.01   0.00
    48   6     0.06   0.00  -0.05    -0.05   0.03  -0.02     0.01  -0.02   0.01
    49   6    -0.12   0.00   0.04    -0.13  -0.04   0.03     0.01   0.03   0.01
    50   6    -0.07  -0.01  -0.02     0.07   0.02  -0.02     0.00   0.00  -0.01
    51   6     0.05   0.00  -0.03     0.07   0.02  -0.02     0.01  -0.01   0.00
    52   6    -0.06   0.02   0.02     0.06  -0.03   0.02     0.00   0.01   0.01
    53   6     0.05  -0.01   0.03     0.07  -0.04   0.02     0.02   0.01   0.00
    54   6     0.06   0.00   0.05    -0.06  -0.03   0.02     0.01   0.02  -0.01
    55   6    -0.06   0.03   0.04    -0.07  -0.02   0.02     0.01   0.01   0.00
    56  15     0.11   0.00   0.00    -0.08   0.01   0.00    -0.17   0.01   0.00
    57   8     0.00  -0.01   0.00     0.00   0.01   0.00     0.00   0.00   0.00
    58   8     0.00  -0.01   0.00     0.00   0.01   0.00     0.00   0.00   0.00
    59   8     0.01   0.00   0.00    -0.03   0.00   0.00     0.03   0.00   0.00
                     16                     17                     18
                      A                      A                      A
 Frequencies --    255.5292               272.7498               274.9111
 Red. masses --     12.0072                12.3509                12.9230
 Frc consts  --      0.4619                 0.5414                 0.5754
 IR Inten    --      0.0368                 0.0576                 0.3085
  Atom  AN      X      Y      Z        X      Y      Z        X      Y      Z
     1   6    -0.03   0.00   0.00     0.00   0.02   0.08     0.00  -0.01   0.16
     2   6    -0.06   0.04   0.00     0.04   0.00   0.07    -0.03  -0.07   0.11
     3   6    -0.06   0.01   0.00     0.00  -0.02   0.08    -0.01  -0.09   0.13
     4   6    -0.06  -0.02   0.00    -0.04   0.01   0.07     0.02  -0.07   0.11
     5   6    -0.05   0.14   0.07     0.11  -0.01  -0.07    -0.04  -0.04  -0.10
     6   6    -0.08   0.10   0.04     0.12  -0.02  -0.06    -0.07   0.01  -0.12
     7   6    -0.05   0.14   0.04     0.09   0.01  -0.02    -0.10   0.01  -0.09
     8   6    -0.05   0.20   0.08     0.06   0.01  -0.01    -0.05  -0.08  -0.05
     9   6     0.05  -0.01   0.00     0.01   0.07   0.01     0.01   0.16   0.09
    10   6     0.08  -0.01   0.05     0.05   0.08   0.01    -0.01   0.13   0.07
    11   6     0.08  -0.01   0.00     0.01   0.09   0.04     0.01   0.14   0.09
    12   6     0.08  -0.01  -0.05    -0.03   0.09   0.01     0.03   0.13   0.07
    13   6     0.09  -0.07   0.17     0.14  -0.03  -0.04    -0.03  -0.05   0.02
    14   6     0.10  -0.05   0.10     0.12  -0.05  -0.06    -0.08  -0.06  -0.08
    15   6     0.06  -0.04   0.14     0.08   0.02  -0.08    -0.09  -0.02  -0.10
    16   6     0.07  -0.07   0.22     0.07   0.06  -0.10    -0.03   0.01  -0.01
    17   6    -0.07  -0.13  -0.07    -0.11   0.01  -0.06     0.04  -0.04  -0.10
    18   6    -0.08  -0.19  -0.08    -0.06   0.02  -0.01     0.03  -0.09  -0.05
    19   6    -0.08  -0.13  -0.04    -0.09   0.02  -0.02     0.10  -0.01  -0.09
    20   6    -0.10  -0.09  -0.04    -0.12   0.00  -0.06     0.07   0.00  -0.12
    21   6     0.10   0.05  -0.18    -0.14   0.00  -0.03     0.02  -0.05   0.02
    22   6     0.08   0.06  -0.23    -0.07   0.07  -0.09     0.03   0.01  -0.01
    23   6     0.06   0.03  -0.14    -0.08   0.03  -0.08     0.09  -0.03  -0.10
    24   6     0.11   0.04  -0.11    -0.12  -0.03  -0.05     0.07  -0.08  -0.08
    25   6    -0.04  -0.05   0.00     0.06  -0.04  -0.08    -0.02   0.04  -0.08
    26   6    -0.04   0.00   0.00     0.00   0.03  -0.08     0.01   0.10  -0.05
    27   6    -0.03   0.06   0.00    -0.07  -0.03  -0.08     0.03   0.03  -0.08
    28   6    -0.07  -0.14  -0.02     0.17   0.00   0.08    -0.06   0.02   0.13
    29   6    -0.07  -0.09  -0.02     0.19  -0.02   0.06    -0.06   0.00   0.11
    30   6    -0.03  -0.12   0.01     0.16   0.00   0.04    -0.05   0.00   0.13
    31   6    -0.06  -0.18  -0.02     0.10   0.00   0.03    -0.04   0.05   0.10
    32   6    -0.06   0.15   0.03    -0.17   0.03   0.08     0.07   0.01   0.13
    33   6    -0.03   0.19   0.02    -0.10   0.02   0.03     0.05   0.04   0.10
    34   6    -0.01   0.13  -0.01    -0.16   0.03   0.05     0.05   0.00   0.13
    35   6    -0.06   0.10   0.02    -0.19   0.01   0.06     0.06  -0.01   0.11
    36   6    -0.01   0.00   0.00     0.00  -0.05   0.04    -0.01  -0.13   0.02
    37   6     0.02   0.02  -0.10     0.04  -0.04   0.01    -0.05  -0.09  -0.04
    38   6     0.03   0.00   0.00     0.00  -0.04  -0.08     0.00  -0.04  -0.17
    39   6     0.02  -0.02   0.10    -0.04  -0.04   0.01     0.03  -0.09  -0.04
    40   6     0.04   0.06  -0.13     0.10   0.04   0.07    -0.10   0.06   0.03
    41   6     0.01   0.03  -0.10     0.12   0.00   0.09    -0.13   0.05   0.12
    42   6     0.04   0.07  -0.21     0.07   0.00   0.12    -0.08   0.01   0.08
    43   6     0.03  -0.06   0.14    -0.09   0.05   0.07     0.11   0.04   0.03
    44   6     0.02  -0.07   0.21    -0.06   0.01   0.11     0.08  -0.01   0.08
    45   6     0.01  -0.03   0.11    -0.12   0.02   0.09     0.14   0.03   0.12
    46   6     0.04  -0.04   0.08    -0.12   0.03   0.06     0.14   0.07   0.05
    47   6     0.00   0.01  -0.02     0.16  -0.01   0.01    -0.12   0.08   0.00
    48   6    -0.01  -0.02  -0.01     0.18  -0.05   0.03    -0.10  -0.01   0.03
    49   6     0.05   0.04  -0.08     0.12   0.01   0.06    -0.13   0.09   0.05
    50   6    -0.02   0.02   0.00     0.15  -0.04  -0.05    -0.10   0.04  -0.11
    51   6     0.03  -0.02   0.01     0.16  -0.08  -0.03    -0.10  -0.05  -0.08
    52   6    -0.03  -0.02   0.00    -0.16  -0.02  -0.05     0.10   0.02  -0.11
    53   6     0.03   0.01  -0.01    -0.17  -0.05  -0.02     0.09  -0.06  -0.08
    54   6    -0.01   0.02   0.01    -0.19  -0.02   0.03     0.10  -0.02   0.03
    55   6    -0.01  -0.01   0.02    -0.16   0.02   0.01     0.13   0.06   0.00
    56  15     0.02   0.00   0.00    -0.01  -0.07  -0.11    -0.01  -0.05  -0.22
    57   8     0.00   0.01   0.00     0.00   0.00   0.00     0.00   0.00   0.00
    58   8     0.00   0.01   0.00     0.00   0.00   0.00     0.00   0.00   0.01
    59   8    -0.02   0.00   0.00     0.00  -0.04   0.01     0.00   0.02   0.02
                     19                     20                     21
                      A                      A                      A
 Frequencies --    305.1874               323.2562               334.7413
 Red. masses --     12.6174                12.5029                15.1854
 Frc consts  --      0.6924                 0.7698                 1.0025
 IR Inten    --      1.9035                 0.7951                 3.8816
  Atom  AN      X      Y      Z        X      Y      Z        X      Y      Z
     1   6     0.00   0.02   0.06    -0.01  -0.15   0.03    -0.12   0.02   0.00
     2   6     0.02  -0.06   0.03    -0.07  -0.11   0.00    -0.01  -0.06   0.09
     3   6    -0.01  -0.15   0.02    -0.01  -0.12   0.01     0.06   0.00   0.00
     4   6    -0.03  -0.06   0.03     0.05  -0.12   0.00     0.00   0.07  -0.08
     5   6     0.04   0.13  -0.05    -0.16   0.11   0.01     0.06  -0.13   0.05
     6   6     0.05   0.10  -0.03    -0.17   0.05   0.01     0.00   0.05   0.03
     7   6     0.08   0.06  -0.08    -0.12   0.16   0.02    -0.03   0.01   0.09
     8   6     0.05   0.11  -0.03    -0.08   0.14   0.01     0.00  -0.11   0.09
     9   6     0.01   0.11   0.04     0.00   0.00  -0.05     0.00   0.00   0.01
    10   6     0.02   0.08   0.05    -0.03   0.03  -0.04    -0.08  -0.11   0.02
    11   6     0.01   0.12   0.01     0.00  -0.03  -0.02    -0.17   0.01   0.01
    12   6     0.00   0.08   0.04     0.04   0.02  -0.04    -0.06   0.12   0.00
    13   6     0.01  -0.10   0.11    -0.03   0.05   0.01    -0.11  -0.04  -0.10
    14   6     0.03  -0.07   0.06    -0.09  -0.02   0.03    -0.06   0.03  -0.04
    15   6     0.02  -0.04   0.02    -0.13   0.04   0.03     0.02  -0.11   0.04
    16   6     0.00  -0.07   0.12    -0.05   0.08   0.02    -0.08  -0.14  -0.02
    17   6    -0.02   0.13  -0.05     0.18   0.08   0.01     0.08   0.11  -0.06
    18   6    -0.03   0.11  -0.03     0.10   0.13   0.01     0.01   0.11  -0.10
    19   6    -0.07   0.07  -0.08     0.14   0.14   0.01    -0.05  -0.01  -0.10
    20   6    -0.03   0.11  -0.03     0.18   0.02   0.00    -0.01  -0.05  -0.03
    21   6    -0.02  -0.09   0.11     0.03   0.05   0.01    -0.09   0.06   0.09
    22   6    -0.01  -0.07   0.11     0.06   0.08   0.03    -0.05   0.15   0.01
    23   6    -0.02  -0.03   0.02     0.14   0.03   0.03     0.04   0.11  -0.05
    24   6    -0.04  -0.06   0.06     0.09  -0.04   0.03    -0.05  -0.02   0.04
    25   6    -0.03   0.07  -0.06     0.04  -0.05  -0.04     0.08   0.05   0.18
    26   6     0.01   0.09  -0.04     0.00  -0.01  -0.03     0.02   0.00   0.00
    27   6     0.04   0.06  -0.06    -0.05  -0.04  -0.04     0.07  -0.07  -0.18
    28   6    -0.07  -0.15  -0.02     0.14   0.07  -0.04    -0.07   0.04  -0.03
    29   6    -0.10  -0.09   0.02     0.08  -0.03  -0.01    -0.04   0.07  -0.04
    30   6    -0.10  -0.14  -0.01     0.05   0.02  -0.05    -0.02  -0.01  -0.01
    31   6    -0.07  -0.15  -0.07     0.07   0.04  -0.06     0.04   0.04   0.10
    32   6     0.04  -0.15  -0.02    -0.13   0.09  -0.04    -0.08  -0.03   0.02
    33   6     0.04  -0.16  -0.07    -0.06   0.05  -0.06     0.04  -0.04  -0.11
    34   6     0.08  -0.15  -0.01    -0.04   0.03  -0.05    -0.01   0.02   0.01
    35   6     0.09  -0.11   0.02    -0.09  -0.02  -0.01    -0.05  -0.05   0.04
    36   6    -0.01  -0.12   0.12    -0.01  -0.10   0.08     0.01   0.00   0.00
    37   6     0.01  -0.13   0.13     0.02  -0.07   0.10     0.03  -0.04  -0.18
    38   6    -0.01  -0.13   0.17    -0.01  -0.16   0.12     0.19  -0.02   0.00
    39   6    -0.03  -0.13   0.14    -0.03  -0.06   0.10     0.03   0.03   0.19
    40   6     0.14   0.02  -0.18     0.01   0.13  -0.03    -0.01  -0.02  -0.01
    41   6     0.02  -0.03  -0.08     0.14   0.14  -0.07    -0.08   0.03  -0.04
    42   6     0.04  -0.04  -0.12     0.06   0.14  -0.05     0.02  -0.03  -0.16
    43   6    -0.13   0.04  -0.17     0.01   0.13  -0.03    -0.01   0.02   0.01
    44   6    -0.05  -0.03  -0.11    -0.03   0.15  -0.05     0.02   0.02   0.16
    45   6    -0.03  -0.03  -0.08    -0.12   0.16  -0.07    -0.08  -0.02   0.04
    46   6    -0.10   0.07  -0.08    -0.07   0.05  -0.04    -0.05  -0.05   0.03
    47   6     0.06   0.07   0.02     0.00  -0.08   0.01    -0.02   0.11  -0.04
    48   6    -0.01   0.00   0.06     0.02  -0.12   0.02    -0.03   0.12  -0.03
    49   6     0.11   0.05  -0.08     0.08   0.04  -0.04    -0.03   0.05  -0.03
    50   6     0.06   0.06   0.00    -0.12  -0.07   0.01    -0.03   0.13  -0.01
    51   6     0.02  -0.01   0.03    -0.09  -0.10   0.02    -0.06   0.13  -0.03
    52   6    -0.05   0.07   0.00     0.10  -0.09   0.01    -0.06  -0.12   0.02
    53   6    -0.02  -0.01   0.03     0.07  -0.12   0.02    -0.07  -0.11   0.04
    54   6     0.01   0.00   0.06    -0.04  -0.11   0.02    -0.04  -0.11   0.04
    55   6    -0.05   0.08   0.02    -0.02  -0.08   0.01    -0.04  -0.10   0.04
    56  15     0.01   0.15  -0.05    -0.01  -0.15   0.00     0.41  -0.03   0.00
    57   8     0.00   0.00   0.00     0.00   0.00   0.00     0.00   0.00   0.00
    58   8     0.00   0.00   0.00     0.00   0.00   0.00     0.00   0.00   0.00
    59   8     0.02   0.18   0.03    -0.01  -0.13   0.08    -0.01   0.00   0.00
                     22                     23                     24
                      A                      A                      A
 Frequencies --    338.1132               344.7939               364.3295
 Red. masses --     12.1511                12.2566                12.1859
 Frc consts  --      0.8184                 0.8585                 0.9530
 IR Inten    --      0.8039                 2.0227                 0.7090
  Atom  AN      X      Y      Z        X      Y      Z        X      Y      Z
     1   6     0.01   0.05   0.12    -0.01  -0.15   0.06    -0.12  -0.01   0.01
     2   6     0.03   0.08   0.09     0.01  -0.04   0.10    -0.03   0.23   0.11
     3   6     0.00   0.08   0.16     0.00   0.03   0.13    -0.10   0.01   0.01
     4   6    -0.02   0.08   0.10    -0.01  -0.05   0.10    -0.06  -0.23  -0.10
     5   6     0.02  -0.09  -0.11     0.09  -0.13   0.06     0.03   0.05   0.01
     6   6     0.08  -0.05  -0.02     0.03   0.02   0.03     0.04   0.01   0.00
     7   6     0.11  -0.05  -0.08    -0.02   0.11   0.16     0.03   0.02   0.04
     8   6     0.03  -0.07  -0.11     0.02   0.03   0.14    -0.02   0.24   0.11
     9   6     0.00   0.04   0.19     0.01   0.12  -0.12    -0.04  -0.01  -0.01
    10   6    -0.06   0.00   0.11     0.01   0.10  -0.19    -0.05   0.00  -0.17
    11   6     0.00   0.00   0.15     0.00   0.09  -0.07    -0.15  -0.01   0.01
    12   6     0.06  -0.02   0.12     0.00   0.11  -0.19    -0.05   0.00   0.17
    13   6    -0.18   0.02  -0.18     0.00  -0.08  -0.08    -0.03  -0.03  -0.05
    14   6    -0.16   0.01  -0.05     0.05  -0.07   0.02     0.02   0.01   0.01
    15   6    -0.11  -0.02  -0.13     0.07  -0.15   0.07     0.04  -0.02   0.01
    16   6    -0.08   0.00  -0.17     0.01  -0.05  -0.10    -0.05  -0.01  -0.16
    17   6    -0.04  -0.09  -0.10    -0.11  -0.11   0.06     0.03  -0.04  -0.02
    18   6    -0.05  -0.07  -0.10    -0.02   0.02   0.13    -0.06  -0.22  -0.12
    19   6    -0.11  -0.03  -0.07     0.04   0.11   0.15     0.02  -0.03  -0.06
    20   6    -0.09  -0.04  -0.02    -0.03   0.02   0.03     0.04  -0.01  -0.01
    21   6     0.18  -0.01  -0.18    -0.01  -0.08  -0.07    -0.03   0.05   0.07
    22   6     0.08  -0.02  -0.16    -0.02  -0.04  -0.10    -0.04   0.03   0.16
    23   6     0.10  -0.05  -0.13    -0.09  -0.13   0.06     0.05   0.03  -0.02
    24   6     0.17  -0.01  -0.06    -0.06  -0.06   0.02     0.02   0.00  -0.01
    25   6    -0.03   0.01   0.02     0.02   0.17   0.15    -0.01  -0.17  -0.06
    26   6     0.00   0.02   0.12     0.02   0.25   0.24    -0.04   0.00   0.00
    27   6     0.02   0.01   0.03     0.01   0.16   0.15     0.02   0.17   0.07
    28   6     0.02   0.09  -0.08    -0.06  -0.04  -0.02    -0.01  -0.06   0.00
    29   6    -0.04   0.06   0.00    -0.05  -0.05  -0.03     0.03   0.03   0.00
    30   6    -0.12   0.03  -0.11    -0.02  -0.07  -0.03     0.00  -0.04  -0.02
    31   6    -0.03   0.06  -0.11    -0.01   0.02   0.04    -0.02  -0.17  -0.05
    32   6     0.00   0.09  -0.08     0.05  -0.05  -0.02     0.01   0.04   0.01
    33   6     0.04   0.06  -0.10     0.02   0.02   0.04     0.00   0.18   0.06
    34   6     0.13   0.01  -0.11     0.01  -0.07  -0.03     0.00   0.06   0.05
    35   6     0.06   0.05   0.00     0.04  -0.05  -0.03     0.02  -0.04   0.00
    36   6     0.00   0.02   0.05    -0.01  -0.05  -0.12    -0.11   0.01   0.00
    37   6     0.04  -0.01   0.02     0.01   0.00  -0.19    -0.03  -0.15   0.22
    38   6    -0.01  -0.04   0.06     0.00  -0.04  -0.10     0.03   0.00   0.00
    39   6    -0.04   0.00   0.01    -0.01   0.01  -0.20     0.00   0.15  -0.23
    40   6     0.12  -0.02   0.00     0.01   0.05   0.02     0.06  -0.03  -0.01
    41   6     0.09   0.01  -0.05    -0.01   0.07  -0.07    -0.02  -0.08   0.03
    42   6     0.07  -0.02  -0.04     0.01   0.07  -0.16    -0.03  -0.16   0.19
    43   6    -0.12   0.00  -0.01     0.00   0.06   0.02     0.05   0.01  -0.01
    44   6    -0.08   0.00  -0.06     0.00   0.08  -0.17    -0.01   0.15  -0.21
    45   6    -0.08   0.02  -0.05     0.02   0.07  -0.07     0.00   0.06  -0.02
    46   6    -0.10   0.01   0.05    -0.01   0.05   0.00     0.05  -0.04   0.06
    47   6     0.06   0.00   0.12     0.00   0.03   0.00     0.06   0.05  -0.04
    48   6    -0.04   0.02   0.12    -0.01  -0.01   0.01     0.04   0.06  -0.02
    49   6     0.11  -0.01   0.05     0.02   0.05   0.00     0.06   0.02  -0.07
    50   6     0.03   0.00   0.09     0.04   0.02  -0.01     0.03   0.05  -0.01
    51   6    -0.08   0.01   0.09     0.04  -0.02   0.01     0.01   0.06  -0.01
    52   6    -0.03   0.01   0.09    -0.04   0.02  -0.01     0.02  -0.06   0.01
    53   6     0.09   0.01   0.09    -0.05  -0.01   0.01     0.00  -0.06   0.01
    54   6     0.04   0.02   0.11     0.01  -0.02   0.01     0.03  -0.07   0.02
    55   6    -0.06   0.02   0.12     0.00   0.02   0.01     0.05  -0.06   0.04
    56  15    -0.02  -0.06   0.06     0.00  -0.10   0.03     0.10   0.00   0.00
    57   8     0.00   0.00   0.00     0.00   0.00   0.00     0.00   0.00   0.00
    58   8     0.00   0.00   0.00     0.00   0.00   0.00     0.00   0.00   0.00
    59   8    -0.01  -0.07   0.03    -0.01  -0.09   0.09    -0.03   0.01   0.00
                     25                     26                     27
                      A                      A                      A
 Frequencies --    367.4120               374.0160               379.0818
 Red. masses --     12.0507                12.0940                12.1687
 Frc consts  --      0.9584                 0.9968                 1.0303
 IR Inten    --      1.5410                 1.7430                 3.9246
  Atom  AN      X      Y      Z        X      Y      Z        X      Y      Z
     1   6     0.01   0.31  -0.12    -0.04   0.00   0.01    -0.01  -0.07  -0.04
     2   6     0.01   0.06  -0.10     0.00  -0.06   0.07     0.00  -0.18  -0.06
     3   6    -0.01  -0.11  -0.27     0.11   0.00   0.01     0.00  -0.02   0.01
     4   6     0.00   0.04  -0.12     0.02   0.11  -0.04    -0.03  -0.17  -0.07
     5   6     0.02  -0.10   0.06     0.04  -0.07   0.00     0.01  -0.06  -0.01
     6   6     0.01  -0.02   0.05     0.00  -0.01  -0.01     0.01   0.03   0.03
     7   6     0.00   0.01   0.11    -0.06   0.04   0.05    -0.02  -0.01   0.03
     8   6     0.00  -0.01   0.04     0.00  -0.08   0.06     0.00  -0.22  -0.06
     9   6     0.00   0.09   0.16    -0.12  -0.01  -0.05     0.00   0.08   0.24
    10   6     0.02   0.04   0.07     0.00   0.14  -0.21     0.02   0.14  -0.05
    11   6     0.01   0.20  -0.06     0.01  -0.05   0.03     0.02   0.24  -0.18
    12   6    -0.02   0.04   0.11    -0.02  -0.17   0.20     0.01   0.10   0.03
    13   6    -0.01  -0.09  -0.10     0.07   0.02   0.00     0.05  -0.01   0.10
    14   6     0.03  -0.06  -0.02     0.03  -0.02   0.03     0.02  -0.01   0.03
    15   6     0.04  -0.15   0.08     0.00   0.06  -0.06    -0.02   0.07  -0.06
    16   6     0.01  -0.10   0.07     0.01   0.17  -0.25     0.01   0.08  -0.05
    17   6    -0.03  -0.10   0.06     0.05   0.08  -0.01     0.00  -0.04   0.00
    18   6    -0.01  -0.04   0.02     0.02   0.14  -0.04    -0.03  -0.19  -0.06
    19   6     0.00   0.01   0.10    -0.07  -0.02  -0.07     0.00  -0.02   0.02
    20   6    -0.01  -0.02   0.05     0.00   0.00   0.00     0.00   0.02   0.02
    21   6    -0.01  -0.08  -0.10     0.08  -0.03  -0.02    -0.04   0.00   0.11
    22   6    -0.03  -0.11   0.11    -0.02  -0.19   0.24     0.01   0.03   0.06
    23   6    -0.05  -0.15   0.08    -0.02  -0.08   0.08     0.04   0.05  -0.04
    24   6    -0.03  -0.06  -0.03     0.04   0.02  -0.03     0.00   0.01   0.01
    25   6     0.00  -0.02  -0.07    -0.04  -0.21  -0.05    -0.03  -0.19  -0.04
    26   6    -0.01   0.01  -0.02    -0.13   0.01  -0.01    -0.01   0.01   0.10
    27   6     0.00   0.02  -0.05     0.00   0.27   0.06     0.01  -0.11  -0.01
    28   6     0.05   0.17  -0.05    -0.02  -0.08   0.03    -0.02  -0.08  -0.04
    29   6    -0.01   0.02  -0.05     0.04   0.02   0.03    -0.01   0.01  -0.01
    30   6    -0.06  -0.10  -0.17     0.09   0.03   0.07     0.01  -0.05  -0.01
    31   6    -0.01   0.00  -0.09    -0.03  -0.17   0.02    -0.04  -0.25  -0.09
    32   6    -0.02   0.19  -0.05    -0.01   0.09  -0.01     0.01  -0.06  -0.04
    33   6     0.01   0.03  -0.08     0.00   0.25   0.02     0.01  -0.18  -0.07
    34   6     0.05  -0.11  -0.17     0.08  -0.02  -0.05     0.00  -0.06  -0.02
    35   6     0.02   0.01  -0.05     0.03  -0.03  -0.02     0.03  -0.01  -0.02
    36   6    -0.01  -0.06  -0.13     0.07  -0.02  -0.05     0.00   0.12   0.30
    37   6    -0.02  -0.08   0.10    -0.01   0.11  -0.17     0.00   0.16   0.00
    38   6    -0.01  -0.14   0.14    -0.08  -0.03   0.02     0.00   0.26  -0.19
    39   6     0.01  -0.07   0.08    -0.03  -0.15   0.15     0.00   0.13   0.06
    40   6    -0.04   0.05   0.18    -0.07   0.03   0.03    -0.06   0.02   0.09
    41   6     0.01   0.13  -0.02     0.00   0.03  -0.01     0.06   0.08  -0.11
    42   6    -0.03   0.00   0.16    -0.01   0.12  -0.14     0.00   0.10  -0.04
    43   6     0.05   0.04   0.18    -0.09  -0.03  -0.07     0.04   0.01   0.09
    44   6     0.02   0.01   0.15    -0.03  -0.15   0.12    -0.01   0.08   0.01
    45   6     0.01   0.14  -0.02     0.01  -0.06   0.05    -0.06   0.09  -0.09
    46   6     0.04   0.06   0.02    -0.03   0.02  -0.04    -0.02   0.01  -0.03
    47   6     0.00   0.03  -0.03    -0.05  -0.02   0.05    -0.01   0.03   0.03
    48   6     0.00   0.02  -0.02     0.03  -0.02   0.04     0.04   0.05   0.03
    49   6    -0.02   0.07   0.02    -0.04  -0.01   0.04     0.00   0.00   0.00
    50   6     0.01   0.02  -0.03     0.00  -0.01   0.02    -0.02   0.06   0.05
    51   6     0.01   0.02  -0.04     0.06  -0.04   0.04     0.03   0.04   0.05
    52   6     0.00   0.02  -0.03    -0.01   0.00  -0.03     0.02   0.04   0.02
    53   6     0.00   0.01  -0.04     0.06   0.01  -0.05     0.01   0.04   0.01
    54   6     0.01   0.01  -0.02     0.04  -0.01  -0.04    -0.01   0.04  -0.01
    55   6     0.01   0.02  -0.03    -0.04   0.01  -0.05    -0.02   0.03  -0.01
    56  15     0.00  -0.03  -0.04     0.06   0.00  -0.01     0.01  -0.06   0.04
    57   8     0.00   0.00   0.00     0.00   0.00   0.00     0.00   0.00   0.00
    58   8     0.00   0.00   0.00     0.00   0.00   0.00     0.00   0.00   0.00
    59   8     0.00   0.00   0.05    -0.06   0.02   0.01    -0.02  -0.10  -0.08
                     28                     29                     30
                      A                      A                      A
 Frequencies --    381.8007               391.5747               405.6485
 Red. masses --     12.0042                12.1454                12.2822
 Frc consts  --      1.0310                 1.0972                 1.1908
 IR Inten    --      0.4506                 0.0221                 0.5348
  Atom  AN      X      Y      Z        X      Y      Z        X      Y      Z
     1   6    -0.01  -0.01   0.00    -0.08   0.00   0.00    -0.22   0.01   0.00
     2   6     0.05  -0.07   0.09     0.01   0.15   0.12    -0.21  -0.22  -0.04
     3   6     0.19  -0.02   0.00     0.03   0.00   0.00    -0.12   0.01   0.00
     4   6     0.06   0.04  -0.10    -0.02  -0.15  -0.11    -0.18   0.23   0.04
     5   6     0.03  -0.03   0.06     0.05  -0.01   0.02    -0.07  -0.04  -0.02
     6   6     0.01  -0.05  -0.04     0.03  -0.08  -0.03    -0.10   0.05  -0.01
     7   6    -0.03   0.01   0.06    -0.01   0.06   0.05    -0.11  -0.05  -0.01
     8   6     0.04  -0.05   0.11     0.01   0.22   0.15    -0.17  -0.12  -0.01
     9   6    -0.21   0.02   0.02     0.04   0.00   0.00     0.12  -0.01   0.00
    10   6    -0.08   0.08   0.11     0.04   0.03  -0.19     0.12   0.00  -0.15
    11   6    -0.03   0.02  -0.01    -0.04   0.01   0.00     0.03   0.00   0.00
    12   6    -0.09  -0.05  -0.11     0.03  -0.03   0.18     0.12  -0.02   0.16
    13   6     0.03   0.02   0.09     0.01   0.03  -0.08     0.06   0.00  -0.01
    14   6    -0.04   0.03  -0.09     0.04  -0.01   0.01     0.06   0.03  -0.05
    15   6    -0.05   0.07   0.02     0.07  -0.01   0.00     0.07   0.00  -0.05
    16   6    -0.06   0.07   0.13     0.03   0.04  -0.18     0.10  -0.03  -0.04
    17   6     0.04   0.01  -0.06     0.05   0.00  -0.02    -0.06   0.05   0.03
    18   6     0.04   0.01  -0.12    -0.03  -0.22  -0.15    -0.15   0.14   0.01
    19   6    -0.03  -0.01  -0.06    -0.02  -0.06  -0.05    -0.10   0.07   0.01
    20   6     0.02   0.05   0.04     0.04   0.08   0.03    -0.10  -0.03   0.01
    21   6     0.02  -0.02  -0.07     0.00  -0.03   0.08     0.06  -0.01   0.01
    22   6    -0.07  -0.06  -0.13     0.03  -0.04   0.17     0.10   0.02   0.05
    23   6    -0.06  -0.05  -0.02     0.07   0.00   0.00     0.07  -0.01   0.05
    24   6    -0.04  -0.02   0.09     0.04   0.00  -0.01     0.06  -0.04   0.05
    25   6    -0.08  -0.06   0.09    -0.05   0.23   0.17    -0.09   0.08   0.04
    26   6    -0.18   0.01   0.01    -0.06   0.01   0.00    -0.06   0.01   0.00
    27   6    -0.07   0.05  -0.10    -0.09  -0.22  -0.17    -0.10  -0.06  -0.04
    28   6    -0.05  -0.04   0.06    -0.08   0.00   0.04    -0.05  -0.04   0.05
    29   6    -0.04  -0.05  -0.04    -0.05  -0.05  -0.02    -0.01   0.07   0.06
    30   6     0.03   0.00   0.06     0.00   0.08   0.06    -0.02   0.04   0.07
    31   6    -0.07  -0.07   0.10    -0.03   0.21   0.14    -0.09  -0.02   0.03
    32   6    -0.04   0.03  -0.06    -0.07   0.01  -0.04    -0.05   0.05  -0.05
    33   6    -0.05   0.05  -0.11    -0.06  -0.22  -0.14    -0.08   0.03  -0.03
    34   6     0.03  -0.01  -0.07    -0.01  -0.08  -0.06    -0.03  -0.03  -0.07
    35   6    -0.03   0.05   0.04    -0.04   0.06   0.02    -0.03  -0.07  -0.06
    36   6     0.23  -0.01   0.02     0.01   0.00   0.00     0.12  -0.01   0.00
    37   6     0.11   0.06   0.13     0.03   0.01  -0.09     0.17  -0.08   0.08
    38   6     0.04   0.02  -0.01     0.06   0.00   0.00     0.19  -0.01  -0.01
    39   6     0.10  -0.05  -0.13     0.03  -0.01   0.09     0.18   0.06  -0.09
    40   6    -0.01   0.02   0.07     0.04   0.00  -0.07     0.08  -0.06   0.00
    41   6     0.08   0.05   0.01    -0.04  -0.04   0.04     0.06  -0.06   0.05
    42   6     0.08   0.06   0.13     0.03   0.02  -0.12     0.14  -0.07   0.01
    43   6    -0.01  -0.02  -0.06     0.04  -0.01   0.07     0.08   0.05   0.00
    44   6     0.07  -0.06  -0.14     0.03  -0.02   0.13     0.15   0.06  -0.02
    45   6     0.06  -0.05  -0.03    -0.03   0.04  -0.04     0.07   0.06  -0.05
    46   6     0.05  -0.03   0.11     0.00   0.03  -0.03     0.08   0.00   0.00
    47   6     0.09  -0.03  -0.19    -0.02  -0.10   0.01     0.07   0.07   0.01
    48   6    -0.06  -0.04  -0.17    -0.08  -0.10  -0.02     0.05   0.12   0.02
    49   6     0.06   0.02  -0.11     0.00  -0.03   0.03     0.08  -0.01   0.01
    50   6     0.04  -0.05  -0.16     0.07  -0.14  -0.02    -0.08   0.08  -0.02
    51   6    -0.08  -0.01  -0.19     0.04  -0.10  -0.01     0.03   0.08  -0.05
    52   6     0.05   0.05   0.17     0.09   0.13   0.03    -0.09  -0.06   0.02
    53   6    -0.08   0.03   0.19     0.06   0.09   0.01     0.01  -0.09   0.05
    54   6    -0.05   0.05   0.17    -0.06   0.12   0.02     0.03  -0.12  -0.02
    55   6     0.09   0.02   0.19     0.00   0.10   0.00     0.06  -0.08  -0.02
    56  15    -0.01   0.00   0.00    -0.09   0.01   0.00    -0.12   0.01   0.00
    57   8     0.00   0.00   0.00     0.00   0.00   0.00     0.00   0.00   0.00
    58   8     0.00   0.00   0.00     0.00   0.00   0.00     0.00   0.00   0.00
    59   8    -0.02   0.00  -0.01     0.04   0.00   0.00     0.03   0.00   0.00
                     31                     32                     33
                      A                      A                      A
 Frequencies --    416.9162               428.7383               439.7022
 Red. masses --     12.4360                12.3440                12.4213
 Frc consts  --      1.2736                 1.3369                 1.4149
 IR Inten    --      0.4312                 1.1981                 1.2927
  Atom  AN      X      Y      Z        X      Y      Z        X      Y      Z
     1   6     0.00   0.10  -0.01     0.15  -0.01   0.00     0.00  -0.05  -0.06
     2   6     0.02   0.22   0.08    -0.02   0.01  -0.15     0.03  -0.02  -0.04
     3   6     0.01   0.17   0.11    -0.14   0.01   0.00     0.00   0.02   0.02
     4   6     0.01   0.23   0.08    -0.02   0.00   0.15    -0.03  -0.01  -0.04
     5   6     0.03  -0.01   0.01    -0.09  -0.09   0.03     0.03   0.04   0.03
     6   6     0.02  -0.05  -0.02    -0.01  -0.09   0.07     0.09  -0.07   0.00
     7   6    -0.01   0.01   0.02     0.05   0.03   0.08     0.11  -0.01   0.02
     8   6     0.01   0.17   0.09    -0.02   0.03  -0.08     0.06   0.11   0.03
     9   6     0.00   0.03  -0.17    -0.06   0.01   0.00     0.00   0.01  -0.02
    10   6     0.01   0.11  -0.22     0.11   0.15  -0.04    -0.03  -0.03  -0.02
    11   6     0.01   0.10  -0.07     0.24  -0.02   0.00     0.00  -0.03  -0.07
    12   6     0.01   0.11  -0.22     0.08  -0.16   0.04     0.02  -0.03  -0.02
    13   6    -0.01  -0.01   0.00     0.09  -0.03  -0.08    -0.10   0.03   0.07
    14   6     0.01  -0.01   0.06     0.03  -0.10   0.01    -0.10   0.08  -0.06
    15   6     0.02   0.00  -0.01    -0.04  -0.08   0.03    -0.03   0.02   0.04
    16   6     0.00   0.07  -0.21     0.07   0.08   0.00    -0.06  -0.07   0.19
    17   6    -0.03   0.00   0.01    -0.08   0.10  -0.03    -0.02   0.04   0.03
    18   6     0.02   0.18   0.09    -0.02  -0.03   0.08    -0.04   0.11   0.03
    19   6     0.00   0.01   0.02     0.05  -0.03  -0.08    -0.11   0.01   0.02
    20   6    -0.03  -0.05  -0.02     0.00   0.09  -0.08    -0.10  -0.06   0.00
    21   6     0.02  -0.01  -0.01     0.09   0.01   0.09     0.10   0.01   0.07
    22   6     0.02   0.07  -0.21     0.06  -0.08   0.00     0.05  -0.08   0.19
    23   6    -0.02   0.00   0.00    -0.03   0.08  -0.03     0.03   0.01   0.04
    24   6    -0.01  -0.01   0.06     0.04   0.10   0.00     0.11   0.06  -0.06
    25   6    -0.03  -0.14  -0.11    -0.08   0.00   0.11    -0.02   0.07   0.05
    26   6     0.00  -0.01  -0.11    -0.17   0.01   0.00     0.01   0.08   0.12
    27   6     0.01  -0.13  -0.11    -0.08   0.01  -0.11     0.03   0.07   0.05
    28   6    -0.07  -0.07   0.01    -0.08   0.19  -0.08    -0.03   0.00   0.03
    29   6    -0.05   0.03   0.03    -0.08   0.04  -0.12    -0.11  -0.08  -0.03
    30   6    -0.04  -0.01   0.02    -0.03  -0.06  -0.18    -0.09   0.02   0.05
    31   6    -0.07  -0.17  -0.06    -0.08  -0.01  -0.01    -0.02   0.13   0.07
    32   6     0.06  -0.07   0.00    -0.10  -0.18   0.08     0.03   0.00   0.03
    33   6     0.04  -0.17  -0.06    -0.08   0.02   0.01     0.04   0.12   0.07
    34   6     0.04  -0.02   0.02    -0.01   0.06   0.18     0.09   0.00   0.05
    35   6     0.06   0.02   0.02    -0.08  -0.03   0.12     0.10  -0.10  -0.03
    36   6     0.01   0.11   0.10    -0.07   0.01   0.00     0.01   0.08   0.19
    37   6    -0.01   0.01   0.21     0.03  -0.10   0.08     0.03   0.04   0.05
    38   6     0.00  -0.04   0.18     0.12  -0.01   0.00     0.01   0.14  -0.19
    39   6     0.02   0.01   0.20     0.05   0.09  -0.07    -0.03   0.05   0.06
    40   6    -0.04  -0.02  -0.02     0.05   0.06   0.18     0.09   0.00   0.05
    41   6    -0.04  -0.05   0.02     0.00   0.18  -0.07     0.07   0.00   0.02
    42   6    -0.04  -0.06   0.16     0.03  -0.01   0.06     0.04  -0.04   0.17
    43   6     0.03  -0.02  -0.02     0.05  -0.07  -0.17    -0.09   0.01   0.05
    44   6     0.04  -0.06   0.16     0.03   0.00  -0.06    -0.04  -0.04   0.18
    45   6     0.04  -0.05   0.02    -0.03  -0.18   0.07    -0.07   0.01   0.02
    46   6     0.03  -0.01  -0.06     0.00  -0.09  -0.05    -0.11   0.04  -0.10
    47   6    -0.08   0.01  -0.01    -0.04  -0.05   0.03     0.15  -0.04  -0.15
    48   6    -0.09   0.02  -0.01    -0.09  -0.03  -0.01    -0.12  -0.05  -0.13
    49   6    -0.03   0.00  -0.06     0.02   0.09   0.05     0.12   0.02  -0.10
    50   6    -0.03   0.01   0.00    -0.01  -0.07   0.02     0.12  -0.08  -0.09
    51   6    -0.04   0.02   0.00     0.00  -0.04   0.01    -0.13   0.02  -0.13
    52   6     0.03   0.00   0.01     0.00   0.07  -0.02    -0.13  -0.06  -0.09
    53   6     0.04   0.01   0.01     0.00   0.04  -0.01     0.14   0.00  -0.13
    54   6     0.09   0.00  -0.01    -0.08   0.05   0.00     0.11  -0.07  -0.13
    55   6     0.08  -0.01   0.00    -0.03   0.05  -0.04    -0.15  -0.02  -0.15
    56  15    -0.01  -0.14  -0.01     0.13  -0.01   0.00    -0.01  -0.11  -0.09
    57   8     0.00   0.00   0.00     0.00   0.00   0.00     0.00   0.00   0.00
    58   8     0.00   0.00   0.00     0.00   0.00   0.00     0.00   0.00   0.00
    59   8    -0.01  -0.14   0.02    -0.01   0.00   0.00    -0.01  -0.09   0.00
                     34                     35                     36
                      A                      A                      A
 Frequencies --    453.5663               463.1275               489.2340
 Red. masses --     12.0189                12.1933                12.5878
 Frc consts  --      1.4568                 1.5409                 1.7751
 IR Inten    --      2.0561                 5.3596                10.9255
  Atom  AN      X      Y      Z        X      Y      Z        X      Y      Z
     1   6     0.00   0.00   0.03    -0.06   0.00   0.00    -0.01   0.01   0.03
     2   6    -0.02   0.06   0.03    -0.08  -0.05  -0.05     0.00   0.02   0.02
     3   6     0.01   0.11   0.06    -0.13   0.01   0.00     0.00   0.04   0.07
     4   6     0.03   0.06   0.03    -0.07   0.06   0.05     0.00   0.03   0.01
     5   6    -0.09  -0.09   0.04    -0.03   0.03   0.00    -0.01   0.25  -0.07
     6   6    -0.11   0.10   0.07     0.04   0.10   0.09    -0.02   0.10  -0.06
     7   6    -0.05  -0.03   0.02     0.02   0.06   0.13     0.00  -0.12  -0.23
     8   6    -0.05  -0.14  -0.03    -0.05   0.01   0.00    -0.01  -0.03  -0.10
     9   6     0.00   0.04  -0.15    -0.16   0.01   0.00     0.01   0.03  -0.22
    10   6    -0.01   0.03  -0.05    -0.11  -0.01   0.15     0.03   0.00  -0.04
    11   6     0.00  -0.01   0.01    -0.08   0.01   0.00    -0.01  -0.01   0.03
    12   6     0.02   0.03  -0.05    -0.11   0.03  -0.16    -0.03   0.02  -0.04
    13   6    -0.04  -0.05  -0.03     0.02  -0.05  -0.14     0.02  -0.05   0.01
    14   6    -0.09   0.00  -0.09     0.03   0.00  -0.15     0.09  -0.04   0.09
    15   6    -0.09  -0.11   0.06    -0.04   0.02  -0.02     0.07  -0.05   0.07
    16   6    -0.05  -0.08   0.11    -0.07   0.02   0.01     0.03  -0.11   0.15
    17   6     0.08  -0.10   0.04    -0.03  -0.02  -0.01     0.05   0.21  -0.06
    18   6     0.03  -0.15  -0.03    -0.05   0.00   0.00     0.00  -0.03  -0.10
    19   6     0.04  -0.04   0.02     0.01  -0.06  -0.14    -0.02  -0.11  -0.21
    20   6     0.13   0.08   0.07     0.02  -0.10  -0.09     0.04   0.10  -0.04
    21   6     0.03  -0.06  -0.03     0.03   0.05   0.15    -0.03  -0.05  -0.01
    22   6     0.04  -0.09   0.11    -0.07   0.00  -0.01    -0.04  -0.10   0.15
    23   6     0.07  -0.12   0.06    -0.04  -0.02   0.02    -0.07  -0.07   0.08
    24   6     0.09  -0.02  -0.09     0.03  -0.01   0.16    -0.09  -0.04   0.08
    25   6     0.05   0.04   0.00    -0.05   0.04   0.08     0.04   0.12   0.02
    26   6     0.00   0.08  -0.02    -0.10   0.01   0.00     0.01   0.13   0.06
    27   6    -0.05   0.04   0.00    -0.05  -0.03  -0.08    -0.03   0.11   0.02
    28   6     0.09  -0.10   0.03    -0.03  -0.06   0.02     0.06   0.12  -0.06
    29   6     0.13   0.07   0.07     0.06  -0.09  -0.08     0.00  -0.01  -0.04
    30   6     0.06  -0.03   0.05     0.06  -0.06  -0.10    -0.06  -0.11  -0.18
    31   6     0.05  -0.10  -0.01    -0.03  -0.02   0.04     0.03   0.11  -0.06
    32   6    -0.11  -0.08   0.03    -0.02   0.07  -0.02    -0.05   0.12  -0.06
    33   6    -0.06  -0.08  -0.01    -0.03   0.03  -0.04    -0.02   0.12  -0.05
    34   6    -0.06  -0.02   0.05     0.07   0.05   0.09     0.02  -0.10  -0.16
    35   6    -0.11   0.09   0.07     0.08   0.07   0.07    -0.02   0.00  -0.03
    36   6     0.00   0.04  -0.07    -0.15   0.01   0.00     0.01   0.07   0.19
    37   6     0.03   0.01  -0.02    -0.07  -0.01  -0.14    -0.02   0.05   0.04
    38   6     0.00  -0.04   0.04    -0.03   0.00   0.00     0.01   0.12  -0.12
    39   6    -0.03   0.01  -0.02    -0.07   0.02   0.14     0.03   0.04   0.02
    40   6     0.04  -0.06  -0.05     0.03   0.03   0.12    -0.08  -0.04  -0.04
    41   6     0.08  -0.11   0.04    -0.05  -0.04   0.04    -0.03  -0.04   0.01
    42   6     0.04  -0.08   0.06    -0.05  -0.03  -0.05    -0.05  -0.03   0.08
    43   6    -0.05  -0.06  -0.05     0.03  -0.03  -0.12     0.05  -0.06  -0.06
    44   6    -0.05  -0.08   0.06    -0.04   0.03   0.04     0.04  -0.05   0.07
    45   6    -0.09  -0.09   0.04    -0.04   0.05  -0.04     0.03  -0.05   0.02
    46   6    -0.10   0.01  -0.11     0.03   0.00  -0.13     0.09  -0.08   0.07
    47   6     0.14   0.13  -0.08     0.21   0.01  -0.02    -0.07   0.01   0.08
    48   6     0.17   0.15  -0.01     0.25   0.02   0.00     0.06   0.01   0.06
    49   6     0.10   0.00  -0.11     0.03  -0.01   0.14    -0.11  -0.07   0.08
    50   6    -0.15   0.19  -0.02     0.18  -0.01  -0.01    -0.02   0.04   0.06
    51   6    -0.12   0.14  -0.08     0.20  -0.02   0.00     0.10  -0.01   0.10
    52   6     0.18   0.16  -0.02     0.18  -0.02   0.02     0.05   0.05   0.05
    53   6     0.14   0.12  -0.08     0.20  -0.02   0.00    -0.09   0.00   0.09
    54   6    -0.15   0.17  -0.01     0.24  -0.06   0.00    -0.06   0.03   0.06
    55   6    -0.12   0.15  -0.08     0.20  -0.05   0.02     0.07   0.01   0.07
    56  15     0.00  -0.02   0.01    -0.10   0.01   0.00     0.00  -0.16   0.00
    57   8     0.00   0.00   0.00     0.00   0.00   0.00     0.00   0.00   0.00
    58   8     0.00   0.00   0.00     0.00   0.00   0.00     0.00   0.00   0.00
    59   8     0.00  -0.02   0.02     0.01   0.00   0.00    -0.01  -0.17   0.05
                     37                     38                     39
                      A                      A                      A
 Frequencies --    493.2190               499.1622               507.1055
 Red. masses --     12.6285                12.2006                12.2034
 Frc consts  --      1.8100                 1.7911                 1.8490
 IR Inten    --      3.4294                 1.2458                 9.8012
  Atom  AN      X      Y      Z        X      Y      Z        X      Y      Z
     1   6     0.15  -0.01   0.00     0.01   0.10  -0.02     0.00   0.11  -0.08
     2   6     0.07   0.13  -0.03     0.05   0.05   0.01     0.00  -0.05  -0.07
     3   6    -0.01   0.00   0.00     0.01   0.12   0.06    -0.01  -0.10  -0.14
     4   6     0.05  -0.14   0.03    -0.04   0.07   0.02    -0.01  -0.04  -0.07
     5   6    -0.08  -0.20   0.09     0.11  -0.15   0.01     0.03  -0.08   0.04
     6   6    -0.07  -0.03   0.10     0.06  -0.06  -0.05    -0.03   0.03   0.02
     7   6     0.05   0.05   0.11     0.01  -0.05  -0.05    -0.02   0.08   0.04
     8   6     0.04   0.00  -0.01     0.05  -0.26  -0.06     0.01   0.08   0.05
     9   6    -0.04   0.01  -0.01     0.00   0.01  -0.15     0.00   0.02   0.21
    10   6     0.02   0.08   0.00     0.04   0.01  -0.01     0.01  -0.04   0.06
    11   6     0.11  -0.01   0.00     0.00   0.04   0.00     0.01   0.10  -0.06
    12   6     0.00  -0.09  -0.01    -0.04   0.02  -0.01    -0.02  -0.03   0.06
    13   6     0.05  -0.03  -0.12     0.03   0.04   0.18    -0.04  -0.01  -0.20
    14   6    -0.08  -0.11  -0.06     0.03   0.05   0.04     0.02  -0.02   0.01
    15   6    -0.11  -0.21   0.12     0.08   0.01  -0.01     0.08  -0.19   0.09
    16   6     0.00   0.02   0.03     0.05  -0.05   0.16     0.03  -0.08  -0.07
    17   6    -0.05   0.24  -0.10    -0.14  -0.14   0.01    -0.04  -0.08   0.04
    18   6     0.04  -0.01   0.00    -0.09  -0.26  -0.07     0.00   0.07   0.04
    19   6     0.04  -0.08  -0.14    -0.02  -0.05  -0.04     0.04   0.07   0.04
    20   6    -0.06   0.05  -0.11    -0.07  -0.05  -0.05     0.04   0.02   0.02
    21   6     0.05   0.02   0.12    -0.03   0.05   0.19     0.03  -0.02  -0.20
    22   6    -0.01  -0.04  -0.01    -0.05  -0.04   0.16    -0.04  -0.07  -0.07
    23   6    -0.09   0.21  -0.10    -0.08   0.03  -0.01    -0.11  -0.18   0.10
    24   6    -0.08   0.12   0.08    -0.02   0.05   0.04    -0.02  -0.03   0.01
    25   6     0.03  -0.03  -0.05     0.03   0.03  -0.07     0.01  -0.03  -0.02
    26   6     0.02   0.01   0.01     0.00  -0.02  -0.18     0.00  -0.02   0.03
    27   6     0.03   0.05   0.06    -0.02   0.04  -0.07    -0.01  -0.02  -0.02
    28   6     0.04  -0.04   0.04     0.04   0.02   0.00     0.02  -0.03   0.03
    29   6     0.13   0.11   0.06    -0.05  -0.01   0.06     0.06   0.08   0.06
    30   6     0.14   0.07   0.11    -0.02   0.07   0.14     0.06   0.13   0.12
    31   6     0.06   0.01   0.05     0.04   0.13   0.03     0.05   0.16   0.08
    32   6     0.03   0.06  -0.05    -0.04   0.02   0.00    -0.03  -0.03   0.03
    33   6     0.05   0.00  -0.06    -0.02   0.13   0.03    -0.03   0.16   0.08
    34   6     0.13  -0.10  -0.14     0.02   0.07   0.13    -0.04   0.14   0.13
    35   6     0.10  -0.13  -0.07     0.04  -0.02   0.05    -0.05   0.09   0.06
    36   6    -0.07   0.01   0.02     0.01   0.07  -0.04     0.00   0.07   0.31
    37   6    -0.01  -0.01  -0.10     0.04   0.05   0.07     0.01   0.03   0.12
    38   6     0.00   0.01  -0.01    -0.01  -0.17   0.29     0.01   0.13  -0.09
    39   6    -0.01   0.02   0.11    -0.03   0.06   0.07     0.00   0.03   0.12
    40   6     0.09  -0.02  -0.11    -0.03   0.00  -0.06     0.02  -0.03  -0.26
    41   6    -0.03  -0.04   0.02     0.09   0.09  -0.08     0.00  -0.11   0.04
    42   6     0.00  -0.06  -0.06     0.07   0.15  -0.19     0.02   0.02  -0.12
    43   6     0.10   0.00   0.09     0.03  -0.01  -0.06    -0.02  -0.03  -0.27
    44   6     0.02   0.05   0.07    -0.04   0.16  -0.20    -0.01   0.03  -0.12
    45   6    -0.02   0.03  -0.02    -0.08   0.11  -0.08    -0.02  -0.11   0.03
    46   6     0.05  -0.10   0.10     0.01  -0.02  -0.04    -0.01  -0.05  -0.09
    47   6     0.00   0.08  -0.04    -0.07  -0.01   0.00    -0.10  -0.02   0.03
    48   6     0.04   0.04   0.00    -0.10  -0.02  -0.01    -0.04   0.01   0.01
    49   6     0.05   0.08  -0.10    -0.01  -0.01  -0.04     0.00  -0.05  -0.09
    50   6    -0.14   0.09  -0.02     0.01  -0.02  -0.02    -0.04   0.01   0.04
    51   6    -0.13   0.02  -0.07    -0.01   0.00  -0.01     0.03   0.01   0.04
    52   6    -0.14  -0.06   0.03    -0.01  -0.01  -0.01     0.05   0.01   0.05
    53   6    -0.14   0.00   0.09     0.02   0.00  -0.01    -0.02   0.02   0.04
    54   6     0.02  -0.04   0.01     0.09  -0.03  -0.01     0.03   0.01   0.01
    55   6     0.00  -0.08   0.05     0.06  -0.02   0.00     0.09  -0.03   0.03
    56  15    -0.18   0.00   0.00    -0.01  -0.09  -0.03     0.00  -0.04  -0.10
    57   8     0.00   0.00   0.00     0.00   0.00   0.00     0.00   0.00   0.00
    58   8     0.00   0.00   0.00     0.00   0.00   0.00     0.00   0.00   0.00
    59   8     0.01  -0.01   0.00    -0.01  -0.08   0.05     0.00  -0.02  -0.02
                     40                     41                     42
                      A                      A                      A
 Frequencies --    518.7951               523.5520               527.4603
 Red. masses --     12.2038                12.0225                12.0017
 Frc consts  --      1.9353                 1.9416                 1.9673
 IR Inten    --      0.9123                 0.0658                 0.1323
  Atom  AN      X      Y      Z        X      Y      Z        X      Y      Z
     1   6     0.00   0.04  -0.03     0.06   0.00   0.00    -0.02  -0.01   0.00
     2   6    -0.03   0.01  -0.01     0.07   0.05   0.07     0.01  -0.03   0.08
     3   6     0.00   0.04  -0.04     0.12  -0.01  -0.01     0.14  -0.01   0.01
     4   6     0.03   0.00  -0.01     0.06  -0.07  -0.07     0.01   0.03  -0.08
     5   6     0.01   0.07  -0.02     0.00   0.00  -0.01    -0.01   0.19   0.00
     6   6    -0.04   0.19   0.01    -0.07   0.13   0.03    -0.05   0.04  -0.07
     7   6    -0.15   0.08   0.09    -0.06   0.04  -0.03    -0.04  -0.09  -0.16
     8   6    -0.06  -0.04   0.04     0.03  -0.11  -0.04     0.01   0.07   0.06
     9   6     0.00   0.02   0.04    -0.10   0.01   0.01    -0.13   0.01   0.00
    10   6    -0.03  -0.03   0.01    -0.06   0.02   0.09    -0.01   0.04   0.08
    11   6     0.00   0.01  -0.02    -0.02   0.01   0.00     0.01   0.01   0.00
    12   6     0.03  -0.04   0.03    -0.06  -0.02  -0.08    -0.02  -0.03  -0.08
    13   6    -0.14   0.01  -0.09     0.04  -0.05  -0.05     0.07  -0.04  -0.18
    14   6    -0.03   0.16  -0.16     0.05  -0.07   0.08     0.06  -0.11   0.02
    15   6     0.03   0.10  -0.07    -0.01  -0.04   0.01     0.01  -0.14   0.15
    16   6    -0.05  -0.06   0.00    -0.02   0.05  -0.11     0.01   0.01   0.06
    17   6    -0.01   0.04  -0.02    -0.02   0.01   0.01    -0.03  -0.20   0.00
    18   6     0.04  -0.07   0.03     0.05   0.10   0.05    -0.01  -0.06  -0.07
    19   6     0.16   0.07   0.10    -0.04  -0.03   0.04    -0.05   0.10   0.16
    20   6     0.07   0.19   0.02    -0.09  -0.10  -0.04    -0.06  -0.05   0.07
    21   6     0.14  -0.01  -0.09     0.08   0.04   0.04     0.05   0.03   0.19
    22   6     0.04  -0.06  -0.02    -0.03  -0.06   0.11     0.00  -0.01  -0.05
    23   6    -0.01   0.11  -0.09    -0.02   0.05  -0.01     0.04   0.12  -0.14
    24   6     0.05   0.16  -0.16     0.07   0.09  -0.09     0.07   0.08  -0.01
    25   6    -0.03   0.03  -0.06     0.00   0.21   0.22    -0.06  -0.14  -0.03
    26   6     0.00   0.03   0.01    -0.07   0.01   0.00    -0.14   0.01  -0.01
    27   6     0.04   0.05  -0.03    -0.03  -0.20  -0.23    -0.05   0.14   0.03
    28   6    -0.02  -0.16   0.04    -0.02  -0.09  -0.04     0.02   0.24   0.01
    29   6    -0.07  -0.17   0.02     0.05  -0.02  -0.07     0.09   0.17   0.00
    30   6    -0.14   0.01  -0.01     0.08  -0.07  -0.07     0.04  -0.02  -0.13
    31   6    -0.05   0.04  -0.03     0.01  -0.03   0.04    -0.04   0.00   0.00
    32   6     0.00  -0.20   0.04    -0.02   0.08   0.04     0.00  -0.22  -0.02
    33   6     0.05   0.02  -0.03     0.02   0.04  -0.05    -0.04   0.00   0.01
    34   6     0.13  -0.01   0.00     0.12   0.06   0.08     0.02   0.01   0.13
    35   6     0.04  -0.20   0.01     0.06  -0.01   0.08     0.06  -0.16  -0.01
    36   6     0.00   0.04  -0.02     0.12  -0.01  -0.01     0.16  -0.01   0.00
    37   6    -0.01   0.05   0.05     0.01   0.01   0.30     0.07   0.04  -0.09
    38   6     0.00  -0.07   0.16    -0.06   0.00   0.01     0.06   0.00  -0.01
    39   6     0.02   0.04   0.10     0.01   0.00  -0.29     0.06  -0.06   0.08
    40   6    -0.15   0.02   0.04    -0.10   0.00  -0.15    -0.01  -0.07  -0.11
    41   6     0.01  -0.12   0.07     0.02  -0.02  -0.07    -0.07  -0.12   0.18
    42   6    -0.03   0.10  -0.03    -0.01   0.07   0.00     0.04  -0.03   0.00
    43   6     0.16   0.01   0.03    -0.07   0.01   0.15    -0.02   0.07   0.10
    44   6     0.05   0.10  -0.03    -0.02  -0.05   0.00     0.05   0.01  -0.01
    45   6    -0.03  -0.11   0.05     0.01   0.00   0.08    -0.03   0.14  -0.17
    46   6     0.03  -0.15   0.10    -0.02   0.03   0.09    -0.08   0.10  -0.13
    47   6     0.12  -0.04  -0.02    -0.11  -0.02   0.04    -0.03   0.01   0.04
    48   6     0.13   0.01   0.00     0.13   0.04   0.01    -0.02   0.01   0.03
    49   6    -0.06  -0.15   0.13    -0.04  -0.06  -0.09    -0.09  -0.07   0.13
    50   6     0.14  -0.03  -0.01    -0.10   0.09   0.12    -0.03   0.00  -0.05
    51   6     0.15   0.01   0.01     0.10   0.02   0.13     0.01  -0.05  -0.03
    52   6    -0.14   0.00   0.01    -0.13  -0.07  -0.12    -0.02   0.01   0.05
    53   6    -0.17   0.04   0.03     0.09  -0.03  -0.13     0.03   0.04   0.02
    54   6    -0.13   0.03   0.01     0.11  -0.06  -0.01    -0.01  -0.01  -0.04
    55   6    -0.10  -0.03  -0.01    -0.11   0.03  -0.04    -0.03   0.00  -0.05
    56  15    -0.01  -0.06  -0.08    -0.03   0.00  -0.01     0.00   0.00   0.01
    57   8     0.00   0.00   0.00     0.00   0.00   0.00     0.00   0.00   0.00
    58   8     0.00   0.00   0.00     0.00   0.00   0.00     0.00   0.00   0.00
    59   8     0.00  -0.04   0.03     0.02   0.00   0.00    -0.01   0.00   0.00
                     43                     44                     45
                      A                      A                      A
 Frequencies --    530.7036               535.5669               537.8793
 Red. masses --     12.1941                12.1504                12.5760
 Frc consts  --      2.0235                 2.0534                 2.1437
 IR Inten    --      0.1727                 7.1129                 1.0697
  Atom  AN      X      Y      Z        X      Y      Z        X      Y      Z
     1   6    -0.01  -0.14   0.01     0.07   0.00   0.00    -0.01  -0.18   0.04
     2   6    -0.02  -0.10   0.03    -0.05  -0.23  -0.16     0.01  -0.03   0.03
     3   6    -0.01  -0.02   0.01    -0.06   0.01   0.00     0.01   0.11   0.19
     4   6    -0.01  -0.07   0.05    -0.01   0.25   0.15    -0.02  -0.07   0.03
     5   6     0.16   0.05  -0.01     0.00  -0.06   0.01    -0.03   0.03   0.02
     6   6     0.02  -0.01  -0.17     0.02   0.05   0.08     0.02   0.06   0.06
     7   6    -0.12  -0.03  -0.07     0.02   0.17   0.12     0.05   0.02   0.03
     8   6     0.01   0.07   0.14     0.01   0.08  -0.03     0.02   0.00   0.00
     9   6     0.01   0.04   0.24     0.01   0.00  -0.02     0.01   0.06   0.09
    10   6     0.00  -0.02  -0.01     0.00  -0.06   0.14     0.02   0.13  -0.08
    11   6     0.02   0.14  -0.13     0.07  -0.01   0.00     0.02   0.27  -0.19
    12   6     0.01   0.00  -0.04     0.01   0.07  -0.14     0.01   0.13  -0.07
    13   6    -0.13   0.03   0.07    -0.06   0.03  -0.21     0.01  -0.02  -0.06
    14   6     0.02   0.09   0.12    -0.01   0.05  -0.07    -0.06  -0.04  -0.10
    15   6     0.15   0.01   0.01     0.04  -0.07   0.02    -0.09  -0.05   0.06
    16   6    -0.01  -0.08  -0.05     0.02  -0.02  -0.05    -0.03  -0.01   0.15
    17   6    -0.15   0.09  -0.01     0.04   0.05  -0.01     0.03   0.05   0.03
    18   6     0.00   0.05   0.13     0.00  -0.09   0.01    -0.02   0.02   0.01
    19   6     0.11  -0.06  -0.09    -0.03  -0.16  -0.10    -0.05   0.04   0.03
    20   6    -0.02   0.00  -0.17     0.01  -0.04  -0.05    -0.01   0.07   0.05
    21   6     0.12   0.00   0.11    -0.08  -0.02   0.19    -0.01  -0.01  -0.09
    22   6     0.00  -0.08  -0.06     0.03   0.03   0.07     0.03  -0.01   0.15
    23   6    -0.13   0.04   0.01     0.08   0.06  -0.02     0.07  -0.07   0.08
    24   6    -0.01   0.08   0.15    -0.01  -0.06   0.03     0.05  -0.05  -0.10
    25   6     0.01  -0.04  -0.04    -0.02  -0.15  -0.08     0.00  -0.14  -0.09
    26   6     0.00  -0.02   0.06    -0.01   0.00  -0.01    -0.01  -0.19  -0.28
    27   6    -0.01   0.01  -0.01     0.01   0.14   0.08    -0.02  -0.16  -0.10
    28   6     0.19   0.07   0.01    -0.06  -0.06   0.03    -0.02   0.17   0.01
    29   6     0.04   0.04   0.16    -0.04   0.03   0.01    -0.01   0.01  -0.05
    30   6    -0.13   0.01   0.00     0.00   0.14   0.10     0.01  -0.02  -0.06
    31   6     0.02   0.00  -0.12    -0.02   0.04   0.04     0.02   0.08   0.05
    32   6    -0.18   0.10   0.00    -0.02   0.06  -0.03     0.04   0.17   0.02
    33   6    -0.03   0.00  -0.12    -0.02  -0.03  -0.02     0.00   0.08   0.04
    34   6     0.11  -0.04  -0.02    -0.04  -0.14  -0.12     0.00   0.00  -0.06
    35   6    -0.05   0.03   0.14    -0.04  -0.04  -0.04     0.01   0.02  -0.04
    36   6     0.00  -0.06  -0.24     0.04   0.00   0.02     0.00   0.02  -0.04
    37   6     0.00   0.03  -0.11    -0.01   0.00   0.19    -0.01   0.02  -0.06
    38   6     0.00  -0.02   0.00    -0.08   0.01   0.00     0.00   0.00   0.09
    39   6     0.01   0.03  -0.12    -0.01   0.00  -0.18     0.01   0.02  -0.06
    40   6    -0.10  -0.03  -0.08     0.01   0.04  -0.19     0.06  -0.03  -0.08
    41   6     0.13  -0.09   0.08    -0.02  -0.09   0.06    -0.13  -0.11   0.14
    42   6     0.01   0.03   0.10    -0.02   0.06  -0.01    -0.01  -0.02  -0.13
    43   6     0.09  -0.05  -0.06    -0.01  -0.04   0.20    -0.07  -0.02  -0.10
    44   6     0.00   0.02   0.11    -0.02  -0.07  -0.02     0.01  -0.03  -0.12
    45   6    -0.14  -0.06   0.06     0.03   0.09  -0.06     0.11  -0.14   0.15
    46   6    -0.03  -0.10  -0.09     0.02   0.05   0.09     0.05  -0.02   0.13
    47   6    -0.01  -0.02  -0.02    -0.07  -0.10   0.01     0.09   0.01  -0.03
    48   6    -0.07  -0.01   0.01    -0.12  -0.03  -0.05    -0.03  -0.02  -0.02
    49   6     0.01  -0.11  -0.09     0.01  -0.04  -0.06    -0.05  -0.01   0.14
    50   6    -0.03   0.00  -0.04     0.14  -0.11   0.07     0.13  -0.04  -0.05
    51   6    -0.09   0.03  -0.02     0.10   0.01   0.06    -0.03  -0.02  -0.05
    52   6     0.06   0.02  -0.04     0.13   0.08  -0.06    -0.15  -0.02  -0.06
    53   6     0.11   0.01  -0.02     0.07  -0.03  -0.06     0.01  -0.04  -0.05
    54   6     0.03  -0.01   0.01    -0.13   0.05   0.05     0.04  -0.04  -0.01
    55   6    -0.01   0.00  -0.03    -0.07   0.12  -0.01    -0.07   0.02  -0.02
    56  15     0.01   0.05   0.09     0.09  -0.01   0.00     0.00   0.02   0.17
    57   8     0.00   0.00   0.00     0.00   0.00   0.00     0.00   0.00   0.00
    58   8     0.00   0.00   0.00     0.00   0.00   0.00     0.00   0.00   0.00
    59   8     0.00   0.03  -0.01    -0.03   0.00   0.00     0.00  -0.04  -0.01
                     46                     47                     48
                      A                      A                      A
 Frequencies --    541.0091               551.3639               552.7784
 Red. masses --     12.0450                12.0046                13.0548
 Frc consts  --      2.0771                 2.1502                 2.3503
 IR Inten    --      1.2137                 1.1082                 1.7825
  Atom  AN      X      Y      Z        X      Y      Z        X      Y      Z
     1   6    -0.09   0.01   0.00     0.02   0.00   0.00     0.03   0.35   0.00
     2   6    -0.03   0.04   0.09     0.01   0.28   0.02     0.01  -0.01   0.05
     3   6    -0.02   0.01   0.00    -0.06   0.01   0.00    -0.02  -0.26  -0.23
     4   6    -0.04  -0.03  -0.09    -0.04  -0.27  -0.03    -0.01  -0.03   0.04
     5   6     0.06  -0.10  -0.01    -0.08  -0.11  -0.06     0.09   0.08   0.04
     6   6     0.03  -0.13  -0.10    -0.03  -0.17   0.02     0.03   0.05  -0.08
     7   6    -0.04  -0.02   0.03     0.01  -0.04  -0.05    -0.05  -0.08  -0.02
     8   6    -0.03   0.03   0.09    -0.04   0.07  -0.09     0.02  -0.04   0.13
     9   6    -0.03   0.00   0.00     0.06  -0.01   0.00     0.00   0.00  -0.26
    10   6    -0.07  -0.11   0.33     0.01  -0.13   0.13     0.00   0.05  -0.02
    11   6    -0.07   0.01   0.00    -0.04   0.00   0.00     0.00  -0.05   0.16
    12   6    -0.05   0.12  -0.33     0.03   0.12  -0.12     0.01   0.06  -0.02
    13   6     0.10   0.04  -0.01     0.01  -0.01   0.01    -0.05   0.04  -0.09
    14   6     0.07  -0.03  -0.04     0.03   0.11  -0.07    -0.06  -0.01  -0.04
    15   6     0.03   0.09  -0.09     0.07   0.02  -0.11    -0.02  -0.02   0.07
    16   6     0.03   0.08  -0.02     0.04  -0.13   0.03    -0.03   0.06  -0.01
    17   6     0.08   0.09   0.01    -0.06   0.11   0.06    -0.08   0.10   0.04
    18   6    -0.03  -0.03  -0.10    -0.05  -0.07   0.08    -0.02  -0.04   0.13
    19   6    -0.04   0.03  -0.02     0.01   0.04   0.05     0.04  -0.08  -0.02
    20   6     0.05   0.12   0.11     0.00   0.16  -0.01    -0.03   0.06  -0.08
    21   6     0.09  -0.05  -0.01     0.00   0.01   0.00     0.06   0.03  -0.08
    22   6     0.02  -0.08   0.04     0.06   0.12  -0.04     0.04   0.07  -0.02
    23   6     0.02  -0.09   0.08     0.06  -0.03   0.10     0.02  -0.02   0.08
    24   6     0.07   0.03   0.02     0.00  -0.11   0.08     0.06  -0.02  -0.02
    25   6     0.00  -0.05  -0.06    -0.06  -0.07   0.04     0.02  -0.04  -0.03
    26   6     0.05  -0.01  -0.01    -0.07   0.01   0.01    -0.01  -0.03  -0.12
    27   6     0.01   0.05   0.06    -0.04   0.09  -0.03    -0.03  -0.03  -0.03
    28   6    -0.04  -0.03  -0.04    -0.06   0.04   0.05     0.03  -0.09  -0.01
    29   6     0.00   0.05   0.04     0.03   0.12  -0.03    -0.02  -0.05   0.10
    30   6     0.04   0.08   0.06     0.04   0.01   0.04    -0.04   0.09   0.08
    31   6     0.00  -0.03  -0.05    -0.06  -0.11   0.07     0.01  -0.01  -0.06
    32   6    -0.03   0.02   0.04    -0.05  -0.03  -0.05    -0.05  -0.09  -0.01
    33   6     0.00   0.03   0.06    -0.04   0.11  -0.06    -0.02   0.00  -0.06
    34   6     0.03  -0.09  -0.06     0.03  -0.02  -0.04     0.05   0.08   0.08
    35   6     0.00  -0.06  -0.04     0.02  -0.13   0.02     0.01  -0.06   0.09
    36   6    -0.01   0.00   0.00     0.05   0.00   0.00     0.00  -0.06   0.14
    37   6     0.06  -0.15   0.07     0.05   0.09  -0.04    -0.01  -0.01  -0.05
    38   6     0.16  -0.01   0.00    -0.02   0.00   0.00     0.01   0.14  -0.14
    39   6     0.08   0.14  -0.07     0.04  -0.10   0.05     0.02  -0.01  -0.05
    40   6     0.05  -0.01   0.06    -0.03   0.01   0.07    -0.03  -0.03   0.09
    41   6    -0.07   0.11  -0.10     0.09   0.03   0.04     0.01   0.02  -0.06
    42   6     0.03  -0.08  -0.11     0.07   0.13  -0.05    -0.01   0.00  -0.10
    43   6     0.05   0.01  -0.05    -0.04   0.00  -0.06     0.02  -0.03   0.09
    44   6     0.05   0.07   0.10     0.04  -0.14   0.05     0.01  -0.01  -0.09
    45   6    -0.07  -0.10   0.10     0.08  -0.03  -0.05     0.00   0.02  -0.07
    46   6    -0.06  -0.10  -0.04     0.00   0.11  -0.07     0.00   0.02   0.03
    47   6    -0.17   0.09   0.14    -0.02  -0.17  -0.01     0.06   0.13   0.03
    48   6    -0.03  -0.04   0.13     0.05   0.14  -0.13    -0.03  -0.07   0.12
    49   6    -0.04   0.12   0.05    -0.02  -0.11   0.08     0.00   0.01   0.04
    50   6    -0.04   0.01  -0.10    -0.10  -0.07   0.16     0.07   0.04  -0.16
    51   6     0.11  -0.14  -0.01     0.05   0.18   0.03    -0.07  -0.11  -0.08
    52   6    -0.05  -0.01   0.10    -0.08   0.09  -0.14    -0.07   0.05  -0.16
    53   6     0.11   0.11   0.01     0.02  -0.18  -0.02     0.06  -0.13  -0.08
    54   6    -0.04   0.04  -0.12     0.02  -0.14   0.13     0.02  -0.08   0.13
    55   6    -0.18  -0.06  -0.13     0.01   0.16   0.01    -0.04   0.14   0.02
    56  15    -0.05   0.00   0.00    -0.01   0.00  -0.01     0.00   0.01   0.23
    57   8     0.00   0.00   0.00     0.00   0.00   0.00     0.00   0.00   0.00
    58   8     0.00   0.00   0.00     0.00   0.00   0.00     0.00   0.00   0.00
    59   8     0.01   0.00   0.00    -0.01   0.00   0.00    -0.01  -0.07  -0.01
                     49                     50                     51
                      A                      A                      A
 Frequencies --    567.5676               586.5739               587.7468
 Red. masses --     12.3003                12.0909                12.0460
 Frc consts  --      2.3345                 2.4511                 2.4517
 IR Inten    --      5.3314                25.9014                14.2620
  Atom  AN      X      Y      Z        X      Y      Z        X      Y      Z
     1   6    -0.10   0.01   0.00     0.11  -0.12  -0.02    -0.09  -0.17  -0.03
     2   6    -0.07  -0.26  -0.10     0.00  -0.04  -0.09     0.01  -0.01  -0.02
     3   6    -0.04   0.00   0.00    -0.01   0.09   0.04     0.02   0.14   0.05
     4   6    -0.03   0.27   0.10     0.00   0.00   0.02    -0.01  -0.04  -0.10
     5   6     0.03   0.03  -0.01     0.02  -0.01   0.02    -0.03  -0.03   0.03
     6   6     0.08  -0.14   0.00     0.01  -0.03  -0.06     0.03   0.06   0.08
     7   6     0.11  -0.02  -0.03    -0.04   0.02   0.06     0.10   0.04   0.06
     8   6     0.01   0.11   0.00     0.01   0.11   0.06     0.02  -0.11  -0.07
     9   6    -0.04   0.00   0.00    -0.02   0.01   0.03     0.01   0.01   0.05
    10   6    -0.10  -0.10   0.06     0.02   0.01   0.18    -0.02  -0.03  -0.04
    11   6    -0.16   0.02   0.00     0.15  -0.04  -0.03    -0.10  -0.04  -0.04
    12   6    -0.09   0.12  -0.07     0.03  -0.03  -0.11    -0.01   0.00   0.15
    13   6     0.04  -0.05   0.12    -0.02   0.04  -0.15     0.07   0.04  -0.02
    14   6     0.08  -0.08   0.23     0.01   0.01  -0.06     0.00  -0.03  -0.10
    15   6     0.04  -0.01   0.02     0.01   0.02  -0.01    -0.06   0.03   0.03
    16   6    -0.04   0.01  -0.17     0.04   0.06   0.00    -0.01   0.01   0.17
    17   6     0.02  -0.04   0.01     0.03  -0.03   0.02    -0.02  -0.03   0.03
    18   6     0.00  -0.11   0.01    -0.04  -0.13  -0.09    -0.01   0.05   0.03
    19   6     0.12  -0.01   0.03    -0.10   0.05   0.03     0.01   0.04   0.08
    20   6     0.10   0.12  -0.01    -0.01   0.06   0.09    -0.02   0.00  -0.02
    21   6     0.05   0.04  -0.12    -0.07   0.03   0.05     0.00   0.06  -0.12
    22   6    -0.04  -0.01   0.18     0.02  -0.02   0.16    -0.02   0.08   0.05
    23   6     0.04   0.01  -0.02     0.06   0.01   0.02     0.03   0.03   0.00
    24   6     0.09   0.07  -0.24    -0.01  -0.03  -0.07    -0.01  -0.01  -0.08
    25   6     0.04   0.02   0.05    -0.03   0.19   0.09     0.03  -0.07  -0.10
    26   6     0.03   0.00   0.00    -0.05   0.03   0.03     0.03   0.04   0.05
    27   6     0.03  -0.03  -0.05    -0.06  -0.14  -0.13     0.03   0.14   0.03
    28   6    -0.01   0.09   0.01     0.11  -0.16  -0.03     0.02  -0.02  -0.05
    29   6     0.07   0.09  -0.07     0.04   0.04   0.18     0.00  -0.04   0.00
    30   6     0.13  -0.10  -0.03    -0.13   0.09   0.01     0.03   0.08   0.03
    31   6     0.04  -0.07   0.08    -0.06  -0.10  -0.21     0.05   0.09  -0.05
    32   6    -0.03  -0.09  -0.02     0.04   0.05  -0.03    -0.13  -0.14  -0.05
    33   6     0.05   0.06  -0.09    -0.05   0.12   0.04     0.02  -0.05  -0.21
    34   6     0.15   0.08   0.03    -0.07   0.04   0.02     0.12   0.10   0.02
    35   6     0.05  -0.10   0.08     0.01  -0.05  -0.07    -0.02   0.01   0.16
    36   6    -0.02   0.00   0.00    -0.03   0.04  -0.08     0.02   0.06  -0.13
    37   6    -0.02   0.03  -0.14    -0.04   0.11  -0.18    -0.01  -0.02   0.10
    38   6     0.00   0.00  -0.01    -0.02   0.01   0.03     0.01   0.01   0.05
    39   6    -0.02  -0.03   0.14    -0.02  -0.07   0.17     0.05   0.08  -0.11
    40   6     0.08   0.01  -0.01    -0.07  -0.02   0.03     0.05  -0.01  -0.09
    41   6    -0.04   0.06   0.01     0.10  -0.07  -0.05    -0.10   0.03  -0.06
    42   6    -0.01  -0.06   0.10    -0.05  -0.08   0.26    -0.04  -0.09   0.04
    43   6     0.07  -0.02   0.02    -0.08   0.01  -0.09     0.04  -0.03  -0.02
    44   6     0.00   0.05  -0.10     0.01  -0.05  -0.08     0.05  -0.12   0.26
    45   6    -0.05  -0.05  -0.01     0.14   0.03  -0.03    -0.05  -0.04  -0.07
    46   6     0.02  -0.09   0.10     0.08   0.11   0.01    -0.03   0.06  -0.21
    47   6    -0.04  -0.05  -0.07    -0.11   0.09   0.09    -0.17   0.09   0.07
    48   6    -0.05   0.01  -0.12    -0.03  -0.03   0.15    -0.05  -0.09   0.08
    49   6     0.04   0.09  -0.11     0.07  -0.01  -0.20    -0.03   0.13  -0.08
    50   6    -0.04  -0.01   0.08    -0.03   0.05  -0.09     0.10   0.00  -0.07
    51   6    -0.07   0.08   0.04     0.05  -0.10  -0.02     0.15  -0.16   0.03
    52   6    -0.03   0.02  -0.08    -0.10  -0.01  -0.03     0.00   0.05  -0.11
    53   6    -0.09  -0.08  -0.04    -0.13  -0.07   0.03    -0.12  -0.15   0.00
    54   6    -0.04  -0.01   0.13     0.02  -0.07   0.00     0.04  -0.08   0.17
    55   6    -0.03   0.06   0.08     0.11   0.02   0.03     0.19   0.10   0.10
    56  15    -0.12   0.01   0.01     0.07  -0.01   0.02    -0.04  -0.01   0.02
    57   8     0.00   0.00   0.00     0.00   0.00   0.00     0.00   0.00   0.00
    58   8     0.00   0.00   0.00     0.00   0.00   0.00     0.00   0.00   0.00
    59   8     0.01   0.00   0.00     0.00  -0.02   0.00     0.00  -0.02   0.01
                     52                     53                     54
                      A                      A                      A
 Frequencies --    589.5985               596.5184               600.6853
 Red. masses --     12.0449                12.3116                12.0017
 Frc consts  --      2.4670                 2.5811                 2.5514
 IR Inten    --      5.1503                 3.6672                 0.8306
  Atom  AN      X      Y      Z        X      Y      Z        X      Y      Z
     1   6     0.00   0.01  -0.05    -0.01  -0.14  -0.05    -0.02   0.00   0.00
     2   6     0.01   0.08   0.03    -0.05   0.00  -0.04    -0.01   0.00  -0.03
     3   6     0.00   0.00   0.05     0.01   0.11   0.03    -0.03   0.00   0.00
     4   6     0.01   0.07   0.03     0.05  -0.01  -0.04    -0.01   0.00   0.03
     5   6     0.00  -0.13  -0.01    -0.06   0.08   0.03    -0.03   0.25   0.01
     6   6    -0.01  -0.17  -0.07    -0.07  -0.11  -0.09     0.01   0.01   0.02
     7   6     0.00  -0.03   0.01    -0.08  -0.16  -0.10     0.06  -0.18  -0.17
     8   6    -0.01   0.17   0.09    -0.07   0.09   0.08     0.00  -0.01  -0.05
     9   6     0.00  -0.03   0.11     0.00  -0.04   0.09     0.04   0.00   0.00
    10   6     0.00  -0.03  -0.06     0.04  -0.04  -0.05    -0.01  -0.06  -0.04
    11   6     0.01   0.12  -0.16     0.00   0.00  -0.11    -0.07   0.01   0.00
    12   6    -0.01  -0.03  -0.06    -0.04  -0.03  -0.04     0.00   0.06   0.04
    13   6    -0.08   0.02   0.11     0.09   0.03  -0.11    -0.02   0.02  -0.22
    14   6    -0.04   0.10  -0.07     0.07  -0.02  -0.07     0.01  -0.03   0.03
    15   6     0.04   0.10  -0.12     0.06  -0.04   0.08     0.02  -0.17   0.19
    16   6    -0.02  -0.10   0.07     0.07   0.00   0.08    -0.01  -0.04  -0.01
    17   6    -0.03  -0.14  -0.01     0.07   0.07   0.02    -0.07  -0.23  -0.01
    18   6     0.04   0.17   0.09     0.09   0.08   0.08     0.00   0.01   0.05
    19   6     0.00  -0.02   0.02     0.05  -0.18  -0.11     0.09   0.17   0.17
    20   6    -0.02  -0.17  -0.07     0.05  -0.12  -0.09     0.01   0.00  -0.02
    21   6     0.07   0.01   0.13    -0.09   0.05  -0.11    -0.02  -0.01   0.21
    22   6     0.01  -0.10   0.07    -0.07   0.00   0.08     0.00   0.04   0.00
    23   6    -0.03   0.11  -0.12    -0.07  -0.03   0.08     0.04   0.15  -0.18
    24   6     0.05   0.09  -0.07    -0.07  -0.01  -0.07     0.01   0.02  -0.03
    25   6     0.03   0.00   0.00    -0.07  -0.01   0.02     0.00  -0.02   0.03
    26   6    -0.01  -0.10  -0.09     0.01   0.03   0.17     0.00   0.00   0.00
    27   6    -0.03   0.01   0.00     0.07  -0.02   0.03     0.00   0.01  -0.03
    28   6     0.04  -0.05  -0.04    -0.09   0.00  -0.02    -0.09  -0.19  -0.01
    29   6     0.00  -0.18  -0.04    -0.02   0.13   0.04     0.00   0.02  -0.03
    30   6    -0.02  -0.03  -0.03    -0.02   0.11   0.04     0.11   0.17   0.18
    31   6     0.08   0.16   0.03    -0.10  -0.06  -0.05     0.00  -0.03   0.05
    32   6    -0.05  -0.03  -0.04     0.08  -0.02  -0.02    -0.05   0.20   0.01
    33   6    -0.05   0.16   0.02     0.09  -0.08  -0.05     0.01   0.02  -0.05
    34   6     0.02  -0.04  -0.03     0.04   0.11   0.04     0.07  -0.18  -0.18
    35   6    -0.04  -0.17  -0.03     0.04   0.13   0.05     0.00  -0.01   0.03
    36   6     0.00  -0.01   0.14     0.01   0.09   0.03     0.00   0.00   0.00
    37   6    -0.02  -0.08   0.02     0.06   0.02   0.06    -0.01   0.02   0.04
    38   6     0.00   0.04  -0.08     0.00  -0.08   0.13    -0.05   0.00   0.00
    39   6     0.01  -0.08   0.02    -0.06   0.03   0.05    -0.01  -0.02  -0.04
    40   6     0.06  -0.03   0.05     0.07  -0.07   0.17    -0.03   0.00   0.24
    41   6    -0.09   0.05  -0.08     0.05   0.00  -0.03     0.06   0.16  -0.18
    42   6    -0.03  -0.10  -0.08     0.10   0.01  -0.15     0.00   0.04  -0.03
    43   6    -0.07  -0.02   0.04    -0.07  -0.06   0.18    -0.03   0.01  -0.24
    44   6     0.01  -0.10  -0.09    -0.09   0.03  -0.14    -0.01  -0.04   0.02
    45   6     0.10   0.03  -0.08    -0.06   0.01  -0.03     0.03  -0.16   0.18
    46   6     0.04   0.08   0.03    -0.04  -0.04   0.18     0.01  -0.02   0.01
    47   6    -0.06   0.07   0.06     0.10   0.07   0.09     0.02   0.01   0.00
    48   6     0.26   0.03   0.08    -0.02   0.04   0.11    -0.03  -0.02   0.00
    49   6    -0.03   0.08   0.03     0.03  -0.04   0.19     0.02   0.01  -0.01
    50   6    -0.20   0.09  -0.01    -0.07  -0.01  -0.13     0.04  -0.01  -0.01
    51   6     0.04  -0.02   0.00    -0.01  -0.07  -0.13    -0.02  -0.02  -0.01
    52   6     0.21   0.06  -0.01     0.07  -0.02  -0.14     0.03   0.00   0.01
    53   6    -0.04  -0.02   0.01     0.00  -0.06  -0.13    -0.01   0.03   0.00
    54   6    -0.24   0.07   0.08     0.02   0.04   0.12    -0.02   0.02  -0.01
    55   6     0.07   0.06   0.05    -0.09   0.08   0.09     0.01  -0.02   0.00
    56  15     0.00   0.01   0.05     0.00   0.00  -0.13    -0.01   0.00   0.00
    57   8     0.00   0.00   0.00     0.00   0.00   0.00     0.00   0.00   0.00
    58   8     0.00   0.00   0.00     0.00   0.00   0.00     0.00   0.00   0.00
    59   8     0.00  -0.01   0.00     0.00   0.05   0.00    -0.01   0.00   0.00
                     55                     56                     57
                      A                      A                      A
 Frequencies --    608.7355               612.1382               614.9933
 Red. masses --     12.2529                12.0079                12.0331
 Frc consts  --      2.6751                 2.6510                 2.6815
 IR Inten    --      5.5408                10.4951                 0.8978
  Atom  AN      X      Y      Z        X      Y      Z        X      Y      Z
     1   6     0.00  -0.04  -0.08     0.02   0.00   0.01     0.01   0.09  -0.02
     2   6     0.04   0.05  -0.01     0.05  -0.11   0.03    -0.05  -0.03  -0.03
     3   6     0.05   0.13   0.04     0.27  -0.04  -0.01    -0.01  -0.05  -0.13
     4   6    -0.01   0.09  -0.02     0.07   0.08  -0.03     0.04  -0.02  -0.02
     5   6     0.05   0.09   0.06    -0.17   0.06  -0.01    -0.01  -0.20   0.02
     6   6    -0.03   0.15   0.00    -0.06  -0.07   0.11    -0.06  -0.01  -0.04
     7   6    -0.03  -0.02   0.02     0.09   0.02   0.02    -0.11   0.11   0.14
     8   6     0.02  -0.15   0.02     0.04   0.19   0.01    -0.06  -0.03   0.06
     9   6     0.02  -0.08   0.20     0.18   0.00  -0.03     0.00  -0.03  -0.11
    10   6    -0.03  -0.08   0.02     0.05  -0.03  -0.06     0.03   0.00   0.03
    11   6     0.00  -0.02  -0.10     0.02   0.00   0.01     0.00  -0.10   0.09
    12   6     0.03  -0.08   0.03     0.05   0.04   0.06    -0.03   0.00   0.02
    13   6     0.00   0.02   0.06    -0.01  -0.01  -0.10     0.12   0.01   0.17
    14   6     0.01  -0.11   0.19    -0.06   0.05  -0.21     0.07  -0.04  -0.02
    15   6    -0.04  -0.01   0.09    -0.10   0.09  -0.08     0.01   0.14  -0.12
    16   6    -0.01   0.13  -0.21     0.01  -0.01   0.04     0.07   0.09  -0.02
    17   6    -0.08   0.09   0.06    -0.16  -0.06   0.00    -0.01  -0.20   0.02
    18   6    -0.04  -0.20   0.01     0.02  -0.15  -0.01     0.06  -0.05   0.05
    19   6     0.05  -0.03   0.02     0.08  -0.02  -0.01     0.12   0.10   0.15
    20   6     0.05   0.17  -0.02    -0.06   0.05  -0.10     0.07  -0.01  -0.02
    21   6     0.00   0.03   0.08    -0.01   0.01   0.08    -0.13   0.02   0.17
    22   6     0.04   0.12  -0.21     0.00  -0.02   0.02    -0.05   0.10  -0.01
    23   6     0.01  -0.03   0.11    -0.11  -0.06   0.05     0.02   0.15  -0.13
    24   6    -0.04  -0.11   0.24    -0.06  -0.01   0.15    -0.08  -0.03  -0.03
    25   6     0.00   0.00   0.02     0.05   0.02  -0.06    -0.04   0.05   0.01
    26   6     0.01  -0.10   0.02     0.16   0.00   0.00     0.01   0.04   0.06
    27   6     0.01  -0.01   0.03     0.04  -0.02   0.06     0.05   0.05   0.01
    28   6    -0.03  -0.03  -0.04    -0.11  -0.11   0.02     0.00   0.19  -0.01
    29   6    -0.04  -0.16  -0.10    -0.06  -0.09  -0.08    -0.05   0.06   0.04
    30   6     0.04  -0.03  -0.07    -0.01  -0.03  -0.03    -0.12  -0.10  -0.15
    31   6     0.05   0.17   0.06     0.00  -0.06  -0.02    -0.07   0.02  -0.06
    32   6     0.01   0.00  -0.04    -0.09   0.13  -0.01     0.02   0.20  -0.01
    33   6    -0.02   0.19   0.07     0.02   0.02   0.00     0.07   0.01  -0.06
    34   6    -0.05  -0.01  -0.06     0.01   0.04   0.05     0.10  -0.12  -0.15
    35   6     0.00  -0.14  -0.08    -0.04   0.14   0.11     0.06   0.06   0.05
    36   6     0.04   0.08  -0.01     0.28  -0.03   0.00     0.00   0.06   0.10
    37   6     0.01   0.02   0.03     0.08   0.07  -0.08     0.04   0.02   0.03
    38   6     0.00  -0.03   0.06     0.03   0.00  -0.01     0.00   0.05  -0.05
    39   6     0.01  -0.01   0.07     0.07  -0.09   0.07    -0.04   0.03   0.00
    40   6     0.02  -0.03   0.00     0.05   0.01   0.05     0.10  -0.04  -0.18
    41   6    -0.08  -0.01  -0.04    -0.14  -0.01   0.04    -0.01  -0.17   0.15
    42   6    -0.02  -0.09   0.04     0.00  -0.07   0.15     0.06  -0.04  -0.02
    43   6    -0.01  -0.03   0.00     0.05  -0.01  -0.05    -0.11  -0.02  -0.19
    44   6     0.00  -0.06  -0.02     0.01   0.09  -0.15    -0.07  -0.04   0.01
    45   6     0.05  -0.02  -0.05    -0.16   0.03  -0.02    -0.02  -0.16   0.15
    46   6    -0.01   0.04   0.01    -0.08  -0.10  -0.02    -0.06   0.00   0.04
    47   6     0.12   0.13  -0.05    -0.18  -0.02   0.05     0.09   0.05   0.04
    48   6     0.05  -0.10   0.07     0.08   0.03  -0.03    -0.06   0.01   0.08
    49   6     0.01   0.06   0.00    -0.06   0.10   0.02     0.06  -0.02   0.07
    50   6    -0.03   0.11  -0.09    -0.12   0.01   0.06    -0.04   0.01  -0.08
    51   6    -0.12  -0.11  -0.02     0.10   0.00   0.02     0.00  -0.04  -0.07
    52   6     0.00   0.10  -0.10    -0.14  -0.03  -0.03     0.02  -0.01  -0.08
    53   6     0.12  -0.13  -0.03     0.07   0.02  -0.02    -0.04  -0.04  -0.06
    54   6    -0.04  -0.10   0.06     0.09  -0.02   0.01     0.08   0.00   0.07
    55   6    -0.14   0.15  -0.06    -0.14   0.00  -0.03    -0.05   0.06   0.05
    56  15     0.00  -0.01  -0.11     0.01   0.00   0.02     0.00  -0.04   0.00
    57   8     0.00   0.00   0.00     0.00   0.00   0.00     0.00   0.00   0.00
    58   8     0.00   0.00   0.00     0.00   0.00   0.00     0.00   0.00   0.00
    59   8     0.00   0.04   0.00     0.00  -0.01   0.00     0.00  -0.04   0.01
                     58                     59                     60
                      A                      A                      A
 Frequencies --    619.8075               623.3453               627.5914
 Red. masses --     12.0029                12.0026                12.2760
 Frc consts  --      2.7168                 2.7478                 2.8488
 IR Inten    --      0.7919                 5.1476                 4.1489
  Atom  AN      X      Y      Z        X      Y      Z        X      Y      Z
     1   6    -0.13   0.02   0.00     0.04  -0.01  -0.01    -0.01  -0.04  -0.08
     2   6    -0.01   0.13   0.08     0.03   0.10   0.03     0.05  -0.05  -0.06
     3   6    -0.01   0.00  -0.01     0.05   0.00   0.00     0.00   0.02  -0.03
     4   6    -0.03  -0.14  -0.09     0.00  -0.09  -0.04    -0.07   0.02  -0.05
     5   6    -0.08   0.05   0.00    -0.04   0.06  -0.02     0.14  -0.05   0.00
     6   6    -0.01   0.12   0.12    -0.03   0.17   0.07     0.18  -0.09  -0.06
     7   6     0.05   0.03   0.05    -0.04   0.07   0.09     0.08   0.02   0.04
     8   6    -0.03  -0.19  -0.10    -0.01  -0.05  -0.02     0.11   0.13   0.08
     9   6     0.00   0.00  -0.01     0.23  -0.02   0.00    -0.01   0.03  -0.01
    10   6    -0.03  -0.03  -0.05     0.03  -0.12   0.15    -0.08  -0.02   0.04
    11   6    -0.15   0.00   0.01     0.03  -0.01   0.00    -0.01  -0.15   0.02
    12   6    -0.02   0.03   0.06     0.06   0.10  -0.14     0.07  -0.05   0.08
    13   6     0.09  -0.03   0.01     0.08  -0.01   0.03    -0.04   0.01   0.08
    14   6     0.06  -0.03  -0.09    -0.04  -0.12   0.06    -0.15  -0.03  -0.01
    15   6    -0.05   0.05  -0.01    -0.12   0.02  -0.03    -0.13   0.01  -0.01
    16   6    -0.01   0.00   0.06     0.05   0.11  -0.20    -0.10   0.02   0.11
    17   6    -0.09  -0.06   0.00    -0.07  -0.06   0.02    -0.13  -0.01   0.01
    18   6     0.00   0.20   0.11    -0.02   0.07   0.03    -0.09   0.09   0.06
    19   6     0.06  -0.02  -0.03    -0.07  -0.05  -0.08    -0.05   0.05   0.06
    20   6    -0.04  -0.12  -0.13    -0.09  -0.17  -0.08    -0.15  -0.01  -0.04
    21   6     0.08   0.01   0.02     0.09   0.00  -0.01     0.04   0.01   0.08
    22   6    -0.01   0.01  -0.06     0.05  -0.12   0.21     0.10   0.02   0.05
    23   6    -0.04  -0.02  -0.01    -0.10  -0.01   0.04     0.12   0.00   0.00
    24   6     0.07   0.01   0.09     0.00   0.12  -0.06     0.12  -0.06   0.01
    25   6    -0.02   0.04   0.02     0.07   0.08  -0.04     0.06   0.02   0.00
    26   6    -0.02   0.01   0.01     0.22  -0.01   0.01     0.00   0.15   0.16
    27   6    -0.03  -0.03  -0.02     0.04  -0.09   0.04    -0.06   0.01  -0.03
    28   6     0.06   0.07   0.01    -0.11  -0.02  -0.01     0.08  -0.01  -0.02
    29   6     0.03   0.12   0.10    -0.05   0.10  -0.04     0.19   0.11   0.02
    30   6    -0.03   0.00   0.02     0.05  -0.02  -0.01     0.12  -0.06  -0.08
    31   6    -0.03  -0.04  -0.04     0.00  -0.13  -0.05     0.07  -0.15  -0.08
    32   6     0.05  -0.05  -0.01    -0.12   0.04   0.01    -0.07   0.01  -0.01
    33   6    -0.02   0.04   0.03     0.00   0.11   0.03    -0.08  -0.13  -0.07
    34   6    -0.03  -0.02  -0.05     0.03   0.02   0.00    -0.12  -0.04  -0.08
    35   6     0.00  -0.11  -0.09    -0.09  -0.08   0.05    -0.15   0.11   0.01
    36   6    -0.03   0.01   0.01     0.07   0.00   0.00     0.00   0.05   0.04
    37   6     0.02   0.03  -0.18     0.03   0.01   0.02    -0.06   0.05   0.06
    38   6     0.08   0.00   0.00     0.04   0.00   0.01    -0.02  -0.01   0.11
    39   6     0.02  -0.02   0.19     0.04  -0.01  -0.01     0.04   0.04   0.03
    40   6     0.00  -0.01  -0.08    -0.04   0.01   0.07    -0.10  -0.01  -0.05
    41   6     0.07   0.04  -0.01    -0.05  -0.08   0.05    -0.11  -0.04   0.02
    42   6     0.01  -0.06   0.17     0.01   0.01  -0.01    -0.09   0.08  -0.15
    43   6    -0.01   0.00   0.06    -0.03  -0.01  -0.08     0.11  -0.02  -0.05
    44   6     0.02   0.06  -0.19     0.02  -0.01   0.00     0.08   0.06  -0.13
    45   6     0.07  -0.08   0.03    -0.02   0.08  -0.05     0.11  -0.06   0.04
    46   6     0.04  -0.06   0.22    -0.01   0.07  -0.15     0.17  -0.07   0.12
    47   6    -0.16  -0.03   0.01     0.16   0.01  -0.05    -0.03   0.06  -0.01
    48   6    -0.19  -0.04  -0.03    -0.21  -0.02  -0.03     0.08  -0.01   0.03
    49   6     0.04   0.05  -0.19    -0.05  -0.07   0.16    -0.18  -0.04   0.13
    50   6     0.16  -0.07  -0.01     0.12  -0.02  -0.02     0.08   0.04  -0.03
    51   6     0.21  -0.05   0.05    -0.18   0.03  -0.05    -0.16  -0.01  -0.02
    52   6     0.16   0.04   0.00     0.12   0.02   0.01    -0.08   0.04  -0.03
    53   6     0.22   0.02  -0.06    -0.17  -0.01   0.06     0.15  -0.03  -0.02
    54   6    -0.18   0.08   0.04    -0.21   0.04   0.04    -0.05  -0.02   0.01
    55   6    -0.16   0.06  -0.01     0.16  -0.02   0.04     0.03   0.05  -0.03
    56  15    -0.01   0.00  -0.01     0.00   0.00  -0.01     0.00  -0.03  -0.12
    57   8     0.00   0.00   0.00     0.00   0.00   0.00     0.00   0.00   0.00
    58   8     0.00   0.00   0.00     0.00   0.00   0.00     0.00   0.00   0.00
    59   8     0.00   0.00   0.00     0.01   0.00   0.00     0.00   0.01   0.01
                     61                     62                     63
                      A                      A                      A
 Frequencies --    631.5858               650.7325               651.3535
 Red. masses --     12.0175                12.0935                12.2199
 Frc consts  --      2.8244                 3.0172                 3.0546
 IR Inten    --      0.0383                 0.7896                 2.1932
  Atom  AN      X      Y      Z        X      Y      Z        X      Y      Z
     1   6     0.19  -0.02  -0.01     0.12   0.05  -0.03    -0.04   0.13  -0.07
     2   6     0.07   0.10  -0.07     0.02   0.07  -0.06     0.05   0.24   0.18
     3   6    -0.05   0.01   0.00    -0.08  -0.01   0.04     0.04  -0.04   0.09
     4   6     0.04  -0.12   0.06     0.00   0.14   0.18    -0.02   0.21   0.06
     5   6     0.02   0.05   0.07    -0.02   0.07   0.04     0.03  -0.02  -0.02
     6   6    -0.12   0.09   0.02     0.04   0.05   0.10    -0.08   0.16  -0.03
     7   6    -0.06   0.03   0.01     0.02  -0.07   0.07    -0.07   0.08  -0.01
     8   6     0.02  -0.12  -0.05     0.02   0.06   0.03    -0.01  -0.18  -0.03
     9   6    -0.05   0.01   0.00    -0.09  -0.05   0.01     0.03  -0.13   0.02
    10   6    -0.05  -0.04   0.10    -0.05   0.05  -0.14     0.04  -0.10  -0.16
    11   6     0.05  -0.02   0.01     0.02   0.03  -0.08     0.00   0.06  -0.16
    12   6    -0.03   0.04  -0.09    -0.08  -0.10  -0.02     0.01  -0.04  -0.21
    13   6    -0.11   0.01  -0.01    -0.04  -0.09   0.05     0.00   0.08   0.05
    14   6     0.10   0.09   0.13     0.00   0.02  -0.13    -0.08   0.07  -0.05
    15   6     0.12  -0.01   0.09    -0.05   0.04   0.00     0.01   0.02  -0.03
    16   6    -0.01   0.03  -0.22    -0.08  -0.02  -0.01     0.01  -0.09   0.10
    17   6    -0.02  -0.06  -0.07    -0.04  -0.05  -0.04     0.00   0.05   0.01
    18   6     0.02   0.13   0.07    -0.01  -0.18  -0.04    -0.02  -0.06   0.01
    19   6    -0.08  -0.01   0.00     0.08   0.10  -0.05     0.03  -0.01   0.05
    20   6    -0.16  -0.07  -0.03     0.10   0.07  -0.09     0.04   0.13   0.06
    21   6    -0.11   0.01   0.02     0.00   0.13   0.00     0.03  -0.02   0.07
    22   6     0.00  -0.02   0.23    -0.07  -0.04   0.08     0.04  -0.08   0.05
    23   6     0.15  -0.01  -0.09    -0.05  -0.01  -0.01     0.04   0.04  -0.02
    24   6     0.10  -0.12  -0.13     0.06   0.03   0.05     0.06   0.04  -0.12
    25   6    -0.03  -0.12  -0.12     0.06   0.04   0.04    -0.05  -0.13   0.10
    26   6    -0.01   0.02   0.02     0.08  -0.03   0.10    -0.04  -0.04   0.23
    27   6    -0.02   0.12   0.11     0.06  -0.13   0.05    -0.02  -0.04   0.10
    28   6     0.04  -0.02   0.08     0.14   0.04   0.04    -0.01   0.07  -0.05
    29   6    -0.04  -0.21   0.00     0.06   0.07   0.18     0.08   0.10  -0.04
    30   6    -0.08  -0.02   0.00    -0.05  -0.11   0.03     0.07   0.07  -0.03
    31   6     0.00   0.11   0.04     0.05  -0.08  -0.03    -0.02  -0.04   0.01
    32   6     0.02   0.01  -0.09     0.10   0.01  -0.06    -0.09   0.09   0.00
    33   6    -0.03  -0.13  -0.05     0.05   0.02   0.03    -0.05  -0.09  -0.02
    34   6    -0.09   0.02  -0.02    -0.06   0.14  -0.04    -0.01  -0.04   0.01
    35   6    -0.03   0.24   0.00    -0.01   0.03  -0.14    -0.08   0.14   0.11
    36   6    -0.03   0.01   0.00     0.04  -0.05   0.05    -0.03  -0.10   0.11
    37   6     0.10  -0.09  -0.10     0.08  -0.14   0.09    -0.05  -0.14  -0.03
    38   6     0.25  -0.02   0.01     0.14  -0.03  -0.08    -0.06  -0.04  -0.16
    39   6     0.12   0.09   0.11     0.08  -0.03  -0.08    -0.05  -0.19   0.05
    40   6    -0.04   0.03   0.03    -0.12  -0.08   0.05     0.03   0.05  -0.06
    41   6    -0.01   0.06   0.06     0.05   0.06  -0.02     0.01   0.03  -0.04
    42   6     0.05  -0.04   0.06     0.05   0.04  -0.17    -0.03  -0.08   0.06
    43   6    -0.02  -0.03  -0.04    -0.10   0.10  -0.07     0.07  -0.04   0.00
    44   6     0.07   0.04  -0.08     0.03  -0.10   0.16    -0.02  -0.02  -0.09
    45   6    -0.01  -0.07  -0.06     0.02  -0.02  -0.03    -0.03   0.07  -0.04
    46   6    -0.04  -0.04   0.02    -0.17   0.11  -0.02     0.08  -0.07   0.01
    47   6    -0.03  -0.04  -0.11    -0.16   0.03  -0.05     0.04  -0.05   0.06
    48   6     0.07  -0.05  -0.09    -0.09   0.03  -0.07    -0.06  -0.10   0.05
    49   6    -0.06   0.03   0.00    -0.19  -0.09   0.02     0.08   0.03  -0.01
    50   6    -0.13   0.03  -0.03     0.13   0.00  -0.06     0.05  -0.08   0.00
    51   6     0.05   0.00  -0.02     0.08   0.05  -0.06     0.01  -0.10   0.06
    52   6    -0.15   0.00   0.02     0.05  -0.07   0.04    -0.14  -0.03  -0.05
    53   6     0.07  -0.02   0.02     0.02  -0.12   0.08    -0.06  -0.02  -0.01
    54   6     0.07   0.04   0.10    -0.03  -0.10   0.08     0.10  -0.06  -0.02
    55   6    -0.01   0.05   0.11    -0.15  -0.04   0.07     0.09  -0.03   0.00
    56  15    -0.03   0.00  -0.01    -0.05   0.04  -0.02     0.03   0.07  -0.05
    57   8     0.00   0.00   0.00     0.00   0.00   0.00     0.00   0.00   0.00
    58   8     0.00   0.00   0.00     0.00   0.00   0.00     0.00   0.00   0.00
    59   8     0.00   0.00   0.00     0.02   0.05  -0.02     0.00   0.11  -0.04
                     64                     65                     66
                      A                      A                      A
 Frequencies --    663.5863               665.7672               668.3624
 Red. masses --     12.0708                12.0120                12.0131
 Frc consts  --      3.1317                 3.1370                 3.1618
 IR Inten    --      0.1685                 1.1888                 1.0811
  Atom  AN      X      Y      Z        X      Y      Z        X      Y      Z
     1   6     0.08  -0.01   0.00    -0.01  -0.05  -0.01     0.00   0.04   0.00
     2   6     0.08  -0.06  -0.03    -0.02   0.05   0.01     0.03   0.01   0.01
     3   6     0.04   0.00   0.00    -0.01  -0.02  -0.01     0.00   0.00   0.02
     4   6     0.10   0.06   0.03     0.01   0.04   0.00    -0.03   0.01   0.00
     5   6     0.06   0.04   0.04    -0.13   0.12   0.01    -0.06   0.10   0.14
     6   6    -0.06   0.04  -0.04     0.05   0.01   0.18    -0.04  -0.14   0.10
     7   6    -0.02   0.11   0.00     0.06  -0.16   0.07     0.13  -0.05  -0.03
     8   6     0.07  -0.06  -0.02    -0.03   0.10   0.05     0.03  -0.14  -0.06
     9   6     0.08  -0.01   0.01    -0.01  -0.02   0.10     0.00   0.01   0.01
    10   6     0.00  -0.07  -0.12    -0.03  -0.03   0.02    -0.03   0.01  -0.02
    11   6    -0.06   0.01  -0.01     0.01  -0.02  -0.03    -0.01  -0.05   0.05
    12   6     0.01   0.06   0.13     0.03  -0.05   0.00     0.03   0.00  -0.03
    13   6    -0.10   0.09  -0.02     0.06  -0.16   0.09    -0.13   0.03  -0.05
    14   6    -0.07   0.16   0.00     0.04  -0.12  -0.12     0.05   0.17  -0.02
    15   6     0.05   0.04   0.05    -0.12   0.06  -0.06     0.07   0.03   0.17
    16   6    -0.04  -0.08   0.07    -0.03   0.04  -0.16    -0.03   0.05  -0.10
    17   6     0.08  -0.02  -0.03     0.14   0.10   0.02     0.07   0.09   0.14
    18   6     0.09   0.06   0.02     0.03   0.08   0.04    -0.06  -0.13  -0.05
    19   6    -0.05  -0.12   0.01    -0.08  -0.13   0.07    -0.13  -0.03  -0.04
    20   6    -0.06  -0.03   0.08    -0.03   0.02   0.17     0.02  -0.14   0.09
    21   6    -0.12  -0.10   0.04    -0.06  -0.13   0.08     0.13   0.01  -0.05
    22   6    -0.02   0.09  -0.11     0.04   0.03  -0.15     0.04   0.04  -0.10
    23   6     0.06  -0.04  -0.06     0.12   0.05  -0.05    -0.07   0.04   0.17
    24   6    -0.11  -0.15  -0.02    -0.05  -0.08  -0.12    -0.02   0.18  -0.02
    25   6    -0.02   0.11   0.11     0.03   0.05   0.01    -0.03  -0.06  -0.03
    26   6    -0.02  -0.01  -0.01     0.00  -0.06  -0.07     0.01   0.08   0.15
    27   6    -0.04  -0.09  -0.10    -0.02   0.08   0.03     0.02  -0.06  -0.02
    28   6     0.02  -0.04   0.05     0.14   0.06   0.01     0.08   0.06   0.14
    29   6     0.21   0.12   0.04    -0.03   0.03   0.17     0.06  -0.12   0.11
    30   6     0.05   0.03  -0.06    -0.08  -0.16   0.05    -0.13  -0.06  -0.07
    31   6    -0.05  -0.27  -0.10     0.06   0.12   0.06    -0.05  -0.10  -0.04
    32   6     0.00   0.04  -0.04    -0.13   0.08   0.02    -0.07   0.07   0.14
    33   6    -0.01   0.29   0.10    -0.04   0.08   0.04     0.03  -0.11  -0.04
    34   6     0.06  -0.07   0.07     0.06  -0.16   0.04     0.11  -0.08  -0.07
    35   6     0.19  -0.15  -0.01     0.00   0.05   0.18    -0.08  -0.10   0.11
    36   6    -0.09   0.01   0.01     0.01   0.00   0.09     0.00   0.02   0.06
    37   6     0.01  -0.17   0.01     0.02   0.00  -0.02     0.02   0.02  -0.02
    38   6     0.18  -0.02   0.00    -0.01  -0.04   0.02    -0.01  -0.03   0.04
    39   6     0.03   0.16  -0.02    -0.02  -0.02  -0.01    -0.02   0.01  -0.02
    40   6     0.00   0.10  -0.01    -0.08  -0.15   0.07     0.12   0.01  -0.10
    41   6    -0.07   0.05   0.06     0.12   0.05  -0.08    -0.07   0.06   0.16
    42   6    -0.02  -0.01  -0.05     0.03   0.01  -0.12     0.04   0.06  -0.09
    43   6    -0.01  -0.12   0.02     0.05  -0.14   0.07    -0.12   0.03  -0.10
    44   6    -0.02   0.02   0.02    -0.03   0.01  -0.14    -0.03   0.06  -0.09
    45   6    -0.09  -0.03  -0.07    -0.10   0.07  -0.06     0.08   0.05   0.15
    46   6    -0.07  -0.06  -0.12     0.07  -0.10  -0.09     0.08   0.15   0.01
    47   6    -0.06  -0.10  -0.01    -0.07   0.09  -0.06    -0.08  -0.01  -0.09
    48   6     0.02  -0.11  -0.05    -0.11   0.08  -0.03     0.07  -0.07  -0.08
    49   6    -0.07   0.06   0.11    -0.08  -0.10  -0.10    -0.05   0.17   0.00
    50   6    -0.01  -0.12  -0.03     0.09   0.09  -0.02    -0.11  -0.02  -0.07
    51   6    -0.06  -0.05  -0.02     0.10   0.06  -0.04     0.10  -0.04  -0.07
    52   6     0.00   0.13   0.03    -0.08   0.08  -0.03     0.10  -0.04  -0.07
    53   6    -0.07   0.07   0.01    -0.08   0.06  -0.05    -0.10  -0.03  -0.07
    54   6     0.06   0.11   0.03     0.11   0.04  -0.04    -0.08  -0.06  -0.08
    55   6    -0.04   0.12  -0.01     0.09   0.06  -0.06     0.08  -0.02  -0.09
    56  15    -0.06   0.00   0.00     0.00  -0.01  -0.02     0.00   0.01  -0.02
    57   8     0.00   0.00   0.00     0.00   0.00   0.00     0.00   0.00   0.00
    58   8     0.00   0.00   0.00     0.00   0.00   0.00     0.00   0.00   0.00
    59   8     0.02   0.00   0.00     0.00  -0.01   0.01     0.00   0.02  -0.01
                     67                     68                     69
                      A                      A                      A
 Frequencies --    682.2797               701.6773               706.4326
 Red. masses --     12.2036                12.1298                12.1423
 Frc consts  --      3.3471                 3.5187                 3.5702
 IR Inten    --      1.2128                 0.4990                 2.1831
  Atom  AN      X      Y      Z        X      Y      Z        X      Y      Z
     1   6     0.05   0.00   0.00    -0.02  -0.14   0.00    -0.01  -0.05   0.00
     2   6     0.01  -0.04   0.02     0.00   0.10  -0.01    -0.01   0.06  -0.05
     3   6     0.02   0.00   0.00     0.00  -0.03  -0.02     0.00   0.04   0.08
     4   6     0.01   0.03  -0.02     0.01   0.11  -0.02     0.01   0.06  -0.06
     5   6     0.13  -0.03  -0.13    -0.03   0.10  -0.04    -0.09  -0.11  -0.01
     6   6     0.04   0.18  -0.12     0.03  -0.15  -0.06    -0.08   0.10   0.10
     7   6    -0.14   0.09   0.01     0.00   0.14   0.13     0.06   0.03   0.02
     8   6     0.01   0.10   0.07    -0.02  -0.05  -0.11    -0.03   0.05  -0.14
     9   6    -0.10   0.01   0.00     0.00   0.03  -0.04     0.00   0.05   0.04
    10   6     0.02   0.11  -0.02     0.01  -0.07   0.16     0.02  -0.04   0.03
    11   6     0.11  -0.01   0.00     0.02   0.11  -0.11     0.01  -0.03   0.01
    12   6     0.00  -0.10   0.02    -0.01  -0.07   0.15    -0.02  -0.04   0.02
    13   6     0.00  -0.04   0.02    -0.01   0.03   0.10    -0.02   0.01   0.01
    14   6    -0.11  -0.04  -0.02    -0.02   0.08  -0.07     0.12  -0.03   0.17
    15   6    -0.03  -0.07  -0.12     0.06  -0.09   0.05     0.08   0.02  -0.06
    16   6    -0.02  -0.08   0.11     0.03  -0.03  -0.09     0.05  -0.07  -0.04
    17   6     0.13   0.00   0.14     0.04   0.07  -0.03     0.07  -0.19  -0.01
    18   6    -0.01  -0.10  -0.08     0.01  -0.05  -0.11     0.04   0.08  -0.14
    19   6    -0.15  -0.06  -0.01     0.02   0.12   0.11    -0.06   0.01  -0.02
    20   6     0.01  -0.19   0.12    -0.03  -0.09  -0.04     0.15   0.16   0.14
    21   6     0.01   0.05  -0.03     0.01   0.03   0.07     0.02   0.01  -0.04
    22   6    -0.01   0.08  -0.10    -0.04  -0.03  -0.07    -0.06  -0.08  -0.01
    23   6    -0.03   0.08   0.12    -0.07  -0.06   0.04    -0.07   0.09  -0.10
    24   6    -0.10   0.07   0.03     0.01   0.06  -0.02    -0.17  -0.04   0.26
    25   6     0.04  -0.09  -0.03     0.04   0.12  -0.03     0.04   0.05  -0.10
    26   6     0.01   0.00   0.00     0.00   0.01  -0.15     0.01   0.11   0.06
    27   6     0.06   0.07   0.03    -0.01   0.14  -0.03    -0.02   0.06  -0.11
    28   6    -0.03  -0.05  -0.07    -0.02  -0.20  -0.01     0.09  -0.03  -0.01
    29   6    -0.02   0.02  -0.11     0.12   0.17   0.08     0.01  -0.02   0.08
    30   6     0.12   0.01   0.05    -0.03  -0.02  -0.04    -0.05   0.08   0.10
    31   6     0.07   0.07   0.07     0.03   0.03  -0.06     0.03   0.00  -0.16
    32   6    -0.02   0.05   0.07    -0.01  -0.16  -0.01    -0.10   0.02  -0.01
    33   6     0.06  -0.09  -0.08    -0.02   0.00  -0.08    -0.02  -0.01  -0.18
    34   6     0.12  -0.03  -0.06     0.02   0.01  -0.02     0.07   0.11   0.13
    35   6    -0.02  -0.02   0.10    -0.07   0.15   0.07     0.00  -0.07   0.06
    36   6    -0.02   0.00   0.00     0.00  -0.01   0.10    -0.01  -0.02   0.09
    37   6     0.07  -0.12  -0.12    -0.01  -0.04  -0.04    -0.03  -0.10   0.01
    38   6     0.27  -0.02   0.00    -0.01   0.00  -0.03     0.00   0.01  -0.07
    39   6     0.09   0.11   0.12     0.01  -0.05  -0.03     0.02  -0.10   0.01
    40   6    -0.15   0.03   0.08     0.03   0.04  -0.02     0.03   0.02   0.07
    41   6     0.04   0.04  -0.11    -0.03   0.06  -0.08    -0.06   0.01  -0.01
    42   6     0.01  -0.10   0.14    -0.04  -0.07   0.04    -0.05  -0.06  -0.07
    43   6    -0.16   0.00  -0.09    -0.01   0.04   0.01    -0.02   0.03   0.11
    44   6     0.02   0.10  -0.14     0.03  -0.06   0.01     0.03  -0.06  -0.09
    45   6     0.04  -0.05   0.12     0.04   0.02  -0.05     0.07  -0.03   0.02
    46   6    -0.02   0.14   0.01     0.06  -0.03   0.16     0.06   0.03   0.06
    47   6    -0.06  -0.07   0.05     0.23   0.01  -0.13     0.03  -0.01  -0.06
    48   6    -0.03   0.04  -0.03    -0.24  -0.11  -0.06     0.00   0.00  -0.04
    49   6    -0.04  -0.12   0.00    -0.08  -0.04   0.20    -0.08   0.01   0.12
    50   6     0.07   0.01   0.12    -0.18   0.08   0.03     0.09  -0.09  -0.04
    51   6    -0.04   0.07   0.13     0.12  -0.04   0.07    -0.12   0.07  -0.11
    52   6     0.07  -0.03  -0.12     0.11   0.01   0.01    -0.21  -0.13  -0.07
    53   6    -0.05  -0.07  -0.13    -0.05  -0.01   0.02     0.23   0.06  -0.18
    54   6    -0.04  -0.03   0.03     0.15  -0.10  -0.05    -0.10   0.06  -0.02
    55   6    -0.05   0.08  -0.05    -0.16   0.02  -0.09     0.07  -0.05   0.00
    56  15    -0.10   0.01   0.00     0.00  -0.02   0.08     0.00   0.00   0.08
    57   8     0.00   0.00   0.00     0.00   0.00   0.00     0.00   0.00   0.00
    58   8     0.00   0.00   0.00     0.00   0.00   0.00     0.00   0.00   0.00
    59   8     0.01   0.00   0.00    -0.01  -0.06   0.02     0.00  -0.03   0.01
                     70                     71                     72
                      A                      A                      A
 Frequencies --    709.3985               722.3831               735.3227
 Red. masses --     12.0231                12.1029                12.0106
 Frc consts  --      3.5649                 3.7211                 3.8262
 IR Inten    --      0.9736                 2.2039                 0.0224
  Atom  AN      X      Y      Z        X      Y      Z        X      Y      Z
     1   6    -0.01   0.04   0.00    -0.01  -0.09   0.05     0.01   0.01   0.00
     2   6    -0.02  -0.05   0.02     0.00   0.05   0.00    -0.05   0.10  -0.14
     3   6    -0.01   0.00  -0.01     0.00  -0.04  -0.03    -0.17   0.02   0.00
     4   6    -0.02  -0.02   0.01     0.01   0.05   0.01    -0.07  -0.10   0.14
     5   6     0.05   0.16  -0.01    -0.04  -0.08  -0.01     0.03  -0.05   0.00
     6   6     0.10  -0.18  -0.10     0.04  -0.04   0.02     0.11  -0.13  -0.08
     7   6    -0.03   0.04   0.06     0.05   0.02  -0.01     0.01   0.12   0.13
     8   6     0.01  -0.07   0.05     0.02   0.06  -0.08    -0.03  -0.04  -0.14
     9   6     0.00  -0.02   0.00     0.00   0.00  -0.01    -0.09   0.01   0.00
    10   6     0.02   0.04  -0.03     0.02   0.06  -0.09    -0.09   0.02  -0.10
    11   6     0.05  -0.02   0.02    -0.02  -0.13   0.12    -0.15   0.02   0.00
    12   6     0.03   0.01  -0.05    -0.02   0.08  -0.07    -0.09  -0.01   0.10
    13   6    -0.01   0.00   0.09     0.07   0.01   0.09     0.02   0.04  -0.07
    14   6    -0.13   0.10  -0.23    -0.01  -0.04  -0.07     0.11  -0.06   0.17
    15   6    -0.03  -0.10   0.09    -0.03  -0.13   0.06     0.02   0.01   0.04
    16   6    -0.01   0.05  -0.04     0.04   0.05   0.01    -0.07  -0.01   0.14
    17   6    -0.03  -0.13   0.02     0.02  -0.06  -0.02     0.04   0.04   0.01
    18   6    -0.01   0.05   0.05    -0.01   0.05  -0.07    -0.03   0.04   0.15
    19   6    -0.01  -0.09  -0.10    -0.04   0.02   0.00    -0.01  -0.13  -0.14
    20   6     0.08   0.13   0.06    -0.05  -0.04   0.01     0.14   0.13   0.08
    21   6    -0.02   0.00  -0.11    -0.06   0.01   0.09     0.02  -0.04   0.06
    22   6     0.02   0.00   0.09    -0.03   0.06   0.00    -0.06   0.02  -0.14
    23   6     0.05   0.10  -0.07     0.01  -0.14   0.06     0.02   0.00  -0.04
    24   6    -0.08  -0.08   0.13     0.01  -0.03  -0.08     0.12   0.05  -0.17
    25   6     0.00  -0.06   0.04    -0.03  -0.23  -0.13     0.03   0.08  -0.01
    26   6     0.01  -0.03   0.01     0.01   0.16   0.32     0.05  -0.01  -0.02
    27   6     0.03  -0.03   0.01    -0.02  -0.24  -0.14     0.02  -0.06   0.03
    28   6    -0.04  -0.06   0.01     0.07   0.07  -0.05    -0.05  -0.09  -0.05
    29   6     0.05   0.09   0.01    -0.13  -0.14  -0.01    -0.05  -0.03  -0.09
    30   6     0.00  -0.10  -0.10    -0.03   0.09   0.13     0.05   0.11   0.04
    31   6     0.02   0.04   0.11     0.02   0.11  -0.06     0.01  -0.03  -0.10
    32   6     0.02   0.11   0.00    -0.06   0.08  -0.04    -0.03   0.10   0.05
    33   6     0.03  -0.04   0.00    -0.01   0.13  -0.05     0.01   0.01   0.10
    34   6    -0.01   0.05   0.05     0.05   0.07   0.11     0.02  -0.11  -0.04
    35   6     0.06  -0.13  -0.07     0.11  -0.16  -0.01    -0.05   0.04   0.09
    36   6    -0.01   0.01  -0.05     0.00  -0.07  -0.19     0.19  -0.01   0.00
    37   6     0.01   0.02   0.01    -0.03  -0.05   0.11     0.13   0.13  -0.05
    38   6    -0.02   0.00   0.02     0.01   0.07  -0.08     0.04  -0.01   0.00
    39   6     0.00   0.04   0.00     0.03  -0.06   0.12     0.10  -0.14   0.04
    40   6     0.00  -0.02  -0.10    -0.06  -0.01  -0.11    -0.03  -0.01  -0.14
    41   6     0.04   0.06  -0.06     0.05   0.04  -0.06    -0.02   0.00  -0.02
    42   6     0.00   0.01   0.05    -0.03   0.04   0.05     0.05   0.02   0.17
    43   6     0.02  -0.01   0.05     0.05  -0.02  -0.09    -0.03   0.01   0.14
    44   6    -0.02   0.04  -0.01     0.04   0.04   0.03     0.04  -0.03  -0.16
    45   6    -0.01  -0.06   0.07    -0.04   0.03  -0.05    -0.02   0.02   0.02
    46   6    -0.06   0.06  -0.16     0.07  -0.12   0.10    -0.14   0.09  -0.17
    47   6     0.17   0.04  -0.08     0.15   0.05  -0.09    -0.01   0.09  -0.01
    48   6    -0.19  -0.09  -0.01    -0.01   0.02  -0.01     0.02   0.02   0.02
    49   6    -0.02  -0.05   0.06    -0.10  -0.11   0.11    -0.15  -0.06   0.17
    50   6    -0.21   0.17   0.07    -0.07   0.11   0.04     0.02   0.06  -0.08
    51   6     0.22  -0.08   0.16     0.09   0.00   0.03     0.00  -0.02  -0.04
    52   6    -0.19  -0.09  -0.05     0.09   0.10   0.05     0.00  -0.07   0.08
    53   6     0.16   0.02  -0.10    -0.09   0.02   0.04     0.00   0.02   0.04
    54   6    -0.21   0.14   0.05     0.02   0.01  -0.01     0.01  -0.03  -0.02
    55   6     0.21  -0.06   0.12    -0.15   0.07  -0.09    -0.02  -0.09   0.01
    56  15    -0.01   0.01  -0.03     0.00   0.05   0.04     0.02   0.00   0.00
    57   8     0.00   0.00   0.00     0.00   0.00   0.00     0.00   0.00   0.00
    58   8     0.00   0.00   0.00     0.00   0.00   0.00     0.00   0.00   0.00
    59   8     0.00   0.02  -0.01     0.00   0.05  -0.04     0.00   0.00   0.00
                     73                     74                     75
                      A                      A                      A
 Frequencies --    742.1212               744.9197               750.0477
 Red. masses --     12.0027                12.0038                12.0195
 Frc consts  --      3.8947                 3.9245                 3.9840
 IR Inten    --      0.5617                 1.1638                 0.7771
  Atom  AN      X      Y      Z        X      Y      Z        X      Y      Z
     1   6     0.20   0.00   0.00    -0.01  -0.19   0.00     0.08  -0.02   0.01
     2   6     0.08  -0.04  -0.18     0.04   0.19   0.06    -0.05   0.08  -0.12
     3   6     0.02   0.00   0.00    -0.02  -0.13  -0.09    -0.17   0.02  -0.01
     4   6     0.09   0.01   0.18    -0.01   0.19   0.09    -0.04  -0.09   0.11
     5   6    -0.04  -0.18   0.06    -0.01   0.16   0.00     0.06   0.10   0.03
     6   6    -0.14   0.19   0.09     0.10  -0.19  -0.06     0.04   0.00  -0.03
     7   6     0.00  -0.08  -0.03    -0.01   0.12   0.14    -0.04  -0.01   0.06
     8   6     0.06   0.18   0.01     0.01  -0.12  -0.07    -0.04  -0.05   0.00
     9   6     0.07   0.00   0.01     0.00  -0.08  -0.10     0.10   0.00  -0.01
    10   6    -0.06  -0.18  -0.11     0.00  -0.05   0.09     0.02  -0.10   0.02
    11   6    -0.17   0.01   0.01     0.00   0.12  -0.16     0.01   0.00   0.01
    12   6    -0.03   0.19   0.09    -0.01  -0.03   0.09     0.03   0.09   0.01
    13   6     0.03   0.04   0.11     0.07   0.00  -0.06    -0.02   0.07   0.25
    14   6     0.03  -0.02   0.02     0.02  -0.06  -0.01    -0.17   0.15  -0.20
    15   6     0.02   0.11  -0.07    -0.06  -0.03   0.07     0.03  -0.16   0.16
    16   6    -0.03  -0.11  -0.01     0.03   0.10   0.01     0.02   0.02  -0.17
    17   6     0.00   0.17  -0.06     0.04   0.15  -0.01     0.04  -0.11  -0.03
    18   6     0.04  -0.19  -0.01    -0.03  -0.12  -0.07    -0.01   0.07   0.00
    19   6     0.02   0.07   0.03     0.02   0.12   0.13    -0.04   0.00  -0.09
    20   6    -0.16  -0.16  -0.09    -0.13  -0.18  -0.06     0.07   0.03   0.04
    21   6     0.03  -0.04  -0.12    -0.06   0.00  -0.10    -0.03  -0.05  -0.16
    22   6    -0.01   0.11   0.03    -0.01   0.09   0.03     0.01  -0.02   0.11
    23   6     0.00  -0.09   0.06     0.06  -0.01   0.05     0.02   0.09  -0.13
    24   6     0.03   0.02   0.00    -0.06  -0.07   0.03    -0.15  -0.08   0.14
    25   6    -0.09  -0.09   0.06    -0.04   0.04   0.06     0.01  -0.08   0.05
    26   6    -0.14   0.01   0.00    -0.01  -0.07  -0.01    -0.02   0.02   0.01
    27   6    -0.07   0.10  -0.06     0.04   0.04   0.05     0.00   0.07  -0.09
    28   6    -0.01   0.02  -0.07     0.00   0.03   0.00    -0.07   0.04  -0.04
    29   6     0.08   0.11   0.00    -0.10  -0.09  -0.02     0.01   0.01  -0.09
    30   6     0.04   0.03  -0.03    -0.03   0.03   0.03     0.08  -0.07  -0.11
    31   6    -0.02   0.08   0.06    -0.06  -0.01  -0.02     0.02  -0.01   0.10
    32   6    -0.02  -0.03   0.07     0.00   0.00   0.02    -0.06  -0.04   0.03
    33   6    -0.04  -0.07  -0.05     0.06   0.00  -0.03     0.01   0.02  -0.10
    34   6     0.04  -0.05   0.01     0.05   0.01   0.02     0.08   0.04   0.09
    35   6     0.05  -0.11   0.01     0.07  -0.09   0.00     0.00   0.02   0.08
    36   6     0.06   0.00   0.00     0.00  -0.08   0.04     0.08   0.00  -0.01
    37   6     0.01   0.06   0.00     0.01  -0.03   0.00     0.06   0.11   0.01
    38   6    -0.05   0.00   0.01     0.00  -0.02  -0.09    -0.03   0.01   0.00
    39   6     0.00  -0.05  -0.01    -0.01  -0.04   0.00     0.05  -0.12   0.01
    40   6    -0.04  -0.07   0.05    -0.06   0.01  -0.13    -0.02  -0.04   0.00
    41   6     0.04   0.00  -0.09     0.10   0.00   0.00     0.00  -0.06   0.00
    42   6     0.00  -0.04   0.02     0.02   0.07   0.07     0.05   0.01   0.03
    43   6    -0.04   0.08  -0.04     0.06   0.01  -0.11    -0.03   0.05   0.04
    44   6     0.01   0.04  -0.03     0.00   0.07   0.05     0.04  -0.03  -0.05
    45   6     0.05  -0.01   0.10    -0.09   0.01   0.01     0.03   0.04   0.00
    46   6    -0.02   0.11  -0.03     0.00  -0.07   0.00     0.02   0.01   0.08
    47   6     0.09   0.08  -0.03    -0.12  -0.02   0.09    -0.19   0.04   0.18
    48   6    -0.07  -0.10   0.06     0.21   0.15   0.07     0.12   0.03   0.11
    49   6    -0.03  -0.09   0.01    -0.02  -0.09   0.01     0.04   0.01  -0.08
    50   6    -0.07   0.08  -0.10     0.05  -0.05  -0.03     0.15  -0.06  -0.10
    51   6     0.09  -0.16  -0.01    -0.15   0.06  -0.13    -0.09  -0.04  -0.05
    52   6    -0.08  -0.07   0.10    -0.06  -0.05  -0.02     0.13   0.01   0.10
    53   6     0.11   0.14   0.01     0.16   0.05  -0.13    -0.09   0.06   0.05
    54   6    -0.05   0.10  -0.06    -0.18   0.18   0.06     0.12  -0.05  -0.12
    55   6     0.08  -0.09   0.02     0.11  -0.05   0.08    -0.18  -0.02  -0.16
    56  15     0.01   0.00   0.00     0.00   0.01   0.01    -0.03   0.00   0.01
    57   8     0.00   0.00   0.00     0.00   0.00   0.00     0.00   0.00   0.00
    58   8     0.00   0.00   0.00     0.00   0.00   0.00     0.00   0.00   0.00
    59   8    -0.01   0.00   0.00     0.00   0.00   0.00     0.00   0.00   0.00
                     76                     77                     78
                      A                      A                      A
 Frequencies --    753.9681               754.5482               759.3116
 Red. masses --     12.0118                12.0042                12.0291
 Frc consts  --      4.0231                 4.0268                 4.0862
 IR Inten    --      1.2987                19.5832                 2.1915
  Atom  AN      X      Y      Z        X      Y      Z        X      Y      Z
     1   6    -0.01  -0.16   0.03     0.09  -0.01   0.00    -0.02   0.00   0.01
     2   6    -0.02   0.01   0.00     0.01   0.07  -0.06    -0.05   0.01   0.00
     3   6     0.02  -0.01  -0.11    -0.06   0.00   0.00     0.01   0.04   0.00
     4   6     0.04   0.02  -0.01     0.01  -0.05   0.06     0.04   0.01  -0.03
     5   6     0.02  -0.07   0.02     0.02   0.14  -0.05    -0.03   0.13  -0.08
     6   6    -0.09   0.13   0.02     0.07  -0.10  -0.08     0.05  -0.08  -0.05
     7   6    -0.03  -0.06  -0.12    -0.06   0.07   0.16    -0.05   0.06   0.09
     8   6    -0.02   0.04   0.04    -0.02  -0.09  -0.04    -0.07  -0.05  -0.05
     9   6    -0.01   0.05  -0.09     0.00   0.00  -0.02    -0.02   0.03  -0.10
    10   6    -0.01  -0.02   0.15    -0.01   0.00  -0.06     0.00   0.01   0.05
    11   6     0.00   0.07  -0.03    -0.01   0.00   0.00     0.01   0.01   0.01
    12   6     0.00  -0.03   0.16    -0.02   0.01   0.05    -0.01  -0.03   0.03
    13   6     0.01   0.02   0.24    -0.03  -0.02  -0.12    -0.01  -0.02   0.10
    14   6    -0.10   0.13  -0.18     0.07  -0.06   0.13     0.00   0.00  -0.01
    15   6     0.06  -0.18   0.11     0.00   0.13  -0.09     0.03  -0.08   0.00
    16   6     0.02   0.03  -0.17    -0.04  -0.07   0.11     0.01  -0.05  -0.04
    17   6    -0.04  -0.05   0.04     0.02  -0.08   0.02     0.05   0.20  -0.09
    18   6     0.04   0.02   0.05     0.00   0.06   0.00     0.05  -0.10  -0.05
    19   6     0.02  -0.08  -0.12    -0.05  -0.02  -0.09     0.08   0.07   0.16
    20   6     0.10   0.11   0.01     0.04   0.02   0.06    -0.09  -0.09  -0.08
    21   6     0.01   0.04   0.30    -0.03   0.02   0.10     0.01  -0.02   0.08
    22   6    -0.03   0.05  -0.22    -0.03   0.06  -0.09    -0.02  -0.07  -0.03
    23   6    -0.10  -0.21   0.16    -0.01  -0.12   0.07    -0.02  -0.04  -0.02
    24   6     0.17   0.14  -0.24     0.04   0.02  -0.09     0.01  -0.01   0.00
    25   6     0.02   0.01  -0.05     0.01  -0.08  -0.07     0.02  -0.13  -0.14
    26   6     0.01   0.08  -0.03     0.02   0.02   0.04     0.02   0.15   0.19
    27   6    -0.03   0.01  -0.02     0.02   0.01   0.02    -0.03  -0.17  -0.14
    28   6    -0.03   0.02  -0.02    -0.08  -0.13   0.02    -0.01  -0.01  -0.02
    29   6    -0.01   0.02  -0.02     0.09   0.13  -0.01     0.03   0.05   0.01
    30   6     0.02  -0.04  -0.01     0.00  -0.08  -0.16     0.00  -0.02  -0.02
    31   6     0.01  -0.02   0.01     0.03   0.14   0.08     0.05   0.12  -0.01
    32   6     0.04   0.03  -0.02    -0.05   0.11  -0.02     0.02  -0.01  -0.02
    33   6    -0.02  -0.04   0.03     0.01  -0.07  -0.08    -0.02   0.16   0.03
    34   6    -0.05  -0.04  -0.01     0.03   0.06   0.13    -0.02  -0.04  -0.06
    35   6     0.02   0.00  -0.04     0.06  -0.12   0.02    -0.04   0.09   0.00
    36   6     0.00   0.04  -0.09     0.05  -0.01  -0.01     0.00   0.01  -0.03
    37   6     0.01   0.00   0.07     0.03   0.02   0.05    -0.03  -0.03   0.06
    38   6     0.01   0.07  -0.03     0.01   0.00  -0.01     0.00   0.03   0.00
    39   6    -0.01   0.02   0.06     0.04  -0.04  -0.03     0.02  -0.03   0.07
    40   6     0.06   0.00   0.00    -0.04   0.04   0.29     0.01   0.04   0.22
    41   6    -0.01   0.04  -0.04    -0.07  -0.25   0.15    -0.10  -0.17   0.08
    42   6     0.02  -0.05   0.00     0.02   0.06  -0.17    -0.03  -0.01  -0.15
    43   6    -0.06  -0.01  -0.05    -0.03  -0.02  -0.22     0.03   0.03   0.31
    44   6    -0.03  -0.05   0.04     0.03  -0.05   0.11     0.02   0.00  -0.20
    45   6     0.01   0.07  -0.06    -0.02   0.19  -0.12     0.06  -0.27   0.12
    46   6    -0.01   0.03   0.05     0.10  -0.07   0.17    -0.17   0.12  -0.26
    47   6    -0.09  -0.04   0.11    -0.05   0.03   0.01    -0.04  -0.02   0.03
    48   6     0.06   0.04   0.00    -0.09  -0.03   0.00    -0.01   0.03  -0.01
    49   6     0.02   0.03   0.04     0.15   0.07  -0.23     0.13   0.08  -0.15
    50   6     0.12  -0.12  -0.03    -0.07   0.06  -0.02     0.03  -0.03   0.01
    51   6    -0.01   0.03  -0.04     0.00  -0.04   0.05     0.00   0.03   0.03
    52   6    -0.19  -0.12  -0.05    -0.07  -0.04   0.02    -0.01  -0.01   0.00
    53   6     0.05   0.03  -0.06     0.02   0.04  -0.05     0.01   0.00   0.03
    54   6    -0.10   0.07   0.03    -0.09   0.06   0.00     0.01   0.02   0.01
    55   6     0.13  -0.06   0.15    -0.06  -0.01  -0.02     0.08  -0.02   0.05
    56  15     0.00  -0.01   0.02    -0.01   0.01   0.01     0.01   0.02   0.03
    57   8     0.00   0.00   0.00     0.00   0.00   0.00     0.00   0.00   0.00
    58   8     0.00   0.00   0.00     0.00   0.00   0.00     0.00   0.00   0.00
    59   8     0.00  -0.03   0.00     0.00   0.01   0.00     0.00   0.01  -0.02
                     79                     80                     81
                      A                      A                      A
 Frequencies --    760.8984               767.9259               770.0555
 Red. masses --     12.0140                12.0166                12.0109
 Frc consts  --      4.0982                 4.1751                 4.1963
 IR Inten    --      0.6694                 1.2324                 3.0297
  Atom  AN      X      Y      Z        X      Y      Z        X      Y      Z
     1   6     0.01   0.00   0.00     0.08   0.01  -0.02    -0.02   0.05   0.04
     2   6     0.07  -0.06   0.04     0.04  -0.04  -0.06    -0.10  -0.04   0.01
     3   6     0.14  -0.01   0.00    -0.02   0.02  -0.01     0.01   0.02  -0.10
     4   6     0.08   0.05  -0.04     0.07   0.00   0.04     0.05  -0.06  -0.03
     5   6    -0.08   0.25  -0.04     0.05   0.15  -0.04    -0.04   0.15  -0.06
     6   6     0.07  -0.15   0.02     0.05  -0.05  -0.06     0.02  -0.05  -0.03
     7   6     0.02   0.13   0.21    -0.06   0.04   0.12    -0.06   0.06   0.14
     8   6     0.04  -0.06  -0.03     0.02  -0.03   0.05    -0.11  -0.08   0.00
     9   6     0.17  -0.01   0.00     0.09   0.02  -0.02    -0.02   0.10   0.15
    10   6     0.05  -0.14  -0.02    -0.04  -0.10  -0.02     0.00   0.07  -0.11
    11   6    -0.05   0.00   0.01    -0.10   0.01  -0.01     0.03  -0.14   0.16
    12   6     0.07   0.14   0.01    -0.01   0.05   0.08     0.02   0.01  -0.14
    13   6     0.04  -0.05  -0.04     0.05  -0.01  -0.02    -0.07  -0.05   0.06
    14   6     0.03  -0.13   0.04    -0.06  -0.03  -0.09     0.01   0.03   0.02
    15   6    -0.09   0.09  -0.07    -0.04  -0.01  -0.01     0.07  -0.01  -0.04
    16   6     0.04  -0.04  -0.02    -0.03  -0.04  -0.01    -0.03  -0.14  -0.03
    17   6    -0.11  -0.22   0.03     0.02  -0.01  -0.03     0.04   0.20  -0.06
    18   6     0.06   0.04   0.02     0.07  -0.01  -0.01     0.06  -0.09   0.03
    19   6     0.00  -0.12  -0.20    -0.01   0.00   0.00     0.09   0.06   0.17
    20   6     0.08   0.12  -0.03     0.04   0.04   0.02    -0.06  -0.07  -0.06
    21   6     0.05   0.03   0.04     0.07  -0.03   0.04     0.02  -0.05   0.03
    22   6     0.04   0.03   0.02    -0.02  -0.06  -0.05     0.02  -0.13  -0.02
    23   6    -0.10  -0.08   0.07    -0.07   0.00  -0.04    -0.03  -0.02  -0.03
    24   6     0.04   0.12  -0.02    -0.01   0.05   0.04     0.02   0.01  -0.03
    25   6    -0.15  -0.10  -0.01     0.04   0.03   0.02     0.05  -0.05  -0.07
    26   6    -0.18   0.02   0.01     0.03   0.06   0.02    -0.01   0.08   0.00
    27   6    -0.13   0.09  -0.01    -0.04  -0.02  -0.07    -0.05  -0.01  -0.04
    28   6     0.04  -0.01   0.00     0.09   0.40  -0.07     0.00   0.01  -0.05
    29   6     0.06   0.04   0.09    -0.21  -0.22  -0.15     0.02   0.03  -0.01
    30   6    -0.04   0.00   0.01     0.13   0.16   0.28     0.05  -0.01   0.08
    31   6    -0.07   0.15   0.06     0.00  -0.26  -0.06     0.07   0.02   0.02
    32   6     0.05  -0.03   0.00    -0.01  -0.16   0.00     0.00   0.23  -0.08
    33   6    -0.09  -0.10  -0.04    -0.05   0.10   0.02    -0.07  -0.11  -0.01
    34   6    -0.03  -0.01  -0.04     0.00  -0.07  -0.06    -0.09   0.09   0.22
    35   6     0.04  -0.02  -0.07    -0.08   0.10   0.05     0.09  -0.11  -0.09
    36   6    -0.11   0.01  -0.01    -0.10   0.06   0.11     0.05   0.13   0.14
    37   6    -0.05  -0.10   0.01     0.00  -0.03  -0.08     0.05   0.10  -0.16
    38   6     0.07   0.00   0.00     0.05  -0.06   0.08    -0.03  -0.08   0.19
    39   6    -0.03   0.11   0.01    -0.02   0.08  -0.09    -0.03   0.07  -0.16
    40   6    -0.07  -0.02  -0.09    -0.03  -0.03   0.07     0.11  -0.07  -0.11
    41   6     0.09   0.08  -0.11     0.02  -0.12   0.10    -0.05   0.13  -0.15
    42   6    -0.04  -0.03   0.00     0.02  -0.02  -0.05     0.01  -0.20   0.10
    43   6    -0.07   0.04   0.11    -0.09  -0.01  -0.03    -0.07  -0.06  -0.08
    44   6    -0.03   0.04  -0.01    -0.02  -0.11   0.05    -0.05  -0.15   0.07
    45   6     0.08  -0.11   0.12     0.08   0.09  -0.09     0.03   0.06  -0.08
    46   6    -0.04   0.13  -0.01     0.06   0.04   0.10     0.02   0.00   0.06
    47   6    -0.02  -0.03   0.00     0.03   0.01  -0.02    -0.04  -0.01   0.05
    48   6     0.18   0.07   0.06    -0.04  -0.02  -0.01     0.03   0.03  -0.01
    49   6    -0.04  -0.11  -0.01     0.05  -0.03  -0.08    -0.05   0.03   0.12
    50   6    -0.02  -0.02   0.00    -0.15   0.15   0.05     0.10  -0.09  -0.02
    51   6    -0.15   0.00  -0.10     0.11  -0.07   0.09    -0.05   0.05  -0.04
    52   6    -0.03   0.01  -0.01    -0.11  -0.07  -0.02    -0.02  -0.01   0.00
    53   6    -0.13   0.03   0.10     0.07   0.05  -0.03    -0.02   0.01   0.01
    54   6     0.16  -0.09  -0.06     0.02  -0.01  -0.03    -0.03   0.04   0.00
    55   6     0.00   0.03   0.01     0.04  -0.01   0.02     0.01   0.00   0.03
    56  15     0.03   0.00   0.00    -0.03   0.00  -0.01     0.01   0.00  -0.02
    57   8     0.00   0.00   0.00     0.00   0.00   0.00     0.00   0.00   0.00
    58   8     0.00   0.00   0.00     0.00   0.00   0.00     0.00   0.00   0.00
    59   8    -0.01   0.00   0.00     0.01   0.01   0.00     0.00   0.01   0.00
                     82                     83                     84
                      A                      A                      A
 Frequencies --    771.7890               773.8288               776.1857
 Red. masses --     12.0238                12.0118                12.0045
 Frc consts  --      4.2198                 4.2379                 4.2612
 IR Inten    --      3.4053                 7.7045                 8.8682
  Atom  AN      X      Y      Z        X      Y      Z        X      Y      Z
     1   6    -0.01  -0.29   0.10     0.03   0.30  -0.02    -0.03  -0.14  -0.05
     2   6    -0.01   0.20   0.08     0.03  -0.14  -0.04     0.06   0.15   0.05
     3   6    -0.02  -0.21  -0.35     0.01   0.03   0.21     0.00  -0.14  -0.10
     4   6     0.07   0.20   0.10    -0.04  -0.13  -0.03    -0.06   0.14   0.02
     5   6    -0.01  -0.05   0.01    -0.05   0.01  -0.02     0.03  -0.07  -0.01
     6   6     0.01  -0.04  -0.02     0.01  -0.03   0.01    -0.02   0.09   0.01
     7   6    -0.01  -0.03  -0.06     0.07   0.10   0.01     0.04  -0.02  -0.06
     8   6    -0.02  -0.05  -0.03     0.06   0.06  -0.12     0.04   0.04  -0.01
     9   6     0.02   0.10   0.37     0.00  -0.11   0.19    -0.02   0.00   0.04
    10   6    -0.02   0.09  -0.24     0.09   0.02  -0.19     0.00  -0.04   0.06
    11   6    -0.04  -0.24   0.18    -0.03  -0.09   0.12     0.03  -0.02  -0.10
    12   6     0.03   0.11  -0.22    -0.09   0.04  -0.17     0.01  -0.07   0.03
    13   6     0.00   0.02   0.04     0.11   0.07   0.16     0.05   0.04   0.03
    14   6     0.01  -0.01   0.03    -0.05   0.01  -0.11    -0.05   0.00  -0.04
    15   6    -0.03  -0.03   0.05     0.00  -0.18   0.11    -0.01  -0.06   0.01
    16   6    -0.04   0.00   0.08     0.09   0.07  -0.04     0.02   0.03  -0.02
    17   6     0.02  -0.07   0.01     0.05   0.00  -0.02    -0.07  -0.04  -0.01
    18   6     0.03  -0.05  -0.04    -0.04   0.06  -0.12    -0.06   0.05   0.01
    19   6     0.00  -0.04  -0.06    -0.06   0.10   0.01    -0.03  -0.02  -0.07
    20   6     0.00  -0.02   0.00    -0.01  -0.02   0.03     0.01   0.08  -0.02
    21   6     0.03   0.01   0.05    -0.08   0.07   0.15    -0.08   0.06   0.03
    22   6     0.03  -0.03   0.06    -0.09   0.07  -0.05     0.00   0.06  -0.01
    23   6     0.00  -0.02   0.03    -0.04  -0.16   0.10     0.03  -0.09   0.04
    24   6    -0.02   0.00   0.06     0.05   0.02  -0.10     0.06  -0.03  -0.09
    25   6    -0.02   0.09  -0.01    -0.05   0.06   0.05     0.01   0.10  -0.01
    26   6     0.01  -0.05  -0.14    -0.01  -0.17   0.00    -0.02   0.01  -0.04
    27   6     0.04   0.06  -0.03     0.05   0.03   0.06     0.00   0.13   0.01
    28   6    -0.06  -0.01   0.01     0.02  -0.11  -0.03     0.05   0.08  -0.01
    29   6     0.03   0.06  -0.01     0.00   0.01   0.03    -0.05  -0.10  -0.06
    30   6    -0.02   0.02  -0.02    -0.07   0.03  -0.06     0.03   0.08   0.06
    31   6    -0.03   0.01  -0.02    -0.04   0.10  -0.11    -0.01  -0.08  -0.10
    32   6     0.05  -0.13   0.02    -0.04  -0.15  -0.02    -0.04   0.26  -0.03
    33   6     0.03   0.08   0.01     0.04   0.11  -0.08     0.00  -0.20  -0.14
    34   6     0.04  -0.04  -0.10     0.07  -0.01  -0.10    -0.04   0.16   0.16
    35   6    -0.08   0.14   0.04    -0.02   0.03   0.05     0.12  -0.22  -0.13
    36   6    -0.02   0.02   0.00    -0.01  -0.04   0.16     0.03  -0.01   0.27
    37   6    -0.03   0.05   0.04    -0.02   0.02  -0.17     0.01   0.04  -0.16
    38   6     0.02   0.07   0.02     0.00  -0.12   0.10    -0.03  -0.12   0.10
    39   6     0.03   0.06   0.04     0.02   0.04  -0.17     0.00   0.01  -0.16
    40   6    -0.03   0.03   0.03    -0.07   0.08   0.06    -0.03   0.03   0.14
    41   6    -0.05  -0.04   0.04     0.02  -0.10   0.03    -0.03  -0.13   0.12
    42   6    -0.02   0.06  -0.03    -0.05   0.04   0.06     0.00   0.04  -0.03
    43   6     0.01   0.03   0.01     0.06   0.06   0.03     0.07   0.03   0.16
    44   6     0.03   0.03  -0.02     0.05   0.02   0.07     0.01   0.07  -0.05
    45   6     0.06   0.00  -0.01    -0.03  -0.07   0.00    -0.02  -0.19   0.19
    46   6    -0.02   0.07  -0.04     0.01  -0.05   0.02    -0.05   0.02  -0.11
    47   6     0.04   0.00  -0.02    -0.04  -0.02   0.03    -0.01  -0.01  -0.03
    48   6     0.04   0.01   0.00     0.06   0.04   0.03    -0.05  -0.05  -0.03
    49   6     0.05   0.05  -0.07     0.00  -0.05   0.00     0.03   0.02  -0.07
    50   6     0.05  -0.03  -0.01    -0.01  -0.01   0.00    -0.07   0.07   0.04
    51   6     0.07  -0.03   0.04    -0.07   0.01  -0.06     0.04  -0.03   0.06
    52   6    -0.11  -0.06  -0.03    -0.02  -0.03  -0.01     0.14   0.11   0.06
    53   6    -0.03   0.00   0.01     0.10   0.01  -0.07    -0.10  -0.04   0.09
    54   6    -0.04   0.02   0.00    -0.05   0.04   0.04     0.04  -0.04  -0.04
    55   6    -0.03   0.01  -0.01     0.05  -0.02   0.04    -0.01  -0.01  -0.03
    56  15    -0.01  -0.03   0.00     0.00   0.01  -0.02     0.01  -0.01   0.00
    57   8     0.00   0.00   0.00     0.00   0.00   0.00     0.00   0.00   0.00
    58   8     0.00   0.00   0.00     0.00   0.00   0.00     0.00   0.00   0.00
    59   8     0.00  -0.05   0.02     0.00   0.02   0.00     0.00  -0.01   0.02
                     85                     86                     87
                      A                      A                      A
 Frequencies --    779.4316               800.7345               804.8697
 Red. masses --     12.1698                12.0435                12.0041
 Frc consts  --      4.3560                 4.5497                 4.5817
 IR Inten    --      2.7335                30.6895                 0.4065
  Atom  AN      X      Y      Z        X      Y      Z        X      Y      Z
     1   6     0.03   0.01   0.00     0.02   0.14  -0.04     0.20  -0.03   0.00
     2   6    -0.05   0.05   0.00    -0.03  -0.07  -0.07     0.10  -0.04  -0.05
     3   6    -0.09   0.01   0.00     0.03   0.16   0.18     0.11  -0.01  -0.01
     4   6    -0.05  -0.05   0.00     0.02  -0.08  -0.08     0.09   0.03   0.06
     5   6     0.04   0.06   0.04    -0.05   0.07  -0.01    -0.03   0.11   0.04
     6   6     0.01   0.03   0.05     0.03  -0.11  -0.04    -0.16  -0.02  -0.06
     7   6    -0.01  -0.09   0.06    -0.05   0.04   0.06    -0.11   0.08   0.05
     8   6    -0.05  -0.06   0.10    -0.03  -0.03  -0.04     0.03  -0.06   0.03
     9   6     0.04  -0.01   0.02    -0.01   0.03   0.14    -0.18   0.02   0.02
    10   6     0.08   0.02   0.01    -0.02   0.00  -0.05    -0.11   0.07  -0.08
    11   6     0.18  -0.02   0.01     0.00  -0.08   0.06    -0.07  -0.01   0.01
    12   6     0.07  -0.02  -0.04     0.02  -0.01  -0.05    -0.13  -0.04   0.06
    13   6    -0.14  -0.04  -0.24    -0.04   0.01   0.07     0.04  -0.11   0.01
    14   6    -0.02   0.08   0.06    -0.01   0.02   0.00     0.13   0.04  -0.10
    15   6     0.06   0.22  -0.13    -0.01  -0.07   0.06     0.12   0.05   0.01
    16   6     0.01  -0.08   0.04    -0.04  -0.03  -0.05    -0.07  -0.06  -0.02
    17   6     0.03  -0.06  -0.04     0.04   0.05   0.00    -0.07  -0.08  -0.03
    18   6    -0.04   0.07  -0.11     0.02  -0.03  -0.03     0.02   0.05  -0.03
    19   6     0.00   0.10  -0.06     0.05   0.02   0.04    -0.15  -0.05  -0.03
    20   6     0.01  -0.04  -0.05    -0.06  -0.09  -0.04    -0.14   0.08   0.08
    21   6    -0.13   0.07   0.26     0.03   0.01   0.06     0.03   0.10  -0.03
    22   6     0.02   0.08  -0.04     0.03  -0.01  -0.04    -0.08   0.07   0.03
    23   6     0.02  -0.24   0.14     0.02  -0.07   0.07     0.09  -0.04  -0.03
    24   6    -0.02  -0.07  -0.07     0.03   0.01   0.00     0.13  -0.04   0.06
    25   6     0.09  -0.10   0.14     0.01   0.21   0.12     0.13   0.04  -0.02
    26   6     0.02  -0.01   0.00    -0.01  -0.10  -0.21     0.14  -0.01   0.00
    27   6     0.11   0.08  -0.13     0.03   0.21   0.12     0.10  -0.06   0.02
    28   6     0.02   0.09   0.02     0.02   0.19  -0.05    -0.07   0.02  -0.07
    29   6    -0.02  -0.08  -0.01    -0.02   0.01   0.01    -0.12   0.09   0.00
    30   6     0.06  -0.08  -0.02     0.00   0.08   0.13    -0.01  -0.07   0.08
    31   6     0.08  -0.15   0.17    -0.04  -0.16  -0.06     0.08   0.00   0.04
    32   6     0.01  -0.12  -0.02     0.01   0.21  -0.04    -0.10  -0.04   0.07
    33   6     0.10   0.15  -0.18     0.01  -0.20  -0.07     0.06   0.00  -0.03
    34   6     0.08   0.06   0.00     0.01   0.09   0.13    -0.03   0.05  -0.11
    35   6    -0.02   0.10   0.02     0.03  -0.03   0.00    -0.13  -0.10  -0.02
    36   6     0.00   0.00   0.00     0.00  -0.04  -0.21    -0.08   0.01  -0.01
    37   6     0.00   0.08   0.00    -0.06  -0.12   0.23    -0.06   0.01   0.03
    38   6    -0.12   0.01   0.00     0.00   0.14  -0.24    -0.15   0.02  -0.01
    39   6    -0.01  -0.07   0.00     0.03  -0.13   0.23    -0.08   0.01   0.00
    40   6     0.06  -0.12  -0.15    -0.04   0.00   0.00     0.15   0.01   0.02
    41   6     0.03   0.13  -0.07    -0.04  -0.03  -0.01     0.07  -0.02  -0.08
    42   6     0.03  -0.04   0.03    -0.05   0.00  -0.11     0.00  -0.10   0.01
    43   6     0.09   0.11   0.14     0.05   0.00  -0.01     0.12  -0.03   0.00
    44   6     0.04   0.04  -0.02     0.05   0.02  -0.11    -0.01   0.11  -0.01
    45   6     0.01  -0.13   0.07     0.03  -0.04   0.01     0.04   0.00   0.10
    46   6    -0.03   0.00  -0.02    -0.02   0.01  -0.07     0.14   0.01  -0.09
    47   6     0.01   0.07   0.02     0.08   0.01  -0.03    -0.02  -0.09   0.17
    48   6    -0.09  -0.09   0.06     0.08   0.02   0.03    -0.07   0.13   0.02
    49   6    -0.03   0.01   0.03     0.03   0.00  -0.06     0.13  -0.04   0.13
    50   6     0.01   0.03   0.00     0.03  -0.03  -0.02    -0.09  -0.13  -0.06
    51   6    -0.09  -0.01   0.00     0.09  -0.04   0.03     0.02   0.07  -0.14
    52   6    -0.01  -0.05   0.00    -0.03   0.00  -0.01    -0.03   0.16   0.06
    53   6    -0.08   0.03  -0.01    -0.09  -0.03   0.04     0.06  -0.06   0.12
    54   6    -0.09   0.11  -0.05    -0.07   0.03   0.03    -0.04  -0.14  -0.03
    55   6     0.01  -0.07  -0.01    -0.08   0.03  -0.04     0.04   0.08  -0.14
    56  15    -0.09   0.01   0.00     0.00  -0.04   0.00    -0.01   0.00   0.00
    57   8     0.00   0.00   0.00     0.00   0.00   0.00     0.00   0.00   0.00
    58   8     0.00   0.00   0.00     0.00   0.00   0.00     0.00   0.00   0.00
    59   8     0.00   0.00   0.00    -0.01  -0.06   0.02     0.00   0.00   0.00
                     88                     89                     90
                      A                      A                      A
 Frequencies --    805.6804               809.5212               824.7924
 Red. masses --     12.0037                12.0028                12.2427
 Frc consts  --      4.5908                 4.6344                 4.9070
 IR Inten    --      1.9717                 0.7547                 1.9803
  Atom  AN      X      Y      Z        X      Y      Z        X      Y      Z
     1   6     0.03   0.05  -0.02    -0.05   0.00   0.00     0.00   0.00   0.23
     2   6    -0.03  -0.02   0.00    -0.04   0.03   0.07    -0.06  -0.04   0.14
     3   6     0.01  -0.02   0.04     0.14  -0.02  -0.01    -0.01  -0.18  -0.13
     4   6     0.05  -0.02   0.01    -0.05  -0.02  -0.06     0.05  -0.05   0.13
     5   6    -0.09  -0.09   0.00    -0.10   0.09  -0.13    -0.14   0.01  -0.03
     6   6    -0.01  -0.10  -0.04    -0.01   0.03   0.05     0.01  -0.05   0.17
     7   6    -0.09  -0.04  -0.08     0.06   0.08   0.16     0.14  -0.03   0.05
     8   6    -0.05   0.04   0.01    -0.07   0.02  -0.13    -0.05   0.04  -0.09
     9   6    -0.03  -0.05  -0.17    -0.18   0.01   0.00    -0.01  -0.10  -0.13
    10   6    -0.06  -0.03   0.09     0.04   0.06   0.06     0.11  -0.04  -0.02
    11   6     0.00   0.12  -0.11     0.14  -0.01   0.00     0.02   0.27   0.02
    12   6     0.03  -0.05   0.10     0.03  -0.07  -0.06    -0.11  -0.02  -0.02
    13   6    -0.07   0.01   0.08    -0.10   0.01   0.12    -0.05   0.06   0.03
    14   6     0.04  -0.06   0.11     0.00   0.05   0.05    -0.03   0.07   0.02
    15   6    -0.09  -0.05   0.04     0.12  -0.10  -0.09     0.11   0.03  -0.08
    16   6    -0.06   0.02  -0.02     0.03  -0.18  -0.09     0.09  -0.17  -0.06
    17   6     0.06  -0.13   0.00    -0.11  -0.07   0.13     0.14  -0.01  -0.03
    18   6     0.06   0.05   0.01    -0.07  -0.01   0.13     0.05   0.03  -0.09
    19   6     0.05  -0.08  -0.09     0.04  -0.08  -0.16    -0.14  -0.01   0.05
    20   6    -0.04  -0.08  -0.02    -0.01  -0.02  -0.04    -0.02  -0.05   0.17
    21   6     0.08   0.02   0.07    -0.10   0.01  -0.13     0.06   0.05   0.03
    22   6     0.04   0.03  -0.01     0.06   0.17   0.09    -0.11  -0.15  -0.06
    23   6     0.11  -0.07   0.03     0.13   0.09   0.08    -0.10   0.04  -0.08
    24   6    -0.01  -0.07   0.13    -0.01  -0.05  -0.05     0.04   0.07   0.02
    25   6    -0.07  -0.05  -0.02     0.00  -0.01   0.09     0.01  -0.01   0.13
    26   6     0.02   0.01   0.08    -0.16   0.01   0.01    -0.01  -0.09   0.02
    27   6     0.09  -0.07  -0.02     0.00  -0.01  -0.10    -0.02  -0.01   0.13
    28   6    -0.08   0.09  -0.01     0.13   0.09  -0.12     0.02   0.04  -0.07
    29   6     0.04   0.12   0.08     0.05  -0.02   0.02     0.02  -0.02  -0.04
    30   6    -0.10   0.06   0.07     0.03   0.10   0.13     0.06   0.05  -0.01
    31   6    -0.08   0.04   0.00     0.05  -0.02  -0.12     0.03  -0.06   0.00
    32   6     0.07   0.06   0.02     0.11  -0.14   0.12    -0.01   0.05  -0.08
    33   6     0.10   0.03   0.00     0.05   0.03   0.12    -0.04  -0.06   0.00
    34   6     0.10   0.06   0.03     0.01  -0.11  -0.15    -0.05   0.06   0.00
    35   6    -0.06   0.11   0.07     0.05   0.02  -0.02    -0.01  -0.02  -0.05
    36   6    -0.01   0.00   0.18     0.22  -0.02   0.00     0.00  -0.04  -0.14
    37   6    -0.07   0.04  -0.16     0.01   0.05   0.03    -0.06   0.18   0.04
    38   6    -0.03  -0.08   0.14    -0.09   0.01   0.00     0.01   0.11   0.11
    39   6     0.05   0.03  -0.16     0.00  -0.04  -0.03     0.09   0.17   0.04
    40   6    -0.09   0.01  -0.08     0.05  -0.04   0.14    -0.04  -0.03  -0.03
    41   6    -0.09   0.08  -0.07    -0.13  -0.08  -0.06    -0.04  -0.07  -0.02
    42   6    -0.09  -0.03   0.04    -0.05  -0.15  -0.08    -0.07   0.10   0.01
    43   6     0.13  -0.01  -0.08     0.05   0.03  -0.13     0.04  -0.04  -0.03
    44   6     0.08  -0.01   0.04    -0.03   0.15   0.09     0.08   0.09   0.01
    45   6     0.11   0.07  -0.05    -0.12   0.10   0.06     0.03  -0.08  -0.02
    46   6     0.00   0.04  -0.14    -0.05  -0.02   0.01     0.01   0.00  -0.04
    47   6     0.18   0.00  -0.09    -0.01   0.02  -0.04     0.07   0.13   0.00
    48   6     0.18   0.07   0.04    -0.01  -0.07  -0.01    -0.03  -0.10   0.13
    49   6     0.04   0.04  -0.12    -0.04   0.03   0.00    -0.01   0.00  -0.04
    50   6     0.14  -0.11  -0.02     0.01   0.00  -0.02     0.03   0.03  -0.03
    51   6     0.16  -0.05   0.07    -0.02  -0.02  -0.01    -0.09  -0.08  -0.04
    52   6    -0.17  -0.05  -0.01     0.01   0.00   0.02    -0.02   0.04  -0.03
    53   6    -0.15  -0.04   0.10    -0.01   0.03   0.00     0.07  -0.09  -0.03
    54   6    -0.18   0.07   0.03     0.01   0.07   0.01     0.02  -0.10   0.13
    55   6    -0.18   0.05  -0.13     0.00  -0.02   0.05    -0.05   0.14   0.00
    56  15     0.00   0.01  -0.01    -0.01   0.00   0.00     0.00  -0.02  -0.11
    57   8     0.00   0.00   0.00     0.00   0.00   0.00     0.00   0.00   0.00
    58   8     0.00   0.00   0.00     0.00   0.00   0.00     0.00   0.00   0.00
    59   8     0.00   0.02   0.00     0.00   0.00   0.00     0.00   0.02   0.00
                     91                     92                     93
                      A                      A                      A
 Frequencies --    828.9532               844.3427               862.8059
 Red. masses --     12.0132                12.0281                12.1949
 Frc consts  --      4.8637                 5.0522                 5.3488
 IR Inten    --     10.0753                 8.2547                 0.0690
  Atom  AN      X      Y      Z        X      Y      Z        X      Y      Z
     1   6    -0.18   0.01   0.00     0.01   0.12  -0.03    -0.01  -0.13   0.09
     2   6     0.01  -0.04   0.04     0.02  -0.07   0.17    -0.09   0.01  -0.06
     3   6    -0.03   0.00   0.00    -0.01  -0.07  -0.05     0.01   0.08  -0.13
     4   6     0.01   0.04  -0.05    -0.03  -0.06   0.18     0.09   0.00  -0.06
     5   6     0.06   0.00   0.00     0.03   0.11  -0.02     0.04  -0.03  -0.07
     6   6    -0.01   0.10   0.07    -0.02   0.01   0.04     0.06   0.02  -0.09
     7   6     0.18   0.06   0.02     0.00  -0.03  -0.07    -0.09   0.01   0.00
     8   6     0.06   0.02  -0.09     0.02  -0.10   0.21    -0.09   0.01   0.00
     9   6    -0.11   0.01   0.00    -0.01  -0.12   0.06    -0.01  -0.12  -0.10
    10   6     0.01  -0.02   0.01     0.03  -0.15  -0.05     0.11   0.13   0.02
    11   6    -0.14   0.01   0.00     0.00   0.07  -0.13     0.00   0.06   0.08
    12   6     0.02   0.02  -0.01    -0.05  -0.14  -0.05    -0.09   0.14   0.02
    13   6     0.14   0.02  -0.05     0.13  -0.05   0.02     0.05   0.01  -0.10
    14   6     0.02   0.06  -0.11    -0.03  -0.16  -0.10    -0.05   0.06  -0.01
    15   6     0.13   0.00  -0.01    -0.10   0.03  -0.07     0.02  -0.08   0.00
    16   6     0.07   0.03   0.01     0.04  -0.01  -0.01     0.12   0.16   0.08
    17   6     0.06  -0.02   0.00    -0.01   0.11  -0.02    -0.05  -0.03  -0.07
    18   6     0.05  -0.03   0.08    -0.04  -0.09   0.21     0.09  -0.01   0.00
    19   6     0.17  -0.09  -0.02     0.00  -0.03  -0.07     0.09  -0.01   0.00
    20   6    -0.02  -0.10  -0.07     0.02   0.00   0.04    -0.05   0.03  -0.09
    21   6     0.14  -0.05   0.05    -0.13  -0.03   0.02    -0.05   0.02  -0.10
    22   6     0.06  -0.04  -0.01    -0.04  -0.01  -0.01    -0.09   0.18   0.08
    23   6     0.13  -0.02   0.01     0.10   0.01  -0.07    -0.03  -0.08   0.00
    24   6     0.01  -0.06   0.11     0.00  -0.17  -0.10     0.05   0.05  -0.01
    25   6     0.02  -0.05   0.08    -0.03   0.12  -0.10     0.01  -0.05   0.20
    26   6    -0.12   0.01   0.00     0.00   0.00   0.10    -0.02  -0.19   0.02
    27   6     0.02   0.05  -0.07     0.04   0.11  -0.10    -0.02  -0.05   0.20
    28   6     0.13  -0.13  -0.01     0.03  -0.06   0.01     0.19   0.00   0.02
    29   6    -0.06  -0.13  -0.05     0.02   0.01   0.03     0.00  -0.14   0.17
    30   6     0.05  -0.03  -0.10    -0.03   0.05   0.08    -0.09  -0.02  -0.04
    31   6     0.05   0.04  -0.02    -0.02   0.07  -0.20     0.03  -0.03  -0.02
    32   6     0.15   0.11   0.01    -0.04  -0.05   0.01    -0.19   0.03   0.02
    33   6     0.04  -0.05   0.02     0.03   0.06  -0.20    -0.04  -0.03  -0.02
    34   6     0.06   0.02   0.10     0.04   0.04   0.09     0.09  -0.04  -0.04
    35   6    -0.04   0.14   0.05    -0.02   0.01   0.03    -0.02  -0.14   0.17
    36   6    -0.14   0.01   0.00     0.00  -0.01  -0.17     0.01   0.13   0.04
    37   6    -0.02  -0.03  -0.01    -0.04   0.11   0.07    -0.03  -0.02   0.02
    38   6    -0.03   0.00   0.00     0.01   0.14   0.06     0.00   0.02   0.03
    39   6    -0.02   0.03   0.01     0.05   0.10   0.07     0.03  -0.03   0.02
    40   6     0.07   0.04   0.08     0.12   0.02  -0.05     0.02  -0.01   0.04
    41   6     0.16  -0.11   0.06    -0.13   0.04   0.01    -0.10   0.06  -0.03
    42   6     0.02   0.05   0.01    -0.04   0.00   0.00    -0.06  -0.16  -0.10
    43   6     0.07  -0.06  -0.08    -0.11   0.04  -0.05    -0.02   0.00   0.04
    44   6     0.01  -0.06  -0.01     0.04  -0.01  -0.01     0.03  -0.17  -0.10
    45   6     0.17   0.09  -0.06     0.14   0.02   0.01     0.11   0.04  -0.03
    46   6    -0.01   0.08  -0.13     0.00   0.16   0.06     0.02   0.08  -0.02
    47   6    -0.16   0.00   0.10     0.03  -0.10  -0.05     0.03  -0.03  -0.06
    48   6    -0.17  -0.06  -0.01     0.02   0.03  -0.10    -0.05  -0.05  -0.02
    49   6    -0.03  -0.08   0.13     0.02   0.16   0.06    -0.01   0.08  -0.02
    50   6    -0.15   0.11   0.01    -0.04  -0.06   0.16     0.06  -0.03   0.13
    51   6    -0.17   0.06  -0.12    -0.04   0.06   0.01    -0.07   0.16   0.08
    52   6    -0.16  -0.08  -0.01     0.03  -0.07   0.16    -0.06  -0.02   0.13
    53   6    -0.17  -0.03   0.12     0.04   0.05   0.01     0.10   0.15   0.08
    54   6    -0.16   0.08   0.01    -0.02   0.04  -0.09     0.04  -0.06  -0.02
    55   6    -0.16   0.03  -0.10    -0.05  -0.09  -0.05    -0.04  -0.03  -0.06
    56  15    -0.03   0.00   0.00     0.00  -0.03   0.00     0.00  -0.01  -0.10
    57   8     0.00   0.00   0.00     0.00   0.00   0.00     0.00   0.00   0.00
    58   8     0.00   0.00   0.00     0.00   0.00   0.00     0.00   0.00   0.00
    59   8     0.00   0.00   0.00     0.00  -0.05   0.01     0.00   0.05  -0.01
                     94                     95                     96
                      A                      A                      A
 Frequencies --    871.2372               884.5588               894.1733
 Red. masses --     12.1551                12.0039                12.0222
 Frc consts  --      5.4360                 5.5338                 5.6634
 IR Inten    --     12.9615                 9.0656                 8.9129
  Atom  AN      X      Y      Z        X      Y      Z        X      Y      Z
     1   6    -0.09   0.01   0.00     0.01   0.11  -0.01     0.00   0.00  -0.14
     2   6     0.02  -0.05   0.11    -0.10  -0.01   0.05     0.04   0.05  -0.05
     3   6     0.22  -0.02   0.00     0.00  -0.01   0.05     0.00   0.03   0.10
     4   6     0.03   0.05  -0.11     0.10  -0.03   0.05    -0.03   0.05  -0.05
     5   6    -0.21  -0.09   0.02    -0.14  -0.09   0.02    -0.04   0.02   0.08
     6   6    -0.01  -0.15   0.06     0.05  -0.14  -0.05    -0.02  -0.11   0.07
     7   6     0.04   0.04  -0.05    -0.12  -0.04  -0.09    -0.06  -0.04  -0.09
     8   6     0.00   0.07  -0.17    -0.14  -0.01   0.01     0.01  -0.04   0.04
     9   6    -0.05   0.00   0.00    -0.01  -0.07   0.04     0.01   0.09   0.11
    10   6     0.02   0.04   0.01    -0.05  -0.08  -0.03     0.03  -0.05   0.00
    11   6     0.04   0.00   0.00     0.00   0.04  -0.09    -0.01  -0.13  -0.05
    12   6     0.01  -0.04  -0.01     0.04  -0.09  -0.03    -0.03  -0.05   0.00
    13   6    -0.09   0.05  -0.01    -0.04   0.02   0.00     0.11  -0.06  -0.11
    14   6     0.05   0.12   0.08     0.03   0.03   0.08    -0.01   0.10  -0.12
    15   6     0.05  -0.01   0.05    -0.08  -0.04   0.06     0.12   0.09   0.01
    16   6     0.01  -0.01  -0.01    -0.06   0.04   0.01     0.07   0.02  -0.01
    17   6    -0.19   0.12  -0.02     0.13  -0.11   0.02     0.04   0.01   0.08
    18   6     0.00  -0.07   0.18     0.13  -0.03   0.01    -0.02  -0.03   0.04
    19   6     0.04  -0.05   0.05     0.11  -0.06  -0.09     0.05  -0.05  -0.09
    20   6     0.01   0.14  -0.06    -0.08  -0.13  -0.05     0.01  -0.11   0.07
    21   6    -0.10  -0.04   0.01     0.04   0.02   0.00    -0.12  -0.04  -0.11
    22   6     0.01   0.01   0.01     0.06   0.03   0.01    -0.07   0.03  -0.01
    23   6     0.06   0.00  -0.05     0.08  -0.05   0.06    -0.10   0.11   0.01
    24   6     0.03  -0.13  -0.08    -0.03   0.03   0.08     0.02   0.10  -0.12
    25   6     0.11  -0.09   0.09     0.12   0.02   0.02     0.10   0.01  -0.11
    26   6     0.11  -0.01   0.00     0.00  -0.03   0.03     0.01   0.15  -0.02
    27   6     0.12   0.07  -0.09    -0.12   0.03   0.02    -0.10   0.03  -0.11
    28   6    -0.06   0.01  -0.05     0.10  -0.15   0.00    -0.01   0.03   0.00
    29   6    -0.08   0.03  -0.03    -0.09  -0.07  -0.12    -0.08  -0.04   0.05
    30   6    -0.01  -0.02  -0.06     0.10  -0.02  -0.04     0.06  -0.10  -0.03
    31   6     0.07  -0.06   0.10     0.14  -0.01  -0.09     0.09  -0.04   0.09
    32   6    -0.07  -0.01   0.05    -0.12  -0.13  -0.01     0.01   0.03   0.00
    33   6     0.08   0.05  -0.11    -0.14   0.01  -0.08    -0.10  -0.02   0.09
    34   6     0.00   0.02   0.07    -0.11   0.00  -0.04    -0.07  -0.09  -0.03
    35   6    -0.08  -0.02   0.03     0.08  -0.08  -0.12     0.07  -0.06   0.04
    36   6    -0.09   0.01   0.00     0.00  -0.05   0.01     0.00  -0.06   0.09
    37   6    -0.04  -0.13  -0.02     0.05  -0.01   0.00    -0.12  -0.04  -0.05
    38   6     0.22  -0.02   0.00    -0.01  -0.05  -0.06     0.00  -0.03   0.01
    39   6    -0.02   0.13   0.02    -0.05  -0.01   0.00     0.12  -0.06  -0.05
    40   6    -0.20   0.08  -0.02     0.05   0.03  -0.05    -0.14   0.05  -0.10
    41   6     0.05  -0.08   0.01     0.03  -0.07   0.10    -0.08   0.03  -0.03
    42   6    -0.04   0.13   0.03     0.06   0.11   0.05    -0.15   0.07   0.02
    43   6    -0.21  -0.04   0.02    -0.04   0.04  -0.05     0.15   0.03  -0.10
    44   6    -0.06  -0.12  -0.03    -0.04   0.12   0.06     0.16   0.04   0.02
    45   6     0.06   0.07  -0.01    -0.04  -0.07   0.10     0.08   0.02  -0.03
    46   6     0.03   0.09   0.08     0.04   0.11   0.10    -0.10   0.05  -0.09
    47   6     0.10   0.15   0.04    -0.04   0.19   0.07     0.18   0.05   0.06
    48   6    -0.03   0.02   0.16    -0.16   0.05  -0.08    -0.08  -0.02   0.20
    49   6     0.02  -0.09  -0.07    -0.02   0.12   0.10     0.11   0.04  -0.09
    50   6     0.08  -0.03  -0.11     0.18  -0.01  -0.06     0.02  -0.10   0.13
    51   6     0.05  -0.03  -0.03     0.10   0.14   0.07    -0.12   0.08  -0.03
    52   6     0.08   0.01   0.11    -0.18   0.02  -0.06    -0.03  -0.10   0.13
    53   6     0.05   0.03   0.03    -0.08   0.16   0.07     0.13   0.06  -0.03
    54   6    -0.03  -0.01  -0.16     0.17   0.03  -0.08     0.08  -0.04   0.20
    55   6     0.08  -0.16  -0.04     0.07   0.19   0.07    -0.17   0.08   0.06
    56  15    -0.09   0.01   0.00     0.00   0.01  -0.01     0.00   0.00   0.03
    57   8     0.00   0.00   0.00     0.00   0.00   0.00     0.00   0.00   0.00
    58   8     0.00   0.00   0.00     0.00   0.00   0.00     0.00   0.00   0.00
    59   8     0.01   0.00   0.00     0.00   0.02   0.00     0.00  -0.02   0.01
                     97                     98                     99
                      A                      A                      A
 Frequencies --    918.4340               928.7077               941.6156
 Red. masses --     12.0918                12.1674                12.0054
 Frc consts  --      6.0095                 6.1831                 6.2715
 IR Inten    --     10.9817                 2.8889                 1.3439
  Atom  AN      X      Y      Z        X      Y      Z        X      Y      Z
     1   6     0.10  -0.01   0.00     0.00  -0.01   0.01     0.02   0.00   0.00
     2   6     0.02   0.03  -0.08    -0.11   0.01  -0.06    -0.01   0.03  -0.08
     3   6     0.07  -0.01   0.00     0.01   0.09   0.00    -0.07   0.01   0.00
     4   6     0.01  -0.03   0.08     0.11   0.00  -0.06    -0.01  -0.03   0.08
     5   6    -0.05  -0.06   0.01    -0.02   0.04  -0.09     0.05   0.05   0.01
     6   6     0.01  -0.06  -0.12     0.11   0.00   0.07     0.00  -0.04   0.14
     7   6    -0.16   0.04  -0.05    -0.05  -0.11   0.07     0.00  -0.03  -0.03
     8   6    -0.02   0.01  -0.03    -0.13   0.02   0.05     0.01  -0.01   0.02
     9   6     0.09  -0.01   0.00     0.00   0.01   0.05    -0.21   0.02   0.00
    10   6     0.00  -0.15  -0.05     0.11  -0.05  -0.02    -0.04   0.02  -0.01
    11   6    -0.16   0.01   0.00     0.00   0.00   0.02    -0.14   0.01   0.00
    12   6     0.03   0.15   0.06    -0.11  -0.03  -0.02    -0.04  -0.02   0.01
    13   6     0.12   0.02  -0.08     0.07   0.11   0.01     0.19  -0.05  -0.03
    14   6     0.02   0.03   0.00    -0.12   0.00   0.00    -0.02   0.03  -0.15
    15   6    -0.08  -0.03   0.07     0.04  -0.06  -0.08     0.21   0.04  -0.05
    16   6     0.05   0.16   0.06     0.13  -0.06   0.00     0.04  -0.05  -0.01
    17   6    -0.04   0.07  -0.01     0.02   0.04  -0.09     0.04  -0.06  -0.01
    18   6    -0.02  -0.01   0.02     0.13   0.00   0.05     0.01   0.01  -0.02
    19   6    -0.17  -0.01   0.05     0.03  -0.12   0.07     0.01   0.03   0.03
    20   6     0.02   0.05   0.12    -0.11   0.02   0.08     0.00   0.04  -0.14
    21   6     0.11  -0.04   0.08    -0.06   0.12   0.01     0.19   0.02   0.03
    22   6     0.02  -0.17  -0.06    -0.14  -0.04   0.00     0.05   0.04   0.01
    23   6    -0.07   0.05  -0.06    -0.05  -0.05  -0.08     0.20  -0.08   0.04
    24   6     0.02  -0.03   0.00     0.12  -0.02   0.00    -0.02  -0.03   0.15
    25   6     0.05  -0.16   0.22    -0.10   0.08  -0.13     0.00   0.07  -0.10
    26   6    -0.11   0.01   0.00     0.00   0.07   0.02     0.02   0.00   0.00
    27   6     0.07   0.15  -0.22     0.11   0.07  -0.14    -0.01  -0.07   0.10
    28   6     0.19  -0.05  -0.04    -0.07  -0.02   0.17    -0.06   0.03  -0.01
    29   6    -0.06  -0.12   0.15     0.08  -0.06  -0.06     0.01  -0.02   0.08
    30   6    -0.08  -0.02  -0.06     0.05   0.06  -0.11     0.04  -0.02   0.00
    31   6     0.09   0.01  -0.01    -0.14  -0.01  -0.01     0.00   0.02  -0.05
    32   6     0.20   0.02   0.04     0.07  -0.03   0.17    -0.06  -0.02   0.02
    33   6     0.09  -0.03   0.01     0.14  -0.03  -0.02     0.00  -0.02   0.05
    34   6    -0.08   0.03   0.06    -0.04   0.07  -0.11     0.04   0.01   0.00
    35   6    -0.04   0.13  -0.15    -0.09  -0.04  -0.06     0.01   0.02  -0.08
    36   6     0.17  -0.01   0.00     0.00   0.04   0.06     0.14  -0.01   0.00
    37   6     0.00   0.01   0.01     0.11  -0.11   0.00     0.03   0.01   0.00
    38   6    -0.01   0.00   0.00    -0.01  -0.11  -0.12     0.16  -0.01   0.00
    39   6     0.00  -0.01  -0.01    -0.13  -0.09   0.00     0.02  -0.01   0.00
    40   6    -0.01   0.04   0.03    -0.06  -0.12  -0.07    -0.18   0.01  -0.07
    41   6    -0.11  -0.01  -0.05     0.04   0.13   0.11    -0.19   0.05  -0.02
    42   6    -0.06  -0.13  -0.05     0.13   0.07   0.01    -0.05   0.06   0.02
    43   6    -0.02  -0.03  -0.03     0.04  -0.13  -0.08    -0.17   0.01   0.07
    44   6    -0.03   0.14   0.05    -0.12   0.09   0.01    -0.06  -0.05  -0.02
    45   6    -0.11   0.02   0.05    -0.01   0.13   0.11    -0.20  -0.02   0.03
    46   6     0.00  -0.08   0.00     0.08   0.03  -0.08     0.03  -0.05   0.11
    47   6     0.06   0.02  -0.01    -0.03   0.08  -0.08     0.15  -0.01  -0.03
    48   6    -0.08   0.02   0.01     0.05  -0.11   0.00     0.00  -0.09   0.20
    49   6     0.01   0.08   0.01    -0.08   0.05  -0.08     0.04   0.05  -0.12
    50   6     0.08  -0.08   0.07     0.09   0.08   0.08    -0.03  -0.07   0.21
    51   6     0.01   0.20   0.05    -0.11  -0.05   0.09    -0.17   0.01  -0.06
    52   6     0.09   0.06  -0.07    -0.07   0.09   0.08    -0.03   0.08  -0.21
    53   6    -0.03  -0.20  -0.06     0.11  -0.07   0.09    -0.16   0.02   0.06
    54   6    -0.08   0.00  -0.01    -0.07  -0.10   0.01     0.01   0.09  -0.20
    55   6     0.05  -0.03   0.01     0.04   0.07  -0.08     0.15  -0.01   0.03
    56  15    -0.07   0.01   0.00     0.00   0.02   0.09     0.02   0.00   0.00
    57   8     0.00   0.00   0.00     0.00   0.00   0.00     0.00   0.00   0.00
    58   8     0.00   0.00   0.00     0.00   0.00   0.00     0.00   0.00   0.00
    59   8     0.00   0.00   0.00     0.00  -0.03   0.01     0.00   0.00   0.00
                    100                    101                    102
                      A                      A                      A
 Frequencies --    950.9924               986.8592              1003.0725
 Red. masses --     12.0030                12.1207                12.0159
 Frc consts  --      6.3958                 6.9549                 7.1231
 IR Inten    --      0.4229                13.9387                 0.3433
  Atom  AN      X      Y      Z        X      Y      Z        X      Y      Z
     1   6    -0.19   0.02   0.00    -0.06   0.01   0.00    -0.01  -0.09   0.03
     2   6    -0.03   0.01   0.00    -0.01   0.01   0.01     0.00   0.03  -0.11
     3   6    -0.04   0.00   0.00    -0.18   0.02   0.00     0.01   0.11  -0.06
     4   6    -0.03  -0.01   0.00    -0.01  -0.01  -0.01     0.00   0.03  -0.11
     5   6     0.13  -0.06  -0.02     0.12   0.04   0.03     0.11   0.05   0.00
     6   6     0.00   0.13  -0.09    -0.02   0.01   0.10    -0.02  -0.06   0.16
     7   6     0.14   0.08   0.07     0.09   0.01  -0.07    -0.05   0.00  -0.08
     8   6     0.04   0.06  -0.16     0.04  -0.06   0.09     0.02  -0.03   0.07
     9   6     0.06   0.00   0.00    -0.04   0.00   0.00     0.00   0.03  -0.07
    10   6     0.00   0.05   0.01     0.04  -0.03   0.00     0.01   0.13   0.04
    11   6    -0.07   0.01   0.00     0.09  -0.01   0.00     0.00   0.01   0.09
    12   6    -0.01  -0.05  -0.01     0.04   0.02   0.00     0.01   0.13   0.04
    13   6     0.01   0.02  -0.07    -0.07   0.02   0.05    -0.10   0.01   0.05
    14   6     0.01   0.05   0.01     0.00  -0.19  -0.05    -0.01  -0.17  -0.08
    15   6     0.01  -0.03   0.06    -0.03   0.06  -0.01     0.11   0.07  -0.01
    16   6     0.02   0.17   0.07     0.01  -0.03  -0.02    -0.01  -0.06  -0.03
    17   6     0.14   0.04   0.01     0.12  -0.06  -0.03    -0.10   0.06   0.00
    18   6     0.03  -0.06   0.16     0.05   0.05  -0.09    -0.02  -0.03   0.07
    19   6     0.12  -0.10  -0.07     0.08  -0.03   0.07     0.05  -0.01  -0.08
    20   6    -0.02  -0.13   0.09    -0.03   0.00  -0.10     0.01  -0.06   0.16
    21   6     0.00  -0.02   0.07    -0.07  -0.01  -0.05     0.10   0.00   0.05
    22   6    -0.01  -0.18  -0.07     0.01   0.03   0.02     0.00  -0.07  -0.03
    23   6     0.02   0.03  -0.06    -0.04  -0.06   0.00    -0.09   0.08  -0.01
    24   6     0.00  -0.05  -0.01     0.03   0.19   0.05    -0.01  -0.17  -0.08
    25   6     0.05  -0.02   0.00     0.12  -0.19   0.26     0.02  -0.08   0.14
    26   6     0.19  -0.02   0.00     0.06   0.00   0.00     0.00  -0.08  -0.03
    27   6     0.06   0.01   0.00     0.15   0.17  -0.26    -0.03  -0.07   0.14
    28   6    -0.13   0.13   0.00    -0.02  -0.04  -0.11     0.08  -0.06  -0.02
    29   6     0.01   0.02   0.17    -0.02   0.11   0.00     0.00   0.09  -0.13
    30   6    -0.15  -0.03  -0.02    -0.23   0.07   0.06    -0.11   0.03   0.07
    31   6    -0.02  -0.07   0.16     0.11   0.03  -0.09     0.04   0.03  -0.06
    32   6    -0.14  -0.11   0.00    -0.01   0.05   0.11    -0.09  -0.05  -0.02
    33   6    -0.01   0.07  -0.16     0.10  -0.05   0.09    -0.03   0.03  -0.06
    34   6    -0.14   0.05   0.02    -0.24  -0.04  -0.06     0.11   0.01   0.07
    35   6     0.01  -0.03  -0.17    -0.04  -0.10   0.00     0.02   0.09  -0.13
    36   6     0.13  -0.01   0.00    -0.01   0.00   0.00     0.01   0.08   0.07
    37   6     0.02   0.03   0.01     0.03   0.03   0.00     0.02  -0.09  -0.01
    38   6    -0.08   0.00   0.00     0.12  -0.01   0.00    -0.01  -0.11  -0.08
    39   6     0.01  -0.04  -0.01     0.02  -0.04   0.00    -0.03  -0.09  -0.01
    40   6     0.00  -0.01   0.10     0.00   0.08  -0.01    -0.11   0.03  -0.04
    41   6    -0.04   0.06  -0.08    -0.10  -0.08  -0.01     0.04  -0.08   0.01
    42   6    -0.02  -0.13  -0.05     0.01   0.12   0.07    -0.01   0.05   0.02
    43   6     0.00   0.01  -0.10    -0.01  -0.08   0.01     0.11   0.01  -0.04
    44   6     0.00   0.13   0.05    -0.01  -0.12  -0.07     0.01   0.05   0.02
    45   6    -0.05  -0.05   0.08    -0.08   0.10   0.02    -0.05  -0.07   0.01
    46   6     0.02   0.19   0.09    -0.01  -0.04  -0.04     0.01   0.15   0.06
    47   6    -0.01  -0.20  -0.08     0.01  -0.06  -0.03     0.04   0.14   0.06
    48   6     0.10  -0.01   0.09     0.07   0.11  -0.07     0.01   0.10  -0.16
    49   6    -0.01  -0.19  -0.09     0.00   0.04   0.04     0.01   0.15   0.06
    50   6    -0.10   0.05  -0.04    -0.07  -0.03   0.09    -0.02  -0.08   0.19
    51   6    -0.01  -0.05  -0.03     0.02  -0.16  -0.09    -0.02  -0.21  -0.10
    52   6    -0.11  -0.03   0.04    -0.06   0.05  -0.09     0.00  -0.09   0.19
    53   6     0.00   0.06   0.03     0.05   0.16   0.09    -0.02  -0.21  -0.10
    54   6     0.10  -0.01  -0.09     0.05  -0.13   0.07     0.00   0.10  -0.15
    55   6     0.03   0.20   0.08     0.02   0.05   0.03    -0.01   0.15   0.06
    56  15    -0.01   0.00   0.00    -0.08   0.01   0.00     0.00   0.01  -0.01
    57   8     0.00   0.00   0.00     0.00   0.00   0.00     0.00   0.00   0.00
    58   8     0.00   0.00   0.00     0.00   0.00   0.00     0.00   0.00   0.00
    59   8     0.00   0.00   0.00     0.00   0.00   0.00     0.00   0.05  -0.01
                    103                    104                    105
                      A                      A                      A
 Frequencies --   1019.0451              1023.4456              1044.3298
 Red. masses --     12.0019                12.0183                12.0096
 Frc consts  --      7.3432                 7.4169                 7.7171
 IR Inten    --      0.1902                 1.6874                 0.6071
  Atom  AN      X      Y      Z        X      Y      Z        X      Y      Z
     1   6     0.00   0.00   0.00     0.00  -0.07   0.02     0.14  -0.01   0.00
     2   6     0.00   0.00   0.00    -0.01   0.02  -0.10     0.03  -0.02  -0.02
     3   6    -0.07   0.01   0.00     0.01   0.09  -0.05     0.14  -0.01   0.00
     4   6     0.01   0.00  -0.01     0.02   0.02  -0.10     0.03   0.01   0.02
     5   6    -0.09   0.02   0.07    -0.01   0.04   0.05    -0.10   0.04  -0.17
     6   6     0.00   0.03  -0.09    -0.01   0.01   0.00     0.01   0.04   0.01
     7   6     0.12  -0.05   0.00     0.05  -0.07  -0.01    -0.07  -0.10   0.13
     8   6     0.01  -0.06   0.13    -0.01  -0.05   0.12    -0.04   0.02   0.06
     9   6     0.03   0.00   0.00     0.00  -0.01  -0.06    -0.23   0.02   0.00
    10   6     0.01   0.01   0.01     0.00   0.12   0.04    -0.02  -0.02  -0.03
    11   6     0.05   0.00   0.00     0.00   0.01   0.07    -0.13   0.01   0.00
    12   6     0.01  -0.01  -0.01     0.02   0.12   0.04    -0.01   0.02   0.03
    13   6     0.06  -0.10   0.01     0.01  -0.09   0.04     0.13   0.19   0.04
    14   6     0.02   0.09   0.04     0.01   0.01  -0.02    -0.01  -0.04   0.03
    15   6    -0.14   0.00  -0.04    -0.02   0.01  -0.05     0.05  -0.16  -0.12
    16   6    -0.02  -0.11  -0.05    -0.03  -0.09  -0.04     0.07  -0.04   0.02
    17   6    -0.09   0.00  -0.07     0.02   0.04   0.05    -0.11  -0.03   0.18
    18   6     0.02   0.05  -0.12     0.00  -0.06   0.13    -0.04  -0.01  -0.06
    19   6     0.12   0.03   0.00    -0.07  -0.06  -0.01    -0.05   0.11  -0.13
    20   6    -0.01  -0.03   0.10     0.01   0.01   0.00     0.01  -0.04  -0.01
    21   6     0.08   0.08  -0.01    -0.03  -0.10   0.04     0.10  -0.21  -0.04
    22   6     0.00   0.10   0.05     0.01  -0.10  -0.04     0.07   0.03  -0.02
    23   6    -0.14   0.02   0.04     0.03   0.01  -0.05     0.07   0.15   0.11
    24   6     0.01  -0.09  -0.04    -0.01   0.02  -0.02    -0.01   0.04  -0.03
    25   6     0.00  -0.05   0.07     0.04  -0.06   0.13     0.09  -0.06   0.09
    26   6    -0.04   0.00   0.00    -0.01  -0.09  -0.01     0.22  -0.02   0.00
    27   6     0.00   0.05  -0.06    -0.05  -0.06   0.13     0.10   0.05  -0.09
    28   6    -0.11   0.00  -0.12    -0.12  -0.02  -0.12    -0.09  -0.04   0.13
    29   6     0.00  -0.04   0.12     0.01   0.00   0.09     0.00  -0.03   0.01
    30   6     0.12   0.01   0.01     0.07   0.01   0.04    -0.16   0.16  -0.15
    31   6     0.04   0.07  -0.15     0.07   0.08  -0.20     0.00  -0.04  -0.01
    32   6    -0.10   0.02   0.11     0.13  -0.04  -0.13    -0.09   0.05  -0.13
    33   6     0.02  -0.07   0.13    -0.06   0.10  -0.21     0.00   0.04   0.01
    34   6     0.11  -0.03  -0.01    -0.07   0.03   0.04    -0.18  -0.13   0.15
    35   6     0.01   0.04  -0.11     0.00   0.00   0.09     0.00   0.03  -0.01
    36   6    -0.06   0.01   0.00     0.01   0.06   0.07    -0.20   0.02   0.00
    37   6     0.01   0.00  -0.01     0.09  -0.09   0.00     0.00   0.00   0.01
    38   6     0.08  -0.01  -0.01    -0.02  -0.19  -0.14    -0.05   0.00   0.00
    39   6     0.00  -0.01   0.00    -0.10  -0.07   0.00     0.00   0.00  -0.01
    40   6     0.13   0.06  -0.01     0.08   0.03  -0.03     0.09  -0.15  -0.03
    41   6    -0.16   0.00   0.01    -0.21   0.00   0.02     0.02   0.13   0.10
    42   6     0.02   0.19   0.09     0.08   0.26   0.12     0.09   0.07   0.00
    43   6     0.11  -0.08   0.01    -0.09   0.05  -0.02     0.11   0.14   0.03
    44   6    -0.01  -0.17  -0.08    -0.03   0.28   0.12     0.07  -0.08   0.00
    45   6    -0.14   0.02  -0.01     0.22  -0.04   0.02     0.00  -0.13  -0.10
    46   6     0.01   0.10   0.03     0.00  -0.07  -0.04    -0.03   0.00   0.04
    47   6    -0.02  -0.20  -0.07     0.01  -0.13  -0.08    -0.03  -0.03  -0.07
    48   6    -0.01  -0.08   0.19     0.01  -0.05   0.15     0.04  -0.03   0.02
    49   6     0.00  -0.11  -0.03    -0.01  -0.06  -0.04    -0.03   0.00  -0.04
    50   6    -0.01   0.07  -0.21    -0.01   0.03  -0.08     0.03   0.04   0.01
    51   6     0.04   0.22   0.07     0.01   0.11   0.02    -0.02   0.00   0.04
    52   6    -0.02  -0.07   0.21     0.02   0.03  -0.10     0.02  -0.04  -0.01
    53   6     0.01  -0.22  -0.07     0.01   0.12   0.03    -0.02   0.00  -0.04
    54   6     0.00   0.08  -0.18    -0.02  -0.05   0.17     0.04   0.02  -0.02
    55   6     0.01   0.19   0.07    -0.03  -0.14  -0.08    -0.02   0.03   0.07
    56  15    -0.01   0.00   0.00     0.00   0.01   0.01    -0.02   0.00   0.00
    57   8     0.00   0.00   0.00     0.00   0.00   0.00     0.00   0.00   0.00
    58   8     0.00   0.00   0.00     0.00   0.00   0.00     0.00   0.00   0.00
    59   8     0.00   0.00   0.00     0.00   0.06  -0.01     0.00   0.00   0.00
                    106                    107                    108
                      A                      A                      A
 Frequencies --   1056.6215              1064.9951              1074.4029
 Red. masses --     12.0010                12.0064                12.0001
 Frc consts  --      7.8942                 8.0234                 8.1615
 IR Inten    --      2.3775                 1.4511                 4.5461
  Atom  AN      X      Y      Z        X      Y      Z        X      Y      Z
     1   6     0.00   0.06  -0.02     0.00  -0.02  -0.15    -0.02   0.00   0.02
     2   6    -0.08  -0.01   0.07     0.06   0.02  -0.02    -0.06   0.09  -0.14
     3   6     0.00  -0.06   0.05     0.00   0.00   0.04     0.10   0.00  -0.01
     4   6     0.08  -0.02   0.07    -0.05   0.03  -0.02    -0.06  -0.09   0.14
     5   6     0.12  -0.02  -0.07    -0.18   0.04  -0.07    -0.07  -0.01   0.02
     6   6     0.01   0.03   0.04    -0.02   0.04  -0.09     0.00   0.03  -0.09
     7   6    -0.06  -0.02   0.05     0.12  -0.02   0.03     0.12  -0.02   0.00
     8   6    -0.08   0.06  -0.16     0.02  -0.09   0.23    -0.07  -0.07   0.12
     9   6     0.00  -0.01   0.06     0.01   0.15   0.03    -0.18   0.01   0.00
    10   6     0.00  -0.13  -0.05     0.11   0.00   0.04     0.02  -0.18  -0.05
    11   6     0.00   0.00  -0.06    -0.01  -0.12  -0.03     0.10   0.01   0.01
    12   6    -0.02  -0.13  -0.05    -0.11   0.02   0.04     0.04   0.16   0.04
    13   6    -0.11   0.06  -0.02     0.02   0.15   0.01    -0.05   0.05   0.01
    14   6    -0.02  -0.11  -0.05    -0.01  -0.03   0.06    -0.01  -0.09  -0.03
    15   6     0.12  -0.01   0.03    -0.09  -0.09  -0.09     0.06   0.02   0.00
    16   6     0.05   0.23   0.09     0.15  -0.08  -0.03     0.04   0.06   0.01
    17   6    -0.12   0.00  -0.07     0.18   0.01  -0.07    -0.07   0.02  -0.01
    18   6     0.09   0.04  -0.15    -0.04  -0.08   0.23    -0.06   0.08  -0.12
    19   6     0.06  -0.03   0.05    -0.12  -0.01   0.03     0.11   0.01  -0.01
    20   6     0.00   0.03   0.04     0.02   0.03  -0.09     0.00  -0.03   0.08
    21   6     0.12   0.04  -0.02     0.00   0.15   0.01    -0.06  -0.04  -0.01
    22   6    -0.01   0.23   0.09    -0.16  -0.05  -0.03     0.02  -0.07  -0.02
    23   6    -0.12   0.01   0.03     0.07  -0.10  -0.09     0.07  -0.02   0.01
    24   6     0.00  -0.11  -0.05     0.01  -0.04   0.06     0.01   0.09   0.03
    25   6     0.20   0.00  -0.03     0.12  -0.09   0.07     0.05   0.08  -0.09
    26   6     0.00   0.06  -0.01     0.01   0.13  -0.12    -0.10   0.01   0.01
    27   6    -0.20   0.03  -0.03    -0.13  -0.07   0.07     0.03  -0.08   0.08
    28   6    -0.06   0.02  -0.04     0.11  -0.06  -0.01     0.11  -0.04   0.02
    29   6    -0.01   0.04   0.05    -0.03   0.04  -0.07    -0.02   0.05  -0.11
    30   6    -0.15  -0.03   0.01    -0.25   0.12  -0.08    -0.07   0.00   0.01
    31   6     0.17  -0.09   0.07     0.08  -0.10   0.18     0.03  -0.06   0.09
    32   6     0.07   0.01  -0.04    -0.12  -0.04  -0.01     0.11   0.02  -0.03
    33   6    -0.18  -0.06   0.06    -0.09  -0.09   0.18     0.03   0.05  -0.09
    34   6     0.14  -0.05   0.01     0.27   0.08  -0.08    -0.06   0.01   0.00
    35   6     0.02   0.04   0.05     0.04   0.04  -0.07    -0.02  -0.04   0.10
    36   6    -0.01  -0.06  -0.02     0.00  -0.03   0.00     0.35  -0.01   0.00
    37   6     0.09   0.06   0.02    -0.06  -0.02  -0.01    -0.08  -0.33  -0.10
    38   6     0.00  -0.05  -0.04     0.00   0.02   0.02    -0.15   0.01   0.00
    39   6    -0.09   0.07   0.02     0.06  -0.03  -0.01    -0.02   0.32   0.10
    40   6     0.12  -0.09   0.04     0.09   0.01  -0.01     0.10   0.04   0.00
    41   6    -0.21   0.03  -0.05     0.00   0.00   0.00    -0.05   0.04   0.01
    42   6     0.10   0.13   0.07    -0.06   0.08   0.01    -0.11   0.15   0.03
    43   6    -0.14  -0.07   0.04    -0.08   0.03  -0.01     0.10  -0.04   0.00
    44   6    -0.08   0.15   0.07     0.07   0.07   0.01    -0.13  -0.13  -0.03
    45   6     0.21   0.00  -0.05     0.00   0.00   0.00    -0.05  -0.03  -0.01
    46   6     0.01  -0.10  -0.06     0.02  -0.02   0.01     0.01   0.11   0.05
    47   6     0.00  -0.03  -0.05    -0.01  -0.05   0.00     0.01  -0.05   0.04
    48   6     0.03   0.08  -0.01     0.02   0.05  -0.02    -0.01   0.07   0.01
    49   6    -0.02  -0.10  -0.06    -0.02  -0.02   0.01     0.00  -0.12  -0.05
    50   6     0.00   0.02   0.09     0.01   0.02  -0.08     0.02   0.05  -0.03
    51   6    -0.01  -0.13  -0.05     0.02  -0.02   0.06    -0.02  -0.04   0.03
    52   6     0.00   0.02   0.08    -0.01   0.02  -0.08     0.01  -0.05   0.03
    53   6    -0.01  -0.12  -0.05    -0.02  -0.01   0.06    -0.01   0.04  -0.03
    54   6    -0.02   0.08   0.00    -0.01   0.05  -0.02    -0.02  -0.06  -0.01
    55   6    -0.01  -0.03  -0.05     0.00  -0.06   0.00     0.02   0.04  -0.04
    56  15     0.00   0.00   0.00     0.00   0.00  -0.02     0.00   0.00   0.00
    57   8     0.00   0.00   0.00     0.00   0.00   0.00     0.00   0.00   0.00
    58   8     0.00   0.00   0.00     0.00   0.00   0.00     0.00   0.00   0.00
    59   8     0.00   0.02   0.00     0.00   0.02  -0.01     0.00   0.00   0.00
                    109                    110                    111
                      A                      A                      A
 Frequencies --   1076.0212              1085.8355              1087.8605
 Red. masses --     12.0171                12.0035                12.0011
 Frc consts  --      8.1977                 8.3385                 8.3679
 IR Inten    --      0.0822                 1.9840                 4.0558
  Atom  AN      X      Y      Z        X      Y      Z        X      Y      Z
     1   6     0.00  -0.02   0.29     0.00  -0.01   0.02    -0.18   0.01   0.00
     2   6    -0.07  -0.07  -0.01    -0.17   0.05  -0.08     0.04   0.07  -0.23
     3   6     0.01   0.19  -0.23     0.01   0.06   0.03     0.02   0.00   0.00
     4   6     0.07  -0.07  -0.02     0.18   0.03  -0.09     0.03  -0.07   0.23
     5   6     0.03  -0.03   0.14    -0.02  -0.01  -0.02    -0.08   0.01   0.01
     6   6     0.02  -0.02  -0.05     0.03   0.06  -0.07    -0.01   0.02  -0.07
     7   6     0.10   0.07  -0.09     0.17  -0.06   0.04     0.13   0.02  -0.01
     8   6     0.01  -0.02   0.00    -0.18  -0.06   0.10     0.04  -0.07   0.18
     9   6     0.00  -0.14   0.04    -0.01  -0.11  -0.01     0.16  -0.02   0.00
    10   6     0.12  -0.16  -0.10     0.00   0.04   0.00     0.05   0.31   0.13
    11   6     0.01   0.24   0.13     0.00   0.01   0.00    -0.26   0.02   0.00
    12   6    -0.15  -0.15  -0.10     0.00   0.04   0.00     0.00  -0.31  -0.13
    13   6     0.00   0.00  -0.04    -0.17  -0.07   0.01     0.11   0.02  -0.01
    14   6    -0.03   0.00   0.00    -0.01  -0.05  -0.03     0.01   0.09   0.05
    15   6    -0.15   0.12   0.09     0.16  -0.01  -0.02    -0.10  -0.02  -0.03
    16   6     0.08  -0.04  -0.04    -0.01   0.16   0.06     0.01  -0.19  -0.08
    17   6    -0.03  -0.02   0.14     0.02  -0.02  -0.02    -0.07   0.00  -0.02
    18   6    -0.01  -0.03   0.02     0.17  -0.09   0.11     0.05   0.06  -0.18
    19   6    -0.10   0.09  -0.09    -0.19  -0.03   0.04     0.11  -0.04   0.01
    20   6    -0.02  -0.01  -0.06    -0.02   0.06  -0.07    -0.01  -0.01   0.07
    21   6     0.01   0.00  -0.03     0.15  -0.09   0.01     0.12  -0.05   0.01
    22   6    -0.08  -0.01  -0.03     0.04   0.16   0.06     0.05   0.20   0.08
    23   6     0.16   0.09   0.09    -0.16   0.02  -0.02    -0.10   0.03   0.02
    24   6     0.03  -0.02   0.00     0.00  -0.05  -0.03     0.00  -0.09  -0.05
    25   6     0.10   0.07  -0.13    -0.08   0.09  -0.08    -0.01  -0.05   0.05
    26   6     0.01   0.02   0.09    -0.01  -0.11   0.10     0.10  -0.01   0.00
    27   6    -0.09   0.10  -0.14     0.09   0.07  -0.08     0.00   0.05  -0.05
    28   6    -0.01   0.00  -0.01     0.04   0.01   0.04     0.04  -0.01   0.03
    29   6    -0.04   0.04  -0.03     0.02   0.04  -0.08    -0.02   0.03  -0.06
    30   6    -0.06  -0.03   0.02     0.09  -0.09   0.08    -0.08   0.05  -0.02
    31   6     0.08  -0.06   0.08    -0.07   0.02  -0.02    -0.03   0.00   0.04
    32   6     0.00   0.00  -0.01    -0.04   0.01   0.04     0.05   0.01  -0.03
    33   6    -0.09  -0.05   0.09     0.07   0.01  -0.02    -0.03   0.01  -0.04
    34   6     0.06  -0.04   0.02    -0.10  -0.07   0.08    -0.10  -0.04   0.02
    35   6     0.05   0.04  -0.04    -0.01   0.04  -0.08    -0.02  -0.02   0.06
    36   6     0.00   0.28   0.04    -0.01  -0.06   0.07     0.18  -0.01   0.00
    37   6     0.03  -0.13   0.00    -0.22  -0.08  -0.05    -0.02  -0.07  -0.02
    38   6     0.00  -0.10  -0.07     0.01   0.08   0.07    -0.06   0.00   0.00
    39   6    -0.05  -0.16  -0.01     0.21  -0.12  -0.06    -0.01   0.07   0.02
    40   6    -0.08   0.15   0.01     0.14   0.01  -0.03    -0.13   0.05  -0.03
    41   6     0.02   0.00   0.01     0.06   0.00  -0.01     0.13  -0.02   0.02
    42   6    -0.01  -0.07  -0.03    -0.21   0.14   0.02    -0.06  -0.09  -0.05
    43   6     0.10   0.14   0.01    -0.14   0.03  -0.03    -0.14  -0.02   0.03
    44   6     0.01  -0.06  -0.02     0.24   0.10   0.01    -0.04   0.10   0.05
    45   6    -0.01   0.00   0.01    -0.07   0.01  -0.01     0.13   0.00  -0.02
    46   6     0.00  -0.08  -0.02    -0.05  -0.06   0.00    -0.01  -0.09  -0.04
    47   6     0.01  -0.07  -0.01     0.00  -0.05   0.09     0.02   0.00   0.02
    48   6     0.01   0.07   0.02    -0.02   0.02  -0.07     0.01  -0.01  -0.02
    49   6    -0.01  -0.06  -0.01     0.04  -0.07   0.00     0.00   0.09   0.03
    50   6     0.00   0.04  -0.05    -0.01   0.08  -0.05    -0.02  -0.04  -0.02
    51   6     0.01  -0.05   0.02    -0.02  -0.04   0.02    -0.01  -0.01   0.03
    52   6     0.00   0.04  -0.05     0.02   0.08  -0.05    -0.01   0.04   0.02
    53   6    -0.02  -0.05   0.03     0.02  -0.05   0.02    -0.01   0.01  -0.02
    54   6     0.00   0.08   0.02     0.02   0.02  -0.07     0.01   0.00   0.02
    55   6    -0.02  -0.07  -0.01     0.00  -0.06   0.09     0.02  -0.01  -0.02
    56  15     0.00   0.01   0.03     0.00   0.00   0.00    -0.01   0.00   0.00
    57   8     0.00   0.00   0.00     0.00   0.00   0.00     0.00   0.00   0.00
    58   8     0.00   0.00   0.00     0.00   0.00   0.00     0.00   0.00   0.00
    59   8     0.00   0.00   0.00     0.00  -0.03   0.01     0.00   0.00   0.00
                    112                    113                    114
                      A                      A                      A
 Frequencies --   1094.8925              1102.9916              1104.2278
 Red. masses --     12.0016                12.0031                12.0003
 Frc consts  --      8.4768                 8.6038                 8.6210
 IR Inten    --      1.8199                 1.9094                 3.1009
  Atom  AN      X      Y      Z        X      Y      Z        X      Y      Z
     1   6     0.00   0.03   0.12     0.00   0.08  -0.07    -0.32   0.02   0.00
     2   6    -0.15   0.03  -0.08    -0.13  -0.10   0.23     0.04   0.07  -0.22
     3   6     0.00   0.01   0.04     0.01   0.14  -0.18     0.26  -0.02   0.00
     4   6     0.15   0.01  -0.07     0.12  -0.12   0.23     0.03  -0.07   0.22
     5   6     0.21  -0.01   0.08    -0.07  -0.02  -0.12    -0.04   0.00   0.03
     6   6     0.04   0.00   0.02     0.04  -0.01   0.06    -0.01   0.04  -0.10
     7   6    -0.08  -0.06   0.01     0.19   0.08  -0.08     0.03  -0.02   0.04
     8   6    -0.14   0.04  -0.13    -0.11  -0.05   0.09     0.04  -0.01   0.04
     9   6     0.02   0.14  -0.02     0.01   0.17   0.00    -0.17   0.01   0.00
    10   6    -0.14  -0.07  -0.02    -0.21  -0.07   0.00     0.08  -0.09   0.00
    11   6     0.00   0.07   0.03    -0.01  -0.07  -0.15     0.05   0.00   0.00
    12   6     0.13  -0.11  -0.03     0.20  -0.09   0.00     0.09   0.08   0.00
    13   6     0.25   0.06   0.01     0.05   0.06   0.03    -0.01  -0.01  -0.02
    14   6     0.03  -0.02  -0.03     0.07  -0.04  -0.02    -0.02   0.01   0.00
    15   6    -0.11   0.08   0.10     0.15  -0.07  -0.02    -0.04   0.01   0.00
    16   6    -0.15  -0.18  -0.07    -0.15   0.08   0.05     0.07   0.02  -0.01
    17   6    -0.21   0.02   0.08     0.06  -0.03  -0.12    -0.04   0.00  -0.03
    18   6     0.15   0.02  -0.13     0.10  -0.06   0.09     0.04   0.00  -0.04
    19   6     0.07  -0.07   0.01    -0.17   0.10  -0.08     0.03   0.02  -0.04
    20   6    -0.04   0.01   0.03    -0.04   0.00   0.06    -0.02  -0.04   0.10
    21   6    -0.24   0.10   0.01    -0.05   0.07   0.03    -0.01   0.01   0.02
    22   6     0.12  -0.20  -0.07     0.16   0.05   0.05     0.07  -0.03   0.01
    23   6     0.12   0.06   0.10    -0.15  -0.05  -0.02    -0.04   0.00   0.00
    24   6    -0.04  -0.01  -0.04    -0.07  -0.02  -0.02    -0.02  -0.01   0.00
    25   6    -0.07  -0.06   0.07    -0.02  -0.07   0.08     0.04   0.09  -0.13
    26   6     0.01   0.06  -0.07     0.00   0.08  -0.10    -0.13   0.01   0.00
    27   6     0.05  -0.07   0.06     0.01  -0.07   0.08     0.03  -0.09   0.13
    28   6     0.15  -0.04   0.01    -0.02   0.01  -0.03     0.11  -0.02  -0.05
    29   6     0.01  -0.02  -0.03     0.00  -0.04   0.06     0.00   0.05  -0.07
    30   6    -0.09   0.11  -0.06     0.02   0.06  -0.07    -0.10  -0.01   0.04
    31   6    -0.07  -0.01   0.08    -0.03   0.00   0.01     0.03  -0.06   0.13
    32   6    -0.15  -0.02   0.01     0.02   0.01  -0.03     0.11   0.00   0.05
    33   6     0.07  -0.02   0.08     0.03   0.00   0.02     0.04   0.06  -0.13
    34   6     0.11   0.09  -0.06     0.00   0.07  -0.07    -0.10   0.02  -0.04
    35   6    -0.02  -0.02  -0.03    -0.01  -0.04   0.06    -0.01  -0.04   0.07
    36   6    -0.01  -0.06   0.04     0.01   0.22   0.00    -0.31   0.02   0.00
    37   6    -0.12  -0.01  -0.03     0.04  -0.09   0.01    -0.01   0.27   0.11
    38   6     0.01   0.04   0.04     0.00  -0.07  -0.05     0.33  -0.03   0.00
    39   6     0.11  -0.03  -0.03    -0.05  -0.09   0.00    -0.05  -0.26  -0.11
    40   6     0.15  -0.02   0.00    -0.08   0.13   0.00     0.01  -0.03   0.00
    41   6    -0.05   0.02  -0.01     0.05  -0.02   0.01    -0.10  -0.02  -0.06
    42   6    -0.10   0.10   0.02    -0.01  -0.07  -0.02     0.03   0.01   0.01
    43   6    -0.16   0.01   0.00     0.10   0.12   0.00     0.01   0.02   0.00
    44   6     0.12   0.08   0.02     0.00  -0.07  -0.02     0.03  -0.02  -0.01
    45   6     0.05   0.02  -0.01    -0.05  -0.02   0.01    -0.10   0.04   0.06
    46   6    -0.04  -0.04  -0.01     0.02  -0.04   0.00     0.00  -0.03  -0.02
    47   6    -0.02  -0.07   0.02    -0.02  -0.01  -0.05     0.01  -0.01   0.02
    48   6    -0.03  -0.01   0.01    -0.01  -0.04   0.08     0.01   0.01  -0.02
    49   6     0.03  -0.04   0.00    -0.02  -0.04   0.00     0.01   0.03   0.02
    50   6     0.00   0.07   0.03    -0.01   0.03   0.08    -0.01  -0.03  -0.03
    51   6    -0.02   0.01  -0.05     0.00   0.02  -0.11     0.00   0.00   0.05
    52   6     0.01   0.08   0.03     0.02   0.03   0.08     0.00   0.03   0.03
    53   6     0.02   0.01  -0.05     0.00   0.02  -0.11     0.00   0.00  -0.05
    54   6     0.03  -0.01   0.02     0.00  -0.04   0.08     0.00  -0.01   0.02
    55   6     0.01  -0.07   0.02     0.02  -0.02  -0.05     0.01   0.01  -0.02
    56  15     0.00   0.00  -0.01     0.00   0.00   0.01     0.00   0.00   0.00
    57   8     0.00   0.00   0.00     0.00   0.00   0.00     0.00   0.00   0.00
    58   8     0.00   0.00   0.00     0.00   0.00   0.00     0.00   0.00   0.00
    59   8     0.00   0.00   0.00     0.00   0.02  -0.01     0.01   0.00   0.00
                    115                    116                    117
                      A                      A                      A
 Frequencies --   1110.5896              1116.5890              1121.1322
 Red. masses --     12.0008                12.0000                12.0001
 Frc consts  --      8.7210                 8.8149                 8.8869
 IR Inten    --      1.6961                 1.1868                 0.3291
  Atom  AN      X      Y      Z        X      Y      Z        X      Y      Z
     1   6    -0.13   0.01   0.00    -0.18   0.02   0.00    -0.23   0.02   0.00
     2   6    -0.02   0.08  -0.21    -0.04   0.05  -0.08    -0.02   0.07  -0.15
     3   6     0.33  -0.03   0.00     0.26  -0.02   0.00     0.17  -0.01   0.00
     4   6    -0.03  -0.07   0.21    -0.05  -0.04   0.08    -0.03  -0.07   0.14
     5   6     0.02  -0.01  -0.07     0.25   0.00   0.12    -0.01  -0.01   0.06
     6   6     0.00   0.03   0.01     0.02  -0.04   0.08     0.02   0.01  -0.04
     7   6    -0.06  -0.06   0.07    -0.22  -0.03   0.00     0.07   0.02  -0.02
     8   6    -0.05   0.02  -0.02    -0.04   0.09  -0.24    -0.01  -0.02   0.04
     9   6     0.29  -0.03   0.00    -0.03   0.00   0.00    -0.25   0.02   0.00
    10   6     0.00   0.16   0.06    -0.03   0.03   0.01    -0.01  -0.20  -0.08
    11   6    -0.20   0.02   0.00     0.18  -0.01   0.00     0.30  -0.02   0.00
    12   6    -0.04  -0.16  -0.06    -0.03  -0.03  -0.01     0.02   0.20   0.08
    13   6    -0.18  -0.07   0.00     0.18   0.01  -0.01    -0.04  -0.03   0.01
    14   6    -0.01  -0.04  -0.03     0.00   0.03  -0.01    -0.01  -0.04  -0.02
    15   6     0.17  -0.02  -0.02    -0.17   0.11   0.12     0.01   0.04   0.01
    16   6     0.00   0.18   0.07    -0.06  -0.23  -0.10     0.00   0.02   0.01
    17   6     0.03   0.00   0.07     0.25  -0.04  -0.12    -0.01   0.01  -0.05
    18   6    -0.06  -0.01   0.02    -0.05  -0.08   0.24     0.00   0.02  -0.04
    19   6    -0.05   0.07  -0.07    -0.21   0.07   0.00     0.07  -0.03   0.02
    20   6     0.00  -0.03  -0.01     0.03   0.04  -0.07     0.02  -0.01   0.03
    21   6    -0.16   0.10   0.00     0.17  -0.03   0.02    -0.03   0.03  -0.01
    22   6    -0.04  -0.17  -0.07    -0.02   0.24   0.10     0.00  -0.02  -0.01
    23   6     0.17   0.00   0.01    -0.19  -0.08  -0.11     0.00  -0.04  -0.01
    24   6     0.00   0.04   0.03    -0.01  -0.03   0.01    -0.01   0.04   0.02
    25   6    -0.04  -0.07   0.10    -0.02  -0.02   0.04     0.00  -0.05   0.09
    26   6    -0.01   0.00   0.00     0.08  -0.01   0.00     0.14  -0.01   0.00
    27   6    -0.03   0.08  -0.10    -0.02   0.03  -0.03     0.01   0.05  -0.09
    28   6    -0.09   0.02   0.00     0.04  -0.02   0.04    -0.21   0.03   0.08
    29   6     0.02   0.00   0.05     0.01  -0.01  -0.02    -0.02  -0.04   0.08
    30   6     0.12  -0.10   0.07    -0.04   0.05  -0.02     0.14  -0.02  -0.02
    31   6     0.01   0.08  -0.17    -0.02   0.01  -0.01    -0.01   0.08  -0.21
    32   6    -0.09  -0.01   0.00     0.04   0.01  -0.04    -0.21   0.00  -0.08
    33   6    -0.01  -0.08   0.17    -0.02  -0.01   0.01    -0.02  -0.08   0.21
    34   6     0.13   0.08  -0.06    -0.05  -0.04   0.02     0.14   0.00   0.02
    35   6     0.02   0.00  -0.05     0.01   0.01   0.02    -0.01   0.04  -0.08
    36   6    -0.08   0.01   0.00     0.02   0.00   0.00     0.02   0.00   0.00
    37   6    -0.04  -0.07  -0.02    -0.03  -0.10  -0.03     0.00   0.01   0.01
    38   6     0.03   0.00   0.00    -0.06   0.00   0.00    -0.07   0.01   0.00
    39   6    -0.03   0.08   0.02    -0.02   0.10   0.03     0.00   0.00  -0.01
    40   6     0.09  -0.11   0.00     0.11  -0.05   0.02    -0.16   0.05  -0.03
    41   6    -0.05   0.00  -0.01    -0.05   0.05   0.02     0.21   0.03   0.10
    42   6     0.01   0.17   0.06    -0.01   0.07   0.02    -0.01  -0.19  -0.08
    43   6     0.11   0.09   0.00     0.12   0.03  -0.02    -0.17  -0.03   0.03
    44   6    -0.02  -0.17  -0.06    -0.02  -0.07  -0.02     0.03   0.19   0.08
    45   6    -0.05   0.01   0.01    -0.06  -0.04  -0.02     0.20  -0.06  -0.10
    46   6     0.02   0.01   0.01     0.02   0.04   0.03     0.00  -0.08  -0.02
    47   6     0.00   0.03   0.03    -0.01  -0.02   0.01     0.00  -0.04  -0.02
    48   6     0.00   0.00  -0.06    -0.01   0.01   0.00     0.01   0.00   0.00
    49   6     0.02  -0.01  -0.01     0.01  -0.04  -0.03     0.01   0.08   0.02
    50   6     0.00  -0.01   0.04     0.02   0.05   0.01    -0.01   0.01   0.00
    51   6    -0.01  -0.04  -0.02    -0.01  -0.02  -0.02     0.00   0.02   0.01
    52   6     0.00   0.01  -0.04     0.01  -0.05  -0.01    -0.01  -0.01   0.00
    53   6     0.00   0.04   0.02    -0.01   0.02   0.02     0.00  -0.02  -0.01
    54   6     0.00   0.00   0.06    -0.01  -0.01   0.00     0.01   0.00   0.00
    55   6    -0.01  -0.03  -0.03    -0.01   0.02  -0.01     0.00   0.03   0.02
    56  15    -0.01   0.00   0.00     0.00   0.00   0.00     0.00   0.00   0.00
    57   8     0.00   0.00   0.00     0.00   0.00   0.00     0.00   0.00   0.00
    58   8     0.00   0.00   0.00     0.00   0.00   0.00     0.00   0.00   0.00
    59   8     0.00   0.00   0.00     0.00   0.00   0.00     0.00   0.00   0.00
                    118                    119                    120
                      A                      A                      A
 Frequencies --   1156.1784              1162.2671              1168.2593
 Red. masses --     12.0474                12.0000                12.0013
 Frc consts  --      9.4884                 9.5509                 9.6507
 IR Inten    --      3.8619                 3.9836                 0.5844
  Atom  AN      X      Y      Z        X      Y      Z        X      Y      Z
     1   6     0.00   0.00  -0.05     0.18  -0.01   0.00     0.00   0.01   0.08
     2   6     0.05  -0.03   0.08    -0.15   0.04  -0.01     0.06  -0.03   0.03
     3   6     0.00   0.02  -0.06     0.16  -0.01   0.00    -0.01   0.00  -0.04
     4   6    -0.05  -0.03   0.08    -0.16  -0.02   0.01    -0.07  -0.02   0.01
     5   6    -0.07  -0.01   0.01     0.02  -0.02  -0.09    -0.05   0.00  -0.02
     6   6    -0.01  -0.03  -0.01     0.08   0.02   0.04    -0.10   0.09  -0.19
     7   6    -0.04   0.08  -0.07     0.10  -0.02  -0.02     0.15  -0.06   0.16
     8   6     0.05  -0.02   0.01    -0.17  -0.04   0.09     0.07   0.04  -0.05
     9   6     0.00  -0.05  -0.02     0.12  -0.01   0.00     0.00  -0.05  -0.02
    10   6     0.00   0.05   0.03    -0.16  -0.01  -0.04    -0.12   0.03  -0.01
    11   6     0.00  -0.04  -0.04     0.20  -0.02   0.00     0.01   0.04   0.02
    12   6     0.00   0.06   0.03    -0.16   0.03   0.04     0.12   0.01  -0.01
    13   6     0.03  -0.10  -0.02     0.05   0.03   0.03     0.05   0.01   0.02
    14   6    -0.01   0.06   0.00     0.09   0.00   0.00     0.06   0.00  -0.03
    15   6     0.03   0.01   0.01     0.02  -0.05   0.00     0.07  -0.03   0.00
    16   6    -0.01   0.03  -0.01    -0.16   0.02   0.02    -0.14   0.01   0.01
    17   6     0.07  -0.03   0.01     0.02   0.02   0.09     0.06  -0.01  -0.02
    18   6    -0.05  -0.01   0.01    -0.16   0.06  -0.09    -0.06   0.04  -0.03
    19   6     0.05   0.07  -0.07     0.10   0.00   0.02    -0.13  -0.03   0.14
    20   6     0.00  -0.03  -0.01     0.07  -0.03  -0.04     0.11   0.06  -0.17
    21   6    -0.05  -0.09  -0.02     0.04  -0.03  -0.03    -0.05   0.02   0.02
    22   6     0.01   0.02  -0.01    -0.16   0.01  -0.02     0.13  -0.01   0.00
    23   6    -0.03   0.02   0.01     0.03   0.05   0.00    -0.08  -0.02   0.00
    24   6     0.02   0.06   0.00     0.09  -0.01   0.00    -0.05   0.01  -0.03
    25   6    -0.20   0.09  -0.11    -0.13  -0.04   0.03     0.01   0.02  -0.01
    26   6     0.00  -0.06   0.07     0.26  -0.02   0.00    -0.01  -0.10   0.07
    27   6     0.21   0.06  -0.12    -0.12   0.06  -0.03     0.00   0.03  -0.02
    28   6     0.24   0.00  -0.14     0.06   0.02  -0.04     0.21  -0.10   0.18
    29   6     0.09   0.03  -0.08     0.07  -0.04   0.03    -0.10   0.08  -0.21
    30   6    -0.07  -0.03   0.10    -0.02   0.07  -0.04    -0.01   0.01  -0.01
    31   6    -0.17  -0.03   0.21    -0.13  -0.01   0.11     0.00   0.00  -0.05
    32   6    -0.24   0.04  -0.14     0.06  -0.03   0.05    -0.20  -0.06   0.16
    33   6     0.16  -0.05   0.22    -0.12   0.03  -0.12     0.00  -0.01  -0.03
    34   6     0.06  -0.05   0.10    -0.03  -0.06   0.04     0.02   0.01  -0.01
    35   6    -0.09   0.05  -0.08     0.08   0.03  -0.03     0.09   0.05  -0.19
    36   6     0.01   0.08  -0.01     0.08  -0.01   0.00     0.01   0.07  -0.02
    37   6     0.11  -0.01   0.02    -0.16   0.10   0.04     0.07   0.00   0.02
    38   6    -0.01  -0.13  -0.09     0.31  -0.02   0.00     0.00  -0.04  -0.03
    39   6    -0.11   0.01   0.02    -0.18  -0.07  -0.04    -0.08   0.00   0.02
    40   6     0.10   0.04   0.06     0.02   0.07  -0.02    -0.13  -0.15  -0.02
    41   6    -0.18  -0.12  -0.16     0.04  -0.07  -0.08    -0.17   0.18   0.09
    42   6     0.06   0.11   0.07    -0.12   0.01   0.00     0.05   0.00  -0.04
    43   6    -0.10   0.05   0.06     0.01  -0.07   0.02     0.09  -0.16  -0.02
    44   6    -0.04   0.12   0.08    -0.12   0.00   0.00    -0.05   0.01  -0.03
    45   6     0.16  -0.15  -0.16     0.05   0.07   0.09     0.17   0.13   0.08
    46   6     0.05  -0.09  -0.01     0.07  -0.02  -0.07     0.00  -0.01  -0.11
    47   6    -0.02   0.14   0.01    -0.04  -0.03   0.05     0.14  -0.03   0.10
    48   6     0.01  -0.11  -0.02    -0.02  -0.10  -0.02    -0.06   0.11   0.10
    49   6    -0.06  -0.08  -0.01     0.07   0.01   0.07     0.00  -0.01  -0.12
    50   6     0.04  -0.03   0.04    -0.02   0.08   0.06    -0.06  -0.13  -0.01
    51   6    -0.03   0.04   0.03     0.01   0.06  -0.13     0.00   0.01   0.01
    52   6    -0.04  -0.02   0.04    -0.03  -0.07  -0.06     0.03  -0.13   0.00
    53   6     0.04   0.03   0.04     0.01  -0.06   0.13     0.00   0.01   0.01
    54   6    -0.03  -0.10  -0.02     0.00   0.11   0.02     0.07   0.08   0.10
    55   6     0.04   0.14   0.01    -0.04   0.04  -0.05    -0.13   0.00   0.08
    56  15     0.00   0.02   0.04     0.00   0.00   0.00     0.00   0.00   0.00
    57   8     0.00   0.00   0.00     0.00   0.00   0.00     0.00   0.00   0.00
    58   8     0.00   0.00   0.00     0.00   0.00   0.00     0.00   0.00   0.00
    59   8     0.00  -0.04   0.01     0.00   0.00   0.00     0.00   0.01   0.00
                    121                    122                    123
                      A                      A                      A
 Frequencies --   1177.3596              1178.0484              1189.7209
 Red. masses --     12.0018                12.0025                12.0063
 Frc consts  --      9.8020                 9.8140                10.0127
 IR Inten    --      0.3591                 2.4863                 3.5328
  Atom  AN      X      Y      Z        X      Y      Z        X      Y      Z
     1   6     0.06  -0.01  -0.01     0.02   0.03   0.03     0.00   0.01   0.02
     2   6     0.01  -0.05   0.11    -0.13   0.02   0.00    -0.03   0.05  -0.07
     3   6    -0.06   0.02  -0.02    -0.02  -0.04   0.06    -0.01  -0.11   0.12
     4   6    -0.05   0.04  -0.09     0.12   0.02  -0.07     0.04   0.04  -0.07
     5   6     0.03   0.01   0.03     0.08  -0.02  -0.03    -0.16  -0.04   0.20
     6   6    -0.07   0.06  -0.11     0.02   0.12  -0.12     0.02   0.01  -0.20
     7   6     0.09  -0.08   0.14     0.21  -0.10   0.13     0.06   0.05  -0.04
     8   6     0.02   0.05  -0.10    -0.13   0.03  -0.02    -0.04  -0.03  -0.01
     9   6     0.09   0.01   0.00     0.02  -0.06   0.01     0.01   0.17  -0.01
    10   6    -0.03   0.00  -0.01    -0.05   0.00  -0.01    -0.01  -0.08  -0.01
    11   6     0.07  -0.01   0.01     0.02  -0.01  -0.05     0.00   0.00   0.01
    12   6    -0.06   0.01   0.01     0.02  -0.01   0.00     0.00  -0.08  -0.01
    13   6    -0.05   0.03   0.03     0.16  -0.15  -0.05     0.04  -0.06  -0.02
    14   6     0.04  -0.05  -0.03     0.02   0.21   0.05    -0.11  -0.13  -0.10
    15   6     0.01   0.01   0.01    -0.07  -0.03   0.01     0.21   0.17   0.09
    16   6    -0.04  -0.01   0.00    -0.06   0.05   0.01     0.00  -0.01  -0.03
    17   6     0.06  -0.01  -0.01    -0.05  -0.01  -0.04     0.17  -0.07   0.21
    18   6    -0.06  -0.06   0.11     0.12  -0.02   0.04     0.04  -0.04  -0.01
    19   6     0.23   0.10  -0.21    -0.13  -0.02   0.03    -0.05   0.06  -0.05
    20   6    -0.08  -0.11   0.18    -0.05   0.07  -0.03    -0.02   0.01  -0.21
    21   6     0.06   0.05   0.00    -0.17  -0.11  -0.05    -0.06  -0.06  -0.02
    22   6    -0.08   0.00   0.00     0.03   0.04   0.01     0.00  -0.01  -0.03
    23   6    -0.02   0.01  -0.02     0.06  -0.04   0.00    -0.20   0.21   0.09
    24   6     0.04  -0.08   0.00     0.03   0.20   0.06     0.10  -0.15  -0.11
    25   6    -0.03  -0.05   0.08     0.05   0.00  -0.01    -0.03  -0.08   0.10
    26   6     0.00   0.01  -0.01     0.00  -0.01   0.02     0.00   0.08  -0.09
    27   6     0.01   0.04  -0.06    -0.06   0.03  -0.05     0.02  -0.09   0.11
    28   6     0.15  -0.08   0.21    -0.03  -0.01  -0.08     0.01  -0.01  -0.01
    29   6    -0.08   0.03  -0.14    -0.02   0.11  -0.06     0.00   0.03  -0.04
    30   6     0.08  -0.01  -0.02    -0.15  -0.05   0.11    -0.03  -0.03   0.06
    31   6    -0.02   0.04  -0.13     0.05   0.02   0.01    -0.03   0.05  -0.07
    32   6     0.15   0.06  -0.15     0.11   0.02  -0.18    -0.01  -0.01  -0.02
    33   6     0.01  -0.04   0.11    -0.06   0.00   0.08     0.04   0.05  -0.07
    34   6    -0.01   0.03  -0.04     0.16  -0.06   0.10     0.03  -0.03   0.07
    35   6    -0.10  -0.08   0.17    -0.02   0.07   0.03     0.00   0.03  -0.04
    36   6     0.05   0.02   0.00     0.01  -0.10   0.01    -0.01  -0.13  -0.03
    37   6    -0.07   0.04   0.02     0.03   0.08   0.03     0.08   0.08   0.02
    38   6     0.14   0.02   0.02     0.04  -0.08  -0.06     0.00   0.05   0.03
    39   6    -0.05  -0.07  -0.03    -0.05   0.05   0.01    -0.07   0.10   0.02
    40   6    -0.08  -0.11  -0.04    -0.19  -0.11  -0.06     0.00   0.07   0.04
    41   6    -0.10   0.18   0.09     0.08  -0.09  -0.01     0.03  -0.01   0.03
    42   6    -0.06  -0.01  -0.05     0.02   0.04   0.01     0.08  -0.10  -0.03
    43   6    -0.15   0.20   0.07     0.11  -0.04  -0.03     0.00   0.08   0.04
    44   6    -0.04  -0.01   0.04    -0.04   0.04   0.03    -0.10  -0.09  -0.03
    45   6    -0.08  -0.11  -0.08    -0.15  -0.15  -0.06    -0.03  -0.01   0.03
    46   6     0.04  -0.13   0.04     0.07   0.23   0.11     0.12  -0.02  -0.03
    47   6     0.12  -0.09   0.15     0.04  -0.05   0.01    -0.02  -0.01  -0.11
    48   6    -0.08   0.13   0.03     0.07  -0.07  -0.02     0.04   0.02   0.01
    49   6     0.07  -0.03  -0.08     0.00   0.27   0.07    -0.12   0.00  -0.03
    50   6    -0.06  -0.04  -0.08    -0.09  -0.09   0.00     0.11   0.06   0.04
    51   6     0.02   0.00   0.01    -0.04  -0.04   0.03    -0.10  -0.04   0.18
    52   6    -0.08   0.12   0.06     0.03  -0.05   0.04    -0.11   0.09   0.04
    53   6     0.00   0.02  -0.02     0.03  -0.04   0.01     0.11  -0.06   0.19
    54   6    -0.05  -0.08  -0.02    -0.12  -0.11  -0.03    -0.04   0.02   0.01
    55   6     0.15   0.08  -0.14     0.04   0.00  -0.08     0.02  -0.01  -0.11
    56  15    -0.01   0.00   0.00     0.00   0.00   0.01     0.00  -0.01  -0.01
    57   8     0.00   0.00   0.00     0.00   0.00   0.00     0.00   0.00   0.00
    58   8     0.00   0.00   0.00     0.00   0.00   0.00     0.00   0.00   0.00
    59   8     0.00   0.00   0.00     0.00   0.01   0.00     0.00   0.01  -0.01
                    124                    125                    126
                      A                      A                      A
 Frequencies --   1192.1593              1196.2278              1205.7873
 Red. masses --     12.0000                12.0000                12.0067
 Frc consts  --     10.0485                10.1172                10.2853
 IR Inten    --      1.5194                 1.2837                 6.2435
  Atom  AN      X      Y      Z        X      Y      Z        X      Y      Z
     1   6    -0.02   0.00   0.00     0.17  -0.01   0.00     0.00  -0.01   0.25
     2   6     0.00   0.01  -0.04    -0.06  -0.02   0.07     0.04   0.05  -0.20
     3   6     0.02   0.00   0.00     0.07  -0.01   0.00     0.00  -0.04   0.05
     4   6     0.00  -0.01   0.04    -0.05   0.03  -0.07    -0.04   0.06  -0.20
     5   6    -0.07  -0.01   0.05    -0.17  -0.05   0.19    -0.06   0.00  -0.02
     6   6     0.02  -0.06   0.03     0.05   0.00  -0.15    -0.01   0.06  -0.12
     7   6    -0.04   0.09  -0.11     0.02   0.02  -0.04     0.06  -0.02   0.05
     8   6     0.01  -0.04   0.05    -0.09  -0.01  -0.05     0.07  -0.03   0.09
     9   6     0.11  -0.01   0.00    -0.01   0.00   0.00     0.01   0.13   0.01
    10   6     0.00   0.11   0.04    -0.01   0.03   0.01    -0.03  -0.23  -0.10
    11   6    -0.04   0.00   0.00    -0.07   0.00   0.00     0.01   0.20   0.15
    12   6    -0.02  -0.10  -0.04    -0.02  -0.03   0.00    -0.01  -0.23  -0.10
    13   6    -0.13   0.16   0.06     0.13  -0.14  -0.05    -0.12   0.09   0.05
    14   6     0.02  -0.22  -0.08    -0.13  -0.02  -0.07     0.08  -0.15  -0.05
    15   6     0.09   0.07   0.04     0.22   0.16   0.09    -0.01  -0.02  -0.01
    16   6    -0.03  -0.09  -0.03    -0.01  -0.01  -0.03    -0.02   0.08   0.04
    17   6    -0.07   0.02  -0.05    -0.15   0.07  -0.17     0.05  -0.01  -0.02
    18   6     0.02   0.04  -0.05    -0.08   0.02   0.05    -0.07  -0.02   0.09
    19   6    -0.06  -0.08   0.11     0.01  -0.02   0.03    -0.06  -0.01   0.06
    20   6     0.02   0.06  -0.02     0.05  -0.01   0.14     0.02   0.06  -0.12
    21   6    -0.16  -0.15  -0.06     0.15   0.11   0.04     0.14   0.06   0.05
    22   6    -0.02   0.09   0.03     0.00   0.01   0.03     0.03   0.08   0.04
    23   6     0.08  -0.08  -0.04     0.18  -0.18  -0.08     0.01  -0.03  -0.01
    24   6     0.05   0.22   0.08    -0.11   0.03   0.07    -0.10  -0.13  -0.05
    25   6     0.00   0.00   0.00    -0.04  -0.06   0.07    -0.07  -0.03   0.02
    26   6    -0.05   0.00   0.00     0.15  -0.01   0.00     0.01   0.11  -0.07
    27   6     0.00   0.00   0.00    -0.03   0.06  -0.07     0.07  -0.04   0.02
    28   6     0.06  -0.03   0.13     0.03  -0.01   0.00    -0.02   0.04  -0.07
    29   6    -0.02  -0.07  -0.01     0.03   0.08  -0.12     0.07  -0.11   0.13
    30   6     0.12   0.07  -0.12    -0.12  -0.05   0.13     0.08   0.06  -0.07
    31   6     0.01  -0.03  -0.02    -0.04   0.05  -0.05    -0.08  -0.02   0.07
    32   6     0.07   0.02  -0.13     0.02   0.00   0.00     0.02   0.04  -0.08
    33   6     0.01   0.03   0.02    -0.05  -0.04   0.05     0.08  -0.03   0.07
    34   6     0.11  -0.09   0.12    -0.11   0.07  -0.12    -0.07   0.07  -0.07
    35   6    -0.01   0.08   0.01     0.02  -0.08   0.11    -0.09  -0.09   0.13
    36   6    -0.07   0.00   0.00    -0.07   0.00   0.00     0.00  -0.06   0.01
    37   6     0.01   0.12   0.05     0.00   0.06   0.02     0.03   0.05   0.01
    38   6     0.04   0.00   0.00     0.04   0.00   0.00     0.00  -0.07  -0.05
    39   6    -0.01  -0.12  -0.05    -0.01  -0.06  -0.02    -0.02   0.04   0.01
    40   6     0.05   0.15   0.03     0.08   0.07   0.03    -0.08  -0.06  -0.02
    41   6    -0.11   0.14   0.07     0.05  -0.02   0.02    -0.04  -0.07  -0.09
    42   6     0.02  -0.17  -0.06     0.01  -0.05  -0.02     0.02   0.06   0.03
    43   6     0.03  -0.15  -0.03     0.07  -0.07  -0.03     0.07  -0.08  -0.02
    44   6     0.05   0.16   0.06     0.01   0.04   0.01    -0.01   0.07   0.04
    45   6    -0.13  -0.13  -0.07     0.05   0.01  -0.02     0.03  -0.08  -0.10
    46   6     0.05   0.22   0.08    -0.09   0.03   0.02    -0.05   0.08   0.05
    47   6    -0.01  -0.08  -0.01    -0.03  -0.02  -0.08     0.01   0.07   0.08
    48   6    -0.10   0.12   0.10     0.07  -0.02  -0.03    -0.03  -0.08  -0.07
    49   6     0.02  -0.22  -0.08    -0.11  -0.02  -0.03     0.07   0.06   0.05
    50   6     0.08   0.13   0.04     0.13   0.12  -0.01    -0.06  -0.08   0.08
    51   6     0.03  -0.01  -0.09    -0.16  -0.09   0.22     0.06   0.15  -0.09
    52   6     0.06  -0.13  -0.04     0.10  -0.13   0.01     0.05  -0.10   0.08
    53   6     0.04   0.00   0.09    -0.13   0.11  -0.21    -0.04   0.17  -0.09
    54   6    -0.12  -0.11  -0.10     0.07   0.01   0.04     0.01  -0.09  -0.07
    55   6     0.01   0.08   0.01    -0.03   0.02   0.07     0.00   0.08   0.08
    56  15     0.00   0.00   0.00     0.00   0.00   0.00     0.00   0.01   0.02
    57   8     0.00   0.00   0.00     0.00   0.00   0.00     0.00   0.00   0.00
    58   8     0.00   0.00   0.00     0.00   0.00   0.00     0.00   0.00   0.00
    59   8     0.00   0.00   0.00     0.00   0.00   0.00     0.00  -0.01   0.00
                    127                    128                    129
                      A                      A                      A
 Frequencies --   1213.8853              1215.2721              1219.2612
 Red. masses --     12.0075                12.0009                12.0019
 Frc consts  --     10.4245                10.4426                10.5122
 IR Inten    --      2.2510                 4.8554                 1.0063
  Atom  AN      X      Y      Z        X      Y      Z        X      Y      Z
     1   6    -0.19   0.02   0.01    -0.03   0.00  -0.03    -0.14   0.02  -0.01
     2   6     0.07   0.00  -0.02    -0.01   0.04  -0.05     0.12  -0.04   0.05
     3   6    -0.06   0.01   0.00    -0.02  -0.08   0.08    -0.18   0.03  -0.02
     4   6     0.07  -0.01   0.02     0.04   0.03  -0.05     0.11  -0.01   0.01
     5   6     0.00   0.02  -0.03    -0.14  -0.05   0.02    -0.17  -0.03   0.06
     6   6    -0.18   0.00  -0.11     0.19   0.02  -0.01     0.09   0.03  -0.09
     7   6     0.09   0.09   0.01    -0.06   0.01  -0.06    -0.08   0.00   0.01
     8   6     0.09  -0.03   0.05    -0.01  -0.01   0.05     0.15   0.02  -0.03
     9   6     0.05   0.01   0.00    -0.01  -0.12  -0.01    -0.14   0.05   0.00
    10   6    -0.10  -0.02  -0.02    -0.02   0.10   0.02     0.05  -0.04  -0.01
    11   6     0.24  -0.02   0.00     0.02  -0.02   0.00     0.00  -0.01  -0.01
    12   6    -0.10   0.02   0.02     0.02   0.10   0.03     0.03  -0.01   0.00
    13   6     0.07   0.01   0.00    -0.07   0.00   0.05    -0.07  -0.05   0.02
    14   6    -0.04  -0.02   0.00     0.18  -0.03  -0.08     0.11  -0.01  -0.05
    15   6     0.08  -0.01  -0.01    -0.03   0.02   0.06    -0.05   0.03   0.03
    16   6    -0.13   0.00   0.01    -0.04  -0.03  -0.03     0.08   0.01  -0.01
    17   6    -0.03   0.00   0.02     0.12  -0.07   0.02    -0.15   0.05  -0.04
    18   6     0.09   0.02  -0.05     0.04  -0.01   0.03     0.13  -0.02  -0.01
    19   6     0.07  -0.09   0.00     0.07  -0.02  -0.06    -0.08   0.00   0.01
    20   6    -0.13   0.02   0.11    -0.21   0.06   0.01     0.08  -0.04   0.07
    21   6     0.05  -0.01  -0.01     0.08  -0.01   0.05    -0.07   0.03  -0.03
    22   6    -0.13   0.02   0.00     0.01  -0.03  -0.03     0.04   0.00   0.02
    23   6     0.07   0.00   0.00     0.04   0.01   0.06    -0.04  -0.01  -0.03
    24   6     0.00   0.02   0.01    -0.18   0.00  -0.08     0.12   0.01   0.06
    25   6    -0.14  -0.04   0.06     0.03   0.04  -0.04    -0.08  -0.05   0.08
    26   6     0.27  -0.01  -0.01     0.03  -0.09   0.08     0.22   0.01  -0.03
    27   6    -0.12   0.05  -0.06    -0.06   0.06  -0.06    -0.06   0.02  -0.03
    28   6     0.14  -0.02  -0.03    -0.02   0.01   0.03    -0.04   0.07   0.07
    29   6    -0.05   0.00   0.02     0.15  -0.02  -0.13     0.21  -0.08  -0.04
    30   6     0.09   0.01  -0.04    -0.14   0.06   0.04    -0.08   0.01   0.07
    31   6    -0.14   0.02   0.06     0.04  -0.04   0.02    -0.08   0.03  -0.06
    32   6     0.14   0.00   0.01     0.04   0.01   0.04    -0.03  -0.05  -0.06
    33   6    -0.12   0.01  -0.05    -0.08  -0.03   0.01    -0.07   0.00   0.01
    34   6     0.05  -0.03   0.03     0.16   0.04   0.04    -0.08  -0.01  -0.04
    35   6    -0.02   0.01   0.01    -0.14   0.01  -0.13     0.19   0.04   0.05
    36   6    -0.11   0.01   0.00    -0.02  -0.09  -0.02     0.04   0.03   0.00
    37   6     0.11  -0.03  -0.02     0.07   0.07   0.02     0.01  -0.03  -0.01
    38   6    -0.15   0.01   0.00    -0.01   0.02   0.01    -0.05  -0.01  -0.01
    39   6     0.12   0.00   0.01    -0.04   0.08   0.03     0.03   0.00   0.01
    40   6     0.10  -0.05   0.08    -0.12   0.07  -0.03    -0.06  -0.06  -0.01
    41   6    -0.06  -0.04  -0.04    -0.11   0.06   0.01    -0.16   0.04  -0.08
    42   6     0.08   0.06   0.03     0.08  -0.10  -0.02     0.01   0.05   0.03
    43   6     0.07   0.03  -0.07     0.14   0.06  -0.05    -0.04   0.03   0.00
    44   6     0.08  -0.06  -0.03    -0.08  -0.10  -0.03     0.03  -0.03  -0.02
    45   6    -0.07   0.03   0.03     0.09   0.06   0.03    -0.15  -0.02   0.06
    46   6    -0.13   0.09   0.09    -0.15   0.00   0.04     0.14   0.09   0.01
    47   6     0.02   0.23  -0.10    -0.02  -0.13   0.12     0.03   0.08   0.28
    48   6     0.00   0.04   0.07    -0.04  -0.15   0.02    -0.01  -0.17  -0.23
    49   6    -0.17  -0.07  -0.10     0.13  -0.05   0.03     0.16  -0.12   0.00
    50   6    -0.02  -0.25   0.10     0.04   0.22   0.09     0.01   0.09   0.03
    51   6     0.03   0.03   0.04    -0.03   0.06  -0.17    -0.05   0.08  -0.03
    52   6     0.02   0.20  -0.11     0.00   0.26   0.07     0.00  -0.09  -0.06
    53   6     0.02  -0.04  -0.01     0.03   0.04  -0.17    -0.04  -0.08   0.07
    54   6    -0.01  -0.01  -0.07     0.02  -0.15   0.03     0.00   0.16   0.15
    55   6    -0.01  -0.20   0.07     0.00  -0.18   0.12     0.00  -0.07  -0.21
    56  15     0.02   0.00   0.00     0.00   0.00  -0.01     0.01   0.00   0.00
    57   8     0.00   0.00   0.00     0.00   0.00   0.00     0.00   0.00   0.00
    58   8     0.00   0.00   0.00     0.00   0.00   0.00     0.00   0.00   0.00
    59   8    -0.01   0.00   0.00     0.00   0.00   0.00     0.00   0.01   0.00
                    130                    131                    132
                      A                      A                      A
 Frequencies --   1220.7463              1226.8112              1230.8431
 Red. masses --     12.0068                12.0000                12.0006
 Frc consts  --     10.5421                10.6411                10.7117
 IR Inten    --      6.5676                 0.0094                 0.3908
  Atom  AN      X      Y      Z        X      Y      Z        X      Y      Z
     1   6    -0.02  -0.02   0.09     0.03   0.00   0.00     0.00   0.01  -0.01
     2   6    -0.01   0.08  -0.18     0.02  -0.01   0.02    -0.03   0.02  -0.03
     3   6    -0.04  -0.09   0.13    -0.12   0.01   0.00     0.00  -0.03   0.04
     4   6     0.06   0.08  -0.19     0.02   0.00  -0.01     0.03   0.02  -0.03
     5   6     0.03   0.01  -0.06     0.05   0.03   0.02    -0.10  -0.05  -0.03
     6   6    -0.05  -0.04   0.04    -0.11  -0.04   0.03     0.03   0.06  -0.16
     7   6     0.01   0.07  -0.06     0.01   0.01   0.01     0.11   0.07  -0.02
     8   6    -0.03  -0.06   0.13     0.03  -0.01   0.00    -0.04  -0.04   0.10
     9   6    -0.04  -0.18  -0.02    -0.20   0.02   0.00     0.00  -0.07   0.00
    10   6    -0.05   0.09   0.01     0.09  -0.01   0.00    -0.01   0.07   0.02
    11   6     0.00   0.05   0.06    -0.13   0.01   0.00     0.00  -0.03  -0.03
    12   6     0.08   0.09   0.01     0.09  -0.01   0.00     0.01   0.07   0.02
    13   6     0.00   0.09   0.02     0.04   0.07  -0.05     0.11   0.05  -0.04
    14   6     0.00  -0.05   0.00    -0.17   0.01   0.08     0.03   0.16   0.06
    15   6     0.04  -0.03  -0.02    -0.01   0.01  -0.04    -0.10   0.02   0.08
    16   6    -0.11  -0.03   0.00     0.12  -0.06  -0.01    -0.03  -0.13  -0.05
    17   6    -0.08   0.03  -0.07     0.05  -0.04  -0.02     0.09  -0.07  -0.03
    18   6     0.06  -0.08   0.14     0.03   0.00   0.00     0.04  -0.05   0.10
    19   6    -0.03   0.07  -0.07     0.01  -0.01   0.00    -0.09   0.09  -0.02
    20   6     0.07  -0.06   0.06    -0.10   0.06  -0.03    -0.02   0.06  -0.16
    21   6    -0.01   0.09   0.02     0.02  -0.07   0.05    -0.10   0.07  -0.05
    22   6     0.13  -0.05   0.00     0.13   0.04   0.00     0.00  -0.13  -0.05
    23   6    -0.06  -0.03  -0.03     0.00  -0.01   0.04     0.11   0.00   0.08
    24   6     0.03  -0.05   0.02    -0.16   0.03  -0.07     0.00   0.17   0.07
    25   6     0.03   0.10  -0.13    -0.06  -0.01   0.01     0.02   0.01  -0.01
    26   6     0.02  -0.15   0.15     0.17  -0.01   0.00     0.00  -0.02   0.02
    27   6    -0.03   0.11  -0.14    -0.06   0.02   0.00    -0.01   0.02  -0.01
    28   6     0.03  -0.03  -0.05    -0.02   0.04   0.06    -0.09   0.05   0.06
    29   6    -0.07   0.01   0.01    -0.06  -0.08   0.20     0.00  -0.08   0.16
    30   6     0.04   0.05  -0.08     0.15  -0.06  -0.06     0.07  -0.05  -0.04
    31   6     0.02  -0.06   0.12    -0.06   0.03  -0.04     0.04   0.02  -0.07
    32   6    -0.06  -0.04  -0.08    -0.02  -0.03  -0.05     0.11   0.04   0.06
    33   6    -0.05  -0.06   0.14    -0.07  -0.01   0.03    -0.04   0.02  -0.07
    34   6    -0.06   0.06  -0.10     0.16   0.03   0.06    -0.09  -0.04  -0.04
    35   6     0.14   0.01   0.02    -0.05   0.09  -0.19    -0.01  -0.09   0.17
    36   6     0.00  -0.17  -0.01     0.18  -0.01   0.00    -0.01  -0.04  -0.01
    37   6     0.04   0.07   0.01    -0.17   0.07   0.02     0.02   0.01   0.00
    38   6     0.00   0.07   0.04     0.27  -0.02   0.00     0.00   0.02   0.01
    39   6    -0.03   0.08   0.01    -0.18  -0.05  -0.03    -0.01   0.02   0.00
    40   6     0.06   0.08   0.03     0.13   0.00   0.02     0.06   0.00   0.04
    41   6     0.04  -0.02   0.02     0.02  -0.01  -0.07    -0.09   0.03  -0.05
    42   6     0.06  -0.07  -0.01    -0.15   0.04   0.00     0.03   0.02   0.02
    43   6    -0.06   0.10   0.04     0.13  -0.02  -0.02    -0.06   0.01   0.04
    44   6    -0.07  -0.07  -0.02    -0.15  -0.02   0.00    -0.02   0.03   0.02
    45   6    -0.09  -0.02   0.05     0.02   0.01   0.07     0.09   0.01  -0.05
    46   6     0.16   0.00  -0.02     0.03   0.10   0.00    -0.03  -0.18  -0.06
    47   6    -0.05   0.01  -0.19     0.01   0.11   0.06     0.01   0.17   0.08
    48   6    -0.02   0.04   0.19     0.00   0.17  -0.21    -0.02   0.11  -0.18
    49   6    -0.10  -0.01  -0.02     0.01  -0.11  -0.01     0.00  -0.17  -0.06
    50   6     0.02  -0.05   0.09     0.00  -0.06  -0.10     0.02  -0.04   0.22
    51   6     0.06   0.01  -0.08     0.01  -0.11   0.13    -0.02  -0.22  -0.11
    52   6    -0.03  -0.09   0.08     0.01   0.06   0.11    -0.03  -0.03   0.23
    53   6    -0.08   0.00  -0.06     0.02   0.09  -0.13    -0.01  -0.24  -0.12
    54   6     0.03   0.09   0.26    -0.03  -0.16   0.19     0.04   0.11  -0.20
    55   6     0.05  -0.01  -0.28     0.00  -0.10  -0.05     0.02   0.17   0.08
    56  15     0.00   0.01   0.00     0.00   0.00   0.00     0.00   0.00  -0.01
    57   8     0.00   0.00   0.00     0.00   0.00   0.00     0.00   0.00   0.00
    58   8     0.00   0.00   0.00     0.00   0.00   0.00     0.00   0.00   0.00
    59   8     0.00  -0.04   0.01     0.00   0.00   0.00     0.00   0.00   0.00
                    133                    134                    135
                      A                      A                      A
 Frequencies --   1238.0246              1252.6481              1254.8847
 Red. masses --     12.0003                12.0127                12.0005
 Frc consts  --     10.8368                11.1058                11.1342
 IR Inten    --      0.2245                 0.4550                 0.0460
  Atom  AN      X      Y      Z        X      Y      Z        X      Y      Z
     1   6    -0.13   0.01   0.00     0.00   0.01  -0.15    -0.03   0.00   0.00
     2   6     0.07   0.00  -0.03    -0.14   0.02   0.04     0.02   0.02  -0.05
     3   6    -0.09   0.01   0.00     0.00  -0.06   0.08    -0.02   0.00   0.00
     4   6     0.07  -0.01   0.03     0.14   0.00   0.04     0.02  -0.02   0.05
     5   6     0.11   0.06   0.03     0.12   0.00   0.04     0.01   0.00  -0.15
     6   6    -0.07  -0.09   0.19     0.00   0.00   0.04     0.05  -0.05   0.22
     7   6    -0.13  -0.03   0.00     0.13  -0.01  -0.02    -0.09   0.07  -0.10
     8   6     0.09   0.03  -0.07    -0.15   0.01  -0.01     0.02  -0.04   0.11
     9   6    -0.04   0.01   0.00     0.00   0.07   0.01    -0.05   0.00   0.00
    10   6     0.03   0.02   0.01     0.13   0.03   0.04     0.00  -0.06  -0.03
    11   6    -0.04   0.00   0.00    -0.01  -0.11  -0.08     0.02   0.00   0.00
    12   6     0.02  -0.03  -0.01    -0.12   0.05   0.04     0.01   0.06   0.03
    13   6    -0.12  -0.03   0.04    -0.13   0.05   0.00     0.05  -0.14  -0.03
    14   6    -0.06  -0.19  -0.06    -0.04  -0.02   0.03     0.02   0.28   0.12
    15   6     0.11  -0.02  -0.09    -0.10   0.04   0.02    -0.07  -0.12  -0.08
    16   6     0.04   0.10   0.05     0.13  -0.05  -0.02     0.02   0.11   0.05
    17   6     0.09  -0.08  -0.03    -0.12   0.02   0.04     0.01   0.00   0.15
    18   6     0.09  -0.04   0.07     0.15  -0.02  -0.02     0.02   0.04  -0.11
    19   6    -0.12   0.05   0.00    -0.13   0.01  -0.01    -0.09  -0.05   0.10
    20   6    -0.06   0.10  -0.18     0.00   0.00   0.03     0.06   0.05  -0.22
    21   6    -0.11   0.05  -0.04     0.13   0.03   0.00     0.07   0.13   0.03
    22   6     0.02  -0.10  -0.04    -0.14  -0.03  -0.02     0.00  -0.11  -0.05
    23   6     0.11   0.00   0.09     0.10   0.03   0.02    -0.05   0.12   0.08
    24   6    -0.02   0.19   0.06     0.03  -0.04   0.02    -0.03  -0.28  -0.12
    25   6    -0.07  -0.03   0.04    -0.13  -0.01   0.02    -0.05  -0.04   0.06
    26   6     0.21  -0.01   0.00     0.01   0.07  -0.06     0.10  -0.01   0.00
    27   6    -0.07   0.04  -0.03     0.13  -0.03   0.02    -0.05   0.04  -0.06
    28   6     0.11  -0.04  -0.02     0.18  -0.04  -0.04     0.11  -0.04   0.10
    29   6     0.02   0.05  -0.14    -0.09  -0.02   0.08    -0.05   0.12  -0.16
    30   6    -0.04   0.05   0.02     0.18  -0.05  -0.04    -0.02  -0.11   0.10
    31   6    -0.10  -0.01   0.07    -0.10   0.01   0.03    -0.03   0.06  -0.10
    32   6     0.11   0.02   0.01    -0.18  -0.01  -0.04     0.13   0.02  -0.10
    33   6    -0.09   0.02  -0.07     0.10   0.00   0.04    -0.04  -0.05   0.09
    34   6    -0.05  -0.04  -0.02    -0.19  -0.02  -0.05     0.01   0.11  -0.10
    35   6     0.01  -0.05   0.14     0.08  -0.03   0.08    -0.07  -0.10   0.16
    36   6     0.11  -0.01   0.00    -0.01  -0.12  -0.01    -0.01   0.00   0.00
    37   6    -0.05   0.00   0.00     0.11   0.13   0.05     0.01   0.03   0.01
    38   6     0.04   0.00   0.00    -0.01  -0.13  -0.09    -0.02   0.00   0.00
    39   6    -0.05   0.01   0.00    -0.09   0.15   0.05     0.01  -0.04  -0.01
    40   6     0.00   0.01  -0.02    -0.15   0.07  -0.03     0.07   0.10   0.01
    41   6     0.07  -0.02   0.02    -0.14  -0.01  -0.05    -0.08   0.08   0.05
    42   6    -0.06  -0.02  -0.02     0.06  -0.07  -0.01     0.01  -0.08  -0.03
    43   6     0.00  -0.01   0.02     0.17   0.04  -0.04     0.04  -0.11  -0.01
    44   6    -0.06   0.03   0.02    -0.08  -0.06  -0.01     0.02   0.08   0.03
    45   6     0.07   0.01  -0.02     0.13  -0.03  -0.05    -0.10  -0.07  -0.05
    46   6    -0.01  -0.09  -0.04    -0.06   0.07   0.05     0.02   0.14   0.05
    47   6    -0.01  -0.10  -0.05     0.04  -0.16   0.04     0.00  -0.02   0.00
    48   6     0.01  -0.10   0.14    -0.06   0.18   0.00     0.01   0.03   0.05
    49   6     0.00   0.09   0.04     0.07   0.06   0.04    -0.01  -0.15  -0.06
    50   6    -0.01   0.01  -0.25    -0.03   0.03  -0.08     0.00   0.06  -0.05
    51   6     0.03   0.24   0.14     0.05  -0.06  -0.03    -0.02  -0.16  -0.06
    52   6    -0.01  -0.01   0.24     0.03   0.03  -0.08    -0.01  -0.07   0.05
    53   6    -0.01  -0.24  -0.14    -0.05  -0.05  -0.03     0.01   0.16   0.05
    54   6     0.02   0.10  -0.14     0.09   0.16   0.00     0.00  -0.04  -0.05
    55   6     0.01   0.09   0.04    -0.07  -0.15   0.04     0.01   0.03  -0.01
    56  15     0.00   0.00   0.00     0.00   0.02   0.02     0.00   0.00   0.00
    57   8     0.00   0.00   0.00     0.00   0.00   0.00     0.00   0.00   0.00
    58   8     0.00   0.00   0.00     0.00   0.00   0.00     0.00   0.00   0.00
    59   8     0.00   0.00   0.00     0.00  -0.02   0.01     0.00   0.00   0.00
                    136                    137                    138
                      A                      A                      A
 Frequencies --   1269.1031              1271.6559              1275.7376
 Red. masses --     12.0039                12.0000                12.0023
 Frc consts  --     11.3911                11.4333                11.5090
 IR Inten    --      0.0679                 0.2688                 0.8080
  Atom  AN      X      Y      Z        X      Y      Z        X      Y      Z
     1   6     0.00   0.00   0.00     0.00  -0.01   0.18    -0.07   0.01   0.00
     2   6    -0.03   0.02  -0.03     0.08   0.04  -0.14     0.02   0.00  -0.02
     3   6     0.00  -0.02   0.03     0.00  -0.03   0.03     0.04   0.00   0.00
     4   6     0.03   0.01  -0.03    -0.08   0.05  -0.14     0.01  -0.01   0.02
     5   6     0.06  -0.02  -0.05    -0.11   0.00  -0.13    -0.06   0.01  -0.03
     6   6     0.03   0.03  -0.01     0.10  -0.03   0.18     0.04  -0.02   0.11
     7   6    -0.01   0.04  -0.03    -0.13   0.01  -0.06     0.00  -0.02  -0.01
     8   6    -0.02  -0.02   0.04     0.08  -0.03   0.11     0.02   0.00   0.01
     9   6     0.01   0.16   0.02     0.01   0.08   0.00     0.10  -0.01   0.00
    10   6     0.10  -0.13  -0.03    -0.09  -0.15  -0.07    -0.11   0.00  -0.01
    11   6     0.00   0.01   0.01     0.01   0.13   0.10     0.13  -0.01   0.00
    12   6    -0.12  -0.11  -0.03     0.07  -0.16  -0.07    -0.11   0.01   0.01
    13   6    -0.15  -0.12   0.02     0.12  -0.07  -0.04     0.12   0.04  -0.03
    14   6     0.15   0.15   0.01    -0.07   0.20   0.12    -0.12   0.00   0.05
    15   6    -0.21  -0.03   0.02     0.08  -0.10  -0.09     0.15  -0.02  -0.04
    16   6     0.13   0.08   0.02    -0.07   0.12   0.06    -0.09   0.00   0.01
    17   6    -0.06  -0.01  -0.05     0.11  -0.02  -0.13    -0.06   0.00   0.03
    18   6     0.02  -0.02   0.05    -0.09  -0.02   0.11     0.01   0.00  -0.01
    19   6     0.02   0.03  -0.03     0.12  -0.01  -0.06     0.01   0.02   0.01
    20   6    -0.03   0.03  -0.01    -0.10  -0.01   0.18     0.04   0.02  -0.11
    21   6     0.12  -0.14   0.02    -0.13  -0.05  -0.04     0.11  -0.06   0.03
    22   6    -0.11   0.10   0.02     0.09   0.10   0.06    -0.09   0.02  -0.01
    23   6     0.20  -0.07   0.01    -0.10  -0.08  -0.09     0.15  -0.01   0.04
    24   6    -0.12   0.17   0.01     0.10   0.18   0.12    -0.12   0.03  -0.05
    25   6    -0.06  -0.08   0.11    -0.04  -0.03   0.03    -0.05   0.01   0.00
    26   6     0.01   0.14  -0.12     0.00   0.04  -0.03     0.03   0.00   0.00
    27   6     0.05  -0.09   0.11     0.03  -0.03   0.03    -0.04   0.00   0.01
    28   6     0.06  -0.03   0.05     0.10  -0.03   0.01     0.09  -0.01  -0.09
    29   6    -0.01   0.11  -0.20    -0.09   0.06   0.02    -0.06  -0.04   0.16
    30   6     0.03  -0.08   0.10     0.03  -0.08   0.03     0.04   0.00  -0.05
    31   6    -0.05   0.06  -0.10    -0.03   0.04  -0.03    -0.02  -0.02   0.07
    32   6    -0.07  -0.03   0.05    -0.11  -0.02   0.01     0.09   0.00   0.08
    33   6     0.06   0.05  -0.10     0.04   0.03  -0.03    -0.02   0.02  -0.07
    34   6    -0.05  -0.08   0.10    -0.04  -0.07   0.03     0.03  -0.01   0.05
    35   6     0.03   0.11  -0.20     0.10   0.04   0.02    -0.04   0.05  -0.16
    36   6     0.00  -0.03   0.00     0.00  -0.02   0.00    -0.13   0.01   0.00
    37   6     0.00  -0.02  -0.02     0.02   0.03   0.01     0.17  -0.06  -0.02
    38   6     0.01   0.09   0.06     0.00  -0.01  -0.01    -0.19   0.01   0.00
    39   6     0.00  -0.02  -0.02    -0.02   0.03   0.01     0.18   0.03   0.02
    40   6     0.09   0.02   0.04    -0.01   0.05  -0.02    -0.18   0.02  -0.05
    41   6     0.03   0.03   0.07    -0.09   0.02  -0.01    -0.15  -0.02  -0.07
    42   6     0.02  -0.02  -0.01     0.02  -0.04  -0.01     0.09   0.01   0.03
    43   6    -0.09   0.03   0.04     0.02   0.05  -0.02    -0.18   0.01   0.06
    44   6    -0.02  -0.02  -0.01    -0.03  -0.03   0.00     0.09  -0.03  -0.03
    45   6    -0.02   0.03   0.07     0.09   0.01  -0.01    -0.15   0.04   0.07
    46   6     0.11  -0.07  -0.08    -0.08   0.00   0.04     0.13  -0.09  -0.09
    47   6    -0.01   0.06  -0.09    -0.01  -0.13   0.01     0.04  -0.17   0.10
    48   6     0.00  -0.08   0.20     0.01   0.11  -0.06    -0.01   0.14  -0.16
    49   6    -0.12  -0.05  -0.09     0.08  -0.01   0.04     0.14   0.08   0.09
    50   6    -0.03  -0.07   0.17     0.02   0.14  -0.10     0.01   0.12  -0.19
    51   6     0.03  -0.02  -0.16    -0.04  -0.20   0.01    -0.04  -0.10   0.10
    52   6     0.01  -0.07   0.16     0.00   0.14  -0.11    -0.01  -0.12   0.19
    53   6    -0.03  -0.02  -0.16     0.01  -0.20   0.01    -0.02   0.09  -0.11
    54   6    -0.01  -0.07   0.20     0.01   0.11  -0.06    -0.03  -0.13   0.17
    55   6     0.02   0.05  -0.09    -0.01  -0.14   0.02     0.06   0.15  -0.11
    56  15     0.00  -0.01  -0.01     0.00   0.00   0.00     0.01   0.00   0.00
    57   8     0.00   0.00   0.00     0.00   0.00   0.00     0.00   0.00   0.00
    58   8     0.00   0.00   0.00     0.00   0.00   0.00     0.00   0.00   0.00
    59   8     0.00   0.00   0.00     0.00   0.00   0.00     0.00   0.00   0.00
                    139                    140                    141
                      A                      A                      A
 Frequencies --   1280.3364              1281.3626              1300.2450
 Red. masses --     12.0030                12.0021                12.0077
 Frc consts  --     11.5928                11.6105                11.9608
 IR Inten    --      0.0377                 0.0021                 0.0132
  Atom  AN      X      Y      Z        X      Y      Z        X      Y      Z
     1   6     0.01   0.01   0.03     0.07  -0.01   0.00     0.27  -0.02   0.00
     2   6    -0.11   0.05  -0.09    -0.08   0.01  -0.01    -0.16   0.01   0.01
     3   6     0.01  -0.07   0.09     0.11   0.00  -0.01     0.22  -0.02   0.00
     4   6     0.09   0.03  -0.09    -0.10  -0.01   0.03    -0.16   0.02  -0.01
     5   6     0.20   0.05  -0.04     0.13   0.03  -0.01     0.14   0.00   0.04
     6   6    -0.15  -0.11   0.16    -0.13  -0.07   0.08    -0.02   0.00   0.00
     7   6     0.15   0.10  -0.07     0.12   0.06  -0.03     0.14   0.02  -0.02
     8   6    -0.10  -0.05   0.09    -0.07  -0.02   0.03    -0.18   0.00   0.00
     9   6     0.02   0.02   0.00     0.12  -0.01   0.00    -0.23   0.02   0.00
    10   6    -0.02  -0.02  -0.01    -0.06   0.01   0.00     0.16   0.00   0.00
    11   6     0.01   0.01   0.00     0.04   0.00   0.00    -0.26   0.02   0.00
    12   6     0.00  -0.03  -0.01    -0.06   0.01   0.00     0.16  -0.02   0.00
    13   6     0.08  -0.05  -0.01     0.10  -0.02   0.00    -0.13   0.00   0.00
    14   6    -0.08  -0.02   0.03    -0.06  -0.05   0.00     0.02  -0.02  -0.01
    15   6    -0.01  -0.04  -0.07     0.03  -0.01  -0.04    -0.14   0.04   0.03
    16   6    -0.01   0.05   0.03    -0.06   0.01   0.01     0.18  -0.02  -0.01
    17   6    -0.15   0.06  -0.03     0.16  -0.07   0.02     0.14  -0.03  -0.04
    18   6     0.07  -0.06   0.08    -0.08   0.05  -0.05    -0.18   0.03   0.00
    19   6    -0.11   0.10  -0.06     0.14  -0.10   0.05     0.14  -0.04   0.02
    20   6     0.11  -0.11   0.13    -0.14   0.12  -0.11    -0.02   0.01   0.00
    21   6    -0.06  -0.04  -0.01     0.12   0.01   0.01    -0.13   0.02   0.00
    22   6     0.00   0.04   0.02    -0.06  -0.02  -0.02     0.18  -0.01   0.01
    23   6     0.01  -0.03  -0.06     0.03   0.01   0.05    -0.14  -0.01  -0.03
    24   6     0.05  -0.01   0.03    -0.06   0.06  -0.01     0.02   0.02   0.01
    25   6     0.05  -0.02   0.02     0.10   0.01  -0.02    -0.11  -0.01   0.03
    26   6    -0.02   0.01  -0.01    -0.20   0.01   0.00     0.25  -0.02   0.00
    27   6    -0.03  -0.02   0.03     0.11  -0.02   0.01    -0.11   0.03  -0.03
    28   6    -0.06   0.03   0.09    -0.11   0.04   0.06     0.10  -0.01  -0.05
    29   6     0.12  -0.04  -0.08     0.11  -0.05  -0.04     0.01  -0.01  -0.01
    30   6    -0.14   0.03   0.05    -0.14   0.05   0.02     0.07  -0.04   0.02
    31   6     0.03   0.01  -0.06     0.08  -0.01  -0.05    -0.10   0.01   0.03
    32   6     0.03   0.02   0.08    -0.13  -0.03  -0.08     0.10   0.00   0.04
    33   6    -0.01   0.01  -0.05     0.09  -0.01   0.06    -0.10   0.01  -0.03
    34   6     0.11   0.00   0.04    -0.18  -0.03  -0.03     0.07   0.03  -0.02
    35   6    -0.09  -0.01  -0.08     0.14   0.03   0.06     0.01   0.00   0.01
    36   6    -0.02  -0.11  -0.01    -0.06   0.02   0.00    -0.19   0.01   0.00
    37   6     0.07   0.06   0.01     0.02   0.02   0.01     0.15  -0.04  -0.01
    38   6     0.00   0.05   0.03    -0.02   0.00   0.00    -0.18   0.01   0.00
    39   6    -0.05   0.07   0.01     0.03  -0.03  -0.01     0.16   0.01   0.01
    40   6    -0.08   0.13   0.00    -0.04   0.07   0.00    -0.10   0.06  -0.01
    41   6    -0.09   0.08   0.02    -0.02   0.06   0.03    -0.09  -0.02  -0.04
    42   6     0.07  -0.11  -0.03     0.02  -0.05  -0.02     0.10  -0.01   0.01
    43   6     0.08   0.10   0.00    -0.07  -0.09   0.00    -0.12  -0.04   0.01
    44   6    -0.08  -0.08  -0.02     0.05   0.07   0.02     0.11   0.00  -0.01
    45   6     0.09   0.06   0.02    -0.06  -0.08  -0.04    -0.09   0.04   0.04
    46   6    -0.07  -0.19  -0.05     0.07   0.22   0.07     0.00   0.00   0.00
    47   6     0.03   0.21   0.15     0.02   0.19   0.12     0.03   0.00   0.04
    48   6     0.02  -0.10  -0.11     0.02  -0.10  -0.11    -0.02   0.02   0.02
    49   6     0.05  -0.24  -0.06     0.03  -0.18  -0.05     0.00   0.00   0.00
    50   6    -0.05  -0.11  -0.19    -0.04  -0.09  -0.13    -0.03  -0.04  -0.02
    51   6     0.02   0.15   0.12     0.00   0.13   0.12     0.03   0.04  -0.03
    52   6     0.03  -0.09  -0.14    -0.03   0.12   0.16    -0.03   0.05   0.02
    53   6     0.00   0.12   0.09    -0.02  -0.16  -0.14     0.03  -0.05   0.03
    54   6    -0.02  -0.08  -0.08     0.04   0.11   0.13    -0.03  -0.01  -0.02
    55   6     0.00   0.17   0.12    -0.01  -0.24  -0.15     0.03   0.00  -0.04
    56  15     0.00  -0.01  -0.01    -0.01   0.00   0.00     0.02   0.00   0.00
    57   8     0.00   0.00   0.00     0.00   0.00   0.00     0.00   0.00   0.00
    58   8     0.00   0.00   0.00     0.00   0.00   0.00     0.00   0.00   0.00
    59   8     0.00   0.01   0.00     0.00   0.00   0.00    -0.01   0.00   0.00
                    142                    143                    144
                      A                      A                      A
 Frequencies --   1342.3149              1367.5563              1427.7138
 Red. masses --     13.2884                16.9764                12.0000
 Frc consts  --     14.1069                18.7062                14.4117
 IR Inten    --      6.3830               132.1598                 0.0267
  Atom  AN      X      Y      Z        X      Y      Z        X      Y      Z
     1   6     0.00   0.00  -0.01     0.00   0.00   0.02    -0.01   0.00   0.00
     2   6    -0.02   0.00   0.00     0.02  -0.01   0.00     0.00   0.00   0.00
     3   6     0.00  -0.02   0.03     0.00   0.04  -0.04     0.02   0.00   0.00
     4   6     0.02   0.00   0.00    -0.02  -0.01   0.00     0.00   0.00   0.00
     5   6     0.01   0.00   0.01     0.00   0.00  -0.01     0.02   0.02   0.02
     6   6     0.02   0.01   0.00    -0.02  -0.01  -0.01     0.01  -0.01   0.05
     7   6     0.03   0.00   0.01    -0.01   0.00   0.00    -0.03  -0.02  -0.02
     8   6    -0.01   0.00  -0.01     0.01   0.00   0.01     0.00  -0.01   0.02
     9   6     0.00  -0.01   0.00     0.00  -0.05   0.01     0.04   0.00   0.00
    10   6     0.01   0.01   0.00    -0.02   0.00   0.00    -0.10   0.01  -0.02
    11   6     0.00  -0.01  -0.01     0.00   0.01   0.01     0.04   0.00   0.00
    12   6     0.00   0.01   0.00     0.02   0.00   0.00    -0.10   0.00   0.02
    13   6     0.00  -0.01  -0.01     0.01   0.00   0.00    -0.06   0.08   0.02
    14   6    -0.03  -0.01   0.01     0.02   0.01  -0.01     0.30   0.03  -0.14
    15   6     0.01   0.01   0.01     0.00  -0.01   0.00    -0.08  -0.07  -0.06
    16   6     0.01  -0.01   0.00    -0.01   0.01   0.00     0.04  -0.01   0.01
    17   6     0.00   0.00   0.01     0.00   0.00  -0.01     0.02  -0.02  -0.02
    18   6     0.01   0.00  -0.01    -0.01   0.00   0.01     0.00   0.01  -0.02
    19   6    -0.02   0.00   0.01     0.01   0.00   0.00    -0.03   0.02   0.02
    20   6    -0.02   0.01   0.00     0.02  -0.01  -0.01     0.01   0.01  -0.05
    21   6     0.00  -0.01  -0.01     0.00   0.00   0.00    -0.08  -0.07  -0.02
    22   6    -0.01  -0.01   0.00     0.01   0.00   0.00     0.04   0.00  -0.01
    23   6    -0.01   0.01   0.01     0.00  -0.01   0.00    -0.06   0.08   0.06
    24   6     0.02  -0.01   0.01    -0.02   0.01  -0.01     0.29  -0.07   0.14
    25   6    -0.02  -0.02   0.02     0.01  -0.05   0.06     0.01   0.00   0.00
    26   6     0.00   0.01   0.00     0.00   0.04   0.00    -0.02   0.00   0.00
    27   6     0.02  -0.03   0.02    -0.02  -0.05   0.06     0.01  -0.01   0.00
    28   6     0.03  -0.02  -0.10    -0.03   0.01   0.06    -0.03   0.03   0.03
    29   6    -0.02   0.00   0.04     0.02   0.00  -0.04     0.00  -0.02   0.05
    30   6     0.01   0.00   0.00    -0.03   0.00   0.01     0.02   0.00  -0.02
    31   6     0.01   0.00   0.02     0.05   0.01  -0.04     0.00  -0.01   0.02
    32   6    -0.03  -0.02  -0.09     0.03   0.01   0.06    -0.04  -0.03  -0.03
    33   6    -0.01   0.00   0.02    -0.04   0.02  -0.04     0.01   0.01  -0.02
    34   6     0.00   0.00   0.00     0.03  -0.01   0.01     0.02   0.00   0.02
    35   6     0.02   0.00   0.04    -0.02   0.00  -0.04     0.00   0.02  -0.04
    36   6     0.00   0.04  -0.02     0.00  -0.02   0.02    -0.08   0.01   0.00
    37   6     0.09  -0.31  -0.13    -0.06   0.18   0.07     0.20   0.03   0.01
    38   6     0.04   0.53   0.34    -0.03  -0.38  -0.22     0.01   0.00   0.00
    39   6    -0.13  -0.29  -0.13     0.08   0.17   0.07     0.19  -0.06  -0.01
    40   6    -0.12  -0.01  -0.02     0.07   0.01   0.01     0.11   0.06   0.01
    41   6    -0.08  -0.01   0.01     0.05   0.01   0.01     0.08  -0.07  -0.05
    42   6     0.20   0.08   0.06    -0.11  -0.04  -0.03    -0.20   0.01  -0.01
    43   6     0.11  -0.03  -0.02    -0.07   0.02   0.01     0.10  -0.08  -0.01
    44   6    -0.18   0.10   0.06     0.10  -0.06  -0.03    -0.20   0.02   0.01
    45   6     0.08  -0.02   0.00    -0.05   0.02   0.01     0.09   0.06   0.05
    46   6    -0.03   0.04   0.03     0.02  -0.02  -0.02    -0.27  -0.03   0.14
    47   6     0.00  -0.02   0.01     0.00   0.01   0.00     0.17  -0.07   0.16
    48   6     0.01   0.01  -0.03    -0.01   0.00   0.02     0.00   0.02  -0.06
    49   6     0.03   0.04   0.03    -0.03  -0.02  -0.02    -0.27   0.07  -0.15
    50   6    -0.02   0.00  -0.02     0.02   0.01   0.01    -0.01   0.01  -0.05
    51   6     0.01   0.00   0.00    -0.01   0.00   0.01    -0.18  -0.05   0.16
    52   6     0.02  -0.01  -0.02    -0.01   0.01   0.01    -0.01  -0.01   0.05
    53   6    -0.01   0.00   0.00     0.01   0.00   0.01    -0.17   0.08  -0.16
    54   6    -0.01   0.01  -0.03     0.01   0.00   0.02     0.00  -0.02   0.05
    55   6    -0.01  -0.02   0.01     0.00   0.01   0.00     0.18   0.05  -0.16
    56  15     0.01   0.17  -0.11     0.03   0.40  -0.09     0.00   0.00   0.00
    57   8     0.00   0.00   0.00     0.00   0.00   0.00     0.00   0.00   0.00
    58   8     0.00   0.00   0.00     0.00   0.00   0.00     0.00   0.00   0.00
    59   8    -0.03  -0.36   0.09    -0.05  -0.65   0.18     0.00   0.00   0.00
                    145                    146                    147
                      A                      A                      A
 Frequencies --   1451.6584              1456.2903              1459.5960
 Red. masses --     12.0004                12.0081                12.0022
 Frc consts  --     14.8996                15.0045                15.0653
 IR Inten    --      3.1146                58.2803                51.2224
  Atom  AN      X      Y      Z        X      Y      Z        X      Y      Z
     1   6     0.03   0.00   0.00     0.00  -0.02  -0.07     0.00   0.02   0.04
     2   6    -0.10   0.02   0.01    -0.08   0.01   0.02    -0.01   0.01  -0.03
     3   6     0.04   0.00   0.00     0.00   0.00   0.01     0.00  -0.04   0.02
     4   6    -0.09   0.00  -0.01     0.09   0.00   0.02     0.01   0.01  -0.03
     5   6    -0.07   0.02   0.20    -0.05   0.03   0.21     0.03   0.00  -0.03
     6   6     0.32   0.13   0.04     0.29   0.12   0.03     0.00  -0.03   0.08
     7   6    -0.07   0.01  -0.05    -0.06  -0.03  -0.02    -0.02   0.06  -0.05
     8   6     0.03   0.00  -0.03     0.00   0.00  -0.04     0.00  -0.02   0.04
     9   6     0.02   0.00   0.00     0.01   0.08  -0.02    -0.01  -0.09   0.02
    10   6     0.00   0.01   0.00    -0.01   0.00   0.00    -0.09   0.03   0.00
    11   6    -0.02   0.00   0.00     0.00   0.01   0.03     0.00   0.00  -0.01
    12   6     0.00   0.00   0.00     0.01   0.00   0.00     0.10   0.01  -0.01
    13   6    -0.03  -0.07   0.04    -0.04  -0.06   0.04    -0.05   0.12   0.00
    14   6    -0.01  -0.03  -0.01     0.04  -0.02  -0.03     0.31   0.02  -0.15
    15   6     0.02  -0.04  -0.10     0.00  -0.06  -0.13    -0.07  -0.04  -0.02
    16   6    -0.01   0.00   0.00     0.00   0.00   0.00     0.00  -0.02   0.01
    17   6    -0.07  -0.01  -0.19     0.06   0.02   0.22    -0.03   0.00  -0.03
    18   6     0.03   0.00   0.03     0.00   0.00  -0.04     0.00  -0.02   0.04
    19   6    -0.07   0.00   0.05     0.06  -0.04  -0.03     0.03   0.06  -0.06
    20   6     0.28  -0.18  -0.03    -0.28   0.18   0.03    -0.01  -0.02   0.08
    21   6    -0.02   0.07  -0.04     0.03  -0.07   0.04     0.07   0.12   0.00
    22   6    -0.01   0.00   0.00     0.00   0.00   0.00    -0.01  -0.02   0.01
    23   6     0.03   0.04   0.10    -0.02  -0.06  -0.13     0.06  -0.05  -0.02
    24   6    -0.01   0.03   0.00    -0.05  -0.01  -0.03    -0.31   0.07  -0.15
    25   6     0.10   0.00   0.00     0.09   0.01  -0.02    -0.01   0.00   0.00
    26   6    -0.03   0.00   0.00    -0.01  -0.12   0.06     0.01   0.05  -0.03
    27   6     0.10  -0.01   0.00    -0.10   0.03  -0.02     0.00   0.00   0.00
    28   6     0.07  -0.04   0.03     0.05  -0.04  -0.02    -0.02   0.05   0.10
    29   6    -0.28   0.17   0.09    -0.24   0.14   0.09     0.00  -0.02   0.04
    30   6     0.08   0.11  -0.10     0.07   0.12  -0.10     0.02  -0.05   0.00
    31   6    -0.07  -0.01   0.02    -0.03  -0.02   0.03     0.02  -0.01   0.00
    32   6     0.08   0.02  -0.03    -0.06  -0.03  -0.01     0.03   0.04   0.10
    33   6    -0.07   0.02  -0.01     0.03  -0.03   0.03    -0.02   0.00   0.00
    34   6     0.06  -0.12   0.10    -0.05   0.13  -0.11    -0.03  -0.04   0.00
    35   6    -0.28  -0.12  -0.08     0.27   0.10   0.09     0.01  -0.02   0.04
    36   6     0.00   0.00   0.00     0.00  -0.03   0.01     0.00   0.00  -0.01
    37   6    -0.01   0.00   0.00     0.01   0.03   0.01     0.11  -0.03  -0.01
    38   6    -0.01   0.00   0.00     0.00  -0.02  -0.01     0.00   0.05   0.03
    39   6    -0.01   0.00   0.00    -0.01   0.03   0.01    -0.12  -0.01  -0.01
    40   6     0.03   0.04   0.00     0.04   0.09  -0.01     0.05   0.01   0.03
    41   6    -0.03   0.03   0.02    -0.02   0.04   0.05     0.05  -0.12  -0.13
    42   6     0.02  -0.02  -0.01     0.00  -0.04  -0.01    -0.01   0.01   0.02
    43   6     0.02  -0.04   0.00    -0.03   0.09  -0.01    -0.05   0.02   0.03
    44   6     0.02   0.02   0.01     0.00  -0.04  -0.01     0.01   0.01   0.02
    45   6    -0.04  -0.02  -0.02     0.02   0.04   0.05    -0.07  -0.11  -0.13
    46   6     0.02   0.07   0.02     0.02  -0.07  -0.05     0.29   0.06  -0.13
    47   6     0.00   0.08   0.03     0.02   0.08   0.05     0.16  -0.10   0.14
    48   6     0.16  -0.17  -0.10     0.14  -0.14  -0.11     0.00   0.03  -0.03
    49   6     0.01  -0.07  -0.02    -0.03  -0.07  -0.04    -0.27   0.11  -0.13
    50   6    -0.19  -0.16  -0.04    -0.17  -0.15  -0.03     0.00   0.02  -0.09
    51   6     0.01   0.03   0.01    -0.02   0.00   0.02    -0.19  -0.04   0.20
    52   6    -0.16   0.19   0.03     0.15  -0.19  -0.03     0.01   0.02  -0.09
    53   6     0.01  -0.03   0.00     0.02   0.00   0.03     0.18  -0.07   0.20
    54   6     0.18   0.14   0.09    -0.17  -0.12  -0.11     0.00   0.03  -0.03
    55   6    -0.02  -0.08  -0.02    -0.01   0.09   0.05    -0.18  -0.08   0.15
    56  15     0.00   0.00   0.00     0.00   0.02   0.00     0.00  -0.01   0.00
    57   8     0.00   0.00   0.00     0.00   0.00   0.00     0.00   0.00   0.00
    58   8     0.00   0.00   0.00     0.00   0.00   0.00     0.00   0.00   0.00
    59   8     0.00   0.00   0.00     0.00  -0.02   0.00     0.00   0.01   0.00
                    148                    149                    150
                      A                      A                      A
 Frequencies --   1480.9395              1488.0506              1557.0048
 Red. masses --     12.0000                12.0000                12.0188
 Frc consts  --     15.5062                15.6555                17.1668
 IR Inten    --     30.3112                 7.2530                 1.8143
  Atom  AN      X      Y      Z        X      Y      Z        X      Y      Z
     1   6     0.00   0.03   0.07    -0.03   0.00   0.00     0.00  -0.05  -0.19
     2   6    -0.04   0.01  -0.02     0.02   0.00   0.00     0.01   0.00   0.03
     3   6     0.00  -0.02   0.01     0.00   0.00   0.00     0.00   0.02  -0.01
     4   6     0.03   0.01  -0.02     0.03   0.00   0.00    -0.01   0.00   0.03
     5   6    -0.05  -0.05  -0.09     0.02   0.05   0.13     0.00  -0.01  -0.06
     6   6     0.14   0.04   0.05    -0.07  -0.01  -0.06    -0.01  -0.01   0.01
     7   6     0.01   0.21  -0.13    -0.02  -0.20   0.12     0.02   0.03  -0.02
     8   6    -0.01  -0.03   0.04     0.01   0.03  -0.06    -0.02  -0.01   0.02
     9   6    -0.01  -0.11   0.04     0.02  -0.01   0.00     0.05   0.60  -0.14
    10   6     0.03   0.03   0.02     0.01   0.01   0.00     0.02  -0.10  -0.02
    11   6     0.00  -0.04  -0.08    -0.02   0.00   0.00     0.00   0.05   0.14
    12   6    -0.02   0.04   0.02     0.00  -0.01   0.00    -0.03  -0.10  -0.02
    13   6     0.03   0.10  -0.03    -0.02  -0.14   0.04     0.02   0.13  -0.02
    14   6    -0.11  -0.07   0.03     0.00   0.05   0.02     0.03   0.00  -0.01
    15   6     0.04   0.10   0.13     0.00  -0.08  -0.13    -0.04   0.02   0.04
    16   6    -0.01  -0.05  -0.03     0.00   0.05   0.02     0.02  -0.02  -0.01
    17   6     0.04  -0.05  -0.08     0.02  -0.06  -0.14     0.00  -0.01  -0.06
    18   6     0.00  -0.02   0.04     0.01  -0.03   0.06     0.02  -0.01   0.02
    19   6     0.02   0.18  -0.12     0.01   0.22  -0.14    -0.01   0.04  -0.02
    20   6    -0.13   0.06   0.05    -0.08   0.03   0.06     0.01  -0.01   0.01
    21   6    -0.01   0.08  -0.03     0.00   0.15  -0.04     0.00   0.13  -0.02
    22   6     0.00  -0.05  -0.02    -0.01  -0.06  -0.02    -0.02  -0.02  -0.01
    23   6    -0.02   0.09   0.12     0.01   0.09   0.15     0.04   0.02   0.05
    24   6     0.10  -0.09   0.03     0.01  -0.06  -0.02    -0.03   0.00  -0.01
    25   6     0.04  -0.02   0.03    -0.03   0.00   0.00     0.05   0.05  -0.06
    26   6     0.01   0.11  -0.06     0.05   0.00   0.00    -0.04  -0.54   0.30
    27   6    -0.04  -0.02   0.03    -0.03   0.00   0.01    -0.04   0.06  -0.06
    28   6     0.03   0.06   0.32     0.00  -0.07  -0.32    -0.03   0.02   0.06
    29   6    -0.14   0.11  -0.03     0.07  -0.06   0.03     0.02  -0.01  -0.01
    30   6     0.01  -0.08   0.01    -0.01   0.11  -0.04    -0.01  -0.11   0.07
    31   6     0.01   0.02  -0.07    -0.03  -0.02   0.07     0.01   0.01  -0.02
    32   6    -0.02   0.05   0.28     0.01   0.08   0.35     0.04   0.02   0.06
    33   6    -0.01   0.02  -0.06    -0.03   0.02  -0.08    -0.01   0.01  -0.02
    34   6    -0.02  -0.06   0.01    -0.03  -0.12   0.04    -0.01  -0.11   0.07
    35   6     0.15   0.08  -0.03     0.10   0.06  -0.04    -0.02   0.00  -0.01
    36   6     0.00   0.02  -0.01     0.02   0.00   0.00     0.00  -0.03   0.00
    37   6    -0.01  -0.01  -0.01     0.01   0.00   0.00     0.02   0.00   0.00
    38   6     0.00  -0.01   0.00    -0.01   0.00   0.00     0.00   0.01   0.01
    39   6     0.01  -0.02   0.00     0.01  -0.01   0.00    -0.02   0.00   0.00
    40   6    -0.02  -0.21   0.06     0.02   0.19  -0.06    -0.02  -0.04   0.01
    41   6    -0.04  -0.12  -0.24     0.02   0.16   0.26     0.00  -0.04  -0.06
    42   6     0.00   0.06   0.03    -0.03  -0.05  -0.03     0.00   0.01   0.01
    43   6    -0.01  -0.19   0.05    -0.01  -0.22   0.07     0.01  -0.05   0.01
    44   6     0.01   0.05   0.02    -0.02   0.06   0.03     0.01   0.01   0.01
    45   6     0.02  -0.11  -0.21     0.00  -0.17  -0.28    -0.01  -0.03  -0.06
    46   6    -0.08   0.03   0.06     0.00   0.06   0.04    -0.02   0.02   0.02
    47   6    -0.06  -0.02  -0.07     0.00   0.06   0.03    -0.01  -0.01  -0.03
    48   6     0.07  -0.12   0.05    -0.03   0.07  -0.05    -0.01   0.00   0.02
    49   6     0.08   0.02   0.06     0.01  -0.06  -0.03     0.02   0.02   0.02
    50   6    -0.08  -0.05  -0.08     0.04   0.01   0.08     0.00   0.00  -0.02
    51   6     0.07   0.11  -0.02     0.00  -0.07  -0.04    -0.01   0.01   0.03
    52   6     0.07  -0.06  -0.07     0.04  -0.02  -0.09     0.00   0.00  -0.02
    53   6    -0.06   0.11  -0.03     0.00   0.09   0.03     0.01   0.01   0.03
    54   6    -0.08  -0.10   0.05    -0.05  -0.07   0.06     0.01   0.00   0.02
    55   6     0.05  -0.02  -0.07     0.00  -0.06  -0.04     0.01  -0.01  -0.03
    56  15     0.00   0.00   0.00     0.00   0.00   0.00     0.00   0.02  -0.02
    57   8     0.00   0.00   0.00     0.00   0.00   0.00     0.00   0.00   0.00
    58   8     0.00   0.00   0.00     0.00   0.00   0.00     0.00   0.00   0.00
    59   8     0.00   0.00   0.00     0.00   0.00   0.00     0.00  -0.03   0.01
                    151                    152                    153
                      A                      A                      A
 Frequencies --   1569.2435              1572.1630              1573.8631
 Red. masses --     12.0001                12.0004                12.0001
 Frc consts  --     17.4107                17.4760                17.5133
 IR Inten    --     32.5190                 2.2956                 0.7695
  Atom  AN      X      Y      Z        X      Y      Z        X      Y      Z
     1   6    -0.01   0.00   0.00     0.00   0.01   0.04     0.00   0.00   0.01
     2   6    -0.01   0.00   0.00    -0.02   0.00   0.01     0.01   0.00  -0.01
     3   6    -0.01   0.00   0.00     0.01   0.02  -0.01    -0.02   0.01   0.00
     4   6     0.00   0.00   0.00     0.01  -0.01   0.00     0.02   0.00   0.01
     5   6     0.05   0.04   0.12     0.03   0.10   0.37    -0.02  -0.06  -0.24
     6   6    -0.08  -0.04  -0.01    -0.08  -0.03  -0.08     0.05   0.02   0.06
     7   6     0.02   0.01   0.00     0.01  -0.05   0.01     0.00   0.04  -0.01
     8   6     0.00   0.00  -0.02     0.00   0.01  -0.06     0.01  -0.01   0.05
     9   6     0.04   0.00   0.00     0.00   0.02  -0.01    -0.02   0.01   0.00
    10   6    -0.10   0.01  -0.01    -0.03   0.00   0.00     0.00   0.00   0.00
    11   6     0.03   0.00   0.00     0.00  -0.02  -0.03     0.00   0.00  -0.01
    12   6    -0.09   0.00   0.01     0.04  -0.01   0.00     0.02  -0.01   0.00
    13   6    -0.05   0.05   0.01     0.01  -0.04   0.03    -0.02   0.05  -0.02
    14   6     0.23   0.05  -0.11    -0.02   0.06   0.05     0.07  -0.03  -0.07
    15   6    -0.06  -0.10  -0.13    -0.01  -0.21  -0.33    -0.01   0.13   0.21
    16   6     0.05   0.01   0.02     0.00   0.05   0.04     0.01  -0.04  -0.02
    17   6     0.04  -0.04  -0.08    -0.01   0.07   0.27    -0.01   0.10   0.37
    18   6     0.00   0.00   0.01     0.00   0.01  -0.04     0.01   0.01  -0.07
    19   6     0.02  -0.01   0.00    -0.02  -0.03   0.01    -0.02  -0.06   0.02
    20   6    -0.06   0.05   0.00     0.06  -0.03  -0.06     0.08  -0.04  -0.08
    21   6    -0.06  -0.05  -0.01     0.00  -0.01   0.02    -0.02  -0.05   0.03
    22   6     0.05  -0.01  -0.02    -0.01   0.04   0.03     0.02   0.05   0.04
    23   6    -0.05   0.09   0.10    -0.01  -0.16  -0.24    -0.04  -0.20  -0.32
    24   6     0.22  -0.07   0.11    -0.03   0.05   0.01     0.08   0.04   0.08
    25   6     0.00   0.00   0.00     0.04   0.00   0.00    -0.03   0.00   0.00
    26   6    -0.01   0.00   0.00    -0.01  -0.02   0.01     0.03  -0.01   0.00
    27   6     0.00   0.00   0.00    -0.02   0.00   0.00    -0.05   0.00   0.01
    28   6     0.02   0.00   0.04    -0.01   0.08   0.31     0.01  -0.06  -0.22
    29   6    -0.02   0.00   0.02     0.08  -0.05  -0.07    -0.05   0.03   0.05
    30   6     0.02  -0.01  -0.01    -0.02   0.07  -0.05     0.02  -0.06   0.04
    31   6     0.00   0.00   0.00     0.00   0.00  -0.04     0.00   0.00   0.03
    32   6     0.02   0.00  -0.01     0.01   0.05   0.21     0.02   0.08   0.32
    33   6     0.00   0.00   0.00    -0.01   0.00  -0.03     0.00   0.00  -0.04
    34   6     0.03   0.02   0.00     0.02   0.03  -0.03     0.04   0.07  -0.05
    35   6    -0.03   0.00  -0.02    -0.05  -0.03  -0.04    -0.09  -0.04  -0.07
    36   6     0.10  -0.01   0.00    -0.02  -0.01   0.00     0.04  -0.01   0.00
    37   6    -0.32  -0.03  -0.01     0.05  -0.02  -0.01    -0.11   0.01   0.00
    38   6     0.01   0.00   0.00     0.00   0.04   0.02     0.03   0.00   0.00
    39   6    -0.31   0.08   0.01     0.03  -0.02  -0.01    -0.11   0.00  -0.01
    40   6    -0.08   0.05   0.00    -0.02   0.09  -0.01    -0.01  -0.06   0.00
    41   6    -0.07  -0.05  -0.08    -0.03  -0.17  -0.27     0.01   0.12   0.18
    42   6     0.41  -0.03   0.03    -0.01   0.03   0.03     0.09  -0.03  -0.01
    43   6    -0.08  -0.03   0.00     0.04   0.06   0.00     0.02   0.09  -0.01
    44   6     0.40  -0.03  -0.03    -0.07   0.02   0.02     0.08   0.02   0.02
    45   6    -0.06   0.04   0.05     0.01  -0.13  -0.19    -0.01  -0.17  -0.27
    46   6     0.01   0.00  -0.03    -0.06   0.02   0.06    -0.06   0.03   0.07
    47   6    -0.04   0.03  -0.09    -0.07   0.00  -0.11     0.03   0.01   0.04
    48   6     0.00   0.02  -0.01    -0.07   0.08   0.07     0.04  -0.04  -0.04
    49   6     0.02   0.00   0.04     0.08   0.01   0.08    -0.04  -0.02  -0.04
    50   6     0.05   0.03   0.01     0.08   0.05   0.09    -0.05  -0.04  -0.07
    51   6    -0.14  -0.08   0.17     0.03  -0.05  -0.07    -0.06   0.02   0.10
    52   6     0.04  -0.03   0.00    -0.05   0.04   0.06    -0.07   0.07   0.10
    53   6    -0.13   0.09  -0.17     0.00  -0.05  -0.01    -0.07  -0.03  -0.11
    54   6     0.01  -0.01   0.01     0.05   0.05   0.05     0.08   0.06   0.07
    55   6    -0.03  -0.02   0.08     0.06   0.00  -0.09     0.06  -0.02  -0.08
    56  15     0.00   0.00   0.00     0.00   0.00   0.00     0.00   0.00   0.00
    57   8     0.00   0.00   0.00     0.00   0.00   0.00     0.00   0.00   0.00
    58   8     0.00   0.00   0.00     0.00   0.00   0.00     0.00   0.00   0.00
    59   8     0.00   0.00   0.00     0.00   0.00   0.00     0.00   0.00   0.00
                    154                    155                    156
                      A                      A                      A
 Frequencies --   1602.0139              1604.8909              1606.4600
 Red. masses --     12.0006                12.0001                12.0008
 Frc consts  --     18.1462                18.2107                18.2474
 IR Inten    --      4.1591                 0.1831                 0.8975
  Atom  AN      X      Y      Z        X      Y      Z        X      Y      Z
     1   6     0.00   0.04   0.14    -0.03   0.00   0.00     0.00   0.01   0.00
     2   6     0.03   0.00  -0.02     0.05  -0.01   0.00     0.04   0.01  -0.02
     3   6    -0.01  -0.07   0.03    -0.02   0.00   0.00    -0.01  -0.18   0.11
     4   6    -0.03   0.01  -0.02     0.05   0.00   0.00    -0.04   0.02  -0.02
     5   6    -0.01   0.00  -0.05    -0.01   0.00  -0.06     0.01   0.01  -0.02
     6   6     0.09   0.07   0.00     0.05   0.05  -0.02    -0.07  -0.03  -0.03
     7   6    -0.04  -0.23   0.14    -0.04  -0.28   0.17    -0.02  -0.17   0.11
     8   6     0.01   0.02  -0.02     0.00   0.03  -0.03    -0.01   0.01  -0.02
     9   6     0.00  -0.05   0.01     0.01   0.00   0.00     0.00   0.02   0.00
    10   6    -0.05   0.03   0.01    -0.04   0.01   0.00     0.02   0.00   0.00
    11   6    -0.01  -0.08  -0.12     0.03   0.00   0.00     0.00  -0.01  -0.01
    12   6     0.05   0.03   0.01    -0.04   0.00   0.00    -0.02   0.00   0.00
    13   6     0.01   0.27  -0.05     0.04   0.30  -0.07     0.05   0.09  -0.04
    14   6     0.11  -0.03  -0.07    -0.01  -0.05  -0.01    -0.21  -0.04   0.11
    15   6    -0.02  -0.01   0.03     0.00   0.00   0.03     0.04   0.00   0.00
    16   6     0.01  -0.04  -0.01     0.01  -0.05  -0.01    -0.01  -0.02   0.00
    17   6     0.01  -0.01  -0.06    -0.01   0.00   0.07    -0.01   0.01  -0.02
    18   6    -0.01   0.03  -0.02    -0.01  -0.03   0.03     0.01   0.01  -0.02
    19   6     0.00  -0.23   0.13     0.00   0.29  -0.17     0.00  -0.18   0.11
    20   6    -0.07   0.08   0.00     0.05  -0.06   0.02     0.06  -0.03  -0.03
    21   6     0.04   0.26  -0.05    -0.01  -0.31   0.07    -0.04   0.11  -0.04
    22   6    -0.02  -0.04  -0.01     0.01   0.05   0.01     0.01  -0.02   0.00
    23   6     0.02  -0.01   0.03     0.00   0.00  -0.03    -0.04   0.01   0.00
    24   6    -0.11  -0.01  -0.07     0.01   0.04   0.01     0.20  -0.07   0.11
    25   6    -0.04   0.00   0.01    -0.03   0.00   0.01     0.02  -0.01   0.00
    26   6     0.00   0.05  -0.03     0.01   0.00   0.00     0.00  -0.02   0.01
    27   6     0.04  -0.01   0.01    -0.03   0.01  -0.01    -0.02   0.00   0.00
    28   6     0.01   0.01  -0.02     0.01   0.02   0.04     0.00   0.02   0.06
    29   6     0.00   0.01  -0.03    -0.04   0.05  -0.03    -0.09   0.08   0.01
    30   6    -0.01  -0.23   0.14    -0.01  -0.26   0.15     0.00  -0.10   0.05
    31   6     0.01   0.02  -0.03     0.02   0.03  -0.04    -0.01   0.02  -0.02
    32   6    -0.01   0.01  -0.02     0.00  -0.02  -0.03     0.01   0.02   0.06
    33   6     0.00   0.02  -0.02     0.01  -0.03   0.04     0.01   0.02  -0.03
    34   6    -0.02  -0.22   0.13     0.03   0.26  -0.15    -0.02  -0.10   0.05
    35   6     0.00   0.02  -0.03    -0.04  -0.04   0.03     0.09   0.06   0.01
    36   6     0.01   0.10  -0.02    -0.01   0.00   0.00     0.02   0.18  -0.06
    37   6    -0.03  -0.01   0.00     0.06   0.00   0.00     0.14  -0.03   0.00
    38   6     0.00  -0.01   0.00    -0.04   0.00   0.00     0.00   0.00   0.00
    39   6     0.03  -0.01   0.00     0.05   0.00   0.00    -0.15  -0.01   0.00
    40   6    -0.01   0.26  -0.07     0.02   0.33  -0.07     0.06   0.21  -0.03
    41   6    -0.03  -0.01  -0.01    -0.02  -0.05  -0.05     0.04  -0.07  -0.06
    42   6     0.02  -0.03   0.00    -0.03  -0.04   0.00    -0.08  -0.01   0.00
    43   6     0.05   0.25  -0.06    -0.04  -0.33   0.07    -0.02   0.23  -0.03
    44   6    -0.03  -0.03   0.00    -0.02   0.04   0.00     0.09  -0.02   0.00
    45   6     0.03  -0.01  -0.01    -0.01   0.05   0.05    -0.05  -0.07  -0.06
    46   6    -0.16  -0.07   0.08     0.08   0.06  -0.04     0.19   0.01  -0.11
    47   6    -0.11   0.11  -0.16    -0.06   0.07  -0.07     0.11  -0.07   0.19
    48   6     0.01   0.02   0.04     0.04  -0.06   0.02     0.05  -0.15  -0.05
    49   6     0.15  -0.09   0.09     0.06  -0.06   0.04    -0.19   0.04  -0.11
    50   6    -0.08  -0.13  -0.03    -0.06  -0.07   0.00     0.05   0.10   0.06
    51   6    -0.06   0.00   0.12     0.02   0.04   0.01     0.14   0.09  -0.21
    52   6     0.06  -0.13  -0.03    -0.05   0.09   0.00    -0.03   0.09   0.06
    53   6     0.06  -0.01   0.12     0.01  -0.04  -0.02    -0.13   0.11  -0.21
    54   6    -0.01   0.01   0.04     0.04   0.05  -0.02    -0.08  -0.14  -0.04
    55   6     0.12   0.09  -0.16    -0.08  -0.07   0.08    -0.11  -0.05   0.19
    56  15     0.00  -0.01   0.00     0.00   0.00   0.00     0.00   0.00   0.00
    57   8     0.00   0.00   0.00     0.00   0.00   0.00     0.00   0.00   0.00
    58   8     0.00   0.00   0.00     0.00   0.00   0.00     0.00   0.00   0.00
    59   8     0.00   0.00   0.00     0.00   0.00   0.00     0.00  -0.01   0.00
                    157                    158                    159
                      A                      A                      A
 Frequencies --   1613.8766              1621.0239              1626.7994
 Red. masses --     12.0002                12.0009                12.0028
 Frc consts  --     18.4153                18.5799                18.7155
 IR Inten    --      5.9104                 2.1369                 2.0942
  Atom  AN      X      Y      Z        X      Y      Z        X      Y      Z
     1   6     0.03   0.00   0.00     0.01   0.11   0.31     0.01   0.11   0.32
     2   6    -0.05   0.01   0.00    -0.05   0.03  -0.06     0.04   0.02  -0.06
     3   6     0.02  -0.01   0.00    -0.02  -0.19   0.10    -0.02  -0.21   0.11
     4   6    -0.05   0.00   0.00     0.05   0.02  -0.06    -0.02   0.02  -0.06
     5   6    -0.05  -0.01   0.05    -0.04   0.00   0.11     0.06   0.01   0.01
     6   6     0.26   0.12   0.05     0.20   0.08   0.04    -0.21  -0.10  -0.03
     7   6    -0.04   0.05  -0.05    -0.05   0.09  -0.07     0.04   0.07  -0.03
     8   6     0.01   0.00   0.00     0.02  -0.01   0.00    -0.02   0.00   0.01
     9   6     0.00   0.00   0.00     0.01   0.15  -0.02     0.01   0.13  -0.01
    10   6     0.04  -0.01   0.01     0.03   0.02   0.03     0.00   0.02   0.02
    11   6    -0.01   0.00   0.00    -0.02  -0.22  -0.31    -0.02  -0.21  -0.29
    12   6     0.04   0.00  -0.01    -0.03   0.02   0.03     0.01   0.02   0.02
    13   6     0.01   0.01   0.01     0.02   0.00  -0.01    -0.06  -0.02   0.02
    14   6     0.08   0.01  -0.05    -0.10  -0.01   0.06     0.13   0.02  -0.06
    15   6     0.00  -0.02  -0.02     0.02  -0.03  -0.06    -0.05  -0.02  -0.02
    16   6    -0.06   0.01   0.00     0.03   0.01   0.00     0.05   0.00   0.00
    17   6    -0.05   0.02  -0.05     0.04   0.00   0.10    -0.06   0.02   0.02
    18   6     0.01   0.00   0.00    -0.02  -0.01   0.00     0.01  -0.01   0.01
    19   6    -0.04  -0.04   0.05     0.06   0.08  -0.07    -0.02   0.08  -0.03
    20   6     0.23  -0.15  -0.05    -0.18   0.11   0.04     0.18  -0.13  -0.03
    21   6     0.00  -0.01  -0.01    -0.01   0.00   0.00     0.05  -0.02   0.01
    22   6    -0.06   0.00   0.00    -0.03   0.01   0.00    -0.05   0.01   0.00
    23   6     0.00   0.02   0.02    -0.03  -0.03  -0.06     0.04  -0.03  -0.03
    24   6     0.09  -0.03   0.05     0.09  -0.02   0.05    -0.10   0.03  -0.05
    25   6    -0.06   0.00   0.00    -0.04   0.01  -0.01     0.06   0.00  -0.01
    26   6     0.03   0.00   0.00    -0.01  -0.09   0.05    -0.01  -0.10   0.05
    27   6    -0.06   0.01   0.00     0.04   0.00  -0.01    -0.05   0.01  -0.01
    28   6    -0.05   0.02  -0.03    -0.05   0.00  -0.08     0.04  -0.03  -0.05
    29   6     0.24  -0.17  -0.07     0.20  -0.13  -0.05    -0.18   0.11   0.07
    30   6    -0.06   0.00   0.03    -0.05  -0.01   0.03     0.06   0.04  -0.04
    31   6     0.04  -0.01   0.00     0.02   0.00   0.01    -0.04   0.00   0.01
    32   6    -0.05  -0.01   0.03     0.05   0.00  -0.08    -0.04  -0.02  -0.05
    33   6     0.04   0.00   0.00    -0.02   0.00   0.01     0.02   0.00   0.01
    34   6    -0.05   0.01  -0.03     0.05  -0.02   0.03    -0.05   0.03  -0.03
    35   6     0.26   0.13   0.07    -0.22  -0.10  -0.05     0.18   0.08   0.06
    36   6     0.00   0.00   0.00     0.02   0.22  -0.06     0.02   0.26  -0.07
    37   6     0.02   0.00   0.00     0.05  -0.02   0.00     0.01  -0.02   0.00
    38   6     0.01   0.00   0.00     0.00  -0.03  -0.01     0.00  -0.05  -0.02
    39   6     0.01   0.00   0.00    -0.06  -0.01   0.00     0.01  -0.02   0.00
    40   6     0.00  -0.07   0.00     0.03  -0.09   0.02    -0.04  -0.11   0.01
    41   6     0.01   0.03   0.02     0.05   0.03   0.06    -0.02   0.07   0.07
    42   6    -0.06   0.01   0.00    -0.08   0.01  -0.01    -0.08   0.02  -0.01
    43   6     0.00   0.07   0.00    -0.05  -0.09   0.02     0.01  -0.11   0.01
    44   6    -0.05   0.00   0.00     0.10   0.00  -0.01     0.05   0.00  -0.01
    45   6     0.00  -0.03  -0.02    -0.04   0.04   0.06     0.02   0.06   0.06
    46   6     0.12   0.02  -0.07     0.07   0.02  -0.04    -0.09   0.00   0.04
    47   6    -0.07   0.06  -0.15     0.06  -0.03   0.06    -0.06   0.03  -0.06
    48   6    -0.14   0.28   0.11    -0.11   0.17   0.06     0.10  -0.16  -0.07
    49   6     0.11  -0.03   0.07    -0.08   0.03  -0.05     0.13  -0.03   0.06
    50   6    -0.17  -0.23  -0.10    -0.12  -0.13  -0.06     0.14   0.16   0.06
    51   6    -0.06  -0.05   0.13     0.06   0.01  -0.06    -0.08  -0.03   0.07
    52   6    -0.13   0.25   0.10     0.09  -0.15  -0.06    -0.11   0.17   0.06
    53   6    -0.06   0.06  -0.14    -0.05   0.01  -0.05     0.05  -0.03   0.04
    54   6    -0.17  -0.24  -0.11     0.14   0.16   0.07    -0.12  -0.14  -0.07
    55   6    -0.08  -0.05   0.15    -0.05  -0.02   0.04     0.04   0.00  -0.02
    56  15     0.00   0.00   0.00     0.00   0.01   0.00     0.00   0.01   0.00
    57   8     0.00   0.00   0.00     0.00   0.00   0.00     0.00   0.00   0.00
    58   8     0.00   0.00   0.00     0.00   0.00   0.00     0.00   0.00   0.00
    59   8     0.00   0.00   0.00     0.00  -0.01   0.00     0.00  -0.01   0.00
                    160                    161                    162
                      A                      A                      A
 Frequencies --   1628.4721              1650.8525              1652.3143
 Red. masses --     12.0003                12.0017                12.0004
 Frc consts  --     18.7501                19.2713                19.3034
 IR Inten    --     26.6209                 0.3985                 1.2643
  Atom  AN      X      Y      Z        X      Y      Z        X      Y      Z
     1   6    -0.02   0.00  -0.02     0.00   0.02   0.09    -0.02   0.00   0.01
     2   6     0.07  -0.01   0.00    -0.05  -0.01   0.02     0.06  -0.01   0.00
     3   6    -0.01   0.01   0.00     0.02   0.27  -0.16    -0.02   0.03  -0.02
     4   6     0.07   0.00   0.00     0.03  -0.02   0.02     0.06  -0.01   0.01
     5   6     0.04  -0.02  -0.10     0.00   0.05   0.20    -0.01  -0.04  -0.18
     6   6    -0.11  -0.04  -0.02    -0.03  -0.03  -0.02     0.04   0.03   0.02
     7   6     0.04  -0.02   0.02     0.01   0.14  -0.09    -0.03  -0.17   0.11
     8   6    -0.06   0.01   0.01     0.04  -0.01  -0.01    -0.02   0.01   0.00
     9   6     0.00  -0.01   0.00     0.00  -0.03   0.01    -0.03   0.00   0.00
    10   6     0.00   0.00   0.00    -0.07   0.02   0.00     0.10  -0.01   0.01
    11   6     0.00   0.01   0.01     0.00  -0.03  -0.06    -0.04   0.00  -0.01
    12   6     0.00   0.00   0.00     0.05   0.01   0.00     0.11   0.00  -0.01
    13   6    -0.06  -0.10   0.03     0.04   0.31  -0.06    -0.01  -0.23   0.04
    14   6     0.17   0.03  -0.10    -0.03  -0.02   0.03    -0.02   0.01   0.00
    15   6    -0.04   0.04   0.08    -0.01  -0.13  -0.18     0.02   0.11   0.15
    16   6     0.00   0.00   0.00     0.02  -0.02   0.01    -0.06   0.02  -0.01
    17   6     0.05   0.01   0.10     0.01   0.04   0.16     0.00   0.05   0.22
    18   6    -0.06   0.00  -0.01    -0.04   0.00  -0.01    -0.03  -0.01  -0.01
    19   6     0.05   0.01  -0.02     0.01   0.10  -0.06     0.00   0.19  -0.12
    20   6    -0.14   0.08   0.02     0.02  -0.02  -0.02     0.04  -0.04  -0.03
    21   6    -0.05   0.11  -0.04     0.01   0.26  -0.05     0.03   0.30  -0.06
    22   6     0.01  -0.01   0.00    -0.01  -0.02   0.01    -0.07  -0.01   0.01
    23   6    -0.05  -0.03  -0.07    -0.02  -0.10  -0.14     0.00  -0.14  -0.19
    24   6     0.19  -0.06   0.11     0.03  -0.03   0.03    -0.02  -0.01   0.01
    25   6     0.09  -0.01   0.00    -0.07   0.00   0.01     0.07   0.00   0.00
    26   6    -0.02   0.01   0.00     0.01   0.04  -0.02    -0.03   0.01   0.00
    27   6     0.10  -0.01   0.00     0.06  -0.01   0.00     0.08  -0.01   0.00
    28   6     0.04   0.00   0.04     0.00  -0.03  -0.16     0.00   0.03   0.14
    29   6    -0.09   0.05   0.02    -0.04   0.06   0.00     0.04  -0.05   0.00
    30   6     0.05   0.10  -0.07    -0.02  -0.27   0.16     0.02   0.20  -0.12
    31   6    -0.09   0.01   0.00     0.03   0.02  -0.01    -0.05  -0.01   0.00
    32   6     0.05   0.00  -0.04     0.00  -0.02  -0.13    -0.01  -0.03  -0.18
    33   6    -0.10   0.01   0.00    -0.02   0.02  -0.01    -0.06   0.02   0.00
    34   6     0.05  -0.11   0.07    -0.02  -0.22   0.13    -0.02  -0.25   0.15
    35   6    -0.14  -0.05  -0.03     0.04   0.04   0.00     0.06   0.05   0.00
    36   6    -0.04  -0.01   0.00    -0.03  -0.29   0.08     0.02  -0.03   0.01
    37   6     0.16   0.01   0.00    -0.06   0.04   0.00    -0.07  -0.01   0.00
    38   6    -0.01   0.00   0.00     0.00   0.02   0.00    -0.02   0.00   0.00
    39   6     0.15  -0.03   0.00     0.08   0.03   0.00    -0.05   0.03   0.01
    40   6    -0.03  -0.03  -0.02    -0.02  -0.16   0.03     0.02   0.23  -0.03
    41   6    -0.03   0.03   0.00     0.00   0.09   0.13    -0.01  -0.11  -0.14
    42   6    -0.21   0.02  -0.01     0.05   0.00  -0.01     0.14  -0.02   0.02
    43   6    -0.03   0.05   0.02    -0.01  -0.11   0.02    -0.02  -0.25   0.04
    44   6    -0.22   0.01   0.01    -0.08   0.00   0.00     0.12   0.00  -0.02
    45   6    -0.04  -0.03   0.00     0.01   0.06   0.10     0.02   0.13   0.17
    46   6     0.30   0.04  -0.15     0.05   0.01  -0.04    -0.11   0.00   0.03
    47   6    -0.16   0.10  -0.21     0.03  -0.03   0.07     0.05  -0.01   0.04
    48   6     0.05  -0.04  -0.01     0.05  -0.10  -0.03    -0.04   0.07   0.01
    49   6     0.28  -0.08   0.14    -0.03   0.01  -0.03    -0.11   0.02  -0.04
    50   6     0.06   0.03   0.02     0.04   0.07   0.04    -0.05  -0.05  -0.03
    51   6    -0.12  -0.06   0.16     0.05   0.04  -0.08    -0.01  -0.01   0.02
    52   6     0.07  -0.07  -0.03    -0.02   0.06   0.03    -0.04   0.07   0.04
    53   6    -0.12   0.08  -0.17    -0.04   0.05  -0.08    -0.02   0.02  -0.03
    54   6     0.08   0.06   0.02    -0.05  -0.08  -0.02    -0.06  -0.09  -0.02
    55   6    -0.18  -0.07   0.21    -0.04  -0.03   0.07     0.04   0.00  -0.02
    56  15     0.00   0.00   0.00     0.00  -0.01   0.00     0.00   0.00   0.00
    57   8     0.00   0.00   0.00     0.00   0.00   0.00     0.00   0.00   0.00
    58   8     0.00   0.00   0.00     0.00   0.00   0.00     0.00   0.00   0.00
    59   8     0.00   0.00   0.00     0.00   0.01   0.00     0.00   0.00   0.00
                    163                    164                    165
                      A                      A                      A
 Frequencies --   1680.3436              1714.1503              1742.8535
 Red. masses --     12.0005                15.9946                12.0005
 Frc consts  --     19.9639                27.6899                21.4769
 IR Inten    --      1.2491                 0.0702                24.2654
  Atom  AN      X      Y      Z        X      Y      Z        X      Y      Z
     1   6     0.01   0.10   0.39     0.00   0.00   0.00    -0.01   0.00   0.00
     2   6     0.03  -0.02  -0.01     0.00   0.00   0.00    -0.02   0.00   0.00
     3   6     0.03   0.36  -0.24     0.00   0.00   0.00     0.00   0.00   0.00
     4   6    -0.03  -0.02  -0.01     0.00   0.00   0.00    -0.02   0.00   0.00
     5   6    -0.02  -0.02  -0.12     0.00   0.00   0.00    -0.02  -0.01  -0.03
     6   6    -0.02   0.00   0.00     0.00   0.00   0.00     0.04   0.02  -0.01
     7   6    -0.03  -0.10   0.07     0.00   0.00   0.00     0.00   0.00   0.01
     8   6     0.07   0.01   0.00     0.00   0.00   0.00     0.03  -0.01   0.01
     9   6     0.01   0.15  -0.02     0.00   0.00   0.00     0.09  -0.01   0.00
    10   6     0.03   0.02   0.02     0.00   0.00   0.00    -0.42   0.06  -0.05
    11   6    -0.02  -0.22  -0.32     0.00   0.00   0.00     0.10  -0.01   0.00
    12   6    -0.03   0.02   0.02     0.00   0.00   0.00    -0.42   0.01   0.05
    13   6    -0.02  -0.12   0.02     0.00   0.00   0.00    -0.04  -0.08   0.00
    14   6    -0.04   0.00   0.01     0.00   0.00   0.00    -0.11   0.00   0.04
    15   6     0.01   0.07   0.10     0.00   0.00   0.00    -0.03   0.06   0.06
    16   6     0.05   0.00  -0.01     0.00   0.00   0.00     0.47  -0.05   0.01
    17   6     0.01  -0.02  -0.12     0.00   0.00   0.00    -0.02   0.01   0.03
    18   6    -0.07   0.02   0.00     0.00   0.00   0.00     0.02   0.00  -0.01
    19   6     0.01  -0.11   0.07     0.00   0.00   0.00     0.00   0.00  -0.01
    20   6     0.01   0.00   0.00     0.00   0.00   0.00     0.04  -0.03   0.01
    21   6     0.00  -0.12   0.02     0.00   0.00   0.00    -0.03   0.08   0.00
    22   6    -0.05   0.00  -0.01     0.00   0.00   0.00     0.47  -0.02  -0.01
    23   6     0.01   0.07   0.10     0.00   0.00   0.00    -0.04  -0.05  -0.06
    24   6     0.04  -0.01   0.01     0.00   0.00   0.00    -0.11   0.02  -0.04
    25   6     0.04   0.01  -0.01     0.00   0.00   0.00     0.12  -0.01   0.01
    26   6    -0.01  -0.11   0.06     0.00   0.00   0.00    -0.04   0.00   0.00
    27   6    -0.04   0.01  -0.01     0.00   0.00   0.00     0.13  -0.01  -0.01
    28   6     0.00   0.01   0.07     0.00   0.00   0.00     0.01   0.00  -0.01
    29   6    -0.01   0.00   0.01     0.00   0.00   0.00     0.07  -0.04  -0.03
    30   6     0.01   0.10  -0.06     0.00   0.00   0.00     0.00   0.02   0.00
    31   6    -0.01  -0.01   0.00     0.00   0.00   0.00    -0.14   0.02   0.01
    32   6     0.00   0.01   0.07     0.00   0.00   0.00     0.01   0.00   0.01
    33   6     0.01  -0.01   0.00     0.00   0.00   0.00    -0.15   0.00  -0.01
    34   6     0.00   0.10  -0.06     0.00   0.00   0.00    -0.01  -0.02   0.00
    35   6     0.01   0.00   0.01     0.00   0.00   0.00     0.08   0.02   0.03
    36   6    -0.03  -0.39   0.11     0.00   0.00   0.00     0.00   0.00   0.00
    37   6    -0.03   0.03   0.00     0.00   0.00   0.00     0.00   0.00   0.00
    38   6     0.00   0.06   0.02     0.00   0.00   0.00     0.00   0.00   0.00
    39   6     0.04   0.03   0.00     0.00   0.00   0.00     0.02   0.00   0.00
    40   6     0.01   0.13  -0.02     0.00   0.00   0.00     0.00   0.00   0.00
    41   6    -0.01  -0.06  -0.07     0.00   0.00   0.00     0.00   0.00   0.00
    42   6     0.10  -0.02   0.01     0.00   0.00   0.00     0.00   0.00   0.00
    43   6     0.01   0.13  -0.02     0.00   0.00   0.00     0.00   0.00   0.00
    44   6    -0.10   0.00   0.01     0.00   0.00   0.00    -0.02   0.00   0.00
    45   6     0.00  -0.06  -0.07     0.00   0.00   0.00     0.00   0.00   0.00
    46   6     0.07   0.00  -0.03     0.00   0.00   0.00     0.01   0.00  -0.01
    47   6     0.03  -0.01   0.04     0.00   0.00   0.00    -0.01   0.01  -0.02
    48   6     0.00   0.00  -0.01     0.00   0.00   0.00    -0.04   0.06   0.03
    49   6    -0.07   0.01  -0.03     0.00   0.00   0.00     0.01   0.00   0.01
    50   6     0.00   0.00   0.00     0.00   0.00   0.00    -0.03  -0.04  -0.01
    51   6     0.01   0.01  -0.01     0.00   0.00   0.00     0.04   0.01  -0.03
    52   6     0.00   0.00   0.00     0.00   0.00   0.00    -0.02   0.04   0.01
    53   6    -0.01   0.01  -0.01     0.00   0.00   0.00     0.04  -0.01   0.03
    54   6     0.00   0.00  -0.01     0.00   0.00   0.00    -0.05  -0.05  -0.03
    55   6    -0.03  -0.01   0.04     0.00   0.00   0.00    -0.01   0.00   0.02
    56  15     0.00   0.00   0.00     0.00   0.00   0.00    -0.01   0.00   0.00
    57   8     0.00   0.00   0.00    -0.27   0.13   0.64     0.00   0.00   0.00
    58   8     0.00   0.00   0.00     0.27  -0.13  -0.64     0.00   0.00   0.00
    59   8     0.00   0.00   0.00     0.00   0.00   0.00     0.00   0.00   0.00
                    166                    167                    168
                      A                      A                      A
 Frequencies --   1745.8890              1749.6497              1782.8763
 Red. masses --     12.0041                12.0017                12.0000
 Frc consts  --     21.5583                21.6468                22.4737
 IR Inten    --     52.8388                 2.2323                 1.1300
  Atom  AN      X      Y      Z        X      Y      Z        X      Y      Z
     1   6    -0.01   0.00   0.00     0.00  -0.01   0.02     0.10  -0.01   0.00
     2   6     0.02   0.00   0.00     0.06  -0.01   0.01    -0.45   0.07   0.01
     3   6     0.00   0.01   0.00     0.01   0.14  -0.09     0.10   0.00   0.00
     4   6     0.01   0.00   0.00    -0.07   0.00   0.01    -0.45   0.00  -0.01
     5   6     0.00   0.00  -0.01     0.00   0.00   0.01    -0.04   0.00  -0.08
     6   6     0.01   0.01  -0.01     0.01   0.00   0.00    -0.10  -0.02  -0.02
     7   6     0.00  -0.03   0.02    -0.01   0.00   0.00    -0.04  -0.05   0.05
     8   6    -0.01   0.00   0.00    -0.04   0.01  -0.01     0.50  -0.03   0.01
     9   6     0.01   0.00   0.00     0.00  -0.04   0.02    -0.01   0.00   0.00
    10   6    -0.11   0.02  -0.01     0.12  -0.01   0.01    -0.01  -0.01   0.00
    11   6     0.02   0.00   0.00     0.00  -0.01  -0.01    -0.01   0.01   0.00
    12   6    -0.12   0.00   0.01    -0.12   0.01   0.01     0.05   0.00   0.00
    13   6    -0.03  -0.10   0.02     0.01   0.03   0.00     0.00  -0.02   0.00
    14   6    -0.01  -0.01  -0.01     0.03   0.00  -0.01     0.02   0.01  -0.01
    15   6     0.00   0.02   0.02     0.00  -0.02  -0.01    -0.01   0.02   0.03
    16   6     0.14   0.00   0.01    -0.11   0.01   0.00     0.01  -0.01   0.00
    17   6     0.00   0.00   0.01     0.00   0.00   0.01    -0.04   0.01   0.08
    18   6    -0.01   0.00   0.00     0.04   0.00  -0.01     0.49  -0.05  -0.01
    19   6     0.01   0.02  -0.02     0.01  -0.01   0.00    -0.03   0.05  -0.05
    20   6     0.01  -0.01   0.01    -0.01   0.00   0.00    -0.10   0.04   0.02
    21   6    -0.02   0.10  -0.02     0.00   0.02   0.00     0.01   0.01   0.00
    22   6     0.15  -0.02  -0.01     0.12  -0.01  -0.01    -0.04   0.01   0.00
    23   6    -0.01  -0.03  -0.02     0.00  -0.02  -0.01    -0.01  -0.02  -0.02
    24   6    -0.01   0.01   0.01    -0.04   0.01  -0.01     0.03  -0.02   0.01
    25   6    -0.40   0.04  -0.01     0.14  -0.02   0.01    -0.04   0.00   0.00
    26   6     0.09  -0.01   0.00     0.00   0.04  -0.02     0.00   0.00   0.00
    27   6    -0.41   0.03   0.01    -0.10   0.00   0.01     0.03   0.00   0.00
    28   6    -0.03   0.00   0.07     0.01   0.00  -0.03     0.00   0.00   0.02
    29   6    -0.10   0.05   0.01     0.02  -0.01  -0.01    -0.01   0.00   0.00
    30   6    -0.04   0.11  -0.08     0.01  -0.02   0.02     0.00   0.01  -0.01
    31   6     0.47  -0.09   0.01    -0.14   0.03   0.00     0.04  -0.01   0.00
    32   6    -0.03   0.00  -0.07     0.00   0.00  -0.02     0.00   0.00  -0.01
    33   6     0.49   0.02  -0.01     0.10   0.00   0.00    -0.02   0.00   0.00
    34   6    -0.05  -0.10   0.08    -0.01  -0.01   0.02     0.00  -0.01   0.00
    35   6    -0.11  -0.03  -0.01    -0.01   0.00   0.00     0.00   0.00   0.00
    36   6    -0.01  -0.01   0.00    -0.02  -0.23   0.03    -0.01  -0.01   0.00
    37   6     0.04   0.00   0.00     0.45  -0.02   0.00     0.03  -0.01   0.00
    38   6     0.00   0.00   0.00     0.01   0.10   0.05    -0.01   0.00   0.00
    39   6     0.00   0.00   0.00    -0.45   0.05   0.00     0.00   0.01   0.00
    40   6     0.00   0.03   0.00     0.01  -0.04  -0.01     0.00   0.02   0.00
    41   6     0.00   0.00  -0.01     0.02   0.04   0.03     0.00  -0.01  -0.01
    42   6    -0.04   0.00   0.00    -0.38   0.03  -0.02    -0.03   0.00   0.00
    43   6     0.00  -0.03   0.00    -0.02  -0.03  -0.01    -0.01  -0.02   0.00
    44   6    -0.01   0.01   0.00     0.39  -0.03  -0.03     0.00   0.00   0.00
    45   6     0.00   0.01   0.01    -0.02   0.04   0.03     0.00   0.01   0.01
    46   6     0.03   0.02  -0.01    -0.11  -0.01   0.04     0.02  -0.01  -0.01
    47   6    -0.02   0.02  -0.03    -0.04   0.03  -0.05    -0.02   0.01  -0.03
    48   6     0.03  -0.03  -0.01     0.00   0.01   0.01     0.00   0.00   0.00
    49   6     0.04  -0.03   0.01     0.10  -0.02   0.04     0.03   0.00   0.02
    50   6    -0.01  -0.01   0.00     0.00  -0.01   0.00     0.04   0.03   0.01
    51   6    -0.01   0.00   0.02    -0.01  -0.01   0.02    -0.02  -0.01   0.02
    52   6    -0.01   0.01   0.00     0.00  -0.01   0.00     0.03  -0.03  -0.01
    53   6    -0.01   0.00  -0.01     0.01  -0.01   0.02    -0.02   0.01  -0.02
    54   6     0.04   0.03   0.01     0.00   0.01   0.01     0.00   0.00   0.00
    55   6    -0.02  -0.02   0.03     0.05   0.02  -0.05    -0.02   0.00   0.02
    56  15     0.01   0.00   0.00     0.00   0.00  -0.01     0.00   0.00   0.00
    57   8     0.00   0.00   0.00     0.00   0.00   0.00     0.00   0.00   0.00
    58   8     0.00   0.00   0.00     0.00   0.00   0.00     0.00   0.00   0.00
    59   8     0.00   0.00   0.00     0.00  -0.01   0.00     0.00   0.00   0.00
                    169                    170                    171
                      A                      A                      A
 Frequencies --   1783.5499              1819.9246              1847.5011
 Red. masses --     12.0038                12.0024                12.0000
 Frc consts  --     22.4978                23.4222                24.1325
 IR Inten    --     10.3471                 0.9201                 2.3719
  Atom  AN      X      Y      Z        X      Y      Z        X      Y      Z
     1   6    -0.01   0.01  -0.01     0.00   0.01  -0.04     0.00   0.00   0.06
     2   6    -0.02   0.00   0.00    -0.19   0.02   0.00     0.46  -0.06  -0.01
     3   6    -0.01   0.03  -0.01     0.00  -0.02   0.02     0.00   0.04  -0.05
     4   6     0.11   0.00   0.00     0.19  -0.01   0.00    -0.46   0.01  -0.01
     5   6     0.00   0.00   0.00    -0.02   0.00  -0.03     0.03   0.00   0.04
     6   6     0.00   0.01  -0.01    -0.02   0.00  -0.01     0.08   0.02   0.01
     7   6     0.00  -0.01   0.01    -0.01   0.00   0.01     0.03   0.03  -0.03
     8   6     0.02   0.00   0.00     0.18  -0.02   0.01    -0.42   0.03   0.00
     9   6     0.00   0.03  -0.03    -0.01  -0.08   0.01     0.00  -0.03   0.00
    10   6    -0.28   0.02  -0.02    -0.34   0.05  -0.03    -0.20   0.02  -0.02
    11   6     0.00   0.04   0.03     0.00   0.05   0.04     0.00   0.02   0.03
    12   6     0.28  -0.03  -0.02     0.35   0.00  -0.03     0.20  -0.01  -0.02
    13   6    -0.03  -0.06   0.00    -0.02  -0.01  -0.01    -0.02  -0.02   0.00
    14   6    -0.04   0.00   0.01    -0.05   0.01   0.02    -0.04  -0.01   0.01
    15   6    -0.01   0.02   0.02    -0.02   0.03   0.03    -0.01   0.00   0.00
    16   6     0.27  -0.02   0.01     0.31  -0.04   0.01     0.18  -0.02   0.01
    17   6     0.01   0.00  -0.02     0.02   0.00  -0.03    -0.03   0.00   0.04
    18   6    -0.11   0.01   0.00    -0.18   0.01   0.01     0.42  -0.04   0.00
    19   6     0.00  -0.02   0.02     0.01   0.00   0.01    -0.03   0.04  -0.03
    20   6     0.02   0.00  -0.01     0.02   0.00  -0.01    -0.07   0.03   0.01
    21   6     0.02  -0.06   0.00     0.02  -0.02  -0.01     0.02  -0.02   0.00
    22   6    -0.27   0.02   0.01    -0.31   0.01   0.01    -0.18   0.01   0.01
    23   6     0.02   0.03   0.02     0.03   0.03   0.03     0.01   0.00   0.00
    24   6     0.04  -0.01   0.01     0.05   0.00   0.02     0.04  -0.01   0.01
    25   6    -0.34   0.05  -0.01     0.31  -0.03   0.00     0.06   0.00   0.00
    26   6     0.00  -0.03   0.01     0.00  -0.02   0.01     0.00  -0.01   0.00
    27   6     0.34  -0.01  -0.01    -0.30   0.02   0.00    -0.06   0.01   0.00
    28   6    -0.02   0.00   0.04     0.02   0.00  -0.03     0.01   0.00  -0.01
    29   6    -0.06   0.03   0.00     0.06  -0.03  -0.02     0.01   0.00   0.00
    30   6    -0.02   0.05  -0.04     0.02  -0.03   0.03     0.00   0.00   0.00
    31   6     0.35  -0.06   0.00    -0.30   0.05   0.01    -0.06   0.01   0.01
    32   6     0.02   0.00   0.04    -0.02   0.00  -0.03    -0.01   0.00  -0.01
    33   6    -0.35  -0.01   0.00     0.30   0.00   0.00     0.06   0.00   0.01
    34   6     0.03   0.05  -0.04    -0.02  -0.03   0.02     0.00   0.00   0.00
    35   6     0.07   0.02   0.00    -0.06  -0.02  -0.02    -0.01   0.00   0.00
    36   6     0.00  -0.07   0.01     0.00   0.00   0.00     0.00   0.00  -0.01
    37   6     0.18  -0.01   0.00     0.03   0.00   0.00    -0.02  -0.01   0.00
    38   6     0.00   0.03   0.02     0.00   0.00   0.00     0.00   0.00   0.00
    39   6    -0.18   0.02   0.00    -0.03   0.01   0.00     0.02  -0.01   0.00
    40   6     0.01  -0.01   0.00     0.00  -0.01   0.00     0.00  -0.01   0.00
    41   6     0.02   0.01   0.02     0.00   0.00   0.00     0.00   0.01   0.01
    42   6    -0.16   0.01  -0.01    -0.03   0.01   0.00     0.02   0.00   0.00
    43   6    -0.01   0.00   0.00     0.00  -0.01   0.00     0.00  -0.01   0.00
    44   6     0.16  -0.02  -0.01     0.03   0.00   0.00    -0.02   0.00   0.00
    45   6    -0.01   0.01   0.01     0.00   0.00   0.00     0.01   0.01   0.01
    46   6    -0.06  -0.01   0.02    -0.01   0.01   0.01     0.01  -0.01  -0.01
    47   6    -0.03   0.02  -0.03    -0.01   0.00  -0.01     0.01   0.00   0.01
    48   6     0.02  -0.02   0.00    -0.02   0.03   0.02     0.00   0.00   0.00
    49   6     0.05  -0.02   0.02     0.01   0.01   0.01    -0.01   0.00  -0.01
    50   6     0.00  -0.01   0.00     0.01   0.00   0.00    -0.03  -0.02  -0.01
    51   6     0.01   0.00  -0.01     0.02   0.00  -0.02     0.02   0.01  -0.01
    52   6     0.00   0.00   0.01    -0.01   0.00   0.00     0.02  -0.03  -0.01
    53   6    -0.01   0.00   0.00    -0.02   0.00  -0.02    -0.02   0.01  -0.01
    54   6    -0.02  -0.02   0.00     0.03   0.02   0.02     0.01   0.00   0.00
    55   6     0.03   0.01  -0.03     0.01   0.00  -0.01    -0.01   0.00   0.01
    56  15     0.00  -0.01   0.01     0.00   0.01  -0.01     0.00   0.00   0.00
    57   8     0.00   0.00   0.00     0.00   0.00   0.00     0.00   0.00   0.00
    58   8     0.00   0.00   0.00     0.00   0.00   0.00     0.00   0.00   0.00
    59   8     0.00   0.01   0.00     0.00   0.00   0.00     0.00   0.00   0.00

 -------------------
 - Thermochemistry -
 -------------------
 Temperature   298.150 Kelvin.  Pressure   1.00000 Atm.
 Atom     1 has atomic number  6 and mass  12.00000
 Atom     2 has atomic number  6 and mass  12.00000
 Atom     3 has atomic number  6 and mass  12.00000
 Atom     4 has atomic number  6 and mass  12.00000
 Atom     5 has atomic number  6 and mass  12.00000
 Atom     6 has atomic number  6 and mass  12.00000
 Atom     7 has atomic number  6 and mass  12.00000
 Atom     8 has atomic number  6 and mass  12.00000
 Atom     9 has atomic number  6 and mass  12.00000
 Atom    10 has atomic number  6 and mass  12.00000
 Atom    11 has atomic number  6 and mass  12.00000
 Atom    12 has atomic number  6 and mass  12.00000
 Atom    13 has atomic number  6 and mass  12.00000
 Atom    14 has atomic number  6 and mass  12.00000
 Atom    15 has atomic number  6 and mass  12.00000
 Atom    16 has atomic number  6 and mass  12.00000
 Atom    17 has atomic number  6 and mass  12.00000
 Atom    18 has atomic number  6 and mass  12.00000
 Atom    19 has atomic number  6 and mass  12.00000
 Atom    20 has atomic number  6 and mass  12.00000
 Atom    21 has atomic number  6 and mass  12.00000
 Atom    22 has atomic number  6 and mass  12.00000
 Atom    23 has atomic number  6 and mass  12.00000
 Atom    24 has atomic number  6 and mass  12.00000
 Atom    25 has atomic number  6 and mass  12.00000
 Atom    26 has atomic number  6 and mass  12.00000
 Atom    27 has atomic number  6 and mass  12.00000
 Atom    28 has atomic number  6 and mass  12.00000
 Atom    29 has atomic number  6 and mass  12.00000
 Atom    30 has atomic number  6 and mass  12.00000
 Atom    31 has atomic number  6 and mass  12.00000
 Atom    32 has atomic number  6 and mass  12.00000
 Atom    33 has atomic number  6 and mass  12.00000
 Atom    34 has atomic number  6 and mass  12.00000
 Atom    35 has atomic number  6 and mass  12.00000
 Atom    36 has atomic number  6 and mass  12.00000
 Atom    37 has atomic number  6 and mass  12.00000
 Atom    38 has atomic number  6 and mass  12.00000
 Atom    39 has atomic number  6 and mass  12.00000
 Atom    40 has atomic number  6 and mass  12.00000
 Atom    41 has atomic number  6 and mass  12.00000
 Atom    42 has atomic number  6 and mass  12.00000
 Atom    43 has atomic number  6 and mass  12.00000
 Atom    44 has atomic number  6 and mass  12.00000
 Atom    45 has atomic number  6 and mass  12.00000
 Atom    46 has atomic number  6 and mass  12.00000
 Atom    47 has atomic number  6 and mass  12.00000
 Atom    48 has atomic number  6 and mass  12.00000
 Atom    49 has atomic number  6 and mass  12.00000
 Atom    50 has atomic number  6 and mass  12.00000
 Atom    51 has atomic number  6 and mass  12.00000
 Atom    52 has atomic number  6 and mass  12.00000
 Atom    53 has atomic number  6 and mass  12.00000
 Atom    54 has atomic number  6 and mass  12.00000
 Atom    55 has atomic number  6 and mass  12.00000
 Atom    56 has atomic number 15 and mass  30.97376
 Atom    57 has atomic number  8 and mass  15.99491
 Atom    58 has atomic number  8 and mass  15.99491
 Atom    59 has atomic number  8 and mass  15.99491
 Molecular mass:   738.95851 amu.
 Principal axes and moments of inertia in atomic units:
                           1         2         3
     Eigenvalues --  ******************************
           X            1.00000  -0.00001   0.00000
           Y            0.00001   1.00000   0.00064
           Z            0.00000  -0.00064   1.00000
 This molecule is an asymmetric top.
 Rotational symmetry number  1.
 Warning -- assumption of classical behavior for rotation
           may cause significant error
 Rotational temperatures (Kelvin)      0.00573     0.00252     0.00222
 Rotational constants (GHZ):           0.11947     0.05241     0.04617
    4 imaginary frequencies ignored.
 Zero-point vibrational energy     895656.5 (Joules/Mol)
                                  214.06704 (Kcal/Mol)
 Warning -- explicit consideration of  54 degrees of freedom as
           vibrations may cause significant error
 Vibrational temperatures:     18.13    55.67    91.27   201.24   213.06
          (Kelvin)            220.91   234.42   266.80   276.79   303.13
                              347.01   367.65   392.43   395.54   439.10
                              465.09   481.62   486.47   496.08   524.19
                              528.62   538.12   545.41   549.33   563.39
                              583.64   599.85   616.86   632.63   652.58
                              666.34   703.90   709.63   718.18   729.61
                              746.43   753.27   758.90   763.56   770.56
                              773.89   778.39   793.29   795.32   816.60
                              843.95   845.64   848.30   858.26   864.25
                              875.83   880.73   884.84   891.76   896.85
                              902.96   908.71   936.26   937.15   954.75
                              957.89   961.62   981.65  1009.56  1016.40
                             1020.66  1039.35  1057.96  1067.75  1071.77
                             1079.15  1084.79  1085.63  1092.48  1094.76
                             1104.87  1107.94  1110.43  1113.37  1116.76
                             1121.43  1152.08  1158.03  1159.19  1164.72
                             1186.69  1192.68  1214.82  1241.38  1253.51
                             1272.68  1286.51  1321.42  1336.20  1354.77
                             1368.26  1419.87  1443.20  1466.18  1472.51
                             1502.56  1520.24  1532.29  1545.82  1548.15
                             1562.27  1565.19  1575.30  1586.96  1588.74
                             1597.89  1606.52  1613.06  1663.48  1672.24
                             1680.86  1693.96  1694.95  1711.74  1715.25
                             1721.10  1734.86  1746.51  1748.50  1754.24
                             1756.38  1765.11  1770.91  1781.24  1802.28
                             1805.50  1825.95  1829.63  1835.50  1842.12
                             1843.59  1870.76  1931.29  1967.61  2054.16
                             2088.61  2095.27  2100.03  2130.74  2140.97
                             2240.18  2257.79  2261.99  2264.44  2304.94
                             2309.08  2311.33  2322.01  2332.29  2340.60
                             2343.01  2375.21  2377.31  2417.64  2466.28
                             2507.57  2511.94  2517.35  2565.16  2566.13
                             2618.46  2658.14
 
 Zero-point correction=                           0.341138 (Hartree/Particle)
 Thermal correction to Energy=                    0.367420
 Thermal correction to Enthalpy=                  0.368364
 Thermal correction to Gibbs Free Energy=         0.287981
 Sum of electronic and zero-point Energies=          -2323.416031
 Sum of electronic and thermal Energies=             -2323.389748
 Sum of electronic and thermal Enthalpies=           -2323.388804
 Sum of electronic and thermal Free Energies=        -2323.469187
 
                     E (Thermal)             CV                S
                      KCal/Mol        Cal/Mol-Kelvin    Cal/Mol-Kelvin
 Total                  230.560            124.999            169.181
 Electronic               0.000              0.000              1.377
 Translational            0.889              2.981             45.680
 Rotational               0.889              2.981             38.250
 Vibrational            228.782            119.037             83.873
 Vibration     1          0.593              1.987              7.551
 Vibration     2          0.594              1.981              5.325
 Vibration     3          0.597              1.972              4.347
 Vibration     4          0.615              1.913              2.806
 Vibration     5          0.617              1.905              2.697
 Vibration     6          0.619              1.899              2.628
 Vibration     7          0.623              1.888              2.516
 Vibration     8          0.632              1.860              2.273
 Vibration     9          0.634              1.850              2.205
 Vibration    10          0.643              1.825              2.038
 Vibration    11          0.658              1.777              1.794
 Vibration    12          0.666              1.753              1.692
 Vibration    13          0.676              1.724              1.579
 Vibration    14          0.677              1.720              1.565
 Vibration    15          0.696              1.664              1.388
 Vibration    16          0.708              1.629              1.294
 Vibration    17          0.716              1.606              1.237
 Vibration    18          0.718              1.599              1.221
 Vibration    19          0.723              1.586              1.190
 Vibration    20          0.738              1.546              1.104
 Vibration    21          0.740              1.539              1.091
 Vibration    22          0.745              1.525              1.063
 Vibration    23          0.749              1.515              1.043
 Vibration    24          0.751              1.509              1.032
 Vibration    25          0.759              1.488              0.994
 Vibration    26          0.771              1.458              0.942
 Vibration    27          0.780              1.433              0.903
 Vibration    28          0.790              1.408              0.863
 Vibration    29          0.800              1.384              0.828
 Vibration    30          0.812              1.353              0.785
 Vibration    31          0.821              1.332              0.757
 Vibration    32          0.845              1.274              0.686
 Vibration    33          0.849              1.265              0.675
 Vibration    34          0.855              1.252              0.660
 Vibration    35          0.862              1.234              0.641
 Vibration    36          0.874              1.208              0.613
 Vibration    37          0.879              1.198              0.602
 Vibration    38          0.882              1.189              0.593
 Vibration    39          0.886              1.182              0.586
 Vibration    40          0.891              1.171              0.575
 Vibration    41          0.893              1.166              0.570
 Vibration    42          0.896              1.159              0.563
 Vibration    43          0.907              1.137              0.541
 Vibration    44          0.908              1.134              0.538
 Vibration    45          0.924              1.101              0.509
 Vibration    46          0.944              1.060              0.473
 Vibration    47          0.945              1.058              0.471
 Vibration    48          0.947              1.054              0.468
 Vibration    49          0.954              1.039              0.456
 Vibration    50          0.959              1.030              0.448
 Vibration    51          0.968              1.013              0.435
 Vibration    52          0.971              1.006              0.429
 Vibration    53          0.974              1.000              0.425
 Vibration    54          0.980              0.990              0.417
                       Q            Log10(Q)             Ln(Q)
 Total Bot       0.345299-132       -132.461805       -305.004578
 Total V=0       0.281992D+25         24.450237         56.298752
 Vib (Bot)       0.428392-149       -149.368158       -343.932895
 Vib (Bot)    1  0.164385D+02          1.215863          2.799628
 Vib (Bot)    2  0.534786D+01          0.728180          1.676697
 Vib (Bot)    3  0.325406D+01          0.512425          1.179903
 Vib (Bot)    4  0.145379D+01          0.162503          0.374176
 Vib (Bot)    5  0.137006D+01          0.136740          0.314856
 Vib (Bot)    6  0.131923D+01          0.120322          0.277052
 Vib (Bot)    7  0.123970D+01          0.093318          0.214873
 Vib (Bot)    8  0.108106D+01          0.033850          0.077942
 Vib (Bot)    9  0.103943D+01          0.016794          0.038670
 Vib (Bot)   10  0.942440D+00         -0.025746         -0.059283
 Vib (Bot)   11  0.812561D+00         -0.090144         -0.207564
 Vib (Bot)   12  0.761775D+00         -0.118173         -0.272104
 Vib (Bot)   13  0.707570D+00         -0.150231         -0.345919
 Vib (Bot)   14  0.701224D+00         -0.154143         -0.354928
 Vib (Bot)   15  0.621316D+00         -0.206687         -0.475915
 Vib (Bot)   16  0.580392D+00         -0.236279         -0.544052
 Vib (Bot)   17  0.556546D+00         -0.254499         -0.586006
 Vib (Bot)   18  0.549834D+00         -0.259769         -0.598139
 Vib (Bot)   19  0.536900D+00         -0.270107         -0.621944
 Vib (Bot)   20  0.501634D+00         -0.299613         -0.689884
 Vib (Bot)   21  0.496391D+00         -0.304176         -0.700392
 Vib (Bot)   22  0.485429D+00         -0.313874         -0.722722
 Vib (Bot)   23  0.477263D+00         -0.321242         -0.739688
 Vib (Bot)   24  0.472963D+00         -0.325173         -0.748738
 Vib (Bot)   25  0.457968D+00         -0.339165         -0.780957
 Vib (Bot)   26  0.437562D+00         -0.358960         -0.826537
 Vib (Bot)   27  0.422153D+00         -0.374530         -0.862388
 Vib (Bot)   28  0.406799D+00         -0.390620         -0.899437
 Vib (Bot)   29  0.393248D+00         -0.405333         -0.933314
 Vib (Bot)   30  0.376990D+00         -0.423670         -0.975536
 Vib (Bot)   31  0.366308D+00         -0.436153         -1.004280
 Vib (Bot)   32  0.339136D+00         -0.469626         -1.081355
 Vib (Bot)   33  0.335226D+00         -0.474663         -1.092952
 Vib (Bot)   34  0.329503D+00         -0.482141         -1.110171
 Vib (Bot)   35  0.322051D+00         -0.492075         -1.133046
 Vib (Bot)   36  0.311476D+00         -0.506576         -1.166434
 Vib (Bot)   37  0.307300D+00         -0.512437         -1.179931
 Vib (Bot)   38  0.303922D+00         -0.517237         -1.190983
 Vib (Bot)   39  0.301155D+00         -0.521210         -1.200129
 Vib (Bot)   40  0.297065D+00         -0.527148         -1.213803
 Vib (Bot)   41  0.295145D+00         -0.529964         -1.220288
 Vib (Bot)   42  0.292571D+00         -0.533768         -1.229047
 Vib (Bot)   43  0.284253D+00         -0.546294         -1.257889
 Vib (Bot)   44  0.283140D+00         -0.547999         -1.261813
 Vib (Bot)   45  0.271818D+00         -0.565722         -1.302623
 Vib (Bot)   46  0.258071D+00         -0.588261         -1.354521
 Vib (Bot)   47  0.257251D+00         -0.589643         -1.357704
 Vib (Bot)   48  0.255962D+00         -0.591824         -1.362726
 Vib (Bot)   49  0.251215D+00         -0.599955         -1.381447
 Vib (Bot)   50  0.248407D+00         -0.604836         -1.392686
 Vib (Bot)   51  0.243089D+00         -0.614235         -1.414329
 Vib (Bot)   52  0.240881D+00         -0.618197         -1.423450
 Vib (Bot)   53  0.239048D+00         -0.621515         -1.431091
 Vib (Bot)   54  0.235993D+00         -0.627100         -1.443951
 Vib (V=0)       0.349852D+08          7.543884         17.370436
 Vib (V=0)    1  0.169461D+02          1.229071          2.830040
 Vib (V=0)    2  0.587119D+01          0.768726          1.770057
 Vib (V=0)    3  0.379225D+01          0.578897          1.332959
 Vib (V=0)    4  0.203737D+01          0.309070          0.711661
 Vib (V=0)    5  0.195845D+01          0.291912          0.672152
 Vib (V=0)    6  0.191081D+01          0.281217          0.647526
 Vib (V=0)    7  0.183674D+01          0.264047          0.607991
 Vib (V=0)    8  0.169109D+01          0.228166          0.525372
 Vib (V=0)    9  0.165343D+01          0.218387          0.502854
 Vib (V=0)   10  0.156686D+01          0.195030          0.449074
 Vib (V=0)   11  0.145407D+01          0.162586          0.374369
 Vib (V=0)   12  0.141121D+01          0.149591          0.344447
 Vib (V=0)   13  0.136640D+01          0.135579          0.312182
 Vib (V=0)   14  0.136123D+01          0.133931          0.308388
 Vib (V=0)   15  0.129752D+01          0.113113          0.260453
 Vib (V=0)   16  0.126606D+01          0.102456          0.235913
 Vib (V=0)   17  0.124816D+01          0.096270          0.221670
 Vib (V=0)   18  0.124318D+01          0.094534          0.217673
 Vib (V=0)   19  0.123366D+01          0.091197          0.209988
 Vib (V=0)   20  0.120826D+01          0.082162          0.189184
 Vib (V=0)   21  0.120456D+01          0.080828          0.186114
 Vib (V=0)   22  0.119688D+01          0.078051          0.179718
 Vib (V=0)   23  0.119122D+01          0.075991          0.174975
 Vib (V=0)   24  0.118825D+01          0.074909          0.172485
 Vib (V=0)   25  0.117804D+01          0.071159          0.163850
 Vib (V=0)   26  0.116443D+01          0.066112          0.152227
 Vib (V=0)   27  0.115438D+01          0.062349          0.143563
 Vib (V=0)   28  0.114458D+01          0.058647          0.135039
 Vib (V=0)   29  0.113612D+01          0.055423          0.127616
 Vib (V=0)   30  0.112620D+01          0.051614          0.118846
 Vib (V=0)   31  0.111982D+01          0.049150          0.113172
 Vib (V=0)   32  0.110416D+01          0.043033          0.099088
 Vib (V=0)   33  0.110198D+01          0.042172          0.097106
 Vib (V=0)   34  0.109881D+01          0.040922          0.094227
 Vib (V=0)   35  0.109474D+01          0.039311          0.090518
 Vib (V=0)   36  0.108908D+01          0.037060          0.085335
 Vib (V=0)   37  0.108688D+01          0.036183          0.083315
 Vib (V=0)   38  0.108512D+01          0.035479          0.081693
 Vib (V=0)   39  0.108369D+01          0.034905          0.080372
 Vib (V=0)   40  0.108159D+01          0.034063          0.078433
 Vib (V=0)   41  0.108061D+01          0.033670          0.077528
 Vib (V=0)   42  0.107931D+01          0.033145          0.076320
 Vib (V=0)   43  0.107515D+01          0.031470          0.072462
 Vib (V=0)   44  0.107460D+01          0.031248          0.071951
 Vib (V=0)   45  0.106911D+01          0.029022          0.066826
 Vib (V=0)   46  0.106267D+01          0.026400          0.060787
 Vib (V=0)   47  0.106230D+01          0.026246          0.060434
 Vib (V=0)   48  0.106171D+01          0.026005          0.059880
 Vib (V=0)   49  0.105956D+01          0.025126          0.057855
 Vib (V=0)   50  0.105831D+01          0.024611          0.056670
 Vib (V=0)   51  0.105596D+01          0.023648          0.054451
 Vib (V=0)   52  0.105500D+01          0.023252          0.053540
 Vib (V=0)   53  0.105421D+01          0.022925          0.052788
 Vib (V=0)   54  0.105290D+01          0.022385          0.051544
 Electronic      0.200000D+01          0.301030          0.693147
 Translational   0.789560D+09          8.897385         20.486987
 Rotational      0.510432D+08          7.707938         17.748183
 ***** Axes restored to original set *****
 -------------------------------------------------------------------
 Center     Atomic                   Forces (Hartrees/Bohr)
 Number     Number              X              Y              Z
 -------------------------------------------------------------------
      1        6          -0.000149793   -0.002059775    0.001552958
      2        6          -0.002507686   -0.002644739   -0.001702045
      3        6          -0.000136652   -0.001812674   -0.001848403
      4        6           0.002047886   -0.003020834   -0.001721308
      5        6          -0.002156185   -0.004998404    0.004576739
      6        6           0.004394907   -0.004322256   -0.002299613
      7        6          -0.000672597   -0.001605507   -0.005186583
      8        6           0.001002649    0.000338369    0.000463378
      9        6           0.000165125    0.001154512    0.000439363
     10        6          -0.001661738   -0.000330473    0.002953964
     11        6          -0.000247381   -0.002885774    0.001036996
     12        6           0.001539006   -0.000584833    0.002861796
     13        6          -0.001498842    0.003070060    0.004229726
     14        6           0.004009845   -0.001880194    0.003829819
     15        6          -0.001563689   -0.006168768    0.000128133
     16        6           0.000228579    0.000043128    0.000588554
[truncated: 218,074 more chars]
