# Supplementary material for: Phosphorus-doped T-graphene nanocapsule toward O3 and SO2 gas sensing: a DFT and QTAIM analysis
Source: Sci Rep. 2024 Feb 12;14:3467. doi: 10.1038/s41598-024-54110-z (PMC10859388; doi:10.1038/s41598-024-54110-z)
Supplement: Supplementary file 1 — Supplementary Information. [file 41598_2024_54110_MOESM1_ESM.zip › SI/P_TG+SO2_F_HSEH_2DZ_zWluJo.LOG]

 Entering Link 1 = C:\G09W\l1.exe PID=      5440.
  
 Copyright (c) 1988,1990,1992,1993,1995,1998,2003,2009,2013,
            Gaussian, Inc.  All Rights Reserved.
  
 This is part of the Gaussian(R) 09 program.  It is based on
 the Gaussian(R) 03 system (copyright 2003, Gaussian, Inc.),
 the Gaussian(R) 98 system (copyright 1998, Gaussian, Inc.),
 the Gaussian(R) 94 system (copyright 1995, Gaussian, Inc.),
 the Gaussian 92(TM) system (copyright 1992, Gaussian, Inc.),
 the Gaussian 90(TM) system (copyright 1990, Gaussian, Inc.),
 the Gaussian 88(TM) system (copyright 1988, Gaussian, Inc.),
 the Gaussian 86(TM) system (copyright 1986, Carnegie Mellon
 University), and the Gaussian 82(TM) system (copyright 1983,
 Carnegie Mellon University). Gaussian is a federally registered
 trademark of Gaussian, Inc.
  
 This software contains proprietary and confidential information,
 including trade secrets, belonging to Gaussian, Inc.
  
 This software is provided under written license and may be
 used, copied, transmitted, or stored only in accord with that
 written license.
  
 The following legend is applicable only to US Government
 contracts under FAR:
  
                    RESTRICTED RIGHTS LEGEND
  
 Use, reproduction and disclosure by the US Government is
 subject to restrictions as set forth in subparagraphs (a)
 and (c) of the Commercial Computer Software - Restricted
 Rights clause in FAR 52.227-19.
  
 Gaussian, Inc.
 340 Quinnipiac St., Bldg. 40, Wallingford CT 06492
  
  
 ---------------------------------------------------------------
 Warning -- This program may not be used in any manner that
 competes with the business of Gaussian, Inc. or will provide
 assistance to any competitor of Gaussian, Inc.  The licensee
 of this program is prohibited from giving any competitor of
 Gaussian, Inc. access to this program.  By using this program,
 the user acknowledges that Gaussian, Inc. is engaged in the
 business of creating and licensing software in the field of
 computational chemistry and represents and warrants to the
 licensee that it is not a competitor of Gaussian, Inc. and that
 it will not use this program in any manner prohibited above.
 ---------------------------------------------------------------
  

 Cite this work as:
 Gaussian 09, Revision D.01,
 M. J. Frisch, G. W. Trucks, H. B. Schlegel, G. E. Scuseria, 
 M. A. Robb, J. R. Cheeseman, G. Scalmani, V. Barone, B. Mennucci, 
 G. A. Petersson, H. Nakatsuji, M. Caricato, X. Li, H. P. Hratchian, 
 A. F. Izmaylov, J. Bloino, G. Zheng, J. L. Sonnenberg, M. Hada, 
 M. Ehara, K. Toyota, R. Fukuda, J. Hasegawa, M. Ishida, T. Nakajima, 
 Y. Honda, O. Kitao, H. Nakai, T. Vreven, J. A. Montgomery, Jr., 
 J. E. Peralta, F. Ogliaro, M. Bearpark, J. J. Heyd, E. Brothers, 
 K. N. Kudin, V. N. Staroverov, T. Keith, R. Kobayashi, J. Normand, 
 K. Raghavachari, A. Rendell, J. C. Burant, S. S. Iyengar, J. Tomasi, 
 M. Cossi, N. Rega, J. M. Millam, M. Klene, J. E. Knox, J. B. Cross, 
 V. Bakken, C. Adamo, J. Jaramillo, R. Gomperts, R. E. Stratmann, 
 O. Yazyev, A. J. Austin, R. Cammi, C. Pomelli, J. W. Ochterski, 
 R. L. Martin, K. Morokuma, V. G. Zakrzewski, G. A. Voth, 
 P. Salvador, J. J. Dannenberg, S. Dapprich, A. D. Daniels, 
 O. Farkas, J. B. Foresman, J. V. Ortiz, J. Cioslowski, 
 and D. J. Fox, Gaussian, Inc., Wallingford CT, 2013.
 
 ******************************************
 Gaussian 09:  IA32W-G09RevD.01 24-Apr-2013
                24-Oct-2023 
 ******************************************
 %nprocshared=4
 Will use up to    4 processors via shared memory.
 %mem=1GB
 %chk=C:\Users\WDAGUtilityAccount\Desktop\P_TG+SO2_F_hseh_2dz.chk
 --------------------------------------------------
 # freq=noraman uhseh1pbe/lanl2dz geom=connectivity
 --------------------------------------------------
 1/10=4,30=1,38=1,57=2/1,3;
 2/12=2,17=6,18=5,40=1/2;
 3/5=6,6=3,11=2,16=1,25=1,30=1,71=2,74=-51,116=2,140=1/1,2,3;
 4//1;
 5/5=2,38=5,98=1/2;
 8/6=4,10=90,11=11/1;
 11/6=1,8=1,9=11,15=111,16=1/1,2,10;
 10/6=1/2;
 6/7=2,8=2,9=2,10=2,18=1,28=1/1;
 7/8=1,10=1,25=1/1,2,3,16;
 1/10=4,30=1/3;
 99//99;
 ------------
 P-TG+SO2 - 3
 ------------
 Symbolic Z-matrix:
 Charge =  0 Multiplicity = 2
 C                    -0.58603  -2.30309  -1.28927 
 C                     0.59446  -1.70467  -1.96987 
 C                    -0.29625  -0.55391  -2.30727 
 C                    -1.50581  -1.37439  -2.0023 
 C                     2.81085  -2.87542  -1.22859 
 C                     4.00488  -2.14738  -1.67281 
 C                     3.11494  -1.10354  -2.23275 
 C                     1.91233  -1.95028  -1.99515 
 C                    -0.51245  -1.55009   1.80521 
 C                     0.4298   -2.42867   1.05306 
 C                    -0.65218  -2.59911   0.04784 
 C                    -1.65733  -2.1003    1.02372 
 C                     2.89073  -2.25832   1.91222 
 C                     3.8491   -2.9005    0.99602 
 C                     2.72501  -3.2398    0.10281 
 C                     1.73156  -2.76245   1.11336 
 C                    -3.99383  -1.80266  -1.32895 
 C                    -2.83347  -1.20133  -2.06492 
 C                    -3.71121  -0.0266   -2.33119 
 C                    -4.8939   -0.74572  -1.80139 
 C                    -3.97409  -1.1828    1.81381 
 C                    -3.00057  -2.01748   1.04434 
 C                    -4.06204  -2.1705    0.00294 
 C                    -5.05533  -1.50271   0.86448 
 C                     0.94066   0.52671   2.07594 
 C                    -0.3125   -0.23438   2.20365 
 C                    -1.2716    0.86885   2.04461 
 C                     3.40145   0.8184    1.32792 
 C                     4.29842  -0.27078   1.78351 
 C                     3.12028  -0.96504   2.31436 
 C                     2.25174   0.24665   2.07639 
 C                    -3.49773   1.90495   1.23287 
 C                    -2.60456   1.00403   2.00699 
 C                    -3.80865   0.12002   2.21483 
 C                    -4.69895   1.14064   1.65218 
 C                    -0.09863   0.74101  -1.91918 
 C                     1.03838   1.27848  -1.09879 
 C                     0.05246   1.86483  -0.21799 
 C                    -1.03752   1.60605  -1.12819 
 C                     3.3146    0.20011  -1.82918 
 C                     3.448     1.18101  -0.01468 
 C                     2.38627   1.07977  -1.06306 
 C                    -3.51391   1.27598  -1.92444 
 C                    -2.38369   1.83621  -1.128 
 C                    -3.39033   2.2512   -0.10905 
 C                    -4.50075   1.88719  -1.01379 
 C                     5.3072   -0.47717  -0.44176 
 C                     5.24462  -0.88266   0.97414 
 C                     4.41597   0.48406  -0.89106 
 C                     5.09479  -1.87697  -0.85465 
 C                     5.01574  -2.27894   0.56051 
 C                    -5.87238  -0.15264  -1.01291 
 C                    -5.96187  -0.55522   0.40018 
 C                    -5.76783   0.84779   0.81818 
 C                    -5.65679   1.24583  -0.59569 
 P                     0.05631   2.11773   1.59644 
 S                     3.56376   4.19084  -0.112 
 O                     3.90807   4.22473  -1.53557 
 O                     2.14729   4.26216   0.26685 
 

 GradGradGradGradGradGradGradGradGradGradGradGradGradGradGradGradGradGrad
 Berny optimization.
 Initialization pass.
 Trust Radius=3.00D-01 FncErr=1.00D-07 GrdErr=1.00D-07
 Number of steps in this run=      2 maximum allowed number of steps=      2.
 GradGradGradGradGradGradGradGradGradGradGradGradGradGradGradGradGradGrad

 Stoichiometry    C55O2PS(2)
 Framework group  C1[X(C55O2PS)]
 Deg. of freedom   171
 Full point group                 C1      NOp   1
 Largest Abelian subgroup         C1      NOp   1
 Largest concise Abelian subgroup C1      NOp   1
                         Standard orientation:                         
 ---------------------------------------------------------------------
 Center     Atomic      Atomic             Coordinates (Angstroms)
 Number     Number       Type             X           Y           Z
 ---------------------------------------------------------------------
      1          6           0       -0.586034   -2.303088   -1.289266
      2          6           0        0.594458   -1.704670   -1.969865
      3          6           0       -0.296250   -0.553909   -2.307274
      4          6           0       -1.505808   -1.374389   -2.002303
      5          6           0        2.810847   -2.875417   -1.228592
      6          6           0        4.004882   -2.147375   -1.672805
      7          6           0        3.114940   -1.103536   -2.232746
      8          6           0        1.912331   -1.950283   -1.995153
      9          6           0       -0.512448   -1.550089    1.805207
     10          6           0        0.429796   -2.428668    1.053063
     11          6           0       -0.652179   -2.599110    0.047842
     12          6           0       -1.657332   -2.100304    1.023721
     13          6           0        2.890731   -2.258316    1.912215
     14          6           0        3.849103   -2.900504    0.996017
     15          6           0        2.725012   -3.239797    0.102813
     16          6           0        1.731555   -2.762447    1.113363
     17          6           0       -3.993832   -1.802656   -1.328952
     18          6           0       -2.833467   -1.201334   -2.064924
     19          6           0       -3.711205   -0.026603   -2.331190
     20          6           0       -4.893902   -0.745718   -1.801393
     21          6           0       -3.974085   -1.182796    1.813812
     22          6           0       -3.000572   -2.017475    1.044337
     23          6           0       -4.062040   -2.170504    0.002943
     24          6           0       -5.055331   -1.502706    0.864479
     25          6           0        0.940663    0.526705    2.075937
     26          6           0       -0.312504   -0.234379    2.203650
     27          6           0       -1.271599    0.868845    2.044615
     28          6           0        3.401451    0.818400    1.327919
     29          6           0        4.298424   -0.270776    1.783510
     30          6           0        3.120277   -0.965039    2.314361
     31          6           0        2.251740    0.246647    2.076390
     32          6           0       -3.497726    1.904946    1.232874
     33          6           0       -2.604560    1.004030    2.006988
     34          6           0       -3.808645    0.120018    2.214829
     35          6           0       -4.698949    1.140639    1.652175
     36          6           0       -0.098626    0.741012   -1.919181
     37          6           0        1.038383    1.278477   -1.098785
     38          6           0        0.052457    1.864834   -0.217990
     39          6           0       -1.037518    1.606046   -1.128189
     40          6           0        3.314597    0.200109   -1.829181
     41          6           0        3.447995    1.181012   -0.014682
     42          6           0        2.386265    1.079768   -1.063063
     43          6           0       -3.513907    1.275976   -1.924442
     44          6           0       -2.383686    1.836205   -1.127996
     45          6           0       -3.390332    2.251195   -0.109046
     46          6           0       -4.500750    1.887188   -1.013786
     47          6           0        5.307204   -0.477169   -0.441757
     48          6           0        5.244622   -0.882656    0.974137
     49          6           0        4.415972    0.484063   -0.891057
     50          6           0        5.094792   -1.876966   -0.854651
     51          6           0        5.015736   -2.278936    0.560511
     52          6           0       -5.872381   -0.152636   -1.012909
     53          6           0       -5.961871   -0.555218    0.400179
     54          6           0       -5.767834    0.847785    0.818183
     55          6           0       -5.656793    1.245829   -0.595694
     56         15           0        0.056310    2.117729    1.596435
     57         16           0        3.563755    4.190838   -0.112000
     58          8           0        3.908070    4.224726   -1.535569
     59          8           0        2.147289    4.262160    0.266854
 ---------------------------------------------------------------------
 Rotational constants (GHZ):      0.1104015      0.0499099      0.0438281
 Standard basis: LANL2DZ (5D, 7F)
 There are   529 symmetry adapted cartesian basis functions of A   symmetry.
 There are   529 symmetry adapted basis functions of A   symmetry.
   529 basis functions,  1449 primitive gaussians,   529 cartesian basis functions
   179 alpha electrons      178 beta electrons
       nuclear repulsion energy      7658.5570981994 Hartrees.


 Warning!  S  atom   57 may be hypervalent but has no d functions.


 NAtoms=   59 NActive=   59 NUniq=   59 SFac= 1.00D+00 NAtFMM=   60 NAOKFM=F Big=F
 Integral buffers will be    262144 words long.
 Raffenetti 2 integral format.
 Two-electron integral symmetry is turned on.
 One-electron integrals computed using PRISM.
   1 Symmetry operations used in ECPInt.
 ECPInt:  NShTT=   43071 NPrTT=  377878 LenC2=   38770 LenP2D=  172350.
 LDataN:  DoStor=T MaxTD1= 3 Len=   28
 NBasis=   529 RedAO= T EigKep=  4.98D-05  NBF=   529
 NBsUse=   529 1.00D-06 EigRej= -1.00D+00 NBFU=   529
 ExpMin= 1.15D-01 ExpMax= 7.82D+03 ExpMxC= 2.73D+02 IAcc=1 IRadAn=         1 AccDes= 0.00D+00
 Harris functional with IExCor= 1009 and IRadAn=       1 diagonalized for initial guess.
 HarFok:  IExCor= 1009 AccDes= 0.00D+00 IRadAn=         1 IDoV= 1 UseB2=F ITyADJ=14
 ICtDFT=  3500011 ScaDFX=  1.000000  1.000000  1.000000  1.000000
 FoFCou: FMM=F IPFlag=           0 FMFlag=      100000 FMFlg1=           0
         NFxFlg=           0 DoJE=T BraDBF=F KetDBF=T FulRan=T
         wScrn=  0.000000 ICntrl=     500 IOpCl=  0 I1Cent=   200000004 NGrid=           0
         NMat0=    1 NMatS0=      1 NMatT0=    0 NMatD0=    1 NMtDS0=    0 NMtDT0=    0
 Petite list used in FoFCou.
 Initial guess <Sx>= 0.0000 <Sy>= 0.0000 <Sz>= 0.5000 <S**2>= 0.7500 S= 0.5000
 Requested convergence on RMS density matrix=1.00D-08 within 128 cycles.
 Requested convergence on MAX density matrix=1.00D-06.
 Requested convergence on             energy=1.00D-06.
 No special actions if energy rises.
 Integral accuracy reduced to 1.0D-05 until final iterations.
 EnCoef did     7 forward-backward iterations
 Problem detected with inexpensive integrals.
 Switching to full accuracy and repeating last cycle.
 EnCoef did     3 forward-backward iterations
 Restarting incremental Fock formation.
 SCF Done:  E(UHSEH1PBE) =  -2258.71066529     A.U. after   43 cycles
            NFock= 43  Conv=0.41D-08     -V/T= 2.0081
 <Sx>= 0.0000 <Sy>= 0.0000 <Sz>= 0.5000 <S**2>= 1.0388 S= 0.6353
 <L.S>= 0.000000000000E+00
 Annihilation of the first spin contaminant:
 S**2 before annihilation     1.0388,   after     0.8536
 DoSCS=F DFT=T ScalE2(SS,OS)=  1.000000  1.000000
 Range of M.O.s used for correlation:     1   529
 NBasis=   529 NAE=   179 NBE=   178 NFC=     0 NFV=     0
 NROrb=    529 NOA=   179 NOB=   178 NVA=   350 NVB=   351

 **** Warning!!: The largest alpha MO coefficient is  0.17562460D+02


 **** Warning!!: The smallest alpha delta epsilon is  0.42299780D-01


 **** Warning!!: The largest beta MO coefficient is  0.17564469D+02


 **** Warning!!: The smallest beta delta epsilon is  0.48584564D-01

   1 Symmetry operations used in ECPInt.
 ECPInt:  NShTT=   43071 NPrTT=  377878 LenC2=   38770 LenP2D=  172350.
 LDataN:  DoStor=T MaxTD1= 4 Len=   56
 Number of processors reduced to   2 by ecpmxn.
 Symmetrizing basis deriv contribution to polar:
 IMax=3 JMax=2 DiffMx= 0.00D+00
 G2DrvN: will do    20 centers at a time, making    3 passes.
 Calling FoFCou, ICntrl=  3107 FMM=F I1Cent=   0 AccDes= 0.00D+00.
 Calling FoFCou, ICntrl=  3107 FMM=F I1Cent=   0 AccDes= 0.00D+00.
 Calling FoFCou, ICntrl=  3107 FMM=F I1Cent=   0 AccDes= 0.00D+00.
 End of G2Drv F.D. properties file   721 does not exist.
 End of G2Drv F.D. properties file   722 does not exist.
 End of G2Drv F.D. properties file   788 does not exist.
          IDoAtm=11111111111111111111111111111111111111111111111111
          IDoAtm=111111111
          Differentiating once with respect to electric field.
                with respect to dipole field.
          Differentiating once with respect to nuclear coordinates.
          There are   180 degrees of freedom in the 1st order CPHF.  IDoFFX=6 NUNeed=     3.
    180 vectors produced by pass  0 Test12= 1.25D-13 1.00D-09 XBig12= 9.25D+03 4.45D+01.
 AX will form    60 AO Fock derivatives at one time.
    180 vectors produced by pass  1 Test12= 1.25D-13 1.00D-09 XBig12= 1.76D+03 5.59D+00.
    178 vectors produced by pass  2 Test12= 1.25D-13 1.00D-09 XBig12= 1.74D+01 4.04D-01.
    177 vectors produced by pass  3 Test12= 1.25D-13 1.00D-09 XBig12= 2.90D-01 7.94D-02.
    177 vectors produced by pass  4 Test12= 1.25D-13 1.00D-09 XBig12= 2.95D-03 3.66D-03.
    177 vectors produced by pass  5 Test12= 1.25D-13 1.00D-09 XBig12= 2.20D-05 3.22D-04.
    177 vectors produced by pass  6 Test12= 1.25D-13 1.00D-09 XBig12= 1.08D-07 2.09D-05.
    107 vectors produced by pass  7 Test12= 1.25D-13 1.00D-09 XBig12= 4.52D-10 1.04D-06.
     37 vectors produced by pass  8 Test12= 1.25D-13 1.00D-09 XBig12= 1.68D-12 5.74D-08.
     25 vectors produced by pass  9 Test12= 1.25D-13 1.00D-09 XBig12= 5.52D-14 9.87D-09.
     25 vectors produced by pass 10 Test12= 1.25D-13 1.00D-09 XBig12= 5.35D-14 9.79D-09.
     21 vectors produced by pass 11 Test12= 1.25D-13 1.00D-09 XBig12= 2.82D-14 6.13D-09.
     21 vectors produced by pass 12 Test12= 1.25D-13 1.00D-09 XBig12= 4.20D-14 9.23D-09.
     20 vectors produced by pass 13 Test12= 1.25D-13 1.00D-09 XBig12= 5.92D-14 9.85D-09.
      7 vectors produced by pass 14 Test12= 1.25D-13 1.00D-09 XBig12= 1.23D-14 4.04D-09.
      7 vectors produced by pass 15 Test12= 1.25D-13 1.00D-09 XBig12= 2.60D-14 7.47D-09.
      7 vectors produced by pass 16 Test12= 1.25D-13 1.00D-09 XBig12= 9.15D-14 1.15D-08.
      5 vectors produced by pass 17 Test12= 1.25D-13 1.00D-09 XBig12= 1.14D-14 3.69D-09.
      5 vectors produced by pass 18 Test12= 1.25D-13 1.00D-09 XBig12= 4.27D-14 6.74D-09.
      5 vectors produced by pass 19 Test12= 1.25D-13 1.00D-09 XBig12= 1.97D-14 4.47D-09.
      5 vectors produced by pass 20 Test12= 1.25D-13 1.00D-09 XBig12= 3.42D-14 7.15D-09.
      5 vectors produced by pass 21 Test12= 1.25D-13 1.00D-09 XBig12= 6.95D-14 1.09D-08.
      5 vectors produced by pass 22 Test12= 1.25D-13 1.00D-09 XBig12= 2.89D-14 5.11D-09.
      5 vectors produced by pass 23 Test12= 1.25D-13 1.00D-09 XBig12= 3.52D-14 7.31D-09.
      5 vectors produced by pass 24 Test12= 1.25D-13 1.00D-09 XBig12= 2.97D-14 5.10D-09.
      5 vectors produced by pass 25 Test12= 1.25D-13 1.00D-09 XBig12= 3.51D-14 7.17D-09.
      5 vectors produced by pass 26 Test12= 1.25D-13 1.00D-09 XBig12= 2.12D-14 5.29D-09.
      5 vectors produced by pass 27 Test12= 1.25D-13 1.00D-09 XBig12= 2.64D-14 5.43D-09.
      5 vectors produced by pass 28 Test12= 1.25D-13 1.00D-09 XBig12= 3.75D-14 8.69D-09.
      4 vectors produced by pass 29 Test12= 1.25D-13 1.00D-09 XBig12= 1.67D-14 4.96D-09.
      4 vectors produced by pass 30 Test12= 1.25D-13 1.00D-09 XBig12= 3.16D-14 5.90D-09.
      4 vectors produced by pass 31 Test12= 1.25D-13 1.00D-09 XBig12= 6.20D-14 1.24D-08.
      4 vectors produced by pass 32 Test12= 1.25D-13 1.00D-09 XBig12= 2.39D-14 5.47D-09.
      4 vectors produced by pass 33 Test12= 1.25D-13 1.00D-09 XBig12= 2.43D-14 5.35D-09.
      4 vectors produced by pass 34 Test12= 1.25D-13 1.00D-09 XBig12= 7.65D-14 8.75D-09.
      4 vectors produced by pass 35 Test12= 1.25D-13 1.00D-09 XBig12= 4.18D-14 7.10D-09.
      4 vectors produced by pass 36 Test12= 1.25D-13 1.00D-09 XBig12= 3.90D-14 6.16D-09.
      4 vectors produced by pass 37 Test12= 1.25D-13 1.00D-09 XBig12= 6.39D-14 9.12D-09.
      4 vectors produced by pass 38 Test12= 1.25D-13 1.00D-09 XBig12= 4.18D-14 6.61D-09.
      4 vectors produced by pass 39 Test12= 1.25D-13 1.00D-09 XBig12= 4.15D-14 7.00D-09.
      2 vectors produced by pass 40 Test12= 1.25D-13 1.00D-09 XBig12= 2.13D-14 5.93D-09.
 InvSVY:  IOpt=1 It=  1 EMax= 5.68D-14
 Solved reduced A of dimension  1629 with   180 vectors.
 Isotropic polarizability for W=    0.000000      611.36 Bohr**3.
 End of Minotr F.D. properties file   721 does not exist.
 End of Minotr F.D. properties file   722 does not exist.
 End of Minotr F.D. properties file   788 does not exist.

 **********************************************************************

            Population analysis using the SCF density.

 **********************************************************************

 Orbital symmetries:
 Alpha Orbitals:
       Occupied  (A) (A) (A) (A) (A) (A) (A) (A) (A) (A) (A) (A)
                 (A) (A) (A) (A) (A) (A) (A) (A) (A) (A) (A) (A)
                 (A) (A) (A) (A) (A) (A) (A) (A) (A) (A) (A) (A)
                 (A) (A) (A) (A) (A) (A) (A) (A) (A) (A) (A) (A)
                 (A) (A) (A) (A) (A) (A) (A) (A) (A) (A) (A) (A)
                 (A) (A) (A) (A) (A) (A) (A) (A) (A) (A) (A) (A)
                 (A) (A) (A) (A) (A) (A) (A) (A) (A) (A) (A) (A)
                 (A) (A) (A) (A) (A) (A) (A) (A) (A) (A) (A) (A)
                 (A) (A) (A) (A) (A) (A) (A) (A) (A) (A) (A) (A)
                 (A) (A) (A) (A) (A) (A) (A) (A) (A) (A) (A) (A)
                 (A) (A) (A) (A) (A) (A) (A) (A) (A) (A) (A) (A)
                 (A) (A) (A) (A) (A) (A) (A) (A) (A) (A) (A) (A)
                 (A) (A) (A) (A) (A) (A) (A) (A) (A) (A) (A) (A)
                 (A) (A) (A) (A) (A) (A) (A) (A) (A) (A) (A) (A)
                 (A) (A) (A) (A) (A) (A) (A) (A) (A) (A) (A)
       Virtual   (A) (A) (A) (A) (A) (A) (A) (A) (A) (A) (A) (A)
                 (A) (A) (A) (A) (A) (A) (A) (A) (A) (A) (A) (A)
                 (A) (A) (A) (A) (A) (A) (A) (A) (A) (A) (A) (A)
                 (A) (A) (A) (A) (A) (A) (A) (A) (A) (A) (A) (A)
                 (A) (A) (A) (A) (A) (A) (A) (A) (A) (A) (A) (A)
                 (A) (A) (A) (A) (A) (A) (A) (A) (A) (A) (A) (A)
                 (A) (A) (A) (A) (A) (A) (A) (A) (A) (A) (A) (A)
                 (A) (A) (A) (A) (A) (A) (A) (A) (A) (A) (A) (A)
                 (A) (A) (A) (A) (A) (A) (A) (A) (A) (A) (A) (A)
                 (A) (A) (A) (A) (A) (A) (A) (A) (A) (A) (A) (A)
                 (A) (A) (A) (A) (A) (A) (A) (A) (A) (A) (A) (A)
                 (A) (A) (A) (A) (A) (A) (A) (A) (A) (A) (A) (A)
                 (A) (A) (A) (A) (A) (A) (A) (A) (A) (A) (A) (A)
                 (A) (A) (A) (A) (A) (A) (A) (A) (A) (A) (A) (A)
                 (A) (A) (A) (A) (A) (A) (A) (A) (A) (A) (A) (A)
                 (A) (A) (A) (A) (A) (A) (A) (A) (A) (A) (A) (A)
                 (A) (A) (A) (A) (A) (A) (A) (A) (A) (A) (A) (A)
                 (A) (A) (A) (A) (A) (A) (A) (A) (A) (A) (A) (A)
                 (A) (A) (A) (A) (A) (A) (A) (A) (A) (A) (A) (A)
                 (A) (A) (A) (A) (A) (A) (A) (A) (A) (A) (A) (A)
                 (A) (A) (A) (A) (A) (A) (A) (A) (A) (A) (A) (A)
                 (A) (A) (A) (A) (A) (A) (A) (A) (A) (A) (A) (A)
                 (A) (A) (A) (A) (A) (A) (A) (A) (A) (A) (A) (A)
                 (A) (A) (A) (A) (A) (A) (A) (A) (A) (A) (A) (A)
                 (A) (A) (A) (A) (A) (A) (A) (A) (A) (A) (A) (A)
                 (A) (A) (A) (A) (A) (A) (A) (A) (A) (A) (A) (A)
                 (A) (A) (A) (A) (A) (A) (A) (A) (A) (A) (A) (A)
                 (A) (A) (A) (A) (A) (A) (A) (A) (A) (A) (A) (A)
                 (A) (A) (A) (A) (A) (A) (A) (A) (A) (A) (A) (A)
                 (A) (A)
 Beta  Orbitals:
       Occupied  (A) (A) (A) (A) (A) (A) (A) (A) (A) (A) (A) (A)
                 (A) (A) (A) (A) (A) (A) (A) (A) (A) (A) (A) (A)
                 (A) (A) (A) (A) (A) (A) (A) (A) (A) (A) (A) (A)
                 (A) (A) (A) (A) (A) (A) (A) (A) (A) (A) (A) (A)
                 (A) (A) (A) (A) (A) (A) (A) (A) (A) (A) (A) (A)
                 (A) (A) (A) (A) (A) (A) (A) (A) (A) (A) (A) (A)
                 (A) (A) (A) (A) (A) (A) (A) (A) (A) (A) (A) (A)
                 (A) (A) (A) (A) (A) (A) (A) (A) (A) (A) (A) (A)
                 (A) (A) (A) (A) (A) (A) (A) (A) (A) (A) (A) (A)
                 (A) (A) (A) (A) (A) (A) (A) (A) (A) (A) (A) (A)
                 (A) (A) (A) (A) (A) (A) (A) (A) (A) (A) (A) (A)
                 (A) (A) (A) (A) (A) (A) (A) (A) (A) (A) (A) (A)
                 (A) (A) (A) (A) (A) (A) (A) (A) (A) (A) (A) (A)
                 (A) (A) (A) (A) (A) (A) (A) (A) (A) (A) (A) (A)
                 (A) (A) (A) (A) (A) (A) (A) (A) (A) (A)
       Virtual   (A) (A) (A) (A) (A) (A) (A) (A) (A) (A) (A) (A)
                 (A) (A) (A) (A) (A) (A) (A) (A) (A) (A) (A) (A)
                 (A) (A) (A) (A) (A) (A) (A) (A) (A) (A) (A) (A)
                 (A) (A) (A) (A) (A) (A) (A) (A) (A) (A) (A) (A)
                 (A) (A) (A) (A) (A) (A) (A) (A) (A) (A) (A) (A)
                 (A) (A) (A) (A) (A) (A) (A) (A) (A) (A) (A) (A)
                 (A) (A) (A) (A) (A) (A) (A) (A) (A) (A) (A) (A)
                 (A) (A) (A) (A) (A) (A) (A) (A) (A) (A) (A) (A)
                 (A) (A) (A) (A) (A) (A) (A) (A) (A) (A) (A) (A)
                 (A) (A) (A) (A) (A) (A) (A) (A) (A) (A) (A) (A)
                 (A) (A) (A) (A) (A) (A) (A) (A) (A) (A) (A) (A)
                 (A) (A) (A) (A) (A) (A) (A) (A) (A) (A) (A) (A)
                 (A) (A) (A) (A) (A) (A) (A) (A) (A) (A) (A) (A)
                 (A) (A) (A) (A) (A) (A) (A) (A) (A) (A) (A) (A)
                 (A) (A) (A) (A) (A) (A) (A) (A) (A) (A) (A) (A)
                 (A) (A) (A) (A) (A) (A) (A) (A) (A) (A) (A) (A)
                 (A) (A) (A) (A) (A) (A) (A) (A) (A) (A) (A) (A)
                 (A) (A) (A) (A) (A) (A) (A) (A) (A) (A) (A) (A)
                 (A) (A) (A) (A) (A) (A) (A) (A) (A) (A) (A) (A)
                 (A) (A) (A) (A) (A) (A) (A) (A) (A) (A) (A) (A)
                 (A) (A) (A) (A) (A) (A) (A) (A) (A) (A) (A) (A)
                 (A) (A) (A) (A) (A) (A) (A) (A) (A) (A) (A) (A)
                 (A) (A) (A) (A) (A) (A) (A) (A) (A) (A) (A) (A)
                 (A) (A) (A) (A) (A) (A) (A) (A) (A) (A) (A) (A)
                 (A) (A) (A) (A) (A) (A) (A) (A) (A) (A) (A) (A)
                 (A) (A) (A) (A) (A) (A) (A) (A) (A) (A) (A) (A)
                 (A) (A) (A) (A) (A) (A) (A) (A) (A) (A) (A) (A)
                 (A) (A) (A) (A) (A) (A) (A) (A) (A) (A) (A) (A)
                 (A) (A) (A) (A) (A) (A) (A) (A) (A) (A) (A) (A)
                 (A) (A) (A)
 The electronic state is 2-A.
 Alpha  occ. eigenvalues --  -19.26709 -19.26644 -10.32210 -10.31855 -10.31476
 Alpha  occ. eigenvalues --  -10.31464 -10.31398 -10.31388 -10.31329 -10.31310
 Alpha  occ. eigenvalues --  -10.31293 -10.31286 -10.31264 -10.31260 -10.31232
 Alpha  occ. eigenvalues --  -10.31166 -10.31055 -10.31033 -10.31007 -10.30988
 Alpha  occ. eigenvalues --  -10.30983 -10.30954 -10.30912 -10.30893 -10.30881
 Alpha  occ. eigenvalues --  -10.30880 -10.30849 -10.30791 -10.30784 -10.30742
 Alpha  occ. eigenvalues --  -10.30734 -10.30721 -10.30709 -10.30679 -10.30622
 Alpha  occ. eigenvalues --  -10.30617 -10.30591 -10.30581 -10.30573 -10.30555
 Alpha  occ. eigenvalues --  -10.30551 -10.30528 -10.30500 -10.30483 -10.30481
 Alpha  occ. eigenvalues --  -10.30468 -10.30419 -10.30311 -10.30272 -10.30216
 Alpha  occ. eigenvalues --  -10.30179 -10.30124 -10.30037 -10.29867 -10.29866
 Alpha  occ. eigenvalues --  -10.29790 -10.29450  -1.21204  -1.10400  -1.03911
 Alpha  occ. eigenvalues --   -1.03633  -0.99296  -0.98915  -0.98537  -0.98309
 Alpha  occ. eigenvalues --   -0.98253  -0.96299  -0.95939  -0.95393  -0.94934
 Alpha  occ. eigenvalues --   -0.93304  -0.93090  -0.90307  -0.83144  -0.83045
 Alpha  occ. eigenvalues --   -0.82922  -0.82576  -0.81655  -0.81099  -0.80968
 Alpha  occ. eigenvalues --   -0.80072  -0.78947  -0.76831  -0.76046  -0.75826
 Alpha  occ. eigenvalues --   -0.75449  -0.74957  -0.74209  -0.74135  -0.73891
 Alpha  occ. eigenvalues --   -0.73360  -0.72172  -0.70030  -0.69530  -0.69305
 Alpha  occ. eigenvalues --   -0.68064  -0.66299  -0.65790  -0.65246  -0.64388
 Alpha  occ. eigenvalues --   -0.63859  -0.62280  -0.58992  -0.57935  -0.57728
 Alpha  occ. eigenvalues --   -0.57132  -0.56634  -0.55842  -0.55500  -0.54656
 Alpha  occ. eigenvalues --   -0.53632  -0.53537  -0.52808  -0.52375  -0.51722
 Alpha  occ. eigenvalues --   -0.51209  -0.50990  -0.50710  -0.50278  -0.50029
 Alpha  occ. eigenvalues --   -0.49832  -0.49621  -0.49220  -0.49168  -0.48373
 Alpha  occ. eigenvalues --   -0.48167  -0.47795  -0.47724  -0.46580  -0.46509
 Alpha  occ. eigenvalues --   -0.46356  -0.46016  -0.45651  -0.45551  -0.45269
 Alpha  occ. eigenvalues --   -0.44773  -0.44303  -0.43865  -0.43782  -0.43293
 Alpha  occ. eigenvalues --   -0.43116  -0.42447  -0.41511  -0.40782  -0.40689
 Alpha  occ. eigenvalues --   -0.40634  -0.39919  -0.39641  -0.39573  -0.38939
 Alpha  occ. eigenvalues --   -0.38838  -0.38376  -0.38150  -0.37857  -0.37524
 Alpha  occ. eigenvalues --   -0.37146  -0.36937  -0.36700  -0.36556  -0.36367
 Alpha  occ. eigenvalues --   -0.35945  -0.34180  -0.32509  -0.32170  -0.31552
 Alpha  occ. eigenvalues --   -0.31327  -0.30522  -0.30118  -0.29887  -0.29773
 Alpha  occ. eigenvalues --   -0.28548  -0.28198  -0.27091  -0.25105  -0.24653
 Alpha  occ. eigenvalues --   -0.24046  -0.23619  -0.22862  -0.21626
 Alpha virt. eigenvalues --   -0.17396  -0.16511  -0.13626  -0.13560  -0.13272
 Alpha virt. eigenvalues --   -0.12813  -0.12112  -0.11069  -0.10869  -0.09735
 Alpha virt. eigenvalues --   -0.07477  -0.06049  -0.05896  -0.05610  -0.04740
 Alpha virt. eigenvalues --   -0.04358  -0.03702  -0.02811  -0.02331  -0.02176
 Alpha virt. eigenvalues --   -0.02083  -0.00900  -0.00308   0.00748   0.01974
 Alpha virt. eigenvalues --    0.02307   0.02639   0.03249   0.04254   0.04565
 Alpha virt. eigenvalues --    0.04881   0.05258   0.05712   0.05924   0.06574
 Alpha virt. eigenvalues --    0.07272   0.07796   0.08068   0.08542   0.08645
 Alpha virt. eigenvalues --    0.08908   0.09501   0.10037   0.11577   0.11669
 Alpha virt. eigenvalues --    0.11973   0.12758   0.13333   0.13876   0.13920
 Alpha virt. eigenvalues --    0.15120   0.15635   0.15876   0.16728   0.17324
 Alpha virt. eigenvalues --    0.17827   0.18207   0.18284   0.19191   0.19266
 Alpha virt. eigenvalues --    0.19578   0.19766   0.19960   0.20119   0.20691
 Alpha virt. eigenvalues --    0.21334   0.21506   0.22291   0.22611   0.22752
 Alpha virt. eigenvalues --    0.23035   0.23163   0.23612   0.24529   0.25124
 Alpha virt. eigenvalues --    0.25633   0.25714   0.25787   0.26017   0.26055
 Alpha virt. eigenvalues --    0.26355   0.26534   0.26765   0.27054   0.27395
 Alpha virt. eigenvalues --    0.27570   0.27835   0.28149   0.28376   0.28589
 Alpha virt. eigenvalues --    0.28796   0.28895   0.29073   0.29334   0.29621
 Alpha virt. eigenvalues --    0.29849   0.30219   0.30437   0.30982   0.31115
 Alpha virt. eigenvalues --    0.31429   0.31725   0.32126   0.32396   0.32721
 Alpha virt. eigenvalues --    0.32911   0.33157   0.33706   0.33993   0.34025
 Alpha virt. eigenvalues --    0.34289   0.34539   0.34680   0.35160   0.35209
 Alpha virt. eigenvalues --    0.35288   0.35336   0.35457   0.35862   0.35894
 Alpha virt. eigenvalues --    0.36037   0.36161   0.36867   0.37014   0.37376
 Alpha virt. eigenvalues --    0.37491   0.38080   0.38128   0.38445   0.38562
 Alpha virt. eigenvalues --    0.38773   0.39088   0.39204   0.39390   0.39809
 Alpha virt. eigenvalues --    0.40015   0.40256   0.40453   0.40970   0.41305
 Alpha virt. eigenvalues --    0.41413   0.41725   0.41851   0.42147   0.42418
 Alpha virt. eigenvalues --    0.42722   0.42837   0.43080   0.43152   0.43259
 Alpha virt. eigenvalues --    0.43423   0.43673   0.43803   0.44165   0.44352
 Alpha virt. eigenvalues --    0.44574   0.45205   0.45424   0.45709   0.45922
 Alpha virt. eigenvalues --    0.46139   0.46380   0.46579   0.46956   0.47167
 Alpha virt. eigenvalues --    0.47449   0.47758   0.47994   0.48286   0.48474
 Alpha virt. eigenvalues --    0.48782   0.49104   0.49292   0.49630   0.49718
 Alpha virt. eigenvalues --    0.50149   0.50287   0.50660   0.51057   0.51190
 Alpha virt. eigenvalues --    0.51582   0.51913   0.52377   0.52478   0.52668
 Alpha virt. eigenvalues --    0.52875   0.53326   0.53737   0.53809   0.53944
 Alpha virt. eigenvalues --    0.54260   0.55220   0.55720   0.56123   0.56246
 Alpha virt. eigenvalues --    0.56330   0.56658   0.57140   0.57562   0.57780
 Alpha virt. eigenvalues --    0.58060   0.58149   0.58317   0.58843   0.58996
 Alpha virt. eigenvalues --    0.59151   0.59340   0.59938   0.60490   0.60592
 Alpha virt. eigenvalues --    0.60808   0.60981   0.61180   0.61408   0.61902
 Alpha virt. eigenvalues --    0.62671   0.63019   0.63218   0.63477   0.63659
 Alpha virt. eigenvalues --    0.63852   0.64645   0.64959   0.65002   0.65537
 Alpha virt. eigenvalues --    0.65940   0.66212   0.66541   0.66606   0.66919
 Alpha virt. eigenvalues --    0.67514   0.67741   0.68217   0.68504   0.68985
 Alpha virt. eigenvalues --    0.69029   0.69550   0.69887   0.70947   0.71693
 Alpha virt. eigenvalues --    0.71825   0.72601   0.72810   0.73201   0.73323
 Alpha virt. eigenvalues --    0.73808   0.74047   0.74463   0.74852   0.75518
 Alpha virt. eigenvalues --    0.76095   0.76191   0.76685   0.76799   0.77691
 Alpha virt. eigenvalues --    0.77860   0.78947   0.79284   0.79381   0.79895
 Alpha virt. eigenvalues --    0.80244   0.80556   0.80961   0.82163   0.82856
 Alpha virt. eigenvalues --    0.83433   0.84148   0.84366   0.85325   0.85618
 Alpha virt. eigenvalues --    0.87237   0.88317   0.88444   0.88863   0.89504
 Alpha virt. eigenvalues --    0.90030   0.90929   0.91425   0.92432   0.92826
 Alpha virt. eigenvalues --    0.94297   0.94740   0.94771   0.95519   0.96379
 Alpha virt. eigenvalues --    0.96986   0.97177   0.97863   0.98429   0.98886
 Alpha virt. eigenvalues --    1.01633   1.01823   1.02819   1.03142   1.05507
 Alpha virt. eigenvalues --    1.07087   1.09181   1.15955   1.16565   1.20917
 Alpha virt. eigenvalues --    1.23427   1.27394   1.28368   1.35541   1.35893
 Alpha virt. eigenvalues --    1.36875   1.38825   1.39635   1.39893   1.40131
 Alpha virt. eigenvalues --    1.40898   1.41884   1.42162   1.43355   1.43872
 Alpha virt. eigenvalues --    1.43903   1.44853   1.45553   1.45988   1.46355
 Alpha virt. eigenvalues --    1.46645   1.47404   1.47808   1.49358   1.49638
 Alpha virt. eigenvalues --    1.49712   1.51209   1.51827   1.52947   1.53546
 Alpha virt. eigenvalues --    1.54112   1.54613   1.54767   1.55372   1.55947
 Alpha virt. eigenvalues --    1.56777   1.57639   1.59298   1.59616   1.62288
 Alpha virt. eigenvalues --    1.65158   1.65654   1.68580   1.69766   1.71582
 Alpha virt. eigenvalues --    1.75001   1.78524   1.86389   8.37222  18.65136
  Beta  occ. eigenvalues --  -19.26727 -19.26647 -10.32081 -10.31972 -10.31659
  Beta  occ. eigenvalues --  -10.31405 -10.31276 -10.31218 -10.31199 -10.31169
  Beta  occ. eigenvalues --  -10.31159 -10.31134 -10.31105 -10.31099 -10.31074
  Beta  occ. eigenvalues --  -10.31039 -10.31032 -10.31013 -10.30975 -10.30972
  Beta  occ. eigenvalues --  -10.30971 -10.30932 -10.30912 -10.30873 -10.30833
  Beta  occ. eigenvalues --  -10.30806 -10.30801 -10.30799 -10.30797 -10.30791
  Beta  occ. eigenvalues --  -10.30756 -10.30750 -10.30724 -10.30724 -10.30697
  Beta  occ. eigenvalues --  -10.30650 -10.30626 -10.30590 -10.30584 -10.30538
  Beta  occ. eigenvalues --  -10.30525 -10.30507 -10.30498 -10.30493 -10.30448
  Beta  occ. eigenvalues --  -10.30350 -10.30279 -10.30258 -10.30250 -10.30225
  Beta  occ. eigenvalues --  -10.30221 -10.30082 -10.29956 -10.29955 -10.29863
  Beta  occ. eigenvalues --  -10.29713 -10.29301  -1.21217  -1.10422  -1.03832
  Beta  occ. eigenvalues --   -1.03554  -0.99225  -0.98764  -0.98424  -0.98179
  Beta  occ. eigenvalues --   -0.98118  -0.96148  -0.95877  -0.95348  -0.94832
  Beta  occ. eigenvalues --   -0.93164  -0.92929  -0.90237  -0.83073  -0.82875
  Beta  occ. eigenvalues --   -0.82847  -0.82539  -0.81578  -0.80913  -0.80877
  Beta  occ. eigenvalues --   -0.79845  -0.78853  -0.76645  -0.76000  -0.75850
  Beta  occ. eigenvalues --   -0.75350  -0.74666  -0.74087  -0.74075  -0.73850
  Beta  occ. eigenvalues --   -0.73300  -0.71924  -0.69906  -0.69445  -0.69238
  Beta  occ. eigenvalues --   -0.67988  -0.66194  -0.65804  -0.65155  -0.64319
  Beta  occ. eigenvalues --   -0.63794  -0.62107  -0.58812  -0.57831  -0.57642
  Beta  occ. eigenvalues --   -0.57111  -0.56550  -0.55799  -0.55418  -0.54518
  Beta  occ. eigenvalues --   -0.53571  -0.53454  -0.52776  -0.52313  -0.51645
  Beta  occ. eigenvalues --   -0.51139  -0.50878  -0.50645  -0.50207  -0.49948
  Beta  occ. eigenvalues --   -0.49689  -0.49547  -0.49096  -0.49087  -0.48264
  Beta  occ. eigenvalues --   -0.48148  -0.47719  -0.47638  -0.46384  -0.46320
  Beta  occ. eigenvalues --   -0.46210  -0.45957  -0.45580  -0.45232  -0.45138
  Beta  occ. eigenvalues --   -0.44655  -0.44012  -0.43693  -0.43450  -0.43268
  Beta  occ. eigenvalues --   -0.42997  -0.42374  -0.41184  -0.40650  -0.40498
  Beta  occ. eigenvalues --   -0.40350  -0.39895  -0.39522  -0.39346  -0.38803
  Beta  occ. eigenvalues --   -0.38733  -0.38251  -0.38077  -0.37729  -0.37463
  Beta  occ. eigenvalues --   -0.37109  -0.36832  -0.36599  -0.36304  -0.36259
  Beta  occ. eigenvalues --   -0.35947  -0.34103  -0.32508  -0.31794  -0.31231
  Beta  occ. eigenvalues --   -0.30825  -0.30262  -0.29985  -0.29808  -0.29428
  Beta  occ. eigenvalues --   -0.28015  -0.27870  -0.26625  -0.24928  -0.24358
  Beta  occ. eigenvalues --   -0.24193  -0.23266  -0.22671
  Beta virt. eigenvalues --   -0.17812  -0.17259  -0.15451  -0.13654  -0.13560
  Beta virt. eigenvalues --   -0.13236  -0.12270  -0.11895  -0.10913  -0.10374
  Beta virt. eigenvalues --   -0.09336  -0.07126  -0.05879  -0.05646  -0.05316
  Beta virt. eigenvalues --   -0.04584  -0.04148  -0.03551  -0.02650  -0.02158
  Beta virt. eigenvalues --   -0.01951  -0.01899  -0.00537  -0.00054   0.01229
  Beta virt. eigenvalues --    0.02128   0.02508   0.02979   0.03415   0.04533
  Beta virt. eigenvalues --    0.04708   0.05006   0.05314   0.05876   0.06027
  Beta virt. eigenvalues --    0.06634   0.07758   0.07853   0.08144   0.08617
  Beta virt. eigenvalues --    0.08811   0.08947   0.09559   0.10204   0.11649
  Beta virt. eigenvalues --    0.11825   0.12096   0.12840   0.13410   0.14007
  Beta virt. eigenvalues --    0.14068   0.15156   0.15696   0.15968   0.16823
  Beta virt. eigenvalues --    0.17402   0.17913   0.18279   0.18357   0.19276
  Beta virt. eigenvalues --    0.19329   0.19679   0.19856   0.20022   0.20205
  Beta virt. eigenvalues --    0.20780   0.21426   0.21689   0.22404   0.22697
  Beta virt. eigenvalues --    0.22858   0.23072   0.23270   0.23669   0.24596
  Beta virt. eigenvalues --    0.25213   0.25667   0.25827   0.25926   0.26028
  Beta virt. eigenvalues --    0.26153   0.26441   0.26562   0.26858   0.27116
  Beta virt. eigenvalues --    0.27516   0.27665   0.27970   0.28215   0.28420
  Beta virt. eigenvalues --    0.28577   0.28925   0.28980   0.29110   0.29422
  Beta virt. eigenvalues --    0.29762   0.30114   0.30377   0.30591   0.30902
  Beta virt. eigenvalues --    0.31252   0.31535   0.31895   0.32256   0.32654
  Beta virt. eigenvalues --    0.32903   0.32991   0.33296   0.33780   0.33996
  Beta virt. eigenvalues --    0.34062   0.34382   0.34670   0.34829   0.35252
  Beta virt. eigenvalues --    0.35331   0.35341   0.35428   0.35567   0.35867
  Beta virt. eigenvalues --    0.36002   0.36060   0.36259   0.36922   0.37129
  Beta virt. eigenvalues --    0.37443   0.37577   0.38159   0.38213   0.38542
  Beta virt. eigenvalues --    0.38656   0.38823   0.39123   0.39258   0.39509
  Beta virt. eigenvalues --    0.40011   0.40182   0.40312   0.40603   0.41045
  Beta virt. eigenvalues --    0.41361   0.41485   0.41798   0.41898   0.42226
  Beta virt. eigenvalues --    0.42517   0.42842   0.43009   0.43196   0.43278
  Beta virt. eigenvalues --    0.43418   0.43508   0.43706   0.43894   0.44226
  Beta virt. eigenvalues --    0.44497   0.44751   0.45277   0.45446   0.45734
  Beta virt. eigenvalues --    0.46004   0.46195   0.46487   0.46661   0.47056
  Beta virt. eigenvalues --    0.47277   0.47512   0.47870   0.48064   0.48350
  Beta virt. eigenvalues --    0.48608   0.48816   0.49131   0.49428   0.49756
  Beta virt. eigenvalues --    0.49798   0.50260   0.50448   0.50754   0.51141
  Beta virt. eigenvalues --    0.51327   0.51629   0.51967   0.52490   0.52563
  Beta virt. eigenvalues --    0.52762   0.52904   0.53393   0.53803   0.53863
  Beta virt. eigenvalues --    0.53983   0.54322   0.55309   0.55724   0.56270
  Beta virt. eigenvalues --    0.56293   0.56376   0.56710   0.57248   0.57641
  Beta virt. eigenvalues --    0.57836   0.58078   0.58194   0.58378   0.58905
  Beta virt. eigenvalues --    0.59130   0.59280   0.59419   0.60004   0.60569
  Beta virt. eigenvalues --    0.60632   0.60908   0.61041   0.61285   0.61503
  Beta virt. eigenvalues --    0.61964   0.62756   0.63060   0.63261   0.63523
  Beta virt. eigenvalues --    0.63710   0.63923   0.64723   0.64973   0.65092
  Beta virt. eigenvalues --    0.65598   0.65993   0.66220   0.66592   0.66650
  Beta virt. eigenvalues --    0.66969   0.67547   0.67821   0.68301   0.68570
  Beta virt. eigenvalues --    0.69017   0.69085   0.69656   0.69942   0.70992
  Beta virt. eigenvalues --    0.71761   0.71867   0.72633   0.72861   0.73252
  Beta virt. eigenvalues --    0.73401   0.73859   0.74136   0.74514   0.74886
  Beta virt. eigenvalues --    0.75593   0.76159   0.76210   0.76749   0.76856
  Beta virt. eigenvalues --    0.77744   0.77915   0.78999   0.79326   0.79400
  Beta virt. eigenvalues --    0.79981   0.80310   0.80601   0.81097   0.82226
  Beta virt. eigenvalues --    0.82895   0.83508   0.84211   0.84421   0.85436
  Beta virt. eigenvalues --    0.85696   0.87396   0.88370   0.88504   0.88948
  Beta virt. eigenvalues --    0.89595   0.90149   0.90973   0.91531   0.92480
  Beta virt. eigenvalues --    0.92840   0.94418   0.94867   0.94956   0.95594
  Beta virt. eigenvalues --    0.96477   0.97118   0.97217   0.98032   0.98487
  Beta virt. eigenvalues --    0.98917   1.01680   1.01832   1.02923   1.03291
  Beta virt. eigenvalues --    1.05614   1.07156   1.09241   1.16022   1.16642
  Beta virt. eigenvalues --    1.20951   1.23405   1.27466   1.28499   1.35562
  Beta virt. eigenvalues --    1.35946   1.36841   1.38738   1.39832   1.40114
  Beta virt. eigenvalues --    1.40370   1.40847   1.41974   1.42247   1.43464
  Beta virt. eigenvalues --    1.43813   1.43981   1.44853   1.45644   1.45965
  Beta virt. eigenvalues --    1.46368   1.46681   1.47419   1.47855   1.49413
  Beta virt. eigenvalues --    1.49743   1.49758   1.51292   1.51873   1.53018
  Beta virt. eigenvalues --    1.53601   1.54283   1.54671   1.54853   1.55483
  Beta virt. eigenvalues --    1.56017   1.56892   1.57755   1.59453   1.59711
  Beta virt. eigenvalues --    1.62893   1.65163   1.65765   1.68744   1.69919
  Beta virt. eigenvalues --    1.71657   1.75241   1.78661   1.86556   8.37241
  Beta virt. eigenvalues --   18.65112
          Condensed to atoms (all electrons):
          Atomic-Atomic Spin Densities.
 Mulliken charges and spin densities:
               1          2
     1  C    0.025581  -0.065717
     2  C    0.048303   0.074183
     3  C    0.073298  -0.087071
     4  C    0.050365   0.071120
     5  C    0.060190   0.115466
     6  C   -0.054068  -0.125349
     7  C    0.050776   0.157843
     8  C   -0.112496  -0.082578
     9  C    0.018369   0.123146
    10  C    0.023741  -0.102714
    11  C   -0.025656   0.076589
    12  C    0.026346  -0.102000
    13  C    0.064971  -0.126329
    14  C   -0.051025   0.186509
    15  C    0.064309  -0.116178
    16  C   -0.069781   0.119137
    17  C    0.057315   0.113998
    18  C   -0.109319  -0.078663
    19  C    0.054233   0.153444
    20  C   -0.054245  -0.121493
    21  C    0.060512  -0.123246
    22  C   -0.066354   0.119309
    23  C    0.061509  -0.115298
    24  C   -0.049236   0.191251
    25  C   -0.688688   0.088800
    26  C    0.467205  -0.075793
    27  C   -0.677319   0.086545
    28  C    0.030558   0.139957
    29  C   -0.054730  -0.122179
    30  C    0.073734   0.118668
    31  C    0.100447  -0.103843
    32  C   -0.021345   0.148431
    33  C    0.097643  -0.103440
    34  C    0.072134   0.118271
    35  C   -0.060220  -0.121927
    36  C   -0.040845   0.131068
    37  C    0.281967  -0.259473
    38  C   -0.644771   0.480411
    39  C    0.297433  -0.262114
    40  C    0.046251  -0.166022
    41  C   -0.087993  -0.149477
    42  C   -0.078410   0.377873
    43  C    0.054460  -0.167903
    44  C   -0.128139   0.392478
    45  C    0.106220  -0.159650
    46  C   -0.054125   0.199699
    47  C   -0.021968  -0.157381
    48  C   -0.032599   0.150249
    49  C   -0.002663   0.192393
    50  C   -0.029244   0.150297
    51  C   -0.025799  -0.144928
    52  C   -0.027408   0.146261
    53  C   -0.028378  -0.145555
    54  C   -0.034203   0.150395
    55  C   -0.026053  -0.162404
    56  P    1.011647  -0.018320
    57  S    1.091931   0.001072
    58  O   -0.540725  -0.006376
    59  O   -0.573643  -0.001443
 Sum of Mulliken charges =   0.00000   1.00000
 Mulliken charges and spin densities with hydrogens summed into heavy atoms:
               1          2
     1  C    0.025581  -0.065717
     2  C    0.048303   0.074183
     3  C    0.073298  -0.087071
     4  C    0.050365   0.071120
     5  C    0.060190   0.115466
     6  C   -0.054068  -0.125349
     7  C    0.050776   0.157843
     8  C   -0.112496  -0.082578
     9  C    0.018369   0.123146
    10  C    0.023741  -0.102714
    11  C   -0.025656   0.076589
    12  C    0.026346  -0.102000
    13  C    0.064971  -0.126329
    14  C   -0.051025   0.186509
    15  C    0.064309  -0.116178
    16  C   -0.069781   0.119137
    17  C    0.057315   0.113998
    18  C   -0.109319  -0.078663
    19  C    0.054233   0.153444
    20  C   -0.054245  -0.121493
    21  C    0.060512  -0.123246
    22  C   -0.066354   0.119309
    23  C    0.061509  -0.115298
    24  C   -0.049236   0.191251
    25  C   -0.688688   0.088800
    26  C    0.467205  -0.075793
    27  C   -0.677319   0.086545
    28  C    0.030558   0.139957
    29  C   -0.054730  -0.122179
    30  C    0.073734   0.118668
    31  C    0.100447  -0.103843
    32  C   -0.021345   0.148431
    33  C    0.097643  -0.103440
    34  C    0.072134   0.118271
    35  C   -0.060220  -0.121927
    36  C   -0.040845   0.131068
    37  C    0.281967  -0.259473
    38  C   -0.644771   0.480411
    39  C    0.297433  -0.262114
    40  C    0.046251  -0.166022
    41  C   -0.087993  -0.149477
    42  C   -0.078410   0.377873
    43  C    0.054460  -0.167903
    44  C   -0.128139   0.392478
    45  C    0.106220  -0.159650
    46  C   -0.054125   0.199699
    47  C   -0.021968  -0.157381
    48  C   -0.032599   0.150249
    49  C   -0.002663   0.192393
    50  C   -0.029244   0.150297
    51  C   -0.025799  -0.144928
    52  C   -0.027408   0.146261
    53  C   -0.028378  -0.145555
    54  C   -0.034203   0.150395
    55  C   -0.026053  -0.162404
    56  P    1.011647  -0.018320
    57  S    1.091931   0.001072
    58  O   -0.540725  -0.006376
    59  O   -0.573643  -0.001443
 APT charges:
               1
     1  C   -0.068834
     2  C    0.158607
     3  C   -0.128923
     4  C    0.125221
     5  C    0.047607
     6  C    0.020521
     7  C    0.029525
     8  C   -0.076965
     9  C    0.022403
    10  C   -0.026320
    11  C    0.016012
    12  C   -0.062602
    13  C   -0.021215
    14  C    0.017531
    15  C   -0.041738
    16  C    0.115169
    17  C    0.037725
    18  C   -0.040645
    19  C   -0.005248
    20  C    0.040073
    21  C   -0.034069
    22  C    0.146663
    23  C   -0.040928
    24  C    0.012525
    25  C   -0.024646
    26  C    0.010149
    27  C   -0.080722
    28  C    0.072296
    29  C   -0.026563
    30  C   -0.032611
    31  C    0.024495
    32  C   -0.043645
    33  C    0.079717
    34  C   -0.019040
    35  C    0.019785
    36  C    0.036923
    37  C   -0.058338
    38  C   -0.035978
    39  C   -0.072149
    40  C   -0.040663
    41  C   -0.187662
    42  C    0.136901
    43  C   -0.029905
    44  C    0.170824
    45  C   -0.018729
    46  C   -0.031278
    47  C   -0.015623
    48  C    0.012764
    49  C   -0.013441
    50  C   -0.099876
    51  C   -0.077209
    52  C   -0.083229
    53  C   -0.063172
    54  C   -0.057187
    55  C   -0.004174
    56  P    0.253459
    57  S    1.015197
    58  O   -0.471332
    59  O   -0.487430
 Sum of APT charges =   0.00000
 APT charges with hydrogens summed into heavy atoms:
               1
     1  C   -0.068834
     2  C    0.158607
     3  C   -0.128923
     4  C    0.125221
     5  C    0.047607
     6  C    0.020521
     7  C    0.029525
     8  C   -0.076965
     9  C    0.022403
    10  C   -0.026320
    11  C    0.016012
    12  C   -0.062602
    13  C   -0.021215
    14  C    0.017531
    15  C   -0.041738
    16  C    0.115169
    17  C    0.037725
    18  C   -0.040645
    19  C   -0.005248
    20  C    0.040073
    21  C   -0.034069
    22  C    0.146663
    23  C   -0.040928
    24  C    0.012525
    25  C   -0.024646
    26  C    0.010149
    27  C   -0.080722
    28  C    0.072296
    29  C   -0.026563
    30  C   -0.032611
    31  C    0.024495
    32  C   -0.043645
    33  C    0.079717
    34  C   -0.019040
    35  C    0.019785
    36  C    0.036923
    37  C   -0.058338
    38  C   -0.035978
    39  C   -0.072149
    40  C   -0.040663
    41  C   -0.187662
    42  C    0.136901
    43  C   -0.029905
    44  C    0.170824
    45  C   -0.018729
    46  C   -0.031278
    47  C   -0.015623
    48  C    0.012764
    49  C   -0.013441
    50  C   -0.099876
    51  C   -0.077209
    52  C   -0.083229
    53  C   -0.063172
    54  C   -0.057187
    55  C   -0.004174
    56  P    0.253459
    57  S    1.015197
    58  O   -0.471332
    59  O   -0.487430
 Electronic spatial extent (au):  <R**2>=          22870.8651
 Charge=              0.0000 electrons
 Dipole moment (field-independent basis, Debye):
    X=              0.8328    Y=              0.1713    Z=              1.9207  Tot=              2.1005
 Quadrupole moment (field-independent basis, Debye-Ang):
   XX=           -357.2497   YY=           -351.5759   ZZ=           -356.8613
   XY=              4.8936   XZ=              7.6807   YZ=              7.3049
 Traceless Quadrupole moment (field-independent basis, Debye-Ang):
   XX=             -2.0207   YY=              3.6531   ZZ=             -1.6324
   XY=              4.8936   XZ=              7.6807   YZ=              7.3049
 Octapole moment (field-independent basis, Debye-Ang**2):
  XXX=            109.0231  YYY=            128.5917  ZZZ=             12.4959  XYY=             49.4883
  XXY=             67.6482  XXZ=             34.1913  XZZ=              8.4807  YZZ=             18.8968
  YYZ=             30.2491  XYZ=             35.0772
 Hexadecapole moment (field-independent basis, Debye-Ang**3):
 XXXX=         -24967.9331 YYYY=          -7909.6998 ZZZZ=          -4888.1132 XXXY=            481.5930
 XXXZ=            103.4050 YYYX=            511.2106 YYYZ=            102.7510 ZZZX=             -5.1490
 ZZZY=             20.8109 XXYY=          -5305.3253 XXZZ=          -4973.7179 YYZZ=          -2245.6893
 XXYZ=            152.4556 YYXZ=            130.7142 ZZXY=             31.5328
 N-N= 7.658557098199D+03 E-N=-2.054758196079D+04  KE= 2.240574860541D+03
  Exact polarizability: 907.593 -43.969 497.003  -0.337   4.404 429.490
 Approx polarizability:2456.370-146.6681517.100 -16.839  28.2321353.299
                          Isotropic Fermi Contact Couplings
        Atom                 a.u.       MegaHertz       Gauss      10(-4) cm-1
     1  C(13)             -0.01479     -16.62202      -5.93115      -5.54451
     2  C(13)              0.01490      16.74781       5.97604       5.58647
     3  C(13)             -0.01839     -20.67591      -7.37768      -6.89674
     4  C(13)              0.01442      16.20705       5.78308       5.40609
     5  C(13)              0.02379      26.74721       9.54407       8.92191
     6  C(13)             -0.02856     -32.11044     -11.45780     -10.71089
     7  C(13)              0.03254      36.58208      13.05340      12.20247
     8  C(13)             -0.01723     -19.36842      -6.91113      -6.46061
     9  C(13)              0.02918      32.80552      11.70583      10.94274
    10  C(13)             -0.01922     -21.61122      -7.71142      -7.20873
    11  C(13)              0.01999      22.47266       8.01880       7.49607
    12  C(13)             -0.01916     -21.54235      -7.68685      -7.18576
    13  C(13)             -0.02733     -30.72350     -10.96291     -10.24826
    14  C(13)              0.04068      45.72727      16.31663      15.25298
    15  C(13)             -0.02499     -28.08893     -10.02283      -9.36946
    16  C(13)              0.02256      25.36217       9.04985       8.45991
    17  C(13)              0.02343      26.33975       9.39868       8.78600
    18  C(13)             -0.01665     -18.71713      -6.67874      -6.24336
    19  C(13)              0.03159      35.50897      12.67048      11.84452
    20  C(13)             -0.02767     -31.10968     -11.10071     -10.37707
    21  C(13)             -0.02683     -30.15676     -10.76068     -10.05921
    22  C(13)              0.02242      25.20379       8.99334       8.40708
    23  C(13)             -0.02492     -28.01821      -9.99759      -9.34587
    24  C(13)              0.04150      46.65770      16.64863      15.56333
    25  C(13)              0.02477      27.85027       9.93767       9.28985
    26  C(13)             -0.01825     -20.52106      -7.32243      -6.84509
    27  C(13)              0.02380      26.76074       9.54890       8.92642
    28  C(13)              0.02989      33.60346      11.99055      11.20891
    29  C(13)             -0.02850     -32.04208     -11.43341     -10.68809
    30  C(13)              0.02748      30.88787      11.02156      10.30308
    31  C(13)             -0.02015     -22.65184      -8.08274      -7.55584
    32  C(13)              0.03188      35.83998      12.78860      11.95493
    33  C(13)             -0.02024     -22.75399      -8.11919      -7.58991
    34  C(13)              0.02714      30.50761      10.88587      10.17624
    35  C(13)             -0.02831     -31.82037     -11.35430     -10.61413
    36  C(13)              0.03121      35.08824      12.52036      11.70418
    37  C(13)             -0.05004     -56.25465     -20.07306     -18.76453
    38  C(13)              0.09799     110.16318      39.30896      36.74648
    39  C(13)             -0.05074     -57.04063     -20.35351     -19.02671
    40  C(13)             -0.04211     -47.34285     -16.89310     -15.79187
    41  C(13)             -0.03675     -41.31960     -14.74386     -13.78274
    42  C(13)              0.06629      74.52707      26.59311      24.85955
    43  C(13)             -0.04219     -47.43175     -16.92483     -15.82153
    44  C(13)              0.06994      78.62805      28.05644      26.22749
    45  C(13)             -0.04011     -45.09362     -16.09053     -15.04161
    46  C(13)              0.04751      53.41109      19.05840      17.81602
    47  C(13)             -0.03994     -44.89865     -16.02095     -14.97658
    48  C(13)              0.03668      41.24058      14.71567      13.75638
    49  C(13)              0.04520      50.81736      18.13290      16.95085
    50  C(13)              0.03758      42.24451      15.07389      14.09125
    51  C(13)             -0.03859     -43.38029     -15.47916     -14.47011
    52  C(13)              0.03666      41.21327      14.70592      13.74727
    53  C(13)             -0.03848     -43.25655     -15.43501     -14.42883
    54  C(13)              0.03742      42.06180      15.00869      14.03031
    55  C(13)             -0.04036     -45.37591     -16.19125     -15.13578
    56  P(31)              0.00000      -0.00002      -0.00001      -0.00001
    57  S(33)              0.00000       0.00003       0.00001       0.00001
    58  O(17)             -0.00067       0.40705       0.14525       0.13578
    59  O(17)              0.00028      -0.16950      -0.06048      -0.05654
 --------------------------------------------------------
       Center         ----  Spin Dipole Couplings  ----
                      3XX-RR        3YY-RR        3ZZ-RR
 --------------------------------------------------------
     1   Atom        0.025760     -0.037098      0.011338
     2   Atom       -0.030829     -0.009069      0.039898
     3   Atom        0.036855      0.043628     -0.080484
     4   Atom       -0.031782     -0.005683      0.037465
     5   Atom       -0.050147      0.064965     -0.014818
     6   Atom        0.034630      0.007014     -0.041644
     7   Atom       -0.068190     -0.080273      0.148463
     8   Atom        0.028196      0.013094     -0.041290
     9   Atom       -0.049320     -0.020120      0.069439
    10   Atom        0.032964     -0.037137      0.004173
    11   Atom       -0.024761      0.059023     -0.034263
    12   Atom        0.043826     -0.047306      0.003479
    13   Atom        0.048132      0.007953     -0.056084
    14   Atom       -0.077988      0.111044     -0.033056
    15   Atom        0.040078     -0.089347      0.049269
    16   Atom       -0.046072      0.059101     -0.013029
    17   Atom       -0.040677      0.054679     -0.014003
    18   Atom        0.025633      0.014756     -0.040389
    19   Atom       -0.067367     -0.078057      0.145425
    20   Atom        0.019801      0.023279     -0.043080
    21   Atom        0.041175      0.011539     -0.052714
    22   Atom       -0.049363      0.062702     -0.013339
    23   Atom        0.033970     -0.082642      0.048673
    24   Atom       -0.027132      0.064026     -0.036894
    25   Atom       -0.047189     -0.015788      0.062977
    26   Atom        0.032405      0.037369     -0.069774
    27   Atom       -0.039199     -0.020807      0.060006
    28   Atom       -0.043392      0.061904     -0.018513
    29   Atom        0.017104      0.027405     -0.044508
    30   Atom       -0.048243     -0.055943      0.104186
    31   Atom        0.037765      0.008136     -0.045900
    32   Atom       -0.066252      0.089887     -0.023635
    33   Atom        0.041001      0.003008     -0.044009
    34   Atom       -0.044759     -0.057905      0.102664
    35   Atom        0.031338      0.010299     -0.041637
    36   Atom       -0.037265     -0.016160      0.053425
    37   Atom        0.104585     -0.112826      0.008241
    38   Atom       -0.213959      0.404317     -0.190357
    39   Atom        0.098214     -0.106484      0.008270
    40   Atom        0.049600      0.019999     -0.069599
    41   Atom        0.035457     -0.095252      0.059795
    42   Atom       -0.172275      0.231107     -0.058832
    43   Atom        0.056213      0.012084     -0.068297
    44   Atom       -0.195903      0.259870     -0.063967
    45   Atom        0.052607     -0.119511      0.066904
    46   Atom       -0.073744      0.106938     -0.033194
    47   Atom       -0.106059      0.051657      0.054402
    48   Atom        0.095968     -0.066351     -0.029617
    49   Atom       -0.019326      0.051709     -0.032383
    50   Atom        0.068167     -0.036583     -0.031584
    51   Atom       -0.037491     -0.008942      0.046433
    52   Atom        0.088537     -0.062115     -0.026422
    53   Atom       -0.088128      0.039384      0.048743
    54   Atom        0.076006     -0.041659     -0.034346
    55   Atom       -0.051902     -0.001087      0.052990
    56   Atom       -0.005318     -0.003611      0.008930
    57   Atom        0.000359      0.001148     -0.001506
    58   Atom        0.012598     -0.024563      0.011965
    59   Atom        0.004505     -0.004451     -0.000054
 --------------------------------------------------------
                        XY            XZ            YZ
 --------------------------------------------------------
     1   Atom       -0.009444     -0.005722     -0.037967
     2   Atom        0.008326      0.013717      0.039009
     3   Atom        0.001026      0.001970     -0.000129
     4   Atom       -0.001672     -0.003145      0.039382
     5   Atom        0.000813      0.002044      0.069984
     6   Atom        0.025422      0.041582     -0.058919
     7   Atom       -0.002533     -0.034998      0.000611
     8   Atom        0.000602      0.000052     -0.027444
     9   Atom        0.005672     -0.012153     -0.067127
    10   Atom       -0.030400      0.017594      0.048476
    11   Atom        0.013654     -0.000624     -0.004433
    12   Atom        0.002640     -0.000678      0.051384
    13   Atom        0.000630      0.000741      0.073995
    14   Atom       -0.052365      0.027303     -0.102211
    15   Atom       -0.011390      0.000134     -0.002083
    16   Atom        0.023075     -0.012854     -0.058815
    17   Atom        0.030841      0.018503      0.067416
    18   Atom       -0.003950     -0.006364     -0.024910
    19   Atom       -0.000941      0.026795     -0.008834
    20   Atom       -0.026833     -0.053905     -0.043163
    21   Atom       -0.013477      0.023476      0.067896
    22   Atom        0.013752     -0.006948     -0.059856
    23   Atom       -0.028154     -0.001102     -0.001880
    24   Atom        0.103074     -0.059259     -0.088986
    25   Atom       -0.005845      0.008742      0.015685
    26   Atom        0.000553      0.004577      0.019826
    27   Atom        0.012821     -0.005957      0.018981
    28   Atom        0.047628      0.031836      0.084080
    29   Atom       -0.026375     -0.056517     -0.039763
    30   Atom       -0.004846      0.017375     -0.010728
    31   Atom       -0.011234     -0.016737     -0.046958
    32   Atom       -0.009799     -0.005409      0.094196
    33   Atom        0.001737      0.003889     -0.050607
    34   Atom        0.001669     -0.024877     -0.003749
    35   Atom        0.026545      0.043362     -0.054806
    36   Atom        0.004174     -0.010697     -0.059226
    37   Atom       -0.024905      0.003847      0.118233
    38   Atom        0.102998     -0.025424     -0.156333
    39   Atom       -0.046394      0.035728      0.114800
    40   Atom       -0.017728      0.028312      0.087944
    41   Atom       -0.040461      0.001699     -0.000578
    42   Atom        0.091447     -0.052316     -0.222779
    43   Atom        0.003672      0.003087      0.091651
    44   Atom        0.049763     -0.021782     -0.236081
    45   Atom       -0.007124     -0.002253      0.000736
    46   Atom       -0.055786      0.030105     -0.105068
    47   Atom       -0.064921      0.049635      0.013961
    48   Atom        0.015013      0.081786      0.005525
    49   Atom        0.096233     -0.060723     -0.086730
    50   Atom       -0.064761     -0.072250      0.032245
    51   Atom        0.088367     -0.039631      0.029459
    52   Atom        0.021717      0.079087      0.009112
    53   Atom       -0.064712      0.043064      0.014376
    54   Atom       -0.060802     -0.072540      0.028772
    55   Atom        0.100391     -0.048216      0.032576
    56   Atom        0.000252      0.000221      0.003081
    57   Atom        0.000921      0.000182     -0.000055
    58   Atom       -0.009252     -0.001897     -0.012860
    59   Atom       -0.004917      0.000243     -0.008699
 --------------------------------------------------------


 ---------------------------------------------------------------------------------
              Anisotropic Spin Dipole Couplings in Principal Axis System
 ---------------------------------------------------------------------------------

       Atom             a.u.   MegaHertz   Gauss  10(-4) cm-1        Axes

              Baa    -0.0593    -7.963    -2.842    -2.656  0.1286  0.8693  0.4773
     1 C(13)  Bbb     0.0271     3.643     1.300     1.215  0.9873 -0.1575  0.0210
              Bcc     0.0322     4.321     1.542     1.441 -0.0934 -0.4686  0.8785
 
              Baa    -0.0337    -4.518    -1.612    -1.507  0.9648 -0.2594 -0.0423
     2 C(13)  Bbb    -0.0305    -4.094    -1.461    -1.366  0.2035  0.8391 -0.5045
              Bcc     0.0642     8.612     3.073     2.873  0.1664  0.4782  0.8623
 
              Baa    -0.0805   -10.805    -3.855    -3.604 -0.0168  0.0012  0.9999
     3 C(13)  Bbb     0.0367     4.930     1.759     1.644  0.9890 -0.1469  0.0168
              Bcc     0.0438     5.875     2.096     1.960  0.1469  0.9892  0.0013
 
              Baa    -0.0319    -4.284    -1.529    -1.429  0.9977 -0.0288  0.0616
     4 C(13)  Bbb    -0.0290    -3.892    -1.389    -1.298  0.0561  0.8601 -0.5070
              Bcc     0.0609     8.176     2.918     2.727 -0.0383  0.5093  0.8598
 
              Baa    -0.0558    -7.489    -2.672    -2.498 -0.2341 -0.4863  0.8419
     5 C(13)  Bbb    -0.0498    -6.688    -2.386    -2.231  0.9721 -0.1270  0.1970
              Bcc     0.1056    14.177     5.059     4.729  0.0111  0.8645  0.5024
 
              Baa    -0.0988   -13.262    -4.732    -4.424 -0.3428  0.5184  0.7834
     6 C(13)  Bbb     0.0459     6.159     2.198     2.054  0.2581  0.8538 -0.4521
              Bcc     0.0529     7.104     2.535     2.369  0.9033 -0.0472  0.4265
 
              Baa    -0.0811   -10.878    -3.882    -3.629  0.3076  0.9505  0.0444
     7 C(13)  Bbb    -0.0729    -9.785    -3.491    -3.264  0.9387 -0.3108  0.1493
              Bcc     0.1540    20.663     7.373     6.892 -0.1557  0.0043  0.9878
 
              Baa    -0.0527    -7.076    -2.525    -2.360 -0.0035  0.3848  0.9230
     8 C(13)  Bbb     0.0245     3.282     1.171     1.095 -0.1418  0.9135 -0.3814
              Bcc     0.0283     3.794     1.354     1.266  0.9899  0.1322 -0.0514
 
              Baa    -0.0561    -7.532    -2.687    -2.512  0.1274  0.8695  0.4772
     9 C(13)  Bbb    -0.0504    -6.760    -2.412    -2.255  0.9881 -0.1528  0.0146
              Bcc     0.1065    14.292     5.100     4.767 -0.0856 -0.4697  0.8787
 
              Baa    -0.0801   -10.743    -3.833    -3.583  0.2964  0.7997 -0.5222
    10 C(13)  Bbb     0.0357     4.794     1.711     1.599  0.2259  0.4725  0.8519
              Bcc     0.0443     5.949     2.123     1.984  0.9280 -0.3705 -0.0406
 
              Baa    -0.0345    -4.626    -1.651    -1.543 -0.0030  0.0478  0.9989
    11 C(13)  Bbb    -0.0269    -3.614    -1.289    -1.205  0.9876 -0.1564  0.0104
              Bcc     0.0614     8.240     2.940     2.748  0.1567  0.9865 -0.0467
 
              Baa    -0.0793   -10.639    -3.796    -3.549 -0.0211  0.8493 -0.5275
    12 C(13)  Bbb     0.0353     4.740     1.691     1.581 -0.0951  0.5235  0.8467
              Bcc     0.0440     5.899     2.105     1.968  0.9952  0.0680  0.0697
 
              Baa    -0.1047   -14.049    -5.013    -4.686 -0.0018 -0.5490  0.8358
    13 C(13)  Bbb     0.0480     6.445     2.300     2.150  0.9941 -0.0919 -0.0582
              Bcc     0.0567     7.603     2.713     2.536  0.1088  0.8307  0.5459
 
              Baa    -0.0916   -12.296    -4.388    -4.102  0.9741  0.1891 -0.1241
    14 C(13)  Bbb    -0.0861   -11.548    -4.121    -3.852  0.0225  0.4649  0.8851
              Bcc     0.1777    23.844     8.508     7.954 -0.2251  0.8649 -0.4486
 
              Baa    -0.0904   -12.127    -4.327    -4.045  0.0870  0.9961  0.0148
    15 C(13)  Bbb     0.0411     5.510     1.966     1.838  0.9955 -0.0863 -0.0381
              Bcc     0.0493     6.617     2.361     2.207  0.0367 -0.0180  0.9992
 
              Baa    -0.0510    -6.837    -2.440    -2.281  0.9833 -0.1638  0.0792
    16 C(13)  Bbb    -0.0460    -6.167    -2.200    -2.057  0.0107  0.4867  0.8735
              Bcc     0.0969    13.004     4.640     4.338  0.1817  0.8581 -0.4803
 
              Baa    -0.0553    -7.426    -2.650    -2.477  0.0555 -0.5329  0.8443
    17 C(13)  Bbb    -0.0495    -6.648    -2.372    -2.218  0.9692 -0.1744 -0.1738
              Bcc     0.1049    14.074     5.022     4.695  0.2399  0.8280  0.5069
 
              Baa    -0.0507    -6.801    -2.427    -2.269  0.0960  0.3592  0.9283
    18 C(13)  Bbb     0.0236     3.170     1.131     1.058  0.4544  0.8140 -0.3619
              Bcc     0.0271     3.631     1.296     1.211  0.8856 -0.4565  0.0850
 
              Baa    -0.0784   -10.522    -3.754    -3.510 -0.0148  0.9990  0.0412
    19 C(13)  Bbb    -0.0707    -9.485    -3.385    -3.164  0.9923  0.0198 -0.1222
              Bcc     0.1491    20.007     7.139     6.674  0.1229 -0.0391  0.9916
 
              Baa    -0.0957   -12.845    -4.584    -4.285  0.4622  0.3926  0.7951
    20 C(13)  Bbb     0.0445     5.976     2.132     1.993  0.0292  0.8894 -0.4561
              Bcc     0.0512     6.869     2.451     2.291  0.8863 -0.2340 -0.3996
 
              Baa    -0.1009   -13.533    -4.829    -4.514 -0.1871 -0.5243  0.8307
    21 C(13)  Bbb     0.0462     6.195     2.211     2.066  0.9731 -0.2144  0.0838
              Bcc     0.0547     7.338     2.618     2.448  0.1342  0.8241  0.5503
 
              Baa    -0.0510    -6.849    -2.444    -2.285  0.9885 -0.1438 -0.0462
    22 C(13)  Bbb    -0.0462    -6.196    -2.211    -2.067  0.1091  0.4683  0.8768
              Bcc     0.0972    13.045     4.655     4.351  0.1045  0.8718 -0.4786
 
              Baa    -0.0891   -11.958    -4.267    -3.989  0.2231  0.9747  0.0151
    23 C(13)  Bbb     0.0404     5.416     1.933     1.807  0.9715 -0.2236  0.0782
              Bcc     0.0488     6.542     2.335     2.182 -0.0796  0.0028  0.9968
 
              Baa    -0.0944   -12.672    -4.522    -4.227  0.8659 -0.4749  0.1573
    24 C(13)  Bbb    -0.0887   -11.899    -4.246    -3.969  0.0892  0.4559  0.8856
              Bcc     0.1831    24.570     8.767     8.196  0.4923  0.7528 -0.4371
 
              Baa    -0.0495    -6.636    -2.368    -2.214  0.9703  0.2178 -0.1058
    25 C(13)  Bbb    -0.0170    -2.285    -0.815    -0.762 -0.2329  0.9588 -0.1625
              Bcc     0.0665     8.921     3.183     2.976  0.0661  0.1823  0.9810
 
              Baa    -0.0735    -9.864    -3.520    -3.290 -0.0416 -0.1757  0.9836
    26 C(13)  Bbb     0.0324     4.344     1.550     1.449  0.9869 -0.1609  0.0130
              Bcc     0.0411     5.520     1.970     1.841  0.1559  0.9712  0.1800
 
              Baa    -0.0477    -6.401    -2.284    -2.135  0.8536 -0.5029  0.1358
    27 C(13)  Bbb    -0.0166    -2.232    -0.796    -0.745  0.5200  0.8377 -0.1670
              Bcc     0.0643     8.633     3.080     2.880 -0.0298  0.2132  0.9765
 
              Baa    -0.0717    -9.625    -3.434    -3.210 -0.1414 -0.4906  0.8598
    28 C(13)  Bbb    -0.0617    -8.282    -2.955    -2.763  0.9408 -0.3369 -0.0375
              Bcc     0.1334    17.907     6.390     5.973  0.3081  0.8036  0.5092
 
              Baa    -0.0964   -12.938    -4.617    -4.316  0.4815  0.3593  0.7994
    29 C(13)  Bbb     0.0449     6.025     2.150     2.010  0.1359  0.8705 -0.4730
              Bcc     0.0515     6.914     2.467     2.306  0.8659 -0.3364 -0.3703
 
              Baa    -0.0583    -7.826    -2.792    -2.610  0.4105  0.9117  0.0163
    30 C(13)  Bbb    -0.0486    -6.521    -2.327    -2.175  0.9048 -0.4050 -0.1313
              Bcc     0.1069    14.347     5.119     4.786  0.1131 -0.0687  0.9912
 
              Baa    -0.0766   -10.278    -3.668    -3.429  0.1732  0.4949  0.8515
    31 C(13)  Bbb     0.0350     4.699     1.677     1.567  0.2028  0.8281 -0.5225
              Bcc     0.0416     5.580     1.991     1.861  0.9638 -0.2632 -0.0431
 
              Baa    -0.0769   -10.313    -3.680    -3.440 -0.0111 -0.4923  0.8703
    32 C(13)  Bbb    -0.0668    -8.970    -3.201    -2.992  0.9985  0.0409  0.0358
              Bcc     0.1437    19.283     6.881     6.432 -0.0532  0.8694  0.4912
 
              Baa    -0.0765   -10.259    -3.661    -3.422 -0.0358  0.5374  0.8426
    33 C(13)  Bbb     0.0352     4.728     1.687     1.577  0.1053  0.8404 -0.5316
              Bcc     0.0412     5.531     1.974     1.845  0.9938 -0.0696  0.0867
 
              Baa    -0.0581    -7.799    -2.783    -2.601 -0.1137  0.9935  0.0056
    34 C(13)  Bbb    -0.0487    -6.539    -2.333    -2.181  0.9802  0.1113  0.1638
              Bcc     0.1068    14.337     5.116     4.782 -0.1621 -0.0241  0.9865
 
              Baa    -0.0965   -12.953    -4.622    -4.321 -0.3695  0.4952  0.7863
    35 C(13)  Bbb     0.0449     6.026     2.150     2.010  0.0967  0.8621 -0.4975
              Bcc     0.0516     6.927     2.472     2.311  0.9242  0.1078  0.3664
 
              Baa    -0.0503    -6.749    -2.408    -2.251  0.1384  0.8538  0.5018
    36 C(13)  Bbb    -0.0381    -5.107    -1.822    -1.703  0.9863 -0.1649  0.0085
              Bcc     0.0883    11.856     4.230     3.955 -0.0901 -0.4938  0.8649
 
              Baa    -0.1870   -25.091    -8.953    -8.369  0.0796  0.8519 -0.5175
    37 C(13)  Bbb     0.0773    10.376     3.702     3.461  0.3142  0.4713  0.8241
              Bcc     0.1097    14.715     5.251     4.908  0.9460 -0.2282 -0.2302
 
              Baa    -0.2307   -30.953   -11.045   -10.325  0.9878 -0.1514  0.0359
    38 C(13)  Bbb    -0.2290   -30.723   -10.963   -10.248  0.0014  0.2395  0.9709
              Bcc     0.4596    61.677    22.008    20.573  0.1556  0.9590 -0.2368
 
              Baa    -0.1893   -25.396    -9.062    -8.471  0.1987  0.8313 -0.5191
    39 C(13)  Bbb     0.0782    10.488     3.742     3.498 -0.1769  0.5514  0.8153
              Bcc     0.1111    14.909     5.320     4.973  0.9640 -0.0701  0.2566
 
              Baa    -0.1297   -17.407    -6.211    -5.806 -0.1831 -0.5140  0.8380
    40 C(13)  Bbb     0.0558     7.490     2.673     2.498  0.9829 -0.0808  0.1652
              Bcc     0.0739     9.917     3.539     3.308 -0.0172  0.8540  0.5200
 
              Baa    -0.1068   -14.327    -5.112    -4.779  0.2736  0.9618  0.0005
    41 C(13)  Bbb     0.0467     6.270     2.237     2.091  0.9529 -0.2710 -0.1358
              Bcc     0.0600     8.057     2.875     2.687  0.1305 -0.0377  0.9907
 
              Baa    -0.1931   -25.906    -9.244    -8.641  0.9671 -0.0821  0.2407
    42 C(13)  Bbb    -0.1792   -24.053    -8.583    -8.023 -0.1692  0.4991  0.8499
              Bcc     0.3723    49.960    17.827    16.665  0.1899  0.8627 -0.4688
 
              Baa    -0.1282   -17.201    -6.138    -5.738 -0.0031 -0.5469  0.8372
    43 C(13)  Bbb     0.0549     7.365     2.628     2.457  0.9633 -0.2265 -0.1444
              Bcc     0.0733     9.836     3.510     3.281  0.2686  0.8060  0.5275
 
              Baa    -0.2020   -27.111    -9.674    -9.043  0.9577 -0.2059 -0.2010
    44 C(13)  Bbb    -0.1872   -25.122    -8.964    -8.380  0.2726  0.4254  0.8630
              Bcc     0.3892    52.232    18.638    17.423  0.0922  0.8813 -0.4635
 
              Baa    -0.1198   -16.077    -5.737    -5.363  0.0412  0.9991 -0.0034
    45 C(13)  Bbb     0.0525     7.050     2.516     2.352  0.9868 -0.0402  0.1569
              Bcc     0.0673     9.027     3.221     3.011 -0.1566  0.0099  0.9876
 
              Baa    -0.0898   -12.047    -4.298    -4.018  0.8282 -0.0626 -0.5569
    46 C(13)  Bbb    -0.0893   -11.981    -4.275    -3.996  0.5048  0.5146  0.6930
              Bcc     0.1791    24.027     8.574     8.015 -0.2432  0.8551 -0.4578
 
              Baa    -0.1428   -19.158    -6.836    -6.390  0.9122  0.3227 -0.2525
    47 C(13)  Bbb     0.0664     8.909     3.179     2.972  0.0937  0.4357  0.8952
              Bcc     0.0764    10.249     3.657     3.419 -0.3989  0.8403 -0.3672
 
              Baa    -0.0708    -9.502    -3.391    -3.170 -0.4238  0.4610  0.7797
    48 C(13)  Bbb    -0.0667    -8.953    -3.195    -2.986  0.1423  0.8840 -0.4453
              Bcc     0.1375    18.455     6.585     6.156  0.8945  0.0778  0.4403
 
              Baa    -0.0870   -11.670    -4.164    -3.893  0.5243  0.1593  0.8365
    49 C(13)  Bbb    -0.0863   -11.582    -4.133    -3.863  0.6829 -0.6655 -0.3013
              Bcc     0.1733    23.252     8.297     7.756  0.5087  0.7292 -0.4577
 
              Baa    -0.0701    -9.409    -3.358    -3.139  0.5601  0.3679  0.7423
    50 C(13)  Bbb    -0.0662    -8.886    -3.171    -2.964  0.1297  0.8460 -0.5171
              Bcc     0.1363    18.295     6.528     6.103  0.8182 -0.3859 -0.4261
 
              Baa    -0.1268   -17.009    -6.069    -5.674  0.7353 -0.6200  0.2737
    51 C(13)  Bbb     0.0591     7.929     2.829     2.645  0.0661  0.4675  0.8815
              Bcc     0.0677     9.080     3.240     3.029  0.6745  0.6301 -0.3848
 
              Baa    -0.0678    -9.094    -3.245    -3.034 -0.4421  0.5197  0.7311
    52 C(13)  Bbb    -0.0639    -8.575    -3.060    -2.860  0.1457  0.8458 -0.5131
              Bcc     0.1317    17.669     6.305     5.894  0.8850  0.1203  0.4497
 
              Baa    -0.1269   -17.027    -6.076    -5.680  0.8949  0.3699 -0.2497
    53 C(13)  Bbb     0.0590     7.916     2.825     2.641  0.0585  0.4575  0.8873
              Bcc     0.0679     9.111     3.251     3.039 -0.4424  0.8086 -0.3878
 
              Baa    -0.0707    -9.483    -3.384    -3.163  0.5158  0.2770  0.8107
    54 C(13)  Bbb    -0.0666    -8.935    -3.188    -2.980  0.1706  0.8941 -0.4141
              Bcc     0.1373    18.418     6.572     6.144  0.8396 -0.3519 -0.4139
 
              Baa    -0.1469   -19.715    -7.035    -6.576  0.7608 -0.5860  0.2790
    55 C(13)  Bbb     0.0683     9.159     3.268     3.055  0.0368  0.4681  0.8829
              Bcc     0.0787    10.556     3.767     3.521  0.6480  0.6614 -0.3777
 
              Baa    -0.0054    -1.159    -0.413    -0.387  0.9825 -0.1848  0.0246
    56 P(31)  Bbb    -0.0043    -0.928    -0.331    -0.309  0.1855  0.9563 -0.2260
              Bcc     0.0097     2.086     0.744     0.696  0.0182  0.2266  0.9738
 
              Baa    -0.0015    -0.063    -0.022    -0.021 -0.1261  0.0635  0.9900
    57 S(33)  Bbb    -0.0002    -0.009    -0.003    -0.003  0.8244 -0.5484  0.1402
              Bcc     0.0018     0.072     0.026     0.024  0.5518  0.8338  0.0168
 
              Baa    -0.0307     2.220     0.792     0.740  0.2122  0.9330  0.2908
    58 O(17)  Bbb     0.0141    -1.024    -0.365    -0.341  0.8706 -0.0453 -0.4899
              Bcc     0.0165    -1.196    -0.427    -0.399  0.4439 -0.3571  0.8218
 
              Baa    -0.0121     0.875     0.312     0.292  0.2263  0.7917  0.5675
    59 O(17)  Bbb     0.0028    -0.205    -0.073    -0.068  0.7549  0.2257 -0.6158
              Bcc     0.0093    -0.670    -0.239    -0.223  0.6156 -0.5677  0.5466
 

 ---------------------------------------------------------------------------------

   1 Symmetry operations used in ECPInt.
 ECPInt:  NShTT=   43071 NPrTT=  377878 LenC2=   38770 LenP2D=  172350.
 LDataN:  DoStor=T MaxTD1= 5 Len=  102
 Calling FoFJK, ICntrl=    100127 FMM=F ISym2X=0 I1Cent= 0 IOpClX= 1 NMat=1 NMatS=1 NMatT=0.
 Full mass-weighted force constant matrix:
 Low frequencies --- -426.4430 -312.9375 -280.5350  -46.1005  -24.1442  -23.7281
 Low frequencies ---   -0.0004   -0.0002    0.0004
 ******    4 imaginary frequencies (negative Signs) ****** 
 Diagonal vibrational polarizability:
       28.8896344      34.0553846      28.0018351
 Harmonic frequencies (cm**-1), IR intensities (KM/Mole), Raman scattering
 activities (A**4/AMU), depolarization ratios for plane and unpolarized
 incident light, reduced masses (AMU), force constants (mDyne/A),
 and normal coordinates:
                      1                      2                      3
                      A                      A                      A
 Frequencies --   -426.1142              -311.9893              -279.3497
 Red. masses --     21.2352                16.5778                15.9646
 Frc consts  --      2.2717                 0.9507                 0.7340
 IR Inten    --     82.2065                 3.3979                 1.8441
  Atom  AN      X      Y      Z        X      Y      Z        X      Y      Z
     1   6     0.00   0.00   0.01     0.00   0.00   0.00     0.00  -0.01   0.01
     2   6     0.00   0.00   0.00    -0.01   0.00   0.00     0.00  -0.01   0.01
     3   6     0.00   0.00   0.00    -0.01   0.00   0.00     0.00  -0.01   0.00
     4   6     0.00  -0.01   0.00    -0.01   0.00   0.00     0.00  -0.01   0.01
     5   6     0.00   0.00   0.01     0.00   0.00  -0.01    -0.01  -0.01   0.01
     6   6     0.00   0.00   0.00    -0.01   0.00  -0.01     0.00  -0.02   0.01
     7   6     0.00   0.00   0.00    -0.01   0.00  -0.01     0.00  -0.02   0.00
     8   6     0.00   0.00   0.00    -0.01   0.00  -0.01     0.00  -0.01   0.01
     9   6     0.00   0.00   0.00     0.01   0.00   0.00     0.00   0.01   0.01
    10   6     0.00   0.00   0.01     0.00   0.00   0.00     0.00   0.00   0.01
    11   6     0.00   0.00   0.01     0.00   0.00   0.00    -0.01   0.00   0.01
    12   6     0.00   0.00   0.00     0.00   0.00   0.00     0.00   0.01   0.01
    13   6     0.00   0.01   0.01     0.01   0.00  -0.01     0.00   0.01   0.01
    14   6     0.00   0.01   0.01     0.00   0.00  -0.01    -0.01   0.00   0.01
    15   6     0.00   0.00   0.01     0.00   0.00  -0.01    -0.01  -0.01   0.02
    16   6     0.00   0.00   0.01     0.00   0.00  -0.01    -0.01   0.00   0.01
    17   6     0.00  -0.01   0.00     0.00   0.00   0.01     0.00   0.00   0.01
    18   6     0.00  -0.01   0.00    -0.01   0.00   0.01     0.00   0.00   0.01
    19   6     0.00  -0.01   0.00    -0.01   0.00   0.01     0.00   0.00   0.00
    20   6     0.00  -0.01   0.00    -0.01   0.00   0.02     0.00   0.00   0.00
    21   6     0.00   0.00   0.00     0.01   0.00   0.01     0.00   0.02   0.01
    22   6     0.00   0.00   0.00     0.00   0.00   0.01     0.00   0.01   0.01
    23   6     0.00   0.00   0.01     0.00   0.00   0.01     0.00   0.01   0.01
    24   6     0.00   0.00   0.00     0.00   0.00   0.02     0.00   0.01   0.01
    25   6     0.00   0.00   0.00     0.01   0.00   0.00     0.00   0.01   0.00
    26   6     0.00   0.01   0.00     0.01   0.00   0.00     0.00   0.01   0.00
    27   6     0.00   0.00   0.00     0.01   0.00   0.01     0.00   0.01  -0.01
    28   6    -0.01   0.00   0.00     0.00   0.00  -0.01     0.01   0.00  -0.01
    29   6     0.00   0.01   0.00     0.01   0.00  -0.01     0.00   0.00   0.00
    30   6     0.00   0.01   0.01     0.01   0.00  -0.01     0.00   0.01   0.00
    31   6     0.00   0.00   0.00     0.01   0.00  -0.01     0.00   0.01  -0.01
    32   6     0.00   0.00   0.00     0.00   0.00   0.01     0.00   0.01  -0.01
    33   6     0.00   0.00   0.00     0.01   0.00   0.01     0.00   0.01   0.00
    34   6     0.00   0.00   0.00     0.01   0.00   0.01     0.00   0.02   0.00
    35   6     0.00   0.00   0.00     0.01   0.00   0.02     0.00   0.02  -0.01
    36   6     0.00   0.00   0.00    -0.01   0.00   0.00     0.00  -0.01   0.00
    37   6     0.00   0.00   0.00     0.00   0.00   0.00     0.01   0.00  -0.01
    38   6     0.00   0.00   0.00     0.00   0.00   0.00     0.01   0.00  -0.01
    39   6     0.00   0.00   0.00     0.00   0.00   0.00     0.00   0.00  -0.01
    40   6     0.00   0.00   0.00    -0.01   0.00  -0.01     0.00  -0.02   0.00
    41   6     0.00   0.02   0.00     0.00   0.00  -0.01     0.01  -0.01  -0.01
    42   6    -0.01  -0.01   0.00     0.00   0.00  -0.01     0.01  -0.01  -0.01
    43   6     0.00  -0.01   0.00    -0.01   0.00   0.01     0.00   0.00  -0.01
    44   6     0.00  -0.01   0.00     0.00   0.00   0.01     0.00   0.00  -0.01
    45   6     0.00   0.00  -0.01     0.00   0.00   0.01     0.00   0.01  -0.01
    46   6     0.00  -0.01   0.00     0.00   0.00   0.01     0.00   0.00  -0.01
    47   6     0.00   0.01   0.00     0.00   0.00  -0.02     0.00  -0.02   0.00
    48   6     0.00   0.01   0.00     0.00   0.00  -0.02     0.00  -0.01   0.00
    49   6     0.00   0.00   0.00     0.00   0.00  -0.01     0.00  -0.02  -0.01
    50   6     0.00   0.00   0.00     0.00   0.00  -0.02     0.00  -0.02   0.01
    51   6     0.00   0.01   0.00     0.00   0.00  -0.02     0.00  -0.01   0.01
    52   6     0.00  -0.01   0.00     0.00   0.00   0.02     0.00   0.01   0.00
    53   6     0.00   0.00   0.00     0.00   0.00   0.02     0.00   0.01   0.00
    54   6     0.00   0.00   0.00     0.00   0.00   0.02     0.00   0.01   0.00
    55   6     0.00  -0.01   0.00     0.00   0.00   0.02     0.00   0.01  -0.01
    56  15     0.00   0.00   0.00     0.00   0.00   0.00     0.00   0.01  -0.01
    57  16    -0.03  -0.57  -0.03    -0.14   0.00   0.13     0.01   0.01  -0.02
    58   8     0.03   0.60   0.01     0.62  -0.01   0.30     0.01   0.68   0.00
    59   8     0.03   0.56   0.01    -0.32   0.01  -0.61    -0.03  -0.72  -0.01
                      4                      5                      6
                      A                      A                      A
 Frequencies --     -8.6757                44.3176                50.3376
 Red. masses --     16.9729                18.1319                19.8542
 Frc consts  --      0.0008                 0.0210                 0.0296
 IR Inten    --      0.0807                 0.1632                 1.1289
  Atom  AN      X      Y      Z        X      Y      Z        X      Y      Z
     1   6     0.02   0.05  -0.04     0.00  -0.03   0.02     0.03   0.04   0.00
     2   6     0.04   0.07   0.00     0.01  -0.06   0.00     0.03   0.05  -0.01
     3   6     0.05   0.09   0.03     0.03  -0.05  -0.01     0.02   0.04  -0.01
     4   6     0.04   0.08  -0.02     0.02  -0.03   0.01     0.02   0.03  -0.01
     5   6     0.02   0.04  -0.01     0.00  -0.08   0.01     0.03   0.06  -0.01
     6   6     0.03   0.05   0.03     0.01  -0.10   0.00     0.03   0.07  -0.01
     7   6     0.04   0.07   0.05     0.02  -0.10  -0.01     0.02   0.06  -0.02
     8   6     0.04   0.07   0.01     0.01  -0.08   0.00     0.03   0.05  -0.01
     9   6    -0.02  -0.07  -0.01     0.03   0.01   0.01     0.03   0.05   0.00
    10   6    -0.01  -0.04  -0.03     0.01  -0.02   0.01     0.03   0.06   0.00
    11   6     0.00   0.00  -0.05     0.00  -0.01   0.02     0.03   0.05   0.00
    12   6    -0.01  -0.03  -0.05     0.01   0.02   0.02     0.03   0.04   0.00
    13   6    -0.02  -0.08   0.01     0.02  -0.04   0.00     0.03   0.07  -0.01
    14   6    -0.01  -0.05   0.00     0.00  -0.07   0.01     0.04   0.08  -0.01
    15   6     0.00  -0.01  -0.03    -0.01  -0.06   0.02     0.04   0.07  -0.01
    16   6    -0.01  -0.05  -0.02     0.00  -0.03   0.01     0.04   0.06  -0.01
    17   6     0.03   0.07  -0.07     0.01   0.03   0.02     0.03   0.02   0.00
    18   6     0.04   0.09  -0.03     0.02   0.00   0.01     0.02   0.03   0.00
    19   6     0.05   0.11   0.00     0.04   0.01  -0.01     0.01   0.02   0.00
    20   6     0.04   0.09  -0.04     0.03   0.04   0.01     0.02   0.01   0.00
    21   6    -0.02  -0.05  -0.05     0.03   0.08   0.01     0.03   0.03   0.00
    22   6    -0.01  -0.03  -0.06     0.01   0.05   0.02     0.03   0.04   0.00
    23   6     0.01   0.02  -0.08     0.01   0.05   0.03     0.03   0.02   0.00
    24   6     0.00  -0.01  -0.07     0.02   0.08   0.02     0.03   0.02   0.00
    25   6    -0.01  -0.08   0.08     0.06  -0.01  -0.03     0.01   0.06   0.00
    26   6    -0.02  -0.08   0.04     0.05   0.01  -0.01     0.02   0.05   0.00
    27   6    -0.01  -0.07   0.07     0.07   0.02  -0.02     0.01   0.04  -0.01
    28   6     0.00  -0.06   0.13     0.06  -0.05  -0.04     0.01   0.06  -0.01
    29   6    -0.01  -0.08   0.10     0.05  -0.06  -0.03     0.02   0.08  -0.01
    30   6    -0.02  -0.10   0.06     0.04  -0.04  -0.01     0.02   0.07   0.00
    31   6    -0.01  -0.09   0.09     0.06  -0.03  -0.03     0.01   0.06   0.00
    32   6     0.01  -0.03   0.08     0.09   0.06  -0.04     0.00   0.03  -0.01
    33   6    -0.01  -0.06   0.06     0.07   0.05  -0.02     0.01   0.03   0.00
    34   6    -0.01  -0.07   0.01     0.05   0.08  -0.01     0.01   0.03   0.00
    35   6     0.00  -0.04   0.03     0.07   0.09  -0.02     0.01   0.02   0.00
    36   6     0.04   0.07   0.08     0.05  -0.05  -0.03     0.00   0.04  -0.01
    37   6     0.04   0.04   0.11     0.06  -0.06  -0.04     0.00   0.04  -0.01
    38   6     0.03   0.01   0.12     0.07  -0.03  -0.04     0.00   0.04  -0.01
    39   6     0.04   0.05   0.10     0.07  -0.02  -0.04     0.00   0.04  -0.01
    40   6     0.04   0.05   0.10     0.04  -0.10  -0.03     0.01   0.06  -0.01
    41   6     0.02  -0.01   0.14     0.06  -0.07  -0.04     0.00   0.06  -0.01
    42   6     0.03   0.03   0.12     0.06  -0.07  -0.04     0.00   0.04  -0.01
    43   6     0.05   0.09   0.05     0.06   0.01  -0.03     0.00   0.02   0.00
    44   6     0.04   0.05   0.09     0.07   0.00  -0.04     0.00   0.03  -0.01
    45   6     0.03   0.02   0.09     0.09   0.04  -0.04     0.00   0.03  -0.01
    46   6     0.04   0.06   0.07     0.08   0.04  -0.03     0.00   0.02   0.00
    47   6     0.02   0.00   0.11     0.03  -0.11  -0.03     0.02   0.08  -0.02
    48   6     0.00  -0.06   0.09     0.03  -0.09  -0.02     0.02   0.08  -0.01
    49   6     0.03   0.02   0.13     0.05  -0.10  -0.04     0.01   0.07  -0.02
    50   6     0.02   0.01   0.05     0.01  -0.11  -0.01     0.03   0.08  -0.01
    51   6     0.00  -0.04   0.04     0.01  -0.09   0.00     0.03   0.08  -0.01
    52   6     0.03   0.07  -0.03     0.04   0.07   0.00     0.02   0.01   0.00
    53   6     0.01   0.01  -0.05     0.04   0.09   0.01     0.02   0.01   0.00
    54   6     0.01  -0.01   0.01     0.07   0.10  -0.01     0.01   0.01   0.00
    55   6     0.03   0.05   0.02     0.07   0.07  -0.02     0.00   0.01   0.00
    56  15     0.00  -0.06   0.13     0.08   0.00  -0.04    -0.01   0.06  -0.01
    57  16    -0.15  -0.01  -0.38    -0.42   0.14   0.12    -0.18  -0.49   0.07
    58   8    -0.15   0.00  -0.37    -0.42   0.13   0.13    -0.19  -0.49   0.06
    59   8    -0.15  -0.02  -0.38    -0.42   0.17   0.12    -0.18  -0.49   0.05
                      7                      8                      9
                      A                      A                      A
 Frequencies --    137.9355               147.3293               156.9536
 Red. masses --     12.1799                12.4771                12.1859
 Frc consts  --      0.1365                 0.1596                 0.1769
 IR Inten    --      0.0245                 0.1251                 0.0683
  Atom  AN      X      Y      Z        X      Y      Z        X      Y      Z
     1   6    -0.02   0.00  -0.01    -0.01  -0.03   0.22     0.03   0.21   0.11
     2   6     0.01  -0.05   0.01    -0.02   0.00   0.21     0.01   0.21   0.12
     3   6     0.04  -0.01  -0.01    -0.01  -0.02   0.20     0.03   0.21   0.07
     4   6     0.02   0.04  -0.02     0.02  -0.01   0.21     0.05   0.20   0.12
     5   6    -0.01  -0.11   0.13     0.02   0.03   0.02    -0.09   0.01   0.05
     6   6    -0.01  -0.15   0.08    -0.02   0.06  -0.05    -0.06  -0.06   0.03
     7   6     0.00  -0.18   0.01    -0.07   0.04  -0.01     0.01  -0.01   0.03
     8   6    -0.01  -0.13   0.06    -0.03   0.01   0.09    -0.02   0.08   0.06
     9   6    -0.01   0.01   0.00    -0.04  -0.19   0.17     0.00   0.00   0.07
    10   6     0.00   0.02   0.02     0.00  -0.19   0.18    -0.01  -0.02   0.08
    11   6     0.01   0.00   0.00    -0.03  -0.17   0.19     0.01   0.04   0.07
    12   6    -0.01  -0.01  -0.03    -0.07  -0.19   0.17     0.00  -0.03   0.08
    13   6    -0.01   0.14   0.08     0.10  -0.01  -0.01    -0.02  -0.08   0.04
    14   6     0.00   0.07   0.14     0.09   0.04  -0.05    -0.05  -0.10   0.02
    15   6     0.01   0.00   0.16     0.06   0.00   0.01    -0.07  -0.06   0.03
    16   6     0.00   0.06   0.10     0.05  -0.06   0.07    -0.03  -0.07   0.07
    17   6     0.02   0.11  -0.13    -0.01   0.03   0.01     0.08  -0.01   0.04
    18   6     0.03   0.13  -0.06     0.03   0.01   0.09     0.05   0.08   0.07
    19   6     0.05   0.17  -0.01     0.08   0.02   0.00    -0.01   0.01   0.03
    20   6     0.04   0.14  -0.07     0.04   0.05  -0.05     0.04  -0.07   0.03
    21   6    -0.04  -0.13  -0.08    -0.10   0.01  -0.02     0.00  -0.09   0.04
    22   6    -0.01  -0.05  -0.10    -0.08  -0.05   0.06     0.01  -0.08   0.07
    23   6     0.01   0.00  -0.16    -0.06   0.01   0.00     0.05  -0.07   0.03
    24   6    -0.01  -0.07  -0.13    -0.07   0.06  -0.06     0.02  -0.11   0.02
    25   6    -0.01   0.07  -0.04    -0.02  -0.14  -0.01     0.01   0.02  -0.12
    26   6     0.02   0.00   0.00    -0.03  -0.15   0.05     0.01   0.04  -0.08
    27   6    -0.03  -0.05   0.04    -0.03  -0.14  -0.01     0.01   0.02  -0.12
    28   6     0.01   0.11  -0.16    -0.03   0.02  -0.08     0.03  -0.07  -0.04
    29   6     0.01   0.14  -0.09     0.02   0.06  -0.10    -0.02  -0.09  -0.02
    30   6     0.01   0.17  -0.04     0.07   0.01  -0.06    -0.03  -0.06  -0.02
    31   6     0.00   0.14  -0.11     0.00  -0.06  -0.06     0.00  -0.03  -0.07
    32   6    -0.03  -0.11   0.16     0.03   0.00  -0.07    -0.05  -0.06  -0.04
    33   6    -0.04  -0.13   0.11    -0.02  -0.06  -0.06     0.00  -0.03  -0.07
    34   6    -0.04  -0.17   0.05    -0.07   0.02  -0.06     0.02  -0.07  -0.02
    35   6    -0.04  -0.13   0.09     0.00   0.05  -0.10    -0.01  -0.10  -0.02
    36   6     0.01  -0.01   0.00     0.00   0.02   0.06     0.04   0.26  -0.09
    37   6     0.03  -0.01  -0.05     0.00   0.05   0.01     0.07   0.25  -0.11
    38   6     0.04  -0.01   0.00     0.01   0.03   0.04     0.04   0.27  -0.12
    39   6     0.03  -0.01   0.04     0.02   0.05   0.02     0.01   0.27  -0.11
    40   6     0.00  -0.14  -0.11    -0.05   0.06  -0.06     0.04   0.00  -0.02
    41   6     0.03   0.00  -0.19    -0.01   0.06  -0.07     0.06  -0.02  -0.02
    42   6     0.02  -0.05  -0.15    -0.01   0.07  -0.05     0.06   0.08  -0.05
    43   6     0.03   0.13   0.11     0.06   0.04  -0.06    -0.04   0.02  -0.01
    44   6     0.03   0.04   0.15     0.03   0.06  -0.03    -0.03   0.11  -0.05
    45   6     0.03  -0.01   0.19     0.03   0.05  -0.06    -0.07   0.00  -0.02
    46   6     0.03   0.07   0.15     0.04   0.07  -0.09    -0.07  -0.05   0.00
    47   6     0.01  -0.06  -0.08     0.00   0.09  -0.12     0.00  -0.12   0.01
    48   6     0.01   0.07  -0.04     0.03   0.09  -0.12    -0.02  -0.12   0.00
    49   6     0.01  -0.08  -0.15    -0.02   0.08  -0.10     0.05  -0.07   0.00
    50   6     0.00  -0.09   0.05     0.01   0.08  -0.10    -0.04  -0.12   0.01
    51   6     0.00   0.04   0.09     0.05   0.09  -0.10    -0.04  -0.12   0.01
    52   6     0.03   0.09  -0.05     0.02   0.08  -0.10     0.00  -0.12   0.01
    53   6    -0.01  -0.04  -0.09    -0.02   0.09  -0.10     0.00  -0.13   0.01
    54   6    -0.02  -0.07   0.04     0.00   0.09  -0.12    -0.02  -0.13   0.01
    55   6     0.02   0.05   0.08     0.03   0.09  -0.12    -0.04  -0.11   0.01
    56  15    -0.10   0.02  -0.01    -0.02  -0.14   0.06     0.01   0.05  -0.09
    57  16     0.00   0.00   0.00     0.00  -0.01   0.00    -0.01   0.00   0.00
    58   8     0.00   0.00   0.00     0.00  -0.01   0.00    -0.01   0.00   0.00
    59   8     0.00   0.01   0.00     0.00  -0.01   0.00    -0.01   0.00   0.00
                     10                     11                     12
                      A                      A                      A
 Frequencies --    158.8321               174.1664               190.4045
 Red. masses --     13.1867                12.8798                12.5236
 Frc consts  --      0.1960                 0.2302                 0.2675
 IR Inten    --      0.1847                 0.0434                 0.2796
  Atom  AN      X      Y      Z        X      Y      Z        X      Y      Z
     1   6    -0.01  -0.04  -0.07     0.03   0.21   0.05    -0.08   0.01   0.00
     2   6     0.02  -0.02  -0.04     0.02   0.10  -0.08    -0.10   0.00   0.00
     3   6    -0.01  -0.04  -0.09     0.01   0.05  -0.23    -0.09   0.01  -0.01
     4   6    -0.03  -0.02  -0.04     0.02   0.10  -0.08    -0.10   0.03  -0.01
     5   6     0.07   0.05   0.06    -0.04   0.10   0.02    -0.08  -0.02   0.12
     6   6     0.07   0.07   0.11     0.01   0.01  -0.02    -0.11  -0.02   0.05
     7   6     0.07   0.04   0.07     0.06   0.01  -0.11    -0.14  -0.04   0.08
     8   6     0.05   0.04   0.05     0.02   0.08  -0.07    -0.11  -0.03   0.11
     9   6    -0.02  -0.16  -0.09    -0.01  -0.01   0.23     0.05  -0.01   0.00
    10   6    -0.01  -0.16  -0.07     0.01   0.11   0.11     0.08   0.01   0.04
    11   6    -0.02  -0.14  -0.09     0.04   0.25   0.06     0.08  -0.01   0.00
    12   6    -0.03  -0.15  -0.07     0.02   0.11   0.11     0.08  -0.03  -0.03
    13   6    -0.03  -0.01   0.04     0.04  -0.02   0.09     0.13   0.00   0.13
    14   6     0.03   0.03   0.08    -0.01   0.02   0.00     0.09   0.02   0.07
    15   6     0.07  -0.01   0.04    -0.04   0.12   0.02     0.04   0.01   0.13
    16   6     0.01  -0.07   0.00     0.00   0.08   0.08     0.08   0.01   0.15
    17   6    -0.06   0.06   0.06     0.06   0.08   0.02    -0.07   0.05  -0.12
    18   6    -0.04   0.05   0.05     0.01   0.07  -0.06    -0.09   0.07  -0.11
    19   6    -0.05   0.06   0.07    -0.05   0.02  -0.10    -0.12   0.08  -0.08
    20   6    -0.04   0.09   0.11     0.00   0.01  -0.02    -0.10   0.05  -0.05
    21   6     0.03  -0.01   0.05    -0.06   0.00   0.09     0.13  -0.04  -0.12
    22   6    -0.03  -0.07   0.00     0.01   0.08   0.08     0.08  -0.03  -0.14
    23   6    -0.07   0.01   0.04     0.07   0.10   0.03     0.04  -0.01  -0.13
    24   6    -0.02   0.04   0.09     0.01   0.02   0.01     0.08  -0.04  -0.07
    25   6    -0.06  -0.11  -0.18     0.00  -0.08   0.18     0.11  -0.06   0.04
    26   6    -0.02  -0.13  -0.18    -0.01  -0.05   0.31     0.08  -0.01   0.01
    27   6     0.02  -0.13  -0.18    -0.04  -0.08   0.18     0.12   0.02  -0.03
    28   6    -0.07   0.02   0.03    -0.06  -0.08  -0.02     0.06  -0.01   0.08
    29   6    -0.06   0.05   0.09     0.01  -0.01   0.01     0.13   0.02   0.04
    30   6    -0.06   0.00   0.04     0.06  -0.03   0.11     0.17   0.00   0.14
    31   6    -0.06  -0.04  -0.04     0.00  -0.07   0.09     0.12  -0.03   0.15
    32   6     0.08  -0.01   0.03     0.03  -0.10  -0.02     0.06  -0.01  -0.08
    33   6     0.05  -0.06  -0.04    -0.03  -0.06   0.10     0.13  -0.01  -0.14
    34   6     0.06  -0.01   0.04    -0.08   0.00   0.11     0.16  -0.05  -0.13
    35   6     0.07   0.03   0.09    -0.02   0.00   0.00     0.11  -0.06  -0.03
    36   6     0.00  -0.01  -0.20     0.01   0.05  -0.23    -0.11   0.02   0.00
    37   6     0.01   0.00  -0.19     0.00  -0.07  -0.13    -0.12  -0.02   0.03
    38   6     0.00  -0.03  -0.20    -0.03  -0.24  -0.05    -0.10   0.01   0.00
    39   6    -0.01   0.01  -0.19    -0.01  -0.07  -0.13    -0.11   0.05  -0.03
    40   6     0.08   0.05   0.03     0.05   0.01  -0.09    -0.16  -0.04   0.07
    41   6    -0.05   0.05   0.03    -0.07  -0.10  -0.02    -0.09  -0.04   0.07
    42   6     0.01   0.03  -0.05     0.00  -0.06  -0.09    -0.14  -0.07   0.11
    43   6    -0.06   0.07   0.02    -0.04   0.02  -0.09    -0.14   0.09  -0.08
    44   6     0.00   0.03  -0.06    -0.01  -0.06  -0.08    -0.11   0.10  -0.11
    45   6     0.06   0.03   0.03     0.04  -0.11  -0.02    -0.07   0.06  -0.07
    46   6     0.00   0.08   0.09     0.00  -0.02  -0.02    -0.11   0.05  -0.01
    47   6     0.02   0.10   0.14     0.00   0.00  -0.01    -0.06   0.02  -0.05
    48   6    -0.01   0.09   0.13     0.00   0.00  -0.01     0.07   0.04  -0.04
    49   6     0.02   0.08   0.09     0.00  -0.01  -0.02    -0.12  -0.01   0.01
    50   6     0.05   0.09   0.13     0.00  -0.01  -0.01    -0.06   0.01  -0.02
    51   6     0.03   0.08   0.13     0.00   0.00  -0.01     0.05   0.03  -0.01
    52   6    -0.02   0.10   0.13     0.00  -0.01  -0.01    -0.07   0.01   0.02
    53   6     0.00   0.08   0.13     0.00   0.00  -0.01     0.04  -0.04   0.01
    54   6     0.03   0.08   0.14     0.00   0.01  -0.01     0.05  -0.05   0.04
    55   6     0.01   0.10   0.14     0.00   0.00  -0.01    -0.07   0.00   0.05
    56  15    -0.02  -0.13  -0.21    -0.03  -0.20  -0.08     0.16  -0.03   0.00
    57  16     0.00  -0.01   0.00     0.00   0.00   0.00     0.00   0.00   0.00
    58   8     0.00   0.00   0.00     0.00   0.01   0.00     0.00   0.00   0.00
    59   8     0.00  -0.01   0.00     0.00   0.00   0.00     0.00   0.00   0.00
                     13                     14                     15
                      A                      A                      A
 Frequencies --    212.0856               229.9363               252.3510
 Red. masses --     12.1717                13.2679                12.0019
 Frc consts  --      0.3226                 0.4133                 0.4503
 IR Inten    --      0.2438                 0.3478                 0.3963
  Atom  AN      X      Y      Z        X      Y      Z        X      Y      Z
     1   6     0.09  -0.02   0.00     0.11  -0.02   0.00     0.06  -0.01   0.00
     2   6     0.10  -0.05   0.01     0.05   0.09  -0.05     0.06   0.00  -0.03
     3   6     0.09  -0.02   0.00    -0.07   0.01  -0.01     0.03   0.00   0.00
     4   6     0.11   0.01  -0.01     0.01  -0.10   0.04     0.06  -0.01   0.03
     5   6     0.14  -0.14  -0.04    -0.03   0.13   0.04     0.04  -0.03  -0.13
     6   6     0.11  -0.06  -0.02     0.03   0.01   0.01     0.08  -0.06  -0.09
     7   6     0.04  -0.12  -0.03     0.10   0.01  -0.13     0.08  -0.08  -0.16
     8   6     0.09  -0.16  -0.05     0.05   0.10  -0.07     0.06  -0.08  -0.21
     9   6     0.10  -0.02   0.00    -0.14   0.02  -0.01    -0.08   0.01   0.00
    10   6     0.12  -0.03  -0.02    -0.02   0.06   0.09    -0.08   0.06  -0.01
    11   6     0.09  -0.02   0.00     0.08  -0.01  -0.01    -0.05   0.01   0.00
    12   6     0.12   0.00   0.02    -0.03  -0.05  -0.10    -0.09  -0.03   0.01
    13   6     0.06  -0.11  -0.03     0.03  -0.05   0.13    -0.05   0.16  -0.06
    14   6     0.11  -0.06  -0.02    -0.01   0.02   0.04    -0.09   0.12  -0.05
    15   6     0.14  -0.13  -0.03    -0.05   0.13   0.05    -0.06   0.17  -0.08
    16   6     0.10  -0.14  -0.04    -0.01   0.07   0.12    -0.04   0.22  -0.10
    17   6     0.17   0.09   0.04    -0.06  -0.12  -0.04     0.04   0.02   0.13
    18   6     0.13   0.12   0.05     0.01  -0.11   0.07     0.07   0.06   0.20
    19   6     0.07   0.10   0.03     0.09  -0.05   0.13     0.09   0.05   0.16
    20   6     0.12   0.03   0.02     0.02  -0.03  -0.01     0.09   0.03   0.09
    21   6     0.09   0.09   0.03     0.06   0.04  -0.13    -0.10  -0.13   0.06
    22   6     0.13   0.11   0.04    -0.03  -0.06  -0.12    -0.11  -0.20   0.10
    23   6     0.17   0.08   0.04    -0.09  -0.11  -0.05    -0.11  -0.14   0.08
    24   6     0.12   0.02   0.02    -0.01  -0.01  -0.03    -0.12  -0.08   0.05
    25   6    -0.09   0.00   0.02    -0.06  -0.15   0.02     0.03   0.01   0.05
    26   6    -0.07   0.01   0.00    -0.15   0.02   0.00     0.01   0.00   0.00
    27   6    -0.09   0.02  -0.02    -0.01   0.16  -0.02     0.03  -0.02  -0.05
    28   6    -0.15  -0.08  -0.01    -0.16  -0.11  -0.09     0.05   0.06   0.10
    29   6    -0.10  -0.02  -0.01    -0.06   0.02  -0.01     0.07   0.05   0.08
    30   6    -0.07  -0.09  -0.02     0.03  -0.04   0.10     0.05   0.08   0.11
    31   6    -0.11  -0.09  -0.01    -0.07  -0.16   0.00     0.06   0.09   0.16
    32   6    -0.12   0.12   0.01    -0.12   0.16   0.09     0.03  -0.06  -0.09
    33   6    -0.08   0.12   0.01    -0.02   0.18   0.00     0.03  -0.10  -0.15
    34   6    -0.04   0.10   0.02     0.04   0.04  -0.10     0.03  -0.09  -0.11
    35   6    -0.09   0.06   0.01    -0.06   0.01   0.01     0.06  -0.06  -0.07
    36   6    -0.08   0.01   0.00    -0.10   0.02   0.00    -0.02   0.01   0.00
    37   6    -0.12   0.00  -0.01     0.00  -0.02  -0.14    -0.04  -0.08   0.04
    38   6    -0.10   0.01   0.00     0.12  -0.02   0.00    -0.01   0.00   0.00
    39   6    -0.11   0.03   0.00     0.00   0.02   0.14    -0.01   0.09  -0.04
    40   6    -0.10  -0.10  -0.01     0.09   0.02  -0.17    -0.03  -0.12   0.02
    41   6    -0.17  -0.09  -0.01    -0.11  -0.10  -0.09    -0.05  -0.13   0.05
    42   6    -0.15  -0.13   0.00     0.00  -0.04  -0.20    -0.06  -0.20   0.08
    43   6    -0.07   0.13   0.01     0.08  -0.06   0.18     0.01   0.12  -0.02
    44   6    -0.10   0.16   0.00     0.01   0.04   0.19     0.01   0.21  -0.08
    45   6    -0.13   0.14   0.01    -0.08   0.13   0.09    -0.01   0.13  -0.05
    46   6    -0.12   0.07   0.00     0.00  -0.01   0.05    -0.03   0.09  -0.03
    47   6    -0.06   0.04   0.01    -0.01   0.02   0.01     0.00  -0.03   0.01
    48   6    -0.05   0.04   0.00    -0.03   0.04   0.01     0.02   0.01   0.02
    49   6    -0.13  -0.03   0.00     0.00   0.00  -0.05    -0.06  -0.08   0.03
    50   6     0.07   0.02   0.00     0.01   0.01   0.04     0.03  -0.03  -0.01
    51   6     0.08   0.02   0.00    -0.01   0.02   0.03    -0.03   0.02   0.00
    52   6     0.06  -0.04   0.00     0.01  -0.01  -0.03     0.03   0.01   0.01
    53   6     0.07  -0.04   0.00    -0.02  -0.02  -0.02    -0.04  -0.01   0.00
    54   6    -0.06  -0.02  -0.01    -0.04  -0.03  -0.01     0.01  -0.01  -0.02
    55   6    -0.07  -0.02  -0.01    -0.01  -0.02  -0.01     0.01   0.02  -0.01
    56  15    -0.09   0.01   0.00     0.26  -0.04   0.01     0.01   0.00   0.00
    57  16     0.00   0.01   0.00     0.00   0.00   0.00     0.00   0.00   0.00
    58   8     0.01   0.01   0.00     0.00   0.00   0.00     0.00   0.00   0.00
    59   8     0.00   0.00   0.00     0.00   0.00   0.00     0.00   0.00   0.00
                     16                     17                     18
                      A                      A                      A
 Frequencies --    268.2189               271.1495               301.8659
 Red. masses --     13.5985                12.1311                12.4131
 Frc consts  --      0.5764                 0.5255                 0.6664
 IR Inten    --      0.0631                 0.0015                 0.5869
  Atom  AN      X      Y      Z        X      Y      Z        X      Y      Z
     1   6    -0.02  -0.13   0.17     0.01   0.04  -0.03     0.00  -0.01  -0.02
     2   6    -0.02  -0.12   0.12     0.05   0.04   0.00    -0.01   0.02   0.03
     3   6    -0.03  -0.17   0.10     0.01   0.04   0.01     0.01   0.08   0.10
     4   6    -0.02  -0.12   0.12    -0.04   0.05   0.00     0.02   0.02   0.03
     5   6     0.05   0.06  -0.09     0.11  -0.02   0.02    -0.02  -0.12  -0.08
     6   6     0.03   0.10  -0.09     0.13  -0.06   0.01    -0.03  -0.07  -0.06
     7   6    -0.02   0.10  -0.01     0.12  -0.05   0.03    -0.08  -0.09  -0.03
     8   6     0.00   0.03   0.00     0.07   0.00   0.04    -0.04  -0.13  -0.09
     9   6     0.01   0.11   0.13     0.00  -0.01  -0.07    -0.01  -0.05  -0.05
    10   6     0.02   0.05   0.15     0.04   0.01  -0.05    -0.01  -0.02  -0.04
    11   6     0.00   0.01   0.20     0.00   0.00  -0.04    -0.01  -0.07  -0.04
    12   6    -0.01   0.05   0.14    -0.04   0.02  -0.05     0.00  -0.02  -0.04
    13   6     0.06  -0.07  -0.06     0.13   0.04  -0.01     0.01   0.12  -0.03
    14   6     0.03  -0.04  -0.13     0.13   0.00   0.02    -0.02   0.10  -0.03
    15   6     0.00   0.02  -0.11     0.12   0.03   0.02    -0.01   0.06  -0.03
    16   6     0.03   0.01  -0.03     0.09   0.08  -0.03     0.02   0.12  -0.06
    17   6    -0.03   0.06  -0.09    -0.11   0.02   0.02    -0.02  -0.12  -0.08
    18   6     0.00   0.02   0.00    -0.07   0.03   0.03     0.00  -0.14  -0.10
    19   6     0.05   0.09  -0.01    -0.13  -0.01   0.02     0.04  -0.11  -0.03
    20   6     0.00   0.10  -0.09    -0.15  -0.01   0.01     0.00  -0.08  -0.06
    21   6    -0.07  -0.05  -0.08    -0.11   0.08  -0.01     0.03   0.12  -0.03
    22   6    -0.02   0.02  -0.04    -0.06   0.11  -0.03     0.02   0.13  -0.05
    23   6     0.00   0.01  -0.11    -0.11   0.07   0.02     0.03   0.06  -0.03
    24   6    -0.04  -0.03  -0.13    -0.13   0.05   0.01     0.05   0.09  -0.03
    25   6     0.05   0.11  -0.06     0.07  -0.06  -0.05     0.01  -0.08  -0.01
    26   6     0.02   0.16  -0.02     0.00  -0.02  -0.06    -0.01  -0.07  -0.03
    27   6    -0.01   0.12  -0.06    -0.08  -0.04  -0.05    -0.03  -0.07  -0.01
    28   6     0.06  -0.08   0.12     0.17  -0.01   0.00     0.02   0.06   0.13
    29   6     0.05  -0.12   0.07     0.19  -0.01   0.00     0.07   0.06   0.07
    30   6     0.03  -0.10   0.05     0.17   0.02   0.00     0.08   0.06   0.13
    31   6     0.03  -0.03   0.08     0.11  -0.01  -0.02     0.04   0.04   0.18
    32   6    -0.09  -0.05   0.12    -0.16   0.04   0.00     0.00   0.05   0.13
    33   6    -0.04  -0.01   0.07    -0.11   0.03  -0.02    -0.03   0.05   0.18
    34   6    -0.06  -0.09   0.04    -0.16   0.07   0.00    -0.06   0.08   0.14
    35   6    -0.09  -0.10   0.06    -0.19   0.05  -0.01    -0.05   0.08   0.07
    36   6    -0.02  -0.13  -0.07     0.01   0.04   0.04     0.02   0.14  -0.06
    37   6     0.00  -0.07  -0.08     0.05   0.01   0.04     0.00   0.21  -0.09
    38   6     0.00  -0.04  -0.17     0.00   0.02   0.01     0.05   0.27  -0.11
    39   6    -0.02  -0.07  -0.08    -0.05   0.03   0.03     0.06   0.19  -0.08
    40   6     0.02   0.06   0.09     0.12  -0.06   0.04    -0.16  -0.12   0.09
    41   6     0.00  -0.02   0.14     0.16  -0.05   0.00    -0.09  -0.06   0.09
    42   6     0.00  -0.02   0.09     0.08  -0.06   0.04    -0.08  -0.07   0.09
    43   6     0.00   0.06   0.10    -0.13  -0.02   0.03     0.11  -0.17   0.10
    44   6    -0.01  -0.02   0.10    -0.09  -0.04   0.04     0.05  -0.10   0.09
    45   6    -0.01  -0.01   0.14    -0.16  -0.01  -0.01     0.07  -0.09   0.09
    46   6     0.00   0.04   0.11    -0.16  -0.02  -0.01     0.12  -0.12   0.05
    47   6     0.03   0.03   0.04     0.18  -0.06  -0.02    -0.08   0.00  -0.03
    48   6     0.04  -0.09   0.01     0.20  -0.03   0.00     0.00   0.05  -0.02
    49   6     0.01   0.04   0.11     0.15  -0.07   0.00    -0.15  -0.07   0.04
    50   6     0.04   0.07  -0.09     0.17  -0.07   0.00    -0.05   0.00  -0.04
    51   6     0.03  -0.05  -0.12     0.17  -0.05   0.02    -0.01   0.05  -0.02
    52   6    -0.01   0.08  -0.09    -0.18  -0.02  -0.01     0.05  -0.02  -0.04
    53   6    -0.04  -0.03  -0.12    -0.18   0.01   0.01     0.03   0.04  -0.03
    54   6    -0.06  -0.07   0.01    -0.20   0.03  -0.01     0.02   0.04  -0.02
    55   6    -0.02   0.04   0.04    -0.19   0.00  -0.03     0.07  -0.03  -0.03
    56  15     0.02   0.12  -0.26    -0.01  -0.08   0.01    -0.02  -0.12  -0.08
    57  16     0.00   0.00   0.00     0.00   0.00   0.00     0.01   0.00   0.01
    58   8     0.00   0.00   0.00     0.00   0.00   0.00    -0.02   0.00   0.00
    59   8     0.00   0.00   0.00     0.00   0.00   0.00     0.00   0.00  -0.02
                     19                     20                     21
                      A                      A                      A
 Frequencies --    307.9903               317.5451               324.7215
 Red. masses --     15.5832                18.6087                12.8176
 Frc consts  --      0.8709                 1.1055                 0.7963
 IR Inten    --      0.6713                28.3273                 2.8594
  Atom  AN      X      Y      Z        X      Y      Z        X      Y      Z
     1   6    -0.12   0.01   0.00    -0.01   0.02   0.01    -0.02  -0.11  -0.12
     2   6     0.01  -0.12   0.07     0.01   0.00   0.02    -0.07  -0.04  -0.08
     3   6     0.13  -0.02   0.00     0.01   0.01   0.01     0.00  -0.04  -0.09
     4   6     0.05   0.10  -0.07     0.00   0.02   0.00     0.06  -0.06  -0.09
     5   6     0.09  -0.17  -0.05     0.02  -0.01  -0.01    -0.17   0.04   0.09
     6   6     0.03   0.00   0.04     0.02   0.00   0.00    -0.19   0.03   0.04
     7   6    -0.05  -0.05   0.12     0.01  -0.01  -0.01    -0.15   0.09   0.14
     8   6     0.01  -0.17   0.04     0.01  -0.02  -0.01    -0.10   0.09   0.13
     9   6    -0.07   0.01   0.00    -0.01  -0.01   0.01     0.00   0.02  -0.13
    10   6    -0.10   0.02  -0.10    -0.01  -0.01   0.00    -0.02   0.03  -0.08
    11   6    -0.18   0.03   0.00    -0.02   0.00   0.01    -0.01  -0.05  -0.10
    12   6    -0.10   0.02   0.10    -0.01   0.00   0.02     0.02   0.02  -0.07
    13   6    -0.10   0.06  -0.13    -0.01   0.00  -0.01     0.00   0.05   0.05
    14   6    -0.04   0.04  -0.01     0.00   0.01   0.00    -0.06  -0.02   0.02
    15   6     0.02  -0.10  -0.04     0.01   0.00  -0.01    -0.10  -0.01   0.08
    16   6    -0.08   0.03  -0.16     0.00   0.00  -0.02    -0.03   0.04   0.07
    17   6     0.13   0.14   0.05     0.00   0.01  -0.01     0.17  -0.01   0.10
    18   6     0.06   0.17  -0.03     0.00   0.01  -0.02     0.11   0.05   0.12
    19   6    -0.03   0.07  -0.12    -0.02   0.00  -0.04     0.17   0.05   0.15
    20   6     0.03   0.00  -0.04    -0.01   0.00  -0.01     0.19  -0.03   0.04
    21   6    -0.11  -0.03   0.13    -0.01   0.00   0.01     0.01   0.04   0.05
    22   6    -0.09   0.00   0.16    -0.01   0.00   0.01     0.04   0.02   0.08
    23   6     0.05   0.09   0.04     0.00   0.02   0.00     0.09  -0.04   0.08
    24   6    -0.05  -0.03   0.01     0.00   0.01   0.00     0.05  -0.04   0.02
    25   6     0.01  -0.16  -0.11     0.00  -0.01  -0.03     0.05  -0.06  -0.03
    26   6    -0.04   0.01   0.00     0.00   0.00  -0.02     0.00  -0.03  -0.03
    27   6     0.06   0.15   0.11     0.01   0.01   0.00    -0.07  -0.04  -0.02
    28   6    -0.03   0.07  -0.02    -0.01   0.00   0.00     0.14   0.06   0.04
    29   6    -0.02   0.09   0.01    -0.01   0.01   0.01     0.11  -0.01  -0.03
    30   6    -0.03   0.02  -0.08    -0.01   0.00   0.00     0.10   0.05   0.01
    31   6     0.00  -0.07  -0.08    -0.01  -0.01  -0.01     0.10   0.05   0.04
    32   6    -0.05  -0.07   0.01     0.01  -0.02   0.01    -0.12   0.11   0.04
    33   6     0.02   0.07   0.08     0.01   0.00   0.02    -0.08   0.08   0.04
    34   6    -0.03  -0.02   0.08     0.00   0.00   0.02    -0.08   0.07   0.00
    35   6    -0.04  -0.08  -0.01     0.00  -0.01   0.01    -0.11   0.03  -0.04
    36   6     0.05  -0.01   0.00     0.00   0.01   0.00    -0.01  -0.05  -0.04
    37   6     0.01   0.07  -0.04     0.00   0.01  -0.01     0.01  -0.06   0.02
    38   6     0.03  -0.01   0.00     0.01   0.03   0.00    -0.03  -0.17  -0.01
    39   6    -0.02  -0.08   0.04     0.00   0.00   0.00    -0.02  -0.04   0.01
    40   6    -0.06  -0.03   0.07     0.00  -0.01   0.00    -0.03   0.10   0.08
    41   6    -0.01   0.12  -0.01    -0.02  -0.01   0.00     0.12   0.13   0.05
    42   6     0.00   0.07  -0.02    -0.01  -0.03   0.00     0.04   0.13   0.07
    43   6    -0.05   0.05  -0.07     0.00  -0.01  -0.01     0.06   0.08   0.08
    44   6    -0.02  -0.06   0.01     0.00  -0.03   0.00     0.00   0.15   0.07
    45   6    -0.04  -0.10   0.00     0.01  -0.04   0.00    -0.08   0.16   0.05
    46   6    -0.04  -0.04  -0.01     0.01  -0.02   0.00    -0.03   0.05  -0.01
    47   6    -0.01   0.09   0.03     0.00   0.02   0.01    -0.02  -0.06  -0.09
    48   6    -0.01   0.10   0.04     0.00   0.02   0.01     0.03  -0.07  -0.09
    49   6    -0.02   0.06   0.01    -0.01   0.00   0.00     0.04   0.04  -0.01
    50   6     0.00   0.09   0.06     0.01   0.02   0.01    -0.13  -0.05  -0.06
    51   6    -0.04   0.10   0.05     0.00   0.02   0.01    -0.07  -0.06  -0.06
    52   6    -0.03  -0.08  -0.06    -0.01   0.00   0.00     0.11  -0.09  -0.06
    53   6    -0.06  -0.09  -0.06    -0.01   0.00   0.00     0.05  -0.08  -0.06
    54   6    -0.04  -0.09  -0.04     0.00   0.00   0.00    -0.05  -0.06  -0.09
    55   6    -0.04  -0.08  -0.03     0.00   0.00   0.00     0.00  -0.06  -0.08
    56  15     0.43  -0.06   0.00     0.04   0.02   0.01    -0.02  -0.17  -0.11
    57  16     0.02  -0.01   0.02    -0.29   0.02  -0.28    -0.02   0.00  -0.02
    58   8    -0.05   0.00   0.01     0.62  -0.04  -0.07     0.04   0.00  -0.01
    59   8     0.00   0.00  -0.05    -0.05  -0.02   0.64     0.00   0.00   0.04
                     22                     23                     24
                      A                      A                      A
 Frequencies --    335.8375               339.3263               360.4077
 Red. masses --     12.2879                12.2728                12.0129
 Frc consts  --      0.8166                 0.8326                 0.9194
 IR Inten    --      2.5402                 1.0410                 0.0707
  Atom  AN      X      Y      Z        X      Y      Z        X      Y      Z
     1   6    -0.02  -0.13  -0.04    -0.01  -0.06   0.11     0.04  -0.02   0.00
     2   6     0.00  -0.07   0.07     0.01  -0.01   0.10     0.00  -0.13  -0.18
     3   6    -0.01  -0.03   0.15    -0.01  -0.05   0.14     0.08  -0.01   0.01
     4   6    -0.03  -0.06   0.07    -0.01   0.00   0.10     0.03   0.12   0.18
     5   6     0.08  -0.15  -0.03    -0.02   0.03  -0.12    -0.02  -0.05  -0.04
     6   6     0.05  -0.02   0.04     0.04  -0.02  -0.04    -0.04   0.02   0.02
     7   6    -0.01  -0.02   0.17     0.09   0.02  -0.08    -0.04   0.00  -0.03
     8   6     0.02  -0.06   0.12     0.02   0.04  -0.12     0.00  -0.13  -0.18
     9   6     0.02   0.14  -0.03    -0.02  -0.11   0.15     0.07   0.00  -0.01
    10   6     0.03   0.15  -0.10    -0.08  -0.10   0.09    -0.01  -0.17   0.08
    11   6     0.01   0.06  -0.01    -0.02  -0.12   0.10     0.05  -0.01   0.00
    12   6     0.02   0.14  -0.09     0.05  -0.11   0.09     0.05   0.16  -0.09
    13   6    -0.02   0.00  -0.13    -0.16   0.15  -0.12    -0.02   0.00   0.02
    14   6     0.03  -0.05  -0.02    -0.18   0.06  -0.04    -0.04   0.04  -0.02
    15   6     0.06  -0.17  -0.04    -0.12   0.10  -0.11    -0.02  -0.03  -0.01
    16   6     0.01   0.00  -0.13    -0.07   0.12  -0.11    -0.01  -0.15   0.08
    17   6    -0.12  -0.12  -0.04     0.03   0.02  -0.12     0.00   0.06   0.04
    18   6    -0.04  -0.06   0.11    -0.01   0.04  -0.11     0.04   0.13   0.19
    19   6     0.00  -0.02   0.17    -0.08   0.05  -0.08    -0.03   0.02   0.04
    20   6    -0.05  -0.01   0.03    -0.05  -0.01  -0.05    -0.04   0.00  -0.01
    21   6     0.02  -0.01  -0.13     0.20   0.10  -0.11    -0.02   0.00  -0.02
    22   6    -0.01  -0.01  -0.12     0.11   0.10  -0.11     0.04   0.14  -0.07
    23   6    -0.11  -0.15  -0.05     0.15   0.06  -0.10    -0.01   0.03   0.01
    24   6    -0.04  -0.05  -0.02     0.19   0.01  -0.03    -0.05  -0.03   0.02
    25   6     0.00   0.03   0.27    -0.02  -0.02   0.01     0.05   0.08   0.27
    26   6     0.00   0.02   0.35    -0.01  -0.08   0.07     0.07  -0.01   0.01
    27   6     0.00   0.03   0.27     0.01  -0.03   0.00     0.03  -0.09  -0.25
    28   6    -0.05   0.01  -0.05     0.07   0.13   0.00    -0.02   0.04   0.04
    29   6    -0.06   0.00  -0.06    -0.02   0.04   0.03    -0.03   0.00  -0.01
    30   6    -0.04  -0.01  -0.09    -0.09   0.12  -0.06     0.00   0.01   0.07
    31   6    -0.02   0.00   0.03     0.00   0.13  -0.03     0.05   0.09   0.23
    32   6     0.06   0.00  -0.04    -0.02   0.14   0.00    -0.03  -0.03  -0.04
    33   6     0.02   0.00   0.04     0.04   0.12  -0.03     0.03  -0.10  -0.22
    34   6     0.04  -0.02  -0.09     0.12   0.09  -0.06     0.00  -0.01  -0.07
    35   6     0.06  -0.02  -0.06     0.03   0.04   0.03    -0.03   0.01   0.00
    36   6     0.01   0.06  -0.10    -0.01  -0.04   0.05     0.07  -0.01   0.00
    37   6     0.04   0.13  -0.13     0.04  -0.05   0.02     0.08   0.22  -0.16
    38   6     0.00   0.01  -0.08    -0.01  -0.11   0.02     0.10  -0.02   0.00
    39   6     0.01   0.15  -0.14    -0.05  -0.03   0.02     0.00  -0.23   0.15
    40   6     0.03   0.02   0.04     0.12   0.00   0.00    -0.02   0.02  -0.03
    41   6     0.01   0.09  -0.02     0.12   0.04  -0.02    -0.03   0.04   0.01
    42   6     0.04   0.14  -0.09     0.09   0.02  -0.03     0.07   0.21  -0.14
    43   6    -0.02   0.03   0.03    -0.12   0.04  -0.01    -0.03   0.00   0.03
    44   6     0.01   0.16  -0.10    -0.07   0.05  -0.03     0.00  -0.21   0.13
    45   6     0.02   0.10  -0.02    -0.10   0.07  -0.03    -0.04  -0.03  -0.01
    46   6    -0.02   0.04   0.02    -0.12  -0.01   0.03    -0.05   0.04  -0.03
    47   6     0.02   0.01   0.02     0.05  -0.09   0.08    -0.04   0.00   0.01
    48   6    -0.01   0.00   0.01    -0.04  -0.06   0.08    -0.03   0.01   0.00
    49   6     0.03   0.03   0.02     0.11  -0.04   0.03    -0.06  -0.02   0.02
    50   6     0.05   0.01   0.02    -0.01  -0.07   0.06    -0.04   0.01   0.00
    51   6     0.03  -0.01   0.02    -0.11  -0.05   0.06    -0.03   0.02  -0.01
    52   6    -0.05   0.02   0.01    -0.02  -0.08   0.06    -0.05   0.00   0.00
    53   6    -0.04   0.00   0.02     0.09  -0.08   0.06    -0.04  -0.01   0.00
    54   6     0.02  -0.01   0.01     0.02  -0.08   0.08    -0.04   0.00   0.00
    55   6    -0.01   0.01   0.02    -0.08  -0.08   0.08    -0.05   0.01  -0.01
    56  15    -0.02  -0.12  -0.03    -0.02  -0.12  -0.01     0.02  -0.01   0.00
    57  16    -0.01   0.00  -0.01     0.00   0.00   0.00     0.00   0.00   0.00
    58   8     0.02   0.00   0.00     0.00   0.00   0.00     0.01   0.00   0.00
    59   8     0.00   0.00   0.02     0.00   0.00   0.00     0.00   0.00   0.01
                     25                     26                     27
                      A                      A                      A
 Frequencies --    363.0409               369.9817               375.8610
 Red. masses --     12.0591                12.1133                12.1757
 Frc consts  --      0.9364                 0.9769                 1.0134
 IR Inten    --      0.4050                 0.3966                 1.7724
  Atom  AN      X      Y      Z        X      Y      Z        X      Y      Z
     1   6     0.05   0.34   0.11     0.06  -0.01   0.00     0.00   0.03  -0.03
     2   6     0.03   0.16   0.01     0.04  -0.11  -0.09     0.00  -0.10  -0.17
     3   6     0.03   0.12  -0.25     0.15  -0.03   0.00    -0.01  -0.04  -0.10
     4   6     0.02   0.16   0.01     0.06   0.08   0.07    -0.03  -0.10  -0.17
     5   6     0.01  -0.12  -0.01     0.01  -0.05  -0.04    -0.01  -0.07  -0.04
     6   6     0.01  -0.06   0.01     0.00  -0.02  -0.03    -0.01   0.00   0.04
     7   6    -0.01  -0.06   0.08    -0.05   0.00   0.03    -0.03  -0.03   0.05
     8   6     0.00  -0.01   0.04     0.02  -0.12  -0.11    -0.01  -0.14  -0.16
     9   6    -0.01  -0.04   0.09    -0.13   0.01   0.02    -0.01  -0.07   0.31
    10   6     0.00  -0.10   0.06     0.05   0.22   0.03     0.01   0.09   0.12
    11   6     0.01   0.06   0.05     0.11   0.01   0.01     0.05   0.37   0.06
    12   6    -0.03  -0.09   0.06    -0.01  -0.20  -0.02     0.01   0.15   0.09
    13   6    -0.01   0.03  -0.15     0.09  -0.01   0.08     0.03  -0.07   0.03
    14   6     0.03  -0.01  -0.05     0.02  -0.04   0.01     0.00  -0.02  -0.02
    15   6     0.03  -0.19  -0.03    -0.02   0.13   0.01    -0.03   0.02  -0.02
    16   6     0.00  -0.15  -0.01     0.05   0.25   0.02    -0.01  -0.01   0.04
    17   6    -0.04  -0.11  -0.01     0.02   0.03   0.03    -0.02  -0.07  -0.05
    18   6    -0.01  -0.01   0.04     0.05   0.08   0.08    -0.03  -0.13  -0.16
    19   6    -0.02  -0.06   0.07    -0.05   0.00  -0.02     0.03  -0.04   0.06
    20   6    -0.03  -0.06   0.01     0.01   0.01   0.04     0.00   0.00   0.04
    21   6     0.02   0.02  -0.15     0.09  -0.02  -0.07    -0.06  -0.05   0.02
    22   6    -0.04  -0.14  -0.02    -0.02  -0.25  -0.02     0.00   0.06   0.02
    23   6    -0.09  -0.17  -0.03    -0.05  -0.12  -0.01     0.03   0.03  -0.02
    24   6    -0.03  -0.01  -0.05     0.04   0.03  -0.01    -0.02  -0.03  -0.01
    25   6     0.00   0.05   0.01    -0.07  -0.10  -0.17    -0.01  -0.08  -0.13
    26   6     0.00   0.00  -0.03    -0.13   0.02   0.01     0.00  -0.03   0.07
    27   6     0.01   0.05   0.01    -0.04   0.10   0.14    -0.01  -0.09  -0.18
    28   6     0.06   0.17   0.08    -0.01  -0.06  -0.03     0.02   0.02  -0.04
    29   6     0.00   0.05  -0.03     0.02  -0.02   0.00    -0.01   0.02  -0.01
    30   6    -0.04   0.05  -0.18     0.06  -0.01   0.06    -0.01  -0.02  -0.10
    31   6     0.01   0.10   0.01    -0.05  -0.10  -0.11    -0.03  -0.08  -0.19
    32   6    -0.01   0.18   0.09     0.01   0.06   0.01    -0.01   0.03  -0.04
    33   6     0.02   0.10   0.00    -0.02   0.09   0.07     0.00  -0.10  -0.21
    34   6     0.06   0.03  -0.18     0.07  -0.01  -0.07     0.00  -0.02  -0.09
    35   6     0.01   0.05  -0.03     0.03   0.02   0.01     0.01   0.01   0.00
    36   6     0.02   0.09  -0.17     0.13  -0.03   0.02    -0.01  -0.10   0.16
    37   6    -0.03  -0.10   0.02     0.02   0.24   0.02     0.01   0.02   0.06
    38   6    -0.04  -0.25   0.04    -0.14   0.04  -0.01     0.05   0.22  -0.03
    39   6    -0.01  -0.12   0.03    -0.06  -0.23  -0.01     0.02   0.07   0.04
    40   6    -0.06  -0.07   0.13    -0.10   0.01   0.10    -0.06  -0.05   0.15
    41   6     0.00   0.07   0.06     0.07   0.10   0.03     0.09   0.18   0.01
    42   6    -0.04  -0.11   0.11     0.02   0.23   0.04     0.01   0.04   0.08
    43   6     0.02  -0.08   0.13    -0.09   0.01  -0.07     0.05  -0.06   0.14
    44   6     0.00  -0.12   0.12    -0.05  -0.22  -0.03     0.02   0.09   0.06
    45   6     0.02   0.06   0.07     0.02  -0.07  -0.02    -0.03   0.18   0.01
    46   6     0.04   0.01   0.04    -0.03   0.07  -0.02     0.01   0.02   0.04
    47   6     0.00   0.03  -0.03    -0.06  -0.08  -0.01     0.02   0.04   0.03
    48   6     0.00   0.03  -0.02     0.00  -0.07  -0.02     0.03   0.03   0.03
    49   6    -0.03   0.02   0.04    -0.04  -0.05   0.03     0.01   0.04   0.02
    50   6     0.02   0.02  -0.02     0.00  -0.07  -0.03    -0.02   0.05   0.04
    51   6     0.01   0.04  -0.02     0.04  -0.10  -0.02     0.00   0.03   0.02
    52   6    -0.01   0.02  -0.03     0.03   0.07   0.04     0.03   0.02   0.05
    53   6     0.00   0.04  -0.02     0.07   0.08   0.03    -0.02   0.00   0.04
    54   6     0.01   0.03  -0.02     0.02   0.07   0.03    -0.03   0.01   0.05
    55   6     0.01   0.03  -0.02    -0.03   0.10   0.02     0.01   0.01   0.05
    56  15     0.01   0.02  -0.05    -0.08   0.00   0.00    -0.01  -0.09  -0.01
    57  16     0.00   0.00   0.00     0.00   0.00   0.00     0.00   0.00   0.00
    58   8     0.00   0.00   0.00     0.01   0.00   0.00     0.00   0.00   0.00
    59   8     0.00   0.00   0.00     0.00   0.00   0.01     0.00   0.00   0.00
                     28                     29                     30
                      A                      A                      A
 Frequencies --    382.8514               387.5822               403.6408
 Red. masses --     12.0014                12.0602                12.0787
 Frc consts  --      1.0364                 1.0674                 1.1595
 IR Inten    --      0.4136                 0.1830                 0.0630
  Atom  AN      X      Y      Z        X      Y      Z        X      Y      Z
     1   6     0.09  -0.02   0.00    -0.15   0.02   0.00     0.19  -0.03   0.00
     2   6     0.07  -0.07  -0.03    -0.03  -0.04   0.19     0.20   0.14   0.20
     3   6     0.15  -0.02   0.01     0.10  -0.02   0.00     0.10  -0.02   0.00
     4   6     0.09   0.06   0.06    -0.01   0.05  -0.18     0.15  -0.19  -0.19
     5   6     0.00  -0.01   0.04     0.06  -0.06   0.02     0.07   0.02   0.05
     6   6     0.01  -0.01  -0.04     0.02  -0.03  -0.08     0.09  -0.06  -0.04
     7   6     0.01  -0.02  -0.01    -0.05  -0.01   0.09     0.11   0.04   0.05
     8   6     0.05  -0.08  -0.04    -0.03   0.00   0.26     0.16   0.11   0.14
     9   6    -0.18   0.03  -0.03    -0.06   0.01   0.00    -0.07   0.01   0.00
    10   6    -0.11  -0.13   0.19     0.00   0.12  -0.09    -0.11  -0.08   0.08
    11   6     0.02  -0.03  -0.01    -0.11   0.01   0.00    -0.02   0.01   0.00
    12   6    -0.06   0.14  -0.21    -0.04  -0.12   0.09    -0.07   0.11  -0.08
    13   6     0.00  -0.06   0.09     0.02   0.04  -0.02    -0.06   0.02  -0.01
    14   6    -0.05   0.08  -0.05     0.02   0.04  -0.02    -0.06  -0.04   0.02
    15   6    -0.08   0.03   0.06     0.05   0.01   0.02    -0.05  -0.03   0.03
    16   6    -0.09  -0.14   0.21     0.01   0.12  -0.07    -0.08   0.00   0.03
    17   6     0.00   0.02  -0.03     0.07   0.04  -0.02     0.06  -0.04  -0.05
    18   6     0.07   0.07   0.06    -0.02   0.02  -0.26     0.12  -0.15  -0.14
    19   6     0.01   0.02   0.00    -0.05   0.03  -0.10     0.10  -0.07  -0.04
    20   6     0.01   0.01   0.03     0.02   0.02   0.07     0.11   0.03   0.04
    21   6     0.02   0.06  -0.09     0.01  -0.04   0.02    -0.06   0.00   0.00
    22   6    -0.04   0.15  -0.22    -0.03  -0.11   0.07    -0.07   0.02  -0.03
    23   6    -0.09  -0.01  -0.05     0.04  -0.01  -0.02    -0.03   0.04  -0.03
    24   6    -0.07  -0.06   0.05     0.01  -0.05   0.02    -0.03   0.06  -0.02
    25   6    -0.05  -0.06  -0.02    -0.09   0.00   0.25     0.07   0.01   0.01
    26   6    -0.11   0.02   0.00    -0.14   0.02   0.00     0.06  -0.01   0.01
    27   6    -0.03   0.08   0.05    -0.07   0.03  -0.25     0.06  -0.03  -0.01
    28   6     0.00  -0.01   0.02    -0.11  -0.08   0.03     0.04   0.06   0.00
    29   6    -0.02  -0.01  -0.06    -0.04  -0.02  -0.04    -0.01  -0.03  -0.10
    30   6     0.00  -0.03  -0.01     0.02  -0.02   0.14     0.01   0.03  -0.05
    31   6    -0.04  -0.05  -0.01    -0.07  -0.03   0.22     0.08   0.09   0.08
    32   6     0.00   0.00  -0.02    -0.08   0.11  -0.03     0.02  -0.08  -0.01
    33   6    -0.02   0.07   0.05    -0.05   0.05  -0.22     0.05  -0.11  -0.09
    34   6     0.00   0.03   0.03     0.03   0.01  -0.13     0.00  -0.03   0.05
    35   6    -0.02   0.01   0.06    -0.03   0.03   0.04     0.00   0.03   0.10
    36   6     0.18  -0.02  -0.01     0.12  -0.02   0.00    -0.12   0.02   0.00
    37   6     0.05  -0.09   0.17     0.10  -0.01  -0.01    -0.13   0.14  -0.04
    38   6    -0.03  -0.01   0.00     0.13  -0.02   0.00    -0.17   0.03   0.00
    39   6     0.08   0.07  -0.18     0.10  -0.03   0.02    -0.17  -0.09   0.04
    40   6    -0.03  -0.03   0.07     0.05   0.02  -0.04    -0.05   0.07   0.01
    41   6     0.08   0.05   0.04    -0.01  -0.07   0.02    -0.06   0.06   0.00
    42   6     0.02  -0.10   0.18     0.09   0.02  -0.04    -0.11   0.09   0.00
    43   6    -0.02   0.04  -0.09     0.04  -0.03   0.03    -0.07  -0.05  -0.01
    44   6     0.06   0.08  -0.19     0.08  -0.05   0.03    -0.14  -0.06   0.00
    45   6     0.07  -0.08  -0.04     0.01   0.06  -0.02    -0.08  -0.04   0.00
    46   6     0.03  -0.10   0.06     0.04  -0.03   0.04    -0.08   0.03  -0.01
    47   6     0.09   0.09  -0.14     0.05   0.01  -0.11    -0.07  -0.07  -0.07
    48   6    -0.03   0.07  -0.13    -0.05   0.02  -0.12    -0.08  -0.09  -0.11
    49   6     0.05   0.08  -0.06     0.05   0.02  -0.03    -0.07   0.00   0.00
    50   6     0.03   0.06  -0.12     0.07  -0.01  -0.14     0.08  -0.11  -0.05
    51   6    -0.08   0.11  -0.12     0.01   0.03  -0.11    -0.03  -0.11  -0.03
    52   6     0.00  -0.07   0.11     0.06  -0.02   0.14     0.12   0.08   0.06
    53   6    -0.12  -0.08   0.12    -0.01  -0.04   0.11     0.02   0.12   0.03
    54   6    -0.05  -0.06   0.12    -0.06  -0.01   0.11    -0.05   0.12   0.11
    55   6     0.06  -0.11   0.13     0.04  -0.03   0.11    -0.06   0.10   0.07
    56  15     0.00   0.01   0.00    -0.05   0.01   0.00     0.06  -0.01   0.00
    57  16     0.00   0.00   0.00     0.00   0.00   0.00     0.00   0.00   0.00
    58   8     0.00   0.00   0.00     0.00   0.00   0.00     0.00   0.00   0.00
    59   8     0.00   0.00   0.00     0.00   0.00   0.00     0.00   0.00   0.00
                     31                     32                     33
                      A                      A                      A
 Frequencies --    419.1866               428.5970               441.3677
 Red. masses --     12.5779                12.2250                12.6899
 Frc consts  --      1.3022                 1.3231                 1.4565
 IR Inten    --      0.3252                 0.3292                 0.0992
  Atom  AN      X      Y      Z        X      Y      Z        X      Y      Z
     1   6     0.02   0.08   0.06     0.14  -0.02   0.00    -0.01  -0.01  -0.06
     2   6     0.02   0.12   0.21    -0.02   0.09  -0.12     0.03   0.03   0.00
     3   6     0.00   0.06   0.18    -0.15   0.02  -0.01     0.00   0.03   0.12
     4   6     0.01   0.12   0.22    -0.05  -0.08   0.11    -0.02   0.04   0.00
     5   6     0.02  -0.03  -0.01    -0.10  -0.08  -0.04    -0.01  -0.01   0.03
     6   6     0.01  -0.04  -0.05    -0.03  -0.12  -0.02     0.04  -0.03   0.00
     7   6    -0.02  -0.01   0.04     0.04  -0.03   0.07     0.08  -0.05  -0.01
     8   6     0.00   0.07   0.17    -0.02   0.08  -0.03     0.03   0.00   0.01
     9   6     0.02   0.11  -0.09    -0.02   0.00   0.00     0.01   0.08  -0.06
    10   6     0.04   0.22  -0.10     0.14   0.12   0.05    -0.02   0.03  -0.05
    11   6     0.03   0.12   0.02     0.24  -0.04   0.00     0.00   0.04  -0.06
    12   6     0.04   0.22  -0.10     0.10  -0.17  -0.04     0.03   0.02  -0.04
    13   6    -0.01   0.01  -0.03     0.09   0.04  -0.08    -0.11  -0.04   0.07
    14   6     0.00  -0.06   0.03     0.02  -0.07  -0.06    -0.11   0.12  -0.02
    15   6     0.02   0.00  -0.01    -0.03  -0.08  -0.03    -0.07  -0.03   0.03
    16   6     0.03   0.22  -0.14     0.09   0.02   0.05    -0.10  -0.21   0.11
    17   6    -0.03  -0.02   0.00    -0.07   0.10   0.04     0.01  -0.02   0.03
    18   6     0.02   0.06   0.18    -0.04  -0.08   0.02    -0.03   0.02   0.01
    19   6     0.02  -0.01   0.04     0.05   0.01  -0.07    -0.09  -0.02  -0.01
    20   6    -0.02  -0.02  -0.04     0.01   0.12   0.02    -0.05  -0.03  -0.01
    21   6     0.02   0.01  -0.03     0.07  -0.07   0.08     0.09  -0.07   0.07
    22   6     0.05   0.22  -0.14     0.08  -0.07  -0.04     0.03  -0.23   0.11
    23   6    -0.02   0.01  -0.01     0.00   0.08   0.03     0.06  -0.05   0.03
    24   6    -0.02  -0.06   0.04     0.05   0.07   0.05     0.14   0.07  -0.02
    25   6    -0.02  -0.06  -0.18    -0.10  -0.02   0.12     0.01   0.02   0.05
    26   6     0.01   0.04  -0.09    -0.15   0.02   0.00     0.00   0.03   0.10
    27   6     0.00  -0.07  -0.19    -0.09   0.05  -0.11     0.00   0.03   0.05
    28   6    -0.07  -0.04  -0.04    -0.07   0.21   0.07     0.01  -0.06   0.00
    29   6    -0.04   0.03   0.05    -0.08   0.10  -0.07    -0.06  -0.04  -0.02
    30   6    -0.03  -0.01   0.01    -0.03   0.08  -0.14    -0.08  -0.04   0.05
    31   6    -0.06  -0.10  -0.17    -0.09   0.06   0.05    -0.01   0.00   0.05
    32   6     0.05  -0.07  -0.04    -0.13  -0.18  -0.08    -0.02  -0.04   0.00
    33   6     0.03  -0.12  -0.17    -0.10  -0.02  -0.04     0.01   0.01   0.05
    34   6     0.02  -0.02   0.01    -0.05  -0.07   0.14     0.06  -0.05   0.04
    35   6     0.04   0.01   0.05    -0.11  -0.08   0.07     0.05  -0.05  -0.02
    36   6     0.01   0.03   0.10    -0.05   0.01   0.00     0.00  -0.01   0.21
    37   6    -0.03  -0.11   0.13     0.04  -0.12   0.00     0.05   0.01   0.08
    38   6    -0.02  -0.16   0.10     0.13  -0.02   0.00     0.03   0.17  -0.04
    39   6     0.00  -0.11   0.13     0.08   0.11   0.00    -0.04   0.02   0.09
    40   6    -0.04   0.00  -0.02     0.05  -0.06   0.16     0.08  -0.06   0.01
    41   6    -0.05  -0.03  -0.02     0.02   0.17   0.06     0.09  -0.05   0.01
    42   6    -0.06  -0.12   0.07     0.04  -0.04   0.03     0.02  -0.20   0.12
    43   6     0.04  -0.01  -0.02     0.07   0.04  -0.15    -0.09  -0.03   0.02
    44   6     0.02  -0.13   0.07     0.05   0.02  -0.03    -0.08  -0.16   0.12
    45   6     0.04  -0.05  -0.02    -0.04  -0.16  -0.06    -0.10  -0.02   0.00
    46   6     0.04   0.03  -0.04     0.01  -0.02  -0.10    -0.11   0.13  -0.09
    47   6    -0.10   0.01   0.01    -0.04  -0.07  -0.01     0.20   0.11  -0.11
    48   6    -0.09   0.02   0.01    -0.11  -0.02  -0.04    -0.03   0.10  -0.08
    49   6    -0.03   0.04  -0.04     0.02   0.02   0.10     0.15   0.08  -0.09
    50   6    -0.05   0.01   0.02    -0.02  -0.08  -0.05     0.05   0.06  -0.06
    51   6    -0.04   0.01   0.02    -0.01  -0.04  -0.03    -0.16   0.17  -0.07
    52   6     0.04   0.00   0.02     0.01   0.09   0.04    -0.03   0.07  -0.06
    53   6     0.03   0.00   0.02     0.01   0.05   0.02     0.21   0.11  -0.07
    54   6     0.08  -0.01   0.01    -0.10   0.06   0.03     0.07   0.08  -0.08
    55   6     0.09  -0.02   0.01    -0.03   0.09   0.01    -0.14   0.15  -0.11
    56  15    -0.02  -0.14  -0.10     0.11  -0.01   0.00    -0.02  -0.09  -0.17
    57  16     0.00   0.00   0.00     0.00   0.00   0.00     0.00   0.00   0.00
    58   8     0.00   0.00   0.00     0.00   0.00   0.00     0.00   0.00   0.00
    59   8     0.00   0.00   0.00     0.00   0.00   0.00     0.00   0.00   0.00
                     34                     35                     36
                      A                      A                      A
 Frequencies --    452.9440               460.2055               487.7047
 Red. masses --     12.0220                12.1731                13.4147
 Frc consts  --      1.4532                 1.5190                 1.8799
 IR Inten    --      1.1390                 1.9958                 3.3569
  Atom  AN      X      Y      Z        X      Y      Z        X      Y      Z
     1   6    -0.01   0.01   0.06    -0.02   0.00   0.00    -0.03  -0.05  -0.02
     2   6    -0.03   0.03   0.06    -0.05   0.02  -0.06    -0.05  -0.06  -0.05
     3   6     0.00   0.04   0.08    -0.13   0.02   0.00    -0.01  -0.05  -0.16
     4   6     0.03   0.03   0.07    -0.06  -0.01   0.06     0.01  -0.03  -0.01
     5   6    -0.10  -0.05  -0.03    -0.04  -0.01   0.01    -0.04  -0.08   0.00
     6   6    -0.14   0.09   0.13     0.02   0.00   0.14    -0.01  -0.06   0.01
     7   6    -0.09  -0.01  -0.04     0.02  -0.04   0.16    -0.02  -0.03   0.19
     8   6    -0.07  -0.09  -0.15    -0.04   0.01   0.00    -0.03   0.06   0.21
     9   6     0.01   0.11  -0.09    -0.19   0.02   0.00    -0.01  -0.12   0.15
    10   6     0.00   0.03   0.00    -0.14  -0.07   0.12    -0.05   0.00   0.02
    11   6    -0.01  -0.05   0.03    -0.07   0.01   0.00    -0.01   0.03   0.01
    12   6     0.00   0.03  -0.01    -0.10   0.11  -0.12     0.05   0.01   0.04
    13   6     0.02  -0.01  -0.10     0.05   0.03  -0.15    -0.04   0.08  -0.07
    14   6    -0.02   0.01  -0.06     0.04   0.07  -0.13    -0.08   0.08  -0.08
    15   6    -0.06  -0.12  -0.04    -0.06   0.02  -0.01    -0.09   0.04  -0.01
    16   6    -0.03  -0.08  -0.01    -0.07   0.04   0.02    -0.03   0.16  -0.07
    17   6     0.08  -0.08  -0.04    -0.03   0.03  -0.01     0.02  -0.16  -0.02
    18   6     0.04  -0.11  -0.16    -0.03   0.01   0.02     0.03   0.05   0.21
    19   6     0.08  -0.04  -0.04     0.03   0.04  -0.16    -0.01  -0.04   0.23
    20   6     0.16   0.03   0.12     0.02  -0.01  -0.15     0.01  -0.09   0.03
    21   6    -0.01  -0.01  -0.09     0.03  -0.05   0.16     0.05   0.07  -0.10
    22   6     0.00  -0.08  -0.01    -0.07   0.01  -0.03     0.09   0.16  -0.06
    23   6     0.03  -0.13  -0.04    -0.06   0.02   0.01     0.12  -0.06  -0.02
    24   6     0.03  -0.01  -0.06     0.01  -0.08   0.13     0.12   0.01  -0.10
    25   6     0.06   0.02   0.03    -0.05  -0.04   0.09    -0.05  -0.06  -0.07
    26   6     0.00   0.08   0.00    -0.12   0.01   0.00    -0.01  -0.06  -0.05
    27   6    -0.06   0.04   0.02    -0.02   0.04  -0.09     0.01  -0.07  -0.07
    28   6     0.09  -0.07  -0.03    -0.04  -0.05  -0.02    -0.05  -0.08   0.00
    29   6     0.16   0.02   0.12     0.08  -0.01  -0.10     0.01  -0.01   0.02
    30   6     0.08  -0.04  -0.02     0.09  -0.01  -0.13     0.02  -0.01   0.07
    31   6     0.05  -0.08  -0.10    -0.03  -0.08  -0.01    -0.05  -0.09  -0.04
    32   6    -0.11  -0.05  -0.04    -0.01   0.06   0.03     0.01  -0.11  -0.01
    33   6    -0.08  -0.05  -0.10     0.00   0.08   0.01    -0.01  -0.12  -0.05
    34   6    -0.09  -0.02  -0.01     0.09  -0.02   0.12    -0.07   0.00   0.10
    35   6    -0.14   0.06   0.12     0.09  -0.02   0.09    -0.05   0.02   0.05
    36   6     0.01   0.08  -0.06    -0.16   0.02   0.00     0.02   0.00  -0.23
    37   6     0.02   0.02  -0.02    -0.06   0.08  -0.12     0.00  -0.02  -0.13
    38   6    -0.02  -0.13   0.05    -0.02   0.01   0.00     0.01   0.07  -0.09
    39   6    -0.01   0.01  -0.01    -0.08  -0.06   0.12     0.00  -0.02  -0.14
    40   6     0.00   0.00  -0.11     0.02  -0.06   0.13     0.10  -0.02   0.06
    41   6     0.03  -0.12  -0.05    -0.06  -0.03   0.00    -0.02  -0.07   0.02
    42   6     0.02  -0.03  -0.05    -0.05   0.01  -0.06     0.00  -0.11   0.00
    43   6     0.00   0.00  -0.11     0.04   0.05  -0.12    -0.12   0.03   0.04
    44   6    -0.03  -0.03  -0.05    -0.05   0.01   0.06    -0.04  -0.10  -0.02
    45   6    -0.06  -0.08  -0.05    -0.04   0.04   0.00     0.01  -0.06   0.01
    46   6    -0.03   0.02  -0.06     0.04   0.05  -0.10    -0.09   0.15   0.01
    47   6     0.07   0.10   0.09     0.20   0.02   0.01     0.14   0.05  -0.04
    48   6     0.22   0.07   0.16     0.24   0.00   0.03     0.00   0.02  -0.03
    49   6     0.04   0.00  -0.05     0.01  -0.07   0.11     0.11   0.06   0.02
    50   6    -0.17   0.15   0.14     0.16   0.00   0.00     0.04   0.02  -0.07
    51   6    -0.02   0.10   0.07     0.17  -0.02   0.00    -0.09   0.07  -0.08
    52   6     0.22   0.09   0.15     0.14  -0.05  -0.01     0.03   0.05  -0.05
    53   6     0.07   0.08   0.07     0.17  -0.04   0.00     0.16   0.05  -0.09
    54   6    -0.18   0.13   0.15     0.24  -0.08  -0.03     0.00   0.03  -0.02
    55   6    -0.02   0.11   0.09     0.18  -0.09  -0.01    -0.09   0.11  -0.04
    56  15     0.00  -0.01   0.03    -0.09   0.02   0.00     0.04   0.14   0.23
    57  16     0.00   0.00   0.00     0.00   0.00   0.00     0.00   0.00   0.00
    58   8     0.00   0.00   0.00     0.00   0.00   0.00     0.00   0.00   0.00
    59   8     0.00   0.00   0.00     0.00   0.00   0.00     0.00   0.00  -0.01
                     37                     38                     39
                      A                      A                      A
 Frequencies --    488.9424               492.5609               508.7693
 Red. masses --     12.4267                12.2898                12.0533
 Frc consts  --      1.7503                 1.7568                 1.8382
 IR Inten    --      0.3574                10.0696                 5.6148
  Atom  AN      X      Y      Z        X      Y      Z        X      Y      Z
     1   6     0.16  -0.03   0.00    -0.02  -0.12  -0.02    -0.02  -0.09  -0.01
     2   6     0.10   0.11   0.09    -0.03  -0.06  -0.02    -0.02   0.04   0.07
     3   6     0.02  -0.01  -0.02     0.00  -0.09  -0.02    -0.01   0.04   0.13
     4   6     0.07  -0.15  -0.10     0.02  -0.05  -0.01     0.02   0.02   0.06
     5   6    -0.10  -0.23  -0.06    -0.06   0.25   0.13    -0.04   0.07   0.00
     6   6    -0.08  -0.09   0.05    -0.03   0.08   0.02     0.01   0.00   0.01
     7   6     0.04  -0.04   0.13     0.02   0.04  -0.13    -0.03  -0.04   0.00
     8   6     0.05  -0.01   0.01    -0.01   0.15   0.13    -0.04  -0.03  -0.09
     9   6    -0.06  -0.01   0.02     0.00   0.05   0.00     0.03   0.06  -0.14
    10   6     0.01   0.10   0.04     0.01   0.07  -0.01    -0.02   0.00  -0.04
    11   6     0.09  -0.02   0.00     0.01   0.02   0.01    -0.04  -0.19  -0.04
    12   6    -0.01  -0.10  -0.04     0.02   0.05  -0.01     0.03   0.00  -0.02
    13   6     0.05   0.01  -0.08     0.00   0.01  -0.11     0.00  -0.08   0.14
    14   6    -0.10  -0.08  -0.10     0.02  -0.09  -0.01     0.00   0.09   0.00
    15   6    -0.16  -0.18  -0.04    -0.03  -0.08   0.02    -0.04   0.28   0.03
    16   6    -0.02   0.07   0.01    -0.02  -0.02   0.00    -0.02   0.06   0.04
    17   6    -0.01   0.21   0.06     0.12   0.21   0.12     0.07   0.06   0.01
    18   6     0.07   0.01   0.05     0.06   0.14   0.12     0.03  -0.03  -0.08
    19   6     0.05   0.01  -0.07    -0.01   0.04  -0.12     0.02  -0.04   0.00
    20   6    -0.04   0.09  -0.04     0.05   0.06   0.03     0.01   0.01   0.02
    21   6     0.06  -0.01   0.05     0.01   0.01  -0.10    -0.03  -0.06   0.10
    22   6    -0.01  -0.02  -0.04     0.02  -0.02  -0.01     0.04   0.05   0.06
    23   6    -0.06   0.22   0.03     0.01  -0.07   0.02     0.12   0.21   0.03
    24   6    -0.04   0.11   0.07    -0.05  -0.08  -0.01     0.02   0.07  -0.01
    25   6     0.06  -0.02  -0.02     0.00  -0.01   0.03    -0.03   0.04   0.10
    26   6     0.03  -0.01   0.00    -0.01  -0.01   0.12     0.02   0.00   0.08
    27   6     0.06  -0.02   0.02    -0.02   0.00   0.04     0.04   0.01   0.08
    28   6     0.03  -0.07  -0.02     0.05   0.15   0.07    -0.06  -0.06  -0.07
    29   6     0.13   0.04   0.12     0.04   0.05  -0.03    -0.06  -0.05  -0.13
    30   6     0.15  -0.06   0.12    -0.02   0.05  -0.27    -0.06  -0.02  -0.14
    31   6     0.06  -0.09  -0.02     0.00   0.03  -0.08    -0.07  -0.08  -0.18
    32   6     0.05   0.03   0.01     0.00   0.12   0.03     0.04  -0.04  -0.04
    33   6     0.09   0.03   0.00     0.00   0.02  -0.07     0.05  -0.11  -0.18
    34   6     0.15   0.01  -0.10     0.03   0.03  -0.24     0.05  -0.03  -0.16
    35   6     0.10  -0.08  -0.11    -0.02   0.05  -0.04     0.04  -0.04  -0.11
    36   6    -0.06   0.01  -0.04     0.00  -0.08   0.00     0.01   0.15  -0.24
    37   6     0.00   0.02  -0.09    -0.03   0.05  -0.09    -0.01   0.03  -0.06
    38   6     0.02   0.01  -0.01     0.05   0.33  -0.13    -0.03  -0.22   0.02
    39   6    -0.01  -0.02   0.04     0.04   0.00  -0.08     0.01   0.03  -0.05
    40   6     0.09   0.03  -0.06     0.00  -0.03  -0.01    -0.09  -0.14   0.25
    41   6    -0.02   0.03  -0.01    -0.11  -0.13   0.01     0.03   0.13   0.02
    42   6     0.00  -0.04  -0.07    -0.10  -0.25   0.08    -0.04  -0.07   0.09
    43   6     0.05  -0.06   0.08     0.00  -0.03   0.01     0.04  -0.13   0.22
    44   6     0.00   0.00   0.07     0.02  -0.26   0.06     0.01  -0.07   0.10
    45   6    -0.02  -0.03   0.01     0.07  -0.11   0.01     0.01   0.06   0.03
    46   6    -0.01  -0.15   0.04     0.04  -0.05   0.05     0.00  -0.06   0.08
    47   6    -0.01   0.11   0.02     0.01  -0.01   0.04     0.11   0.01  -0.01
    48   6     0.03   0.04   0.03     0.05  -0.03   0.04     0.09   0.00   0.00
    49   6     0.08   0.17  -0.04    -0.05  -0.04   0.05    -0.01  -0.04   0.09
    50   6    -0.17   0.13   0.05    -0.02   0.02   0.02     0.05   0.00  -0.02
    51   6    -0.18   0.10  -0.05     0.01  -0.04   0.01     0.05   0.00  -0.01
    52   6    -0.19  -0.05  -0.06     0.02   0.01   0.03    -0.04   0.01  -0.02
    53   6    -0.16  -0.02   0.02    -0.04  -0.04   0.02    -0.04   0.02  -0.01
    54   6     0.01  -0.04  -0.03    -0.06  -0.01   0.04    -0.09   0.03   0.00
    55   6    -0.08  -0.08  -0.03     0.00   0.00   0.05    -0.10   0.03  -0.01
    56  15    -0.14   0.05   0.03    -0.01  -0.09   0.08     0.01   0.05   0.01
    57  16     0.00   0.00   0.00     0.00   0.00   0.00     0.00   0.00   0.00
    58   8     0.00   0.00   0.00     0.00   0.00   0.00     0.00   0.00   0.00
    59   8     0.00   0.00   0.00     0.00   0.00   0.00     0.00   0.00   0.00
                     40                     41                     42
                      A                      A                      A
 Frequencies --    514.7438               522.3083               524.0305
 Red. masses --     12.8579                12.0848                12.0806
 Frc consts  --      2.0073                 1.9424                 1.9546
 IR Inten    --      2.6287                 2.3098                 2.5000
  Atom  AN      X      Y      Z        X      Y      Z        X      Y      Z
     1   6     0.01   0.04  -0.05     0.02  -0.05  -0.01     0.00   0.02   0.00
     2   6    -0.03   0.02  -0.06     0.04  -0.09   0.06     0.03   0.03   0.07
     3   6     0.03   0.05  -0.08     0.17  -0.03   0.07     0.04  -0.01  -0.04
     4   6     0.05   0.02  -0.07     0.05   0.02  -0.03     0.04   0.01  -0.09
     5   6    -0.03   0.07   0.03     0.02   0.11   0.09    -0.01  -0.02  -0.05
     6   6    -0.08   0.11   0.14    -0.05   0.13   0.04    -0.03  -0.02   0.02
     7   6    -0.14   0.04   0.13    -0.07   0.07  -0.12     0.02   0.01  -0.01
     8   6    -0.06   0.04   0.08     0.02  -0.05   0.01     0.02  -0.02  -0.09
     9   6    -0.04  -0.13   0.16    -0.15   0.04   0.01    -0.04   0.00  -0.03
    10   6    -0.05  -0.10   0.00    -0.03   0.03   0.09    -0.09  -0.11   0.04
    11   6     0.00   0.01  -0.04     0.02   0.08   0.01    -0.10  -0.08  -0.01
    12   6     0.01  -0.11  -0.01    -0.03   0.07  -0.10    -0.06   0.06  -0.04
    13   6    -0.09   0.11  -0.16     0.05   0.03  -0.12     0.08  -0.08   0.04
    14   6     0.02   0.14  -0.03     0.05  -0.11  -0.01     0.05  -0.15   0.06
    15   6     0.04   0.04  -0.01     0.00  -0.14   0.02     0.00   0.08  -0.02
    16   6    -0.02   0.04  -0.12    -0.02   0.00   0.03     0.01   0.17  -0.09
    17   6     0.04   0.02   0.01    -0.07  -0.10  -0.08     0.07  -0.01   0.04
    18   6     0.07   0.02   0.08     0.01  -0.03  -0.01     0.04   0.09   0.09
    19   6     0.12  -0.01   0.17    -0.06  -0.05   0.11    -0.06  -0.01  -0.01
    20   6     0.08   0.06   0.13    -0.11  -0.06  -0.07    -0.01  -0.07  -0.02
    21   6     0.14   0.07  -0.13     0.07  -0.10   0.21     0.02   0.09  -0.08
    22   6     0.04   0.03  -0.12    -0.01  -0.07   0.03    -0.05  -0.08   0.06
    23   6    -0.01   0.08  -0.02     0.04   0.20   0.00    -0.01  -0.13   0.00
    24   6     0.05   0.17  -0.03     0.11   0.13   0.03     0.05   0.04  -0.07
    25   6    -0.05   0.01   0.05    -0.06  -0.06   0.04     0.03   0.02   0.36
    26   6    -0.03  -0.06   0.16    -0.14   0.04  -0.08     0.01  -0.02   0.08
    27   6     0.04   0.02   0.04    -0.04   0.07  -0.14     0.03  -0.04  -0.24
    28   6    -0.05  -0.14  -0.06     0.04   0.15   0.12    -0.07  -0.05  -0.14
    29   6    -0.01  -0.06  -0.06     0.07   0.08   0.04     0.03   0.05  -0.10
    30   6    -0.06   0.03  -0.02     0.04   0.04  -0.17     0.13  -0.05  -0.07
    31   6    -0.06   0.00  -0.01    -0.03  -0.01   0.00     0.02  -0.10  -0.02
    32   6     0.00  -0.19  -0.10    -0.04  -0.07  -0.04     0.00   0.04   0.10
    33   6     0.05   0.00  -0.01    -0.02   0.05  -0.02     0.04   0.02   0.01
    34   6     0.08   0.00   0.03     0.10  -0.07   0.12     0.03   0.03   0.09
    35   6     0.00  -0.09  -0.07     0.07  -0.16  -0.04    -0.01   0.04   0.11
    36   6     0.02  -0.04   0.18     0.20   0.03  -0.10     0.02  -0.05   0.07
    37   6    -0.01  -0.01   0.14     0.05  -0.01   0.10    -0.02  -0.22   0.15
    38   6     0.01   0.07   0.03    -0.03  -0.10   0.03     0.04   0.09  -0.03
    39   6     0.02  -0.02   0.11     0.06   0.04  -0.15     0.04   0.17  -0.13
    40   6    -0.11   0.05  -0.05    -0.06   0.09  -0.17    -0.03   0.02   0.02
    41   6    -0.03  -0.19  -0.03    -0.05  -0.22   0.02     0.03   0.26  -0.07
    42   6    -0.03   0.03   0.06     0.03   0.06   0.03    -0.02  -0.03   0.02
    43   6     0.11   0.00   0.00    -0.06  -0.08   0.18    -0.10  -0.01   0.00
    44   6     0.04   0.01   0.05     0.02   0.02  -0.03    -0.03  -0.06  -0.01
    45   6    -0.03  -0.13  -0.04    -0.01   0.13   0.01    -0.01  -0.14   0.05
    46   6     0.00  -0.12  -0.04    -0.05   0.07   0.05    -0.04  -0.02   0.05
    47   6     0.05  -0.05  -0.03    -0.05  -0.04   0.01    -0.17  -0.01   0.04
    48   6     0.14   0.02   0.03     0.03   0.01   0.02     0.08   0.01   0.03
    49   6    -0.06  -0.15  -0.05    -0.09  -0.11  -0.04     0.01   0.13  -0.05
    50   6     0.05  -0.05   0.04    -0.03   0.01   0.02    -0.15   0.01   0.14
    51   6     0.15  -0.02   0.08     0.03  -0.03   0.02     0.07  -0.09   0.12
    52   6    -0.08  -0.03   0.03    -0.10   0.03  -0.09    -0.05   0.00  -0.09
    53   6    -0.15   0.03   0.06     0.09   0.04  -0.06     0.09   0.04  -0.09
    54   6    -0.12   0.06   0.02     0.05  -0.03  -0.04     0.08  -0.01  -0.02
    55   6    -0.07  -0.02  -0.04    -0.10   0.08  -0.03    -0.09   0.04  -0.02
    56  15     0.01   0.08  -0.20    -0.01  -0.03   0.06     0.00   0.04  -0.05
    57  16     0.00   0.00   0.00     0.00   0.00   0.00     0.00   0.00   0.00
    58   8     0.00   0.00   0.00     0.00   0.00   0.00     0.00   0.00   0.00
    59   8     0.00   0.00   0.00     0.00   0.00   0.00     0.00   0.00   0.00
                     43                     44                     45
                      A                      A                      A
 Frequencies --    527.9599               530.6926               533.2451
 Red. masses --     12.6651                12.1317                12.0663
 Frc consts  --      2.0800                 2.0131                 2.0215
 IR Inten    --      0.3841                 0.3127                 1.4713
  Atom  AN      X      Y      Z        X      Y      Z        X      Y      Z
     1   6     0.00   0.03  -0.01    -0.03  -0.03  -0.04    -0.10   0.03   0.01
     2   6     0.01   0.05  -0.02    -0.01  -0.03   0.02     0.02   0.03   0.22
     3   6     0.05   0.01  -0.03     0.02   0.01  -0.09     0.06  -0.02   0.02
     4   6     0.02   0.09  -0.02     0.00  -0.03  -0.06     0.01  -0.03  -0.21
     5   6    -0.13   0.02   0.00     0.13   0.02   0.01     0.00   0.10   0.07
     6   6    -0.05  -0.10  -0.01     0.02   0.04  -0.20     0.01   0.02  -0.08
     7   6     0.10  -0.01  -0.06    -0.09   0.02  -0.15     0.01  -0.06  -0.20
     8   6     0.01   0.11  -0.01    -0.01  -0.03   0.10    -0.01  -0.07  -0.01
     9   6    -0.04  -0.02  -0.08    -0.03  -0.12   0.12    -0.02   0.03  -0.03
    10   6     0.01  -0.07   0.02    -0.02  -0.08  -0.03     0.01   0.14  -0.04
    11   6    -0.01  -0.22  -0.04    -0.02  -0.03  -0.03    -0.08   0.04   0.01
    12   6    -0.01  -0.11  -0.01    -0.02  -0.10  -0.03    -0.03  -0.08   0.06
    13   6     0.15   0.02  -0.08    -0.06  -0.07   0.13     0.05  -0.12   0.11
    14   6     0.04  -0.12  -0.06     0.05  -0.09   0.19     0.00  -0.08  -0.02
    15   6    -0.06  -0.10  -0.02     0.16   0.03   0.02    -0.06   0.05   0.04
    16   6     0.05   0.05   0.02     0.03   0.04  -0.12    -0.04  -0.02   0.10
    17   6     0.07  -0.13  -0.11    -0.12   0.00  -0.03     0.00  -0.10  -0.05
    18   6     0.01   0.07  -0.11     0.00  -0.01   0.08     0.00   0.06  -0.03
    19   6    -0.13   0.01   0.08     0.10   0.01  -0.04     0.00   0.05   0.24
    20   6    -0.04  -0.16   0.01     0.00   0.03  -0.13     0.00  -0.01   0.14
    21   6    -0.13  -0.04   0.07     0.08  -0.05   0.10     0.09   0.13  -0.16
    22   6     0.00   0.14  -0.04    -0.02   0.05  -0.15    -0.02  -0.01  -0.04
    23   6     0.08   0.08  -0.04    -0.15   0.07  -0.01    -0.02  -0.07  -0.04
    24   6    -0.05  -0.09   0.00    -0.05  -0.04   0.18     0.06   0.11  -0.06
    25   6    -0.05  -0.05   0.04     0.00   0.04   0.10     0.02   0.02   0.04
    26   6    -0.07  -0.03   0.16    -0.02  -0.06   0.21     0.01   0.02  -0.07
    27   6    -0.02   0.03   0.22     0.01   0.03   0.08     0.01  -0.03  -0.11
    28   6    -0.08   0.07   0.04     0.17   0.01   0.02     0.03   0.13   0.06
    29   6     0.07   0.16   0.04     0.06  -0.04   0.15     0.02   0.01  -0.04
    30   6     0.14   0.01  -0.02    -0.07  -0.01  -0.02     0.02  -0.02  -0.19
    31   6    -0.05  -0.09  -0.01     0.02   0.02  -0.14     0.02  -0.01  -0.03
    32   6     0.10  -0.10  -0.12    -0.15  -0.01  -0.02     0.04  -0.14  -0.06
    33   6    -0.04  -0.11  -0.01    -0.01   0.03  -0.10     0.02   0.02   0.09
    34   6    -0.15  -0.01   0.03     0.06  -0.03   0.06     0.01   0.03   0.19
    35   6     0.03   0.07  -0.09    -0.05  -0.04   0.13     0.04  -0.03  -0.01
    36   6     0.04  -0.08   0.17     0.01   0.07  -0.16    -0.03  -0.01   0.02
    37   6     0.04   0.03   0.00     0.03   0.09  -0.08     0.04   0.11  -0.18
    38   6     0.03   0.13  -0.05     0.04   0.01  -0.05     0.13  -0.04   0.02
    39   6    -0.01  -0.14   0.08     0.00   0.01   0.02     0.00  -0.13   0.18
    40   6     0.09  -0.02   0.00    -0.08  -0.02  -0.01    -0.01  -0.16   0.12
    41   6    -0.05   0.04   0.02     0.17   0.02   0.01    -0.06   0.08   0.03
    42   6     0.02  -0.09   0.01     0.01  -0.11   0.14     0.01  -0.04  -0.08
    43   6    -0.09   0.00   0.10     0.09   0.03  -0.05     0.02   0.16  -0.13
    44   6     0.00  -0.06   0.01    -0.03  -0.05   0.15     0.04   0.09   0.01
    45   6     0.07   0.27  -0.04    -0.18   0.05  -0.02    -0.02  -0.10  -0.04
    46   6    -0.02   0.21   0.00    -0.05   0.08  -0.19    -0.02   0.02  -0.09
    47   6    -0.07  -0.02   0.01    -0.06   0.01  -0.01     0.07   0.08   0.08
    48   6    -0.01   0.04   0.01    -0.03   0.00   0.02     0.06  -0.04   0.05
    49   6     0.02   0.05   0.05     0.06   0.05  -0.14    -0.07  -0.04   0.15
    50   6    -0.10  -0.02   0.03    -0.15   0.06   0.01    -0.03   0.12  -0.04
    51   6    -0.01   0.00   0.01    -0.09   0.04   0.01    -0.07   0.01  -0.10
    52   6     0.10  -0.07   0.10     0.11  -0.03   0.04    -0.15  -0.09   0.02
    53   6    -0.03  -0.02   0.08     0.07   0.01   0.06    -0.11   0.00   0.07
    54   6    -0.01   0.04  -0.01     0.05   0.00   0.00     0.06   0.00  -0.05
    55   6     0.10  -0.04   0.01     0.07  -0.04  -0.04     0.02  -0.08  -0.06
    56  15     0.02   0.12  -0.14     0.00   0.08  -0.01    -0.05  -0.03   0.02
    57  16     0.00   0.00   0.00     0.00   0.00   0.00     0.00   0.00   0.00
    58   8     0.00   0.00   0.00     0.00   0.00   0.00     0.00   0.00   0.00
    59   8     0.00   0.00   0.00     0.00   0.00   0.00     0.00   0.00   0.00
                     46                     47                     48
                      A                      A                      A
 Frequencies --    541.0614               545.7396               551.9220
 Red. masses --     12.0314                12.4206                12.0105
 Frc consts  --      2.0752                 2.1795                 2.1556
 IR Inten    --      2.2492                 2.4512                 0.9202
  Atom  AN      X      Y      Z        X      Y      Z        X      Y      Z
     1   6    -0.06   0.05   0.03    -0.06  -0.31  -0.24     0.01   0.00   0.00
     2   6    -0.05  -0.07   0.03    -0.01   0.00  -0.03     0.01   0.20   0.21
     3   6    -0.01   0.00  -0.05    -0.01   0.04   0.37    -0.06   0.01   0.00
     4   6    -0.03   0.08  -0.02     0.00   0.01  -0.04    -0.04  -0.19  -0.21
     5   6     0.07  -0.05  -0.02    -0.06  -0.06  -0.08    -0.06  -0.05  -0.12
     6   6     0.04  -0.01  -0.14    -0.01  -0.09  -0.01    -0.03  -0.14  -0.12
     7   6    -0.06  -0.02   0.00     0.05   0.02   0.08     0.00  -0.01  -0.07
     8   6    -0.04  -0.03   0.14     0.00   0.08  -0.02    -0.03   0.11   0.00
     9   6    -0.05   0.03  -0.03    -0.03  -0.18   0.24     0.06  -0.01   0.00
    10   6    -0.10  -0.27   0.21     0.00  -0.03   0.02    -0.01  -0.19   0.04
    11   6    -0.03  -0.02   0.01     0.04   0.27  -0.08    -0.04   0.01   0.00
    12   6     0.00   0.29  -0.20    -0.01   0.04  -0.03     0.05   0.19  -0.04
    13   6     0.09   0.09  -0.04     0.06  -0.08   0.07     0.02  -0.01   0.01
    14   6     0.06   0.00  -0.07     0.04  -0.03   0.00     0.03   0.13   0.00
    15   6     0.03   0.04   0.00     0.00   0.06  -0.03     0.08   0.08  -0.07
    16   6     0.03   0.07   0.04     0.02  -0.05   0.02     0.03  -0.12  -0.04
    17   6     0.07   0.05   0.05     0.08  -0.03  -0.03    -0.05   0.07   0.13
    18   6    -0.02   0.02  -0.12     0.02   0.09  -0.05    -0.06  -0.10   0.00
    19   6    -0.03   0.03  -0.01    -0.05   0.05   0.04     0.00   0.01   0.07
    20   6     0.04   0.02   0.15     0.02  -0.07   0.05     0.01   0.15   0.12
    21   6     0.09  -0.09   0.02    -0.06  -0.04   0.01     0.02   0.01  -0.01
    22   6     0.02  -0.08  -0.04    -0.03  -0.08   0.01     0.07   0.10   0.04
    23   6     0.02  -0.06   0.01     0.00  -0.03  -0.02     0.05  -0.11   0.07
    24   6     0.07   0.00   0.06    -0.04  -0.03   0.01     0.00  -0.13   0.00
    25   6     0.00   0.00  -0.16    -0.02  -0.02  -0.03    -0.06  -0.06  -0.02
    26   6     0.03   0.01   0.00     0.01  -0.07  -0.03    -0.06   0.01   0.00
    27   6    -0.01   0.01   0.16     0.03  -0.05  -0.01    -0.04   0.08   0.01
    28   6    -0.02   0.00  -0.03    -0.01   0.14   0.11    -0.04   0.01   0.06
    29   6     0.01   0.01   0.11     0.03   0.11   0.00     0.05   0.11   0.09
    30   6     0.02   0.05   0.13     0.05  -0.01  -0.11     0.04  -0.02   0.04
    31   6     0.00   0.04  -0.07    -0.01  -0.02   0.01    -0.07  -0.11  -0.05
    32   6    -0.03  -0.03   0.00     0.04   0.12   0.13    -0.04   0.01  -0.06
    33   6    -0.02  -0.02   0.07     0.01  -0.03   0.05    -0.03   0.13   0.04
    34   6     0.02  -0.06  -0.10    -0.05   0.01  -0.13     0.05   0.01  -0.04
    35   6     0.01  -0.05  -0.12    -0.01   0.13  -0.01     0.02  -0.12  -0.08
    36   6     0.00  -0.02   0.01     0.01   0.15  -0.08     0.04  -0.01   0.00
    37   6     0.05  -0.14  -0.05     0.02   0.01   0.00     0.06   0.09   0.02
    38   6     0.15   0.00   0.00    -0.01  -0.20   0.06    -0.01   0.00   0.00
    39   6     0.09   0.11   0.05     0.00   0.06   0.03     0.03  -0.10  -0.02
    40   6     0.04  -0.04   0.01     0.07   0.06  -0.06    -0.04  -0.04   0.05
    41   6    -0.07   0.08  -0.01    -0.06  -0.10   0.04     0.08  -0.02   0.05
    42   6     0.04   0.00  -0.13     0.01  -0.02   0.01     0.07   0.12   0.03
    43   6     0.07   0.00   0.02    -0.02   0.09  -0.10    -0.02   0.05  -0.06
    44   6     0.04   0.00   0.11    -0.01  -0.02   0.05     0.04  -0.14  -0.03
    45   6    -0.08  -0.04   0.00     0.00  -0.16   0.05     0.08  -0.02  -0.05
    46   6    -0.06  -0.04  -0.09     0.00  -0.04  -0.02     0.01   0.13   0.00
    47   6    -0.15   0.01   0.17    -0.04  -0.05  -0.06    -0.03  -0.11  -0.09
    48   6    -0.09  -0.13   0.08    -0.01   0.09  -0.04     0.06   0.16   0.01
    49   6    -0.06   0.04   0.10     0.00   0.01   0.01    -0.04  -0.13   0.00
    50   6     0.01   0.09  -0.11    -0.04  -0.08   0.03    -0.12  -0.12   0.05
    51   6     0.09  -0.11  -0.12     0.01   0.04   0.06     0.05   0.11   0.11
    52   6    -0.03  -0.06   0.09     0.00  -0.11   0.06    -0.09   0.15  -0.06
    53   6     0.11   0.07   0.10     0.01   0.06   0.09     0.01  -0.12  -0.12
    54   6    -0.06   0.12  -0.06     0.03   0.12  -0.06     0.01  -0.18  -0.01
    55   6    -0.16   0.06  -0.15    -0.02  -0.05  -0.11     0.00   0.12   0.09
    56  15    -0.03  -0.02   0.01     0.02   0.13  -0.08    -0.02   0.00   0.00
    57  16     0.00   0.00   0.00     0.00   0.00   0.00     0.00   0.00   0.00
    58   8     0.00   0.00   0.00     0.00   0.00   0.00     0.00   0.00   0.00
    59   8     0.00   0.00   0.00     0.00   0.00   0.00     0.00   0.00   0.00
                     49                     50                     51
                      A                      A                      A
 Frequencies --    564.9666               583.4003               586.0812
 Red. masses --     12.1281                12.1046                12.1307
 Frc consts  --      2.2808                 2.4274                 2.4550
 IR Inten    --     14.6359                 9.4956                27.1349
  Atom  AN      X      Y      Z        X      Y      Z        X      Y      Z
     1   6     0.08  -0.01   0.00    -0.03   0.13   0.12     0.14   0.03   0.06
     2   6     0.08   0.14   0.29    -0.02  -0.03   0.05     0.01   0.02  -0.03
     3   6     0.06  -0.01   0.00    -0.01  -0.05  -0.13    -0.02  -0.02  -0.06
     4   6     0.04  -0.16  -0.28     0.01   0.00   0.05     0.00  -0.04   0.06
     5   6    -0.04  -0.02  -0.01     0.02   0.04   0.01     0.03   0.03   0.02
     6   6    -0.08   0.11   0.07    -0.01  -0.01  -0.05    -0.02   0.05  -0.06
     7   6    -0.11   0.00  -0.02    -0.02   0.00  -0.12    -0.11   0.01  -0.01
     8   6    -0.02  -0.10  -0.08    -0.02  -0.01   0.02    -0.01   0.02   0.11
     9   6     0.03  -0.01   0.01     0.00   0.00  -0.04     0.00   0.02  -0.03
    10   6     0.10   0.12   0.00     0.00   0.06  -0.09     0.03  -0.05   0.12
    11   6     0.13  -0.02   0.00    -0.06   0.00   0.04     0.16  -0.05   0.03
    12   6     0.06  -0.15  -0.01    -0.02   0.02   0.00     0.05   0.08  -0.13
    13   6    -0.01   0.09  -0.05    -0.01  -0.12   0.07    -0.05   0.05  -0.06
    14   6    -0.05   0.17  -0.13    -0.01  -0.09   0.09    -0.01  -0.02   0.06
    15   6    -0.05   0.01  -0.01     0.03  -0.04  -0.01     0.04  -0.01  -0.01
    16   6     0.02  -0.11   0.12    -0.01   0.04  -0.10     0.05   0.13  -0.08
    17   6    -0.03   0.04   0.02     0.00   0.07   0.03     0.02   0.02   0.00
    18   6     0.02   0.11   0.09     0.03   0.00   0.09    -0.01  -0.05  -0.13
    19   6    -0.10   0.03  -0.01     0.09  -0.02  -0.13    -0.06   0.03  -0.04
    20   6    -0.11  -0.09  -0.08     0.04   0.01  -0.08    -0.01  -0.01   0.08
    21   6    -0.03  -0.08   0.05     0.02  -0.04  -0.02    -0.07  -0.09   0.06
    22   6     0.05   0.11  -0.14     0.00   0.10  -0.12     0.03  -0.07   0.00
    23   6    -0.06  -0.01   0.01    -0.06  -0.03  -0.01     0.02  -0.04   0.00
    24   6    -0.11  -0.17   0.14    -0.01  -0.06   0.08    -0.01  -0.05   0.01
    25   6    -0.03   0.04   0.00    -0.01  -0.08  -0.06    -0.04   0.07   0.24
    26   6    -0.03   0.00   0.01     0.02  -0.03  -0.02    -0.04   0.01  -0.02
    27   6    -0.04  -0.03   0.01     0.03  -0.04   0.10    -0.05  -0.09  -0.23
    28   6     0.01  -0.07  -0.08    -0.09   0.12   0.14     0.05  -0.07  -0.03
    29   6    -0.06  -0.10  -0.03     0.01   0.11  -0.07     0.00  -0.03   0.12
    30   6    -0.09   0.06   0.05     0.09  -0.08  -0.09    -0.10   0.02  -0.03
    31   6    -0.02   0.11   0.01    -0.02  -0.12   0.11    -0.08  -0.04  -0.16
    32   6     0.03   0.07   0.09     0.05   0.00   0.06     0.13   0.08   0.12
    33   6    -0.05  -0.11  -0.01     0.03  -0.12   0.00    -0.06  -0.05   0.20
    34   6    -0.11  -0.03  -0.06    -0.01  -0.03  -0.06    -0.15  -0.02  -0.03
    35   6    -0.03   0.13   0.04     0.02   0.06   0.02     0.04   0.09  -0.13
    36   6     0.02   0.00   0.00    -0.02  -0.12   0.10    -0.05  -0.04   0.03
    37   6     0.00  -0.13   0.10     0.02  -0.11   0.04     0.00   0.20  -0.09
    38   6     0.00   0.01  -0.01     0.00   0.02  -0.03    -0.01   0.00  -0.01
    39   6     0.04   0.12  -0.10    -0.01   0.06  -0.03    -0.08  -0.19   0.09
    40   6    -0.07  -0.03   0.01     0.03  -0.04   0.05    -0.10  -0.03   0.05
    41   6     0.04   0.00  -0.05    -0.02  -0.05   0.08     0.14  -0.09  -0.01
    42   6     0.03   0.11  -0.06     0.11   0.26  -0.13    -0.01  -0.06   0.13
    43   6    -0.06   0.04   0.00     0.02  -0.08   0.08    -0.07   0.06  -0.03
    44   6    -0.01  -0.10   0.06    -0.03   0.15  -0.01     0.00   0.22  -0.15
    45   6     0.03  -0.01   0.06    -0.10  -0.04   0.04     0.12  -0.01   0.07
    46   6    -0.01   0.12  -0.04    -0.06  -0.19   0.03     0.06  -0.11   0.15
    47   6     0.04   0.00   0.10     0.23  -0.03  -0.12     0.09  -0.01  -0.02
    48   6     0.08  -0.09   0.10     0.05   0.14  -0.06    -0.02   0.01   0.04
    49   6    -0.05  -0.12   0.03    -0.06  -0.21   0.13     0.07  -0.06  -0.11
    50   6    -0.01   0.08  -0.03    -0.04  -0.07   0.02    -0.05   0.02   0.00
    51   6     0.07  -0.05  -0.07    -0.17   0.17   0.05    -0.10   0.07  -0.01
    52   6    -0.02  -0.08   0.03     0.07  -0.05   0.02    -0.09  -0.07   0.02
    53   6     0.10   0.04   0.08     0.20   0.10   0.03     0.03   0.04   0.06
    54   6     0.11   0.07  -0.10    -0.01   0.11   0.00     0.03   0.09  -0.10
    55   6     0.03  -0.01  -0.11    -0.21   0.04  -0.09    -0.08   0.00  -0.10
    56  15     0.08   0.00   0.00    -0.02   0.06  -0.03     0.08   0.00  -0.01
    57  16     0.00   0.00   0.00     0.00   0.00   0.00     0.00   0.00   0.00
    58   8     0.00   0.00   0.00     0.00   0.00   0.00     0.00   0.00   0.00
    59   8     0.00   0.00   0.00     0.00   0.00   0.00     0.00   0.00   0.00
                     52                     53                     54
                      A                      A                      A
 Frequencies --    587.4220               591.4538               594.3852
 Red. masses --     12.0862                12.1155                12.0121
 Frc consts  --      2.4572                 2.4971                 2.5004
 IR Inten    --      5.6712                 0.5550                 2.7402
  Atom  AN      X      Y      Z        X      Y      Z        X      Y      Z
     1   6     0.02   0.06   0.04    -0.01   0.07   0.14     0.04   0.02   0.00
     2   6     0.01   0.03   0.09     0.03  -0.04   0.04     0.00  -0.01   0.01
     3   6    -0.01  -0.07  -0.01     0.00  -0.06  -0.11     0.02   0.01  -0.03
     4   6    -0.01   0.02   0.09    -0.04  -0.03  -0.01     0.03   0.01  -0.04
     5   6     0.01  -0.09  -0.12     0.03  -0.05  -0.07     0.02  -0.25  -0.19
     6   6     0.00  -0.08  -0.10     0.02   0.05   0.19    -0.02  -0.02  -0.08
     7   6     0.01   0.00   0.03     0.04   0.08   0.21    -0.11   0.03   0.25
     8   6     0.00   0.09   0.11     0.05  -0.07  -0.20    -0.02  -0.01   0.09
     9   6     0.00  -0.02   0.03     0.02   0.12  -0.08    -0.03   0.01  -0.03
    10   6     0.00   0.01  -0.04    -0.03   0.01   0.07     0.02   0.02   0.06
    11   6     0.03   0.14   0.01    -0.04  -0.15   0.11     0.07  -0.05  -0.01
    12   6     0.01   0.02  -0.05     0.03  -0.02   0.07     0.00  -0.02  -0.07
    13   6    -0.13  -0.09   0.10    -0.05  -0.11   0.06     0.03  -0.14   0.19
    14   6    -0.04   0.11   0.05    -0.03  -0.06   0.06     0.01   0.06  -0.04
    15   6     0.06   0.16  -0.06    -0.05   0.08  -0.04     0.01   0.30  -0.04
    16   6    -0.04  -0.10  -0.07    -0.03   0.10  -0.07     0.02   0.00   0.08
    17   6    -0.04  -0.10  -0.13    -0.02   0.04   0.00     0.07   0.11   0.11
    18   6     0.02   0.08   0.10    -0.06  -0.03  -0.18     0.02   0.03   0.02
    19   6    -0.02   0.01   0.05    -0.03   0.08   0.11    -0.06  -0.03  -0.22
    20   6    -0.02  -0.08  -0.10    -0.02   0.06   0.17    -0.01  -0.04  -0.04
    21   6     0.08  -0.14   0.13     0.05  -0.06  -0.02     0.01   0.13  -0.12
    22   6     0.01  -0.11  -0.06     0.06   0.10  -0.09    -0.02  -0.05   0.01
    23   6     0.00   0.19  -0.06     0.04  -0.03  -0.02    -0.06  -0.15   0.04
    24   6     0.07   0.09   0.05     0.01  -0.08   0.08    -0.02   0.01  -0.02
    25   6     0.05   0.00   0.01     0.05   0.01  -0.04     0.00   0.06   0.02
    26   6     0.00   0.02  -0.13     0.02   0.09  -0.07     0.01  -0.01   0.04
    27   6    -0.06   0.01  -0.02    -0.04   0.02   0.02     0.01  -0.03   0.02
    28   6     0.04  -0.04  -0.04     0.03   0.03   0.08     0.09   0.16   0.13
    29   6     0.01  -0.11  -0.18    -0.02  -0.01  -0.09    -0.02  -0.04   0.03
    30   6    -0.01  -0.05  -0.08     0.01  -0.07  -0.13    -0.12   0.01  -0.24
    31   6     0.09   0.06   0.17     0.04  -0.03   0.07    -0.02   0.05  -0.09
    32   6    -0.04   0.00  -0.02    -0.03  -0.03   0.02     0.05  -0.11  -0.11
    33   6    -0.08   0.09   0.17    -0.04  -0.04   0.04     0.01  -0.03  -0.01
    34   6    -0.01  -0.05  -0.10    -0.04  -0.05  -0.04    -0.05   0.05   0.21
    35   6    -0.03  -0.10  -0.19     0.00  -0.01  -0.05     0.01   0.03   0.03
    36   6    -0.02  -0.12   0.04     0.00  -0.02  -0.11    -0.02  -0.01   0.05
    37   6    -0.04  -0.07  -0.06    -0.03   0.01  -0.04     0.01  -0.02  -0.02
    38   6     0.02   0.11  -0.08     0.03   0.07  -0.04     0.05   0.01   0.00
    39   6     0.01  -0.11  -0.05     0.05   0.03  -0.03    -0.01   0.01   0.05
    40   6     0.02   0.00   0.02    -0.02   0.20  -0.12     0.08   0.11  -0.15
    41   6    -0.06   0.09  -0.02    -0.03  -0.09   0.05    -0.08  -0.26   0.02
    42   6    -0.04  -0.04  -0.06    -0.06  -0.06   0.13     0.02   0.00  -0.05
    43   6    -0.03   0.03   0.00     0.11   0.11  -0.04    -0.04  -0.14   0.14
    44   6     0.03  -0.03  -0.08     0.04  -0.07   0.16    -0.01   0.04  -0.02
    45   6     0.10   0.05  -0.01    -0.04  -0.01   0.03     0.00   0.20  -0.03
    46   6     0.05   0.05   0.03     0.00   0.09  -0.14    -0.01   0.01   0.03
    47   6    -0.06  -0.01  -0.01    -0.04  -0.02  -0.16    -0.03   0.00   0.06
    48   6     0.26   0.03   0.04    -0.06   0.09  -0.15     0.05  -0.02   0.07
    49   6    -0.02   0.06   0.01     0.02   0.10  -0.12     0.01  -0.01   0.02
    50   6    -0.20   0.02   0.11     0.10  -0.13   0.10    -0.06   0.04  -0.03
    51   6     0.04   0.01   0.10     0.01   0.00   0.15     0.01   0.01  -0.04
    52   6     0.18  -0.05   0.11    -0.13  -0.09   0.09     0.01   0.02  -0.04
    53   6    -0.04   0.02   0.10     0.02   0.00   0.15    -0.03  -0.01  -0.05
    54   6    -0.23   0.11   0.02     0.09   0.05  -0.13     0.01  -0.03   0.03
    55   6     0.06  -0.02  -0.02     0.02  -0.02  -0.15     0.01   0.00   0.06
    56  15     0.00  -0.04   0.06    -0.01  -0.06   0.05     0.02  -0.02  -0.01
    57  16     0.00   0.00   0.00     0.00   0.00   0.00     0.00   0.00   0.00
    58   8     0.00   0.00   0.00     0.00   0.00   0.00     0.00   0.00   0.00
    59   8     0.00   0.00   0.00     0.00   0.00   0.00     0.00   0.00   0.00
                     55                     56                     57
                      A                      A                      A
 Frequencies --    602.6595               610.3070               610.7670
 Red. masses --     12.1277                12.0627                12.0074
 Frc consts  --      2.5952                 2.6472                 2.6391
 IR Inten    --      2.7461                 1.1506                 5.2830
  Atom  AN      X      Y      Z        X      Y      Z        X      Y      Z
     1   6     0.01   0.01  -0.09     0.03   0.08   0.03    -0.03   0.04   0.02
     2   6     0.03   0.05   0.04    -0.03   0.04  -0.05     0.01  -0.10  -0.02
     3   6     0.02   0.07   0.12    -0.07   0.06  -0.11     0.24  -0.02  -0.04
     4   6    -0.02   0.06   0.03     0.01  -0.03  -0.02     0.07   0.08   0.00
     5   6     0.07   0.00   0.09     0.05  -0.15  -0.07    -0.16   0.02   0.00
     6   6    -0.02   0.12   0.09    -0.01   0.05  -0.04    -0.08  -0.10   0.03
     7   6    -0.04  -0.03   0.02    -0.11  -0.01   0.11     0.06  -0.01   0.06
     8   6     0.01  -0.14  -0.07    -0.05  -0.08   0.01     0.00   0.08   0.08
     9   6    -0.03  -0.17   0.11    -0.01   0.03  -0.09     0.14  -0.01  -0.03
    10   6    -0.04  -0.06  -0.01     0.00  -0.05   0.04     0.05   0.03  -0.08
    11   6     0.03   0.08  -0.08    -0.01  -0.12  -0.01    -0.04  -0.03   0.00
    12   6     0.03  -0.08  -0.03    -0.02   0.01   0.00     0.01  -0.04   0.09
    13   6    -0.02  -0.04   0.08     0.08  -0.08   0.13     0.05   0.02  -0.03
    14   6    -0.02  -0.20   0.09     0.04  -0.11   0.02     0.00   0.14  -0.15
    15   6    -0.04  -0.05   0.06     0.02   0.10   0.01    -0.07   0.16   0.00
    16   6     0.00   0.22  -0.08     0.06   0.11   0.03     0.01  -0.03   0.06
    17   6    -0.05   0.06   0.12    -0.01  -0.18  -0.11    -0.18  -0.08  -0.07
    18   6    -0.05  -0.13  -0.09     0.02  -0.06   0.03     0.02  -0.13  -0.06
    19   6     0.01  -0.04  -0.03     0.07  -0.01   0.24     0.15  -0.03   0.05
    20   6     0.04   0.11   0.09     0.06  -0.02   0.01     0.01   0.12  -0.06
    21   6     0.02  -0.01   0.05    -0.13  -0.09   0.15    -0.05  -0.07   0.12
    22   6     0.07   0.20  -0.09    -0.02   0.06   0.07    -0.01   0.08  -0.02
    23   6     0.01  -0.11   0.08     0.10   0.24   0.00    -0.10   0.00  -0.01
    24   6    -0.05  -0.21   0.09    -0.03   0.04  -0.08    -0.09  -0.13   0.12
    25   6     0.00  -0.03  -0.01    -0.02   0.03   0.06     0.02   0.05   0.00
    26   6    -0.01  -0.08  -0.08    -0.01  -0.01   0.04     0.10  -0.02   0.01
    27   6    -0.01  -0.03   0.01     0.03   0.04   0.03     0.04  -0.04   0.03
    28   6     0.01   0.01  -0.05     0.02   0.13   0.06    -0.09  -0.02  -0.02
    29   6    -0.03  -0.09  -0.18    -0.04   0.02   0.05    -0.05   0.00  -0.09
    30   6     0.03   0.01  -0.09    -0.05   0.03  -0.09    -0.03   0.01  -0.08
    31   6     0.06   0.12   0.18    -0.03   0.04  -0.04    -0.02  -0.01  -0.04
    32   6     0.01  -0.01  -0.07     0.00   0.16   0.12    -0.05   0.15   0.09
    33   6    -0.04   0.11   0.17     0.05   0.05  -0.04     0.03   0.03   0.01
    34   6    -0.05   0.03  -0.03     0.12  -0.01  -0.24     0.04  -0.01  -0.03
    35   6     0.00  -0.08  -0.17     0.03  -0.02   0.03    -0.01   0.02   0.12
    36   6     0.01   0.06   0.05    -0.07  -0.01   0.12     0.23  -0.05   0.06
    37   6    -0.01   0.01   0.01    -0.01  -0.06   0.07     0.09   0.13  -0.01
    38   6     0.00  -0.04   0.04    -0.02   0.08   0.00     0.01   0.02   0.00
    39   6     0.01  -0.02   0.04    -0.04   0.08  -0.02     0.02  -0.14   0.03
    40   6     0.02  -0.01  -0.04     0.06   0.02  -0.08     0.10   0.00  -0.02
    41   6    -0.08   0.03  -0.05    -0.01  -0.16  -0.02    -0.13  -0.04   0.01
    42   6    -0.04  -0.10  -0.04     0.04   0.07  -0.08     0.00  -0.18   0.06
    43   6    -0.02  -0.05   0.00    -0.09   0.15  -0.21     0.03   0.04  -0.08
    44   6     0.01  -0.07  -0.05    -0.06  -0.12  -0.01     0.01   0.17  -0.10
    45   6     0.08   0.05  -0.06     0.02  -0.26   0.02    -0.13  -0.06  -0.01
    46   6     0.00   0.06   0.03    -0.02   0.05   0.02    -0.08  -0.13  -0.02
    47   6     0.13   0.13   0.06     0.14   0.04   0.08    -0.17  -0.02   0.06
    48   6     0.05  -0.13   0.00    -0.06  -0.06   0.06     0.05   0.00   0.03
    49   6     0.01   0.06   0.03     0.05  -0.07   0.04     0.00   0.11   0.06
    50   6    -0.01   0.16   0.00     0.03   0.08  -0.07    -0.11   0.02   0.01
    51   6    -0.11  -0.07  -0.09    -0.09   0.02  -0.11     0.14  -0.06  -0.01
    52   6     0.04   0.15  -0.01     0.06   0.05  -0.04    -0.08   0.05  -0.06
    53   6     0.10  -0.10  -0.10    -0.10  -0.02  -0.07     0.14   0.02  -0.04
    54   6    -0.08  -0.11  -0.01     0.01  -0.06   0.05     0.07  -0.05   0.02
    55   6    -0.09   0.17   0.05     0.05   0.00   0.08    -0.21   0.09  -0.01
    56  15     0.01   0.06  -0.06    -0.01  -0.04  -0.04     0.01  -0.01  -0.01
    57  16     0.00   0.00   0.00     0.00   0.00   0.00     0.00   0.00   0.00
    58   8     0.00   0.00   0.00     0.00   0.00   0.00     0.00   0.00   0.00
    59   8     0.00   0.00   0.00     0.00   0.00   0.00     0.00   0.00   0.00
                     58                     59                     60
                      A                      A                      A
 Frequencies --    615.9861               619.8079               620.7142
 Red. masses --     12.0045                12.0030                12.1065
 Frc consts  --      2.6837                 2.7168                 2.7482
 IR Inten    --      5.9650                 3.9325                 1.4107
  Atom  AN      X      Y      Z        X      Y      Z        X      Y      Z
     1   6    -0.13   0.04   0.01     0.02  -0.01   0.00    -0.02   0.02  -0.07
     2   6    -0.04   0.08   0.15     0.03   0.06   0.12     0.07  -0.01  -0.04
     3   6    -0.09   0.02  -0.02     0.07  -0.01   0.01     0.01   0.02  -0.02
     4   6    -0.04  -0.06  -0.13     0.02  -0.06  -0.11    -0.07   0.02  -0.07
     5   6    -0.03  -0.01   0.00    -0.09   0.09   0.05     0.12  -0.02   0.01
     6   6    -0.02   0.04   0.11    -0.08   0.09   0.22     0.20  -0.04  -0.02
     7   6     0.00  -0.01   0.03    -0.04   0.00   0.11     0.11  -0.03   0.07
     8   6    -0.06  -0.13  -0.22    -0.02  -0.03  -0.11     0.11   0.03   0.11
     9   6    -0.09   0.01  -0.02     0.24  -0.04   0.01     0.02   0.02   0.03
    10   6    -0.02   0.05  -0.06     0.02  -0.15   0.01    -0.09  -0.04   0.01
    11   6    -0.15   0.03   0.00    -0.01   0.02   0.00    -0.04  -0.11  -0.06
    12   6    -0.06  -0.02   0.04     0.05   0.15  -0.01     0.07  -0.09   0.06
    13   6     0.08  -0.04   0.02     0.09  -0.01  -0.01    -0.05  -0.03   0.05
    14   6     0.11   0.02  -0.04    -0.01  -0.08  -0.06    -0.16   0.00  -0.05
    15   6     0.03   0.01   0.02    -0.10   0.05  -0.01    -0.16   0.04   0.00
    16   6    -0.01  -0.08   0.05     0.08   0.18  -0.08    -0.12  -0.02   0.08
    17   6    -0.01  -0.03  -0.03    -0.10  -0.05  -0.04    -0.16   0.00  -0.01
    18   6     0.01   0.10   0.22     0.00   0.03   0.09    -0.11   0.07   0.14
    19   6     0.06  -0.01   0.00    -0.02   0.01  -0.13    -0.08   0.01   0.06
    20   6     0.03  -0.03  -0.12    -0.07  -0.07  -0.21    -0.17   0.02  -0.08
    21   6     0.04   0.01   0.01     0.09   0.00   0.00     0.07  -0.05   0.06
    22   6    -0.02   0.10  -0.05     0.00  -0.19   0.06     0.11  -0.03   0.05
    23   6     0.01   0.03  -0.02    -0.14  -0.03   0.00     0.11  -0.02   0.00
    24   6     0.05  -0.04   0.03    -0.01   0.09   0.07     0.14  -0.07   0.01
    25   6    -0.06  -0.03   0.03     0.07   0.09   0.01     0.09   0.02   0.05
    26   6    -0.11   0.00  -0.01     0.22  -0.04  -0.01     0.02   0.04   0.12
    27   6    -0.02   0.04  -0.02     0.04  -0.11  -0.01    -0.07   0.02  -0.02
    28   6     0.10   0.09   0.09    -0.11  -0.01  -0.01     0.11  -0.01  -0.02
    29   6     0.01   0.02   0.17    -0.07   0.10   0.03     0.19   0.05   0.10
    30   6    -0.05   0.00   0.03     0.02  -0.02   0.01     0.13  -0.02  -0.07
    31   6    -0.04   0.03   0.00    -0.02  -0.08  -0.12     0.09  -0.10  -0.18
    32   6     0.10  -0.07  -0.05    -0.09   0.03   0.00    -0.10   0.01  -0.02
    33   6     0.00   0.00   0.02     0.01   0.09   0.15    -0.10  -0.03  -0.11
    34   6     0.00   0.01  -0.07     0.04   0.01   0.02    -0.12   0.02  -0.09
    35   6     0.06  -0.03  -0.16    -0.07  -0.09  -0.05    -0.16   0.06   0.02
    36   6    -0.13   0.01   0.02     0.09  -0.01  -0.01     0.00   0.01   0.05
    37   6     0.02   0.08  -0.12     0.06   0.00  -0.01    -0.06   0.05   0.04
    38   6     0.06   0.00  -0.01     0.09  -0.01   0.00    -0.01  -0.03   0.08
    39   6    -0.04  -0.08   0.12     0.05  -0.03   0.01     0.07   0.01   0.05
    40   6     0.03   0.06  -0.10    -0.03  -0.02   0.06    -0.12   0.03  -0.04
    41   6     0.14   0.04   0.03    -0.04  -0.07   0.01    -0.11  -0.01  -0.02
    42   6     0.02  -0.11   0.06     0.02  -0.04   0.03    -0.09   0.13  -0.05
    43   6    -0.04  -0.04   0.06    -0.04   0.03  -0.05     0.11   0.00  -0.04
    44   6     0.01   0.09  -0.08     0.02   0.01  -0.02     0.12   0.10  -0.06
    45   6     0.09  -0.12  -0.02    -0.03   0.10  -0.01     0.12  -0.06  -0.01
    46   6     0.01  -0.18   0.16    -0.04   0.13  -0.07     0.16  -0.12   0.05
    47   6    -0.12  -0.03  -0.01     0.10   0.01  -0.04    -0.08   0.06   0.02
    48   6    -0.18  -0.01  -0.05    -0.23   0.04  -0.08     0.02  -0.03  -0.01
    49   6     0.11   0.14  -0.13    -0.05  -0.10   0.06    -0.19  -0.03   0.02
    50   6     0.14  -0.06  -0.06     0.13  -0.05  -0.03     0.15   0.02   0.01
    51   6     0.22  -0.10   0.01    -0.08   0.05  -0.03    -0.14   0.00  -0.02
    52   6     0.18   0.01   0.03     0.16   0.00   0.04    -0.04   0.06   0.03
    53   6     0.20   0.04  -0.03    -0.12  -0.02   0.03     0.16  -0.04  -0.01
    54   6    -0.14   0.05   0.07    -0.23   0.04   0.07    -0.11  -0.01   0.00
    55   6    -0.15   0.06   0.03     0.08  -0.04   0.04     0.04   0.06   0.01
    56  15    -0.02   0.00   0.00     0.01   0.00   0.01     0.01   0.03  -0.07
    57  16     0.00   0.00   0.00     0.00   0.00   0.00     0.00   0.00   0.00
    58   8     0.00   0.00   0.00     0.00   0.00   0.00     0.00   0.00   0.00
    59   8     0.00   0.00   0.00     0.00   0.00   0.00     0.00   0.00   0.00
                     61                     62                     63
                      A                      A                      A
 Frequencies --    629.7543               643.8138               648.3922
 Red. masses --     12.0094                12.0435                12.4559
 Frc consts  --      2.8062                 2.9412                 3.0853
 IR Inten    --      0.0400                 1.2119                 6.7493
  Atom  AN      X      Y      Z        X      Y      Z        X      Y      Z
     1   6    -0.16   0.02   0.01     0.16  -0.02   0.01     0.02   0.16   0.03
     2   6    -0.07  -0.12  -0.03     0.05   0.03  -0.13     0.06   0.09   0.26
     3   6     0.03  -0.01   0.01    -0.06   0.00   0.01    -0.01  -0.09   0.05
     4   6    -0.02   0.13   0.05     0.04  -0.04   0.17    -0.03   0.12   0.26
     5   6     0.01   0.01  -0.07     0.00   0.04   0.10     0.03   0.00   0.00
     6   6     0.12  -0.04  -0.05     0.02  -0.04   0.07    -0.04   0.13   0.10
     7   6     0.05  -0.02  -0.02     0.01  -0.07   0.01    -0.06   0.03   0.05
     8   6    -0.01   0.05   0.10     0.05   0.05   0.08     0.00  -0.11  -0.09
     9   6     0.04  -0.01   0.00    -0.09   0.00   0.00    -0.01  -0.14  -0.07
    10   6     0.06   0.10  -0.07    -0.04   0.14  -0.05     0.03   0.07  -0.20
    11   6    -0.04   0.02   0.01     0.03   0.01   0.00     0.03   0.16  -0.09
    12   6     0.01  -0.10   0.06    -0.08  -0.11   0.02     0.01   0.09  -0.21
    13   6     0.09  -0.01   0.01    -0.10  -0.05  -0.05    -0.02   0.00   0.08
    14   6    -0.09   0.02  -0.14     0.02   0.13  -0.03    -0.08   0.11  -0.04
    15   6    -0.10   0.06  -0.07    -0.01   0.01   0.05    -0.02   0.04   0.00
    16   6    -0.03  -0.15   0.14    -0.08   0.00  -0.04    -0.03  -0.12   0.02
    17   6     0.04   0.00   0.09     0.01  -0.03  -0.08    -0.02   0.02   0.02
    18   6    -0.01  -0.06  -0.14     0.04  -0.08  -0.11    -0.03  -0.10  -0.09
    19   6     0.06   0.00  -0.01     0.03   0.05  -0.01     0.05   0.01   0.04
    20   6     0.16   0.00   0.08     0.06   0.03  -0.04     0.07   0.10   0.11
    21   6     0.09   0.00  -0.03    -0.08   0.07   0.06     0.02  -0.02   0.07
    22   6     0.01   0.17  -0.17    -0.08   0.03   0.02     0.01  -0.13   0.01
    23   6    -0.15  -0.04   0.07    -0.01   0.00  -0.04     0.03   0.02   0.01
    24   6    -0.12   0.02   0.15    -0.03  -0.11   0.02     0.10   0.10  -0.04
    25   6     0.03   0.01   0.21     0.07   0.03   0.06    -0.04  -0.15   0.03
    26   6     0.02  -0.01  -0.02     0.06  -0.02   0.00    -0.03  -0.20   0.16
    27   6     0.04  -0.03  -0.21     0.06  -0.07  -0.06    -0.01  -0.14   0.04
    28   6    -0.01   0.07  -0.06     0.13  -0.06   0.07     0.06   0.08   0.03
    29   6     0.05   0.15   0.13     0.06  -0.10   0.15     0.10   0.06   0.10
    30   6     0.08   0.01   0.03    -0.08  -0.09  -0.07     0.06   0.03  -0.01
    31   6     0.01  -0.07  -0.12     0.04  -0.08  -0.11     0.01  -0.05  -0.04
    32   6    -0.02  -0.08   0.05     0.13   0.02  -0.05    -0.05   0.09   0.04
    33   6     0.04   0.08   0.16     0.07   0.07   0.13    -0.02  -0.05  -0.05
    34   6     0.09  -0.04   0.01    -0.03   0.10   0.05    -0.04   0.03   0.00
    35   6     0.04  -0.19  -0.17     0.09   0.06  -0.14    -0.09   0.08   0.11
    36   6     0.00   0.00  -0.01     0.01  -0.01   0.00    -0.03  -0.17   0.03
    37   6    -0.10  -0.02   0.12     0.08  -0.17  -0.03    -0.03  -0.15  -0.09
    38   6    -0.21   0.04  -0.01     0.25  -0.03  -0.01     0.01   0.09  -0.16
    39   6    -0.10   0.04  -0.13     0.12   0.12   0.03    -0.02  -0.15  -0.10
    40   6     0.01  -0.01  -0.01    -0.14  -0.06   0.02    -0.01   0.05  -0.04
    41   6     0.03   0.00  -0.08     0.01   0.03   0.07     0.03   0.06   0.00
    42   6    -0.04   0.08  -0.03     0.06   0.13  -0.08    -0.01  -0.04  -0.04
    43   6    -0.01   0.00   0.04    -0.12   0.10  -0.03     0.04   0.03  -0.03
    44   6    -0.08  -0.09   0.05     0.01  -0.15   0.08     0.00  -0.02  -0.05
    45   6     0.01   0.02   0.08     0.00  -0.02  -0.06    -0.02   0.08   0.01
    46   6     0.03   0.06   0.01    -0.20   0.14   0.01     0.02  -0.01  -0.01
    47   6     0.00  -0.04   0.10    -0.19   0.05  -0.07    -0.02  -0.04   0.00
    48   6    -0.09  -0.02   0.09    -0.03   0.08  -0.07    -0.08  -0.07  -0.04
    49   6     0.05  -0.02  -0.03    -0.22  -0.05  -0.03    -0.01  -0.01   0.00
    50   6     0.14  -0.06   0.00     0.08   0.02  -0.04     0.09  -0.05  -0.05
    51   6    -0.06  -0.01   0.01     0.08   0.07   0.00     0.02  -0.09  -0.02
    52   6     0.17   0.00   0.00     0.06  -0.04   0.03    -0.11  -0.01  -0.06
    53   6    -0.09   0.03   0.00     0.03  -0.10   0.00    -0.06  -0.06  -0.02
    54   6    -0.07   0.05  -0.10    -0.04  -0.07   0.05     0.06  -0.08  -0.05
    55   6     0.02   0.03  -0.11    -0.19   0.01   0.06     0.04  -0.05   0.00
    56  15     0.02   0.00   0.01    -0.05   0.01   0.00     0.02   0.15   0.02
    57  16     0.00   0.00   0.00     0.00   0.00   0.00     0.00   0.00   0.00
    58   8     0.00   0.00   0.00     0.00   0.00   0.00     0.00   0.00   0.00
    59   8     0.00   0.00   0.00     0.00   0.00   0.00     0.00   0.00   0.00
                     64                     65                     66
                      A                      A                      A
 Frequencies --    658.4583               663.7298               667.2243
 Red. masses --     12.0157                12.0014                12.0196
 Frc consts  --      3.0694                 3.1150                 3.1527
 IR Inten    --      0.1036                 1.5702                 2.1453
  Atom  AN      X      Y      Z        X      Y      Z        X      Y      Z
     1   6     0.05  -0.01   0.00     0.01   0.03   0.02     0.00   0.05   0.04
     2   6     0.08  -0.05  -0.02     0.01  -0.02  -0.04     0.04  -0.01   0.00
     3   6     0.06  -0.01   0.00     0.00   0.02   0.03     0.00  -0.01   0.02
     4   6     0.09   0.03   0.01    -0.01  -0.02  -0.03    -0.04  -0.01  -0.01
     5   6     0.08  -0.02   0.02     0.14  -0.10  -0.11    -0.04  -0.02   0.15
     6   6    -0.07   0.10  -0.05    -0.01   0.14  -0.13    -0.06  -0.15  -0.05
     7   6    -0.04   0.14   0.06    -0.08   0.17   0.05     0.13   0.00  -0.06
     8   6     0.06  -0.08  -0.09     0.03  -0.02  -0.07     0.04  -0.09  -0.15
     9   6     0.09  -0.02   0.01     0.01   0.06  -0.05     0.01   0.02   0.00
    10   6     0.03  -0.01  -0.12     0.03   0.03   0.01    -0.02   0.03  -0.01
    11   6    -0.05   0.01   0.00    -0.01  -0.01   0.03    -0.02  -0.07   0.02
    12   6     0.03   0.00   0.12    -0.03   0.03   0.02     0.03   0.03  -0.01
    13   6    -0.09   0.15   0.04    -0.01   0.16   0.02    -0.12   0.11  -0.03
    14   6    -0.07   0.11   0.14    -0.06  -0.03   0.14     0.05   0.14   0.13
    15   6     0.08  -0.03   0.06     0.09  -0.07  -0.02     0.07  -0.11   0.16
    16   6    -0.02  -0.11   0.02     0.01  -0.15   0.11    -0.02   0.09  -0.02
    17   6     0.09   0.00  -0.01    -0.15  -0.05  -0.12     0.01  -0.02   0.14
    18   6     0.08   0.06   0.10    -0.02  -0.02  -0.07    -0.07  -0.07  -0.13
    19   6    -0.09  -0.13  -0.07     0.12   0.13   0.05    -0.10   0.04  -0.05
    20   6    -0.10  -0.08   0.06     0.05   0.12  -0.13     0.01  -0.13  -0.06
    21   6    -0.13  -0.12  -0.05     0.04   0.14   0.03     0.15   0.06  -0.02
    22   6     0.02   0.13  -0.03    -0.07  -0.12   0.10     0.04   0.06  -0.02
    23   6     0.09   0.01  -0.05    -0.10  -0.04  -0.03    -0.11  -0.08   0.15
    24   6    -0.11  -0.08  -0.14     0.03  -0.06   0.13     0.01   0.15   0.12
    25   6    -0.05  -0.02   0.09    -0.02  -0.02  -0.04    -0.04  -0.03  -0.06
    26   6    -0.05   0.01  -0.01     0.00   0.01   0.09     0.00  -0.03   0.16
    27   6    -0.03   0.04  -0.09     0.02  -0.03  -0.05     0.03  -0.04  -0.06
    28   6    -0.03  -0.04   0.01    -0.14  -0.01  -0.09     0.03  -0.05   0.14
    29   6     0.17   0.05   0.01     0.02   0.11  -0.17     0.04  -0.15  -0.03
    30   6     0.08   0.11   0.02     0.12   0.13   0.11    -0.09   0.04  -0.08
    31   6    -0.06  -0.13  -0.20    -0.04  -0.03  -0.10    -0.06  -0.07  -0.11
    32   6    -0.03   0.05   0.00     0.14  -0.06  -0.09    -0.05  -0.04   0.13
    33   6    -0.02   0.14   0.20     0.04  -0.02  -0.07     0.03  -0.08  -0.11
    34   6     0.05  -0.14  -0.02    -0.07   0.16   0.09     0.09   0.01  -0.09
    35   6     0.14  -0.12   0.00     0.02   0.11  -0.17    -0.10  -0.10  -0.02
    36   6    -0.11   0.02   0.00     0.01   0.06  -0.08     0.00  -0.01   0.05
    37   6    -0.02  -0.09  -0.10    -0.03  -0.03   0.03     0.01   0.04   0.01
    38   6     0.14  -0.03   0.00     0.02   0.04   0.01    -0.02  -0.04   0.02
    39   6     0.00   0.10   0.10     0.03  -0.01   0.03    -0.01   0.04  -0.01
    40   6     0.06   0.12   0.06     0.05   0.13   0.05     0.15   0.08  -0.04
    41   6    -0.10   0.00   0.07    -0.10  -0.06  -0.02    -0.12  -0.07   0.15
    42   6    -0.03  -0.05   0.00    -0.05  -0.09   0.10     0.04   0.09  -0.01
    43   6     0.02  -0.14  -0.06    -0.02   0.14   0.04    -0.10   0.12  -0.06
    44   6    -0.02   0.06  -0.01     0.02  -0.11   0.10    -0.01   0.08  -0.01
    45   6    -0.09   0.03  -0.07     0.08  -0.09  -0.02     0.08  -0.09   0.15
    46   6     0.00  -0.01  -0.15    -0.08  -0.01   0.11     0.06   0.11   0.13
    47   6    -0.01  -0.10  -0.06     0.07  -0.12   0.02    -0.07   0.03  -0.08
    48   6     0.06  -0.10  -0.09     0.09  -0.08   0.01     0.12  -0.04  -0.09
    49   6     0.00   0.02   0.14     0.06  -0.04   0.12    -0.01   0.16   0.12
    50   6    -0.06  -0.09  -0.09    -0.06  -0.07  -0.02    -0.12   0.02  -0.09
    51   6    -0.08  -0.07  -0.05    -0.14  -0.05   0.01     0.08  -0.01  -0.08
    52   6    -0.04   0.11   0.08     0.05  -0.09   0.00     0.12  -0.02  -0.07
    53   6    -0.06   0.09   0.04     0.11  -0.09   0.02    -0.07   0.00  -0.06
    54   6     0.08   0.08   0.09    -0.10  -0.05   0.01    -0.10   0.00  -0.10
    55   6     0.03   0.11   0.06    -0.12  -0.08   0.02     0.07   0.01  -0.08
    56  15    -0.03   0.00   0.00     0.00   0.00   0.01     0.01   0.03  -0.01
    57  16     0.00   0.00   0.00     0.00   0.00   0.00     0.00   0.00   0.00
    58   8     0.00   0.00   0.00     0.00   0.00   0.00     0.00   0.00   0.00
    59   8     0.00   0.00   0.00     0.00   0.00   0.00     0.00   0.00   0.00
                     67                     68                     69
                      A                      A                      A
 Frequencies --    679.8819               690.9649               699.8544
 Red. masses --     12.1217                12.1307                12.0235
 Frc consts  --      3.3013                 3.4123                 3.4697
 IR Inten    --      0.4917                 0.2958                 2.4651
  Atom  AN      X      Y      Z        X      Y      Z        X      Y      Z
     1   6     0.04  -0.02  -0.01    -0.03  -0.12  -0.10     0.01  -0.06  -0.04
     2   6     0.00  -0.04   0.00    -0.01   0.09   0.05     0.03   0.06   0.04
     3   6     0.02   0.00  -0.01     0.00   0.00  -0.04     0.01   0.00  -0.01
     4   6     0.01   0.05   0.00     0.02   0.09   0.06     0.03   0.03   0.02
     5   6     0.13   0.06  -0.10    -0.05   0.05   0.04    -0.03  -0.06  -0.07
     6   6     0.06   0.18  -0.03     0.02  -0.12  -0.14    -0.07   0.07   0.12
     7   6    -0.14   0.08   0.09     0.02   0.02   0.17     0.01   0.01  -0.04
     8   6     0.00   0.03   0.10    -0.01   0.02  -0.13     0.00   0.06  -0.01
     9   6    -0.10   0.03  -0.01     0.03   0.06  -0.02     0.00   0.02   0.00
    10   6     0.02   0.06   0.08    -0.01  -0.13   0.06    -0.03  -0.05   0.01
    11   6     0.12  -0.01   0.00     0.01   0.10  -0.02    -0.03   0.04  -0.01
    12   6     0.00  -0.10  -0.05    -0.02  -0.11   0.07    -0.03  -0.05   0.03
    13   6    -0.01  -0.05   0.01    -0.01  -0.06   0.13     0.02   0.04  -0.05
    14   6    -0.10   0.03  -0.06     0.00   0.13  -0.01     0.07  -0.16   0.08
    15   6    -0.01  -0.01  -0.13     0.05  -0.13   0.02     0.03   0.08  -0.02
    16   6    -0.02  -0.10   0.02     0.05   0.06  -0.08     0.01  -0.05   0.01
    17   6     0.11  -0.09   0.12     0.02   0.04  -0.02     0.04   0.12   0.07
    18   6    -0.01  -0.03  -0.13     0.02   0.04  -0.08     0.00  -0.01  -0.08
    19   6    -0.16  -0.02  -0.04     0.04   0.03   0.13     0.00   0.01   0.15
    20   6    -0.01  -0.23  -0.03     0.00   0.01  -0.05    -0.10  -0.09  -0.16
    21   6     0.01   0.04   0.02    -0.01  -0.03   0.06    -0.01  -0.08   0.13
    22   6     0.01   0.13  -0.03    -0.03   0.00  -0.05    -0.01   0.08  -0.07
    23   6    -0.04  -0.02   0.15    -0.06  -0.05  -0.04    -0.06  -0.15   0.00
    24   6    -0.09   0.06   0.06     0.00   0.03   0.01     0.12   0.16  -0.08
    25   6     0.04  -0.06  -0.11     0.02   0.10   0.01     0.02   0.06  -0.02
    26   6     0.00   0.01   0.01     0.01   0.08   0.01     0.01   0.03   0.02
    27   6     0.06   0.07   0.10    -0.02   0.09  -0.04    -0.01   0.03   0.00
    28   6    -0.05  -0.03  -0.10    -0.01  -0.15  -0.10     0.02   0.04   0.02
    29   6     0.00   0.10  -0.04     0.13   0.07   0.21    -0.06  -0.04  -0.08
    30   6     0.10  -0.03   0.02    -0.05   0.03  -0.09     0.00   0.01   0.14
    31   6     0.07   0.02   0.11     0.02   0.08  -0.02     0.00   0.02  -0.08
    32   6    -0.05  -0.01   0.09     0.00  -0.09  -0.09    -0.02  -0.11  -0.10
    33   6     0.07  -0.03  -0.13    -0.01   0.07  -0.02    -0.02   0.05   0.04
    34   6     0.13   0.00  -0.06     0.00   0.01   0.03     0.02  -0.01  -0.10
    35   6    -0.06  -0.07   0.09    -0.03   0.06   0.08    -0.08   0.09   0.17
    36   6    -0.01   0.00   0.02     0.00  -0.04   0.04     0.00  -0.02   0.00
    37   6     0.08   0.00  -0.16    -0.03  -0.03   0.00    -0.01  -0.03  -0.02
    38   6     0.23  -0.05   0.01    -0.06   0.03  -0.03     0.04   0.02  -0.02
    39   6     0.07   0.00   0.15    -0.01  -0.03  -0.07     0.00  -0.04   0.00
    40   6    -0.11   0.02   0.02     0.09   0.10  -0.10    -0.04  -0.05   0.11
    41   6     0.05   0.11  -0.05    -0.02   0.12   0.00    -0.03  -0.08   0.00
    42   6    -0.02  -0.20   0.06    -0.04  -0.06  -0.02     0.01   0.03  -0.03
    43   6    -0.14   0.07  -0.08     0.01   0.02   0.04    -0.01   0.06  -0.07
    44   6     0.04   0.17  -0.06     0.00  -0.08  -0.01     0.02  -0.05   0.00
    45   6     0.03  -0.10   0.07     0.03   0.06  -0.02     0.02   0.13  -0.02
    46   6     0.00   0.09   0.10     0.04  -0.14   0.09     0.06  -0.19   0.10
    47   6     0.01  -0.07  -0.02     0.30   0.09  -0.08    -0.14  -0.05   0.02
    48   6    -0.08   0.04  -0.02    -0.23  -0.03  -0.13     0.14   0.04   0.06
    49   6    -0.08  -0.16  -0.03    -0.15  -0.20   0.18     0.04   0.07  -0.03
    50   6     0.00  -0.04   0.12    -0.20   0.08   0.05     0.15  -0.08  -0.09
    51   6    -0.02  -0.03   0.14     0.14  -0.08   0.01    -0.13   0.12  -0.05
    52   6     0.08   0.04  -0.11     0.07  -0.02   0.03     0.24   0.03   0.13
    53   6    -0.05   0.03  -0.15    -0.04  -0.01   0.03    -0.22  -0.08   0.06
    54   6    -0.04  -0.03  -0.02     0.13  -0.03  -0.07     0.25  -0.12  -0.12
    55   6    -0.04   0.10  -0.01    -0.12   0.05  -0.06    -0.24   0.18  -0.08
    56  15    -0.08   0.00   0.00     0.01  -0.07   0.04     0.00  -0.03   0.02
    57  16     0.00   0.00   0.00     0.00   0.00   0.00     0.00   0.00   0.00
    58   8     0.00   0.00   0.00     0.00   0.00   0.00     0.00   0.00   0.00
    59   8     0.00   0.00   0.00     0.00   0.00   0.00     0.00   0.00   0.00
                     70                     71                     72
                      A                      A                      A
 Frequencies --    701.7355               708.5287               730.6161
 Red. masses --     12.1156                12.1168                12.0205
 Frc consts  --      3.5151                 3.5839                 3.7805
 IR Inten    --      3.3468                 0.5272                 0.1374
  Atom  AN      X      Y      Z        X      Y      Z        X      Y      Z
     1   6    -0.01  -0.06  -0.05    -0.01  -0.05   0.01    -0.01  -0.01  -0.01
     2   6     0.01   0.09   0.00    -0.01  -0.01  -0.01     0.02  -0.13   0.06
     3   6     0.00  -0.01   0.10     0.00   0.03  -0.05     0.12  -0.01   0.01
     4   6     0.02   0.10   0.00     0.00  -0.01   0.00     0.07   0.14  -0.05
     5   6    -0.10  -0.10  -0.09     0.00  -0.02  -0.02     0.00   0.10   0.05
     6   6    -0.10   0.03   0.17     0.07  -0.05  -0.05    -0.06   0.05   0.06
     7   6     0.07   0.00   0.00     0.02  -0.01  -0.03    -0.02  -0.01  -0.13
     8   6     0.00   0.15  -0.07     0.02   0.02   0.02     0.00  -0.09   0.08
     9   6     0.00   0.01   0.07     0.00   0.02  -0.01     0.09   0.01  -0.01
    10   6     0.02  -0.02  -0.02     0.02   0.14  -0.03     0.08  -0.09   0.09
    11   6    -0.01  -0.10  -0.02    -0.04  -0.24   0.01     0.16  -0.01   0.00
    12   6    -0.02  -0.02  -0.02     0.02   0.14  -0.02     0.10   0.03  -0.07
    13   6     0.00  -0.01   0.01     0.05  -0.07   0.06    -0.04  -0.07   0.05
    14   6     0.11  -0.16   0.11    -0.03   0.05  -0.12    -0.12   0.21  -0.11
    15   6     0.07   0.04  -0.03    -0.08  -0.11  -0.02    -0.02  -0.04  -0.04
    16   6     0.05  -0.03  -0.05     0.00   0.04   0.07     0.08   0.10  -0.10
    17   6     0.07  -0.15  -0.10    -0.01  -0.01  -0.02    -0.03  -0.06  -0.05
    18   6     0.05   0.14  -0.07    -0.02   0.03   0.02     0.03   0.08  -0.11
    19   6    -0.08   0.02  -0.01    -0.01   0.00  -0.03    -0.01   0.01   0.14
    20   6     0.11  -0.01   0.19    -0.08  -0.03  -0.05    -0.08  -0.03  -0.09
    21   6     0.00   0.01   0.00    -0.08  -0.05   0.06    -0.01   0.06  -0.02
    22   6    -0.05  -0.02  -0.05     0.00   0.04   0.07     0.04  -0.11   0.09
    23   6    -0.05   0.08  -0.02     0.04  -0.14  -0.02    -0.02   0.02   0.03
    24   6    -0.18  -0.14   0.13     0.06   0.04  -0.12    -0.16  -0.14   0.10
    25   6     0.03   0.08  -0.13    -0.05  -0.14  -0.27    -0.01  -0.06  -0.05
    26   6     0.00   0.02   0.26    -0.02  -0.10   0.41    -0.02   0.01   0.02
    27   6     0.00   0.08  -0.12     0.01  -0.15  -0.28     0.00   0.07   0.02
    28   6     0.11   0.00   0.00     0.02   0.05   0.02     0.01   0.02   0.07
    29   6    -0.03  -0.09   0.01    -0.10  -0.04  -0.08     0.04   0.00   0.07
    30   6    -0.07   0.00   0.15    -0.02  -0.02   0.02    -0.02  -0.04  -0.13
    31   6     0.04   0.13  -0.09     0.01   0.10   0.12     0.00  -0.06   0.10
    32   6    -0.11   0.04   0.00     0.00   0.06   0.02     0.02  -0.05  -0.09
    33   6     0.00   0.13  -0.11     0.02   0.09   0.13     0.01   0.07  -0.08
    34   6     0.07  -0.02   0.16     0.01  -0.02   0.03    -0.01   0.06   0.10
    35   6     0.00  -0.11   0.00     0.09  -0.07  -0.09     0.03   0.02  -0.05
    36   6    -0.01  -0.03  -0.04     0.02   0.11  -0.20    -0.16   0.04  -0.03
    37   6    -0.05  -0.15  -0.02    -0.02  -0.07   0.10    -0.12  -0.14  -0.03
    38   6     0.02   0.10  -0.07     0.01   0.06   0.01    -0.03   0.04  -0.01
    39   6     0.00  -0.16   0.00     0.00  -0.08   0.10    -0.08   0.09   0.06
    40   6     0.00  -0.02   0.06    -0.04   0.05  -0.10    -0.01  -0.12   0.21
    41   6    -0.04   0.01   0.00     0.07   0.02  -0.01    -0.02  -0.11   0.01
    42   6    -0.03   0.03  -0.09     0.00   0.04   0.08    -0.02   0.13  -0.15
    43   6    -0.01  -0.02   0.05     0.06   0.03  -0.09     0.04   0.07  -0.11
    44   6     0.04   0.04  -0.09     0.01   0.04   0.07    -0.04  -0.07   0.11
    45   6     0.05  -0.01   0.01    -0.06   0.04  -0.01     0.03   0.03  -0.02
    46   6     0.08  -0.08   0.08     0.02  -0.09  -0.04     0.12  -0.19   0.09
    47   6     0.01   0.03  -0.05     0.10   0.06   0.00    -0.01  -0.08  -0.04
    48   6     0.05   0.04  -0.02     0.01   0.02   0.03    -0.06  -0.01  -0.04
    49   6    -0.10  -0.06   0.07    -0.05  -0.09  -0.04     0.24   0.21  -0.12
    50   6     0.11  -0.05  -0.08    -0.07   0.08   0.10    -0.05  -0.08   0.05
    51   6    -0.10   0.15  -0.06     0.10  -0.05   0.05     0.01  -0.05   0.08
    52   6    -0.15  -0.01  -0.11     0.09   0.05   0.11     0.01   0.09  -0.03
    53   6     0.18   0.13  -0.07    -0.12  -0.02   0.05    -0.01   0.01  -0.05
    54   6    -0.07   0.06   0.00     0.00   0.02   0.03    -0.02   0.01   0.02
    55   6     0.02   0.02  -0.04    -0.08   0.08   0.00     0.00   0.08   0.03
    56  15    -0.01  -0.05   0.06     0.01   0.08   0.01    -0.03   0.00   0.00
    57  16     0.00   0.00   0.00     0.00   0.00   0.00     0.00   0.00   0.00
    58   8     0.00   0.00   0.00     0.00   0.00   0.00     0.00   0.00   0.00
    59   8     0.00   0.00   0.00     0.00   0.00   0.00     0.00   0.00   0.00
                     73                     74                     75
                      A                      A                      A
 Frequencies --    738.7826               740.5439               745.0875
 Red. masses --     12.0015                12.0056                12.0230
 Frc consts  --      3.8594                 3.8792                 3.9326
 IR Inten    --      0.6921                 1.3255                 1.4636
  Atom  AN      X      Y      Z        X      Y      Z        X      Y      Z
     1   6     0.17   0.02   0.04     0.02  -0.18  -0.13    -0.11   0.11   0.07
     2   6     0.09  -0.01  -0.18     0.07   0.11   0.16     0.00  -0.21   0.04
     3   6     0.07   0.00   0.04     0.00  -0.05  -0.18     0.13  -0.07   0.02
     4   6     0.09  -0.09   0.08     0.00   0.10   0.22     0.01   0.11  -0.09
     5   6    -0.06  -0.18  -0.07    -0.01   0.06   0.07    -0.06  -0.07  -0.05
     6   6    -0.18   0.13   0.25     0.06  -0.09  -0.09    -0.05  -0.04   0.09
     7   6     0.01  -0.04  -0.12     0.00   0.00   0.12     0.10   0.03  -0.08
     8   6     0.07   0.12   0.16     0.04  -0.02  -0.08     0.04   0.02   0.07
     9   6     0.09  -0.02   0.03     0.03  -0.01  -0.11    -0.04  -0.10   0.07
    10   6    -0.02  -0.06  -0.18    -0.01  -0.10   0.01     0.07   0.11   0.02
    11   6    -0.13  -0.03   0.01     0.01   0.18  -0.05     0.06  -0.10   0.01
    12   6     0.01   0.13   0.15    -0.02  -0.05   0.08     0.04   0.10  -0.17
    13   6    -0.01  -0.05   0.09     0.08   0.01   0.00     0.03   0.07  -0.17
    14   6     0.03  -0.04   0.01     0.01  -0.02  -0.06     0.06  -0.12   0.01
    15   6     0.04   0.18   0.00    -0.07  -0.06   0.03    -0.03   0.13  -0.01
    16   6    -0.02  -0.08  -0.10     0.04   0.07   0.05     0.03  -0.02   0.07
    17   6    -0.02   0.14   0.04     0.03   0.11   0.08    -0.04  -0.01   0.01
    18   6     0.04  -0.12  -0.10    -0.03  -0.05  -0.14    -0.01   0.04  -0.03
    19   6     0.02   0.03   0.05     0.00   0.03   0.16     0.00  -0.04   0.12
    20   6    -0.15  -0.04  -0.19    -0.15  -0.10  -0.18    -0.06   0.00  -0.05
    21   6     0.04   0.04  -0.10    -0.06   0.07  -0.08     0.01   0.07  -0.04
    22   6     0.01   0.04   0.09    -0.01   0.08   0.11     0.02  -0.10   0.05
    23   6    -0.03  -0.12   0.00     0.05  -0.10   0.03     0.03   0.07   0.04
    24   6     0.03   0.02   0.02    -0.05  -0.06  -0.04    -0.04  -0.06   0.04
    25   6    -0.11  -0.11  -0.04    -0.06  -0.02   0.08    -0.04   0.03   0.07
    26   6    -0.17   0.02   0.00    -0.04  -0.04  -0.06    -0.02  -0.06  -0.10
    27   6    -0.08   0.12   0.00     0.03   0.04   0.08    -0.02  -0.07   0.06
    28   6     0.01   0.00  -0.05     0.01   0.05   0.03     0.10  -0.03   0.06
    29   6     0.15   0.07   0.15    -0.10  -0.06  -0.08    -0.05  -0.13   0.02
    30   6     0.03   0.03  -0.07    -0.03   0.01   0.07    -0.10  -0.03   0.10
    31   6    -0.03   0.05   0.14    -0.06   0.01  -0.03    -0.03   0.02  -0.08
    32   6     0.00  -0.03   0.03    -0.01   0.01   0.03     0.03   0.03  -0.03
    33   6    -0.05  -0.04  -0.10     0.06   0.00  -0.07    -0.01  -0.03  -0.01
    34   6     0.01  -0.04   0.02     0.05  -0.01   0.08    -0.04   0.05   0.03
    35   6     0.08  -0.08  -0.10     0.10  -0.12  -0.10     0.03   0.02  -0.08
    36   6     0.03   0.01   0.02    -0.01  -0.09  -0.02    -0.12  -0.05   0.10
    37   6     0.00   0.04   0.02     0.00  -0.02  -0.02    -0.06   0.06  -0.14
    38   6    -0.06  -0.02   0.02    -0.01   0.04  -0.07    -0.03  -0.12   0.02
    39   6    -0.01   0.02  -0.02    -0.01  -0.02  -0.03    -0.05   0.21  -0.02
    40   6    -0.02  -0.08  -0.02    -0.06   0.08  -0.11     0.06   0.15  -0.22
    41   6     0.04   0.11  -0.06     0.11   0.02   0.00     0.09   0.26   0.07
    42   6    -0.02  -0.07  -0.06     0.01   0.01   0.10    -0.06  -0.11   0.05
    43   6    -0.03   0.08   0.00     0.08   0.10  -0.10     0.05  -0.02  -0.07
    44   6    -0.01   0.03   0.04    -0.01   0.03   0.11    -0.05  -0.06   0.10
    45   6     0.04  -0.08   0.07    -0.08   0.02   0.03    -0.03  -0.02  -0.03
    46   6     0.00   0.07   0.06     0.03  -0.09  -0.02     0.05  -0.09  -0.02
    47   6     0.07   0.04   0.01    -0.09  -0.04   0.05     0.14   0.02  -0.12
    48   6    -0.07  -0.10  -0.03     0.19   0.03   0.15     0.05   0.04  -0.03
    49   6    -0.03  -0.06  -0.02    -0.05  -0.10  -0.05    -0.17  -0.15   0.11
    50   6    -0.02   0.07  -0.06     0.03   0.00  -0.04    -0.04  -0.07   0.06
    51   6     0.03  -0.08  -0.10    -0.09   0.10  -0.08    -0.03   0.09   0.02
    52   6    -0.04  -0.06   0.05    -0.05  -0.02  -0.02     0.10   0.12   0.03
    53   6     0.03   0.06   0.11     0.16   0.11  -0.04    -0.05  -0.07  -0.04
    54   6     0.02   0.08  -0.01    -0.18   0.14   0.14     0.03  -0.08   0.00
    55   6     0.03  -0.04  -0.02     0.08  -0.08   0.03     0.00   0.08   0.05
    56  15     0.00   0.01   0.00    -0.01  -0.01   0.01     0.03   0.02  -0.01
    57  16     0.00   0.00   0.00     0.00   0.00   0.00     0.00   0.00   0.00
    58   8     0.00   0.00   0.00     0.00   0.00   0.00     0.00   0.00   0.00
    59   8     0.00   0.00   0.00     0.00   0.00   0.00     0.00   0.00   0.00
                     76                     77                     78
                      A                      A                      A
 Frequencies --    746.4004               749.5869               752.8731
 Red. masses --     12.0369                12.0118                12.0309
 Frc consts  --      3.9510                 3.9765                 4.0178
 IR Inten    --      2.4263                10.6885                 5.9279
  Atom  AN      X      Y      Z        X      Y      Z        X      Y      Z
     1   6    -0.09  -0.08  -0.07    -0.05  -0.06  -0.04     0.05  -0.01  -0.03
     2   6     0.01  -0.12   0.06    -0.04  -0.02  -0.02     0.06   0.03  -0.04
     3   6     0.17   0.02  -0.02    -0.01   0.05  -0.02    -0.04  -0.01   0.06
     4   6     0.08   0.15  -0.02    -0.01   0.01  -0.04    -0.04  -0.04   0.00
     5   6    -0.03  -0.04  -0.06     0.01  -0.11   0.01     0.05  -0.20  -0.06
     6   6    -0.08   0.03   0.04    -0.09   0.08   0.14    -0.06   0.09   0.10
     7   6     0.02   0.05  -0.11     0.01   0.00  -0.17     0.04   0.01  -0.18
     8   6     0.01   0.00   0.05    -0.02  -0.02   0.10     0.07   0.04   0.11
     9   6    -0.05   0.10  -0.07     0.06   0.05  -0.02    -0.04  -0.03   0.01
    10   6    -0.03  -0.03   0.12     0.01  -0.13   0.09    -0.03   0.00   0.00
    11   6     0.01   0.08  -0.01     0.05   0.03   0.01    -0.02   0.06  -0.02
    12   6    -0.02  -0.15   0.03     0.05  -0.02   0.04    -0.04  -0.05   0.05
    13   6     0.02  -0.01  -0.06    -0.04  -0.13   0.22     0.02   0.07  -0.02
    14   6     0.06  -0.07   0.01    -0.13   0.29  -0.09    -0.02   0.06  -0.02
    15   6     0.00   0.05  -0.03     0.02  -0.23   0.01     0.00  -0.01   0.03
    16   6     0.00   0.00   0.03     0.07   0.19  -0.13    -0.02   0.03   0.05
    17   6    -0.07   0.04   0.08    -0.06  -0.09  -0.05    -0.05  -0.15  -0.03
    18   6     0.04  -0.07  -0.02    -0.01   0.01   0.07    -0.05   0.05   0.08
    19   6     0.06  -0.06  -0.01     0.04   0.01  -0.11    -0.07   0.05  -0.15
    20   6     0.00   0.06  -0.02     0.09   0.07   0.05     0.06   0.01   0.13
    21   6     0.01  -0.12   0.24     0.00  -0.01   0.01    -0.02   0.01   0.05
    22   6     0.02   0.14  -0.12     0.03  -0.02   0.01    -0.01   0.13   0.01
    23   6    -0.10  -0.23   0.03    -0.03   0.02   0.00     0.01  -0.08   0.02
    24   6     0.22   0.23  -0.06    -0.01   0.03   0.01     0.08   0.07  -0.04
    25   6    -0.01   0.12  -0.05    -0.01  -0.04   0.04     0.04   0.03   0.20
    26   6     0.00   0.05   0.05    -0.03   0.06  -0.02     0.05   0.01  -0.22
    27   6    -0.06  -0.08  -0.01    -0.02   0.07   0.00     0.04   0.03   0.18
    28   6     0.00  -0.08   0.00     0.00   0.06   0.04     0.04   0.12   0.08
    29   6     0.04   0.00   0.11    -0.03  -0.03  -0.04    -0.10  -0.04  -0.15
    30   6    -0.06  -0.02   0.00     0.02  -0.04  -0.05     0.04   0.00   0.13
    31   6    -0.02   0.06   0.01    -0.01  -0.09   0.00    -0.01  -0.14  -0.17
    32   6     0.10   0.05   0.00     0.04  -0.02   0.00    -0.05   0.03   0.04
    33   6    -0.05  -0.10   0.06    -0.02  -0.03  -0.01     0.03  -0.08  -0.10
    34   6    -0.09   0.02  -0.13    -0.02   0.00  -0.02     0.02  -0.01   0.05
    35   6     0.03   0.07  -0.08     0.01   0.05   0.01     0.01  -0.09  -0.04
    36   6    -0.08   0.10  -0.10     0.01   0.09  -0.07     0.02   0.04  -0.13
    37   6    -0.08  -0.17   0.00     0.01  -0.01   0.06     0.00  -0.09   0.07
    38   6     0.05   0.10  -0.02    -0.02   0.07   0.01     0.02   0.14  -0.06
    39   6    -0.06   0.00   0.15    -0.04  -0.06   0.06    -0.01  -0.10   0.03
    40   6     0.04   0.01   0.06     0.10   0.10  -0.24    -0.02   0.00  -0.02
    41   6    -0.01   0.04   0.03     0.08   0.26   0.03     0.04  -0.05   0.04
    42   6    -0.02   0.04  -0.07     0.01  -0.13   0.05     0.02   0.05   0.05
    43   6    -0.02  -0.05   0.00    -0.04  -0.03   0.07     0.02   0.12  -0.20
    44   6    -0.06   0.04   0.00    -0.03   0.03  -0.03     0.00  -0.05   0.09
    45   6    -0.01  -0.08  -0.03     0.01  -0.05   0.01    -0.04   0.23   0.05
    46   6    -0.06   0.10  -0.05    -0.03   0.03   0.02     0.11  -0.19   0.08
    47   6     0.05  -0.04  -0.09    -0.15  -0.10   0.09     0.13   0.08  -0.03
    48   6     0.00   0.07  -0.04     0.18   0.00   0.10    -0.15  -0.05  -0.10
    49   6     0.03   0.02   0.04    -0.10  -0.11   0.10    -0.04  -0.05   0.00
    50   6    -0.02  -0.09   0.00     0.22  -0.12  -0.14    -0.14   0.12   0.10
    51   6     0.03   0.04   0.05    -0.11   0.12  -0.06     0.15  -0.15   0.04
    52   6    -0.17   0.04  -0.14     0.04   0.00   0.00    -0.02   0.00   0.01
    53   6     0.08  -0.01  -0.06    -0.10  -0.02   0.03     0.02   0.02  -0.02
    54   6    -0.12   0.00   0.11     0.09  -0.02  -0.06    -0.06   0.00   0.00
    55   6     0.20  -0.16   0.18    -0.02   0.00  -0.01    -0.04   0.03  -0.03
    56  15     0.03  -0.03   0.00    -0.01  -0.02  -0.01    -0.02  -0.03  -0.02
    57  16     0.00   0.00   0.00     0.00   0.00   0.00     0.00   0.00   0.00
    58   8     0.00   0.00   0.00     0.00   0.00   0.00     0.00   0.00   0.00
    59   8     0.00   0.00   0.00     0.00   0.00   0.00     0.00   0.00   0.00
                     79                     80                     81
                      A                      A                      A
 Frequencies --    754.2612               757.3999               761.1852
 Red. masses --     12.0115                12.0110                12.0011
 Frc consts  --      4.0262                 4.0596                 4.0969
 IR Inten    --     13.5990                 8.5469                 2.5565
  Atom  AN      X      Y      Z        X      Y      Z        X      Y      Z
     1   6     0.00  -0.01   0.00     0.02  -0.05   0.03     0.05  -0.03  -0.02
     2   6    -0.01   0.01  -0.02    -0.04   0.02   0.01     0.09  -0.04  -0.01
     3   6    -0.02   0.01  -0.03    -0.02   0.03  -0.17     0.10  -0.03  -0.05
     4   6     0.01   0.02   0.04     0.03  -0.05   0.00     0.09   0.06   0.07
     5   6     0.01  -0.10  -0.06     0.01   0.03  -0.02    -0.02   0.20   0.08
     6   6    -0.06   0.07   0.08    -0.03   0.06   0.02     0.06  -0.08  -0.06
     7   6     0.01   0.01  -0.14    -0.04   0.00   0.00     0.00  -0.02   0.20
     8   6    -0.01   0.05   0.08    -0.06   0.01   0.01     0.07  -0.01  -0.03
     9   6    -0.05   0.02   0.01    -0.04  -0.02   0.11     0.17  -0.05   0.04
    10   6    -0.03   0.01   0.01     0.02   0.08  -0.02     0.02  -0.10  -0.13
    11   6    -0.02  -0.01   0.00     0.00  -0.12   0.03    -0.11   0.00  -0.02
    12   6    -0.03  -0.01  -0.02    -0.02   0.03  -0.04     0.04   0.08   0.11
    13   6     0.00  -0.02   0.07    -0.03  -0.07   0.10     0.09  -0.04   0.04
    14   6    -0.03   0.13  -0.04    -0.03   0.11  -0.01    -0.04  -0.03  -0.13
    15   6     0.04  -0.11  -0.03     0.06  -0.09  -0.04    -0.09  -0.01  -0.03
    16   6     0.00   0.03  -0.04     0.01  -0.02  -0.09     0.04   0.01  -0.05
    17   6     0.08   0.20   0.08     0.04   0.02  -0.01    -0.08  -0.16  -0.13
    18   6     0.02  -0.06  -0.12     0.04   0.03   0.02     0.07   0.04   0.02
    19   6     0.03  -0.03   0.21     0.00   0.02   0.01    -0.01   0.04  -0.20
    20   6    -0.10  -0.05  -0.12     0.05   0.02   0.06     0.09   0.09   0.09
    21   6     0.01  -0.03  -0.03    -0.05  -0.12   0.19     0.06  -0.02   0.08
    22   6    -0.02  -0.06  -0.02    -0.03   0.06  -0.13     0.01   0.01   0.00
    23   6     0.04   0.07  -0.01    -0.07  -0.16  -0.05    -0.13  -0.09  -0.02
    24   6    -0.05  -0.10   0.03     0.11   0.12  -0.08     0.05   0.09   0.07
    25   6     0.09  -0.02   0.04     0.07   0.00  -0.08    -0.10  -0.01   0.00
    26   6     0.06   0.01   0.07     0.04   0.02   0.07    -0.12   0.03   0.00
    27   6     0.06   0.01  -0.13     0.00   0.00  -0.06    -0.11   0.10   0.03
    28   6     0.08   0.25   0.12     0.00   0.06  -0.01     0.11   0.22   0.11
    29   6    -0.17  -0.06  -0.20    -0.03   0.03  -0.06    -0.09  -0.07  -0.11
    30   6     0.05  -0.04   0.25     0.05  -0.03   0.04     0.02  -0.02   0.25
    31   6     0.05  -0.11  -0.20     0.07  -0.01  -0.02    -0.06   0.01  -0.08
    32   6     0.00  -0.18  -0.11    -0.02   0.11   0.00     0.01  -0.06  -0.05
    33   6     0.04   0.13   0.18    -0.01   0.03  -0.05    -0.09   0.01  -0.09
    34   6     0.02   0.02  -0.18    -0.04  -0.03   0.13    -0.01   0.02  -0.05
    35   6    -0.14   0.13   0.16     0.05  -0.04  -0.07     0.01   0.03  -0.04
    36   6    -0.03  -0.02   0.05     0.01  -0.08   0.26    -0.15  -0.04   0.08
    37   6    -0.01   0.05  -0.03     0.07   0.25  -0.09    -0.05  -0.03  -0.12
    38   6    -0.04  -0.04   0.02    -0.06  -0.26   0.12     0.08  -0.07   0.02
    39   6    -0.01   0.01  -0.01     0.03   0.26  -0.15     0.00   0.14   0.03
    40   6     0.03  -0.03   0.00     0.06  -0.04   0.02    -0.11  -0.01   0.02
    41   6    -0.02  -0.04   0.01    -0.06   0.01  -0.02     0.07  -0.05  -0.03
    42   6    -0.01  -0.02  -0.01     0.00  -0.13  -0.02    -0.04   0.02  -0.03
    43   6     0.02  -0.08   0.14    -0.04   0.08  -0.15    -0.08  -0.04   0.12
    44   6     0.02   0.05  -0.08    -0.04  -0.24   0.05    -0.01   0.01  -0.01
    45   6     0.04  -0.11  -0.04     0.04   0.21  -0.02     0.09  -0.15   0.01
    46   6    -0.05   0.13  -0.07     0.06  -0.14   0.10    -0.02   0.10   0.08
    47   6     0.10   0.03   0.00    -0.07  -0.04   0.04     0.05   0.01  -0.04
    48   6    -0.11  -0.01  -0.06    -0.02   0.01   0.00     0.09  -0.01   0.04
    49   6     0.00  -0.01   0.03     0.02   0.02   0.06     0.00  -0.04  -0.12
    50   6    -0.07   0.05   0.07     0.06  -0.04  -0.04    -0.13   0.06   0.10
    51   6     0.14  -0.10   0.05     0.00   0.02   0.01     0.00  -0.05  -0.03
    52   6    -0.06  -0.03  -0.05    -0.14  -0.04  -0.07    -0.06   0.00  -0.01
    53   6     0.13   0.02  -0.02     0.09   0.06  -0.03    -0.08  -0.01   0.08
    54   6    -0.06   0.04   0.04    -0.11   0.06   0.06     0.14  -0.05  -0.10
    55   6     0.10  -0.07   0.01     0.04  -0.08   0.03     0.00   0.01   0.02
    56  15    -0.02   0.01   0.01     0.00   0.02   0.00     0.00  -0.01   0.00
    57  16     0.00   0.00   0.00     0.00   0.00   0.00     0.00   0.00   0.00
    58   8     0.00   0.00   0.00     0.00   0.00   0.00     0.00   0.00   0.00
    59   8     0.00   0.00   0.00     0.00   0.00   0.00     0.00   0.00   0.00
                     82                     83                     84
                      A                      A                      A
 Frequencies --    765.8006               768.5372               770.4810
 Red. masses --     12.0182                12.0421                12.0230
 Frc consts  --      4.1526                 4.1907                 4.2052
 IR Inten    --      5.9291                 0.9130                 7.0034
  Atom  AN      X      Y      Z        X      Y      Z        X      Y      Z
     1   6    -0.07  -0.05  -0.07     0.05   0.34   0.16     0.01   0.08   0.00
     2   6     0.00   0.06   0.10     0.04  -0.12  -0.19    -0.03  -0.03  -0.08
     3   6     0.00  -0.04  -0.09    -0.03  -0.13   0.39     0.01   0.05   0.16
     4   6    -0.05   0.10   0.05    -0.08  -0.11  -0.20     0.02  -0.04  -0.09
     5   6     0.00  -0.09  -0.10    -0.02   0.02   0.00     0.03   0.14   0.07
     6   6    -0.03   0.06   0.06    -0.01  -0.01   0.03     0.03   0.00  -0.03
     7   6     0.07   0.05  -0.10     0.07   0.04   0.06    -0.09  -0.07   0.12
     8   6     0.02   0.09  -0.01     0.07   0.10   0.01    -0.06  -0.09   0.03
     9   6    -0.08  -0.02   0.04     0.00   0.01  -0.29     0.03   0.20  -0.19
    10   6     0.00   0.00   0.05     0.06  -0.13   0.04    -0.07  -0.17   0.10
    11   6     0.03   0.01  -0.05     0.04   0.19   0.03     0.04   0.18  -0.01
    12   6    -0.02  -0.06  -0.07    -0.09  -0.11   0.03     0.02  -0.19   0.10
    13   6     0.02  -0.04   0.15     0.07  -0.02   0.09    -0.07   0.02  -0.14
    14   6    -0.04   0.05  -0.02    -0.03   0.07  -0.07     0.02  -0.03   0.03
    15   6     0.01  -0.17  -0.05     0.00  -0.11  -0.02     0.04   0.16  -0.01
    16   6     0.03   0.05  -0.01     0.11   0.10  -0.01    -0.05  -0.06  -0.09
    17   6    -0.01   0.08   0.02     0.03   0.01   0.00     0.00   0.13   0.07
    18   6    -0.05   0.02  -0.01    -0.05   0.12   0.01     0.03  -0.10   0.04
    19   6    -0.01  -0.02   0.05    -0.05   0.06   0.06     0.06  -0.09   0.10
    20   6    -0.04   0.02  -0.02     0.00  -0.01   0.03    -0.02   0.02  -0.03
    21   6    -0.05   0.05   0.01    -0.09  -0.01   0.11     0.06   0.00  -0.13
    22   6    -0.02   0.01   0.00    -0.07   0.14  -0.01     0.04  -0.06  -0.09
    23   6     0.04  -0.04  -0.03    -0.02  -0.13  -0.03     0.01   0.13  -0.01
    24   6     0.06   0.00  -0.07     0.06   0.06  -0.08    -0.02  -0.01   0.02
    25   6     0.02   0.11   0.03    -0.04  -0.06   0.01     0.07  -0.06  -0.09
    26   6     0.01   0.02  -0.01    -0.02  -0.13   0.07     0.00   0.07   0.21
    27   6    -0.02   0.01   0.06     0.03  -0.05   0.00    -0.09  -0.03  -0.08
    28   6     0.04  -0.01  -0.03     0.05  -0.05  -0.05     0.06   0.17   0.10
    29   6     0.00  -0.01  -0.03    -0.02  -0.05   0.00    -0.07  -0.03  -0.11
    30   6     0.00   0.03   0.06    -0.04   0.04  -0.03     0.08  -0.10   0.14
    31   6     0.02   0.07  -0.11    -0.01   0.09  -0.01     0.06  -0.14  -0.04
    32   6    -0.02   0.30   0.16    -0.06  -0.04  -0.06    -0.01   0.22   0.12
    33   6    -0.01  -0.09  -0.19     0.05   0.10   0.00    -0.10  -0.13  -0.08
    34   6    -0.07   0.01   0.25     0.06   0.03  -0.03    -0.12  -0.07   0.19
    35   6     0.13  -0.12  -0.23     0.01  -0.04   0.01     0.09  -0.07  -0.14
    36   6     0.05  -0.12   0.09    -0.01  -0.10   0.02     0.02   0.07   0.01
    37   6     0.00   0.06  -0.04     0.00   0.04  -0.10     0.04  -0.05   0.00
    38   6    -0.02  -0.04   0.00    -0.02  -0.09  -0.05     0.00   0.00  -0.01
    39   6     0.04   0.00  -0.07     0.02   0.03  -0.11    -0.05  -0.03  -0.01
    40   6    -0.03  -0.05   0.16    -0.05   0.01   0.06     0.08  -0.05  -0.08
    41   6    -0.09  -0.14  -0.01     0.04  -0.07  -0.02     0.01   0.07   0.01
    42   6    -0.03   0.05  -0.01    -0.03   0.00   0.04     0.05  -0.08  -0.09
    43   6     0.07  -0.13   0.17     0.06  -0.01   0.08    -0.08  -0.02  -0.09
    44   6     0.05   0.13  -0.05     0.03   0.00   0.05    -0.07  -0.07  -0.08
    45   6    -0.06  -0.29  -0.01    -0.06  -0.07  -0.03     0.01   0.06   0.01
    46   6    -0.07   0.12  -0.14     0.00  -0.06  -0.04     0.02  -0.04   0.04
    47   6     0.02   0.01  -0.03    -0.04  -0.02   0.00    -0.01   0.01   0.01
    48   6    -0.03   0.01  -0.06     0.01   0.00   0.03    -0.06   0.01  -0.04
    49   6     0.03   0.07   0.00    -0.02  -0.06  -0.03    -0.03  -0.02   0.04
    50   6     0.00   0.00   0.03    -0.05   0.01   0.02    -0.04   0.03   0.03
    51   6     0.05  -0.04   0.05    -0.08   0.06  -0.04     0.01  -0.01   0.02
    52   6     0.19   0.06   0.15     0.05   0.00   0.02     0.06   0.02   0.04
    53   6    -0.13  -0.11   0.03     0.09   0.03  -0.04    -0.04  -0.01   0.02
    54   6     0.05  -0.06  -0.04    -0.03   0.01   0.03     0.06  -0.01  -0.03
    55   6    -0.05   0.06  -0.03     0.04  -0.04   0.00     0.00   0.01   0.01
    56  15     0.02  -0.02   0.01     0.00   0.04   0.02     0.01   0.03   0.01
    57  16     0.00   0.00   0.00     0.00   0.00   0.00     0.00   0.00   0.00
    58   8     0.00   0.00   0.00     0.00   0.00   0.00     0.00   0.00   0.00
    59   8     0.00   0.00   0.00     0.00   0.00   0.00     0.00   0.00   0.00
                     85                     86                     87
                      A                      A                      A
 Frequencies --    772.8209               782.3001               803.8764
 Red. masses --     12.1331                12.0357                12.0030
 Frc consts  --      4.2695                 4.3398                 4.5700
 IR Inten    --      0.2819                18.8969                 1.3602
  Atom  AN      X      Y      Z        X      Y      Z        X      Y      Z
     1   6     0.00   0.04   0.03     0.01   0.14   0.14    -0.03   0.06   0.05
     2   6     0.03  -0.05  -0.09    -0.06  -0.04  -0.12    -0.08  -0.02  -0.02
     3   6     0.04   0.00   0.05     0.01   0.04   0.21    -0.04  -0.01   0.06
     4   6     0.05  -0.01   0.02     0.04  -0.05  -0.13     0.03  -0.04  -0.04
     5   6    -0.01  -0.05  -0.06    -0.04   0.18   0.07    -0.09  -0.07  -0.08
     6   6    -0.01   0.02  -0.05     0.05  -0.08  -0.10     0.05  -0.08  -0.08
     7   6     0.01   0.10  -0.03    -0.04  -0.01   0.19    -0.05   0.00  -0.11
     8   6     0.06   0.09  -0.01    -0.05   0.00  -0.11    -0.07   0.04   0.02
     9   6    -0.02   0.00   0.00    -0.03  -0.15   0.25     0.06   0.04  -0.12
    10   6    -0.08   0.03  -0.06     0.06   0.15  -0.10    -0.04  -0.07   0.03
    11   6    -0.20   0.02   0.01    -0.02  -0.25   0.05     0.03   0.11   0.01
    12   6    -0.09   0.02   0.04     0.01   0.15  -0.12     0.07  -0.05   0.03
    13   6     0.11  -0.14   0.24    -0.03  -0.06   0.08    -0.10   0.00   0.08
    14   6     0.00   0.01  -0.11    -0.02   0.07   0.00    -0.03  -0.13   0.07
    15   6    -0.09  -0.27  -0.03     0.04  -0.11  -0.02    -0.13  -0.06  -0.02
    16   6    -0.02   0.10   0.02     0.01  -0.02  -0.09    -0.04   0.03   0.00
    17   6     0.02   0.07   0.08     0.08   0.16   0.08     0.10  -0.06  -0.04
    18   6     0.04  -0.12   0.01     0.04  -0.02  -0.10     0.07   0.01   0.01
    19   6    -0.01  -0.10   0.06     0.04  -0.02   0.18     0.11  -0.01  -0.05
    20   6    -0.02  -0.04   0.04    -0.08  -0.06  -0.12    -0.01  -0.08  -0.12
    21   6     0.16   0.07  -0.23    -0.02  -0.07   0.09     0.07  -0.09   0.08
    22   6    -0.04  -0.09  -0.05     0.00   0.00  -0.08     0.07  -0.01  -0.04
    23   6    -0.02   0.28   0.03    -0.06  -0.13  -0.01     0.05  -0.09  -0.01
    24   6    -0.01   0.01   0.11     0.04   0.07  -0.02    -0.06  -0.09   0.05
    25   6    -0.08   0.20  -0.03     0.03   0.04   0.15    -0.10  -0.01   0.01
    26   6     0.02  -0.01  -0.01     0.00   0.02  -0.22    -0.02  -0.02   0.00
    27   6    -0.13  -0.19   0.03    -0.01   0.08   0.15     0.05  -0.01   0.02
    28   6    -0.05  -0.05  -0.06     0.05   0.09  -0.01    -0.05   0.10   0.08
    29   6     0.02   0.06   0.04    -0.01   0.00   0.00     0.07   0.01   0.11
    30   6    -0.02   0.04   0.06     0.01  -0.03   0.08    -0.08   0.04   0.10
    31   6    -0.07   0.18  -0.05     0.03  -0.03  -0.07    -0.10   0.01  -0.03
    32   6    -0.03   0.03   0.03     0.00   0.13   0.01     0.10   0.12   0.06
    33   6    -0.13  -0.15   0.08    -0.02  -0.03  -0.10     0.07  -0.01  -0.03
    34   6    -0.03  -0.05  -0.09    -0.02  -0.02   0.11     0.09  -0.03   0.14
    35   6    -0.01  -0.06  -0.01     0.03  -0.01  -0.02    -0.02   0.05   0.14
    36   6    -0.02   0.02  -0.01     0.03   0.12  -0.14     0.00  -0.04   0.03
    37   6     0.01  -0.04  -0.04    -0.04  -0.15   0.09    -0.05   0.04  -0.03
    38   6     0.13  -0.02   0.00     0.02   0.17  -0.04     0.03  -0.03   0.04
    39   6     0.01   0.04   0.05    -0.01  -0.17   0.08     0.10   0.01  -0.03
    40   6    -0.07   0.04   0.11     0.02   0.01  -0.03    -0.13   0.06  -0.08
    41   6    -0.01  -0.08  -0.01    -0.02   0.03  -0.05    -0.10   0.11   0.01
    42   6    -0.01   0.02   0.05    -0.03  -0.02  -0.07    -0.09   0.02   0.00
    43   6    -0.09   0.03  -0.20     0.00   0.00   0.00     0.08   0.03  -0.06
    44   6    -0.04  -0.08  -0.03     0.03   0.01  -0.07     0.10  -0.05  -0.04
    45   6     0.02   0.19   0.01     0.02  -0.02  -0.05     0.12   0.09  -0.03
    46   6     0.03  -0.05   0.05    -0.01   0.00   0.00    -0.04   0.12  -0.06
    47   6    -0.02  -0.05  -0.04    -0.01  -0.01   0.03     0.22   0.10  -0.08
    48   6     0.13   0.09   0.03     0.03   0.00   0.04     0.19  -0.02   0.06
    49   6     0.00  -0.01  -0.02    -0.01  -0.02   0.02     0.03   0.14  -0.10
    50   6     0.01  -0.03  -0.03     0.04  -0.02  -0.04     0.17  -0.06  -0.03
    51   6     0.09  -0.01   0.01    -0.02   0.03  -0.02     0.14  -0.15   0.06
    52   6    -0.01   0.01  -0.01    -0.03  -0.01  -0.03    -0.16  -0.05  -0.10
    53   6     0.13   0.01  -0.02     0.00   0.02  -0.02    -0.19  -0.04   0.02
    54   6     0.07  -0.11   0.00    -0.04   0.02   0.05    -0.17   0.07   0.09
    55   6     0.00   0.03   0.06     0.00  -0.02   0.03    -0.19   0.10  -0.06
    56  15     0.08  -0.01   0.00    -0.01  -0.03  -0.02     0.00  -0.01  -0.01
    57  16     0.00   0.00   0.00     0.00   0.00   0.00     0.00   0.00   0.00
    58   8     0.00   0.00   0.00     0.00   0.00   0.00     0.00   0.00   0.00
    59   8     0.00   0.00   0.00     0.00   0.00   0.00     0.00   0.00   0.00
                     88                     89                     90
                      A                      A                      A
 Frequencies --    804.2372               806.4422               817.6972
 Red. masses --     12.0012                12.0014                12.2417
 Frc consts  --      4.5734                 4.5986                 4.8225
 IR Inten    --      0.5511                 0.4317                 2.3792
  Atom  AN      X      Y      Z        X      Y      Z        X      Y      Z
     1   6    -0.17   0.01  -0.01    -0.13   0.01   0.01     0.03   0.19  -0.17
     2   6    -0.07   0.02   0.05    -0.07  -0.04   0.09     0.08   0.10  -0.07
     3   6    -0.15   0.03  -0.02     0.13  -0.02  -0.01     0.01   0.04   0.24
     4   6    -0.10   0.02  -0.04    -0.05   0.04  -0.08    -0.05   0.12  -0.08
     5   6     0.09  -0.08  -0.05    -0.08   0.13  -0.09     0.12  -0.03   0.03
     6   6     0.14   0.00   0.10     0.02  -0.02   0.07     0.01   0.13  -0.09
     7   6     0.12  -0.05  -0.10     0.10  -0.03   0.16    -0.12   0.05  -0.02
     8   6     0.00   0.02   0.04    -0.04   0.14  -0.11     0.04  -0.09   0.05
     9   6     0.21  -0.04   0.03    -0.14   0.03  -0.02    -0.01  -0.02   0.20
    10   6     0.10  -0.09  -0.01     0.06  -0.02   0.09    -0.11   0.01   0.00
    11   6     0.05  -0.03   0.00     0.11  -0.01   0.01    -0.02  -0.19  -0.21
    12   6     0.11   0.08  -0.01     0.06   0.00  -0.08     0.11  -0.03   0.00
    13   6     0.02   0.12   0.00    -0.09  -0.03   0.12     0.04  -0.04  -0.03
    14   6    -0.14  -0.03   0.01    -0.02  -0.01   0.07     0.01  -0.06  -0.06
    15   6    -0.10   0.03  -0.01     0.10  -0.06  -0.13    -0.12  -0.05   0.03
    16   6     0.07   0.03   0.10     0.07  -0.07  -0.15    -0.10   0.09   0.11
    17   6     0.07   0.09   0.08    -0.11  -0.11   0.08    -0.14   0.00   0.03
    18   6    -0.04  -0.02  -0.04    -0.08  -0.12   0.10    -0.08  -0.08   0.05
    19   6     0.09   0.02   0.14     0.09   0.00  -0.16     0.14   0.02  -0.03
    20   6     0.15  -0.01  -0.05     0.03   0.00  -0.06     0.04   0.12  -0.09
    21   6    -0.06  -0.10  -0.03    -0.06   0.06  -0.13    -0.06  -0.02  -0.04
    22   6     0.04  -0.05  -0.09     0.07   0.04   0.14     0.12   0.06   0.13
    23   6    -0.14   0.05   0.01     0.10   0.05   0.13     0.10  -0.09   0.05
    24   6    -0.11   0.12  -0.04    -0.02   0.02  -0.06    -0.03  -0.05  -0.07
    25   6    -0.09  -0.01  -0.04    -0.04  -0.10   0.07    -0.02   0.16  -0.07
    26   6    -0.09   0.02   0.00    -0.20   0.03   0.00     0.01   0.10   0.03
    27   6    -0.12   0.05   0.03    -0.01   0.09  -0.07     0.06   0.14  -0.07
    28   6     0.04  -0.12   0.04     0.17   0.07  -0.05    -0.05  -0.03   0.06
    29   6     0.08  -0.08  -0.11     0.07  -0.07   0.00    -0.01   0.02   0.02
    30   6     0.06   0.09  -0.09     0.00   0.03   0.14    -0.03  -0.04   0.02
    31   6    -0.06  -0.01   0.00     0.05   0.10  -0.10    -0.05   0.02   0.01
    32   6     0.04   0.06  -0.07     0.14  -0.14   0.04     0.04  -0.07   0.05
    33   6    -0.09   0.03   0.01     0.01  -0.11   0.12     0.06   0.01   0.03
    34   6    -0.01  -0.10   0.04     0.00  -0.03  -0.15     0.02  -0.04  -0.01
    35   6     0.12   0.03   0.05     0.08   0.04   0.01     0.02   0.02   0.03
    36   6     0.03   0.00   0.00     0.21  -0.03   0.00     0.00  -0.09   0.16
    37   6     0.09  -0.01  -0.01     0.02   0.01   0.04     0.07  -0.10  -0.14
    38   6     0.15  -0.02  -0.01    -0.02   0.00   0.01    -0.01  -0.07  -0.17
    39   6     0.05  -0.02   0.03     0.03   0.00  -0.03    -0.09  -0.08  -0.16
    40   6    -0.11   0.01  -0.04     0.00  -0.10   0.10     0.02   0.00   0.03
    41   6     0.00  -0.05   0.10    -0.13  -0.04  -0.09     0.03   0.02   0.06
    42   6     0.06   0.09   0.10    -0.04  -0.03  -0.12     0.07  -0.06  -0.05
    43   6    -0.16   0.01   0.07     0.03   0.11  -0.12    -0.01   0.02   0.02
    44   6    -0.02  -0.09  -0.08    -0.03   0.03   0.14    -0.09  -0.04  -0.03
    45   6    -0.05   0.01  -0.10    -0.11   0.10   0.08    -0.05   0.05   0.07
    46   6    -0.13  -0.09   0.09    -0.08  -0.02  -0.01    -0.01  -0.03   0.01
    47   6    -0.04   0.13  -0.04    -0.01   0.08  -0.04    -0.07  -0.08  -0.09
    48   6     0.00  -0.08  -0.11     0.00  -0.05  -0.07     0.08   0.13  -0.03
    49   6    -0.11   0.07  -0.05    -0.08   0.03   0.01     0.00  -0.02   0.01
    50   6     0.03   0.08   0.16     0.03   0.03   0.01    -0.03  -0.03   0.00
    51   6    -0.09  -0.09   0.06    -0.04  -0.01  -0.01     0.10  -0.01   0.07
    52   6     0.09  -0.07  -0.12     0.01  -0.03  -0.02     0.02  -0.04   0.00
    53   6     0.02   0.15  -0.08    -0.03   0.03   0.00    -0.09   0.04   0.06
    54   6     0.10   0.06   0.07     0.01   0.04   0.08    -0.03   0.15  -0.02
    55   6     0.01  -0.17   0.07    -0.03  -0.06   0.05     0.04  -0.11  -0.08
    56  15     0.01   0.00   0.00    -0.01   0.01   0.00    -0.01  -0.07   0.09
    57  16     0.00   0.00   0.00     0.00   0.00   0.00     0.00   0.00   0.00
    58   8     0.00   0.00   0.00     0.00   0.00   0.00     0.00   0.00   0.00
    59   8     0.00   0.00   0.00     0.00   0.00   0.00     0.00   0.00   0.00
                     91                     92                     93
                      A                      A                      A
 Frequencies --    827.2219               841.7154               856.2634
 Red. masses --     12.0144                12.0647                12.1283
 Frc consts  --      4.8439                 5.0361                 5.2392
 IR Inten    --     19.3916                 5.1469                 1.8123
  Atom  AN      X      Y      Z        X      Y      Z        X      Y      Z
     1   6    -0.18   0.03  -0.01    -0.01  -0.10  -0.06     0.02   0.14   0.04
     2   6     0.01  -0.06   0.00     0.00   0.16  -0.10     0.07  -0.06   0.05
     3   6    -0.03   0.01   0.01     0.01   0.03   0.09    -0.03  -0.14   0.02
     4   6     0.03   0.06   0.00     0.05   0.16  -0.10    -0.09  -0.04   0.05
     5   6     0.06  -0.03   0.01    -0.04  -0.10  -0.06    -0.07   0.00   0.07
     6   6    -0.01   0.03   0.09     0.02   0.02  -0.05    -0.06  -0.10   0.08
     7   6     0.17   0.04   0.04    -0.01  -0.01   0.07     0.11  -0.04   0.00
     8   6     0.08   0.06  -0.05     0.01   0.21  -0.11     0.08   0.00   0.00
     9   6    -0.08   0.02   0.00     0.02   0.13   0.03     0.00   0.02   0.14
    10   6     0.00  -0.03  -0.02    -0.03   0.08   0.13    -0.08  -0.08  -0.12
    11   6    -0.17   0.02  -0.01    -0.02  -0.13   0.05     0.01   0.02  -0.07
    12   6     0.01   0.03   0.03     0.05   0.07   0.14     0.06  -0.11  -0.12
    13   6     0.16   0.04  -0.02    -0.13   0.06   0.00    -0.06  -0.06   0.07
    14   6     0.05   0.10  -0.05     0.03   0.06   0.19     0.03  -0.03  -0.02
    15   6     0.10  -0.02   0.03     0.08  -0.08   0.05     0.02   0.08   0.04
    16   6     0.06   0.03   0.07    -0.04   0.02   0.02    -0.08  -0.09  -0.19
    17   6     0.05   0.01   0.00     0.00  -0.10  -0.05     0.07  -0.03   0.07
    18   6     0.05  -0.08   0.05     0.06   0.19  -0.10    -0.07   0.03  -0.01
    19   6     0.16  -0.09  -0.04     0.00  -0.01   0.07    -0.11   0.00   0.00
    20   6    -0.01  -0.02  -0.09    -0.01   0.03  -0.04     0.02  -0.11   0.08
    21   6     0.14  -0.09   0.02     0.14   0.02   0.01     0.04  -0.07   0.08
    22   6     0.06  -0.04  -0.06     0.04   0.00   0.02     0.06  -0.10  -0.18
    23   6     0.10  -0.02  -0.02    -0.11  -0.05   0.04     0.01   0.07   0.04
    24   6     0.01  -0.11   0.05    -0.01   0.07   0.18    -0.04  -0.02  -0.02
    25   6     0.01  -0.10   0.02     0.01  -0.16   0.01     0.00   0.18  -0.09
    26   6    -0.10   0.02   0.00     0.02   0.06  -0.08     0.02   0.15   0.09
    27   6     0.05   0.09  -0.02    -0.06  -0.14   0.01     0.04   0.16  -0.09
    28   6     0.11  -0.13  -0.09    -0.03   0.06   0.02    -0.18   0.05  -0.02
    29   6    -0.08  -0.06  -0.11    -0.02   0.01  -0.02     0.03   0.21  -0.06
    30   6     0.04   0.04  -0.12     0.03   0.01  -0.09     0.11  -0.01   0.05
    31   6     0.06   0.05   0.02     0.00  -0.18   0.11    -0.05  -0.02   0.03
    32   6     0.14   0.09   0.10     0.04   0.04   0.02     0.19  -0.01  -0.01
    33   6     0.04  -0.06  -0.02    -0.06  -0.17   0.11     0.03  -0.04   0.03
    34   6     0.03  -0.05   0.11    -0.03   0.02  -0.10    -0.10   0.03   0.05
    35   6    -0.06   0.08   0.11     0.02   0.00  -0.02     0.04   0.20  -0.06
    36   6    -0.17   0.02   0.01    -0.02  -0.10   0.13    -0.01  -0.07  -0.11
    37   6    -0.02  -0.03  -0.05     0.04  -0.06  -0.12     0.02   0.04   0.02
    38   6    -0.01   0.00  -0.01     0.00  -0.07  -0.13    -0.01  -0.02  -0.03
    39   6    -0.02   0.03   0.03    -0.05  -0.04  -0.12    -0.01   0.05   0.01
    40   6     0.05   0.00   0.09    -0.13  -0.03   0.02    -0.04   0.03  -0.05
    41   6     0.16  -0.15   0.00     0.13  -0.03  -0.03     0.09  -0.07  -0.01
    42   6     0.02   0.04   0.07     0.03  -0.01   0.01     0.04   0.08   0.19
    43   6     0.05  -0.02  -0.09     0.10  -0.07   0.02     0.06   0.02  -0.05
    44   6     0.00  -0.05  -0.07    -0.03   0.01   0.01    -0.02   0.09   0.19
    45   6     0.19   0.10   0.01    -0.13   0.01  -0.03    -0.10  -0.05  -0.01
    46   6     0.01   0.14  -0.04     0.00  -0.09  -0.14    -0.02  -0.06  -0.05
    47   6    -0.16  -0.05   0.08    -0.02   0.05   0.09    -0.02   0.01   0.08
    48   6    -0.17   0.00  -0.04    -0.03  -0.08   0.06     0.04  -0.03   0.06
    49   6    -0.04  -0.14   0.05    -0.02  -0.09  -0.14     0.00  -0.06  -0.05
    50   6    -0.14   0.08   0.06     0.06   0.14  -0.09    -0.04   0.11  -0.07
    51   6    -0.13   0.14  -0.06     0.04  -0.04  -0.04     0.04  -0.09  -0.17
    52   6    -0.16  -0.04  -0.07    -0.01   0.15  -0.08     0.07   0.09  -0.08
    53   6    -0.18  -0.09   0.06    -0.04  -0.02  -0.04    -0.07  -0.08  -0.17
    54   6    -0.16   0.06   0.03     0.01  -0.09   0.05    -0.05  -0.01   0.06
    55   6    -0.13   0.10  -0.08     0.04   0.04   0.09     0.02   0.01   0.09
    56  15    -0.03   0.00   0.00     0.01   0.05   0.03    -0.01  -0.07   0.04
    57  16     0.00   0.00   0.00     0.00   0.00   0.00     0.00   0.00   0.00
    58   8     0.00   0.00   0.00     0.00   0.00   0.00     0.00   0.00   0.00
    59   8     0.00   0.00   0.00     0.00   0.00   0.00     0.00   0.00   0.00
                     94                     95                     96
                      A                      A                      A
 Frequencies --    866.9366               883.1472               891.7459
 Red. masses --     12.1067                12.0123                12.0096
 Frc consts  --      5.3611                 5.5200                 5.6268
 IR Inten    --      8.6003                15.3748                 8.6843
  Atom  AN      X      Y      Z        X      Y      Z        X      Y      Z
     1   6     0.07  -0.02   0.00     0.02   0.09   0.05     0.01   0.09  -0.11
     2   6    -0.01   0.11  -0.05    -0.10  -0.03   0.03     0.04   0.06  -0.01
     3   6    -0.21   0.04  -0.01    -0.01  -0.05   0.03    -0.01  -0.04   0.11
     4   6    -0.04  -0.09   0.04     0.08  -0.06   0.03    -0.02   0.07  -0.01
     5   6     0.23   0.08   0.05    -0.14  -0.07  -0.05    -0.05  -0.03   0.07
     6   6     0.02   0.16   0.06     0.05  -0.08  -0.12    -0.03  -0.13  -0.01
     7   6    -0.03  -0.07   0.03    -0.11   0.04  -0.11    -0.05   0.04  -0.10
     8   6    -0.02  -0.15   0.08    -0.13   0.00   0.00     0.00  -0.05   0.01
     9   6     0.01   0.00   0.00    -0.01  -0.07  -0.01     0.00   0.00   0.13
    10   6    -0.01   0.00  -0.01    -0.06  -0.04  -0.08     0.03  -0.05  -0.03
    11   6    -0.04   0.00   0.01     0.02   0.09  -0.05     0.00  -0.07  -0.12
    12   6    -0.02   0.02   0.02     0.05  -0.06  -0.08    -0.04  -0.04  -0.04
    13   6     0.08  -0.05  -0.02    -0.04   0.01   0.01     0.12   0.02  -0.11
    14   6    -0.05  -0.02  -0.13     0.03  -0.04   0.08     0.01   0.15  -0.04
    15   6    -0.01   0.05  -0.04    -0.10  -0.06   0.02     0.12   0.05   0.07
    16   6    -0.01  -0.01   0.01    -0.07   0.03   0.03     0.08   0.02   0.02
    17   6     0.19  -0.14  -0.05     0.12  -0.11  -0.05     0.04  -0.05   0.07
    18   6     0.03   0.16  -0.09     0.12  -0.03  -0.01    -0.02  -0.05   0.01
    19   6    -0.01   0.07  -0.02     0.12   0.01  -0.10     0.07   0.02  -0.10
    20   6    -0.03  -0.15  -0.06    -0.07  -0.07  -0.13    -0.01  -0.13  -0.02
    21   6     0.10   0.03   0.02     0.04   0.01   0.02    -0.12   0.06  -0.12
    22   6    -0.01   0.02   0.00     0.07   0.01   0.04    -0.07   0.05   0.02
    23   6    -0.04  -0.05   0.04     0.08  -0.09   0.03    -0.09   0.08   0.07
    24   6    -0.04   0.04   0.14    -0.05  -0.03   0.08     0.04   0.15  -0.03
    25   6    -0.10   0.16   0.00     0.12  -0.01   0.02     0.11   0.06  -0.06
    26   6    -0.09   0.01  -0.01    -0.01  -0.03   0.01     0.02   0.12   0.07
    27   6    -0.14  -0.13   0.00    -0.13   0.01   0.02    -0.09   0.08  -0.06
    28   6     0.07  -0.03   0.05     0.08  -0.12  -0.10     0.01   0.03   0.01
    29   6     0.08  -0.05  -0.01    -0.08   0.03  -0.14    -0.09  -0.06   0.01
    30   6     0.03  -0.03   0.06     0.10   0.00  -0.03     0.04  -0.06  -0.09
    31   6    -0.07   0.09  -0.06     0.15   0.05  -0.06     0.08  -0.10   0.04
    32   6     0.07   0.02  -0.04    -0.11  -0.09  -0.10    -0.01   0.03   0.01
    33   6    -0.09  -0.08   0.06    -0.13   0.08  -0.06    -0.11  -0.07   0.04
    34   6     0.04   0.03  -0.07    -0.09   0.03  -0.04    -0.06  -0.04  -0.09
    35   6     0.08   0.01   0.01     0.09   0.01  -0.14     0.07  -0.09   0.01
    36   6     0.07  -0.01   0.00    -0.01  -0.05  -0.02    -0.02  -0.10   0.02
    37   6     0.03   0.08   0.10     0.04  -0.01  -0.01    -0.13   0.01  -0.07
    38   6    -0.22   0.04   0.00     0.00  -0.01  -0.07     0.00  -0.02   0.00
    39   6     0.01  -0.09  -0.10    -0.05   0.00  -0.01     0.12  -0.03  -0.07
    40   6     0.19  -0.11  -0.01     0.06   0.05  -0.01    -0.13   0.12  -0.06
    41   6    -0.03   0.05   0.04     0.02  -0.12   0.03    -0.08   0.06  -0.01
    42   6     0.04  -0.07  -0.12     0.06   0.04   0.12    -0.15   0.05   0.04
    43   6     0.22   0.03   0.02    -0.03   0.07  -0.01     0.16   0.07  -0.05
    44   6     0.07   0.05   0.10    -0.05   0.06   0.12     0.16   0.00   0.04
    45   6    -0.05  -0.04  -0.04    -0.06  -0.11   0.02     0.09   0.03  -0.01
    46   6    -0.03  -0.01  -0.11     0.03   0.02   0.15    -0.09   0.11  -0.03
    47   6    -0.12  -0.08  -0.12    -0.05   0.10   0.17     0.18  -0.02   0.09
    48   6     0.03   0.06  -0.14    -0.14   0.12  -0.04    -0.11  -0.13   0.13
    49   6    -0.02   0.02   0.10    -0.02   0.03   0.16     0.12   0.08  -0.04
    50   6    -0.10  -0.02   0.10     0.18   0.02  -0.05     0.00  -0.17   0.04
    51   6    -0.07   0.01   0.03     0.11   0.06   0.15    -0.11   0.09   0.02
    52   6    -0.09   0.05  -0.10    -0.16   0.07  -0.06    -0.06  -0.16   0.04
    53   6    -0.06   0.00  -0.03    -0.09   0.09   0.14     0.14   0.06   0.03
    54   6     0.00  -0.07   0.14     0.17   0.06  -0.03     0.06  -0.16   0.13
    55   6    -0.09   0.12   0.11     0.06   0.09   0.18    -0.18   0.04   0.09
    56  15     0.07  -0.01   0.00     0.01   0.02   0.01     0.00  -0.01   0.02
    57  16     0.00   0.00   0.00     0.00   0.00   0.00     0.00   0.00   0.00
    58   8     0.00   0.00   0.00     0.00   0.00   0.00     0.00   0.00   0.00
    59   8     0.00   0.00   0.00     0.00   0.00   0.00     0.00   0.00   0.00
                     97                     98                     99
                      A                      A                      A
 Frequencies --    905.0286               918.7534               940.1558
 Red. masses --     12.0720                12.1017                12.0016
 Frc consts  --      5.8258                 6.0186                 6.2502
 IR Inten    --      3.3689                 1.4111                 0.0129
  Atom  AN      X      Y      Z        X      Y      Z        X      Y      Z
     1   6    -0.11   0.01   0.00     0.00   0.03  -0.01     0.03  -0.01   0.00
     2   6    -0.04  -0.07   0.04     0.12  -0.06   0.05     0.01   0.08  -0.05
     3   6    -0.03   0.01   0.00    -0.02  -0.08  -0.04    -0.05   0.01   0.00
     4   6     0.00   0.08  -0.05    -0.13  -0.01   0.04    -0.01  -0.08   0.04
     5   6     0.03   0.05   0.02     0.02  -0.08   0.06     0.05   0.02   0.03
     6   6    -0.01  -0.04   0.14    -0.11   0.05  -0.05    -0.02  -0.11   0.07
     7   6     0.16  -0.08   0.04     0.07   0.12   0.02    -0.02   0.00  -0.04
     8   6     0.01   0.02  -0.01     0.14  -0.01  -0.03     0.00  -0.01   0.00
     9   6    -0.14   0.02  -0.01     0.00   0.04  -0.01    -0.20   0.03   0.00
    10   6     0.00   0.09   0.14    -0.12   0.04   0.04    -0.03   0.02  -0.01
    11   6     0.13  -0.02   0.01     0.00  -0.01  -0.03    -0.16   0.03   0.00
    12   6    -0.03  -0.08  -0.14     0.12  -0.01   0.03    -0.04   0.00   0.01
    13   6    -0.10  -0.04   0.03    -0.07  -0.08  -0.07     0.20  -0.02  -0.05
    14   6    -0.02   0.03   0.01     0.12  -0.02  -0.01     0.00   0.13  -0.09
    15   6     0.14   0.05  -0.03    -0.04   0.01   0.10     0.22   0.03   0.01
    16   6    -0.03  -0.09  -0.15    -0.14   0.05   0.01     0.05  -0.02   0.00
    17   6     0.01  -0.05  -0.03    -0.04  -0.08   0.05     0.04  -0.04  -0.04
    18   6     0.02  -0.02   0.01    -0.13   0.04  -0.04     0.01   0.01   0.00
    19   6     0.17   0.02  -0.03    -0.01   0.14   0.01    -0.02   0.00   0.04
    20   6    -0.01   0.05  -0.13     0.12   0.02  -0.06     0.01   0.10  -0.07
    21   6    -0.08   0.07  -0.02     0.05  -0.10  -0.07     0.20  -0.04   0.06
    22   6    -0.01   0.10   0.15     0.15   0.02   0.03     0.05   0.01   0.01
    23   6     0.11  -0.09   0.02     0.05  -0.01   0.10     0.19  -0.09   0.00
    24   6    -0.02  -0.03  -0.01    -0.12   0.02  -0.01    -0.04  -0.12   0.09
    25   6    -0.03   0.31  -0.07     0.09  -0.15   0.04     0.02   0.08  -0.02
    26   6     0.10  -0.02   0.00     0.01  -0.01  -0.06     0.00   0.00   0.00
    27   6    -0.11  -0.28   0.07    -0.14  -0.14   0.05    -0.01  -0.09   0.02
    28   6    -0.16   0.04   0.06     0.05   0.11  -0.11    -0.02   0.04   0.00
    29   6     0.08   0.15  -0.05    -0.08   0.04   0.09    -0.01  -0.10   0.05
    30   6     0.12  -0.04   0.04    -0.08  -0.11   0.05     0.03  -0.01  -0.02
    31   6    -0.10  -0.06   0.02     0.12   0.00   0.02     0.01   0.03  -0.02
    32   6    -0.17   0.00  -0.05    -0.03   0.12  -0.11    -0.04  -0.03   0.00
    33   6    -0.06   0.09  -0.02    -0.12   0.04   0.01     0.00  -0.04   0.02
    34   6     0.13   0.01  -0.04     0.04  -0.12   0.05     0.03   0.00   0.02
    35   6     0.02  -0.17   0.05     0.09   0.00   0.09     0.02   0.09  -0.05
    36   6    -0.13   0.02   0.00     0.00   0.00  -0.09     0.17  -0.03   0.00
    37   6    -0.01  -0.01  -0.02    -0.10   0.08   0.05     0.03   0.00   0.01
    38   6     0.01  -0.01   0.00     0.01   0.04   0.16     0.15  -0.03   0.00
    39   6    -0.02   0.01   0.02     0.12   0.04   0.05     0.02  -0.01  -0.01
    40   6    -0.02  -0.02  -0.05     0.06   0.04   0.13    -0.17   0.06  -0.05
    41   6     0.11  -0.02   0.04    -0.02  -0.02  -0.16    -0.20   0.08  -0.01
    42   6     0.04   0.06   0.10    -0.12  -0.03  -0.04    -0.05   0.02   0.03
    43   6    -0.02   0.01   0.04    -0.05   0.06   0.14    -0.18  -0.01   0.04
    44   6     0.01  -0.07  -0.10     0.11  -0.07  -0.04    -0.06   0.00  -0.03
    45   6     0.11  -0.01  -0.02     0.01  -0.04  -0.16    -0.21  -0.01   0.01
    46   6     0.01   0.06   0.08    -0.09  -0.07   0.04     0.02  -0.12   0.06
    47   6    -0.05   0.00   0.02     0.01  -0.12   0.00     0.16   0.01  -0.02
    48   6     0.05  -0.08   0.00    -0.02   0.11   0.06    -0.04  -0.19   0.10
    49   6    -0.01  -0.06  -0.09     0.06  -0.10   0.03     0.05   0.11  -0.06
    50   6    -0.06   0.11   0.00    -0.10   0.00  -0.12    -0.05  -0.20   0.12
    51   6    -0.04  -0.10  -0.16     0.13   0.07  -0.06    -0.16   0.07  -0.03
    52   6    -0.10  -0.08   0.01     0.09  -0.03  -0.12     0.01   0.20  -0.11
    53   6    -0.01   0.10   0.16    -0.10   0.11  -0.05    -0.17  -0.02   0.03
    54   6     0.06   0.06  -0.01     0.06   0.10   0.06     0.03   0.20  -0.10
    55   6    -0.03   0.02  -0.02    -0.05  -0.11   0.00     0.15  -0.05   0.02
    56  15     0.06  -0.01   0.00     0.01   0.05  -0.05     0.01   0.00   0.00
    57  16     0.00   0.00   0.00     0.00   0.00   0.00     0.00   0.00   0.00
    58   8     0.00   0.00   0.00     0.00   0.00   0.00     0.00   0.00   0.00
    59   8     0.00   0.00   0.00     0.00   0.00   0.00     0.00   0.00   0.00
                    100                    101                    102
                      A                      A                      A
 Frequencies --    948.9944               974.0638               998.3854
 Red. masses --     12.0029                12.0571                12.0294
 Frc consts  --      6.3689                 6.7401                 7.0646
 IR Inten    --      0.7588                 1.7907                 1.3719
  Atom  AN      X      Y      Z        X      Y      Z        X      Y      Z
     1   6     0.18  -0.03   0.00     0.08  -0.01   0.00     0.01   0.08   0.04
     2   6     0.02  -0.01  -0.01     0.02   0.00  -0.01    -0.01  -0.10   0.08
     3   6     0.02   0.00   0.00     0.20  -0.04   0.00    -0.03  -0.12  -0.03
     4   6     0.02   0.00   0.00     0.01  -0.02   0.02    -0.02  -0.10   0.08
     5   6    -0.11   0.05   0.05    -0.15  -0.01  -0.06    -0.11  -0.03  -0.03
     6   6    -0.02  -0.17   0.01     0.04   0.04  -0.10     0.03   0.14  -0.09
     7   6    -0.11   0.00  -0.12    -0.12  -0.02   0.04     0.06  -0.04   0.06
     8   6    -0.05  -0.15   0.09    -0.03   0.11  -0.04     0.00   0.06  -0.03
     9   6    -0.07   0.01   0.00     0.03  -0.01   0.00    -0.02  -0.07   0.03
    10   6     0.00  -0.02  -0.03    -0.03   0.00  -0.02    -0.01  -0.08  -0.12
    11   6     0.08  -0.01   0.00    -0.10   0.02   0.00     0.02   0.06  -0.07
    12   6     0.00   0.02   0.04    -0.03   0.00   0.01    -0.01  -0.07  -0.12
    13   6    -0.02  -0.06   0.04     0.08   0.02  -0.05     0.10   0.02  -0.04
    14   6    -0.01  -0.04  -0.06     0.00   0.12   0.17     0.01   0.07   0.16
    15   6     0.01   0.07  -0.03     0.01  -0.06  -0.03    -0.11  -0.04  -0.03
    16   6    -0.02  -0.10  -0.17     0.00   0.01   0.04     0.01   0.03   0.06
    17   6    -0.12  -0.01  -0.05    -0.13   0.04   0.06     0.10  -0.06  -0.04
    18   6     0.00   0.16  -0.09    -0.07  -0.08   0.03     0.03   0.07  -0.04
    19   6    -0.11   0.04   0.11    -0.11   0.07  -0.03    -0.06  -0.03   0.06
    20   6     0.04   0.16  -0.01     0.02  -0.04   0.09     0.01   0.15  -0.10
    21   6     0.00   0.06  -0.05     0.06  -0.04   0.04    -0.09   0.05  -0.05
    22   6     0.01   0.10   0.18     0.00  -0.01  -0.04     0.00   0.04   0.07
    23   6    -0.02  -0.07   0.03     0.03   0.05   0.03     0.09  -0.08  -0.03
    24   6     0.00   0.04   0.06    -0.03  -0.10  -0.16     0.01   0.08   0.18
    25   6    -0.05   0.00   0.02    -0.09   0.28  -0.07     0.00   0.14  -0.06
    26   6    -0.17   0.02   0.00    -0.08   0.01   0.00     0.00   0.03   0.07
    27   6    -0.05   0.01  -0.02    -0.17  -0.22   0.06     0.06   0.16  -0.06
    28   6     0.10  -0.11  -0.08     0.10  -0.04   0.09    -0.06   0.05   0.05
    29   6     0.01   0.10  -0.13     0.00  -0.10  -0.09    -0.02  -0.14   0.04
    30   6     0.13  -0.01   0.05     0.23  -0.03  -0.08     0.11   0.01  -0.06
    31   6     0.04   0.17  -0.09    -0.11  -0.10   0.05    -0.04  -0.07   0.03
    32   6     0.13   0.07   0.08     0.10   0.01  -0.08     0.07   0.02   0.06
    33   6    -0.02  -0.17   0.09    -0.06   0.11  -0.05     0.02  -0.09   0.04
    34   6     0.13  -0.04  -0.05     0.22  -0.04   0.08    -0.11   0.04  -0.07
    35   6    -0.02  -0.10   0.14     0.03   0.09   0.09    -0.03  -0.15   0.04
    36   6    -0.13   0.02   0.00     0.02   0.00  -0.01     0.00  -0.01  -0.11
    37   6    -0.01  -0.02  -0.03    -0.04  -0.01  -0.01    -0.02   0.08   0.07
    38   6     0.09  -0.01   0.00    -0.10   0.02   0.01     0.01   0.04   0.15
    39   6    -0.01   0.02   0.02    -0.02   0.03   0.02     0.04   0.06   0.07
    40   6     0.00   0.07  -0.07    -0.01  -0.06  -0.03     0.10  -0.05   0.03
    41   6     0.03  -0.10   0.03     0.10   0.03   0.04    -0.03   0.06   0.03
    42   6     0.02   0.08   0.14    -0.02  -0.07  -0.16    -0.01  -0.03  -0.06
    43   6    -0.03  -0.07   0.07     0.01   0.06   0.04    -0.11  -0.03   0.02
    44   6     0.00  -0.08  -0.13     0.01   0.06   0.14    -0.01  -0.04  -0.07
    45   6     0.06   0.09  -0.03     0.08  -0.06  -0.04     0.04   0.06   0.03
    46   6    -0.02  -0.10  -0.19     0.00  -0.01   0.01    -0.01  -0.08  -0.14
    47   6     0.01   0.11   0.18    -0.02   0.04   0.10    -0.03  -0.08  -0.13
    48   6    -0.08   0.07  -0.07    -0.11  -0.10  -0.04    -0.03  -0.16   0.06
    49   6     0.01   0.10   0.19     0.00   0.00  -0.02    -0.01  -0.08  -0.13
    50   6     0.08  -0.09   0.02     0.10   0.05  -0.04     0.04   0.18  -0.10
    51   6     0.01   0.01   0.03    -0.02   0.10   0.19     0.01   0.09   0.19
    52   6     0.10   0.05  -0.01     0.08  -0.07   0.04     0.02   0.19  -0.10
    53   6     0.01  -0.01  -0.03    -0.05  -0.08  -0.18     0.01   0.10   0.21
    54   6    -0.10  -0.04   0.07    -0.07   0.12   0.04    -0.02  -0.17   0.05
    55   6    -0.02  -0.10  -0.18    -0.03  -0.04  -0.10     0.01  -0.08  -0.12
    56  15     0.01   0.00   0.00     0.05  -0.01   0.00    -0.01  -0.04  -0.01
    57  16     0.00   0.00   0.00     0.00   0.00   0.00     0.00   0.00   0.00
    58   8     0.00   0.00   0.00     0.00   0.00   0.00     0.00   0.00   0.00
    59   8     0.00   0.00   0.00     0.00   0.00   0.00     0.00   0.00   0.00
                    103                    104                    105
                      A                      A                      A
 Frequencies --   1015.4086              1019.9650              1044.6453
 Red. masses --     12.0002                12.0264                12.0071
 Frc consts  --      7.2899                 7.3715                 7.7202
 IR Inten    --      0.3806                 0.4115                 0.0271
  Atom  AN      X      Y      Z        X      Y      Z        X      Y      Z
     1   6    -0.01   0.01   0.00    -0.01  -0.06  -0.03    -0.14   0.02   0.00
     2   6    -0.01  -0.01   0.00    -0.01   0.08  -0.06    -0.03   0.00   0.02
     3   6     0.06  -0.02   0.00     0.02   0.09   0.03    -0.14   0.03   0.00
     4   6    -0.01  -0.01   0.00     0.03   0.07  -0.06    -0.03   0.01  -0.03
     5   6     0.11   0.02  -0.07    -0.02   0.01   0.05     0.09  -0.15   0.12
     6   6    -0.01  -0.09   0.06     0.00   0.02   0.01    -0.01  -0.03  -0.03
     7   6    -0.12   0.06   0.02     0.06  -0.05  -0.04     0.08   0.16  -0.04
     8   6     0.01   0.13  -0.07    -0.03  -0.11   0.06     0.05   0.02  -0.06
     9   6    -0.02   0.00   0.00     0.01   0.03  -0.04     0.23  -0.04  -0.01
    10   6    -0.01  -0.01  -0.03     0.00   0.07   0.10     0.01   0.01   0.05
    11   6    -0.04   0.01   0.00    -0.01  -0.04   0.05     0.12  -0.02   0.01
    12   6     0.00   0.00   0.01     0.02   0.06   0.10     0.02   0.00  -0.05
    13   6    -0.07   0.10   0.05     0.01  -0.09  -0.03    -0.12  -0.12  -0.16
    14   6    -0.02  -0.06  -0.10     0.01   0.02   0.00     0.02   0.06   0.00
    15   6     0.13  -0.04   0.04     0.00   0.04  -0.03    -0.06   0.06   0.19
    16   6     0.02   0.06   0.11    -0.02  -0.04  -0.08    -0.07   0.05  -0.01
    17   6     0.09  -0.05   0.06     0.04  -0.01   0.06     0.12   0.12  -0.11
    18   6    -0.03  -0.11   0.06    -0.02  -0.14   0.07     0.04  -0.03   0.05
    19   6    -0.11  -0.02  -0.02    -0.09  -0.03  -0.04     0.03  -0.17   0.04
    20   6     0.02   0.08  -0.06     0.01   0.02   0.00    -0.01   0.03   0.03
    21   6    -0.09  -0.06  -0.05    -0.05  -0.09  -0.03    -0.09   0.14   0.15
    22   6     0.00  -0.05  -0.10     0.01  -0.06  -0.10    -0.07  -0.03   0.00
    23   6     0.13  -0.01  -0.04     0.04   0.04  -0.04    -0.08  -0.04  -0.18
    24   6     0.00   0.06   0.10     0.00   0.03   0.01     0.00  -0.05   0.00
    25   6     0.02   0.06  -0.02     0.02  -0.11   0.06    -0.11   0.10  -0.03
    26   6     0.04   0.00   0.01     0.00  -0.04  -0.06    -0.20   0.02   0.00
    27   6     0.01  -0.04   0.01    -0.07  -0.12   0.06    -0.10  -0.05   0.03
    28   6     0.11  -0.07   0.08    -0.11   0.06  -0.09     0.12   0.10  -0.08
    29   6     0.02   0.11  -0.07    -0.01  -0.06   0.07     0.01   0.01   0.02
    30   6    -0.15   0.01  -0.02     0.07  -0.02   0.04     0.14  -0.24   0.03
    31   6    -0.05  -0.16   0.08     0.09   0.18  -0.10    -0.01   0.04   0.03
    32   6     0.11   0.03  -0.07     0.15   0.03  -0.11     0.08  -0.13   0.08
    33   6     0.01   0.14  -0.06    -0.03   0.22  -0.12     0.00  -0.02  -0.03
    34   6    -0.13   0.03   0.01    -0.08   0.01   0.04     0.18   0.17  -0.03
    35   6    -0.02  -0.10   0.06    -0.02  -0.06   0.07     0.00  -0.02  -0.02
    36   6     0.05  -0.01  -0.01     0.01   0.00   0.09     0.19  -0.03   0.00
    37   6    -0.01   0.01   0.02     0.08  -0.08  -0.06     0.00   0.02   0.01
    38   6    -0.06   0.01   0.01    -0.02  -0.05  -0.21     0.07  -0.01   0.00
    39   6     0.00   0.00  -0.01    -0.10  -0.05  -0.05     0.00  -0.02  -0.01
    40   6    -0.13  -0.04  -0.03     0.08   0.03   0.00    -0.09   0.11   0.11
    41   6     0.16  -0.01  -0.02    -0.20   0.01   0.01    -0.01  -0.03  -0.17
    42   6    -0.02  -0.09  -0.18     0.07   0.12   0.24    -0.09  -0.05  -0.06
    43   6    -0.10   0.07   0.03    -0.08   0.07   0.00    -0.11  -0.08  -0.12
    44   6     0.01   0.08   0.15    -0.03   0.15   0.27    -0.06   0.07   0.05
    45   6     0.12  -0.03   0.02     0.21  -0.06   0.02    -0.01   0.04   0.16
    46   6    -0.02  -0.06  -0.09     0.00  -0.03  -0.09     0.03   0.02  -0.04
    47   6     0.01   0.11   0.19     0.01  -0.06  -0.14     0.02  -0.02   0.08
    48   6     0.04   0.20  -0.11    -0.02  -0.13   0.09    -0.04   0.03  -0.02
    49   6     0.01   0.07   0.10    -0.01  -0.03  -0.08     0.02  -0.02   0.05
    50   6    -0.02  -0.20   0.13     0.00   0.08  -0.05    -0.03  -0.03  -0.03
    51   6    -0.03  -0.13  -0.21     0.01   0.07   0.09     0.03   0.03  -0.02
    52   6     0.04   0.18  -0.11     0.03   0.10  -0.06    -0.02   0.03   0.03
    53   6     0.00   0.12   0.19     0.01   0.08   0.11     0.02  -0.03   0.02
    54   6    -0.02  -0.18   0.09    -0.04  -0.16   0.11    -0.04  -0.02   0.01
    55   6    -0.01  -0.10  -0.16    -0.02  -0.07  -0.17     0.03   0.01  -0.07
    56  15     0.00   0.00   0.00     0.01   0.03   0.03     0.02   0.00   0.00
    57  16     0.00   0.00   0.00     0.00   0.00   0.00     0.00   0.00   0.00
    58   8     0.00   0.00   0.00     0.00   0.00   0.00     0.00   0.00   0.00
    59   8     0.00   0.00   0.00     0.00   0.00   0.00     0.00   0.00   0.00
                    106                    107                    108
                      A                      A                      A
 Frequencies --   1049.5820              1061.7810              1072.8751
 Red. masses --     12.0121                12.0105                12.0086
 Frc consts  --      7.7966                 7.9778                 8.1441
 IR Inten    --      1.3712                 4.1803                 1.1413
  Atom  AN      X      Y      Z        X      Y      Z        X      Y      Z
     1   6    -0.01  -0.09   0.02    -0.01  -0.07   0.14    -0.05  -0.14   0.15
     2   6     0.06   0.04  -0.05    -0.11  -0.04   0.01    -0.07   0.10  -0.09
     3   6     0.01   0.08   0.00     0.01   0.03  -0.03     0.10   0.21  -0.04
     4   6    -0.04   0.06  -0.05     0.09  -0.06   0.01    -0.01  -0.13  -0.01
     5   6    -0.06  -0.04   0.07     0.19  -0.08   0.02    -0.07  -0.09   0.08
     6   6     0.00  -0.02  -0.04     0.01  -0.06   0.05     0.02   0.08  -0.09
     7   6     0.02   0.04  -0.02    -0.10   0.03  -0.01     0.19   0.06  -0.02
     8   6     0.06  -0.07   0.04    -0.03   0.23  -0.15    -0.05  -0.15   0.05
     9   6    -0.01   0.00  -0.09    -0.03  -0.13  -0.12    -0.14  -0.08  -0.05
    10   6    -0.03   0.09   0.11    -0.09   0.01  -0.08     0.13  -0.13  -0.21
    11   6    -0.01  -0.01   0.08     0.02   0.10   0.10     0.07   0.06   0.19
    12   6     0.06   0.07   0.11     0.09  -0.01  -0.07    -0.08   0.05  -0.03
    13   6     0.08  -0.10  -0.06    -0.09  -0.08  -0.11    -0.05   0.04   0.00
    14   6     0.02   0.08   0.09     0.01   0.04  -0.07    -0.03  -0.04  -0.06
    15   6    -0.07   0.04   0.02     0.13  -0.01   0.14    -0.08   0.05   0.10
    16   6    -0.09  -0.09  -0.18    -0.12   0.11   0.15     0.10   0.02   0.00
    17   6     0.04  -0.07   0.08    -0.20  -0.02   0.02    -0.07  -0.05   0.06
    18   6    -0.08  -0.05   0.04     0.10   0.20  -0.14    -0.04   0.05  -0.03
    19   6    -0.01   0.06  -0.03     0.10   0.02   0.00     0.00   0.09  -0.01
    20   6     0.00  -0.02  -0.05    -0.03  -0.06   0.05    -0.02  -0.02  -0.01
    21   6    -0.10  -0.09  -0.07     0.06  -0.11  -0.11    -0.02   0.00  -0.03
    22   6     0.07  -0.11  -0.17     0.14   0.06   0.15    -0.05  -0.02  -0.06
    23   6     0.09   0.02   0.04    -0.12   0.03   0.14     0.15  -0.02   0.08
    24   6     0.00   0.08   0.09     0.01   0.04  -0.06     0.02   0.02   0.05
    25   6    -0.22   0.06   0.01    -0.02   0.14  -0.01     0.12   0.18  -0.05
    26   6    -0.01  -0.14  -0.03    -0.03  -0.18   0.03    -0.08  -0.04   0.06
    27   6     0.25   0.01   0.01     0.08   0.14  -0.02    -0.04   0.04  -0.02
    28   6     0.03  -0.03   0.03    -0.10   0.06   0.02     0.12  -0.02  -0.03
    29   6     0.02  -0.02  -0.05     0.01  -0.06   0.05    -0.02   0.13  -0.05
    30   6     0.22  -0.05   0.02     0.17  -0.18  -0.01    -0.12  -0.03   0.01
    31   6    -0.17   0.17  -0.03     0.02   0.12  -0.06     0.05  -0.19   0.08
    32   6    -0.05   0.00   0.02     0.10   0.03   0.02     0.08   0.01   0.00
    33   6     0.21   0.11  -0.02     0.02   0.11  -0.06    -0.04   0.00   0.00
    34   6    -0.24   0.00   0.02    -0.22  -0.13  -0.01     0.00  -0.03  -0.01
    35   6    -0.03   0.00  -0.06    -0.03  -0.05   0.04     0.02  -0.02   0.03
    36   6    -0.01   0.03   0.06    -0.01   0.03   0.02     0.23   0.10   0.16
    37   6    -0.08  -0.01  -0.03     0.08   0.00   0.02    -0.04  -0.18  -0.23
    38   6     0.01   0.01   0.05    -0.01  -0.02  -0.07    -0.06  -0.03  -0.09
    39   6     0.07  -0.04  -0.04    -0.07   0.02   0.03    -0.05   0.03   0.08
    40   6    -0.12   0.09   0.01    -0.02  -0.04   0.00     0.02   0.12   0.10
    41   6     0.18  -0.06   0.02    -0.08   0.03  -0.02    -0.02   0.01  -0.02
    42   6    -0.09  -0.06  -0.15     0.07  -0.02   0.02    -0.10   0.05   0.04
    43   6     0.15   0.05   0.02     0.02  -0.04   0.01     0.12   0.04   0.05
    44   6     0.07  -0.08  -0.14    -0.07   0.00   0.00    -0.06  -0.06  -0.10
    45   6    -0.19  -0.01   0.00     0.08   0.00  -0.03    -0.06  -0.01   0.00
    46   6    -0.02   0.04   0.11    -0.02   0.00  -0.05     0.01   0.00   0.03
    47   6     0.00   0.01   0.08     0.01   0.02   0.02     0.01  -0.08  -0.02
    48   6    -0.04  -0.07  -0.05    -0.02  -0.02   0.01     0.00   0.07   0.06
    49   6     0.03   0.04   0.11     0.02  -0.01  -0.06    -0.01  -0.07  -0.09
    50   6    -0.01   0.01  -0.06    -0.02  -0.06   0.07     0.03   0.08  -0.01
    51   6     0.00   0.07   0.09    -0.01   0.02  -0.07    -0.01  -0.07   0.00
    52   6     0.01   0.01  -0.06     0.00  -0.07   0.07     0.02   0.02  -0.02
    53   6     0.01   0.08   0.09     0.02   0.02  -0.07    -0.03  -0.01  -0.01
    54   6     0.03  -0.08  -0.05     0.01  -0.02   0.01    -0.02   0.01   0.02
    55   6     0.00   0.00   0.09     0.00   0.03   0.02     0.00   0.00  -0.04
    56  15    -0.01  -0.02   0.00     0.00  -0.02   0.01     0.00   0.00   0.02
    57  16     0.00   0.00   0.00     0.00   0.00   0.00     0.00   0.00   0.00
    58   8     0.00   0.00   0.00     0.00   0.00   0.00     0.00   0.00   0.00
    59   8     0.00   0.00   0.00     0.00   0.00   0.00     0.00   0.00   0.00
                    109                    110                    111
                      A                      A                      A
 Frequencies --   1073.5863              1084.6726              1086.6822
 Red. masses --     12.0068                12.0057                12.0019
 Frc consts  --      8.1537                 8.3222                 8.3503
 IR Inten    --      2.8675                 2.9884                 0.4003
  Atom  AN      X      Y      Z        X      Y      Z        X      Y      Z
     1   6    -0.02   0.13  -0.13    -0.01   0.01  -0.01    -0.21   0.03   0.01
     2   6     0.02   0.16  -0.02    -0.15   0.12  -0.04     0.08   0.19  -0.14
     3   6     0.06  -0.20   0.04     0.00   0.01   0.07     0.04   0.00   0.00
     4   6    -0.10  -0.10   0.09     0.18   0.05  -0.03     0.01  -0.22   0.15
     5   6    -0.07   0.05  -0.06    -0.03   0.02  -0.03    -0.06   0.00   0.02
     6   6     0.00   0.04  -0.01     0.03   0.09  -0.01     0.00   0.06  -0.04
     7   6     0.01  -0.07   0.01     0.17  -0.10   0.00     0.11   0.02   0.01
     8   6    -0.07  -0.07   0.04    -0.20  -0.12   0.05     0.04  -0.14   0.09
     9   6    -0.12   0.10   0.03     0.00  -0.06  -0.06     0.14  -0.02   0.00
    10   6    -0.07  -0.03   0.01     0.00   0.04   0.05     0.04   0.14   0.28
    11   6     0.06  -0.07  -0.16    -0.01  -0.01  -0.03    -0.25   0.05   0.00
    12   6     0.14   0.09   0.21     0.01   0.03   0.03     0.02  -0.16  -0.29
    13   6    -0.03   0.00   0.03    -0.15  -0.02  -0.02     0.14   0.02   0.02
    14   6     0.02  -0.03  -0.05     0.00  -0.03  -0.05     0.01   0.04   0.10
    15   6     0.15  -0.02  -0.06     0.15  -0.01  -0.03    -0.12   0.01  -0.03
    16   6    -0.03   0.04   0.07    -0.01   0.08   0.13     0.02  -0.11  -0.19
    17   6    -0.04   0.10  -0.07     0.03   0.01  -0.03    -0.09   0.01  -0.01
    18   6    -0.01   0.16  -0.05     0.16  -0.16   0.04     0.09   0.16  -0.11
    19   6     0.16  -0.10   0.02    -0.18  -0.05   0.00     0.12  -0.04  -0.02
    20   6    -0.01  -0.09   0.09    -0.01   0.09  -0.01    -0.02  -0.07   0.05
    21   6    -0.06  -0.03  -0.01     0.15  -0.07  -0.02     0.10  -0.05  -0.02
    22   6     0.08  -0.05   0.00     0.03   0.08   0.15     0.06   0.09   0.18
    23   6    -0.07  -0.02  -0.09    -0.16   0.04  -0.03    -0.10   0.02   0.05
    24   6    -0.01   0.05   0.06    -0.01  -0.03  -0.06     0.00  -0.04  -0.10
    25   6    -0.05   0.01   0.01    -0.06   0.10  -0.01     0.00  -0.06   0.00
    26   6    -0.07   0.04  -0.05    -0.01  -0.12   0.00     0.08  -0.01   0.00
    27   6     0.05  -0.19   0.05     0.09   0.09  -0.01     0.01   0.05   0.00
    28   6     0.09  -0.04   0.00     0.07  -0.03   0.03     0.04  -0.03   0.01
    29   6     0.02   0.03  -0.04     0.04   0.09  -0.04    -0.01   0.06  -0.03
    30   6     0.00   0.01   0.01     0.02  -0.09   0.01    -0.11   0.07   0.01
    31   6    -0.04  -0.01   0.01    -0.07  -0.01   0.02    -0.03  -0.05   0.03
    32   6     0.13  -0.01   0.03    -0.08  -0.01   0.03     0.05   0.02  -0.02
    33   6     0.10   0.16  -0.07     0.06  -0.02   0.02    -0.01   0.05  -0.03
    34   6    -0.11   0.05  -0.01    -0.07  -0.08   0.01    -0.12  -0.03  -0.02
    35   6    -0.07  -0.11   0.05     0.00   0.09  -0.04    -0.03  -0.07   0.03
    36   6     0.24  -0.16  -0.13    -0.02  -0.11   0.00     0.11  -0.01   0.01
    37   6    -0.07  -0.05  -0.13    -0.23   0.01  -0.08     0.00  -0.02  -0.01
    38   6    -0.08   0.04   0.08     0.01   0.02   0.11    -0.01   0.00  -0.01
    39   6     0.01   0.19   0.25     0.22  -0.07  -0.10    -0.02   0.02   0.01
    40   6     0.11  -0.05  -0.04     0.16   0.01  -0.01    -0.14   0.06  -0.01
    41   6    -0.05   0.03   0.00     0.06   0.01  -0.02     0.10  -0.04   0.00
    42   6    -0.06   0.09   0.11    -0.21   0.12   0.09    -0.03  -0.05  -0.10
    43   6     0.00  -0.11  -0.09    -0.17   0.06  -0.01    -0.14  -0.02   0.01
    44   6    -0.12  -0.02  -0.06     0.24   0.06   0.12    -0.04   0.05   0.10
    45   6    -0.04   0.00   0.01    -0.04   0.03  -0.02     0.12   0.00   0.00
    46   6     0.01   0.07   0.11    -0.05  -0.06  -0.05    -0.01  -0.05  -0.09
    47   6     0.00  -0.01   0.04    -0.02  -0.10   0.04     0.02  -0.01   0.01
    48   6    -0.02   0.01  -0.01    -0.01   0.06  -0.05     0.02   0.00  -0.01
    49   6     0.01  -0.02  -0.04     0.03  -0.06  -0.03     0.00   0.06   0.09
    50   6     0.01  -0.01   0.02     0.00   0.10   0.01    -0.03  -0.03  -0.04
    51   6    -0.03   0.01   0.01    -0.03  -0.04  -0.01    -0.01  -0.02   0.00
    52   6     0.00  -0.08   0.01     0.02   0.10   0.01    -0.02   0.02   0.05
    53   6     0.01   0.07   0.00     0.02  -0.05  -0.02     0.00   0.04  -0.02
    54   6    -0.02  -0.07  -0.07     0.03   0.06  -0.04     0.02  -0.01   0.02
    55   6     0.04   0.07   0.02    -0.01  -0.10   0.04     0.02   0.01  -0.02
    56  15     0.00   0.00  -0.02     0.00  -0.02  -0.01    -0.01   0.00   0.00
    57  16     0.00   0.00   0.00     0.00   0.00   0.00     0.00   0.00   0.00
    58   8     0.00   0.00   0.00     0.00   0.00   0.00     0.00   0.00   0.00
    59   8     0.00   0.00   0.00     0.00   0.00   0.00     0.00   0.00   0.00
                    112                    113                    114
                      A                      A                      A
 Frequencies --   1097.5596              1102.3273              1104.4833
 Red. masses --     12.0010                12.0041                12.0002
 Frc consts  --      8.5178                 8.5941                 8.6250
 IR Inten    --      1.5006                 1.2629                 1.1787
  Atom  AN      X      Y      Z        X      Y      Z        X      Y      Z
     1   6     0.00  -0.04   0.12    -0.02  -0.11   0.02     0.20  -0.04   0.00
     2   6    -0.17   0.04  -0.03     0.14   0.21  -0.11    -0.04  -0.03   0.04
     3   6     0.01   0.03   0.02    -0.04  -0.23   0.06    -0.08   0.01   0.00
     4   6     0.17   0.00  -0.03    -0.06   0.25  -0.12    -0.04   0.07  -0.05
     5   6     0.20  -0.07   0.06     0.09  -0.07   0.12     0.02   0.02  -0.04
     6   6     0.05  -0.04   0.03    -0.03   0.04  -0.04     0.00  -0.05   0.04
     7   6    -0.06  -0.02  -0.04    -0.21  -0.10   0.00    -0.02   0.00   0.00
     8   6    -0.14   0.12  -0.08     0.10   0.10  -0.05    -0.05   0.02  -0.01
     9   6     0.02   0.15   0.09    -0.03  -0.10  -0.09     0.28  -0.05   0.00
    10   6    -0.18  -0.05  -0.12     0.18   0.02   0.03    -0.04   0.12   0.14
    11   6     0.02   0.04   0.05     0.00  -0.03   0.17    -0.15   0.02   0.01
    12   6     0.15  -0.09  -0.09    -0.16   0.08   0.04    -0.11  -0.09  -0.14
    13   6     0.25   0.02   0.06     0.00  -0.01  -0.04    -0.06  -0.01   0.00
    14   6     0.05   0.00  -0.05    -0.06   0.02   0.02     0.01  -0.01  -0.02
    15   6    -0.09   0.00   0.12    -0.17   0.06   0.07     0.10  -0.02   0.00
    16   6    -0.17  -0.08  -0.16     0.13  -0.06  -0.11    -0.05   0.02   0.04
    17   6    -0.21  -0.01   0.05    -0.12  -0.04   0.11     0.02  -0.04   0.05
    18   6     0.16   0.07  -0.07    -0.06   0.13  -0.05    -0.06   0.00   0.01
    19   6     0.04  -0.03  -0.04     0.18  -0.17   0.00    -0.01   0.00   0.00
    20   6    -0.06  -0.01   0.03     0.04   0.03  -0.03     0.02   0.05  -0.04
    21   6    -0.25   0.11   0.06     0.01  -0.02  -0.05    -0.04   0.03   0.00
    22   6     0.13  -0.13  -0.17    -0.13  -0.01  -0.10    -0.08   0.00  -0.05
    23   6     0.10  -0.03   0.12     0.15   0.01   0.07     0.12  -0.01   0.01
    24   6    -0.04   0.02  -0.04     0.06   0.00   0.02     0.02   0.00   0.02
    25   6    -0.07  -0.10   0.02     0.03   0.09  -0.01    -0.05  -0.14   0.05
    26   6     0.02   0.13  -0.02    -0.02  -0.10   0.02     0.09  -0.02   0.00
    27   6     0.03  -0.12   0.01     0.00   0.08  -0.01    -0.01   0.16  -0.05
    28   6     0.11  -0.04  -0.01     0.04  -0.04   0.01    -0.13  -0.02   0.07
    29   6     0.01  -0.03  -0.03     0.01   0.07  -0.03    -0.01  -0.05   0.02
    30   6    -0.06   0.14   0.01    -0.06  -0.06   0.02     0.12  -0.04  -0.03
    31   6    -0.08  -0.03   0.03     0.03  -0.02   0.00     0.00   0.18  -0.09
    32   6    -0.12  -0.01  -0.01    -0.04  -0.02   0.02    -0.12   0.05  -0.06
    33   6     0.06  -0.07   0.04    -0.03   0.01  -0.01    -0.06  -0.16   0.08
    34   6     0.11   0.12   0.01     0.01  -0.08   0.02     0.12  -0.01   0.03
    35   6    -0.01  -0.02  -0.03     0.01   0.06  -0.03     0.01   0.05  -0.02
    36   6     0.00  -0.04   0.02    -0.04  -0.18  -0.14     0.31  -0.05   0.00
    37   6    -0.10  -0.01  -0.06    -0.04   0.09   0.06    -0.02  -0.17  -0.29
    38   6    -0.01   0.01   0.04     0.01   0.02   0.08    -0.31   0.05   0.01
    39   6     0.10  -0.03  -0.04     0.07   0.06   0.04     0.04   0.16   0.29
    40   6     0.13   0.00   0.01     0.11  -0.12  -0.08     0.01  -0.02  -0.01
    41   6    -0.03   0.02   0.02    -0.07   0.04   0.01     0.08  -0.01   0.08
    42   6    -0.09   0.06   0.06     0.01   0.06   0.08    -0.04   0.03   0.02
    43   6    -0.11   0.04   0.01    -0.14  -0.08  -0.09     0.01   0.01   0.01
    44   6     0.10   0.02   0.05     0.01   0.06   0.09    -0.04  -0.02  -0.02
    45   6     0.03   0.01   0.01     0.08   0.01   0.01     0.08  -0.01  -0.07
    46   6    -0.03  -0.02  -0.02    -0.02   0.03   0.01     0.00   0.00   0.05
    47   6    -0.03  -0.06  -0.04     0.01  -0.04   0.04     0.00   0.01   0.02
    48   6    -0.03  -0.03   0.01     0.02   0.08  -0.03     0.00   0.01   0.00
    49   6     0.02  -0.03  -0.03     0.03   0.02   0.02     0.00  -0.01  -0.05
    50   6     0.00   0.04   0.09     0.02   0.03  -0.07     0.01   0.00   0.04
    51   6    -0.01   0.05  -0.04    -0.01  -0.07   0.07    -0.01   0.00  -0.05
    52   6     0.01   0.03   0.08    -0.01   0.03  -0.06     0.01   0.01  -0.05
    53   6     0.03   0.05  -0.04    -0.01  -0.07   0.06    -0.01  -0.01   0.06
    54   6     0.02  -0.03   0.01     0.01   0.08  -0.03     0.00   0.01   0.00
    55   6     0.01  -0.06  -0.04    -0.02  -0.03   0.04    -0.01  -0.01  -0.02
    56  15     0.00   0.00  -0.01     0.00  -0.01  -0.01     0.00   0.00   0.00
    57  16     0.00   0.00   0.00     0.00   0.00   0.00     0.00   0.00   0.00
    58   8     0.00   0.00   0.00     0.00   0.00   0.00     0.00   0.00   0.00
    59   8     0.00   0.00   0.00     0.00   0.00   0.00     0.00   0.00   0.00
                    115                    116                    117
                      A                      A                      A
 Frequencies --   1110.8686              1120.1451              1122.4942
 Red. masses --     12.0001                12.0000                12.0001
 Frc consts  --      8.7249                 8.8712                 8.9085
 IR Inten    --      1.2384                 0.2258                 0.5266
  Atom  AN      X      Y      Z        X      Y      Z        X      Y      Z
     1   6    -0.29   0.04   0.00    -0.22   0.03   0.00     0.13  -0.02   0.00
     2   6     0.03   0.27  -0.17    -0.03   0.11  -0.04    -0.01  -0.09   0.04
     3   6     0.44  -0.08   0.01     0.23  -0.03   0.00    -0.03   0.00   0.00
     4   6    -0.06  -0.25   0.16    -0.06  -0.09   0.04     0.02   0.08  -0.04
     5   6     0.04   0.00  -0.02     0.20  -0.11   0.12     0.11   0.00   0.00
     6   6     0.00   0.06   0.00     0.02  -0.06   0.02    -0.01  -0.05   0.04
     7   6    -0.07  -0.10   0.02    -0.16   0.02  -0.04    -0.15  -0.03  -0.02
     8   6    -0.03   0.04  -0.01     0.00   0.18  -0.12     0.00   0.12  -0.06
     9   6     0.16  -0.03   0.00    -0.16   0.02   0.00     0.24  -0.04   0.00
    10   6     0.02   0.03   0.09    -0.02  -0.03  -0.06    -0.01   0.12   0.19
    11   6    -0.09   0.01   0.00     0.28  -0.04   0.00    -0.21   0.03  -0.01
    12   6     0.00  -0.04  -0.09    -0.02   0.04   0.06    -0.03  -0.11  -0.18
    13   6    -0.15  -0.04  -0.06     0.17   0.00   0.01     0.09   0.02   0.01
    14   6    -0.02   0.00  -0.04     0.00   0.02   0.00     0.02   0.02   0.04
    15   6     0.11  -0.01   0.02    -0.18   0.04   0.15    -0.07  -0.01   0.02
    16   6     0.02   0.08   0.13    -0.04  -0.11  -0.22    -0.03  -0.05  -0.09
    17   6     0.03  -0.02   0.03     0.23   0.04  -0.11     0.10  -0.03   0.00
    18   6    -0.04  -0.04   0.01    -0.06  -0.18   0.12    -0.03  -0.11   0.06
    19   6    -0.04   0.11  -0.02    -0.17   0.04   0.03    -0.14   0.07   0.01
    20   6    -0.01  -0.05  -0.01     0.04   0.06  -0.02     0.00   0.06  -0.04
    21   6    -0.13   0.09   0.06     0.17  -0.05   0.00     0.08  -0.05  -0.01
    22   6    -0.02  -0.08  -0.14    -0.02   0.12   0.22    -0.01   0.06   0.09
    23   6     0.12  -0.02  -0.01    -0.18   0.02  -0.16    -0.06   0.03  -0.02
    24   6    -0.01   0.00   0.04    -0.01  -0.02   0.00     0.01  -0.02  -0.03
    25   6    -0.03  -0.05   0.01     0.00  -0.05   0.02    -0.02   0.06  -0.03
    26   6    -0.05   0.01   0.00     0.10  -0.01   0.00    -0.08   0.00   0.00
    27   6    -0.01   0.06  -0.01     0.00   0.05  -0.02    -0.02  -0.04   0.02
    28   6    -0.06   0.01   0.01    -0.05  -0.06   0.06     0.22   0.00  -0.07
    29   6     0.02  -0.01   0.02    -0.01  -0.02  -0.02     0.04   0.06  -0.04
    30   6     0.07  -0.13   0.00     0.01   0.06   0.00    -0.14   0.04   0.03
    31   6     0.03   0.13  -0.06     0.00   0.07  -0.05    -0.03  -0.17   0.10
    32   6    -0.06   0.00  -0.01    -0.02   0.06  -0.05     0.19  -0.05   0.07
    33   6    -0.02  -0.13   0.06    -0.03  -0.06   0.04     0.03   0.15  -0.09
    34   6     0.11   0.10   0.00    -0.01  -0.06   0.00    -0.13   0.00  -0.02
    35   6     0.02   0.00  -0.02     0.00   0.02   0.02     0.01  -0.06   0.03
    36   6    -0.21   0.03  -0.01     0.07  -0.01   0.00    -0.03   0.00   0.00
    37   6    -0.05   0.02   0.05    -0.03  -0.07  -0.10    -0.01  -0.02  -0.04
    38   6     0.14  -0.02   0.01    -0.12   0.02   0.00     0.06  -0.01   0.00
    39   6    -0.04   0.00  -0.05     0.00   0.07   0.10    -0.01   0.02   0.04
    40   6     0.07  -0.10  -0.07     0.02  -0.02   0.00     0.21  -0.09   0.00
    41   6    -0.07   0.03  -0.01     0.04   0.01   0.10    -0.21   0.06  -0.10
    42   6     0.03   0.08   0.12    -0.01  -0.01  -0.04     0.00   0.12   0.22
    43   6     0.10   0.07   0.07     0.04   0.01   0.00     0.22   0.03   0.01
    44   6     0.01  -0.08  -0.12    -0.01   0.01   0.03    -0.03  -0.11  -0.21
    45   6    -0.08   0.00   0.01     0.02  -0.02  -0.09    -0.21   0.01   0.08
    46   6     0.02  -0.01   0.01     0.02   0.00   0.03     0.01   0.05   0.08
    47   6     0.00  -0.01   0.04    -0.01  -0.03  -0.02    -0.01   0.01   0.04
    48   6     0.01   0.05  -0.04    -0.01   0.01   0.02    -0.02   0.00  -0.01
    49   6     0.03   0.00  -0.01     0.02   0.00  -0.03     0.00  -0.05  -0.08
    50   6     0.00  -0.02   0.01     0.02   0.04   0.04     0.02   0.00   0.02
    51   6    -0.01  -0.03  -0.02    -0.01  -0.01  -0.02    -0.01   0.01  -0.02
    52   6     0.00   0.03  -0.02     0.01  -0.04  -0.04     0.01  -0.01  -0.02
    53   6     0.00   0.03   0.02    -0.01   0.01   0.02     0.00   0.00   0.03
    54   6    -0.01  -0.04   0.04    -0.01   0.00  -0.02    -0.02   0.00   0.00
    55   6     0.00   0.00  -0.04     0.00   0.03   0.02    -0.01  -0.01  -0.03
    56  15     0.00   0.00   0.00     0.00   0.00   0.00     0.00   0.00   0.00
    57  16     0.00   0.00   0.00     0.00   0.00   0.00     0.00   0.00   0.00
    58   8     0.00   0.00   0.00     0.00   0.00   0.00     0.00   0.00   0.00
    59   8     0.00   0.00   0.00     0.00   0.00   0.00     0.00   0.00   0.00
                    118                    119                    120
                      A                      A                      A
 Frequencies --   1144.6928              1166.5376              1168.2531
 Red. masses --     12.0251                12.0012                12.0013
 Frc consts  --      9.2836                 9.6221                 9.6505
 IR Inten    --      0.1428                 0.9394                 1.0280
  Atom  AN      X      Y      Z        X      Y      Z        X      Y      Z
     1   6     0.00   0.04  -0.05     0.14  -0.01  -0.01    -0.02   0.04  -0.07
     2   6     0.04  -0.06   0.04    -0.15   0.10  -0.01    -0.02   0.02   0.00
     3   6     0.02   0.03  -0.03     0.19  -0.04   0.01    -0.04  -0.02   0.03
     4   6    -0.06  -0.06   0.05    -0.14  -0.03   0.01     0.09   0.03   0.00
     5   6    -0.05   0.01  -0.01     0.06   0.05  -0.09     0.04  -0.03   0.04
     6   6    -0.02  -0.02  -0.01     0.10  -0.09   0.09     0.05  -0.17   0.07
     7   6    -0.03   0.08  -0.01     0.04   0.05  -0.06    -0.13   0.15  -0.09
     8   6     0.04  -0.02   0.01    -0.19  -0.09   0.05    -0.03  -0.03   0.00
     9   6    -0.01  -0.01  -0.04     0.12  -0.01   0.01    -0.02   0.03   0.04
    10   6    -0.02   0.04   0.06    -0.12   0.02  -0.04     0.15  -0.04   0.01
    11   6     0.01  -0.02  -0.06     0.19  -0.03   0.00    -0.04  -0.02  -0.04
    12   6     0.03   0.04   0.08    -0.17   0.01   0.03    -0.10   0.00  -0.01
    13   6     0.05  -0.05  -0.05     0.03   0.02   0.05    -0.06   0.00  -0.05
    14   6     0.01   0.04   0.04     0.08  -0.01   0.02    -0.09   0.00   0.02
    15   6     0.02  -0.01  -0.01    -0.02  -0.04  -0.04    -0.06   0.04   0.02
    16   6    -0.03   0.01   0.00    -0.12   0.00   0.01     0.17  -0.01   0.00
    17   6     0.06  -0.01  -0.02     0.01  -0.06   0.10    -0.05   0.01   0.00
    18   6    -0.05  -0.01   0.01    -0.13   0.13  -0.05     0.08  -0.09   0.02
    19   6     0.05   0.07  -0.01     0.07  -0.03   0.03     0.15   0.12  -0.10
    20   6     0.01  -0.02  -0.02     0.08   0.01  -0.06    -0.14  -0.15   0.10
    21   6    -0.06  -0.03  -0.05     0.03  -0.03  -0.07     0.05  -0.01  -0.02
    22   6     0.03   0.00   0.00    -0.17   0.05  -0.01    -0.11   0.02   0.00
    23   6    -0.02   0.00  -0.01     0.02   0.05   0.05     0.07   0.00   0.01
    24   6     0.00   0.04   0.05     0.11  -0.02   0.01     0.04  -0.03   0.02
    25   6    -0.16   0.14  -0.03    -0.10  -0.05  -0.01    -0.01  -0.01  -0.01
    26   6    -0.01  -0.10   0.00     0.21  -0.01   0.01    -0.02   0.12   0.01
    27   6     0.20   0.10  -0.03    -0.07   0.06   0.00     0.03  -0.04  -0.01
    28   6     0.26   0.07  -0.12    -0.03   0.12  -0.06    -0.17   0.19  -0.09
    29   6     0.09   0.04  -0.03     0.07  -0.15   0.06     0.05  -0.16   0.12
    30   6    -0.09  -0.04   0.05     0.01   0.10   0.00     0.02  -0.05   0.00
    31   6    -0.16  -0.17   0.15    -0.10  -0.08   0.07     0.00  -0.01   0.03
    32   6    -0.26   0.15  -0.13     0.02  -0.05   0.02     0.22   0.15  -0.09
    33   6     0.09  -0.23   0.16    -0.07   0.10  -0.06     0.03  -0.04   0.05
    34   6     0.09  -0.07   0.05    -0.03  -0.11   0.00    -0.02  -0.01   0.00
    35   6    -0.06   0.09  -0.04     0.08   0.06   0.00    -0.14  -0.16   0.11
    36   6     0.01   0.06   0.03     0.05  -0.02  -0.01    -0.02  -0.06  -0.03
    37   6     0.11  -0.02   0.04    -0.14   0.05   0.06    -0.03   0.01  -0.03
    38   6    -0.03  -0.06  -0.19     0.24  -0.04   0.01    -0.05   0.02   0.05
    39   6    -0.10   0.03   0.06    -0.13   0.01  -0.06     0.09   0.00   0.00
    40   6     0.09  -0.02   0.06     0.05   0.10   0.06     0.13   0.07   0.11
    41   6    -0.17   0.02  -0.22     0.10  -0.04  -0.15     0.14  -0.09  -0.15
    42   6     0.05   0.04   0.14    -0.11   0.01   0.01    -0.02  -0.02   0.03
    43   6    -0.11   0.01   0.06    -0.01  -0.07  -0.03    -0.10   0.14   0.12
    44   6    -0.03   0.06   0.15    -0.09   0.02   0.00     0.05  -0.04   0.02
    45   6     0.20  -0.04  -0.22     0.04  -0.01   0.08    -0.18  -0.04  -0.19
    46   6     0.04  -0.05  -0.04     0.08   0.02  -0.06    -0.01  -0.07   0.10
    47   6    -0.01   0.10   0.08    -0.09  -0.01  -0.03    -0.10   0.12  -0.07
    48   6     0.01  -0.07  -0.07     0.00  -0.08  -0.11     0.07  -0.01  -0.11
    49   6    -0.06  -0.03  -0.03     0.05  -0.05   0.11    -0.04  -0.05   0.07
    50   6     0.02  -0.06   0.01    -0.01   0.04   0.13     0.07   0.07   0.05
    51   6    -0.02   0.04   0.04     0.05   0.14  -0.09    -0.01  -0.04   0.02
    52   6    -0.03  -0.05   0.00    -0.03   0.00  -0.10    -0.03   0.11   0.10
    53   6     0.03   0.03   0.04     0.00  -0.16   0.09     0.00   0.02  -0.02
    54   6    -0.02  -0.07  -0.06    -0.01   0.08   0.06    -0.07  -0.02  -0.15
    55   6     0.03   0.09   0.08    -0.03   0.06  -0.01     0.15   0.05  -0.06
    56  15     0.00  -0.02   0.03    -0.01   0.00   0.00     0.00  -0.01   0.00
    57  16     0.00   0.00   0.00     0.00   0.00   0.00     0.00   0.00   0.00
    58   8     0.00   0.00   0.00     0.00   0.00   0.00     0.00   0.00   0.00
    59   8     0.00   0.00   0.00     0.00   0.00   0.00     0.00   0.00   0.00
                    121                    122                    123
                      A                      A                      A
 Frequencies --   1175.7490              1176.9011              1186.6680
 Red. masses --     12.0021                12.0012                12.0025
 Frc consts  --      9.7754                 9.7939                 9.9582
 IR Inten    --      2.8159                 1.3040                 2.3519
  Atom  AN      X      Y      Z        X      Y      Z        X      Y      Z
     1   6     0.04   0.00  -0.04    -0.09   0.01  -0.01     0.01   0.01   0.02
     2   6     0.08  -0.08   0.04     0.11   0.06  -0.05    -0.02   0.05  -0.01
     3   6     0.00   0.07  -0.02     0.03   0.02  -0.01    -0.02  -0.13   0.01
     4   6    -0.14   0.01  -0.01    -0.01  -0.10   0.06     0.03   0.05  -0.01
     5   6    -0.07  -0.01   0.03    -0.06   0.01   0.01    -0.21  -0.16   0.13
     6   6    -0.04  -0.06  -0.02     0.00  -0.19   0.04     0.05   0.14  -0.17
     7   6    -0.10   0.07  -0.01    -0.19   0.24  -0.08     0.06   0.07   0.00
     8   6     0.11   0.01  -0.02     0.08  -0.10   0.03    -0.04   0.00  -0.04
     9   6     0.05   0.04   0.02    -0.11   0.03   0.01     0.02   0.13   0.10
    10   6     0.01   0.01   0.01     0.08  -0.02   0.02    -0.01  -0.05  -0.05
    11   6     0.04  -0.03   0.04    -0.10   0.01   0.02    -0.01  -0.01  -0.01
    12   6    -0.06   0.01   0.01     0.06   0.00  -0.01    -0.01  -0.06  -0.06
    13   6    -0.14   0.08   0.11    -0.06   0.05   0.03     0.07  -0.06  -0.08
    14   6     0.02  -0.11  -0.17    -0.07  -0.06  -0.05    -0.12  -0.01  -0.16
    15   6     0.05   0.02   0.03     0.04   0.03   0.00     0.23   0.06   0.21
    16   6     0.00  -0.03  -0.04     0.10  -0.02  -0.01     0.01   0.02  -0.03
    17   6     0.08  -0.03   0.04    -0.01   0.00   0.01     0.13  -0.19   0.12
    18   6    -0.15  -0.01   0.00     0.02   0.08  -0.04     0.03  -0.01  -0.03
    19   6     0.25   0.13  -0.05    -0.13  -0.12   0.06    -0.05   0.07   0.01
    20   6    -0.02  -0.17   0.01     0.07   0.10  -0.05     0.01   0.14  -0.15
    21   6     0.17   0.04   0.10     0.05   0.00   0.06    -0.07  -0.04  -0.07
    22   6    -0.08  -0.01  -0.04     0.07  -0.03  -0.01     0.00   0.02  -0.02
    23   6    -0.06   0.05   0.02    -0.01  -0.01   0.02    -0.18   0.11   0.18
    24   6     0.01  -0.13  -0.16    -0.07  -0.01  -0.07     0.10  -0.04  -0.13
    25   6    -0.08  -0.03   0.01     0.00   0.05  -0.01    -0.06  -0.12   0.03
    26   6     0.01   0.02  -0.01     0.00   0.01   0.00     0.03   0.12  -0.02
    27   6     0.06  -0.01   0.01     0.02  -0.08   0.02     0.02  -0.13   0.03
    28   6     0.11  -0.15   0.13    -0.10   0.14  -0.07     0.03   0.00  -0.01
    29   6     0.00  -0.03  -0.09     0.04  -0.17   0.08     0.03   0.08  -0.02
    30   6     0.15   0.08  -0.04     0.05   0.03  -0.02    -0.06  -0.09   0.04
    31   6    -0.06   0.05  -0.05    -0.02  -0.06   0.04    -0.05   0.09  -0.02
    32   6    -0.02  -0.02   0.06    -0.21  -0.16   0.13    -0.02   0.01  -0.02
    33   6     0.05  -0.01  -0.01     0.05   0.08  -0.07     0.07   0.08  -0.02
    34   6    -0.12   0.11  -0.04    -0.06   0.05  -0.02     0.02  -0.09   0.04
    35   6    -0.05  -0.11  -0.02     0.08   0.09  -0.11     0.00   0.07  -0.02
    36   6     0.03   0.07   0.05    -0.06   0.04   0.02    -0.01  -0.06  -0.08
    37   6    -0.06  -0.01  -0.02     0.07  -0.06  -0.09     0.09   0.04   0.06
    38   6     0.08   0.02   0.08    -0.18   0.04   0.03     0.00   0.02   0.04
    39   6    -0.01  -0.05  -0.08     0.10   0.00   0.05    -0.07   0.06   0.05
    40   6     0.10   0.01   0.05     0.18   0.05   0.16     0.02   0.02   0.08
    41   6    -0.14   0.11   0.14     0.05  -0.04  -0.11     0.02  -0.03   0.01
    42   6    -0.05  -0.01  -0.06     0.05  -0.03   0.03     0.08  -0.06  -0.07
    43   6    -0.18   0.09   0.13     0.07  -0.06  -0.10     0.00   0.02   0.06
    44   6    -0.01  -0.03  -0.03     0.07   0.00  -0.06    -0.09  -0.03  -0.06
    45   6     0.08   0.03   0.05     0.15   0.07   0.18    -0.02  -0.02   0.00
    46   6    -0.02  -0.16  -0.23    -0.10   0.02  -0.09     0.12   0.00  -0.03
    47   6     0.02  -0.07   0.09    -0.09   0.20  -0.05    -0.01   0.07  -0.08
    48   6    -0.10   0.08   0.07     0.03  -0.03  -0.03     0.05   0.00   0.00
    49   6     0.06  -0.14  -0.24    -0.09  -0.09  -0.08    -0.13   0.03  -0.04
    50   6     0.05   0.06   0.02     0.10   0.00   0.08     0.12   0.01   0.08
    51   6     0.04   0.05   0.00     0.01   0.00   0.02    -0.15  -0.16   0.12
    52   6    -0.08   0.08   0.05     0.06   0.01  -0.06    -0.10   0.03   0.06
    53   6    -0.02   0.03   0.02    -0.01   0.04  -0.01     0.08  -0.18   0.11
    54   6     0.07   0.02   0.04     0.11   0.05   0.09    -0.05   0.02   0.00
    55   6     0.06   0.07   0.03    -0.15  -0.16   0.08     0.02   0.07  -0.06
    56  15     0.00   0.00  -0.01     0.01   0.00   0.00     0.00   0.01  -0.01
    57  16     0.00   0.00   0.00     0.00   0.00   0.00     0.00   0.00   0.00
    58   8     0.00   0.00   0.00     0.00   0.00   0.00     0.00   0.00   0.00
    59   8     0.00   0.00   0.00     0.00   0.00   0.00     0.00   0.00   0.00
                    124                    125                    126
                      A                      A                      A
 Frequencies --   1190.8338              1195.7135              1204.4167
 Red. masses --     12.0002                12.0005                12.0026
 Frc consts  --     10.0263                10.1089                10.2584
 IR Inten    --      0.9683                 0.0986                 1.7620
  Atom  AN      X      Y      Z        X      Y      Z        X      Y      Z
     1   6    -0.05   0.01  -0.01     0.20  -0.04   0.01    -0.03  -0.16   0.19
     2   6     0.02   0.03  -0.02    -0.09  -0.04   0.04     0.07   0.17  -0.12
     3   6     0.00   0.00   0.00     0.12  -0.01   0.00    -0.02  -0.08   0.01
     4   6     0.02  -0.04   0.03    -0.08   0.07  -0.04    -0.01   0.18  -0.12
     5   6    -0.09  -0.03   0.02    -0.16  -0.12   0.08    -0.07   0.01  -0.02
     6   6     0.02  -0.07  -0.01     0.09   0.07  -0.08     0.01   0.13  -0.07
     7   6    -0.04   0.16  -0.04     0.02   0.03  -0.03     0.06  -0.06   0.04
     8   6     0.02  -0.07   0.02    -0.11   0.04  -0.04     0.05  -0.09   0.06
     9   6     0.08  -0.02   0.00     0.03  -0.01   0.00     0.01   0.09   0.09
    10   6     0.01   0.06   0.10    -0.04   0.03   0.02    -0.03  -0.11  -0.21
    11   6    -0.05   0.01  -0.01    -0.05   0.01   0.01     0.01   0.05   0.24
    12   6    -0.01  -0.05  -0.09    -0.04  -0.02  -0.03     0.00  -0.11  -0.22
    13   6    -0.14   0.11   0.14     0.13  -0.08  -0.09    -0.13   0.05   0.09
    14   6     0.03  -0.12  -0.18    -0.08   0.04  -0.07     0.08  -0.09  -0.14
    15   6     0.06   0.02   0.07     0.19   0.04   0.16     0.00  -0.01  -0.02
    16   6    -0.01  -0.05  -0.09    -0.03   0.01  -0.03    -0.02   0.04   0.07
    17   6    -0.08   0.06  -0.03    -0.13   0.19  -0.10     0.07  -0.01  -0.01
    18   6     0.05   0.06  -0.02    -0.12   0.00   0.05    -0.07  -0.06   0.05
    19   6    -0.08  -0.13   0.03     0.02  -0.05   0.03    -0.07  -0.04   0.03
    20   6     0.02   0.06   0.03     0.06  -0.11   0.11     0.03   0.12  -0.06
    21   6    -0.16  -0.06  -0.15     0.17   0.04   0.11     0.13   0.00   0.08
    22   6     0.00   0.05   0.08    -0.03   0.00   0.04     0.03   0.04   0.08
    23   6     0.07  -0.04  -0.07     0.20  -0.11  -0.18    -0.01  -0.01  -0.01
    24   6     0.05   0.12   0.20    -0.11  -0.01   0.07    -0.10  -0.06  -0.14
    25   6     0.00   0.01   0.00    -0.02  -0.06   0.01    -0.08  -0.03   0.00
    26   6    -0.04   0.00   0.00     0.11  -0.02   0.00     0.03   0.12   0.01
    27   6    -0.01   0.00   0.00     0.00   0.09  -0.02     0.06  -0.05   0.00
    28   6     0.05  -0.10   0.09     0.01   0.00   0.00    -0.02   0.08  -0.03
    29   6    -0.01  -0.06  -0.05     0.05   0.12  -0.04     0.05  -0.19   0.05
    30   6     0.13   0.12  -0.04    -0.14  -0.08   0.06     0.10   0.08  -0.02
    31   6     0.00  -0.01  -0.03    -0.03   0.05   0.00    -0.09  -0.04   0.03
    32   6     0.08   0.08  -0.09     0.01   0.00   0.00     0.04   0.07  -0.04
    33   6     0.00   0.01   0.03    -0.05  -0.06   0.01     0.06  -0.06   0.04
    34   6     0.10  -0.15   0.05    -0.11   0.14  -0.06    -0.05   0.10  -0.01
    35   6     0.00   0.06   0.05     0.01  -0.14   0.04    -0.11  -0.14   0.04
    36   6    -0.07   0.01   0.00    -0.08   0.01   0.00    -0.01  -0.06  -0.04
    37   6     0.02   0.06   0.11    -0.02   0.04   0.07     0.03   0.03   0.05
    38   6     0.03  -0.01  -0.01     0.07  -0.01  -0.01     0.00  -0.03  -0.08
    39   6     0.00  -0.07  -0.11    -0.02  -0.04  -0.07    -0.02   0.04   0.05
    40   6     0.06   0.09   0.12     0.06   0.04   0.07    -0.09  -0.03  -0.06
    41   6    -0.12   0.08   0.12     0.06  -0.04   0.01    -0.03   0.02  -0.12
    42   6     0.03  -0.09  -0.14    -0.01  -0.03  -0.05     0.02   0.02   0.06
    43   6     0.03  -0.10  -0.12     0.05  -0.06  -0.07     0.08  -0.05  -0.05
    44   6     0.05   0.08   0.15     0.01   0.04   0.06    -0.02   0.02   0.05
    45   6    -0.13  -0.05  -0.13     0.07   0.02  -0.01     0.02  -0.01  -0.11
    46   6     0.05   0.12   0.21    -0.10   0.02   0.02    -0.05   0.04   0.10
    47   6    -0.01  -0.04  -0.02    -0.03   0.01  -0.10     0.01   0.00   0.11
    48   6    -0.10   0.05   0.12     0.06  -0.03  -0.03    -0.03   0.00  -0.10
    49   6     0.03  -0.15  -0.21    -0.08   0.01  -0.01     0.06   0.01   0.08
    50   6     0.08   0.06   0.12     0.12   0.10   0.10    -0.06  -0.11   0.02
    51   6     0.04   0.05  -0.07    -0.16  -0.15   0.07     0.07   0.16   0.03
    52   6     0.06  -0.07  -0.11     0.10  -0.14  -0.11     0.02  -0.11   0.02
    53   6     0.03  -0.06   0.06    -0.11   0.23  -0.08    -0.01   0.18   0.04
    54   6    -0.11  -0.02  -0.14     0.07  -0.01   0.04     0.01  -0.04  -0.10
    55   6     0.00   0.04   0.03    -0.04  -0.01   0.10     0.00   0.00   0.09
    56  15     0.00   0.00   0.00     0.00   0.00   0.00     0.00   0.00   0.01
    57  16     0.00   0.00   0.00     0.00   0.00   0.00     0.00   0.00   0.00
    58   8     0.00   0.00   0.00     0.00   0.00   0.00     0.00   0.00   0.00
    59   8     0.00   0.00   0.00     0.00   0.00   0.00     0.00   0.00   0.00
                    127                    128                    129
                      A                      A                      A
 Frequencies --   1212.6840              1213.7427              1216.7962
 Red. masses --     12.0004                12.0005                12.0014
 Frc consts  --     10.3978                10.4161                10.4693
 IR Inten    --      1.2833                 1.1167                 3.4579
  Atom  AN      X      Y      Z        X      Y      Z        X      Y      Z
     1   6    -0.03  -0.04   0.04    -0.06   0.03  -0.02    -0.07   0.06  -0.03
     2   6     0.00   0.02  -0.02    -0.01   0.03  -0.01     0.04  -0.18   0.08
     3   6     0.05   0.04   0.00     0.04  -0.05   0.01    -0.02   0.18  -0.04
     4   6    -0.03   0.00  -0.01     0.00  -0.01   0.01    -0.01  -0.16   0.08
     5   6     0.19   0.07   0.02    -0.02   0.00  -0.02    -0.07  -0.02   0.01
     6   6    -0.28  -0.02  -0.04    -0.03   0.05  -0.05    -0.02   0.12  -0.07
     7   6     0.10  -0.01   0.06     0.08   0.04   0.02     0.03  -0.06   0.05
     8   6     0.00  -0.02   0.00    -0.03  -0.05   0.02     0.10   0.07  -0.03
     9   6     0.09   0.02   0.03     0.11  -0.05  -0.03     0.01   0.11   0.12
    10   6    -0.07  -0.02  -0.06    -0.11   0.05   0.02     0.02  -0.08  -0.09
    11   6     0.09   0.00   0.05     0.20  -0.04  -0.02     0.10  -0.01  -0.05
    12   6    -0.05  -0.03  -0.06    -0.10   0.04   0.06    -0.11  -0.05  -0.06
    13   6     0.08   0.05   0.02     0.04  -0.01   0.02     0.06  -0.06  -0.08
    14   6    -0.19  -0.06  -0.01     0.04   0.00  -0.03     0.01   0.07   0.08
    15   6     0.12   0.01  -0.07     0.06  -0.02   0.02    -0.06   0.00   0.03
    16   6    -0.10   0.01   0.04    -0.14   0.00  -0.02     0.06   0.02   0.02
    17   6    -0.07   0.06   0.01     0.11  -0.09   0.01    -0.07   0.02   0.02
    18   6    -0.03   0.02  -0.01     0.01   0.04  -0.01     0.02   0.12  -0.06
    19   6     0.01  -0.03   0.02     0.14  -0.06  -0.07    -0.01  -0.09   0.01
    20   6     0.09  -0.07   0.01    -0.26   0.03   0.08     0.01  -0.02   0.04
    21   6     0.00   0.03  -0.01     0.11  -0.06   0.00    -0.01  -0.02  -0.07
    22   6    -0.05   0.02   0.04    -0.13   0.04  -0.02    -0.14   0.05   0.04
    23   6     0.00   0.02  -0.06     0.09  -0.03   0.04     0.07   0.00  -0.01
    24   6     0.09  -0.05   0.03    -0.13   0.06  -0.03     0.08   0.02   0.10
    25   6    -0.05   0.00   0.00    -0.04  -0.01   0.01    -0.13  -0.17   0.04
    26   6     0.02   0.02   0.00     0.09  -0.06   0.00     0.16   0.18  -0.01
    27   6     0.01   0.01  -0.01    -0.07   0.07  -0.01    -0.01  -0.09   0.02
    28   6     0.14  -0.03  -0.09     0.09  -0.03  -0.03    -0.01   0.01   0.07
    29   6    -0.24   0.02   0.08    -0.02   0.06  -0.04     0.09  -0.06   0.00
    30   6     0.19   0.04  -0.07     0.00   0.04   0.01    -0.03  -0.10   0.02
    31   6    -0.07  -0.03   0.05    -0.04  -0.04   0.03    -0.09   0.14  -0.04
    32   6     0.02   0.01  -0.02     0.13  -0.02   0.07     0.04  -0.02   0.04
    33   6     0.02   0.00   0.01    -0.08   0.03  -0.04     0.02   0.11  -0.05
    34   6    -0.08   0.01  -0.04     0.15  -0.07   0.07    -0.05  -0.09  -0.01
    35   6     0.05  -0.08   0.07    -0.19   0.06  -0.08     0.01  -0.04   0.04
    36   6    -0.05   0.02   0.03    -0.11   0.00  -0.03    -0.03   0.13   0.11
    37   6    -0.01  -0.01  -0.03     0.11   0.01   0.02     0.00  -0.07  -0.09
    38   6    -0.03   0.00   0.01    -0.08   0.02   0.01    -0.07  -0.01  -0.05
    39   6     0.06  -0.03  -0.04     0.05   0.01   0.03     0.09  -0.08  -0.06
    40   6     0.15  -0.09   0.03     0.00  -0.01   0.04     0.00  -0.11  -0.07
    41   6     0.12  -0.08  -0.01    -0.03  -0.01   0.02    -0.09   0.06  -0.07
    42   6    -0.02   0.04   0.04     0.09  -0.03  -0.02    -0.02   0.09   0.12
    43   6    -0.08  -0.02  -0.01     0.16   0.06  -0.03    -0.01  -0.04  -0.07
    44   6     0.07   0.02   0.05     0.01  -0.05  -0.06     0.13   0.03   0.06
    45   6    -0.08   0.00  -0.04     0.08   0.04   0.04    -0.01   0.02  -0.01
    46   6     0.05   0.01   0.02    -0.27  -0.02   0.07    -0.07   0.02   0.04
    47   6     0.05   0.28  -0.14     0.01   0.09  -0.05     0.04   0.01   0.29
    48   6     0.00   0.04   0.28    -0.03  -0.08   0.11     0.05   0.11  -0.24
    49   6    -0.25   0.12  -0.03    -0.09   0.03  -0.05     0.05  -0.05  -0.08
    50   6    -0.04  -0.22  -0.24    -0.01  -0.12   0.04    -0.04  -0.07  -0.05
    51   6     0.06  -0.10   0.12     0.02   0.04  -0.03    -0.06  -0.05   0.05
    52   6     0.01  -0.04  -0.12     0.03   0.29   0.18     0.05   0.08  -0.11
    53   6    -0.04  -0.06   0.07     0.07   0.08  -0.07     0.01  -0.12   0.04
    54   6     0.00   0.08   0.02     0.00  -0.04  -0.21     0.01   0.15  -0.11
    55   6     0.02   0.08   0.00    -0.04  -0.31   0.06    -0.05  -0.08   0.10
    56  15     0.00   0.00   0.00     0.00   0.00   0.00     0.00   0.00   0.01
    57  16     0.00   0.00   0.00     0.00   0.00   0.00     0.00   0.00   0.00
    58   8     0.00   0.00   0.00     0.00   0.00   0.00     0.00   0.00   0.00
    59   8     0.00   0.00   0.00     0.00   0.00   0.00     0.00   0.00   0.00
                    130                    131                    132
                      A                      A                      A
 Frequencies --   1220.0680              1227.9736              1228.2941
 Red. masses --     12.0010                12.0011                12.0001
 Frc consts  --     10.5253                10.6623                10.6669
 IR Inten    --      1.2514                 0.9623                 0.3092
  Atom  AN      X      Y      Z        X      Y      Z        X      Y      Z
     1   6    -0.14   0.00   0.02     0.01   0.00   0.02     0.06  -0.01   0.00
     2   6     0.08   0.05  -0.03    -0.04   0.07  -0.03    -0.02  -0.01   0.01
     3   6    -0.12  -0.07   0.02     0.03  -0.07   0.01    -0.08  -0.01   0.00
     4   6     0.12   0.08  -0.04     0.03   0.05  -0.02     0.02   0.04  -0.02
     5   6    -0.14  -0.01  -0.03    -0.07   0.00  -0.07     0.00   0.00   0.01
     6   6     0.04   0.11  -0.08     0.04   0.13  -0.07    -0.09   0.06  -0.08
     7   6     0.03   0.07   0.02     0.11   0.07   0.03     0.11   0.02   0.04
     8   6     0.06  -0.09   0.05    -0.08  -0.10   0.05    -0.03  -0.05   0.02
     9   6    -0.04  -0.05  -0.06     0.04  -0.08  -0.05    -0.15   0.00  -0.02
    10   6    -0.08   0.04   0.01    -0.03   0.04   0.06     0.04   0.01   0.02
    11   6     0.15  -0.02   0.03     0.01   0.00  -0.03    -0.06   0.01  -0.01
    12   6    -0.01   0.05   0.06     0.01   0.04   0.06     0.06   0.01   0.03
    13   6     0.02  -0.01   0.03     0.10   0.04   0.01     0.14   0.09   0.00
    14   6     0.11   0.01  -0.04     0.05   0.08   0.14    -0.15   0.02   0.12
    15   6     0.01  -0.02   0.03    -0.10  -0.03   0.05    -0.03   0.02   0.02
    16   6    -0.11   0.00  -0.04    -0.06  -0.05  -0.10     0.05  -0.07  -0.09
    17   6    -0.16   0.09   0.00     0.08  -0.03  -0.06     0.01   0.00  -0.04
    18   6     0.12  -0.06   0.01     0.01  -0.12   0.06     0.01   0.00   0.01
    19   6     0.00   0.01  -0.04    -0.09   0.11   0.04     0.04   0.00  -0.02
    20   6     0.02  -0.17   0.09     0.03   0.14  -0.10    -0.08   0.02   0.03
    21   6     0.02   0.06   0.04    -0.10   0.11   0.01     0.05  -0.07   0.01
    22   6     0.00  -0.02   0.00    -0.01  -0.08  -0.13     0.09   0.01   0.03
    23   6    -0.04   0.02  -0.06     0.10  -0.05   0.06     0.00  -0.03   0.01
    24   6     0.11  -0.09   0.01     0.02   0.07   0.16    -0.13   0.06  -0.05
    25   6    -0.05   0.00   0.01     0.05   0.04  -0.01    -0.04  -0.01   0.00
    26   6     0.20  -0.13   0.01    -0.07  -0.03   0.01     0.15  -0.04   0.01
    27   6    -0.07   0.16  -0.04     0.00   0.02   0.00    -0.05   0.06  -0.01
    28   6     0.00   0.02   0.02    -0.07   0.01   0.03    -0.06   0.00   0.08
    29   6     0.10  -0.02  -0.04    -0.04  -0.09   0.06    -0.09  -0.21   0.12
    30   6    -0.05   0.04   0.03     0.05  -0.01  -0.05     0.15  -0.03  -0.08
    31   6    -0.06  -0.03   0.02     0.07   0.02  -0.02    -0.03   0.06  -0.02
    32   6    -0.03  -0.01  -0.08     0.10  -0.02   0.09    -0.02   0.00  -0.06
    33   6    -0.12  -0.05   0.03    -0.01   0.06  -0.04    -0.07  -0.03   0.01
    34   6    -0.08   0.07  -0.06    -0.10   0.01  -0.07     0.11  -0.02   0.06
    35   6     0.20  -0.03   0.07    -0.03  -0.20   0.09     0.00   0.17  -0.09
    36   6    -0.08  -0.05  -0.06    -0.04  -0.03  -0.05     0.12  -0.03  -0.01
    37   6     0.12   0.00   0.00     0.05   0.00   0.00    -0.13   0.06   0.07
    38   6    -0.14   0.03   0.04    -0.05   0.02   0.03     0.23  -0.03   0.01
    39   6     0.09   0.03   0.07     0.02   0.02   0.03    -0.15   0.00  -0.06
    40   6    -0.01  -0.03   0.02     0.04  -0.02   0.05     0.14  -0.04   0.04
    41   6    -0.09   0.03  -0.03    -0.05   0.03   0.00    -0.01   0.05  -0.07
    42   6     0.12  -0.02   0.02     0.06  -0.01   0.01    -0.11   0.05   0.03
    43   6    -0.03   0.09   0.06    -0.10  -0.01   0.05     0.09   0.00   0.00
    44   6     0.04  -0.06  -0.10     0.00   0.02   0.04    -0.13  -0.01  -0.04
    45   6    -0.17  -0.03   0.06     0.09   0.04  -0.04    -0.01  -0.03   0.07
    46   6     0.11   0.04   0.09    -0.02  -0.12  -0.19     0.04   0.06   0.06
    47   6     0.00   0.09   0.11     0.00   0.11   0.08     0.02   0.12   0.18
    48   6    -0.01  -0.08  -0.07     0.00   0.12   0.00     0.04   0.32  -0.09
    49   6    -0.02  -0.04  -0.10    -0.05  -0.05  -0.13    -0.02  -0.11  -0.15
    50   6    -0.01  -0.14   0.12    -0.02  -0.19   0.16     0.00  -0.10  -0.04
    51   6     0.00   0.10  -0.05     0.00  -0.07  -0.23    -0.03  -0.21  -0.06
    52   6     0.00   0.07  -0.08    -0.05  -0.19   0.13     0.00  -0.01   0.10
    53   6    -0.08  -0.06  -0.01    -0.02  -0.12  -0.22     0.02   0.15  -0.04
    54   6     0.02   0.01   0.28     0.06   0.23  -0.10    -0.04  -0.23   0.10
    55   6     0.03   0.02  -0.31     0.02   0.12   0.21     0.01  -0.04  -0.14
    56  15     0.00   0.00   0.00     0.00   0.00   0.00     0.00   0.00   0.00
    57  16     0.00   0.00   0.00     0.00   0.00   0.00     0.00   0.00   0.00
    58   8     0.00   0.00   0.00     0.00   0.00   0.01     0.00   0.00   0.00
    59   8     0.00   0.00   0.00     0.01   0.00   0.00     0.00   0.00   0.00
                    133                    134                    135
                      A                      A                      A
 Frequencies --   1240.3736              1252.3737              1252.8029
 Red. masses --     12.0009                12.0062                12.0031
 Frc consts  --     10.8785                11.0949                11.0997
 IR Inten    --      0.7122                 0.6787                 0.6432
  Atom  AN      X      Y      Z        X      Y      Z        X      Y      Z
     1   6     0.15  -0.02   0.00     0.04   0.10  -0.11    -0.05   0.04  -0.04
     2   6    -0.08   0.00   0.01    -0.14  -0.02   0.05    -0.01   0.04  -0.02
     3   6     0.12  -0.01   0.00     0.00  -0.08   0.02    -0.04  -0.03   0.01
     4   6    -0.08   0.02  -0.01     0.10  -0.03   0.03     0.07  -0.06   0.04
     5   6    -0.06   0.00  -0.09     0.07  -0.07   0.08     0.09   0.08  -0.08
     6   6     0.11   0.11  -0.02     0.01   0.07  -0.03    -0.02  -0.21   0.14
     7   6     0.07   0.02   0.01     0.14  -0.07   0.01    -0.02   0.12  -0.04
     8   6    -0.11  -0.05   0.04    -0.14   0.08  -0.05    -0.03  -0.09   0.05
     9   6     0.05   0.00   0.01     0.02   0.04   0.04    -0.03   0.03   0.02
    10   6    -0.01  -0.02  -0.03     0.11   0.01   0.09     0.03  -0.03  -0.03
    11   6     0.01   0.00   0.00    -0.02  -0.03  -0.14     0.03  -0.02  -0.04
    12   6     0.00   0.02   0.02    -0.09   0.02   0.05    -0.05   0.04   0.07
    13   6     0.07   0.01  -0.03    -0.12   0.10   0.07     0.02  -0.08  -0.10
    14   6     0.08   0.13   0.20    -0.05  -0.09  -0.10    -0.03   0.10   0.22
    15   6    -0.15  -0.04   0.04    -0.05   0.03   0.10    -0.06  -0.01  -0.13
    16   6    -0.01  -0.02  -0.05     0.11  -0.07  -0.10     0.05   0.04   0.10
    17   6    -0.07   0.02   0.10    -0.10   0.02   0.01    -0.02  -0.10   0.11
    18   6    -0.10   0.10  -0.05     0.12  -0.03   0.00     0.10   0.08  -0.06
    19   6     0.07  -0.05   0.00    -0.08   0.05  -0.02    -0.15  -0.08   0.03
    20   6     0.08  -0.15   0.03    -0.03  -0.07   0.06     0.05   0.19  -0.12
    21   6     0.07  -0.04   0.02     0.08   0.01   0.00     0.12   0.08   0.11
    22   6    -0.01   0.03   0.06    -0.11   0.00  -0.02    -0.06  -0.06  -0.13
    23   6    -0.14   0.09  -0.05     0.07   0.00   0.00     0.00   0.03   0.16
    24   6     0.05  -0.15  -0.21     0.06  -0.03   0.06    -0.02  -0.12  -0.22
    25   6     0.10   0.07  -0.01    -0.08   0.02  -0.01    -0.10  -0.07   0.03
    26   6    -0.30   0.05  -0.01    -0.05   0.06  -0.01     0.14   0.01   0.00
    27   6     0.08  -0.11   0.02     0.12  -0.07   0.02     0.00   0.07  -0.02
    28   6    -0.06   0.01   0.00     0.11   0.02  -0.06     0.16  -0.10   0.06
    29   6    -0.07  -0.01   0.05    -0.11  -0.15   0.09    -0.04   0.17  -0.06
    30   6     0.03  -0.07  -0.03     0.20   0.04  -0.06     0.00  -0.13   0.00
    31   6     0.13   0.03  -0.04    -0.06  -0.04   0.04    -0.07   0.09  -0.02
    32   6    -0.07   0.02  -0.01    -0.19   0.01  -0.02     0.07   0.07  -0.08
    33   6     0.12  -0.07   0.04     0.09  -0.01   0.02    -0.04  -0.09   0.04
    34   6     0.05   0.05   0.04    -0.16   0.00  -0.05    -0.08   0.15  -0.05
    35   6    -0.05   0.05  -0.06     0.09  -0.05   0.04    -0.03  -0.22   0.10
    36   6    -0.13   0.03   0.00    -0.01  -0.07  -0.06     0.01  -0.03  -0.03
    37   6     0.06  -0.01   0.00     0.09   0.05   0.11     0.04   0.05   0.09
    38   6    -0.09   0.01   0.00    -0.01  -0.05  -0.16     0.01  -0.02  -0.05
    39   6     0.07  -0.02  -0.01    -0.07   0.09   0.14    -0.04   0.01   0.01
    40   6     0.00   0.00   0.02    -0.17   0.05  -0.04     0.02   0.09   0.08
    41   6    -0.04   0.01   0.04    -0.09   0.02  -0.08    -0.11   0.04   0.06
    42   6     0.07  -0.01   0.00     0.05  -0.03  -0.01     0.01  -0.06  -0.09
    43   6    -0.01  -0.01  -0.02     0.15   0.05   0.02     0.10  -0.07  -0.07
    44   6     0.08  -0.01   0.00    -0.06  -0.04  -0.07    -0.02   0.03   0.06
    45   6    -0.06   0.00  -0.04     0.15   0.00  -0.03    -0.03  -0.02  -0.09
    46   6    -0.01   0.03   0.07    -0.08   0.01   0.04     0.00   0.09   0.16
    47   6     0.00   0.03  -0.02     0.03  -0.16  -0.07     0.01  -0.04   0.01
    48   6     0.00   0.08   0.05    -0.05   0.18   0.08    -0.01   0.02   0.06
    49   6    -0.02  -0.01  -0.05     0.07   0.05   0.14     0.02  -0.08  -0.12
    50   6    -0.02  -0.12   0.19    -0.01   0.05  -0.02     0.01   0.12  -0.07
    51   6     0.00  -0.09  -0.29     0.04  -0.03  -0.03     0.00  -0.08  -0.08
    52   6     0.03   0.13  -0.21     0.04   0.12  -0.06    -0.01  -0.06   0.03
    53   6     0.02   0.08   0.32    -0.04  -0.06  -0.06    -0.02   0.05   0.04
    54   6    -0.04  -0.10  -0.04     0.09   0.14   0.09     0.05   0.08   0.01
    55   6    -0.01  -0.02   0.00    -0.08  -0.14  -0.05    -0.03  -0.05  -0.04
    56  15     0.00   0.00   0.00     0.00  -0.01   0.01     0.00   0.00   0.01
    57  16     0.00   0.00   0.00     0.00   0.00   0.00     0.01   0.00   0.00
    58   8     0.00   0.00   0.01     0.00   0.00  -0.01     0.00   0.00  -0.01
    59   8     0.01   0.00   0.00    -0.01   0.00   0.00    -0.01   0.00   0.00
                    136                    137                    138
                      A                      A                      A
 Frequencies --   1265.7414              1270.7547              1275.5372
 Red. masses --     12.0015                12.0086                12.0563
 Frc consts  --     11.3286                11.4253                11.5571
 IR Inten    --      0.0170                 0.1017                 0.7314
  Atom  AN      X      Y      Z        X      Y      Z        X      Y      Z
     1   6     0.00  -0.01   0.02    -0.01  -0.12   0.13     0.07   0.00  -0.01
     2   6    -0.02   0.06  -0.03     0.09   0.11  -0.08    -0.01  -0.03   0.02
     3   6    -0.01  -0.06   0.01     0.00  -0.05   0.00    -0.03   0.03  -0.01
     4   6     0.05   0.06  -0.03    -0.06   0.14  -0.09    -0.04   0.00   0.00
     5   6     0.07   0.02  -0.06    -0.08   0.08  -0.09     0.05  -0.04   0.03
     6   6     0.04  -0.01   0.04     0.04  -0.15   0.12    -0.02   0.11  -0.08
     7   6    -0.01   0.06  -0.01    -0.09   0.05  -0.04    -0.01  -0.01   0.02
     8   6    -0.04  -0.05   0.03     0.06  -0.10   0.07     0.00   0.03  -0.02
     9   6     0.01   0.11   0.12     0.00   0.04   0.03    -0.08   0.01   0.00
    10   6     0.10  -0.10  -0.12    -0.10  -0.05  -0.13     0.11  -0.02   0.02
    11   6     0.00   0.00   0.03    -0.01   0.04   0.15    -0.13   0.02  -0.01
    12   6    -0.12  -0.07  -0.13     0.10  -0.08  -0.13     0.09  -0.01   0.00
    13   6    -0.15  -0.08  -0.07     0.15  -0.02  -0.05    -0.14  -0.04   0.00
    14   6     0.13   0.10   0.13    -0.10   0.06   0.18     0.14   0.02  -0.05
    15   6    -0.19  -0.02  -0.04     0.12  -0.02  -0.12    -0.16   0.00   0.05
    16   6     0.12   0.05   0.10    -0.08   0.05   0.10     0.10   0.00  -0.01
    17   6    -0.06   0.05  -0.07     0.13   0.05  -0.10     0.10  -0.02  -0.02
    18   6     0.02  -0.07   0.04    -0.10  -0.08   0.07    -0.03   0.02   0.00
    19   6     0.03   0.06  -0.01     0.12   0.02  -0.04     0.02  -0.04  -0.02
    20   6    -0.04  -0.02   0.05    -0.11  -0.14   0.13    -0.08  -0.02   0.05
    21   6     0.11  -0.13  -0.08    -0.16   0.03  -0.06    -0.07   0.07   0.01
    22   6    -0.10   0.09   0.10     0.11   0.02   0.10     0.08  -0.03  -0.01
    23   6     0.18  -0.08  -0.05    -0.14   0.02  -0.13    -0.13   0.03  -0.02
    24   6    -0.09   0.14   0.15     0.12   0.02   0.19     0.08  -0.04   0.04
    25   6    -0.11  -0.11   0.02    -0.01  -0.02   0.00     0.04  -0.01   0.00
    26   6     0.03   0.18  -0.01    -0.01   0.02   0.00    -0.04   0.01   0.00
    27   6     0.06  -0.14   0.03     0.02  -0.03   0.01     0.05   0.00   0.00
    28   6     0.12  -0.07   0.01     0.07  -0.03   0.00    -0.11  -0.02   0.06
    29   6    -0.02   0.20  -0.07    -0.08   0.01   0.05     0.08   0.12  -0.09
    30   6     0.05  -0.14   0.01     0.00  -0.05  -0.02    -0.04  -0.02   0.04
    31   6    -0.08   0.10  -0.02    -0.01   0.03  -0.01     0.03   0.04  -0.03
    32   6    -0.13  -0.04   0.02    -0.10   0.01  -0.01    -0.09   0.07  -0.09
    33   6     0.10   0.09  -0.03     0.03   0.02   0.00     0.02  -0.06   0.04
    34   6    -0.08  -0.13   0.02    -0.03  -0.04  -0.03    -0.06   0.05  -0.04
    35   6     0.08   0.21  -0.08     0.08  -0.03   0.06     0.05  -0.14   0.10
    36   6    -0.01  -0.04  -0.04     0.01  -0.02  -0.02     0.13   0.00   0.02
    37   6     0.03   0.00  -0.01     0.01   0.02   0.04    -0.18   0.04   0.04
    38   6     0.00   0.03   0.08     0.02  -0.01  -0.03     0.20  -0.04  -0.01
    39   6    -0.02   0.01   0.00    -0.04   0.03   0.03    -0.16  -0.01  -0.06
    40   6     0.05   0.01   0.05    -0.01   0.06   0.02     0.18  -0.08   0.03
    41   6    -0.03  -0.01   0.05    -0.08   0.03   0.00     0.16  -0.05   0.07
    42   6     0.04  -0.02  -0.03     0.01  -0.03  -0.03    -0.11   0.03  -0.02
    43   6    -0.05   0.03   0.05     0.06   0.05   0.01     0.15  -0.01  -0.05
    44   6    -0.05  -0.01  -0.04    -0.04  -0.02  -0.02    -0.07   0.02   0.05
    45   6     0.02  -0.01   0.07     0.12   0.01  -0.01     0.13  -0.02  -0.08
    46   6     0.08  -0.02  -0.10    -0.12  -0.02   0.04    -0.09   0.06   0.14
    47   6     0.00   0.05  -0.06    -0.01  -0.10  -0.03    -0.02   0.20   0.01
    48   6    -0.04  -0.14   0.13     0.03   0.14  -0.01    -0.02  -0.23   0.05
    49   6    -0.08   0.02  -0.07     0.08  -0.06   0.01    -0.13   0.02  -0.11
    50   6    -0.04  -0.09   0.07     0.04   0.17  -0.03    -0.03  -0.22   0.08
    51   6     0.05   0.06  -0.15    -0.05  -0.16  -0.07     0.05   0.15  -0.02
    52   6     0.01  -0.10   0.06     0.02   0.22  -0.03     0.02   0.17  -0.01
    53   6    -0.02   0.07  -0.15     0.00  -0.19  -0.08     0.01  -0.14  -0.04
    54   6    -0.02  -0.15   0.13     0.03   0.17  -0.01     0.06   0.19   0.00
    55   6     0.02   0.06  -0.05    -0.03  -0.13  -0.05    -0.07  -0.18  -0.07
    56  15     0.00   0.00  -0.01     0.00   0.00   0.00    -0.01   0.00   0.00
    57  16     0.00   0.00   0.00     0.01   0.00   0.01    -0.02   0.00  -0.02
    58   8     0.00   0.00   0.00     0.01   0.00  -0.02    -0.01   0.00   0.06
    59   8     0.00   0.00   0.00    -0.03   0.00   0.01     0.06   0.00  -0.02
                    139                    140                    141
                      A                      A                      A
 Frequencies --   1276.9552              1278.7140              1281.9575
 Red. masses --     12.0951                17.5152                12.0002
 Frc consts  --     11.6201                16.8737                11.6195
 IR Inten    --      1.4742                20.7228                 0.0092
  Atom  AN      X      Y      Z        X      Y      Z        X      Y      Z
     1   6     0.04   0.00   0.01     0.01   0.00  -0.01     0.11  -0.01   0.00
     2   6    -0.13   0.10  -0.04     0.01  -0.03   0.01    -0.10   0.02   0.00
     3   6     0.01  -0.11   0.03     0.00   0.03  -0.01     0.16  -0.01   0.00
     4   6     0.10   0.07  -0.04    -0.03  -0.02   0.01    -0.14  -0.01   0.01
     5   6     0.23   0.02   0.04    -0.04  -0.01   0.00     0.12   0.01   0.02
     6   6    -0.19  -0.13   0.01     0.03   0.05  -0.02    -0.11  -0.06   0.00
     7   6     0.20   0.10   0.02    -0.03  -0.03   0.00     0.13   0.03   0.02
     8   6    -0.14  -0.07   0.02     0.02   0.02  -0.01    -0.10  -0.01   0.00
     9   6     0.01  -0.01   0.00    -0.02  -0.01  -0.01     0.12  -0.02   0.01
    10   6     0.01   0.00   0.00     0.02   0.00   0.01    -0.05   0.01   0.00
    11   6    -0.02   0.00  -0.02    -0.02   0.00   0.00     0.02   0.00   0.00
    12   6     0.01   0.00   0.00     0.01   0.00   0.01    -0.06   0.01  -0.01
    13   6     0.05  -0.04  -0.02    -0.03   0.01   0.01     0.09  -0.01   0.00
    14   6    -0.05  -0.04  -0.04     0.04   0.01  -0.01    -0.05  -0.03  -0.04
    15   6    -0.04   0.02  -0.04    -0.02   0.00   0.02     0.03   0.01  -0.01
    16   6     0.01   0.01   0.03     0.01  -0.01  -0.02    -0.05   0.00   0.00
    17   6    -0.14   0.07   0.01     0.04  -0.02   0.00     0.17  -0.08  -0.02
    18   6     0.06  -0.09   0.02    -0.02   0.02  -0.01    -0.11   0.08  -0.01
    19   6    -0.10   0.12   0.00     0.02  -0.03   0.00     0.16  -0.12  -0.02
    20   6     0.08  -0.17   0.04    -0.02   0.03  -0.01    -0.12   0.17  -0.02
    21   6    -0.06  -0.01  -0.02     0.00   0.01   0.01     0.12  -0.02   0.01
    22   6     0.01   0.01   0.03     0.01  -0.01  -0.01    -0.06   0.01  -0.01
    23   6     0.00   0.02  -0.06    -0.02   0.00   0.01     0.03  -0.03   0.03
    24   6     0.06  -0.04   0.00    -0.01   0.00   0.00    -0.07   0.07   0.04
    25   6     0.07  -0.01   0.00     0.00   0.00   0.00     0.11   0.04  -0.01
    26   6    -0.06   0.02   0.00     0.00   0.00   0.00    -0.25   0.04   0.00
    27   6    -0.01  -0.03   0.01     0.00   0.01   0.00     0.11  -0.08   0.02
    28   6    -0.10  -0.01   0.09    -0.01   0.00   0.00    -0.11   0.03   0.03
    29   6     0.15   0.02  -0.09    -0.02   0.01   0.00     0.09  -0.05  -0.02
    30   6    -0.16   0.02   0.06     0.02   0.00  -0.01    -0.12   0.05   0.03
    31   6     0.05   0.02  -0.04     0.00   0.00   0.00     0.10  -0.01  -0.02
    32   6     0.00  -0.02   0.05     0.00   0.01  -0.01    -0.13   0.02  -0.06
    33   6     0.01   0.02  -0.02     0.00  -0.01   0.01     0.11  -0.03   0.04
    34   6     0.08  -0.02   0.03    -0.01   0.01  -0.01    -0.17   0.00  -0.05
    35   6    -0.08   0.03  -0.05     0.01  -0.02   0.02     0.14   0.01   0.05
    36   6    -0.01  -0.09  -0.08     0.02   0.02   0.02    -0.11   0.03   0.01
    37   6     0.06   0.04   0.07    -0.04   0.00  -0.01     0.06  -0.01   0.00
    38   6     0.02   0.02   0.04     0.02  -0.01  -0.01    -0.09   0.01  -0.01
    39   6    -0.07   0.05   0.04     0.00  -0.01  -0.02     0.09  -0.03  -0.02
    40   6    -0.07   0.10   0.09     0.04  -0.04  -0.01    -0.07   0.06   0.03
    41   6    -0.04   0.04   0.07     0.05  -0.03  -0.01    -0.03   0.02   0.04
    42   6     0.06  -0.07  -0.09    -0.03   0.02   0.02     0.05  -0.03  -0.03
    43   6     0.11   0.06   0.06    -0.01  -0.01  -0.02    -0.13  -0.06  -0.06
    44   6    -0.09  -0.04  -0.06     0.01   0.01   0.02     0.09   0.03   0.06
    45   6     0.10   0.02   0.03    -0.01   0.00  -0.01    -0.07  -0.02  -0.06
    46   6    -0.07  -0.09  -0.12     0.01   0.02   0.03     0.09   0.11   0.16
    47   6     0.02   0.11   0.25    -0.01   0.02  -0.05     0.02   0.04   0.17
    48   6     0.02  -0.07  -0.14     0.00  -0.03   0.03     0.03   0.01  -0.12
    49   6     0.01  -0.14  -0.20    -0.03   0.04   0.03     0.03  -0.08  -0.09
    50   6    -0.05  -0.02  -0.20     0.00  -0.05   0.06    -0.02   0.01  -0.13
    51   6     0.02   0.09   0.21     0.01   0.01  -0.04    -0.01   0.03   0.14
    52   6     0.04   0.04  -0.16    -0.01   0.00   0.03    -0.05  -0.02   0.20
    53   6     0.00   0.03   0.14     0.00  -0.02  -0.02    -0.01  -0.03  -0.21
    54   6    -0.01   0.01  -0.10     0.00   0.01   0.01     0.02  -0.02   0.18
    55   6    -0.02   0.03   0.17     0.00  -0.02  -0.03     0.01  -0.06  -0.25
    56  15     0.00   0.00  -0.01     0.00   0.00   0.00     0.00   0.00   0.00
    57  16     0.03   0.00   0.03     0.24  -0.02   0.22     0.00   0.00   0.00
    58   8     0.02   0.00  -0.08     0.15   0.01  -0.61     0.00   0.00   0.00
    59   8    -0.08   0.00   0.02    -0.63   0.03   0.17     0.00   0.00   0.00
                    142                    143                    144
                      A                      A                      A
 Frequencies --   1302.8684              1345.1836              1436.1251
 Red. masses --     12.0021                12.0557                12.0003
 Frc consts  --     12.0035                12.8530                14.5824
 IR Inten    --      0.0097                 1.4050                 0.4890
  Atom  AN      X      Y      Z        X      Y      Z        X      Y      Z
     1   6     0.24  -0.04   0.00     0.00   0.01  -0.01     0.00   0.00   0.00
     2   6    -0.15   0.01   0.00    -0.02   0.01   0.00    -0.01   0.00   0.00
     3   6     0.20  -0.03   0.00    -0.01  -0.04   0.01     0.02   0.00   0.00
     4   6    -0.15   0.03   0.00     0.03   0.00   0.00    -0.01   0.00   0.00
     5   6     0.12  -0.04   0.04     0.00   0.00   0.00     0.02  -0.01   0.04
     6   6    -0.02   0.00   0.00     0.01   0.00   0.01     0.02  -0.03   0.04
     7   6     0.13   0.01   0.00     0.03  -0.01   0.01    -0.04  -0.01  -0.03
     8   6    -0.16   0.02  -0.01    -0.01   0.01   0.00     0.00  -0.01   0.01
     9   6    -0.24   0.03  -0.01     0.00  -0.03  -0.01     0.04   0.00   0.00
    10   6     0.16  -0.01   0.02     0.00   0.01   0.01    -0.09   0.03  -0.01
    11   6    -0.26   0.04  -0.01     0.00   0.00  -0.02     0.04  -0.01   0.00
    12   6     0.16  -0.03  -0.01     0.00   0.01   0.01    -0.10   0.00   0.01
    13   6    -0.14   0.01  -0.01     0.00   0.00   0.00    -0.06   0.05   0.06
    14   6     0.02  -0.01  -0.02    -0.03  -0.01   0.00     0.30   0.08  -0.07
    15   6    -0.13   0.02   0.04     0.01   0.00   0.01    -0.07  -0.01  -0.10
    16   6     0.17  -0.02   0.00     0.00   0.00  -0.01     0.04  -0.02   0.01
    17   6     0.13   0.00  -0.04    -0.01   0.00   0.00     0.02   0.00  -0.03
    18   6    -0.16   0.03   0.01     0.01   0.00  -0.01     0.00   0.01  -0.01
    19   6     0.12  -0.05   0.00    -0.03   0.01   0.01    -0.04   0.01   0.03
    20   6    -0.02   0.00   0.00    -0.01   0.01   0.01     0.03   0.03  -0.04
    21   6    -0.13   0.04   0.01     0.00   0.00   0.00    -0.08  -0.03  -0.06
    22   6     0.17  -0.03   0.00     0.00   0.00  -0.01     0.04   0.01  -0.01
    23   6    -0.13   0.02  -0.04    -0.01   0.01   0.01    -0.07   0.03   0.10
    24   6     0.02   0.00   0.02     0.02  -0.02   0.00     0.28  -0.18   0.08
    25   6    -0.13  -0.04   0.02    -0.03   0.03  -0.01     0.02   0.00   0.00
    26   6     0.32  -0.05   0.01    -0.01   0.00   0.00    -0.02   0.00   0.00
    27   6    -0.12   0.09  -0.03     0.04   0.01  -0.01     0.02  -0.01   0.00
    28   6     0.12   0.00  -0.03     0.06   0.04  -0.09    -0.03   0.00   0.04
    29   6     0.00   0.01  -0.01    -0.02  -0.03   0.03    -0.02  -0.04   0.03
    30   6     0.07  -0.05  -0.01     0.02   0.00   0.00     0.03   0.01  -0.02
    31   6    -0.12   0.01   0.03    -0.03  -0.03   0.03     0.00  -0.01   0.00
    32   6     0.11  -0.04   0.03    -0.04   0.06  -0.10    -0.04   0.01  -0.04
    33   6    -0.12   0.03  -0.03     0.02  -0.05   0.04     0.00   0.01   0.00
    34   6     0.09   0.03   0.01    -0.02   0.01  -0.01     0.03  -0.02   0.02
    35   6     0.00  -0.02   0.01     0.01  -0.04   0.04     0.00   0.05  -0.03
    36   6    -0.17   0.03   0.00     0.01   0.04   0.00    -0.08   0.01   0.00
    37   6     0.15  -0.04  -0.03     0.09  -0.17  -0.30     0.19   0.00   0.03
    38   6    -0.16   0.03   0.01     0.04   0.23   0.65     0.00   0.00   0.00
    39   6     0.15  -0.02   0.02    -0.16  -0.14  -0.32     0.20  -0.06  -0.03
    40   6    -0.10   0.06   0.02    -0.12   0.01  -0.03     0.10   0.04   0.05
    41   6    -0.09   0.01  -0.05    -0.09   0.00  -0.03     0.08  -0.03  -0.06
    42   6     0.10  -0.02   0.01     0.21   0.00   0.11    -0.19   0.03  -0.01
    43   6    -0.10  -0.02  -0.03     0.13  -0.03  -0.03     0.09  -0.06  -0.05
    44   6     0.09   0.00   0.00    -0.21   0.07   0.11    -0.20   0.03   0.00
    45   6    -0.09   0.02   0.05     0.09  -0.03  -0.03     0.09   0.00   0.07
    46   6    -0.01  -0.01   0.00    -0.03   0.02   0.06    -0.30  -0.09   0.08
    47   6     0.02  -0.04   0.01     0.00  -0.02  -0.01     0.14  -0.17   0.09
    48   6    -0.03   0.00   0.04     0.01   0.02  -0.01     0.01   0.05  -0.03
    49   6     0.00   0.01   0.01     0.03   0.01   0.06    -0.23   0.16  -0.08
    50   6    -0.03  -0.01  -0.03    -0.01   0.01  -0.02    -0.01   0.03  -0.04
    51   6     0.03   0.04   0.00     0.01   0.00   0.00    -0.19  -0.12   0.08
    52   6    -0.02   0.02   0.03     0.02   0.00  -0.02    -0.02  -0.03   0.04
    53   6     0.02  -0.05   0.00    -0.01   0.00   0.00    -0.15   0.18  -0.09
    54   6    -0.03   0.01  -0.04     0.00   0.03  -0.01     0.00  -0.05   0.04
    55   6     0.03   0.02  -0.01    -0.01  -0.02  -0.01     0.21   0.13  -0.09
    56  15     0.01   0.00   0.00     0.00  -0.01  -0.05     0.00   0.00   0.00
    57  16     0.00   0.00   0.00     0.00   0.00   0.00     0.00   0.00   0.00
    58   8     0.00   0.00   0.00     0.00   0.00  -0.01     0.00   0.00   0.00
    59   8     0.00   0.00   0.00    -0.01   0.00   0.00     0.00   0.00   0.00
                    145                    146                    147
                      A                      A                      A
 Frequencies --   1459.3327              1462.3793              1465.4568
 Red. masses --     12.0045                12.0028                12.0219
 Frc consts  --     15.0627                15.1235                15.2114
 IR Inten    --      1.1208                42.6152                35.5527
  Atom  AN      X      Y      Z        X      Y      Z        X      Y      Z
     1   6     0.04   0.00  -0.02     0.00  -0.03   0.06     0.00  -0.02   0.06
     2   6    -0.11   0.02   0.01     0.07   0.00  -0.01    -0.01   0.03  -0.02
     3   6     0.05   0.00   0.00     0.01   0.00  -0.01     0.00  -0.04  -0.01
     4   6    -0.08   0.00  -0.01    -0.10   0.02  -0.02    -0.01   0.03  -0.02
     5   6    -0.10  -0.11   0.17     0.05   0.09  -0.16     0.03   0.01  -0.01
     6   6     0.35   0.07   0.14    -0.24  -0.03  -0.11     0.01  -0.07   0.05
     7   6    -0.06   0.05  -0.03     0.05   0.00   0.04    -0.02   0.07  -0.01
     8   6     0.03   0.02  -0.03     0.00  -0.02   0.02     0.00  -0.03   0.01
     9   6     0.02   0.02   0.01    -0.01  -0.08  -0.03    -0.01  -0.10  -0.05
    10   6     0.02  -0.01   0.00     0.02   0.00   0.01    -0.09   0.04   0.01
    11   6    -0.02   0.00   0.01     0.00   0.01  -0.03     0.00   0.01  -0.02
    12   6     0.00   0.00  -0.01    -0.02   0.01   0.01     0.09   0.01   0.01
    13   6    -0.04  -0.10  -0.03     0.05   0.06   0.00    -0.04   0.10   0.08
    14   6    -0.06  -0.04  -0.02    -0.09  -0.02   0.03     0.33   0.08  -0.09
    15   6     0.05   0.03  -0.10     0.00  -0.02   0.14    -0.06  -0.02  -0.05
    16   6    -0.01   0.00   0.00     0.00   0.00  -0.01     0.00  -0.02  -0.01
    17   6    -0.04   0.09  -0.11    -0.03   0.13  -0.19    -0.04   0.05  -0.06
    18   6     0.03  -0.01   0.02     0.00  -0.02   0.03     0.00  -0.04   0.02
    19   6    -0.07  -0.05   0.02    -0.07  -0.01   0.04     0.02   0.06   0.00
    20   6     0.24  -0.11  -0.11     0.30  -0.15  -0.13     0.06  -0.10   0.01
    21   6    -0.02   0.05   0.00    -0.03   0.09   0.00     0.06   0.10   0.08
    22   6    -0.01   0.01   0.00     0.00   0.00  -0.01    -0.01  -0.02  -0.01
    23   6     0.02  -0.03   0.07     0.00  -0.03   0.16     0.06  -0.04  -0.01
    24   6     0.01   0.01   0.03     0.07  -0.03   0.04    -0.27   0.17  -0.08
    25   6     0.11  -0.01   0.00    -0.08  -0.01   0.00     0.00   0.00   0.00
    26   6    -0.04  -0.02  -0.01     0.01   0.13   0.03     0.01   0.08   0.02
    27   6     0.08  -0.01   0.00     0.09  -0.04   0.01     0.03  -0.01   0.00
    28   6     0.07  -0.06   0.01    -0.03   0.02   0.02    -0.03  -0.03   0.11
    29   6    -0.31   0.13   0.17     0.21  -0.06  -0.13    -0.02  -0.03   0.02
    30   6     0.10   0.16   0.00    -0.07  -0.13   0.00     0.03  -0.04  -0.03
    31   6    -0.06  -0.01   0.00     0.02   0.03  -0.01     0.01   0.00  -0.01
    32   6     0.07   0.04  -0.05     0.06   0.03   0.01     0.04  -0.02   0.10
    33   6    -0.05   0.01   0.00    -0.02   0.04  -0.01    -0.02   0.01  -0.01
    34   6     0.04  -0.12   0.01     0.04  -0.18   0.01    -0.02  -0.07  -0.02
    35   6    -0.25  -0.02  -0.13    -0.30   0.00  -0.18    -0.08  -0.04  -0.02
    36   6     0.00  -0.01   0.00     0.01   0.04   0.01     0.00   0.01   0.00
    37   6    -0.02   0.00   0.00    -0.03  -0.01  -0.01     0.11  -0.02  -0.01
    38   6    -0.01   0.00   0.00     0.00   0.00  -0.01     0.00   0.02   0.04
    39   6     0.00   0.01   0.01     0.02  -0.02  -0.01    -0.11   0.01  -0.02
    40   6     0.02   0.01   0.02    -0.04  -0.06  -0.05     0.05  -0.01   0.04
    41   6    -0.05   0.02   0.04     0.01   0.01  -0.04     0.05  -0.01  -0.17
    42   6     0.02  -0.01  -0.02     0.00   0.02   0.02    -0.01   0.00   0.02
    43   6     0.02   0.00  -0.01     0.03  -0.07  -0.05    -0.04  -0.02   0.02
    44   6     0.02   0.00   0.01     0.01   0.02   0.03     0.02   0.00   0.03
    45   6    -0.03  -0.01   0.02    -0.02   0.00  -0.03    -0.06   0.00  -0.17
    46   6     0.00   0.02   0.04    -0.06   0.02   0.09     0.29   0.11  -0.02
    47   6    -0.02   0.08   0.07    -0.04   0.00  -0.09     0.14  -0.18   0.06
    48   6     0.18  -0.11  -0.19    -0.13   0.04   0.15     0.01   0.04  -0.01
    49   6     0.05  -0.07  -0.05     0.07  -0.01   0.08    -0.25   0.19  -0.05
    50   6    -0.22  -0.11  -0.16     0.15   0.07   0.11     0.00   0.07  -0.06
    51   6     0.04   0.04   0.01     0.06   0.03  -0.03    -0.21  -0.13   0.12
    52   6    -0.14   0.11   0.13    -0.17   0.15   0.15    -0.02   0.10  -0.02
    53   6     0.00  -0.01  -0.03    -0.04   0.04  -0.04     0.15  -0.18   0.11
    54   6     0.15   0.04   0.14     0.18   0.02   0.20     0.05   0.04   0.04
    55   6     0.00  -0.03  -0.05     0.04  -0.02  -0.10    -0.19  -0.14   0.03
    56  15     0.00   0.00   0.00     0.00  -0.01   0.00     0.00   0.00   0.00
    57  16     0.01   0.00  -0.01    -0.01   0.00   0.01    -0.02   0.00   0.02
    58   8     0.00   0.00   0.01     0.00   0.00  -0.01     0.01   0.00  -0.03
    59   8    -0.01   0.00   0.00     0.01   0.00   0.00     0.03   0.00  -0.01
                    148                    149                    150
                      A                      A                      A
 Frequencies --   1469.0748              1479.1965              1492.7918
 Red. masses --     20.0295                12.0422                12.0032
 Frc consts  --     25.4688                15.5242                15.7597
 IR Inten    --     86.4053                29.5276                 3.2627
  Atom  AN      X      Y      Z        X      Y      Z        X      Y      Z
     1   6     0.00  -0.01   0.02    -0.01  -0.03   0.09    -0.04   0.00   0.00
     2   6     0.00   0.00   0.00    -0.03   0.03  -0.01     0.02   0.00   0.00
     3   6     0.00  -0.01   0.00     0.00  -0.02  -0.01     0.01   0.00   0.00
     4   6     0.00   0.00   0.00     0.04   0.01  -0.01     0.02   0.00   0.00
     5   6     0.00   0.01  -0.03    -0.04   0.01  -0.09     0.01  -0.05   0.14
     6   6     0.00  -0.01   0.01     0.14  -0.01   0.08    -0.05   0.04  -0.05
     7   6     0.01   0.04   0.01     0.03   0.23   0.03    -0.05  -0.24  -0.03
     8   6     0.00  -0.01   0.01    -0.01  -0.04   0.02     0.02   0.06  -0.03
     9   6    -0.01  -0.03  -0.01    -0.02  -0.15  -0.06     0.02  -0.01   0.00
    10   6    -0.01   0.01   0.01     0.03   0.02   0.04     0.01   0.00   0.01
    11   6     0.00   0.00  -0.01     0.00   0.02  -0.10    -0.02   0.00   0.00
    12   6     0.00   0.00   0.01    -0.02   0.03   0.04     0.00   0.00  -0.01
    13   6     0.00   0.03   0.01     0.03   0.08   0.03    -0.04  -0.14  -0.07
    14   6     0.02   0.00  -0.01    -0.12  -0.06  -0.03     0.00   0.02   0.05
    15   6     0.00   0.00   0.03     0.03  -0.01   0.15     0.01   0.02  -0.17
    16   6     0.00  -0.01  -0.01    -0.01  -0.02  -0.05     0.00   0.03   0.05
    17   6     0.00   0.00  -0.01     0.04   0.00  -0.09     0.03   0.05  -0.15
    18   6     0.00  -0.01   0.00     0.00  -0.04   0.02     0.00  -0.06   0.03
    19   6     0.01   0.03   0.00     0.04   0.22   0.03     0.03   0.25   0.04
    20   6    -0.01   0.00   0.01    -0.13   0.03   0.07    -0.05  -0.03   0.04
    21   6     0.00   0.01   0.01    -0.01   0.08   0.03     0.00   0.15   0.06
    22   6     0.00   0.00  -0.01     0.01  -0.03  -0.05    -0.01  -0.03  -0.05
    23   6     0.00   0.00   0.01    -0.04   0.00   0.15     0.00  -0.02   0.18
    24   6    -0.01   0.00  -0.01     0.09  -0.09  -0.03     0.01  -0.03  -0.04
    25   6     0.00   0.00   0.00     0.03  -0.04   0.01    -0.03   0.00   0.00
    26   6     0.00   0.03   0.01     0.02   0.16   0.03     0.06   0.00   0.00
    27   6     0.00   0.00   0.00    -0.04  -0.02   0.01    -0.02   0.01   0.00
    28   6    -0.01  -0.02   0.05     0.01  -0.14   0.27     0.03   0.14  -0.31
    29   6     0.00   0.01   0.00    -0.12   0.12   0.03     0.05  -0.07   0.00
    30   6     0.00  -0.02  -0.01     0.01  -0.05  -0.03     0.01   0.12   0.04
    31   6     0.00   0.01  -0.01     0.01   0.05  -0.04    -0.04  -0.05   0.04
    32   6     0.00  -0.01   0.03    -0.06  -0.13   0.26    -0.02  -0.14   0.30
    33   6     0.00   0.01   0.00     0.01   0.05  -0.04    -0.02   0.06  -0.05
    34   6     0.00  -0.01   0.00    -0.02  -0.05  -0.03    -0.03  -0.12  -0.04
    35   6     0.01   0.00   0.00     0.15   0.07   0.03     0.07   0.05   0.00
    36   6     0.00   0.01   0.00     0.00   0.03   0.01     0.03   0.00   0.00
    37   6     0.01   0.00   0.00    -0.02  -0.01  -0.01     0.00   0.00   0.00
    38   6     0.00   0.00   0.00     0.00  -0.01  -0.02    -0.01   0.00   0.00
    39   6     0.00   0.00   0.00     0.02  -0.01  -0.01     0.00   0.00   0.00
    40   6     0.00  -0.03  -0.01    -0.03  -0.20  -0.09     0.03   0.20   0.08
    41   6     0.01   0.00  -0.06    -0.01   0.05  -0.24     0.00  -0.04   0.32
    42   6    -0.01   0.01   0.01    -0.01   0.03   0.05    -0.02  -0.03  -0.06
    43   6     0.00  -0.02  -0.01    -0.02  -0.19  -0.08    -0.03  -0.21  -0.08
    44   6     0.00   0.00   0.01     0.01   0.03   0.05    -0.01   0.03   0.06
    45   6     0.00   0.00  -0.03     0.04   0.04  -0.24     0.02   0.04  -0.32
    46   6     0.01   0.01   0.01    -0.09  -0.01   0.07     0.01   0.03   0.07
    47   6     0.01  -0.01  -0.01    -0.05   0.04  -0.07     0.01   0.03   0.07
    48   6     0.00  -0.01   0.01     0.06  -0.13  -0.03    -0.01   0.09  -0.02
    49   6    -0.01   0.02   0.01     0.08  -0.04   0.07     0.00  -0.03  -0.06
    50   6     0.00   0.02  -0.01    -0.08   0.01  -0.10     0.02  -0.05   0.07
    51   6    -0.01   0.00   0.02     0.08   0.09   0.05     0.00  -0.04  -0.08
    52   6     0.01   0.01  -0.01     0.07  -0.01  -0.09     0.03   0.05  -0.06
    53   6     0.01   0.00   0.01    -0.04   0.10   0.05     0.00   0.04   0.07
    54   6    -0.01  -0.01   0.00    -0.09  -0.10  -0.03    -0.04  -0.08   0.02
    55   6    -0.01  -0.01  -0.01     0.06   0.02  -0.07     0.00  -0.03  -0.07
    56  15     0.00   0.00   0.00     0.00   0.00   0.00     0.00   0.00   0.00
    57  16     0.35  -0.01  -0.37    -0.03   0.00   0.03     0.01   0.00  -0.01
    58   8    -0.13  -0.02   0.60     0.01   0.00  -0.04     0.00   0.00   0.01
    59   8    -0.56   0.03   0.14     0.05   0.00  -0.01    -0.02   0.00   0.00
                    151                    152                    153
                      A                      A                      A
 Frequencies --   1560.5557              1568.3490              1575.3612
 Red. masses --     12.0035                12.0001                12.0005
 Frc consts  --     17.2233                17.3908                17.5473
 IR Inten    --      1.1425                11.9371                 1.2613
  Atom  AN      X      Y      Z        X      Y      Z        X      Y      Z
     1   6    -0.01  -0.07   0.16    -0.01   0.00   0.00     0.00   0.01  -0.02
     2   6     0.00   0.02  -0.02     0.00   0.01   0.00     0.02   0.01   0.00
     3   6     0.00  -0.01  -0.01    -0.01  -0.01   0.00    -0.01  -0.03  -0.01
     4   6     0.00   0.02  -0.02    -0.01   0.00   0.00    -0.01   0.01   0.00
     5   6    -0.01  -0.02   0.06     0.03  -0.04   0.11     0.01   0.16  -0.38
     6   6     0.00   0.01  -0.01    -0.06  -0.02  -0.03     0.09  -0.04   0.10
     7   6    -0.03  -0.07  -0.01     0.02  -0.01   0.00    -0.01   0.09   0.03
     8   6     0.02   0.02  -0.01     0.00   0.01  -0.01    -0.01  -0.06   0.05
     9   6    -0.08  -0.55  -0.26     0.03   0.00   0.00    -0.01   0.00   0.00
    10   6     0.00   0.06   0.08    -0.09   0.03  -0.01     0.04   0.00   0.01
    11   6     0.01   0.04  -0.13     0.03  -0.01   0.00     0.00   0.00   0.02
    12   6     0.02   0.06   0.08    -0.10   0.00   0.01    -0.03   0.01   0.00
    13   6    -0.03  -0.11  -0.06    -0.04   0.06   0.05    -0.01   0.04   0.00
    14   6    -0.02   0.00   0.01     0.23   0.08  -0.05     0.03  -0.01  -0.08
    15   6     0.04   0.01  -0.05    -0.05   0.00  -0.15    -0.03  -0.04   0.42
    16   6    -0.04   0.02   0.02     0.05  -0.01   0.02     0.00  -0.02  -0.07
    17   6     0.00  -0.02   0.06     0.05   0.03  -0.11     0.03   0.08  -0.19
    18   6    -0.02   0.02  -0.01     0.00  -0.01   0.01     0.00  -0.03   0.02
    19   6     0.00  -0.07  -0.01     0.02  -0.01   0.00     0.02   0.03   0.01
    20   6     0.00   0.01  -0.01    -0.05   0.04   0.03    -0.05   0.00   0.05
    21   6     0.00  -0.12  -0.06    -0.06  -0.04  -0.05     0.00   0.01  -0.01
    22   6     0.04   0.01   0.03     0.05   0.00  -0.02     0.01  -0.01  -0.03
    23   6    -0.04   0.02  -0.06    -0.05   0.01   0.15    -0.01  -0.02   0.22
    24   6     0.02  -0.01   0.01     0.21  -0.16   0.06     0.02  -0.03  -0.03
    25   6    -0.04  -0.07   0.01    -0.01   0.00   0.00    -0.04   0.01   0.00
    26   6     0.09   0.59   0.11     0.00   0.00   0.00     0.01   0.00   0.00
    27   6     0.02  -0.08   0.01    -0.01   0.00   0.00     0.02   0.00   0.00
    28   6     0.05   0.03  -0.09     0.01  -0.02   0.03     0.04   0.14  -0.33
    29   6    -0.02   0.00   0.02    -0.03   0.00   0.02    -0.08   0.00   0.08
    30   6     0.02   0.12   0.02     0.02  -0.03  -0.02     0.01  -0.08   0.00
    31   6    -0.04  -0.02   0.02     0.01   0.00   0.00    -0.01  -0.03   0.04
    32   6    -0.03   0.04  -0.09     0.02   0.01  -0.02     0.01   0.07  -0.15
    33   6     0.04  -0.03   0.02     0.01   0.00   0.00     0.00  -0.01   0.02
    34   6     0.02   0.12   0.02     0.02   0.02   0.02    -0.02  -0.03   0.00
    35   6     0.02  -0.01   0.02    -0.01   0.01  -0.02     0.04  -0.01   0.04
    36   6     0.00   0.02   0.01     0.10  -0.01   0.00     0.02   0.02   0.01
    37   6    -0.01   0.01   0.01    -0.30   0.01  -0.04    -0.05   0.01   0.02
    38   6     0.00  -0.01  -0.03     0.00   0.00   0.00     0.01  -0.02  -0.03
    39   6     0.01   0.00   0.01    -0.32   0.09   0.03    -0.02   0.01   0.01
    40   6     0.02   0.06   0.03    -0.06   0.06   0.04     0.01  -0.11  -0.07
    41   6     0.00  -0.01   0.09    -0.06   0.01  -0.09     0.01  -0.03   0.36
    42   6    -0.01  -0.01  -0.02     0.39  -0.08   0.02    -0.01   0.00  -0.04
    43   6     0.00   0.06   0.03    -0.08  -0.03  -0.03    -0.03  -0.04  -0.03
    44   6     0.00  -0.01  -0.02     0.42  -0.05  -0.02     0.06  -0.01  -0.02
    45   6     0.00  -0.01   0.10    -0.06   0.01   0.08    -0.02  -0.01   0.18
    46   6     0.02  -0.01  -0.03     0.01   0.02  -0.03     0.05   0.02  -0.04
    47   6     0.01  -0.01   0.03    -0.03   0.08  -0.05     0.07  -0.08   0.09
    48   6     0.01   0.01  -0.03     0.01   0.01   0.00     0.07  -0.03  -0.10
    49   6    -0.02   0.00  -0.03     0.01  -0.03   0.03    -0.07   0.05  -0.08
    50   6     0.00  -0.01   0.02     0.04   0.01   0.02    -0.08   0.02  -0.12
    51   6     0.01   0.01  -0.03    -0.15  -0.14   0.08    -0.05   0.00   0.09
    52   6    -0.01  -0.01   0.02     0.03  -0.02  -0.01     0.04   0.00  -0.05
    53   6    -0.01   0.01  -0.03    -0.11   0.20  -0.09     0.00   0.03   0.03
    54   6    -0.01   0.02  -0.03     0.00  -0.02  -0.01    -0.04  -0.01  -0.06
    55   6    -0.01  -0.01   0.03    -0.05  -0.07   0.05    -0.05  -0.04   0.05
    56  15     0.00  -0.01   0.01     0.00   0.00   0.00     0.00   0.00   0.00
    57  16     0.00   0.00   0.00     0.00   0.00   0.00     0.00   0.00   0.00
    58   8     0.00   0.00   0.00     0.00   0.00   0.00     0.00   0.00   0.00
    59   8     0.00   0.00   0.00     0.00   0.00   0.00     0.00   0.00   0.00
                    154                    155                    156
                      A                      A                      A
 Frequencies --   1577.1632              1602.4276              1604.7990
 Red. masses --     12.0001                12.0002                12.0002
 Frc consts  --     17.5869                18.1549                18.2088
 IR Inten    --      2.0882                 3.0619                 4.3323
  Atom  AN      X      Y      Z        X      Y      Z        X      Y      Z
     1   6     0.00   0.01  -0.01     0.02   0.04  -0.11    -0.02   0.03  -0.06
     2   6    -0.01   0.00   0.00    -0.04  -0.01   0.01     0.05  -0.02   0.01
     3   6     0.02  -0.01   0.00     0.02   0.11   0.02    -0.02  -0.01   0.00
     4   6    -0.02   0.01   0.00     0.02  -0.02   0.01     0.04   0.00   0.00
     5   6    -0.01  -0.07   0.17     0.01  -0.05   0.08     0.00   0.05  -0.07
     6   6    -0.04   0.02  -0.05    -0.10  -0.06  -0.05    -0.01   0.02  -0.01
     7   6     0.00  -0.05  -0.01     0.09   0.38   0.06    -0.05  -0.27  -0.03
     8   6     0.00   0.03  -0.02    -0.02  -0.05   0.00    -0.01   0.03   0.00
     9   6     0.02   0.00   0.00     0.00   0.03   0.01     0.01   0.01   0.00
    10   6     0.00   0.00   0.00     0.05  -0.02  -0.02    -0.01   0.00  -0.01
    11   6     0.00   0.00   0.01    -0.01  -0.01   0.12     0.02  -0.01   0.06
    12   6    -0.02   0.01   0.00    -0.03  -0.01  -0.02    -0.05   0.00  -0.01
    13   6     0.01  -0.04  -0.01    -0.05  -0.32  -0.16     0.06   0.19   0.09
    14   6    -0.08  -0.02   0.05    -0.03   0.03   0.06    -0.11  -0.06   0.00
    15   6     0.03   0.02  -0.18     0.00   0.03  -0.05     0.01  -0.01   0.05
    16   6    -0.01   0.01   0.03    -0.01   0.04   0.04    -0.01  -0.03  -0.03
    17   6     0.05   0.16  -0.37    -0.01  -0.02   0.04    -0.03  -0.05   0.08
    18   6    -0.02  -0.06   0.05     0.00  -0.03   0.00     0.00  -0.04   0.00
    19   6     0.03   0.08   0.03     0.01   0.21   0.03     0.03   0.34   0.05
    20   6    -0.10  -0.01   0.10     0.06  -0.05  -0.04     0.09  -0.08  -0.05
    21   6     0.03   0.05   0.01    -0.03  -0.17  -0.09    -0.04  -0.30  -0.15
    22   6    -0.01  -0.02  -0.07     0.01   0.02   0.02     0.02   0.03   0.04
    23   6     0.01  -0.05   0.41     0.00   0.02  -0.02     0.00   0.03  -0.05
    24   6    -0.08   0.03  -0.10     0.06  -0.02   0.05     0.06  -0.01   0.06
    25   6     0.03   0.00   0.00     0.04   0.01   0.00     0.00   0.00   0.00
    26   6    -0.03   0.01   0.00    -0.01  -0.03   0.00     0.00  -0.02   0.00
    27   6     0.05  -0.01   0.00    -0.02   0.01   0.00    -0.04   0.02  -0.01
    28   6    -0.03  -0.07   0.16    -0.01  -0.01  -0.02     0.00  -0.02   0.05
    29   6     0.04   0.00  -0.04     0.03  -0.06  -0.01    -0.09   0.08   0.05
    30   6    -0.01   0.05   0.00     0.04   0.34   0.05    -0.02  -0.21  -0.04
    31   6     0.00   0.02  -0.02    -0.02  -0.05   0.01     0.01   0.04  -0.01
    32   6     0.01   0.15  -0.32     0.00  -0.01   0.00     0.01  -0.01  -0.02
    33   6    -0.01  -0.03   0.04     0.00  -0.02   0.01     0.01  -0.04   0.01
    34   6    -0.04  -0.07   0.00     0.03   0.18   0.03     0.06   0.32   0.05
    35   6     0.08  -0.03   0.09     0.00  -0.02   0.01    -0.03  -0.04   0.00
    36   6    -0.04   0.01   0.00    -0.01  -0.12  -0.06    -0.01   0.01   0.00
    37   6     0.10  -0.01   0.00    -0.02   0.01   0.01     0.09  -0.01   0.00
    38   6    -0.04   0.00  -0.01     0.01   0.00   0.01    -0.04   0.01   0.01
    39   6     0.12  -0.02   0.01    -0.01   0.01   0.01     0.02   0.00   0.00
    40   6     0.01   0.05   0.03    -0.04  -0.35  -0.17     0.05   0.24   0.13
    41   6     0.01   0.01  -0.17     0.02   0.01   0.05     0.01  -0.01  -0.08
    42   6    -0.09   0.02   0.01     0.00   0.03   0.03    -0.04  -0.01  -0.02
    43   6    -0.03  -0.10  -0.07    -0.04  -0.19  -0.09    -0.07  -0.30  -0.15
    44   6    -0.08   0.01  -0.04     0.01   0.02   0.02     0.01   0.03   0.03
    45   6    -0.01  -0.03   0.35    -0.02   0.01   0.02    -0.03   0.01   0.05
    46   6     0.07   0.02  -0.07     0.10   0.06   0.00     0.14   0.09   0.00
    47   6    -0.02   0.01  -0.02     0.07  -0.16   0.03     0.01  -0.03   0.05
    48   6    -0.03   0.01   0.04    -0.03   0.06   0.01     0.06  -0.10  -0.09
    49   6     0.02  -0.01   0.03    -0.09   0.11   0.01    -0.05   0.01  -0.04
    50   6     0.04  -0.01   0.07     0.09   0.08   0.10    -0.01  -0.01   0.03
    51   6     0.07   0.05  -0.07     0.01   0.00  -0.06     0.09   0.11  -0.03
    52   6     0.08   0.00  -0.13    -0.05   0.07   0.08    -0.07   0.11   0.11
    53   6     0.07  -0.06   0.11    -0.02   0.05  -0.06    -0.02   0.04  -0.08
    54   6    -0.07   0.00  -0.10     0.01   0.01  -0.02     0.03   0.03  -0.02
    55   6    -0.07  -0.03   0.07    -0.09  -0.10   0.03    -0.13  -0.15   0.04
    56  15     0.00   0.00   0.00     0.00   0.00   0.00     0.00   0.00   0.00
    57  16     0.00   0.00   0.00     0.00   0.00   0.00     0.00   0.00   0.00
    58   8     0.00   0.00   0.00     0.00   0.00   0.00     0.00   0.00   0.00
    59   8     0.00   0.00   0.00     0.00   0.00   0.00     0.00   0.00   0.00
                    157                    158                    159
                      A                      A                      A
 Frequencies --   1605.6495              1613.0357              1620.6837
 Red. masses --     12.0002                12.0001                12.0004
 Frc consts  --     18.2281                18.3960                18.5712
 IR Inten    --      4.9924                11.4284                 6.5994
  Atom  AN      X      Y      Z        X      Y      Z        X      Y      Z
     1   6    -0.01  -0.02   0.03     0.03  -0.01   0.01     0.03   0.12  -0.35
     2   6    -0.03  -0.01   0.00    -0.06   0.01   0.00     0.03  -0.07   0.04
     3   6     0.03   0.19   0.03     0.02  -0.04  -0.01     0.04   0.28   0.06
     4   6     0.04  -0.02   0.00    -0.06   0.01  -0.01    -0.06  -0.06   0.04
     5   6    -0.03  -0.01   0.00    -0.06  -0.04   0.04     0.03   0.06  -0.10
     6   6     0.14   0.02   0.08     0.27   0.04   0.14    -0.13  -0.01  -0.06
     7   6     0.00   0.05   0.00    -0.05   0.04  -0.02     0.03  -0.09   0.00
     8   6     0.02  -0.01   0.01     0.02   0.00   0.00    -0.02   0.00   0.01
     9   6     0.00  -0.03  -0.01     0.00   0.01   0.00    -0.02  -0.13  -0.08
    10   6    -0.04   0.01   0.00     0.03  -0.01   0.01    -0.01   0.00  -0.04
    11   6     0.01   0.00  -0.02     0.00   0.00  -0.02    -0.01  -0.03   0.42
    12   6     0.01   0.00   0.00     0.03   0.00   0.00     0.02   0.00  -0.04
    13   6    -0.03   0.04   0.03     0.02   0.02   0.02    -0.01   0.00   0.01
    14   6     0.21   0.07  -0.06     0.03   0.01  -0.01     0.12   0.04  -0.04
    15   6    -0.03  -0.01  -0.01     0.02   0.00  -0.04    -0.03  -0.01   0.08
    16   6     0.01   0.00   0.00    -0.05   0.01   0.00    -0.05   0.00  -0.01
    17   6     0.00  -0.03   0.03    -0.04   0.04  -0.02    -0.01   0.07  -0.09
    18   6    -0.02  -0.03   0.01     0.02   0.00   0.00     0.02   0.00   0.01
    19   6     0.03   0.24   0.03    -0.05  -0.05   0.01    -0.07  -0.10   0.00
    20   6    -0.06   0.01   0.04     0.22  -0.11  -0.12     0.15  -0.06  -0.08
    21   6     0.02  -0.15  -0.06     0.00   0.00  -0.01     0.01   0.03   0.02
    22   6    -0.01   0.02   0.02    -0.05   0.00   0.00     0.04  -0.02  -0.01
    23   6     0.03   0.00  -0.02     0.00   0.00   0.02     0.02  -0.02   0.08
    24   6    -0.16   0.14  -0.04     0.10  -0.07   0.03    -0.07   0.05  -0.03
    25   6    -0.05   0.00   0.00    -0.07   0.01   0.00     0.03  -0.02   0.00
    26   6     0.01   0.03   0.00     0.03  -0.01   0.00     0.02   0.10   0.03
    27   6     0.02   0.00   0.00    -0.06   0.02   0.00    -0.04   0.00   0.00
    28   6     0.00   0.03  -0.05    -0.05   0.03  -0.01     0.04  -0.04   0.05
    29   6     0.12  -0.06  -0.08     0.25  -0.11  -0.15    -0.14   0.07   0.07
    30   6    -0.02  -0.04   0.01    -0.07  -0.04   0.02     0.04   0.02  -0.01
    31   6     0.02  -0.01   0.00     0.04  -0.01  -0.01    -0.02   0.01   0.00
    32   6     0.01   0.03  -0.07    -0.05  -0.02   0.01    -0.06  -0.03   0.06
    33   6    -0.01  -0.04   0.01     0.04   0.00   0.00     0.03   0.00   0.00
    34   6     0.04   0.15   0.04    -0.05   0.03  -0.02    -0.05   0.00  -0.02
    35   6    -0.12  -0.04  -0.06     0.25   0.03   0.15     0.19   0.03   0.10
    36   6    -0.03  -0.16  -0.06     0.00   0.03   0.01    -0.04  -0.27  -0.12
    37   6    -0.12   0.03   0.01     0.04  -0.01   0.00    -0.06   0.03   0.02
    38   6    -0.01   0.00  -0.02     0.00   0.00   0.00     0.00   0.01   0.02
    39   6     0.15  -0.01   0.02     0.00  -0.01   0.00     0.06   0.01   0.02
    40   6    -0.05  -0.04  -0.04     0.01  -0.02  -0.01    -0.03   0.07   0.03
    41   6    -0.04   0.02   0.07     0.02   0.00   0.02    -0.04   0.01  -0.06
    42   6     0.08  -0.02   0.00    -0.07   0.01   0.00     0.09  -0.02   0.00
    43   6     0.00  -0.23  -0.13     0.00   0.05   0.03     0.05   0.09   0.05
    44   6    -0.08   0.03   0.01    -0.04   0.00   0.00    -0.11   0.01   0.00
    45   6     0.03   0.01   0.10     0.00  -0.01  -0.03     0.04   0.00  -0.07
    46   6    -0.15  -0.04   0.06     0.15   0.05  -0.04    -0.06  -0.03   0.01
    47   6    -0.10   0.24  -0.12    -0.03   0.11  -0.06    -0.05   0.08  -0.04
    48   6    -0.07   0.10   0.16    -0.15   0.16   0.25     0.08  -0.07  -0.10
    49   6     0.19  -0.15   0.07     0.06  -0.05   0.02     0.08  -0.07   0.03
    50   6    -0.10  -0.07  -0.17    -0.18  -0.11  -0.24     0.07   0.03   0.08
    51   6    -0.16  -0.18   0.12    -0.03  -0.07   0.04    -0.08  -0.05   0.05
    52   6     0.02  -0.03  -0.09    -0.13   0.15   0.23    -0.08   0.07   0.11
    53   6     0.09  -0.21   0.08    -0.04   0.15  -0.08     0.04  -0.04   0.03
    54   6     0.09   0.08   0.13    -0.17  -0.11  -0.25    -0.12  -0.07  -0.14
    55   6     0.10   0.11  -0.09    -0.11  -0.14   0.09     0.05   0.03  -0.02
    56  15     0.00   0.00   0.00     0.00   0.00   0.00     0.00   0.00   0.00
    57  16     0.00   0.00   0.00     0.00   0.00   0.00     0.00   0.00   0.00
    58   8     0.00   0.00   0.00     0.00   0.00   0.00     0.00   0.00   0.00
    59   8     0.00   0.00   0.00     0.00   0.00   0.00     0.00   0.00   0.00
                    160                    161                    162
                      A                      A                      A
 Frequencies --   1628.2820              1633.0093              1646.7404
 Red. masses --     12.0005                12.0001                12.0008
 Frc consts  --     18.7460                18.8545                19.1739
 IR Inten    --      1.5705                 6.7915                 3.0483
  Atom  AN      X      Y      Z        X      Y      Z        X      Y      Z
     1   6     0.02   0.10  -0.28    -0.02   0.01  -0.01    -0.01  -0.06   0.12
     2   6    -0.04  -0.04   0.03     0.07  -0.02   0.00    -0.06  -0.02   0.00
     3   6     0.03   0.17   0.04    -0.02   0.01   0.00     0.05   0.33   0.05
     4   6     0.02  -0.05   0.03     0.08  -0.01   0.01     0.03  -0.03   0.00
     5   6    -0.07   0.00  -0.01     0.04   0.04  -0.09    -0.03  -0.08   0.18
     6   6     0.22   0.04   0.11    -0.09   0.00  -0.03    -0.02   0.00  -0.03
     7   6    -0.05  -0.04  -0.02     0.02  -0.07   0.00     0.02   0.15   0.02
     8   6     0.02   0.00   0.00    -0.05   0.01   0.01     0.06  -0.01  -0.01
     9   6    -0.01  -0.09  -0.06     0.00  -0.01   0.00     0.00  -0.01   0.00
    10   6     0.02  -0.01  -0.03     0.00   0.00   0.00    -0.08   0.02   0.01
    11   6    -0.01  -0.02   0.31     0.00   0.00   0.01     0.01   0.02  -0.12
    12   6    -0.03   0.00  -0.03     0.00   0.00   0.00     0.05   0.00   0.02
    13   6     0.07   0.01   0.00    -0.06  -0.10  -0.04     0.05   0.28   0.14
    14   6    -0.17  -0.05   0.04     0.17   0.06  -0.05    -0.05  -0.04   0.01
    15   6     0.05   0.00   0.03    -0.04  -0.01   0.09     0.01   0.01  -0.21
    16   6    -0.06   0.01  -0.01     0.00   0.01   0.00     0.03  -0.03   0.00
    17   6     0.06  -0.02  -0.02     0.04  -0.06   0.10     0.00  -0.06   0.12
    18   6     0.00   0.01   0.00    -0.06   0.01  -0.01    -0.05   0.01  -0.01
    19   6     0.03  -0.06  -0.02     0.05   0.03  -0.01     0.02   0.09   0.01
    20   6    -0.20   0.11   0.10    -0.13   0.06   0.06     0.01  -0.01  -0.02
    21   6    -0.05   0.02  -0.01    -0.04   0.13   0.05     0.02   0.22   0.11
    22   6     0.06  -0.01  -0.01     0.01  -0.01   0.00    -0.02  -0.02  -0.01
    23   6    -0.04   0.01   0.04    -0.05   0.03  -0.09    -0.01   0.01  -0.14
    24   6     0.11  -0.07   0.03     0.18  -0.14   0.06     0.04  -0.05   0.01
    25   6    -0.05   0.00   0.00     0.08  -0.01   0.00    -0.07   0.01   0.00
    26   6     0.01   0.09   0.02    -0.02   0.01   0.00     0.01   0.03   0.00
    27   6     0.04  -0.02   0.00     0.10  -0.02   0.00     0.06  -0.01   0.00
    28   6    -0.04   0.01   0.04     0.03  -0.04   0.04     0.02   0.07  -0.14
    29   6     0.19  -0.07  -0.11    -0.07   0.03   0.03    -0.04   0.05   0.04
    30   6    -0.07  -0.04   0.01     0.06   0.11   0.01    -0.05  -0.30  -0.04
    31   6     0.03   0.00  -0.01    -0.08   0.01   0.00     0.04   0.02   0.01
    32   6     0.04  -0.01   0.05     0.05   0.03  -0.04     0.01   0.05  -0.10
    33   6    -0.01   0.01  -0.01    -0.08   0.02   0.00    -0.02   0.02   0.00
    34   6     0.05  -0.05   0.01     0.03  -0.16  -0.01    -0.03  -0.24  -0.03
    35   6    -0.21  -0.01  -0.13    -0.13  -0.01  -0.06     0.03   0.02   0.03
    36   6    -0.02  -0.19  -0.09    -0.04  -0.01   0.00    -0.05  -0.30  -0.13
    37   6     0.01   0.01   0.01     0.15  -0.01   0.01    -0.07   0.04   0.03
    38   6     0.00   0.02   0.04    -0.01   0.00   0.00     0.00   0.01   0.01
    39   6    -0.04   0.03   0.01     0.15  -0.03  -0.01     0.08   0.02   0.03
    40   6     0.05   0.06   0.06    -0.02   0.03  -0.02    -0.02  -0.13  -0.07
    41   6     0.03  -0.02  -0.08    -0.03   0.02  -0.01    -0.01  -0.01   0.15
    42   6     0.06  -0.02   0.00    -0.19   0.04  -0.01     0.07  -0.01   0.00
    43   6    -0.02   0.07   0.05    -0.04   0.01   0.03    -0.01  -0.08  -0.04
    44   6     0.00  -0.01   0.00    -0.21   0.02   0.00    -0.09   0.01  -0.01
    45   6    -0.03   0.00  -0.08    -0.04  -0.02  -0.01     0.00  -0.01   0.10
    46   6     0.11   0.03  -0.02     0.34   0.11  -0.08     0.07   0.03  -0.03
    47   6     0.08  -0.11   0.06    -0.12   0.22  -0.11     0.03  -0.07   0.04
    48   6    -0.11   0.09   0.15     0.04  -0.02  -0.01     0.04  -0.07  -0.08
    49   6    -0.17   0.11  -0.05     0.24  -0.17   0.08    -0.03   0.04  -0.02
    50   6    -0.14  -0.07  -0.15     0.04   0.00   0.02     0.04   0.03   0.07
    51   6     0.11   0.08  -0.05    -0.13  -0.13   0.08     0.07   0.09  -0.04
    52   6     0.12  -0.12  -0.17     0.07  -0.04  -0.06    -0.02   0.02   0.05
    53   6    -0.06   0.07  -0.03    -0.10   0.20  -0.10    -0.04   0.09  -0.03
    54   6     0.14   0.06   0.17     0.07   0.02   0.05    -0.04  -0.04  -0.06
    55   6    -0.06  -0.03   0.02    -0.22  -0.19   0.12    -0.06  -0.06   0.04
    56  15     0.00   0.00   0.00     0.00   0.00   0.00     0.00  -0.01   0.00
    57  16     0.00   0.00   0.00     0.00   0.00   0.00     0.00   0.00   0.00
    58   8     0.00   0.00   0.00     0.00   0.00   0.00     0.00   0.00   0.00
    59   8     0.00   0.00   0.00     0.00   0.00   0.00     0.00   0.00   0.00
                    163                    164                    165
                      A                      A                      A
 Frequencies --   1653.5713              1676.5665              1753.5907
 Red. masses --     12.0003                12.0007                12.0001
 Frc consts  --     19.3324                19.8745                21.7416
 IR Inten    --      1.8338                 6.2078                19.6980
  Atom  AN      X      Y      Z        X      Y      Z        X      Y      Z
     1   6    -0.02  -0.01   0.03     0.03   0.15  -0.35    -0.01   0.00   0.00
     2   6     0.05  -0.01   0.00    -0.02   0.01   0.02    -0.02   0.00   0.00
     3   6    -0.01   0.05   0.01    -0.06  -0.38  -0.04     0.00   0.01   0.00
     4   6     0.06  -0.01   0.00     0.03   0.01   0.02    -0.02   0.01   0.00
     5   6     0.01   0.08  -0.17     0.00  -0.07   0.13    -0.01   0.02  -0.03
     6   6     0.04   0.00   0.04     0.01   0.00  -0.01     0.04   0.02   0.01
     7   6    -0.04  -0.17  -0.02     0.04   0.13   0.01     0.00  -0.01   0.00
     8   6    -0.01   0.01   0.01    -0.08   0.01  -0.01     0.02  -0.01   0.00
     9   6    -0.03   0.01   0.00    -0.02  -0.12  -0.08     0.09  -0.02   0.00
    10   6     0.10  -0.02   0.01    -0.02   0.00  -0.03    -0.41   0.12  -0.03
    11   6    -0.04   0.01  -0.03    -0.01  -0.03   0.38     0.10  -0.02   0.00
    12   6     0.12  -0.01   0.00     0.03  -0.01  -0.03    -0.45   0.02   0.02
    13   6    -0.02  -0.21  -0.11     0.03   0.13   0.08    -0.05  -0.06  -0.05
    14   6    -0.03   0.01   0.00     0.04   0.00   0.00    -0.11  -0.01   0.02
    15   6     0.01  -0.01   0.19     0.00   0.01  -0.15    -0.03   0.01   0.08
    16   6    -0.05   0.03   0.00    -0.07   0.00   0.01     0.46  -0.09   0.01
    17   6    -0.02  -0.09   0.20    -0.03  -0.07   0.13    -0.02  -0.01   0.03
    18   6    -0.03   0.00  -0.01     0.08  -0.02  -0.01     0.03   0.00   0.00
    19   6     0.02   0.21   0.02     0.00   0.15   0.01     0.00   0.01   0.00
    20   6     0.04  -0.02  -0.04    -0.02   0.01   0.00     0.03  -0.03  -0.01
    21   6     0.05   0.27   0.14     0.01   0.15   0.08    -0.03   0.08   0.06
    22   6    -0.07  -0.01   0.00     0.06  -0.02   0.01     0.50  -0.06   0.00
    23   6     0.02   0.01  -0.23     0.00   0.01  -0.15    -0.03   0.00  -0.08
    24   6    -0.03  -0.01  -0.01    -0.04   0.01   0.00    -0.11   0.05  -0.02
    25   6     0.05   0.00   0.00    -0.03  -0.01   0.00     0.08  -0.02   0.00
    26   6    -0.02   0.00   0.00     0.02   0.12   0.02    -0.03   0.01   0.00
    27   6     0.07  -0.02   0.00     0.03  -0.02   0.00     0.06  -0.01   0.00
    28   6    -0.02  -0.06   0.12     0.01   0.04  -0.08     0.01   0.00   0.00
    29   6     0.04  -0.04  -0.03     0.01   0.01   0.00     0.06  -0.01  -0.03
    30   6     0.03   0.22   0.03    -0.03  -0.14  -0.02     0.00   0.03   0.01
    31   6    -0.03  -0.01  -0.01     0.00   0.01   0.00    -0.09   0.01   0.01
    32   6     0.01   0.08  -0.16     0.01   0.05  -0.08     0.01   0.00   0.00
    33   6    -0.04   0.02   0.01     0.00   0.01   0.00    -0.06   0.01  -0.01
    34   6    -0.05  -0.29  -0.04    -0.02  -0.15  -0.02    -0.01  -0.04  -0.01
    35   6     0.06   0.04   0.04    -0.01   0.01   0.00     0.05  -0.01   0.03
    36   6     0.01  -0.05  -0.02     0.05   0.33   0.14     0.00  -0.01  -0.01
    37   6    -0.08   0.01  -0.01     0.04  -0.03  -0.02     0.02   0.00   0.00
    38   6    -0.02   0.00   0.00     0.00  -0.02  -0.05     0.00   0.00   0.00
    39   6    -0.06   0.03   0.02    -0.04  -0.02  -0.02    -0.01   0.00   0.00
    40   6     0.03   0.17   0.11    -0.02  -0.12  -0.07     0.00   0.01   0.00
    41   6     0.01   0.00  -0.17     0.01   0.00   0.10     0.00   0.00   0.00
    42   6     0.15  -0.04   0.01    -0.10   0.03   0.00    -0.02   0.00   0.00
    43   6    -0.02  -0.21  -0.13    -0.01  -0.13  -0.08     0.00  -0.01   0.00
    44   6     0.14   0.00  -0.01     0.11   0.00   0.00     0.01   0.00   0.00
    45   6     0.00   0.00   0.21    -0.01   0.00   0.11     0.00   0.00   0.01
    46   6    -0.14  -0.02   0.02    -0.08  -0.01   0.02     0.01   0.00   0.00
    47   6     0.05  -0.06   0.03    -0.03   0.04  -0.02     0.00   0.02  -0.01
    48   6    -0.04   0.06   0.05     0.00  -0.01   0.00    -0.03   0.02   0.05
    49   6    -0.13   0.07  -0.03     0.07  -0.04   0.02     0.01  -0.01   0.01
    50   6    -0.05  -0.01  -0.06     0.01   0.00   0.01    -0.03  -0.02  -0.03
    51   6     0.00  -0.01   0.00    -0.01  -0.01   0.01     0.04   0.02  -0.02
    52   6    -0.05   0.03   0.07    -0.01   0.00   0.01    -0.02   0.03   0.03
    53   6    -0.01   0.03  -0.01     0.01  -0.01   0.01     0.03  -0.03   0.02
    54   6    -0.07  -0.05  -0.07    -0.01  -0.01   0.00    -0.04  -0.01  -0.05
    55   6     0.06   0.03  -0.02     0.04   0.03  -0.02    -0.01  -0.01   0.01
    56  15     0.00   0.00   0.00     0.00   0.00   0.01     0.00   0.00   0.00
    57  16     0.00   0.00   0.00     0.00   0.00   0.00     0.00   0.00   0.00
    58   8     0.00   0.00   0.00     0.00   0.00   0.00     0.00   0.00   0.00
    59   8     0.00   0.00   0.00     0.00   0.00   0.00     0.00   0.00   0.00
                    166                    167                    168
                      A                      A                      A
 Frequencies --   1757.6790              1762.3746              1785.8648
 Red. masses --     12.0009                12.0023                12.0000
 Frc consts  --     21.8445                21.9640                22.5491
 IR Inten    --      3.7229                 1.9552                18.2146
  Atom  AN      X      Y      Z        X      Y      Z        X      Y      Z
     1   6    -0.01  -0.02   0.03    -0.01   0.00   0.01     0.10  -0.01   0.00
     2   6     0.04  -0.02   0.00     0.03  -0.01   0.00    -0.46   0.09   0.02
     3   6     0.03   0.17   0.02     0.00   0.03   0.00     0.10  -0.01   0.00
     4   6    -0.02  -0.01   0.00     0.02   0.00   0.00    -0.43   0.05  -0.04
     5   6     0.00   0.00   0.00     0.00   0.00  -0.01    -0.03   0.05  -0.07
     6   6     0.00   0.00   0.00     0.00   0.01   0.00    -0.11   0.00  -0.04
     7   6    -0.01   0.00   0.00     0.00  -0.02   0.00    -0.05  -0.06   0.00
     8   6    -0.02   0.01   0.00    -0.03   0.01   0.00     0.50  -0.08   0.02
     9   6    -0.01  -0.01   0.00     0.00   0.00   0.00    -0.01   0.00   0.00
    10   6     0.08  -0.02   0.01    -0.06   0.02   0.00     0.01  -0.01   0.00
    11   6     0.00   0.00  -0.03     0.01   0.00   0.00    -0.02   0.00   0.00
    12   6    -0.03   0.01   0.01    -0.06   0.00   0.00     0.03   0.00   0.00
    13   6     0.01   0.03   0.02    -0.03  -0.06  -0.04     0.00  -0.01  -0.01
    14   6     0.03   0.00   0.00     0.00   0.00  -0.01     0.02   0.01   0.00
    15   6     0.00   0.00  -0.01     0.00   0.00   0.02    -0.01   0.00   0.03
    16   6    -0.08   0.01  -0.01     0.07  -0.01   0.01    -0.01   0.00   0.00
    17   6     0.00   0.00   0.00     0.00   0.00   0.00    -0.04  -0.04   0.06
    18   6     0.00   0.01   0.00    -0.03   0.00   0.00     0.48  -0.08  -0.01
    19   6     0.01  -0.01   0.00     0.01   0.02   0.00    -0.02   0.07   0.00
    20   6     0.00   0.01   0.00     0.00  -0.01   0.00    -0.10   0.03   0.03
    21   6     0.00   0.00   0.00    -0.01   0.07   0.04     0.01   0.01   0.01
    22   6     0.02   0.00   0.00     0.07  -0.02  -0.01    -0.02   0.01   0.00
    23   6     0.00   0.00   0.00     0.00   0.00  -0.02    -0.01   0.00  -0.03
    24   6    -0.02   0.01   0.00     0.00   0.00   0.01     0.02  -0.02   0.00
    25   6     0.15  -0.03   0.00    -0.43   0.07   0.00    -0.02   0.00   0.00
    26   6    -0.02   0.01   0.00     0.10  -0.02   0.00     0.00   0.00   0.00
    27   6    -0.02   0.00   0.00    -0.40   0.06  -0.01    -0.01   0.00   0.00
    28   6     0.01   0.02  -0.02    -0.03  -0.04   0.05     0.00  -0.01   0.01
    29   6     0.03  -0.01  -0.01    -0.10   0.04   0.03    -0.01   0.00   0.00
    30   6     0.01  -0.05   0.00    -0.03   0.12   0.00     0.00   0.01   0.00
    31   6    -0.17   0.04   0.01     0.49  -0.12  -0.03     0.03  -0.01   0.00
    32   6     0.00   0.00   0.00    -0.02   0.04  -0.05     0.00   0.01  -0.01
    33   6     0.01   0.00   0.00     0.48  -0.03   0.04     0.01   0.00   0.00
    34   6     0.00   0.00   0.00    -0.06  -0.10   0.00     0.00  -0.01   0.00
    35   6     0.00   0.01   0.00    -0.10  -0.01  -0.03    -0.01   0.00   0.00
    36   6    -0.03  -0.22  -0.13    -0.01  -0.04  -0.02    -0.01   0.00   0.00
    37   6     0.47  -0.06   0.01     0.11  -0.01   0.00     0.03  -0.01  -0.01
    38   6     0.01   0.05   0.11     0.00   0.01   0.02    -0.01   0.00   0.00
    39   6    -0.45   0.09   0.00    -0.06   0.01   0.00     0.00   0.00   0.01
    40   6     0.02  -0.03  -0.03     0.01   0.01   0.01     0.00   0.01   0.01
    41   6     0.02   0.01   0.05     0.01   0.00   0.00     0.00   0.00  -0.01
    42   6    -0.40   0.08  -0.02    -0.10   0.02  -0.01    -0.03   0.01   0.00
    43   6    -0.02  -0.02  -0.03    -0.01  -0.02  -0.02    -0.01  -0.02  -0.01
    44   6     0.39  -0.05  -0.01     0.04   0.00   0.00     0.00   0.00   0.00
    45   6    -0.02   0.01   0.05     0.00   0.00   0.01     0.00   0.00   0.02
    46   6    -0.12  -0.03   0.02     0.01   0.01   0.01     0.02   0.00  -0.01
    47   6    -0.04   0.06  -0.03    -0.02   0.04  -0.01    -0.02   0.02  -0.02
    48   6    -0.01   0.00   0.01     0.03  -0.02  -0.03     0.00   0.00   0.00
    49   6     0.10  -0.06   0.03     0.04  -0.03   0.00     0.03  -0.01   0.02
    50   6     0.00  -0.01   0.00     0.00  -0.01   0.00     0.04   0.01   0.03
    51   6    -0.01  -0.01   0.01    -0.01  -0.01   0.01    -0.02  -0.02   0.01
    52   6     0.00  -0.01   0.00     0.00   0.00   0.00     0.03  -0.02  -0.03
    53   6     0.01  -0.02   0.01    -0.01   0.01  -0.01    -0.01   0.02  -0.01
    54   6     0.00   0.00   0.01     0.04   0.01   0.03     0.00   0.00   0.00
    55   6     0.06   0.05  -0.03    -0.01  -0.01   0.00    -0.02  -0.01   0.01
    56  15     0.00   0.01   0.00     0.01   0.00   0.00     0.00   0.00   0.00
    57  16     0.00   0.00   0.00     0.00   0.00   0.00     0.00   0.00   0.00
    58   8     0.00   0.00   0.00     0.00   0.00   0.00     0.00   0.00   0.00
    59   8     0.00   0.00   0.00     0.00   0.00   0.00     0.00   0.00   0.00
                    169                    170                    171
                      A                      A                      A
 Frequencies --   1794.8652              1828.3753              1851.2935
 Red. masses --     12.0034                12.0010                12.0000
 Frc consts  --     22.7834                23.6373                24.2316
 IR Inten    --      9.3492                 0.5268                 0.8283
  Atom  AN      X      Y      Z        X      Y      Z        X      Y      Z
     1   6     0.00  -0.02   0.02     0.00  -0.03   0.03     0.01   0.05  -0.06
     2   6     0.03  -0.01   0.00     0.14  -0.03   0.00    -0.46   0.09   0.02
     3   6     0.00   0.00   0.00     0.01   0.04   0.00    -0.02  -0.08   0.01
     4   6    -0.06   0.01   0.00    -0.16   0.02  -0.01     0.49  -0.06   0.03
     5   6     0.00  -0.01   0.01     0.01  -0.02   0.02    -0.02   0.03  -0.04
     6   6     0.00  -0.01   0.00     0.01  -0.01   0.01    -0.08   0.00  -0.02
     7   6     0.00   0.01   0.00     0.00   0.00   0.00    -0.04  -0.04   0.00
     8   6    -0.03   0.01   0.00    -0.13   0.03  -0.01     0.42  -0.06   0.01
     9   6     0.00  -0.01   0.02     0.01   0.07   0.04     0.00   0.02   0.01
    10   6     0.27  -0.06   0.03     0.39  -0.10   0.02     0.15  -0.04   0.01
    11   6     0.00  -0.01  -0.07     0.00  -0.01  -0.08     0.00   0.00  -0.02
    12   6    -0.25   0.03   0.02    -0.39   0.02   0.01    -0.15   0.01   0.01
    13   6     0.03   0.04   0.04     0.03   0.02   0.02     0.02   0.01   0.01
    14   6     0.04   0.00   0.00     0.07   0.00  -0.01     0.03   0.01   0.00
    15   6     0.01  -0.01  -0.03     0.03  -0.01  -0.05     0.01   0.00   0.00
    16   6    -0.25   0.05  -0.01    -0.36   0.07   0.00    -0.14   0.03  -0.01
    17   6    -0.01  -0.01   0.01    -0.02  -0.01   0.02     0.04   0.02  -0.04
    18   6     0.06  -0.01   0.00     0.14  -0.02   0.00    -0.45   0.07   0.00
    19   6     0.01   0.02   0.00     0.00   0.01   0.00     0.02  -0.05   0.00
    20   6    -0.01  -0.01   0.01    -0.02   0.00   0.01     0.08  -0.03  -0.02
    21   6    -0.01   0.06   0.04    -0.02   0.02   0.02    -0.01   0.01   0.01
    22   6     0.24  -0.03  -0.01     0.35  -0.04   0.01     0.14  -0.02   0.00
    23   6    -0.01   0.00  -0.03    -0.03   0.00  -0.05    -0.01   0.00   0.00
    24   6    -0.03   0.01   0.00    -0.06   0.02  -0.02    -0.03   0.02   0.00
    25   6     0.35  -0.06   0.00    -0.26   0.03   0.00    -0.04   0.00   0.00
    26   6     0.00  -0.03   0.01     0.00   0.03   0.01     0.00   0.01   0.00
    27   6    -0.41   0.06  -0.01     0.27  -0.05   0.01     0.04  -0.01   0.00
    28   6     0.02   0.02  -0.03    -0.02  -0.01   0.02     0.00   0.00   0.01
    29   6     0.06  -0.03  -0.01    -0.05   0.01   0.02    -0.01   0.00   0.00
    30   6     0.02  -0.07   0.00    -0.01   0.03   0.00     0.00   0.00   0.00
    31   6    -0.36   0.09   0.02     0.25  -0.05  -0.02     0.04  -0.01   0.00
    32   6    -0.02   0.03  -0.04     0.02  -0.02   0.02     0.00  -0.01   0.01
    33   6     0.43  -0.03   0.03    -0.27   0.03  -0.02    -0.04   0.01   0.00
    34   6    -0.05  -0.07   0.00     0.02   0.02   0.00     0.00   0.00   0.00
    35   6    -0.08  -0.01  -0.02     0.05   0.00   0.03     0.01   0.00   0.00
    36   6     0.00   0.02   0.01     0.00  -0.01  -0.01     0.00   0.01   0.01
    37   6    -0.11   0.01   0.00     0.00   0.00   0.00     0.02   0.00   0.00
    38   6     0.00  -0.01  -0.03     0.00   0.00   0.01     0.00   0.00   0.00
    39   6     0.10  -0.02   0.00     0.00   0.00   0.00    -0.02   0.01   0.00
    40   6    -0.01   0.00   0.00     0.00   0.01   0.00     0.00   0.00   0.00
    41   6    -0.01   0.00  -0.01     0.00   0.00   0.00     0.00   0.00  -0.01
    42   6     0.10  -0.02   0.01     0.01   0.00   0.00    -0.02   0.00   0.00
    43   6     0.01  -0.01   0.00     0.00   0.01   0.00     0.00   0.00   0.01
    44   6    -0.10   0.01   0.01    -0.01   0.00   0.00     0.02   0.00   0.00
    45   6     0.01   0.00  -0.01     0.00   0.00   0.00     0.00   0.00  -0.01
    46   6     0.04   0.01   0.00     0.00   0.00  -0.01    -0.01   0.00   0.01
    47   6     0.02  -0.03   0.01     0.00   0.00   0.01    -0.01   0.01  -0.01
    48   6    -0.02   0.02   0.01     0.02  -0.01  -0.02     0.00   0.00   0.00
    49   6    -0.03   0.02   0.00     0.00   0.00  -0.01     0.01   0.00   0.01
    50   6     0.00   0.01   0.00     0.00   0.00   0.00     0.03   0.01   0.02
    51   6    -0.01  -0.01   0.00    -0.02  -0.01   0.01    -0.02  -0.01   0.00
    52   6     0.00   0.01   0.00     0.00   0.00   0.00    -0.03   0.02   0.02
    53   6     0.00   0.00   0.00     0.02  -0.02   0.01     0.01  -0.02   0.01
    54   6     0.03   0.01   0.02    -0.02  -0.01  -0.03     0.00   0.00   0.00
    55   6    -0.03  -0.02   0.01     0.00   0.00   0.01     0.01   0.00  -0.01
    56  15     0.00   0.01   0.00     0.00  -0.01   0.00     0.00   0.00   0.00
    57  16     0.00   0.00   0.00     0.00   0.00   0.00     0.00   0.00   0.00
    58   8     0.00   0.00   0.00     0.00   0.00   0.00     0.00   0.00   0.00
    59   8     0.00   0.00   0.00     0.00   0.00   0.00     0.00   0.00   0.00

 -------------------
 - Thermochemistry -
 -------------------
 Temperature   298.150 Kelvin.  Pressure   1.00000 Atm.
 Atom     1 has atomic number  6 and mass  12.00000
 Atom     2 has atomic number  6 and mass  12.00000
 Atom     3 has atomic number  6 and mass  12.00000
 Atom     4 has atomic number  6 and mass  12.00000
 Atom     5 has atomic number  6 and mass  12.00000
 Atom     6 has atomic number  6 and mass  12.00000
 Atom     7 has atomic number  6 and mass  12.00000
 Atom     8 has atomic number  6 and mass  12.00000
 Atom     9 has atomic number  6 and mass  12.00000
 Atom    10 has atomic number  6 and mass  12.00000
 Atom    11 has atomic number  6 and mass  12.00000
 Atom    12 has atomic number  6 and mass  12.00000
 Atom    13 has atomic number  6 and mass  12.00000
 Atom    14 has atomic number  6 and mass  12.00000
 Atom    15 has atomic number  6 and mass  12.00000
 Atom    16 has atomic number  6 and mass  12.00000
 Atom    17 has atomic number  6 and mass  12.00000
 Atom    18 has atomic number  6 and mass  12.00000
 Atom    19 has atomic number  6 and mass  12.00000
 Atom    20 has atomic number  6 and mass  12.00000
 Atom    21 has atomic number  6 and mass  12.00000
 Atom    22 has atomic number  6 and mass  12.00000
 Atom    23 has atomic number  6 and mass  12.00000
 Atom    24 has atomic number  6 and mass  12.00000
 Atom    25 has atomic number  6 and mass  12.00000
 Atom    26 has atomic number  6 and mass  12.00000
 Atom    27 has atomic number  6 and mass  12.00000
 Atom    28 has atomic number  6 and mass  12.00000
 Atom    29 has atomic number  6 and mass  12.00000
 Atom    30 has atomic number  6 and mass  12.00000
 Atom    31 has atomic number  6 and mass  12.00000
 Atom    32 has atomic number  6 and mass  12.00000
 Atom    33 has atomic number  6 and mass  12.00000
 Atom    34 has atomic number  6 and mass  12.00000
 Atom    35 has atomic number  6 and mass  12.00000
 Atom    36 has atomic number  6 and mass  12.00000
 Atom    37 has atomic number  6 and mass  12.00000
 Atom    38 has atomic number  6 and mass  12.00000
 Atom    39 has atomic number  6 and mass  12.00000
 Atom    40 has atomic number  6 and mass  12.00000
 Atom    41 has atomic number  6 and mass  12.00000
 Atom    42 has atomic number  6 and mass  12.00000
 Atom    43 has atomic number  6 and mass  12.00000
 Atom    44 has atomic number  6 and mass  12.00000
 Atom    45 has atomic number  6 and mass  12.00000
 Atom    46 has atomic number  6 and mass  12.00000
 Atom    47 has atomic number  6 and mass  12.00000
 Atom    48 has atomic number  6 and mass  12.00000
 Atom    49 has atomic number  6 and mass  12.00000
 Atom    50 has atomic number  6 and mass  12.00000
 Atom    51 has atomic number  6 and mass  12.00000
 Atom    52 has atomic number  6 and mass  12.00000
 Atom    53 has atomic number  6 and mass  12.00000
 Atom    54 has atomic number  6 and mass  12.00000
 Atom    55 has atomic number  6 and mass  12.00000
 Atom    56 has atomic number 15 and mass  30.97376
 Atom    57 has atomic number 16 and mass  31.97207
 Atom    58 has atomic number  8 and mass  15.99491
 Atom    59 has atomic number  8 and mass  15.99491
 Molecular mass:   754.93566 amu.
 Principal axes and moments of inertia in atomic units:
                           1         2         3
     Eigenvalues --  ******************************
           X            1.00000   0.00008  -0.00002
           Y           -0.00008   1.00000  -0.00237
           Z            0.00002   0.00237   1.00000
 This molecule is an asymmetric top.
 Rotational symmetry number  1.
 Warning -- assumption of classical behavior for rotation
           may cause significant error
 Rotational temperatures (Kelvin)      0.00530     0.00240     0.00210
 Rotational constants (GHZ):           0.11040     0.04991     0.04383
    4 imaginary frequencies ignored.
 Zero-point vibrational energy     893266.7 (Joules/Mol)
                                  213.49588 (Kcal/Mol)
 Warning -- explicit consideration of  56 degrees of freedom as
           vibrations may cause significant error
 Vibrational temperatures:     63.76    72.42   198.46   211.97   225.82
          (Kelvin)            228.52   250.59   273.95   305.14   330.83
                              363.08   385.91   390.12   434.32   443.13
                              456.88   467.20   483.19   488.21   518.55
                              522.33   532.32   540.78   550.84   557.64
                              580.75   603.12   616.65   635.03   651.68
                              662.13   701.70   703.48   708.68   732.00
                              740.60   751.48   753.96   759.62   763.55
                              767.22   778.47   785.20   794.09   812.86
                              839.38   843.24   845.17   850.97   855.19
                              867.09   878.09   878.76   886.27   891.76
                              893.07   906.07   926.30   932.89   947.37
                              954.96   959.99   978.20   994.14  1006.93
                             1009.64  1019.41  1051.19  1062.94  1065.48
                             1072.01  1073.90  1078.49  1083.22  1085.21
                             1089.73  1095.17  1101.81  1105.75  1108.55
                             1111.92  1125.55  1156.60  1157.12  1160.29
                             1176.48  1190.19  1211.04  1231.97  1247.33
                             1270.65  1283.02  1302.13  1321.88  1352.67
                             1365.39  1401.46  1436.45  1460.94  1467.50
                             1503.01  1510.11  1527.66  1543.63  1544.65
                             1560.60  1563.49  1579.14  1586.00  1589.10
                             1598.29  1611.64  1615.02  1646.96  1678.39
                             1680.85  1691.64  1693.30  1707.35  1713.34
                             1720.36  1732.88  1744.78  1746.30  1750.70
                             1755.40  1766.78  1767.24  1784.62  1801.88
                             1802.50  1821.12  1828.33  1835.21  1837.25
                             1839.78  1844.45  1874.53  1935.42  2066.26
                             2099.65  2104.03  2108.46  2113.67  2128.23
                             2147.79  2245.29  2256.50  2266.59  2269.18
                             2305.53  2308.95  2310.17  2320.80  2331.80
                             2342.73  2349.53  2369.29  2379.12  2412.20
                             2523.02  2528.90  2535.66  2569.46  2582.41
                             2630.62  2663.60
 
 Zero-point correction=                           0.340227 (Hartree/Particle)
 Thermal correction to Energy=                    0.366266
 Thermal correction to Enthalpy=                  0.367210
 Thermal correction to Gibbs Free Energy=         0.289107
 Sum of electronic and zero-point Energies=          -2258.370438
 Sum of electronic and thermal Energies=             -2258.344399
 Sum of electronic and thermal Enthalpies=           -2258.343455
 Sum of electronic and thermal Free Energies=        -2258.421559
 
                     E (Thermal)             CV                S
                      KCal/Mol        Cal/Mol-Kelvin    Cal/Mol-Kelvin
 Total                  229.836            125.522            164.383
 Electronic               0.000              0.000              1.377
 Translational            0.889              2.981             45.744
 Rotational               0.889              2.981             38.429
 Vibrational            228.058            119.560             78.833
 Vibration     1          0.595              1.980              5.056
 Vibration     2          0.595              1.977              4.804
 Vibration     3          0.614              1.915              2.832
 Vibration     4          0.617              1.906              2.706
 Vibration     5          0.621              1.895              2.586
 Vibration     6          0.621              1.893              2.564
 Vibration     7          0.627              1.874              2.390
 Vibration     8          0.634              1.853              2.224
 Vibration     9          0.643              1.822              2.026
 Vibration    10          0.652              1.795              1.879
 Vibration    11          0.664              1.759              1.714
 Vibration    12          0.673              1.732              1.608
 Vibration    13          0.675              1.726              1.589
 Vibration    14          0.694              1.670              1.407
 Vibration    15          0.698              1.659              1.373
 Vibration    16          0.704              1.640              1.323
 Vibration    17          0.709              1.626              1.286
 Vibration    18          0.717              1.604              1.232
 Vibration    19          0.719              1.597              1.215
 Vibration    20          0.735              1.554              1.120
 Vibration    21          0.737              1.548              1.109
 Vibration    22          0.742              1.534              1.080
 Vibration    23          0.747              1.522              1.056
 Vibration    24          0.752              1.507              1.028
 Vibration    25          0.756              1.497              1.009
 Vibration    26          0.769              1.462              0.949
 Vibration    27          0.782              1.429              0.895
 Vibration    28          0.790              1.408              0.863
 Vibration    29          0.801              1.380              0.822
 Vibration    30          0.811              1.354              0.787
 Vibration    31          0.818              1.338              0.766
 Vibration    32          0.844              1.277              0.690
 Vibration    33          0.845              1.275              0.686
 Vibration    34          0.848              1.267              0.677
 Vibration    35          0.864              1.231              0.637
 Vibration    36          0.870              1.217              0.622
 Vibration    37          0.877              1.201              0.605
 Vibration    38          0.879              1.197              0.601
 Vibration    39          0.883              1.188              0.592
 Vibration    40          0.886              1.182              0.586
 Vibration    41          0.888              1.176              0.580
 Vibration    42          0.896              1.159              0.563
 Vibration    43          0.901              1.149              0.553
 Vibration    44          0.907              1.135              0.540
 Vibration    45          0.921              1.107              0.514
 Vibration    46          0.940              1.067              0.479
 Vibration    47          0.943              1.061              0.474
 Vibration    48          0.945              1.059              0.472
 Vibration    49          0.949              1.050              0.465
 Vibration    50          0.952              1.044              0.459
 Vibration    51          0.961              1.026              0.445
 Vibration    52          0.969              1.010              0.432
 Vibration    53          0.970              1.009              0.432
 Vibration    54          0.976              0.998              0.423
 Vibration    55          0.980              0.990              0.417
 Vibration    56          0.981              0.988              0.415
                       Q            Log10(Q)             Ln(Q)
 Total Bot       0.104835-132       -132.979492       -306.196597
 Total V=0       0.326501D+24         23.513885         54.142720
 Vib (Bot)       0.115119-149       -149.938854       -345.246970
 Vib (Bot)    1  0.466701D+01          0.669038          1.540518
 Vib (Bot)    2  0.410660D+01          0.613482          1.412595
 Vib (Bot)    3  0.147495D+01          0.168778          0.388625
 Vib (Bot)    4  0.137735D+01          0.139044          0.320161
 Vib (Bot)    5  0.128926D+01          0.110339          0.254065
 Vib (Bot)    6  0.127328D+01          0.104924          0.241598
 Vib (Bot)    7  0.115550D+01          0.062769          0.144532
 Vib (Bot)    8  0.105098D+01          0.021594          0.049721
 Vib (Bot)    9  0.935705D+00         -0.028861         -0.066455
 Vib (Bot)   10  0.856602D+00         -0.067221         -0.154782
 Vib (Bot)   11  0.772549D+00         -0.112074         -0.258060
 Vib (Bot)   12  0.721189D+00         -0.141951         -0.326854
 Vib (Bot)   13  0.712331D+00         -0.147318         -0.339213
 Vib (Bot)   14  0.629341D+00         -0.201114         -0.463082
 Vib (Bot)   15  0.614672D+00         -0.211357         -0.486667
 Vib (Bot)   16  0.592853D+00         -0.227053         -0.522809
 Vib (Bot)   17  0.577262D+00         -0.238627         -0.549460
 Vib (Bot)   18  0.554350D+00         -0.256216         -0.589960
 Vib (Bot)   19  0.547450D+00         -0.261656         -0.602485
 Vib (Bot)   20  0.508427D+00         -0.293772         -0.676434
 Vib (Bot)   21  0.503851D+00         -0.297698         -0.685475
 Vib (Bot)   22  0.492082D+00         -0.307963         -0.709110
 Vib (Bot)   23  0.482431D+00         -0.316565         -0.728917
 Vib (Bot)   24  0.471317D+00         -0.326687         -0.752225
 Vib (Bot)   25  0.464008D+00         -0.333475         -0.767854
 Vib (Bot)   26  0.440392D+00         -0.356161         -0.820090
 Vib (Bot)   27  0.419142D+00         -0.377639         -0.869547
 Vib (Bot)   28  0.406978D+00         -0.390430         -0.898997
 Vib (Bot)   29  0.391245D+00         -0.407551         -0.938422
 Vib (Bot)   30  0.377700D+00         -0.422853         -0.973655
 Vib (Bot)   31  0.369529D+00         -0.432352         -0.995527
 Vib (Bot)   32  0.340652D+00         -0.467689         -1.076893
 Vib (Bot)   33  0.339424D+00         -0.469257         -1.080504
 Vib (Bot)   34  0.335867D+00         -0.473832         -1.091039
 Vib (Bot)   35  0.320518D+00         -0.494148         -1.137817
 Vib (Bot)   36  0.315090D+00         -0.501566         -1.154898
 Vib (Bot)   37  0.308385D+00         -0.510907         -1.176407
 Vib (Bot)   38  0.306884D+00         -0.513026         -1.181286
 Vib (Bot)   39  0.303494D+00         -0.517850         -1.192393
 Vib (Bot)   40  0.301165D+00         -0.521196         -1.200099
 Vib (Bot)   41  0.299009D+00         -0.524316         -1.207281
 Vib (Bot)   42  0.292528D+00         -0.533832         -1.229193
 Vib (Bot)   43  0.288734D+00         -0.539502         -1.242249
 Vib (Bot)   44  0.283813D+00         -0.546967         -1.259438
 Vib (Bot)   45  0.273768D+00         -0.562617         -1.295474
 Vib (Bot)   46  0.260307D+00         -0.584515         -1.345895
 Vib (Bot)   47  0.258417D+00         -0.587680         -1.353182
 Vib (Bot)   48  0.257478D+00         -0.589261         -1.356823
 Vib (Bot)   49  0.254679D+00         -0.594007         -1.367753
 Vib (Bot)   50  0.252667D+00         -0.597452         -1.375684
 Vib (Bot)   51  0.247090D+00         -0.607145         -1.398002
 Vib (Bot)   52  0.242066D+00         -0.616066         -1.418544
 Vib (Bot)   53  0.241768D+00         -0.616601         -1.419777
 Vib (Bot)   54  0.238414D+00         -0.622668         -1.433746
 Vib (Bot)   55  0.235993D+00         -0.627101         -1.443952
 Vib (Bot)   56  0.235423D+00         -0.628151         -1.446370
 Vib (V=0)       0.358528D+07          6.554523         15.092347
 Vib (V=0)    1  0.519371D+01          0.715478          1.647449
 Vib (V=0)    2  0.463692D+01          0.666230          1.534051
 Vib (V=0)    3  0.205740D+01          0.313318          0.721441
 Vib (V=0)    4  0.196530D+01          0.293428          0.675643
 Vib (V=0)    5  0.188282D+01          0.274808          0.632769
 Vib (V=0)    6  0.186794D+01          0.271362          0.624834
 Vib (V=0)    7  0.175904D+01          0.245275          0.564767
 Vib (V=0)    8  0.166385D+01          0.221115          0.509136
 Vib (V=0)    9  0.156092D+01          0.193380          0.445273
 Vib (V=0)   10  0.149185D+01          0.173725          0.400017
 Vib (V=0)   11  0.142023D+01          0.152360          0.350822
 Vib (V=0)   12  0.137756D+01          0.139111          0.320315
 Vib (V=0)   13  0.137030D+01          0.136814          0.315027
 Vib (V=0)   14  0.130378D+01          0.115206          0.265271
 Vib (V=0)   15  0.129235D+01          0.111381          0.256464
 Vib (V=0)   16  0.127555D+01          0.105697          0.243376
 Vib (V=0)   17  0.126370D+01          0.101642          0.234040
 Vib (V=0)   18  0.124653D+01          0.095702          0.220362
 Vib (V=0)   19  0.124142D+01          0.093918          0.216255
 Vib (V=0)   20  0.121309D+01          0.083893          0.193171
 Vib (V=0)   21  0.120983D+01          0.082726          0.190484
 Vib (V=0)   22  0.120153D+01          0.079735          0.183596
 Vib (V=0)   23  0.119479D+01          0.077293          0.177974
 Vib (V=0)   24  0.118712D+01          0.074496          0.171534
 Vib (V=0)   25  0.118213D+01          0.072666          0.167319
 Vib (V=0)   26  0.116629D+01          0.066807          0.153830
 Vib (V=0)   27  0.115244D+01          0.061619          0.141883
 Vib (V=0)   28  0.114469D+01          0.058690          0.135138
 Vib (V=0)   29  0.113488D+01          0.054950          0.126527
 Vib (V=0)   30  0.112662D+01          0.051779          0.119225
 Vib (V=0)   31  0.112173D+01          0.049889          0.114874
 Vib (V=0)   32  0.110502D+01          0.043368          0.099860
 Vib (V=0)   33  0.110433D+01          0.043097          0.099234
 Vib (V=0)   34  0.110233D+01          0.042313          0.097430
 Vib (V=0)   35  0.109391D+01          0.038982          0.089760
 Vib (V=0)   36  0.109100D+01          0.037825          0.087095
 Vib (V=0)   37  0.108745D+01          0.036411          0.083838
 Vib (V=0)   38  0.108667D+01          0.036096          0.083115
 Vib (V=0)   39  0.108490D+01          0.035390          0.081488
 Vib (V=0)   40  0.108370D+01          0.034907          0.080377
 Vib (V=0)   41  0.108259D+01          0.034462          0.079353
 Vib (V=0)   42  0.107929D+01          0.033137          0.076300
 Vib (V=0)   43  0.107738D+01          0.032369          0.074532
 Vib (V=0)   44  0.107493D+01          0.031382          0.072260
 Vib (V=0)   45  0.107004D+01          0.029401          0.067699
 Vib (V=0)   46  0.106370D+01          0.026820          0.061755
 Vib (V=0)   47  0.106283D+01          0.026464          0.060936
 Vib (V=0)   48  0.106240D+01          0.026288          0.060531
 Vib (V=0)   49  0.106112D+01          0.025767          0.059330
 Vib (V=0)   50  0.106021D+01          0.025394          0.058471
 Vib (V=0)   51  0.105772D+01          0.024371          0.056117
 Vib (V=0)   52  0.105551D+01          0.023464          0.054028
 Vib (V=0)   53  0.105538D+01          0.023411          0.053905
 Vib (V=0)   54  0.105393D+01          0.022813          0.052528
 Vib (V=0)   55  0.105289D+01          0.022385          0.051543
 Vib (V=0)   56  0.105265D+01          0.022285          0.051313
 Electronic      0.200000D+01          0.301030          0.693147
 Translational   0.815305D+09          8.911320         20.519073
 Rotational      0.558485D+08          7.747012         17.838153
 ***** Axes restored to original set *****
 -------------------------------------------------------------------
 Center     Atomic                   Forces (Hartrees/Bohr)
 Number     Number              X              Y              Z
 -------------------------------------------------------------------
      1        6          -0.000478915   -0.002841367    0.000579521
      2        6          -0.001504524   -0.001072418   -0.003349204
      3        6           0.000156241    0.000550758   -0.002097493
      4        6           0.001192362   -0.001562105   -0.003258932
      5        6          -0.002423349   -0.006536099    0.000343180
      6        6           0.004000765   -0.002355803   -0.003911096
      7        6          -0.000121309    0.002411236   -0.005121125
      8        6           0.000419045    0.000020144    0.000441495
      9        6           0.000160564    0.001180530    0.002207948
     10        6          -0.001782068   -0.001969998    0.001739420
     11        6          -0.000396760   -0.002634790   -0.001564873
     12        6           0.001000889   -0.002359276    0.001807667
     13        6          -0.001658130   -0.000167557    0.005384527
     14        6           0.003549818   -0.004029857    0.001971319
     15        6          -0.001616405   -0.004729933   -0.003981949
     16        6           0.000026031   -0.000333615    0.000367484
     17        6           0.000267285   -0.007016791    0.000613321
     18        6          -0.000319577    0.000150866    0.000365598
     19        6           0.001006062    0.002186605   -0.005062803
     20        6          -0.004611103   -0.001093912   -0.004151918
     21        6           0.001311041   -0.000641217    0.005494172
     22        6          -0.000029185   -0.000354707    0.000415714
     23        6           0.000187334   -0.005027302   -0.004159622
     24        6          -0.004533998   -0.002816404    0.001897118
     25        6           0.003841074   -0.007057158    0.001075048
     26        6          -0.000665086   -0.003538724    0.004298336
[truncated: 217,185 more chars]
