# Supplementary material for: Phosphorus-doped T-graphene nanocapsule toward O3 and SO2 gas sensing: a DFT and QTAIM analysis
Source: Sci Rep. 2024 Feb 12;14:3467. doi: 10.1038/s41598-024-54110-z (PMC10859388; doi:10.1038/s41598-024-54110-z)
Supplement: Supplementary file 1 — Supplementary Information. [file 41598_2024_54110_MOESM1_ESM.zip › SI/P_TG+SO2_G_D3.LOG]

 Entering Link 1 = C:\G09W\l1.exe PID=     12252.
  
 Copyright (c) 1988,1990,1992,1993,1995,1998,2003,2009,2013,
            Gaussian, Inc.  All Rights Reserved.
  
 This is part of the Gaussian(R) 09 program.  It is based on
 the Gaussian(R) 03 system (copyright 2003, Gaussian, Inc.),
 the Gaussian(R) 98 system (copyright 1998, Gaussian, Inc.),
 the Gaussian(R) 94 system (copyright 1995, Gaussian, Inc.),
 the Gaussian 92(TM) system (copyright 1992, Gaussian, Inc.),
 the Gaussian 90(TM) system (copyright 1990, Gaussian, Inc.),
 the Gaussian 88(TM) system (copyright 1988, Gaussian, Inc.),
 the Gaussian 86(TM) system (copyright 1986, Carnegie Mellon
 University), and the Gaussian 82(TM) system (copyright 1983,
 Carnegie Mellon University). Gaussian is a federally registered
 trademark of Gaussian, Inc.
  
 This software contains proprietary and confidential information,
 including trade secrets, belonging to Gaussian, Inc.
  
 This software is provided under written license and may be
 used, copied, transmitted, or stored only in accord with that
 written license.
  
 The following legend is applicable only to US Government
 contracts under FAR:
  
                    RESTRICTED RIGHTS LEGEND
  
 Use, reproduction and disclosure by the US Government is
 subject to restrictions as set forth in subparagraphs (a)
 and (c) of the Commercial Computer Software - Restricted
 Rights clause in FAR 52.227-19.
  
 Gaussian, Inc.
 340 Quinnipiac St., Bldg. 40, Wallingford CT 06492
  
  
 ---------------------------------------------------------------
 Warning -- This program may not be used in any manner that
 competes with the business of Gaussian, Inc. or will provide
 assistance to any competitor of Gaussian, Inc.  The licensee
 of this program is prohibited from giving any competitor of
 Gaussian, Inc. access to this program.  By using this program,
 the user acknowledges that Gaussian, Inc. is engaged in the
 business of creating and licensing software in the field of
 computational chemistry and represents and warrants to the
 licensee that it is not a competitor of Gaussian, Inc. and that
 it will not use this program in any manner prohibited above.
 ---------------------------------------------------------------
  

 Cite this work as:
 Gaussian 09, Revision D.01,
 M. J. Frisch, G. W. Trucks, H. B. Schlegel, G. E. Scuseria, 
 M. A. Robb, J. R. Cheeseman, G. Scalmani, V. Barone, B. Mennucci, 
 G. A. Petersson, H. Nakatsuji, M. Caricato, X. Li, H. P. Hratchian, 
 A. F. Izmaylov, J. Bloino, G. Zheng, J. L. Sonnenberg, M. Hada, 
 M. Ehara, K. Toyota, R. Fukuda, J. Hasegawa, M. Ishida, T. Nakajima, 
 Y. Honda, O. Kitao, H. Nakai, T. Vreven, J. A. Montgomery, Jr., 
 J. E. Peralta, F. Ogliaro, M. Bearpark, J. J. Heyd, E. Brothers, 
 K. N. Kudin, V. N. Staroverov, T. Keith, R. Kobayashi, J. Normand, 
 K. Raghavachari, A. Rendell, J. C. Burant, S. S. Iyengar, J. Tomasi, 
 M. Cossi, N. Rega, J. M. Millam, M. Klene, J. E. Knox, J. B. Cross, 
 V. Bakken, C. Adamo, J. Jaramillo, R. Gomperts, R. E. Stratmann, 
 O. Yazyev, A. J. Austin, R. Cammi, C. Pomelli, J. W. Ochterski, 
 R. L. Martin, K. Morokuma, V. G. Zakrzewski, G. A. Voth, 
 P. Salvador, J. J. Dannenberg, S. Dapprich, A. D. Daniels, 
 O. Farkas, J. B. Foresman, J. V. Ortiz, J. Cioslowski, 
 and D. J. Fox, Gaussian, Inc., Wallingford CT, 2013.
 
 ******************************************
 Gaussian 09:  IA32W-G09RevD.01 24-Apr-2013
                02-Oct-2023 
 ******************************************
 %nprocshared=4
 Will use up to    4 processors via shared memory.
 %mem=1GB
 %chk=E:\MTA\Capsule\SO2\P_TG+SO2_G_D3.chk
 ---------------------------------------------------------------
 # opt ub3lyp/6-31g(d) geom=connectivity empiricaldispersion=gd3
 ---------------------------------------------------------------
 1/14=-1,18=20,19=15,26=3,38=1,57=2/1,3;
 2/9=110,12=2,17=6,18=5,40=1/2;
 3/5=1,6=6,7=1,11=2,16=1,25=1,30=1,71=1,74=-5,116=2,124=31/1,2,3;
 4//1;
 5/5=2,38=5/2;
 6/7=2,8=2,9=2,10=2,28=1/1;
 7//1,2,3,16;
 1/14=-1,18=20,19=15,26=3/3(2);
 2/9=110/2;
 99//99;
 2/9=110/2;
 3/5=1,6=6,7=1,11=2,16=1,25=1,30=1,71=1,74=-5,116=2,124=31/1,2,3;
 4/5=5,16=3,69=1/1;
 5/5=2,38=5/2;
 7//1,2,3,16;
 1/14=-1,18=20,19=15,26=3/3(-5);
 2/9=110/2;
 6/7=2,8=2,9=2,10=2,19=2,28=1/1;
 99/9=1/99;
 ------------
 P-TG+SO2 - 3
 ------------
 Symbolic Z-matrix:
 Charge =  0 Multiplicity = 2
 C                    -0.68507  -2.42989  -1.08735 
 C                     0.49443  -1.92988  -1.84606 
 C                    -0.37688  -0.7968   -2.27956 
 C                    -1.59794  -1.55353  -1.87201 
 C                     2.69988  -3.07171  -1.03127 
 C                     3.89946  -2.41915  -1.56539 
 C                     3.02146  -1.41652  -2.21335 
 C                     1.80551  -2.20671  -1.8694 
 C                    -0.53251  -1.37367   1.91389 
 C                     0.37434  -2.34515   1.23728 
 C                    -0.73081  -2.59011   0.27325 
 C                    -1.70505  -1.97202   1.21136 
 C                     2.85589  -2.14612   2.03021 
 C                     3.7827   -2.90075   1.16653 
 C                     2.63332  -3.298     0.33191 
 C                     1.6705   -2.69979   1.30641 
 C                    -4.08149  -1.85548  -1.11742 
 C                    -2.92255  -1.3566   -1.92857 
 C                    -3.77991  -0.19448  -2.2968 
 C                    -4.96728  -0.82926  -1.67723 
 C                    -3.98399  -0.92482   1.9449 
 C                    -3.04528  -1.85673   1.24722 
 C                    -4.1312   -2.08754   0.24547 
 C                    -5.0916   -1.31247   1.05324 
 C                     0.97199   0.68634   1.95056 
 C                    -0.29508  -0.02986   2.17297 
 C                    -1.23271   1.07496   1.92127 
 C                     3.42391   0.85237   1.13403 
 C                     4.30247  -0.21568   1.67437 
 C                     3.12181  -0.82538   2.29567 
 C                     2.27633   0.37675   1.95096 
 C                    -3.45253   2.07792   1.04903 
 C                    -2.56304   1.23744   1.89258 
 C                    -3.78166   0.40707   2.21012 
 C                    -4.66107   1.38736   1.56474 
 C                    -0.14304   0.52619  -2.03049 
 C                     1.02101   1.11871  -1.28816 
 C                     0.06591   1.81164  -0.45459 
 C                    -1.04893   1.48664  -1.31352 
 C                     3.25719  -0.0855   -1.94269 
 C                     3.44496   1.0617   -0.23978 
 C                     2.36672   0.89552  -1.25367 
 C                    -3.54693   1.13737  -2.02777 
 C                    -2.38846   1.74783  -1.31265 
 C                    -3.3654    2.2862   -0.3222 
 C                    -4.50176   1.85959  -1.1655 
 C                     5.26197  -0.66733  -0.52857 
 C                     5.22579  -0.9262    0.92179 
 C                     4.3828    0.2659   -1.056 
 C                     5.0122   -2.09591  -0.79767 
 C                     4.9521   -2.35215   0.65074 
 C                    -5.91681  -0.13733  -0.93526 
 C                    -5.98615  -0.39444   0.51266 
 C                    -5.753     1.03824   0.78403 
 C                    -5.66272   1.29065  -0.66449 
 P                     0.11507   2.23769   1.32541 
 S                     3.67671   4.67834  -0.24254 
 O                     4.79802   3.86536  -0.71247 
 O                     2.33747   4.08525  -0.18491 
 
 Add virtual bond connecting atoms O58        and C41        Dist= 5.95D+00.
 Add virtual bond connecting atoms O59        and C38        Dist= 6.09D+00.
 Add virtual bond connecting atoms O59        and C41        Dist= 6.09D+00.
 Add virtual bond connecting atoms O59        and P56        Dist= 6.16D+00.

 GradGradGradGradGradGradGradGradGradGradGradGradGradGradGradGradGradGrad
 Berny optimization.
 Initialization pass.
                           ----------------------------
                           !    Initial Parameters    !
                           ! (Angstroms and Degrees)  !
 --------------------------                            --------------------------
 ! Name  Definition              Value          Derivative Info.                !
 --------------------------------------------------------------------------------
 ! R1    R(1,2)                  1.4889         estimate D2E/DX2                !
 ! R2    R(1,4)                  1.489          estimate D2E/DX2                !
 ! R3    R(1,11)                 1.3708         estimate D2E/DX2                !
 ! R4    R(2,3)                  1.4936         estimate D2E/DX2                !
 ! R5    R(2,8)                  1.3402         estimate D2E/DX2                !
 ! R6    R(3,4)                  1.4932         estimate D2E/DX2                !
 ! R7    R(3,36)                 1.3664         estimate D2E/DX2                !
 ! R8    R(4,18)                 1.3404         estimate D2E/DX2                !
 ! R9    R(5,6)                  1.4663         estimate D2E/DX2                !
 ! R10   R(5,8)                  1.5002         estimate D2E/DX2                !
 ! R11   R(5,15)                 1.3834         estimate D2E/DX2                !
 ! R12   R(6,7)                  1.4819         estimate D2E/DX2                !
 ! R13   R(6,50)                 1.39           estimate D2E/DX2                !
 ! R14   R(7,8)                  1.4904         estimate D2E/DX2                !
 ! R15   R(7,40)                 1.3786         estimate D2E/DX2                !
 ! R16   R(9,10)                 1.4913         estimate D2E/DX2                !
 ! R17   R(9,12)                 1.4921         estimate D2E/DX2                !
 ! R18   R(9,26)                 1.389          estimate D2E/DX2                !
 ! R19   R(10,11)                1.4869         estimate D2E/DX2                !
 ! R20   R(10,16)                1.3456         estimate D2E/DX2                !
 ! R21   R(11,12)                1.487          estimate D2E/DX2                !
 ! R22   R(12,22)                1.3457         estimate D2E/DX2                !
 ! R23   R(13,14)                1.4746         estimate D2E/DX2                !
 ! R24   R(13,16)                1.4952         estimate D2E/DX2                !
 ! R25   R(13,30)                1.3731         estimate D2E/DX2                !
 ! R26   R(14,15)                1.475          estimate D2E/DX2                !
 ! R27   R(14,51)                1.3909         estimate D2E/DX2                !
 ! R28   R(15,16)                1.4948         estimate D2E/DX2                !
 ! R29   R(17,18)                1.5            estimate D2E/DX2                !
 ! R30   R(17,20)                1.4667         estimate D2E/DX2                !
 ! R31   R(17,23)                1.3834         estimate D2E/DX2                !
 ! R32   R(18,19)                1.4904         estimate D2E/DX2                !
 ! R33   R(19,20)                1.4821         estimate D2E/DX2                !
 ! R34   R(19,43)                1.3786         estimate D2E/DX2                !
 ! R35   R(20,52)                1.3896         estimate D2E/DX2                !
 ! R36   R(21,22)                1.4954         estimate D2E/DX2                !
 ! R37   R(21,24)                1.4738         estimate D2E/DX2                !
 ! R38   R(21,34)                1.373          estimate D2E/DX2                !
 ! R39   R(22,23)                1.4953         estimate D2E/DX2                !
 ! R40   R(23,24)                1.475          estimate D2E/DX2                !
 ! R41   R(24,53)                1.3911         estimate D2E/DX2                !
 ! R42   R(25,26)                1.4724         estimate D2E/DX2                !
 ! R43   R(25,31)                1.3406         estimate D2E/DX2                !
 ! R44   R(25,56)                1.8793         estimate D2E/DX2                !
 ! R45   R(26,27)                1.4708         estimate D2E/DX2                !
 ! R46   R(27,33)                1.3405         estimate D2E/DX2                !
 ! R47   R(27,56)                1.8771         estimate D2E/DX2                !
 ! R48   R(28,29)                1.4848         estimate D2E/DX2                !
 ! R49   R(28,31)                1.4868         estimate D2E/DX2                !
 ! R50   R(28,41)                1.3898         estimate D2E/DX2                !
 ! R51   R(29,30)                1.4669         estimate D2E/DX2                !
 ! R52   R(29,48)                1.387          estimate D2E/DX2                !
 ! R53   R(30,31)                1.5096         estimate D2E/DX2                !
 ! R54   R(32,33)                1.4863         estimate D2E/DX2                !
 ! R55   R(32,35)                1.4844         estimate D2E/DX2                !
 ! R56   R(32,45)                1.3897         estimate D2E/DX2                !
 ! R57   R(33,34)                1.5084         estimate D2E/DX2                !
 ! R58   R(34,35)                1.4666         estimate D2E/DX2                !
 ! R59   R(35,54)                1.387          estimate D2E/DX2                !
 ! R60   R(36,37)                1.5024         estimate D2E/DX2                !
 ! R61   R(36,39)                1.5024         estimate D2E/DX2                !
 ! R62   R(37,38)                1.4447         estimate D2E/DX2                !
 ! R63   R(37,42)                1.3645         estimate D2E/DX2                !
 ! R64   R(38,39)                1.4444         estimate D2E/DX2                !
 ! R65   R(38,56)                1.8309         estimate D2E/DX2                !
 ! R66   R(38,59)                3.2252         estimate D2E/DX2                !
 ! R67   R(39,44)                1.3648         estimate D2E/DX2                !
 ! R68   R(40,42)                1.4933         estimate D2E/DX2                !
 ! R69   R(40,49)                1.4754         estimate D2E/DX2                !
 ! R70   R(41,42)                1.4894         estimate D2E/DX2                !
 ! R71   R(41,49)                1.4762         estimate D2E/DX2                !
 ! R72   R(41,58)                3.1488         estimate D2E/DX2                !
 ! R73   R(41,59)                3.2205         estimate D2E/DX2                !
 ! R74   R(43,44)                1.492          estimate D2E/DX2                !
 ! R75   R(43,46)                1.4754         estimate D2E/DX2                !
 ! R76   R(44,45)                1.4917         estimate D2E/DX2                !
 ! R77   R(45,46)                1.478          estimate D2E/DX2                !
 ! R78   R(46,55)                1.3866         estimate D2E/DX2                !
 ! R79   R(47,48)                1.4737         estimate D2E/DX2                !
 ! R80   R(47,49)                1.3864         estimate D2E/DX2                !
 ! R81   R(47,50)                1.475          estimate D2E/DX2                !
 ! R82   R(48,51)                1.4771         estimate D2E/DX2                !
 ! R83   R(50,51)                1.4721         estimate D2E/DX2                !
 ! R84   R(52,53)                1.4722         estimate D2E/DX2                !
 ! R85   R(52,55)                1.4755         estimate D2E/DX2                !
 ! R86   R(53,54)                1.4767         estimate D2E/DX2                !
 ! R87   R(54,55)                1.4731         estimate D2E/DX2                !
 ! R88   R(56,59)                3.2609         estimate D2E/DX2                !
 ! R89   R(57,58)                1.4626         estimate D2E/DX2                !
 ! R90   R(57,59)                1.4658         estimate D2E/DX2                !
 ! A1    A(2,1,4)               91.1168         estimate D2E/DX2                !
 ! A2    A(2,1,11)             124.8536         estimate D2E/DX2                !
 ! A3    A(4,1,11)             124.8489         estimate D2E/DX2                !
 ! A4    A(1,2,3)               86.5903         estimate D2E/DX2                !
 ! A5    A(1,2,8)              135.6011         estimate D2E/DX2                !
 ! A6    A(3,2,8)              136.2464         estimate D2E/DX2                !
 ! A7    A(2,3,4)               90.7663         estimate D2E/DX2                !
 ! A8    A(2,3,36)             125.5747         estimate D2E/DX2                !
 ! A9    A(4,3,36)             125.5118         estimate D2E/DX2                !
 ! A10   A(1,4,3)               86.6039         estimate D2E/DX2                !
 ! A11   A(1,4,18)             135.6099         estimate D2E/DX2                !
 ! A12   A(3,4,18)             136.2322         estimate D2E/DX2                !
 ! A13   A(6,5,8)               91.582          estimate D2E/DX2                !
 ! A14   A(6,5,15)             118.1041         estimate D2E/DX2                !
 ! A15   A(8,5,15)             128.0341         estimate D2E/DX2                !
 ! A16   A(5,6,7)               88.6056         estimate D2E/DX2                !
 ! A17   A(5,6,50)             123.8633         estimate D2E/DX2                !
 ! A18   A(7,6,50)             123.9502         estimate D2E/DX2                !
 ! A19   A(6,7,8)               91.3615         estimate D2E/DX2                !
 ! A20   A(6,7,40)             117.7808         estimate D2E/DX2                !
 ! A21   A(8,7,40)             127.3088         estimate D2E/DX2                !
 ! A22   A(2,8,5)              133.8355         estimate D2E/DX2                !
 ! A23   A(2,8,7)              133.8398         estimate D2E/DX2                !
 ! A24   A(5,8,7)               87.0337         estimate D2E/DX2                !
 ! A25   A(10,9,12)             90.1721         estimate D2E/DX2                !
 ! A26   A(10,9,26)            127.6561         estimate D2E/DX2                !
 ! A27   A(12,9,26)            127.5972         estimate D2E/DX2                !
 ! A28   A(9,10,11)             87.1055         estimate D2E/DX2                !
 ! A29   A(9,10,16)            137.2354         estimate D2E/DX2                !
 ! A30   A(11,10,16)           134.9002         estimate D2E/DX2                !
 ! A31   A(1,11,10)            126.8343         estimate D2E/DX2                !
 ! A32   A(1,11,12)            126.8316         estimate D2E/DX2                !
 ! A33   A(10,11,12)            90.5419         estimate D2E/DX2                !
 ! A34   A(9,12,11)             87.0695         estimate D2E/DX2                !
 ! A35   A(9,12,22)            137.3702         estimate D2E/DX2                !
 ! A36   A(11,12,22)           134.8249         estimate D2E/DX2                !
 ! A37   A(14,13,16)            91.4473         estimate D2E/DX2                !
 ! A38   A(14,13,30)           118.9301         estimate D2E/DX2                !
 ! A39   A(16,13,30)           127.1054         estimate D2E/DX2                !
 ! A40   A(13,14,15)            88.8238         estimate D2E/DX2                !
 ! A41   A(13,14,51)           122.9427         estimate D2E/DX2                !
 ! A42   A(15,14,51)           123.4755         estimate D2E/DX2                !
 ! A43   A(5,15,14)            118.4264         estimate D2E/DX2                !
 ! A44   A(5,15,16)            127.4377         estimate D2E/DX2                !
 ! A45   A(14,15,16)            91.4471         estimate D2E/DX2                !
 ! A46   A(10,16,13)           133.706          estimate D2E/DX2                !
 ! A47   A(10,16,15)           133.8225         estimate D2E/DX2                !
 ! A48   A(13,16,15)            87.3133         estimate D2E/DX2                !
 ! A49   A(18,17,20)            91.5763         estimate D2E/DX2                !
 ! A50   A(18,17,23)           128.047          estimate D2E/DX2                !
 ! A51   A(20,17,23)           118.1445         estimate D2E/DX2                !
 ! A52   A(4,18,17)            133.7776         estimate D2E/DX2                !
 ! A53   A(4,18,19)            133.9077         estimate D2E/DX2                !
 ! A54   A(17,18,19)            87.0468         estimate D2E/DX2                !
 ! A55   A(18,19,20)            91.3535         estimate D2E/DX2                !
 ! A56   A(18,19,43)           127.4371         estimate D2E/DX2                !
 ! A57   A(20,19,43)           117.8781         estimate D2E/DX2                !
 ! A58   A(17,20,19)            88.5897         estimate D2E/DX2                !
 ! A59   A(17,20,52)           123.8687         estimate D2E/DX2                !
 ! A60   A(19,20,52)           123.8746         estimate D2E/DX2                !
 ! A61   A(22,21,24)            91.466          estimate D2E/DX2                !
 ! A62   A(22,21,34)           127.0215         estimate D2E/DX2                !
 ! A63   A(24,21,34)           118.8651         estimate D2E/DX2                !
 ! A64   A(12,22,21)           133.7091         estimate D2E/DX2                !
 ! A65   A(12,22,23)           133.8048         estimate D2E/DX2                !
 ! A66   A(21,22,23)            87.2994         estimate D2E/DX2                !
 ! A67   A(17,23,22)           127.4451         estimate D2E/DX2                !
 ! A68   A(17,23,24)           118.3448         estimate D2E/DX2                !
 ! A69   A(22,23,24)            91.4248         estimate D2E/DX2                !
 ! A70   A(21,24,23)            88.8651         estimate D2E/DX2                !
 ! A71   A(21,24,53)           123.0103         estimate D2E/DX2                !
 ! A72   A(23,24,53)           123.5494         estimate D2E/DX2                !
 ! A73   A(26,25,31)           136.4627         estimate D2E/DX2                !
 ! A74   A(26,25,56)            93.4046         estimate D2E/DX2                !
 ! A75   A(31,25,56)           129.3744         estimate D2E/DX2                !
 ! A76   A(9,26,25)            126.1234         estimate D2E/DX2                !
 ! A77   A(9,26,27)            125.8637         estimate D2E/DX2                !
 ! A78   A(25,26,27)            99.0545         estimate D2E/DX2                !
 ! A79   A(26,27,33)           136.6674         estimate D2E/DX2                !
 ! A80   A(26,27,56)            93.5486         estimate D2E/DX2                !
 ! A81   A(33,27,56)           129.0998         estimate D2E/DX2                !
 ! A82   A(29,28,31)            91.5265         estimate D2E/DX2                !
 ! A83   A(29,28,41)           117.3293         estimate D2E/DX2                !
 ! A84   A(31,28,41)           127.0856         estimate D2E/DX2                !
 ! A85   A(28,29,30)            88.6741         estimate D2E/DX2                !
 ! A86   A(28,29,48)           124.3978         estimate D2E/DX2                !
 ! A87   A(30,29,48)           123.5535         estimate D2E/DX2                !
 ! A88   A(13,30,29)           118.279          estimate D2E/DX2                !
 ! A89   A(13,30,31)           127.8319         estimate D2E/DX2                !
 ! A90   A(29,30,31)            91.3231         estimate D2E/DX2                !
 ! A91   A(25,31,28)           132.6054         estimate D2E/DX2                !
 ! A92   A(25,31,30)           136.7955         estimate D2E/DX2                !
 ! A93   A(28,31,30)            87.0147         estimate D2E/DX2                !
 ! A94   A(33,32,35)            91.5469         estimate D2E/DX2                !
 ! A95   A(33,32,45)           127.3896         estimate D2E/DX2                !
 ! A96   A(35,32,45)           117.618          estimate D2E/DX2                !
 ! A97   A(27,33,32)           132.422          estimate D2E/DX2                !
 ! A98   A(27,33,34)           136.9278         estimate D2E/DX2                !
 ! A99   A(32,33,34)            86.9785         estimate D2E/DX2                !
 ! A100  A(21,34,33)           127.7613         estimate D2E/DX2                !
 ! A101  A(21,34,35)           118.3611         estimate D2E/DX2                !
 ! A102  A(33,34,35)            91.3657         estimate D2E/DX2                !
 ! A103  A(32,35,34)            88.6042         estimate D2E/DX2                !
 ! A104  A(32,35,54)           124.2297         estimate D2E/DX2                !
 ! A105  A(34,35,54)           123.4721         estimate D2E/DX2                !
 ! A106  A(3,36,37)            127.1946         estimate D2E/DX2                !
 ! A107  A(3,36,39)            127.0691         estimate D2E/DX2                !
 ! A108  A(37,36,39)            88.8116         estimate D2E/DX2                !
 ! A109  A(36,37,38)            87.8235         estimate D2E/DX2                !
 ! A110  A(36,37,42)           135.406          estimate D2E/DX2                !
 ! A111  A(38,37,42)           135.7129         estimate D2E/DX2                !
 ! A112  A(37,38,39)            93.3959         estimate D2E/DX2                !
 ! A113  A(37,38,56)           130.903          estimate D2E/DX2                !
 ! A114  A(37,38,59)            85.4538         estimate D2E/DX2                !
 ! A115  A(39,38,56)           130.6326         estimate D2E/DX2                !
 ! A116  A(39,38,59)           138.7607         estimate D2E/DX2                !
 ! A117  A(36,39,38)            87.8359         estimate D2E/DX2                !
 ! A118  A(36,39,44)           135.6            estimate D2E/DX2                !
 ! A119  A(38,39,44)           135.5724         estimate D2E/DX2                !
 ! A120  A(7,40,42)            128.5274         estimate D2E/DX2                !
 ! A121  A(7,40,49)            118.5824         estimate D2E/DX2                !
 ! A122  A(42,40,49)            91.2133         estimate D2E/DX2                !
 ! A123  A(28,41,42)           130.176          estimate D2E/DX2                !
 ! A124  A(28,41,49)           118.3586         estimate D2E/DX2                !
 ! A125  A(28,41,58)           106.7985         estimate D2E/DX2                !
 ! A126  A(28,41,59)            96.8548         estimate D2E/DX2                !
 ! A127  A(42,41,49)            91.3402         estimate D2E/DX2                !
 ! A128  A(42,41,58)           107.9539         estimate D2E/DX2                !
 ! A129  A(42,41,59)            82.3797         estimate D2E/DX2                !
 ! A130  A(49,41,58)            97.1231         estimate D2E/DX2                !
 ! A131  A(49,41,59)           137.2261         estimate D2E/DX2                !
 ! A132  A(58,41,59)            46.7151         estimate D2E/DX2                !
 ! A133  A(37,42,40)           133.146          estimate D2E/DX2                !
 ! A134  A(37,42,41)           135.4742         estimate D2E/DX2                !
 ! A135  A(40,42,41)            87.4609         estimate D2E/DX2                !
 ! A136  A(19,43,44)           128.3186         estimate D2E/DX2                !
 ! A137  A(19,43,46)           118.5282         estimate D2E/DX2                !
 ! A138  A(44,43,46)            91.2658         estimate D2E/DX2                !
 ! A139  A(39,44,43)           133.1167         estimate D2E/DX2                !
 ! A140  A(39,44,45)           135.4217         estimate D2E/DX2                !
 ! A141  A(43,44,45)            87.5585         estimate D2E/DX2                !
 ! A142  A(32,45,44)           129.9492         estimate D2E/DX2                !
 ! A143  A(32,45,46)           118.1333         estimate D2E/DX2                !
 ! A144  A(44,45,46)            91.1758         estimate D2E/DX2                !
 ! A145  A(43,46,45)            88.6921         estimate D2E/DX2                !
 ! A146  A(43,46,55)           123.5172         estimate D2E/DX2                !
 ! A147  A(45,46,55)           123.7821         estimate D2E/DX2                !
 ! A148  A(48,47,49)           118.4945         estimate D2E/DX2                !
 ! A149  A(48,47,50)            90.3016         estimate D2E/DX2                !
 ! A150  A(49,47,50)           118.3703         estimate D2E/DX2                !
 ! A151  A(29,48,47)           117.4106         estimate D2E/DX2                !
 ! A152  A(29,48,51)           118.0841         estimate D2E/DX2                !
 ! A153  A(47,48,51)            89.6293         estimate D2E/DX2                !
 ! A154  A(40,49,41)            88.6247         estimate D2E/DX2                !
 ! A155  A(40,49,47)           123.5131         estimate D2E/DX2                !
 ! A156  A(41,49,47)           123.74           estimate D2E/DX2                !
 ! A157  A(6,50,47)            117.4875         estimate D2E/DX2                !
 ! A158  A(6,50,51)            118.0516         estimate D2E/DX2                !
 ! A159  A(47,50,51)            89.7706         estimate D2E/DX2                !
 ! A160  A(14,51,48)           117.9384         estimate D2E/DX2                !
 ! A161  A(14,51,50)           117.8943         estimate D2E/DX2                !
 ! A162  A(48,51,50)            90.2833         estimate D2E/DX2                !
 ! A163  A(20,52,53)           118.0586         estimate D2E/DX2                !
 ! A164  A(20,52,55)           117.5314         estimate D2E/DX2                !
 ! A165  A(53,52,55)            89.808          estimate D2E/DX2                !
 ! A166  A(24,53,52)           117.8496         estimate D2E/DX2                !
 ! A167  A(24,53,54)           117.8602         estimate D2E/DX2                !
 ! A168  A(52,53,54)            90.2216         estimate D2E/DX2                !
 ! A169  A(35,54,53)           118.1616         estimate D2E/DX2                !
 ! A170  A(35,54,55)           117.5238         estimate D2E/DX2                !
 ! A171  A(53,54,55)            89.7255         estimate D2E/DX2                !
 ! A172  A(46,55,52)           118.3597         estimate D2E/DX2                !
 ! A173  A(46,55,54)           118.4842         estimate D2E/DX2                !
 ! A174  A(52,55,54)            90.2329         estimate D2E/DX2                !
 ! A175  A(25,56,27)            73.17           estimate D2E/DX2                !
 ! A176  A(25,56,38)            98.2535         estimate D2E/DX2                !
 ! A177  A(25,56,59)           108.1201         estimate D2E/DX2                !
 ! A178  A(27,56,38)            98.3484         estimate D2E/DX2                !
 ! A179  A(58,57,59)           119.222          estimate D2E/DX2                !
 ! A180  A(41,58,57)            96.7335         estimate D2E/DX2                !
 ! A181  A(38,59,41)            65.0984         estimate D2E/DX2                !
 ! A182  A(38,59,57)           157.7337         estimate D2E/DX2                !
 ! A183  A(41,59,56)            73.1617         estimate D2E/DX2                !
 ! A184  A(41,59,57)            93.7273         estimate D2E/DX2                !
 ! A185  A(56,59,57)           150.4731         estimate D2E/DX2                !
 ! A186  L(27,56,59,25,-1)     181.2901         estimate D2E/DX2                !
 ! A187  L(27,56,59,25,-2)     170.5193         estimate D2E/DX2                !
 ! D1    D(4,1,2,3)             16.7054         estimate D2E/DX2                !
 ! D2    D(4,1,2,8)           -176.5419         estimate D2E/DX2                !
 ! D3    D(11,1,2,3)          -118.5321         estimate D2E/DX2                !
 ! D4    D(11,1,2,8)            48.2206         estimate D2E/DX2                !
 ! D5    D(2,1,4,3)            -16.71           estimate D2E/DX2                !
 ! D6    D(2,1,4,18)           176.5055         estimate D2E/DX2                !
 ! D7    D(11,1,4,3)           118.5307         estimate D2E/DX2                !
 ! D8    D(11,1,4,18)          -48.2537         estimate D2E/DX2                !
 ! D9    D(2,1,11,10)           -2.0918         estimate D2E/DX2                !
 ! D10   D(2,1,11,12)          123.0607         estimate D2E/DX2                !
 ! D11   D(4,1,11,10)         -123.0116         estimate D2E/DX2                !
 ! D12   D(4,1,11,12)            2.1409         estimate D2E/DX2                !
 ! D13   D(1,2,3,4)            -16.6547         estimate D2E/DX2                !
 ! D14   D(1,2,3,36)           119.7139         estimate D2E/DX2                !
 ! D15   D(8,2,3,4)            176.7504         estimate D2E/DX2                !
 ! D16   D(8,2,3,36)           -46.881          estimate D2E/DX2                !
 ! D17   D(1,2,8,5)             -7.0241         estimate D2E/DX2                !
 ! D18   D(1,2,8,7)           -152.3673         estimate D2E/DX2                !
 ! D19   D(3,2,8,5)            153.6602         estimate D2E/DX2                !
 ! D20   D(3,2,8,7)              8.317          estimate D2E/DX2                !
 ! D21   D(2,3,4,1)             16.6539         estimate D2E/DX2                !
 ! D22   D(2,3,4,18)          -176.7134         estimate D2E/DX2                !
 ! D23   D(36,3,4,1)          -119.7575         estimate D2E/DX2                !
 ! D24   D(36,3,4,18)           46.8752         estimate D2E/DX2                !
 ! D25   D(2,3,36,37)            0.3529         estimate D2E/DX2                !
 ! D26   D(2,3,36,39)         -122.3766         estimate D2E/DX2                !
 ! D27   D(4,3,36,37)          122.3998         estimate D2E/DX2                !
 ! D28   D(4,3,36,39)           -0.3297         estimate D2E/DX2                !
 ! D29   D(1,4,18,17)            6.8902         estimate D2E/DX2                !
 ! D30   D(1,4,18,19)          152.3086         estimate D2E/DX2                !
 ! D31   D(3,4,18,17)         -153.8463         estimate D2E/DX2                !
 ! D32   D(3,4,18,19)           -8.4279         estimate D2E/DX2                !
 ! D33   D(8,5,6,7)              9.0254         estimate D2E/DX2                !
 ! D34   D(8,5,6,50)           140.0532         estimate D2E/DX2                !
 ! D35   D(15,5,6,7)          -126.4952         estimate D2E/DX2                !
 ! D36   D(15,5,6,50)            4.5326         estimate D2E/DX2                !
 ! D37   D(6,5,8,2)           -164.7335         estimate D2E/DX2                !
 ! D38   D(6,5,8,7)             -8.9831         estimate D2E/DX2                !
 ! D39   D(15,5,8,2)           -36.4237         estimate D2E/DX2                !
 ! D40   D(15,5,8,7)           119.3267         estimate D2E/DX2                !
 ! D41   D(6,5,15,14)           -1.4255         estimate D2E/DX2                !
 ! D42   D(6,5,15,16)          115.3555         estimate D2E/DX2                !
 ! D43   D(8,5,15,14)         -118.6506         estimate D2E/DX2                !
 ! D44   D(8,5,15,16)           -1.8696         estimate D2E/DX2                !
 ! D45   D(5,6,7,8)             -9.0845         estimate D2E/DX2                !
 ! D46   D(5,6,7,40)           125.1653         estimate D2E/DX2                !
 ! D47   D(50,6,7,8)          -140.0451         estimate D2E/DX2                !
 ! D48   D(50,6,7,40)           -5.7953         estimate D2E/DX2                !
 ! D49   D(5,6,50,47)         -109.5021         estimate D2E/DX2                !
 ! D50   D(5,6,50,51)           -3.711          estimate D2E/DX2                !
 ! D51   D(7,6,50,47)            5.1086         estimate D2E/DX2                !
 ! D52   D(7,6,50,51)          110.8996         estimate D2E/DX2                !
 ! D53   D(6,7,8,2)            164.6357         estimate D2E/DX2                !
 ! D54   D(6,7,8,5)              8.8871         estimate D2E/DX2                !
 ! D55   D(40,7,8,2)            37.4591         estimate D2E/DX2                !
 ! D56   D(40,7,8,5)          -118.2894         estimate D2E/DX2                !
 ! D57   D(6,7,40,42)         -116.2106         estimate D2E/DX2                !
 ! D58   D(6,7,40,49)            1.4749         estimate D2E/DX2                !
 ! D59   D(8,7,40,42)           -0.4116         estimate D2E/DX2                !
 ! D60   D(8,7,40,49)          117.2739         estimate D2E/DX2                !
 ! D61   D(12,9,10,11)          16.9619         estimate D2E/DX2                !
 ! D62   D(12,9,10,16)        -172.548          estimate D2E/DX2                !
 ! D63   D(26,9,10,11)        -123.6583         estimate D2E/DX2                !
 ! D64   D(26,9,10,16)          46.8318         estimate D2E/DX2                !
 ! D65   D(10,9,12,11)         -16.9606         estimate D2E/DX2                !
 ! D66   D(10,9,12,22)         172.4203         estimate D2E/DX2                !
 ! D67   D(26,9,12,11)         123.6969         estimate D2E/DX2                !
 ! D68   D(26,9,12,22)         -46.9223         estimate D2E/DX2                !
 ! D69   D(10,9,26,25)          -6.6988         estimate D2E/DX2                !
 ! D70   D(10,9,26,27)         133.4777         estimate D2E/DX2                !
 ! D71   D(12,9,26,25)        -133.4964         estimate D2E/DX2                !
 ! D72   D(12,9,26,27)           6.6801         estimate D2E/DX2                !
 ! D73   D(9,10,11,1)          122.099          estimate D2E/DX2                !
 ! D74   D(9,10,11,12)         -17.0226         estimate D2E/DX2                !
 ! D75   D(16,10,11,1)         -48.7886         estimate D2E/DX2                !
 ! D76   D(16,10,11,12)        172.0898         estimate D2E/DX2                !
 ! D77   D(9,10,16,13)          -8.0293         estimate D2E/DX2                !
 ! D78   D(9,10,16,15)        -153.8664         estimate D2E/DX2                !
 ! D79   D(11,10,16,13)        158.4999         estimate D2E/DX2                !
 ! D80   D(11,10,16,15)         12.6628         estimate D2E/DX2                !
 ! D81   D(1,11,12,9)         -122.1098         estimate D2E/DX2                !
 ! D82   D(1,11,12,22)          48.9362         estimate D2E/DX2                !
 ! D83   D(10,11,12,9)          17.0135         estimate D2E/DX2                !
 ! D84   D(10,11,12,22)       -171.9404         estimate D2E/DX2                !
 ! D85   D(9,12,22,21)           8.0925         estimate D2E/DX2                !
 ! D86   D(9,12,22,23)         153.8371         estimate D2E/DX2                !
 ! D87   D(11,12,22,21)       -158.6394         estimate D2E/DX2                !
 ! D88   D(11,12,22,23)        -12.8948         estimate D2E/DX2                !
 ! D89   D(16,13,14,15)          7.4873         estimate D2E/DX2                !
 ! D90   D(16,13,14,51)        137.5849         estimate D2E/DX2                !
 ! D91   D(30,13,14,15)       -127.22           estimate D2E/DX2                !
 ! D92   D(30,13,14,51)          2.8776         estimate D2E/DX2                !
 ! D93   D(14,13,16,10)       -163.4653         estimate D2E/DX2                !
 ! D94   D(14,13,16,15)         -7.3938         estimate D2E/DX2                !
 ! D95   D(30,13,16,10)        -34.7201         estimate D2E/DX2                !
 ! D96   D(30,13,16,15)        121.3514         estimate D2E/DX2                !
 ! D97   D(14,13,30,29)          1.6259         estimate D2E/DX2                !
 ! D98   D(14,13,30,31)        118.4318         estimate D2E/DX2                !
 ! D99   D(16,13,30,29)       -115.3929         estimate D2E/DX2                !
 ! D100  D(16,13,30,31)          1.413          estimate D2E/DX2                !
 ! D101  D(13,14,15,5)         127.3515         estimate D2E/DX2                !
 ! D102  D(13,14,15,16)         -7.4891         estimate D2E/DX2                !
 ! D103  D(51,14,15,5)          -2.3288         estimate D2E/DX2                !
 ! D104  D(51,14,15,16)       -137.1694         estimate D2E/DX2                !
 ! D105  D(13,14,51,48)         -3.7101         estimate D2E/DX2                !
 ! D106  D(13,14,51,50)       -110.3923         estimate D2E/DX2                !
 ! D107  D(15,14,51,48)        109.8162         estimate D2E/DX2                !
 ! D108  D(15,14,51,50)          3.134          estimate D2E/DX2                !
 ! D109  D(5,15,16,10)          35.1667         estimate D2E/DX2                !
 ! D110  D(5,15,16,13)        -120.8552         estimate D2E/DX2                !
 ! D111  D(14,15,16,10)        163.4139         estimate D2E/DX2                !
 ! D112  D(14,15,16,13)          7.3919         estimate D2E/DX2                !
 ! D113  D(20,17,18,4)         164.8648         estimate D2E/DX2                !
 ! D114  D(20,17,18,19)          9.0358         estimate D2E/DX2                !
 ! D115  D(23,17,18,4)          36.4946         estimate D2E/DX2                !
 ! D116  D(23,17,18,19)       -119.3344         estimate D2E/DX2                !
 ! D117  D(18,17,20,19)         -9.0771         estimate D2E/DX2                !
 ! D118  D(18,17,20,52)       -139.9939         estimate D2E/DX2                !
 ! D119  D(23,17,20,19)        126.479          estimate D2E/DX2                !
 ! D120  D(23,17,20,52)         -4.4378         estimate D2E/DX2                !
 ! D121  D(18,17,23,22)          1.9464         estimate D2E/DX2                !
 ! D122  D(18,17,23,24)        118.6068         estimate D2E/DX2                !
 ! D123  D(20,17,23,22)       -115.3291         estimate D2E/DX2                !
 ! D124  D(20,17,23,24)          1.3312         estimate D2E/DX2                !
 ! D125  D(4,18,19,20)        -164.7129         estimate D2E/DX2                !
 ! D126  D(4,18,19,43)         -37.3296         estimate D2E/DX2                !
 ! D127  D(17,18,19,20)         -8.9401         estimate D2E/DX2                !
 ! D128  D(17,18,19,43)        118.4432         estimate D2E/DX2                !
 ! D129  D(18,19,20,17)          9.1354         estimate D2E/DX2                !
 ! D130  D(18,19,20,52)        140.0476         estimate D2E/DX2                !
 ! D131  D(43,19,20,17)       -125.3231         estimate D2E/DX2                !
 ! D132  D(43,19,20,52)          5.5891         estimate D2E/DX2                !
 ! D133  D(18,19,43,44)          0.2567         estimate D2E/DX2                !
 ! D134  D(18,19,43,46)       -117.2361         estimate D2E/DX2                !
 ! D135  D(20,19,43,44)        116.2735         estimate D2E/DX2                !
 ! D136  D(20,19,43,46)         -1.2193         estimate D2E/DX2                !
 ! D137  D(17,20,52,53)          3.6024         estimate D2E/DX2                !
 ! D138  D(17,20,52,55)        109.4787         estimate D2E/DX2                !
 ! D139  D(19,20,52,53)       -110.9094         estimate D2E/DX2                !
 ! D140  D(19,20,52,55)         -5.0331         estimate D2E/DX2                !
 ! D141  D(24,21,22,12)        163.3061         estimate D2E/DX2                !
 ! D142  D(24,21,22,23)          7.3029         estimate D2E/DX2                !
 ! D143  D(34,21,22,12)         34.6872         estimate D2E/DX2                !
 ! D144  D(34,21,22,23)       -121.316          estimate D2E/DX2                !
 ! D145  D(22,21,24,23)         -7.3972         estimate D2E/DX2                !
 ! D146  D(22,21,24,53)       -137.6606         estimate D2E/DX2                !
 ! D147  D(34,21,24,23)        127.1798         estimate D2E/DX2                !
 ! D148  D(34,21,24,53)         -3.0836         estimate D2E/DX2                !
 ! D149  D(22,21,34,33)         -1.4759         estimate D2E/DX2                !
 ! D150  D(22,21,34,35)        115.4222         estimate D2E/DX2                !
 ! D151  D(24,21,34,33)       -118.3673         estimate D2E/DX2                !
 ! D152  D(24,21,34,35)         -1.4691         estimate D2E/DX2                !
 ! D153  D(12,22,23,17)        -35.1446         estimate D2E/DX2                !
 ! D154  D(12,22,23,24)       -163.2592         estimate D2E/DX2                !
 ! D155  D(21,22,23,17)        120.8177         estimate D2E/DX2                !
 ! D156  D(21,22,23,24)         -7.2968         estimate D2E/DX2                !
 ! D157  D(17,23,24,21)       -127.388          estimate D2E/DX2                !
 ! D158  D(17,23,24,53)          2.4544         estimate D2E/DX2                !
 ! D159  D(22,23,24,21)          7.3977         estimate D2E/DX2                !
 ! D160  D(22,23,24,53)        137.2402         estimate D2E/DX2                !
 ! D161  D(21,24,53,52)        110.461          estimate D2E/DX2                !
 ! D162  D(21,24,53,54)          3.9486         estimate D2E/DX2                !
 ! D163  D(23,24,53,52)         -3.2715         estimate D2E/DX2                !
 ! D164  D(23,24,53,54)       -109.784          estimate D2E/DX2                !
 ! D165  D(31,25,26,9)         -29.4687         estimate D2E/DX2                !
 ! D166  D(31,25,26,27)       -177.7629         estimate D2E/DX2                !
 ! D167  D(56,25,26,9)         140.6627         estimate D2E/DX2                !
 ! D168  D(56,25,26,27)         -7.6315         estimate D2E/DX2                !
 ! D169  D(26,25,31,28)        144.3721         estimate D2E/DX2                !
 ! D170  D(26,25,31,30)         -6.7788         estimate D2E/DX2                !
 ! D171  D(56,25,31,28)        -22.8412         estimate D2E/DX2                !
 ! D172  D(56,25,31,30)       -173.9921         estimate D2E/DX2                !
 ! D173  D(26,25,56,27)          6.1628         estimate D2E/DX2                !
 ! D174  D(26,25,56,38)        -90.1179         estimate D2E/DX2                !
 ! D175  D(26,25,56,59)       -164.3565         estimate D2E/DX2                !
 ! D176  D(31,25,56,27)        177.3781         estimate D2E/DX2                !
 ! D177  D(31,25,56,38)         81.0974         estimate D2E/DX2                !
 ! D178  D(31,25,56,59)          6.8588         estimate D2E/DX2                !
 ! D179  D(9,26,27,33)          29.8184         estimate D2E/DX2                !
 ! D180  D(9,26,27,56)        -140.7687         estimate D2E/DX2                !
 ! D181  D(25,26,27,33)        178.2289         estimate D2E/DX2                !
 ! D182  D(25,26,27,56)          7.6417         estimate D2E/DX2                !
 ! D183  D(26,27,33,32)       -144.5643         estimate D2E/DX2                !
 ! D184  D(26,27,33,34)          6.2369         estimate D2E/DX2                !
 ! D185  D(56,27,33,32)         23.2934         estimate D2E/DX2                !
 ! D186  D(56,27,33,34)        174.0946         estimate D2E/DX2                !
 ! D187  D(26,27,56,25)         -6.1706         estimate D2E/DX2                !
 ! D188  D(26,27,56,38)         89.9829         estimate D2E/DX2                !
 ! D189  D(33,27,56,25)       -177.8553         estimate D2E/DX2                !
 ! D190  D(33,27,56,38)        -81.7018         estimate D2E/DX2                !
 ! D191  D(26,27,59,41)         18.5147         estimate D2E/DX2                !
 ! D192  D(26,27,59,57)        -42.9804         estimate D2E/DX2                !
 ! D193  D(33,27,59,41)       -148.3275         estimate D2E/DX2                !
 ! D194  D(33,27,59,57)        150.1775         estimate D2E/DX2                !
 ! D195  D(31,28,29,30)          9.2694         estimate D2E/DX2                !
 ! D196  D(31,28,29,48)        140.127          estimate D2E/DX2                !
 ! D197  D(41,28,29,30)       -124.5815         estimate D2E/DX2                !
 ! D198  D(41,28,29,48)          6.2761         estimate D2E/DX2                !
 ! D199  D(29,28,31,25)       -169.6992         estimate D2E/DX2                !
 ! D200  D(29,28,31,30)         -9.015          estimate D2E/DX2                !
 ! D201  D(41,28,31,25)        -43.1255         estimate D2E/DX2                !
 ! D202  D(41,28,31,30)        117.5588         estimate D2E/DX2                !
 ! D203  D(29,28,41,42)        116.1984         estimate D2E/DX2                !
 ! D204  D(29,28,41,49)         -3.1773         estimate D2E/DX2                !
 ! D205  D(29,28,41,58)       -111.2451         estimate D2E/DX2                !
 ! D206  D(29,28,41,59)       -158.0053         estimate D2E/DX2                !
 ! D207  D(31,28,41,42)          0.8432         estimate D2E/DX2                !
 ! D208  D(31,28,41,49)       -118.5324         estimate D2E/DX2                !
 ! D209  D(31,28,41,58)        133.3997         estimate D2E/DX2                !
 ! D210  D(31,28,41,59)         86.6395         estimate D2E/DX2                !
 ! D211  D(28,29,30,13)        126.0326         estimate D2E/DX2                !
 ! D212  D(28,29,30,31)         -9.1275         estimate D2E/DX2                !
 ! D213  D(48,29,30,13)         -5.4753         estimate D2E/DX2                !
 ! D214  D(48,29,30,31)       -140.6355         estimate D2E/DX2                !
 ! D215  D(28,29,48,47)         -4.6865         estimate D2E/DX2                !
 ! D216  D(28,29,48,51)       -110.2587         estimate D2E/DX2                !
 ! D217  D(30,29,48,47)        110.1757         estimate D2E/DX2                !
 ! D218  D(30,29,48,51)          4.6034         estimate D2E/DX2                !
 ! D219  D(13,30,31,25)         40.1278         estimate D2E/DX2                !
 ! D220  D(13,30,31,28)       -119.0407         estimate D2E/DX2                !
 ! D221  D(29,30,31,25)        168.2936         estimate D2E/DX2                !
 ! D222  D(29,30,31,28)          9.1252         estimate D2E/DX2                !
 ! D223  D(35,32,33,27)        169.6594         estimate D2E/DX2                !
 ! D224  D(35,32,33,34)          9.1481         estimate D2E/DX2                !
 ! D225  D(45,32,33,27)         42.48           estimate D2E/DX2                !
 ! D226  D(45,32,33,34)       -118.0313         estimate D2E/DX2                !
 ! D227  D(33,32,35,34)         -9.4012         estimate D2E/DX2                !
 ! D228  D(33,32,35,54)       -139.9953         estimate D2E/DX2                !
 ! D229  D(45,32,35,34)        125.0015         estimate D2E/DX2                !
 ! D230  D(45,32,35,54)         -5.5926         estimate D2E/DX2                !
 ! D231  D(33,32,45,44)         -0.062          estimate D2E/DX2                !
 ! D232  D(33,32,45,46)        118.5067         estimate D2E/DX2                !
 ! D233  D(35,32,45,44)       -116.0512         estimate D2E/DX2                !
 ! D234  D(35,32,45,46)          2.5175         estimate D2E/DX2                !
 ! D235  D(27,33,34,21)        -39.8408         estimate D2E/DX2                !
 ! D236  D(27,33,34,35)       -168.1209         estimate D2E/DX2                !
 ! D237  D(32,33,34,21)        119.0206         estimate D2E/DX2                !
 ! D238  D(32,33,34,35)         -9.2594         estimate D2E/DX2                !
 ! D239  D(21,34,35,32)       -125.8898         estimate D2E/DX2                !
 ! D240  D(21,34,35,54)          5.2912         estimate D2E/DX2                !
 ! D241  D(33,34,35,32)          9.2614         estimate D2E/DX2                !
 ! D242  D(33,34,35,54)        140.4424         estimate D2E/DX2                !
 ! D243  D(32,35,54,53)        110.1064         estimate D2E/DX2                !
 ! D244  D(32,35,54,55)          4.2737         estimate D2E/DX2                !
 ! D245  D(34,35,54,53)         -4.3829         estimate D2E/DX2                !
 ! D246  D(34,35,54,55)       -110.2156         estimate D2E/DX2                !
 ! D247  D(3,36,37,38)        -127.0303         estimate D2E/DX2                !
 ! D248  D(3,36,37,42)          42.0228         estimate D2E/DX2                !
 ! D249  D(39,36,37,38)         10.7967         estimate D2E/DX2                !
 ! D250  D(39,36,37,42)        179.8498         estimate D2E/DX2                !
 ! D251  D(3,36,39,38)         127.1137         estimate D2E/DX2                !
 ! D252  D(3,36,39,44)         -42.2521         estimate D2E/DX2                !
 ! D253  D(37,36,39,38)        -10.7992         estimate D2E/DX2                !
 ! D254  D(37,36,39,44)        179.835          estimate D2E/DX2                !
 ! D255  D(36,37,38,39)        -11.2534         estimate D2E/DX2                !
 ! D256  D(36,37,38,56)        144.8831         estimate D2E/DX2                !
 ! D257  D(36,37,38,59)       -149.9257         estimate D2E/DX2                !
 ! D258  D(42,37,38,39)        179.7543         estimate D2E/DX2                !
 ! D259  D(42,37,38,56)        -24.1093         estimate D2E/DX2                !
 ! D260  D(42,37,38,59)         41.0819         estimate D2E/DX2                !
 ! D261  D(36,37,42,40)         -1.6982         estimate D2E/DX2                !
 ! D262  D(36,37,42,41)       -151.7351         estimate D2E/DX2                !
 ! D263  D(38,37,42,40)        162.5323         estimate D2E/DX2                !
 ! D264  D(38,37,42,41)         12.4955         estimate D2E/DX2                !
 ! D265  D(37,38,39,36)         11.2533         estimate D2E/DX2                !
 ! D266  D(37,38,39,44)       -179.3756         estimate D2E/DX2                !
 ! D267  D(56,38,39,36)       -144.9861         estimate D2E/DX2                !
 ! D268  D(56,38,39,44)         24.385          estimate D2E/DX2                !
 ! D269  D(59,38,39,36)         98.2288         estimate D2E/DX2                !
 ! D270  D(59,38,39,44)        -92.4001         estimate D2E/DX2                !
 ! D271  D(37,38,56,25)        -36.736          estimate D2E/DX2                !
 ! D272  D(37,38,56,27)       -110.8091         estimate D2E/DX2                !
 ! D273  D(39,38,56,25)        111.1131         estimate D2E/DX2                !
 ! D274  D(39,38,56,27)         37.04           estimate D2E/DX2                !
 ! D275  D(37,38,59,41)        -37.1318         estimate D2E/DX2                !
 ! D276  D(37,38,59,57)        -17.977          estimate D2E/DX2                !
 ! D277  D(39,38,59,41)       -127.0997         estimate D2E/DX2                !
 ! D278  D(39,38,59,57)       -107.9449         estimate D2E/DX2                !
 ! D279  D(36,39,44,43)          1.8689         estimate D2E/DX2                !
 ! D280  D(36,39,44,45)        151.9889         estimate D2E/DX2                !
 ! D281  D(38,39,44,43)       -162.8572         estimate D2E/DX2                !
 ! D282  D(38,39,44,45)        -12.7372         estimate D2E/DX2                !
 ! D283  D(7,40,42,37)         -39.3079         estimate D2E/DX2                !
 ! D284  D(7,40,42,41)         120.17           estimate D2E/DX2                !
 ! D285  D(49,40,42,37)       -168.2512         estimate D2E/DX2                !
 ! D286  D(49,40,42,41)         -8.7733         estimate D2E/DX2                !
 ! D287  D(7,40,49,41)        -127.2937         estimate D2E/DX2                !
 ! D288  D(7,40,49,47)           3.2828         estimate D2E/DX2                !
 ! D289  D(42,40,49,41)          8.8462         estimate D2E/DX2                !
 ! D290  D(42,40,49,47)        139.4227         estimate D2E/DX2                !
 ! D291  D(28,41,42,37)         37.4663         estimate D2E/DX2                !
 ! D292  D(28,41,42,40)       -121.141          estimate D2E/DX2                !
 ! D293  D(49,41,42,37)        167.3762         estimate D2E/DX2                !
 ! D294  D(49,41,42,40)          8.7689         estimate D2E/DX2                !
 ! D295  D(58,41,42,37)        -94.6936         estimate D2E/DX2                !
 ! D296  D(58,41,42,40)        106.6991         estimate D2E/DX2                !
 ! D297  D(59,41,42,37)        -55.092          estimate D2E/DX2                !
 ! D298  D(59,41,42,40)        146.3007         estimate D2E/DX2                !
 ! D299  D(28,41,49,40)        129.3699         estimate D2E/DX2                !
 ! D300  D(28,41,49,47)         -1.0298         estimate D2E/DX2                !
 ! D301  D(42,41,49,40)         -8.8705         estimate D2E/DX2                !
 ! D302  D(42,41,49,47)       -139.2701         estimate D2E/DX2                !
 ! D303  D(58,41,49,40)       -117.1502         estimate D2E/DX2                !
 ! D304  D(58,41,49,47)        112.4501         estimate D2E/DX2                !
 ! D305  D(59,41,49,40)        -89.0807         estimate D2E/DX2                !
 ! D306  D(59,41,49,47)        140.5196         estimate D2E/DX2                !
 ! D307  D(28,41,58,57)        -72.9106         estimate D2E/DX2                !
 ! D308  D(42,41,58,57)         70.8168         estimate D2E/DX2                !
 ! D309  D(49,41,58,57)        164.5591         estimate D2E/DX2                !
 ! D310  D(59,41,58,57)         10.5972         estimate D2E/DX2                !
 ! D311  D(28,41,59,38)        -91.0221         estimate D2E/DX2                !
 ! D312  D(28,41,59,56)        -56.9035         estimate D2E/DX2                !
 ! D313  D(28,41,59,57)         96.1352         estimate D2E/DX2                !
 ! D314  D(42,41,59,38)         38.7316         estimate D2E/DX2                !
 ! D315  D(42,41,59,56)         72.8502         estimate D2E/DX2                !
 ! D316  D(42,41,59,57)       -134.1111         estimate D2E/DX2                !
 ! D317  D(49,41,59,38)        122.4241         estimate D2E/DX2                !
 ! D318  D(49,41,59,56)        156.5428         estimate D2E/DX2                !
 ! D319  D(49,41,59,57)        -50.4186         estimate D2E/DX2                !
 ! D320  D(58,41,59,38)        162.3206         estimate D2E/DX2                !
 ! D321  D(58,41,59,56)       -163.5608         estimate D2E/DX2                !
 ! D322  D(58,41,59,57)        -10.5222         estimate D2E/DX2                !
 ! D323  D(19,43,44,39)         39.3409         estimate D2E/DX2                !
 ! D324  D(19,43,44,45)       -120.1727         estimate D2E/DX2                !
 ! D325  D(46,43,44,39)        168.1213         estimate D2E/DX2                !
 ! D326  D(46,43,44,45)          8.6077         estimate D2E/DX2                !
 ! D327  D(19,43,46,45)        127.1991         estimate D2E/DX2                !
 ! D328  D(19,43,46,55)         -3.4924         estimate D2E/DX2                !
 ! D329  D(44,43,46,45)         -8.6826         estimate D2E/DX2                !
 ! D330  D(44,43,46,55)       -139.3741         estimate D2E/DX2                !
 ! D331  D(39,44,45,32)        -38.0199         estimate D2E/DX2                !
 ! D332  D(39,44,45,46)       -167.247          estimate D2E/DX2                !
 ! D333  D(43,44,45,32)        120.6349         estimate D2E/DX2                !
 ! D334  D(43,44,45,46)         -8.5922         estimate D2E/DX2                !
 ! D335  D(32,45,46,43)       -128.9847         estimate D2E/DX2                !
 ! D336  D(32,45,46,55)          1.501          estimate D2E/DX2                !
 ! D337  D(44,45,46,43)          8.684          estimate D2E/DX2                !
 ! D338  D(44,45,46,55)        139.1697         estimate D2E/DX2                !
 ! D339  D(43,46,55,52)          4.0314         estimate D2E/DX2                !
 ! D340  D(43,46,55,54)        111.3776         estimate D2E/DX2                !
 ! D341  D(45,46,55,52)       -110.1825         estimate D2E/DX2                !
 ! D342  D(45,46,55,54)         -2.8363         estimate D2E/DX2                !
 ! D343  D(49,47,48,29)          0.1929         estimate D2E/DX2                !
 ! D344  D(49,47,48,51)        121.9931         estimate D2E/DX2                !
 ! D345  D(50,47,48,29)       -122.7312         estimate D2E/DX2                !
 ! D346  D(50,47,48,51)         -0.9309         estimate D2E/DX2                !
 ! D347  D(48,47,49,40)       -111.4106         estimate D2E/DX2                !
 ! D348  D(48,47,49,41)          2.6494         estimate D2E/DX2                !
 ! D349  D(50,47,49,40)         -3.9559         estimate D2E/DX2                !
 ! D350  D(50,47,49,41)        110.1041         estimate D2E/DX2                !
 ! D351  D(48,47,50,6)         122.8065         estimate D2E/DX2                !
 ! D352  D(48,47,50,51)          0.934          estimate D2E/DX2                !
 ! D353  D(49,47,50,6)          -0.2213         estimate D2E/DX2                !
 ! D354  D(49,47,50,51)       -122.0937         estimate D2E/DX2                !
 ! D355  D(29,48,51,14)          0.0015         estimate D2E/DX2                !
 ! D356  D(29,48,51,50)        122.1551         estimate D2E/DX2                !
 ! D357  D(47,48,51,14)       -121.2208         estimate D2E/DX2                !
 ! D358  D(47,48,51,50)          0.9327         estimate D2E/DX2                !
 ! D359  D(6,50,51,14)          -0.1315         estimate D2E/DX2                !
 ! D360  D(6,50,51,48)        -122.3222         estimate D2E/DX2                !
 ! D361  D(47,50,51,14)        121.2588         estimate D2E/DX2                !
 ! D362  D(47,50,51,48)         -0.9319         estimate D2E/DX2                !
 ! D363  D(20,52,53,24)          0.2543         estimate D2E/DX2                !
 ! D364  D(20,52,53,54)        122.299          estimate D2E/DX2                !
 ! D365  D(55,52,53,24)       -121.2132         estimate D2E/DX2                !
 ! D366  D(55,52,53,54)          0.8314         estimate D2E/DX2                !
 ! D367  D(20,52,55,46)          0.2162         estimate D2E/DX2                !
 ! D368  D(20,52,55,54)       -122.7511         estimate D2E/DX2                !
 ! D369  D(53,52,55,46)        122.1338         estimate D2E/DX2                !
 ! D370  D(53,52,55,54)         -0.8334         estimate D2E/DX2                !
 ! D371  D(24,53,54,35)         -0.2374         estimate D2E/DX2                !
 ! D372  D(24,53,54,55)        121.2029         estimate D2E/DX2                !
 ! D373  D(52,53,54,35)       -122.273          estimate D2E/DX2                !
 ! D374  D(52,53,54,55)         -0.8328         estimate D2E/DX2                !
 ! D375  D(35,54,55,46)         -0.0469         estimate D2E/DX2                !
 ! D376  D(35,54,55,52)        122.8163         estimate D2E/DX2                !
 ! D377  D(53,54,55,46)       -122.0322         estimate D2E/DX2                !
 ! D378  D(53,54,55,52)          0.8309         estimate D2E/DX2                !
 ! D379  D(25,56,59,41)         23.2063         estimate D2E/DX2                !
 ! D380  D(25,56,59,57)        -43.4325         estimate D2E/DX2                !
 ! D381  D(59,57,58,41)        -19.6952         estimate D2E/DX2                !
 ! D382  D(58,57,59,38)          1.791          estimate D2E/DX2                !
 ! D383  D(58,57,59,41)         19.1434         estimate D2E/DX2                !
 ! D384  D(58,57,59,56)         80.8494         estimate D2E/DX2                !
 --------------------------------------------------------------------------------
 Trust Radius=3.00D-01 FncErr=1.00D-07 GrdErr=1.00D-06
 Number of steps in this run=    354 maximum allowed number of steps=    354.
 GradGradGradGradGradGradGradGradGradGradGradGradGradGradGradGradGradGrad

 Stoichiometry    C55O2PS(2)
 Framework group  C1[X(C55O2PS)]
 Deg. of freedom   171
 Full point group                 C1      NOp   1
 Largest Abelian subgroup         C1      NOp   1
 Largest concise Abelian subgroup C1      NOp   1
                         Standard orientation:                         
 ---------------------------------------------------------------------
 Center     Atomic      Atomic             Coordinates (Angstroms)
 Number     Number       Type             X           Y           Z
 ---------------------------------------------------------------------
      1          6           0       -0.685072   -2.429885   -1.087346
      2          6           0        0.494431   -1.929875   -1.846058
      3          6           0       -0.376884   -0.796804   -2.279562
      4          6           0       -1.597939   -1.553526   -1.872008
      5          6           0        2.699875   -3.071713   -1.031269
      6          6           0        3.899459   -2.419151   -1.565389
      7          6           0        3.021455   -1.416524   -2.213346
      8          6           0        1.805514   -2.206707   -1.869395
      9          6           0       -0.532513   -1.373670    1.913894
     10          6           0        0.374342   -2.345153    1.237281
     11          6           0       -0.730813   -2.590110    0.273251
     12          6           0       -1.705047   -1.972023    1.211358
     13          6           0        2.855891   -2.146118    2.030206
     14          6           0        3.782704   -2.900747    1.166525
     15          6           0        2.633316   -3.297999    0.331906
     16          6           0        1.670495   -2.699794    1.306406
     17          6           0       -4.081488   -1.855481   -1.117420
     18          6           0       -2.922553   -1.356598   -1.928572
     19          6           0       -3.779911   -0.194484   -2.296798
     20          6           0       -4.967281   -0.829263   -1.677234
     21          6           0       -3.983985   -0.924823    1.944895
     22          6           0       -3.045284   -1.856730    1.247217
     23          6           0       -4.131199   -2.087540    0.245472
     24          6           0       -5.091602   -1.312467    1.053244
     25          6           0        0.971990    0.686336    1.950562
     26          6           0       -0.295083   -0.029861    2.172969
     27          6           0       -1.232707    1.074956    1.921274
     28          6           0        3.423908    0.852368    1.134026
     29          6           0        4.302473   -0.215684    1.674365
     30          6           0        3.121805   -0.825378    2.295666
     31          6           0        2.276333    0.376748    1.950964
     32          6           0       -3.452528    2.077919    1.049035
     33          6           0       -2.563039    1.237444    1.892584
     34          6           0       -3.781661    0.407066    2.210122
     35          6           0       -4.661072    1.387355    1.564744
     36          6           0       -0.143041    0.526190   -2.030493
     37          6           0        1.021011    1.118707   -1.288161
     38          6           0        0.065906    1.811640   -0.454591
     39          6           0       -1.048930    1.486640   -1.313519
     40          6           0        3.257191   -0.085500   -1.942689
     41          6           0        3.444961    1.061697   -0.239783
     42          6           0        2.366719    0.895515   -1.253671
     43          6           0       -3.546931    1.137371   -2.027774
     44          6           0       -2.388461    1.747829   -1.312654
     45          6           0       -3.365403    2.286201   -0.322204
     46          6           0       -4.501762    1.859589   -1.165497
     47          6           0        5.261971   -0.667333   -0.528572
     48          6           0        5.225788   -0.926195    0.921785
     49          6           0        4.382803    0.265901   -1.056001
     50          6           0        5.012198   -2.095909   -0.797667
     51          6           0        4.952102   -2.352147    0.650740
     52          6           0       -5.916809   -0.137328   -0.935255
     53          6           0       -5.986146   -0.394435    0.512657
     54          6           0       -5.752995    1.038237    0.784031
     55          6           0       -5.662720    1.290647   -0.664492
     56         15           0        0.115067    2.237687    1.325409
     57         16           0        3.676710    4.678336   -0.242540
     58          8           0        4.798020    3.865364   -0.712472
     59          8           0        2.337473    4.085250   -0.184908
 ---------------------------------------------------------------------
 Rotational constants (GHZ):      0.1083497      0.0495238      0.0427976
 Standard basis: 6-31G(d) (6D, 7F)
 There are   893 symmetry adapted cartesian basis functions of A   symmetry.
 There are   893 symmetry adapted basis functions of A   symmetry.
   893 basis functions,  1700 primitive gaussians,   893 cartesian basis functions
   189 alpha electrons      188 beta electrons
       nuclear repulsion energy      8399.0382084471 Hartrees.
 NAtoms=   59 NActive=   59 NUniq=   59 SFac= 1.00D+00 NAtFMM=   60 NAOKFM=F Big=F
 Integral buffers will be    262144 words long.
 Raffenetti 2 integral format.
 Two-electron integral symmetry is turned on.
 Nuclear repulsion after empirical dispersion term =     8398.9215702012 Hartrees.
 One-electron integrals computed using PRISM.
 NBasis=   893 RedAO= T EigKep=  2.16D-04  NBF=   893
 NBsUse=   893 1.00D-06 EigRej= -1.00D+00 NBFU=   893
 ExpMin= 9.98D-02 ExpMax= 2.19D+04 ExpMxC= 3.30D+03 IAcc=2 IRadAn=         4 AccDes= 0.00D+00
 Harris functional with IExCor=  402 and IRadAn=       4 diagonalized for initial guess.
 HarFok:  IExCor=  402 AccDes= 0.00D+00 IRadAn=         4 IDoV= 1 UseB2=F ITyADJ=14
 ICtDFT=  3500011 ScaDFX=  1.000000  1.000000  1.000000  1.000000
 FoFCou: FMM=F IPFlag=           0 FMFlag=      100000 FMFlg1=           0
         NFxFlg=           0 DoJE=T BraDBF=F KetDBF=T FulRan=T
         wScrn=  0.000000 ICntrl=     500 IOpCl=  0 I1Cent=   200000004 NGrid=           0
         NMat0=    1 NMatS0=      1 NMatT0=    0 NMatD0=    1 NMtDS0=    0 NMtDT0=    0
 Petite list used in FoFCou.
 Initial guess <Sx>= 0.0000 <Sy>= 0.0000 <Sz>= 0.5000 <S**2>= 0.7500 S= 0.5000
 Requested convergence on RMS density matrix=1.00D-08 within 128 cycles.
 Requested convergence on MAX density matrix=1.00D-06.
 Requested convergence on             energy=1.00D-06.
 No special actions if energy rises.
 Integral accuracy reduced to 1.0D-05 until final iterations.
 EnCoef did     3 forward-backward iterations
 Initial convergence to 1.0D-05 achieved.  Increase integral accuracy.
 SCF Done:  E(UB3LYP) =  -2984.65070721     A.U. after   34 cycles
            NFock= 34  Conv=0.82D-08     -V/T= 2.0079
 <Sx>= 0.0000 <Sy>= 0.0000 <Sz>= 0.5000 <S**2>= 0.8364 S= 0.5423
 <L.S>= 0.000000000000E+00
 Annihilation of the first spin contaminant:
 S**2 before annihilation     0.8364,   after     0.7576

 **********************************************************************

            Population analysis using the SCF density.

 **********************************************************************

 Orbital symmetries:
 Alpha Orbitals:
       Occupied  (A) (A) (A) (A) (A) (A) (A) (A) (A) (A) (A) (A)
                 (A) (A) (A) (A) (A) (A) (A) (A) (A) (A) (A) (A)
                 (A) (A) (A) (A) (A) (A) (A) (A) (A) (A) (A) (A)
                 (A) (A) (A) (A) (A) (A) (A) (A) (A) (A) (A) (A)
                 (A) (A) (A) (A) (A) (A) (A) (A) (A) (A) (A) (A)
                 (A) (A) (A) (A) (A) (A) (A) (A) (A) (A) (A) (A)
                 (A) (A) (A) (A) (A) (A) (A) (A) (A) (A) (A) (A)
                 (A) (A) (A) (A) (A) (A) (A) (A) (A) (A) (A) (A)
                 (A) (A) (A) (A) (A) (A) (A) (A) (A) (A) (A) (A)
                 (A) (A) (A) (A) (A) (A) (A) (A) (A) (A) (A) (A)
                 (A) (A) (A) (A) (A) (A) (A) (A) (A) (A) (A) (A)
                 (A) (A) (A) (A) (A) (A) (A) (A) (A) (A) (A) (A)
                 (A) (A) (A) (A) (A) (A) (A) (A) (A) (A) (A) (A)
                 (A) (A) (A) (A) (A) (A) (A) (A) (A) (A) (A) (A)
                 (A) (A) (A) (A) (A) (A) (A) (A) (A) (A) (A) (A)
                 (A) (A) (A) (A) (A) (A) (A) (A) (A)
       Virtual   (A) (A) (A) (A) (A) (A) (A) (A) (A) (A) (A) (A)
                 (A) (A) (A) (A) (A) (A) (A) (A) (A) (A) (A) (A)
                 (A) (A) (A) (A) (A) (A) (A) (A) (A) (A) (A) (A)
                 (A) (A) (A) (A) (A) (A) (A) (A) (A) (A) (A) (A)
                 (A) (A) (A) (A) (A) (A) (A) (A) (A) (A) (A) (A)
                 (A) (A) (A) (A) (A) (A) (A) (A) (A) (A) (A) (A)
                 (A) (A) (A) (A) (A) (A) (A) (A) (A) (A) (A) (A)
                 (A) (A) (A) (A) (A) (A) (A) (A) (A) (A) (A) (A)
                 (A) (A) (A) (A) (A) (A) (A) (A) (A) (A) (A) (A)
                 (A) (A) (A) (A) (A) (A) (A) (A) (A) (A) (A) (A)
                 (A) (A) (A) (A) (A) (A) (A) (A) (A) (A) (A) (A)
                 (A) (A) (A) (A) (A) (A) (A) (A) (A) (A) (A) (A)
                 (A) (A) (A) (A) (A) (A) (A) (A) (A) (A) (A) (A)
                 (A) (A) (A) (A) (A) (A) (A) (A) (A) (A) (A) (A)
                 (A) (A) (A) (A) (A) (A) (A) (A) (A) (A) (A) (A)
                 (A) (A) (A) (A) (A) (A) (A) (A) (A) (A) (A) (A)
                 (A) (A) (A) (A) (A) (A) (A) (A) (A) (A) (A) (A)
                 (A) (A) (A) (A) (A) (A) (A) (A) (A) (A) (A) (A)
                 (A) (A) (A) (A) (A) (A) (A) (A) (A) (A) (A) (A)
                 (A) (A) (A) (A) (A) (A) (A) (A) (A) (A) (A) (A)
                 (A) (A) (A) (A) (A) (A) (A) (A) (A) (A) (A) (A)
                 (A) (A) (A) (A) (A) (A) (A) (A) (A) (A) (A) (A)
                 (A) (A) (A) (A) (A) (A) (A) (A) (A) (A) (A) (A)
                 (A) (A) (A) (A) (A) (A) (A) (A) (A) (A) (A) (A)
                 (A) (A) (A) (A) (A) (A) (A) (A) (A) (A) (A) (A)
                 (A) (A) (A) (A) (A) (A) (A) (A) (A) (A) (A) (A)
                 (A) (A) (A) (A) (A) (A) (A) (A) (A) (A) (A) (A)
                 (A) (A) (A) (A) (A) (A) (A) (A) (A) (A) (A) (A)
                 (A) (A) (A) (A) (A) (A) (A) (A) (A) (A) (A) (A)
                 (A) (A) (A) (A) (A) (A) (A) (A) (A) (A) (A) (A)
                 (A) (A) (A) (A) (A) (A) (A) (A) (A) (A) (A) (A)
                 (A) (A) (A) (A) (A) (A) (A) (A) (A) (A) (A) (A)
                 (A) (A) (A) (A) (A) (A) (A) (A) (A) (A) (A) (A)
                 (A) (A) (A) (A) (A) (A) (A) (A) (A) (A) (A) (A)
                 (A) (A) (A) (A) (A) (A) (A) (A) (A) (A) (A) (A)
                 (A) (A) (A) (A) (A) (A) (A) (A) (A) (A) (A) (A)
                 (A) (A) (A) (A) (A) (A) (A) (A) (A) (A) (A) (A)
                 (A) (A) (A) (A) (A) (A) (A) (A) (A) (A) (A) (A)
                 (A) (A) (A) (A) (A) (A) (A) (A) (A) (A) (A) (A)
                 (A) (A) (A) (A) (A) (A) (A) (A) (A) (A) (A) (A)
                 (A) (A) (A) (A) (A) (A) (A) (A) (A) (A) (A) (A)
                 (A) (A) (A) (A) (A) (A) (A) (A) (A) (A) (A) (A)
                 (A) (A) (A) (A) (A) (A) (A) (A) (A) (A) (A) (A)
                 (A) (A) (A) (A) (A) (A) (A) (A) (A) (A) (A) (A)
                 (A) (A) (A) (A) (A) (A) (A) (A) (A) (A) (A) (A)
                 (A) (A) (A) (A) (A) (A) (A) (A) (A) (A) (A) (A)
                 (A) (A) (A) (A) (A) (A) (A) (A) (A) (A) (A) (A)
                 (A) (A) (A) (A) (A) (A) (A) (A) (A) (A) (A) (A)
                 (A) (A) (A) (A) (A) (A) (A) (A) (A) (A) (A) (A)
                 (A) (A) (A) (A) (A) (A) (A) (A) (A) (A) (A) (A)
                 (A) (A) (A) (A) (A) (A) (A) (A) (A) (A) (A) (A)
                 (A) (A) (A) (A) (A) (A) (A) (A) (A) (A) (A) (A)
                 (A) (A) (A) (A) (A) (A) (A) (A) (A) (A) (A) (A)
                 (A) (A) (A) (A) (A) (A) (A) (A) (A) (A) (A) (A)
                 (A) (A) (A) (A) (A) (A) (A) (A) (A) (A) (A) (A)
                 (A) (A) (A) (A) (A) (A) (A) (A) (A) (A) (A) (A)
                 (A) (A) (A) (A) (A) (A) (A) (A) (A) (A) (A) (A)
                 (A) (A) (A) (A) (A) (A) (A) (A) (A) (A) (A) (A)
                 (A) (A) (A) (A) (A) (A) (A) (A)
 Beta  Orbitals:
       Occupied  (A) (A) (A) (A) (A) (A) (A) (A) (A) (A) (A) (A)
                 (A) (A) (A) (A) (A) (A) (A) (A) (A) (A) (A) (A)
                 (A) (A) (A) (A) (A) (A) (A) (A) (A) (A) (A) (A)
                 (A) (A) (A) (A) (A) (A) (A) (A) (A) (A) (A) (A)
                 (A) (A) (A) (A) (A) (A) (A) (A) (A) (A) (A) (A)
                 (A) (A) (A) (A) (A) (A) (A) (A) (A) (A) (A) (A)
                 (A) (A) (A) (A) (A) (A) (A) (A) (A) (A) (A) (A)
                 (A) (A) (A) (A) (A) (A) (A) (A) (A) (A) (A) (A)
                 (A) (A) (A) (A) (A) (A) (A) (A) (A) (A) (A) (A)
                 (A) (A) (A) (A) (A) (A) (A) (A) (A) (A) (A) (A)
                 (A) (A) (A) (A) (A) (A) (A) (A) (A) (A) (A) (A)
                 (A) (A) (A) (A) (A) (A) (A) (A) (A) (A) (A) (A)
                 (A) (A) (A) (A) (A) (A) (A) (A) (A) (A) (A) (A)
                 (A) (A) (A) (A) (A) (A) (A) (A) (A) (A) (A) (A)
                 (A) (A) (A) (A) (A) (A) (A) (A) (A) (A) (A) (A)
                 (A) (A) (A) (A) (A) (A) (A) (A)
       Virtual   (A) (A) (A) (A) (A) (A) (A) (A) (A) (A) (A) (A)
                 (A) (A) (A) (A) (A) (A) (A) (A) (A) (A) (A) (A)
                 (A) (A) (A) (A) (A) (A) (A) (A) (A) (A) (A) (A)
                 (A) (A) (A) (A) (A) (A) (A) (A) (A) (A) (A) (A)
                 (A) (A) (A) (A) (A) (A) (A) (A) (A) (A) (A) (A)
                 (A) (A) (A) (A) (A) (A) (A) (A) (A) (A) (A) (A)
                 (A) (A) (A) (A) (A) (A) (A) (A) (A) (A) (A) (A)
                 (A) (A) (A) (A) (A) (A) (A) (A) (A) (A) (A) (A)
                 (A) (A) (A) (A) (A) (A) (A) (A) (A) (A) (A) (A)
                 (A) (A) (A) (A) (A) (A) (A) (A) (A) (A) (A) (A)
                 (A) (A) (A) (A) (A) (A) (A) (A) (A) (A) (A) (A)
                 (A) (A) (A) (A) (A) (A) (A) (A) (A) (A) (A) (A)
                 (A) (A) (A) (A) (A) (A) (A) (A) (A) (A) (A) (A)
                 (A) (A) (A) (A) (A) (A) (A) (A) (A) (A) (A) (A)
                 (A) (A) (A) (A) (A) (A) (A) (A) (A) (A) (A) (A)
                 (A) (A) (A) (A) (A) (A) (A) (A) (A) (A) (A) (A)
                 (A) (A) (A) (A) (A) (A) (A) (A) (A) (A) (A) (A)
                 (A) (A) (A) (A) (A) (A) (A) (A) (A) (A) (A) (A)
                 (A) (A) (A) (A) (A) (A) (A) (A) (A) (A) (A) (A)
                 (A) (A) (A) (A) (A) (A) (A) (A) (A) (A) (A) (A)
                 (A) (A) (A) (A) (A) (A) (A) (A) (A) (A) (A) (A)
                 (A) (A) (A) (A) (A) (A) (A) (A) (A) (A) (A) (A)
                 (A) (A) (A) (A) (A) (A) (A) (A) (A) (A) (A) (A)
                 (A) (A) (A) (A) (A) (A) (A) (A) (A) (A) (A) (A)
                 (A) (A) (A) (A) (A) (A) (A) (A) (A) (A) (A) (A)
                 (A) (A) (A) (A) (A) (A) (A) (A) (A) (A) (A) (A)
                 (A) (A) (A) (A) (A) (A) (A) (A) (A) (A) (A) (A)
                 (A) (A) (A) (A) (A) (A) (A) (A) (A) (A) (A) (A)
                 (A) (A) (A) (A) (A) (A) (A) (A) (A) (A) (A) (A)
                 (A) (A) (A) (A) (A) (A) (A) (A) (A) (A) (A) (A)
                 (A) (A) (A) (A) (A) (A) (A) (A) (A) (A) (A) (A)
                 (A) (A) (A) (A) (A) (A) (A) (A) (A) (A) (A) (A)
                 (A) (A) (A) (A) (A) (A) (A) (A) (A) (A) (A) (A)
                 (A) (A) (A) (A) (A) (A) (A) (A) (A) (A) (A) (A)
                 (A) (A) (A) (A) (A) (A) (A) (A) (A) (A) (A) (A)
                 (A) (A) (A) (A) (A) (A) (A) (A) (A) (A) (A) (A)
                 (A) (A) (A) (A) (A) (A) (A) (A) (A) (A) (A) (A)
                 (A) (A) (A) (A) (A) (A) (A) (A) (A) (A) (A) (A)
                 (A) (A) (A) (A) (A) (A) (A) (A) (A) (A) (A) (A)
                 (A) (A) (A) (A) (A) (A) (A) (A) (A) (A) (A) (A)
                 (A) (A) (A) (A) (A) (A) (A) (A) (A) (A) (A) (A)
                 (A) (A) (A) (A) (A) (A) (A) (A) (A) (A) (A) (A)
                 (A) (A) (A) (A) (A) (A) (A) (A) (A) (A) (A) (A)
                 (A) (A) (A) (A) (A) (A) (A) (A) (A) (A) (A) (A)
                 (A) (A) (A) (A) (A) (A) (A) (A) (A) (A) (A) (A)
                 (A) (A) (A) (A) (A) (A) (A) (A) (A) (A) (A) (A)
                 (A) (A) (A) (A) (A) (A) (A) (A) (A) (A) (A) (A)
                 (A) (A) (A) (A) (A) (A) (A) (A) (A) (A) (A) (A)
                 (A) (A) (A) (A) (A) (A) (A) (A) (A) (A) (A) (A)
                 (A) (A) (A) (A) (A) (A) (A) (A) (A) (A) (A) (A)
                 (A) (A) (A) (A) (A) (A) (A) (A) (A) (A) (A) (A)
                 (A) (A) (A) (A) (A) (A) (A) (A) (A) (A) (A) (A)
                 (A) (A) (A) (A) (A) (A) (A) (A) (A) (A) (A) (A)
                 (A) (A) (A) (A) (A) (A) (A) (A) (A) (A) (A) (A)
                 (A) (A) (A) (A) (A) (A) (A) (A) (A) (A) (A) (A)
                 (A) (A) (A) (A) (A) (A) (A) (A) (A) (A) (A) (A)
                 (A) (A) (A) (A) (A) (A) (A) (A) (A) (A) (A) (A)
                 (A) (A) (A) (A) (A) (A) (A) (A) (A) (A) (A) (A)
                 (A) (A) (A) (A) (A) (A) (A) (A) (A)
 The electronic state is 2-A.
 Alpha  occ. eigenvalues --  -89.09253 -77.12756 -19.22225 -19.22171 -10.24967
 Alpha  occ. eigenvalues --  -10.24947 -10.24831 -10.24825 -10.24669 -10.24637
 Alpha  occ. eigenvalues --  -10.24627 -10.24585 -10.24581 -10.24580 -10.24547
 Alpha  occ. eigenvalues --  -10.24518 -10.24415 -10.24398 -10.24395 -10.24329
 Alpha  occ. eigenvalues --  -10.24318 -10.24291 -10.24269 -10.24256 -10.24235
 Alpha  occ. eigenvalues --  -10.24200 -10.24188 -10.24185 -10.24175 -10.24062
 Alpha  occ. eigenvalues --  -10.24049 -10.24027 -10.24025 -10.24007 -10.23984
 Alpha  occ. eigenvalues --  -10.23972 -10.23969 -10.23968 -10.23890 -10.23865
 Alpha  occ. eigenvalues --  -10.23833 -10.23830 -10.23810 -10.23749 -10.23735
 Alpha  occ. eigenvalues --  -10.23672 -10.23624 -10.23623 -10.23604 -10.23594
 Alpha  occ. eigenvalues --  -10.23592 -10.23564 -10.23536 -10.23487 -10.23461
 Alpha  occ. eigenvalues --  -10.23346 -10.23331 -10.23102 -10.23028  -8.13238
 Alpha  occ. eigenvalues --   -6.59378  -6.09625  -6.09597  -6.09081  -4.75604
 Alpha  occ. eigenvalues --   -4.75593  -4.75205  -1.14816  -1.05730  -0.97651
 Alpha  occ. eigenvalues --   -0.97531  -0.93924  -0.93442  -0.92852  -0.92651
 Alpha  occ. eigenvalues --   -0.92622  -0.90851  -0.90085  -0.89834  -0.89504
 Alpha  occ. eigenvalues --   -0.87956  -0.87730  -0.85065  -0.78492  -0.78412
 Alpha  occ. eigenvalues --   -0.78181  -0.77911  -0.77186  -0.76331  -0.76224
 Alpha  occ. eigenvalues --   -0.75564  -0.74627  -0.72325  -0.71537  -0.71421
 Alpha  occ. eigenvalues --   -0.71127  -0.70601  -0.69823  -0.69632  -0.69436
 Alpha  occ. eigenvalues --   -0.68994  -0.67902  -0.65705  -0.65415  -0.65184
 Alpha  occ. eigenvalues --   -0.64905  -0.63870  -0.62231  -0.61107  -0.60240
 Alpha  occ. eigenvalues --   -0.59713  -0.58257  -0.55261  -0.53948  -0.53761
 Alpha  occ. eigenvalues --   -0.53265  -0.52872  -0.51948  -0.51521  -0.51064
 Alpha  occ. eigenvalues --   -0.50311  -0.49920  -0.49834  -0.49740  -0.49682
 Alpha  occ. eigenvalues --   -0.48770  -0.48087  -0.47679  -0.47522  -0.46900
 Alpha  occ. eigenvalues --   -0.46790  -0.46212  -0.45727  -0.45685  -0.44652
 Alpha  occ. eigenvalues --   -0.44442  -0.44232  -0.44128  -0.43466  -0.43089
 Alpha  occ. eigenvalues --   -0.42971  -0.42627  -0.42481  -0.42285  -0.42064
 Alpha  occ. eigenvalues --   -0.41366  -0.41021  -0.40826  -0.40755  -0.39992
 Alpha  occ. eigenvalues --   -0.39876  -0.38952  -0.38559  -0.37856  -0.37793
 Alpha  occ. eigenvalues --   -0.37633  -0.37388  -0.36802  -0.36714  -0.36539
 Alpha  occ. eigenvalues --   -0.36484  -0.35692  -0.35658  -0.35187  -0.34838
 Alpha  occ. eigenvalues --   -0.34572  -0.34257  -0.34186  -0.33966  -0.33695
 Alpha  occ. eigenvalues --   -0.33538  -0.33360  -0.31241  -0.29513  -0.28771
 Alpha  occ. eigenvalues --   -0.28624  -0.28234  -0.27355  -0.27222  -0.27148
 Alpha  occ. eigenvalues --   -0.25850  -0.25534  -0.24317  -0.22829  -0.21875
 Alpha  occ. eigenvalues --   -0.21443  -0.21163  -0.20262  -0.18996
 Alpha virt. eigenvalues --   -0.14313  -0.12814  -0.10144  -0.10010  -0.09827
 Alpha virt. eigenvalues --   -0.09366  -0.08818  -0.07620  -0.07368  -0.06402
 Alpha virt. eigenvalues --   -0.04264  -0.02729  -0.02580  -0.02099  -0.01672
 Alpha virt. eigenvalues --   -0.00903  -0.00203   0.00209   0.00638   0.00983
 Alpha virt. eigenvalues --    0.01307   0.02270   0.02466   0.03810   0.03853
 Alpha virt. eigenvalues --    0.05099   0.05328   0.05814   0.06281   0.07490
 Alpha virt. eigenvalues --    0.07785   0.08334   0.08604   0.08874   0.09284
 Alpha virt. eigenvalues --    0.10588   0.11002   0.11273   0.11616   0.12357
 Alpha virt. eigenvalues --    0.12565   0.12990   0.13377   0.14988   0.15034
 Alpha virt. eigenvalues --    0.16750   0.17772   0.18387   0.18406   0.19137
 Alpha virt. eigenvalues --    0.20005   0.20822   0.21523   0.21969   0.22886
 Alpha virt. eigenvalues --    0.23206   0.23576   0.24179   0.24334   0.25907
 Alpha virt. eigenvalues --    0.25913   0.26487   0.27305   0.27571   0.27946
 Alpha virt. eigenvalues --    0.28658   0.29129   0.29633   0.30788   0.31333
 Alpha virt. eigenvalues --    0.31646   0.31885   0.32543   0.32670   0.32880
 Alpha virt. eigenvalues --    0.33666   0.34215   0.35410   0.35980   0.36047
 Alpha virt. eigenvalues --    0.36607   0.37358   0.37897   0.38608   0.39042
 Alpha virt. eigenvalues --    0.39237   0.39409   0.39443   0.39692   0.41838
 Alpha virt. eigenvalues --    0.41934   0.42183   0.42383   0.42577   0.42813
 Alpha virt. eigenvalues --    0.43139   0.43346   0.43657   0.43821   0.44384
 Alpha virt. eigenvalues --    0.44836   0.45449   0.45632   0.45791   0.45941
 Alpha virt. eigenvalues --    0.46029   0.46269   0.46357   0.46647   0.46733
 Alpha virt. eigenvalues --    0.46934   0.47452   0.47919   0.48017   0.48509
 Alpha virt. eigenvalues --    0.48578   0.49345   0.49385   0.49601   0.49732
 Alpha virt. eigenvalues --    0.49863   0.49966   0.50463   0.50664   0.50777
 Alpha virt. eigenvalues --    0.51034   0.51145   0.51354   0.51820   0.51947
 Alpha virt. eigenvalues --    0.52233   0.52394   0.52708   0.53112   0.53509
 Alpha virt. eigenvalues --    0.53920   0.54056   0.54349   0.54603   0.54800
 Alpha virt. eigenvalues --    0.55310   0.55420   0.55460   0.55625   0.55832
 Alpha virt. eigenvalues --    0.55977   0.56119   0.56187   0.56395   0.56516
 Alpha virt. eigenvalues --    0.56617   0.57019   0.57408   0.57622   0.57832
 Alpha virt. eigenvalues --    0.58186   0.58621   0.59097   0.59169   0.59287
 Alpha virt. eigenvalues --    0.59925   0.60045   0.60212   0.60899   0.61067
 Alpha virt. eigenvalues --    0.61404   0.61489   0.61527   0.61710   0.61937
 Alpha virt. eigenvalues --    0.62032   0.62606   0.62699   0.63335   0.63535
 Alpha virt. eigenvalues --    0.63846   0.64261   0.64357   0.64428   0.64455
 Alpha virt. eigenvalues --    0.64787   0.65069   0.65203   0.65294   0.65494
 Alpha virt. eigenvalues --    0.65705   0.65783   0.65957   0.66124   0.66357
 Alpha virt. eigenvalues --    0.66620   0.66864   0.67079   0.67357   0.68255
 Alpha virt. eigenvalues --    0.68458   0.69193   0.69334   0.69620   0.70156
 Alpha virt. eigenvalues --    0.70330   0.70762   0.71702   0.72051   0.72650
 Alpha virt. eigenvalues --    0.73116   0.74147   0.74848   0.75007   0.75396
 Alpha virt. eigenvalues --    0.75735   0.76075   0.76314   0.76624   0.77002
 Alpha virt. eigenvalues --    0.77266   0.77441   0.78077   0.78656   0.79271
 Alpha virt. eigenvalues --    0.79433   0.79657   0.79805   0.80120   0.80292
 Alpha virt. eigenvalues --    0.80649   0.81057   0.81701   0.81918   0.82365
 Alpha virt. eigenvalues --    0.83406   0.83650   0.83941   0.84021   0.84693
 Alpha virt. eigenvalues --    0.84837   0.85039   0.85359   0.85612   0.85927
 Alpha virt. eigenvalues --    0.86270   0.86522   0.87243   0.87313   0.88294
 Alpha virt. eigenvalues --    0.88840   0.89110   0.89417   0.89993   0.90055
 Alpha virt. eigenvalues --    0.90448   0.90482   0.90753   0.90923   0.91729
 Alpha virt. eigenvalues --    0.92258   0.92388   0.92470   0.93186   0.93435
 Alpha virt. eigenvalues --    0.93992   0.94067   0.94923   0.95177   0.95576
 Alpha virt. eigenvalues --    0.96301   0.97029   0.98237   0.98613   0.99777
 Alpha virt. eigenvalues --    0.99874   1.00379   1.00625   1.00745   1.01666
 Alpha virt. eigenvalues --    1.01766   1.02047   1.02165   1.03051   1.03494
 Alpha virt. eigenvalues --    1.03688   1.04023   1.04366   1.04977   1.05381
 Alpha virt. eigenvalues --    1.05699   1.05744   1.06495   1.06723   1.07013
 Alpha virt. eigenvalues --    1.07270   1.07504   1.08149   1.08300   1.08542
 Alpha virt. eigenvalues --    1.08928   1.09404   1.09777   1.10347   1.10663
 Alpha virt. eigenvalues --    1.11138   1.11749   1.12223   1.12404   1.12757
 Alpha virt. eigenvalues --    1.13424   1.14218   1.14544   1.14813   1.15672
 Alpha virt. eigenvalues --    1.15896   1.16121   1.16886   1.18056   1.18151
 Alpha virt. eigenvalues --    1.18259   1.18713   1.19521   1.20311   1.20808
 Alpha virt. eigenvalues --    1.20980   1.22019   1.22408   1.23020   1.23921
 Alpha virt. eigenvalues --    1.24840   1.25858   1.26336   1.26817   1.27653
 Alpha virt. eigenvalues --    1.28249   1.28507   1.29352   1.30169   1.30868
 Alpha virt. eigenvalues --    1.32125   1.32842   1.33125   1.34625   1.35860
 Alpha virt. eigenvalues --    1.36360   1.37651   1.38851   1.39458   1.40734
 Alpha virt. eigenvalues --    1.43675   1.46494   1.47153   1.47348   1.47624
 Alpha virt. eigenvalues --    1.48215   1.49227   1.49848   1.50033   1.51083
 Alpha virt. eigenvalues --    1.51151   1.52118   1.52200   1.52531   1.52705
 Alpha virt. eigenvalues --    1.53041   1.53832   1.54280   1.54487   1.55149
 Alpha virt. eigenvalues --    1.55353   1.56040   1.56808   1.57764   1.58079
 Alpha virt. eigenvalues --    1.58502   1.58695   1.60189   1.60199   1.60529
 Alpha virt. eigenvalues --    1.62917   1.63084   1.63375   1.63978   1.64115
 Alpha virt. eigenvalues --    1.64284   1.64533   1.64905   1.65218   1.65439
 Alpha virt. eigenvalues --    1.67258   1.67500   1.67583   1.68558   1.68883
 Alpha virt. eigenvalues --    1.69345   1.70352   1.70507   1.70845   1.71321
 Alpha virt. eigenvalues --    1.72108   1.72149   1.72885   1.73267   1.73604
 Alpha virt. eigenvalues --    1.74342   1.74628   1.74943   1.75458   1.76145
 Alpha virt. eigenvalues --    1.76365   1.77012   1.77362   1.77704   1.77806
 Alpha virt. eigenvalues --    1.78381   1.78658   1.79287   1.80635   1.80950
 Alpha virt. eigenvalues --    1.81106   1.81161   1.81719   1.82272   1.82966
 Alpha virt. eigenvalues --    1.83655   1.84707   1.84906   1.85347   1.85921
 Alpha virt. eigenvalues --    1.86293   1.86502   1.87141   1.87355   1.87806
 Alpha virt. eigenvalues --    1.88374   1.88545   1.88689   1.89590   1.89896
 Alpha virt. eigenvalues --    1.90340   1.90593   1.91140   1.91574   1.91744
 Alpha virt. eigenvalues --    1.92619   1.92776   1.93447   1.93672   1.93706
 Alpha virt. eigenvalues --    1.95107   1.95559   1.95623   1.96039   1.96348
 Alpha virt. eigenvalues --    1.96541   1.97063   1.97075   1.97543   1.97892
 Alpha virt. eigenvalues --    1.98618   1.99153   1.99264   2.00406   2.00693
 Alpha virt. eigenvalues --    2.01672   2.01697   2.02255   2.02637   2.02857
 Alpha virt. eigenvalues --    2.03753   2.04345   2.05487   2.06055   2.06244
 Alpha virt. eigenvalues --    2.06320   2.06830   2.07191   2.07754   2.08168
 Alpha virt. eigenvalues --    2.08553   2.08971   2.09174   2.09874   2.11535
 Alpha virt. eigenvalues --    2.11860   2.12417   2.12537   2.12924   2.13180
 Alpha virt. eigenvalues --    2.14148   2.14689   2.14949   2.17137   2.17482
 Alpha virt. eigenvalues --    2.17912   2.18296   2.19228   2.19565   2.20814
 Alpha virt. eigenvalues --    2.21276   2.21593   2.22182   2.22550   2.23056
 Alpha virt. eigenvalues --    2.23660   2.24366   2.26075   2.26963   2.27381
 Alpha virt. eigenvalues --    2.27689   2.28120   2.28225   2.28807   2.29146
 Alpha virt. eigenvalues --    2.29753   2.29824   2.29965   2.30527   2.30852
 Alpha virt. eigenvalues --    2.31537   2.32026   2.32771   2.33448   2.34154
 Alpha virt. eigenvalues --    2.34516   2.34576   2.35832   2.36594   2.37042
 Alpha virt. eigenvalues --    2.37892   2.38151   2.39216   2.39369   2.39604
 Alpha virt. eigenvalues --    2.40123   2.40334   2.41743   2.41926   2.42289
 Alpha virt. eigenvalues --    2.42703   2.43565   2.43640   2.44069   2.45624
 Alpha virt. eigenvalues --    2.45896   2.47127   2.47885   2.47954   2.48485
 Alpha virt. eigenvalues --    2.49203   2.49605   2.50164   2.50943   2.51493
 Alpha virt. eigenvalues --    2.52125   2.53028   2.54545   2.54721   2.54958
 Alpha virt. eigenvalues --    2.55532   2.56347   2.57036   2.57656   2.58062
 Alpha virt. eigenvalues --    2.58216   2.59315   2.60028   2.60194   2.61401
 Alpha virt. eigenvalues --    2.61675   2.62376   2.62581   2.63146   2.63461
 Alpha virt. eigenvalues --    2.64927   2.65641   2.66023   2.66493   2.68572
 Alpha virt. eigenvalues --    2.69410   2.69485   2.70224   2.70595   2.71045
 Alpha virt. eigenvalues --    2.71225   2.71660   2.72192   2.72731   2.72828
 Alpha virt. eigenvalues --    2.73608   2.73868   2.74482   2.74655   2.75157
 Alpha virt. eigenvalues --    2.75826   2.76094   2.76936   2.77328   2.78004
 Alpha virt. eigenvalues --    2.80671   2.81427   2.82140   2.82645   2.82848
 Alpha virt. eigenvalues --    2.84637   2.85555   2.86467   2.88223   2.89020
 Alpha virt. eigenvalues --    2.89506   2.90766   2.93483   2.94351   2.94976
 Alpha virt. eigenvalues --    2.95695   2.95932   2.96621   2.98994   3.01160
 Alpha virt. eigenvalues --    3.02814   3.03374   3.03686   3.03801   3.04696
 Alpha virt. eigenvalues --    3.05915   3.06766   3.06885   3.07869   3.08089
 Alpha virt. eigenvalues --    3.09982   3.12345   3.12701   3.15421   3.20694
 Alpha virt. eigenvalues --    3.22315   3.25784   3.26437   3.27225   3.29728
 Alpha virt. eigenvalues --    3.30387   3.32699   3.34160   3.39276   3.41459
 Alpha virt. eigenvalues --    3.41565   3.47302   3.54266   3.56049   3.59269
 Alpha virt. eigenvalues --    3.62273   3.64901   3.72418   3.89557   3.91437
 Alpha virt. eigenvalues --    3.92734   3.96511   3.98952   4.03190   4.03655
 Alpha virt. eigenvalues --    4.05053   4.07869   4.07994   4.10866   4.13779
 Alpha virt. eigenvalues --    4.18935   4.22210   4.22292   4.23243   4.23957
 Alpha virt. eigenvalues --    4.29525   4.30048   4.30351   4.30719   4.31040
 Alpha virt. eigenvalues --    4.32361   4.37716   4.39629   4.42703   4.43278
 Alpha virt. eigenvalues --    4.48667   4.56358   4.56565   4.59324   4.60452
 Alpha virt. eigenvalues --    4.61433   4.61598   4.62174   4.66889   4.75872
 Alpha virt. eigenvalues --    4.76134   4.78070   4.80767   4.86647   4.91601
 Alpha virt. eigenvalues --    4.92278   4.92843   4.98158   5.04635   5.06532
 Alpha virt. eigenvalues --    5.11447   5.15545   5.21541   5.23656   5.23736
 Alpha virt. eigenvalues --    5.30283   5.31849   5.48830   5.53461
  Beta  occ. eigenvalues --  -89.09253 -77.12759 -19.22225 -19.22171 -10.25070
  Beta  occ. eigenvalues --  -10.25055 -10.24710 -10.24643 -10.24549 -10.24536
  Beta  occ. eigenvalues --  -10.24529 -10.24509 -10.24498 -10.24454 -10.24431
  Beta  occ. eigenvalues --  -10.24338 -10.24307 -10.24301 -10.24297 -10.24288
  Beta  occ. eigenvalues --  -10.24274 -10.24273 -10.24263 -10.24255 -10.24250
  Beta  occ. eigenvalues --  -10.24216 -10.24200 -10.24194 -10.24189 -10.24171
  Beta  occ. eigenvalues --  -10.24074 -10.24070 -10.24055 -10.24032 -10.24018
  Beta  occ. eigenvalues --  -10.24016 -10.24004 -10.23979 -10.23975 -10.23936
  Beta  occ. eigenvalues --  -10.23805 -10.23727 -10.23691 -10.23685 -10.23672
  Beta  occ. eigenvalues --  -10.23663 -10.23645 -10.23623 -10.23580 -10.23576
  Beta  occ. eigenvalues --  -10.23522 -10.23477 -10.23470 -10.23462 -10.23445
  Beta  occ. eigenvalues --  -10.23347 -10.23331 -10.23043 -10.22970  -8.13238
  Beta  occ. eigenvalues --   -6.59380  -6.09625  -6.09598  -6.09081  -4.75622
  Beta  occ. eigenvalues --   -4.75599  -4.75207  -1.14816  -1.05731  -0.97567
  Beta  occ. eigenvalues --   -0.97450  -0.93874  -0.93299  -0.92749  -0.92558
  Beta  occ. eigenvalues --   -0.92473  -0.90727  -0.90031  -0.89766  -0.89446
  Beta  occ. eigenvalues --   -0.87834  -0.87582  -0.84993  -0.78413  -0.78252
  Beta  occ. eigenvalues --   -0.78118  -0.77867  -0.77113  -0.76176  -0.76134
  Beta  occ. eigenvalues --   -0.75383  -0.74538  -0.72158  -0.71479  -0.71429
  Beta  occ. eigenvalues --   -0.71045  -0.70325  -0.69712  -0.69547  -0.69433
  Beta  occ. eigenvalues --   -0.68950  -0.67700  -0.65597  -0.65402  -0.65122
  Beta  occ. eigenvalues --   -0.64835  -0.63789  -0.62127  -0.61018  -0.60167
  Beta  occ. eigenvalues --   -0.59647  -0.58147  -0.55109  -0.53858  -0.53678
  Beta  occ. eigenvalues --   -0.53231  -0.52817  -0.51911  -0.51447  -0.50948
  Beta  occ. eigenvalues --   -0.50304  -0.49919  -0.49771  -0.49715  -0.49631
  Beta  occ. eigenvalues --   -0.48715  -0.48010  -0.47467  -0.47445  -0.46733
  Beta  occ. eigenvalues --   -0.46718  -0.46132  -0.45648  -0.45600  -0.44565
  Beta  occ. eigenvalues --   -0.44414  -0.44124  -0.44073  -0.43269  -0.42952
  Beta  occ. eigenvalues --   -0.42866  -0.42520  -0.42222  -0.42153  -0.41960
  Beta  occ. eigenvalues --   -0.41247  -0.40828  -0.40642  -0.40498  -0.39903
  Beta  occ. eigenvalues --   -0.39847  -0.38883  -0.38300  -0.37734  -0.37636
  Beta  occ. eigenvalues --   -0.37435  -0.37297  -0.36687  -0.36666  -0.36485
  Beta  occ. eigenvalues --   -0.36351  -0.35598  -0.35589  -0.35069  -0.34777
  Beta  occ. eigenvalues --   -0.34459  -0.34188  -0.34131  -0.33896  -0.33608
  Beta  occ. eigenvalues --   -0.33343  -0.33154  -0.31179  -0.29172  -0.28509
  Beta  occ. eigenvalues --   -0.28132  -0.27864  -0.27290  -0.27044  -0.26948
  Beta  occ. eigenvalues --   -0.25372  -0.25247  -0.23803  -0.22535  -0.21639
  Beta  occ. eigenvalues --   -0.21491  -0.20853  -0.20105
  Beta virt. eigenvalues --   -0.14313  -0.14132  -0.12032  -0.10108  -0.09959
  Beta virt. eigenvalues --   -0.09760  -0.08919  -0.08539  -0.07448  -0.07022
  Beta virt. eigenvalues --   -0.05948  -0.03965  -0.02579  -0.02322  -0.01960
  Beta virt. eigenvalues --   -0.01374  -0.00713  -0.00077   0.00363   0.00825
  Beta virt. eigenvalues --    0.01173   0.01485   0.02458   0.02779   0.03847
  Beta virt. eigenvalues --    0.04294   0.05251   0.05472   0.06152   0.06364
  Beta virt. eigenvalues --    0.07708   0.07908   0.08386   0.08748   0.09040
  Beta virt. eigenvalues --    0.09439   0.10996   0.11062   0.11463   0.11667
  Beta virt. eigenvalues --    0.12418   0.12637   0.13030   0.13527   0.15112
  Beta virt. eigenvalues --    0.15181   0.16884   0.17885   0.18426   0.18479
  Beta virt. eigenvalues --    0.19232   0.20063   0.20886   0.21595   0.22026
  Beta virt. eigenvalues --    0.22946   0.23249   0.23615   0.24250   0.24396
  Beta virt. eigenvalues --    0.25929   0.26001   0.26549   0.27420   0.27624
  Beta virt. eigenvalues --    0.28015   0.28739   0.29296   0.29687   0.30825
  Beta virt. eigenvalues --    0.31390   0.31724   0.31935   0.32597   0.32774
  Beta virt. eigenvalues --    0.33001   0.33733   0.34274   0.35587   0.36106
  Beta virt. eigenvalues --    0.36135   0.36713   0.37450   0.37994   0.38649
  Beta virt. eigenvalues --    0.39125   0.39287   0.39508   0.39614   0.39750
  Beta virt. eigenvalues --    0.41893   0.42146   0.42332   0.42440   0.42663
  Beta virt. eigenvalues --    0.42887   0.43215   0.43456   0.43766   0.43960
  Beta virt. eigenvalues --    0.44422   0.44880   0.45588   0.45748   0.45884
  Beta virt. eigenvalues --    0.46012   0.46081   0.46336   0.46437   0.46694
  Beta virt. eigenvalues --    0.46827   0.46989   0.47509   0.48018   0.48094
  Beta virt. eigenvalues --    0.48574   0.48620   0.49378   0.49502   0.49671
  Beta virt. eigenvalues --    0.49789   0.49932   0.50047   0.50537   0.50842
  Beta virt. eigenvalues --    0.50961   0.51130   0.51218   0.51489   0.52024
  Beta virt. eigenvalues --    0.52151   0.52207   0.52443   0.52882   0.53240
  Beta virt. eigenvalues --    0.53746   0.53862   0.54113   0.54380   0.54718
  Beta virt. eigenvalues --    0.54975   0.55372   0.55489   0.55548   0.55694
  Beta virt. eigenvalues --    0.55909   0.56086   0.56238   0.56328   0.56423
  Beta virt. eigenvalues --    0.56575   0.56709   0.57083   0.57476   0.57704
  Beta virt. eigenvalues --    0.57936   0.58286   0.58715   0.59184   0.59210
  Beta virt. eigenvalues --    0.59394   0.60013   0.60157   0.60434   0.60892
  Beta virt. eigenvalues --    0.61156   0.61465   0.61549   0.61598   0.61776
  Beta virt. eigenvalues --    0.61965   0.62050   0.62683   0.62839   0.63492
  Beta virt. eigenvalues --    0.63637   0.63914   0.64296   0.64414   0.64443
  Beta virt. eigenvalues --    0.64528   0.64887   0.65170   0.65302   0.65373
  Beta virt. eigenvalues --    0.65575   0.65790   0.65842   0.66053   0.66274
  Beta virt. eigenvalues --    0.66448   0.66793   0.67004   0.67143   0.67445
  Beta virt. eigenvalues --    0.68339   0.68550   0.69264   0.69386   0.69680
  Beta virt. eigenvalues --    0.70221   0.70437   0.70850   0.71760   0.72112
  Beta virt. eigenvalues --    0.72720   0.73221   0.74248   0.75010   0.75056
  Beta virt. eigenvalues --    0.75426   0.75853   0.76158   0.76402   0.76753
  Beta virt. eigenvalues --    0.77116   0.77340   0.77502   0.78122   0.78779
  Beta virt. eigenvalues --    0.79382   0.79534   0.79730   0.79845   0.80262
  Beta virt. eigenvalues --    0.80350   0.80788   0.81125   0.81777   0.81991
  Beta virt. eigenvalues --    0.82442   0.83422   0.83730   0.84042   0.84092
  Beta virt. eigenvalues --    0.84724   0.84904   0.85104   0.85393   0.85638
  Beta virt. eigenvalues --    0.85951   0.86312   0.86596   0.87338   0.87368
  Beta virt. eigenvalues --    0.88360   0.88910   0.89180   0.89484   0.90032
  Beta virt. eigenvalues --    0.90132   0.90570   0.90597   0.90891   0.91000
  Beta virt. eigenvalues --    0.91772   0.92325   0.92447   0.92572   0.93228
  Beta virt. eigenvalues --    0.93502   0.94067   0.94182   0.94987   0.95243
  Beta virt. eigenvalues --    0.95620   0.96362   0.97126   0.98263   0.98698
  Beta virt. eigenvalues --    0.99842   0.99964   1.00424   1.00667   1.00790
  Beta virt. eigenvalues --    1.01758   1.01856   1.02141   1.02227   1.03136
  Beta virt. eigenvalues --    1.03547   1.03749   1.04095   1.04431   1.05009
  Beta virt. eigenvalues --    1.05427   1.05762   1.05792   1.06541   1.06788
  Beta virt. eigenvalues --    1.07074   1.07363   1.07621   1.08197   1.08371
  Beta virt. eigenvalues --    1.08637   1.09018   1.09480   1.09823   1.10405
  Beta virt. eigenvalues --    1.10717   1.11196   1.11801   1.12270   1.12490
  Beta virt. eigenvalues --    1.12844   1.13494   1.14275   1.14639   1.14874
  Beta virt. eigenvalues --    1.15740   1.15923   1.16203   1.16928   1.18164
  Beta virt. eigenvalues --    1.18282   1.18327   1.18776   1.19686   1.20365
  Beta virt. eigenvalues --    1.20911   1.21060   1.22093   1.22478   1.23098
  Beta virt. eigenvalues --    1.23995   1.25077   1.25946   1.26482   1.26870
  Beta virt. eigenvalues --    1.27766   1.28397   1.28590   1.29421   1.30219
  Beta virt. eigenvalues --    1.31025   1.32232   1.32917   1.33203   1.34738
  Beta virt. eigenvalues --    1.35923   1.36454   1.37693   1.38922   1.39582
  Beta virt. eigenvalues --    1.40827   1.43802   1.46535   1.47279   1.47417
  Beta virt. eigenvalues --    1.47680   1.48256   1.49250   1.49880   1.50228
  Beta virt. eigenvalues --    1.51143   1.51228   1.52245   1.52290   1.52629
  Beta virt. eigenvalues --    1.52748   1.53100   1.53916   1.54348   1.54620
  Beta virt. eigenvalues --    1.55245   1.55442   1.56141   1.56873   1.57856
  Beta virt. eigenvalues --    1.58154   1.58573   1.58779   1.60268   1.60359
  Beta virt. eigenvalues --    1.60684   1.63005   1.63187   1.63549   1.64119
  Beta virt. eigenvalues --    1.64211   1.64373   1.64631   1.64932   1.65314
  Beta virt. eigenvalues --    1.65627   1.67386   1.67591   1.67598   1.68610
  Beta virt. eigenvalues --    1.69052   1.69431   1.70451   1.70623   1.70928
  Beta virt. eigenvalues --    1.71384   1.72259   1.72295   1.72985   1.73396
  Beta virt. eigenvalues --    1.73671   1.74429   1.74665   1.75013   1.75590
  Beta virt. eigenvalues --    1.76197   1.76457   1.77146   1.77470   1.77777
  Beta virt. eigenvalues --    1.77913   1.78436   1.78715   1.79418   1.80765
  Beta virt. eigenvalues --    1.81078   1.81186   1.81346   1.81825   1.82319
  Beta virt. eigenvalues --    1.83040   1.83747   1.84719   1.85059   1.85482
  Beta virt. eigenvalues --    1.85971   1.86366   1.86600   1.87243   1.87510
  Beta virt. eigenvalues --    1.87825   1.88453   1.88594   1.88811   1.89604
  Beta virt. eigenvalues --    1.89945   1.90429   1.90642   1.91231   1.91684
  Beta virt. eigenvalues --    1.91851   1.92687   1.92917   1.93665   1.93789
  Beta virt. eigenvalues --    1.93834   1.95254   1.95675   1.95719   1.96084
  Beta virt. eigenvalues --    1.96409   1.96607   1.97141   1.97171   1.97649
  Beta virt. eigenvalues --    1.97963   1.98740   1.99298   1.99438   2.00612
  Beta virt. eigenvalues --    2.00816   2.01713   2.01772   2.02424   2.02710
  Beta virt. eigenvalues --    2.02986   2.04010   2.04447   2.05659   2.06117
  Beta virt. eigenvalues --    2.06380   2.06427   2.06993   2.07293   2.07838
  Beta virt. eigenvalues --    2.08287   2.08684   2.09217   2.09441   2.10021
  Beta virt. eigenvalues --    2.11630   2.12059   2.12599   2.12651   2.13010
  Beta virt. eigenvalues --    2.13237   2.14240   2.14939   2.15064   2.17300
  Beta virt. eigenvalues --    2.17543   2.18005   2.18383   2.19379   2.19660
  Beta virt. eigenvalues --    2.21049   2.21307   2.21699   2.22190   2.22660
  Beta virt. eigenvalues --    2.23145   2.23741   2.24515   2.26139   2.27041
  Beta virt. eigenvalues --    2.27618   2.27685   2.28197   2.28324   2.28814
  Beta virt. eigenvalues --    2.29203   2.29818   2.29953   2.30068   2.30597
  Beta virt. eigenvalues --    2.31043   2.31640   2.32149   2.32871   2.33524
  Beta virt. eigenvalues --    2.34267   2.34693   2.34731   2.35862   2.36714
  Beta virt. eigenvalues --    2.37128   2.38051   2.38277   2.39319   2.39547
  Beta virt. eigenvalues --    2.39762   2.40214   2.40461   2.41825   2.41995
  Beta virt. eigenvalues --    2.42660   2.42808   2.43637   2.43748   2.44288
  Beta virt. eigenvalues --    2.45713   2.45979   2.47271   2.47980   2.48007
  Beta virt. eigenvalues --    2.48554   2.49299   2.49585   2.50175   2.51090
  Beta virt. eigenvalues --    2.51685   2.52264   2.53111   2.54618   2.54788
  Beta virt. eigenvalues --    2.55014   2.55662   2.56472   2.57084   2.57710
  Beta virt. eigenvalues --    2.58081   2.58295   2.59406   2.60119   2.60274
  Beta virt. eigenvalues --    2.61483   2.61741   2.62568   2.62734   2.63200
  Beta virt. eigenvalues --    2.63682   2.64953   2.65758   2.66089   2.66548
  Beta virt. eigenvalues --    2.68715   2.69526   2.69568   2.70304   2.70680
  Beta virt. eigenvalues --    2.71167   2.71297   2.71759   2.72285   2.72821
  Beta virt. eigenvalues --    2.72919   2.73663   2.73916   2.74580   2.74729
  Beta virt. eigenvalues --    2.75286   2.75996   2.76215   2.77017   2.77384
  Beta virt. eigenvalues --    2.78048   2.80718   2.81543   2.82207   2.82701
  Beta virt. eigenvalues --    2.82906   2.84687   2.85683   2.86477   2.88326
  Beta virt. eigenvalues --    2.89116   2.89566   2.90826   2.93564   2.94457
  Beta virt. eigenvalues --    2.95015   2.95802   2.95974   2.96719   2.99068
  Beta virt. eigenvalues --    3.01234   3.02888   3.03436   3.03738   3.03855
  Beta virt. eigenvalues --    3.04777   3.05979   3.06807   3.06930   3.07911
  Beta virt. eigenvalues --    3.08175   3.10079   3.12405   3.12777   3.15490
  Beta virt. eigenvalues --    3.20811   3.22384   3.25817   3.26496   3.27278
  Beta virt. eigenvalues --    3.29779   3.30478   3.32775   3.34231   3.39324
  Beta virt. eigenvalues --    3.41502   3.41625   3.47339   3.54295   3.56118
  Beta virt. eigenvalues --    3.59271   3.62354   3.64922   3.72498   3.89559
  Beta virt. eigenvalues --    3.91494   3.92816   3.96541   3.99039   4.03307
  Beta virt. eigenvalues --    4.03721   4.05123   4.07931   4.08085   4.10939
  Beta virt. eigenvalues --    4.13959   4.18965   4.22293   4.22363   4.23360
  Beta virt. eigenvalues --    4.23991   4.29612   4.30077   4.30722   4.30737
  Beta virt. eigenvalues --    4.31108   4.32377   4.37790   4.40071   4.42677
  Beta virt. eigenvalues --    4.43308   4.48628   4.56435   4.56558   4.59427
  Beta virt. eigenvalues --    4.60487   4.61540   4.61741   4.62182   4.67025
  Beta virt. eigenvalues --    4.75889   4.76216   4.78252   4.80873   4.86706
  Beta virt. eigenvalues --    4.91639   4.92350   4.92929   4.98212   5.04707
  Beta virt. eigenvalues --    5.06578   5.11550   5.15619   5.21589   5.23690
  Beta virt. eigenvalues --    5.23816   5.30325   5.31944   5.48872   5.53506
          Condensed to atoms (all electrons):
          Atomic-Atomic Spin Densities.
 Mulliken charges and spin densities:
               1          2
     1  C   -0.014787  -0.001412
     2  C    0.035076   0.015621
     3  C   -0.014286  -0.038497
     4  C    0.035115   0.015952
     5  C    0.012160   0.041792
     6  C   -0.014430  -0.038027
     7  C    0.003712   0.078291
     8  C   -0.034477  -0.008700
     9  C   -0.010122   0.041157
    10  C    0.029059  -0.031936
    11  C    0.013568   0.008731
    12  C    0.029415  -0.031336
    13  C    0.009439  -0.046158
    14  C   -0.018456   0.113958
    15  C    0.004457  -0.036100
    16  C   -0.022393   0.036615
    17  C    0.012084   0.041308
    18  C   -0.034114  -0.009091
    19  C    0.004359   0.079225
    20  C   -0.014739  -0.038962
    21  C    0.009367  -0.045993
    22  C   -0.022930   0.036082
    23  C    0.004439  -0.035471
    24  C   -0.017536   0.112397
    25  C   -0.205381   0.035882
    26  C    0.066034  -0.015608
    27  C   -0.204600   0.034946
    28  C   -0.030028   0.082584
    29  C   -0.017203  -0.039553
    30  C    0.006980   0.046093
    31  C    0.034292  -0.032398
    32  C   -0.009075   0.080187
    33  C    0.034716  -0.032149
    34  C    0.007165   0.045756
    35  C   -0.017292  -0.039647
    36  C    0.006157   0.056482
    37  C    0.055931  -0.169332
    38  C   -0.176532   0.379993
    39  C    0.053682  -0.168894
    40  C    0.006682  -0.086496
    41  C    0.044012  -0.082765
    42  C   -0.012556   0.312528
    43  C    0.008765  -0.087053
    44  C   -0.011867   0.313147
    45  C    0.011400  -0.082126
    46  C   -0.021424   0.112569
    47  C   -0.006013  -0.079034
    48  C   -0.013113   0.066311
    49  C   -0.017124   0.114056
    50  C   -0.012657   0.058088
    51  C   -0.007210  -0.060467
    52  C   -0.012415   0.058976
    53  C   -0.007371  -0.058955
    54  C   -0.012177   0.065253
    55  C   -0.005808  -0.078214
    56  P    0.461375  -0.009326
    57  S    0.842287  -0.000107
    58  O   -0.408721  -0.000010
    59  O   -0.414893  -0.000163
 Sum of Mulliken charges =   0.00000   1.00000
 Mulliken charges and spin densities with hydrogens summed into heavy atoms:
               1          2
     1  C   -0.014787  -0.001412
     2  C    0.035076   0.015621
     3  C   -0.014286  -0.038497
     4  C    0.035115   0.015952
     5  C    0.012160   0.041792
     6  C   -0.014430  -0.038027
     7  C    0.003712   0.078291
     8  C   -0.034477  -0.008700
     9  C   -0.010122   0.041157
    10  C    0.029059  -0.031936
    11  C    0.013568   0.008731
    12  C    0.029415  -0.031336
    13  C    0.009439  -0.046158
    14  C   -0.018456   0.113958
    15  C    0.004457  -0.036100
    16  C   -0.022393   0.036615
    17  C    0.012084   0.041308
    18  C   -0.034114  -0.009091
    19  C    0.004359   0.079225
    20  C   -0.014739  -0.038962
    21  C    0.009367  -0.045993
    22  C   -0.022930   0.036082
    23  C    0.004439  -0.035471
    24  C   -0.017536   0.112397
    25  C   -0.205381   0.035882
    26  C    0.066034  -0.015608
    27  C   -0.204600   0.034946
    28  C   -0.030028   0.082584
    29  C   -0.017203  -0.039553
    30  C    0.006980   0.046093
    31  C    0.034292  -0.032398
    32  C   -0.009075   0.080187
    33  C    0.034716  -0.032149
    34  C    0.007165   0.045756
    35  C   -0.017292  -0.039647
    36  C    0.006157   0.056482
    37  C    0.055931  -0.169332
    38  C   -0.176532   0.379993
    39  C    0.053682  -0.168894
    40  C    0.006682  -0.086496
    41  C    0.044012  -0.082765
    42  C   -0.012556   0.312528
    43  C    0.008765  -0.087053
    44  C   -0.011867   0.313147
    45  C    0.011400  -0.082126
    46  C   -0.021424   0.112569
    47  C   -0.006013  -0.079034
    48  C   -0.013113   0.066311
    49  C   -0.017124   0.114056
    50  C   -0.012657   0.058088
    51  C   -0.007210  -0.060467
    52  C   -0.012415   0.058976
    53  C   -0.007371  -0.058955
    54  C   -0.012177   0.065253
    55  C   -0.005808  -0.078214
    56  P    0.461375  -0.009326
    57  S    0.842287  -0.000107
    58  O   -0.408721  -0.000010
    59  O   -0.414893  -0.000163
 Electronic spatial extent (au):  <R**2>=          24551.4500
 Charge=              0.0000 electrons
 Dipole moment (field-independent basis, Debye):
    X=              0.9888    Y=              2.7779    Z=              0.3646  Tot=              2.9711
 Quadrupole moment (field-independent basis, Debye-Ang):
   XX=           -344.3312   YY=           -319.9161   ZZ=           -336.4258
   XY=             10.7105   XZ=              1.8586   YZ=             -0.0451
 Traceless Quadrupole moment (field-independent basis, Debye-Ang):
   XX=            -10.7735   YY=             13.6416   ZZ=             -2.8681
   XY=             10.7105   XZ=              1.8586   YZ=             -0.0451
 Octapole moment (field-independent basis, Debye-Ang**2):
  XXX=             61.2011  YYY=            194.7766  ZZZ=             -3.7275  XYY=             89.1934
  XXY=             59.9753  XXZ=             11.1215  XZZ=             28.0045  YZZ=             36.3296
  YYZ=             -6.0736  XYZ=              6.5462
 Hexadecapole moment (field-independent basis, Debye-Ang**3):
 XXXX=         -24165.8312 YYYY=          -7555.5039 ZZZZ=          -4525.6136 XXXY=            389.7464
 XXXZ=             39.5813 YYYX=            725.6940 YYYZ=            -65.4851 ZZZX=            -36.6447
 ZZZY=            -34.1408 XXYY=          -5070.7245 XXZZ=          -4661.9880 YYZZ=          -2092.9897
 XXYZ=             43.9468 YYXZ=             -3.0711 ZZXY=            120.2139
 N-N= 8.398921570201D+03 E-N=-2.375659116439D+04  KE= 2.961376884754D+03
                          Isotropic Fermi Contact Couplings
        Atom                 a.u.       MegaHertz       Gauss      10(-4) cm-1
     1  C(13)              0.00027       0.29794       0.10631       0.09938
     2  C(13)              0.00225       2.52827       0.90215       0.84334
     3  C(13)             -0.00429      -4.81733      -1.71894      -1.60689
     4  C(13)              0.00228       2.56757       0.91617       0.85645
     5  C(13)              0.00620       6.96880       2.48664       2.32454
     6  C(13)             -0.00736      -8.27671      -2.95334      -2.76081
     7  C(13)              0.01114      12.52188       4.46812       4.17685
     8  C(13)             -0.00310      -3.48500      -1.24353      -1.16247
     9  C(13)              0.01058      11.89036       4.24278       3.96620
    10  C(13)             -0.00457      -5.14073      -1.83434      -1.71476
    11  C(13)              0.00444       4.98739       1.77962       1.66361
    12  C(13)             -0.00450      -5.05530      -1.80386      -1.68627
    13  C(13)             -0.00829      -9.31531      -3.32393      -3.10725
    14  C(13)              0.01855      20.85269       7.44076       6.95571
    15  C(13)             -0.00709      -7.97213      -2.84465      -2.65922
    16  C(13)              0.00566       6.36556       2.27139       2.12332
    17  C(13)              0.00617       6.93834       2.47577       2.31438
    18  C(13)             -0.00316      -3.55270      -1.26769      -1.18505
    19  C(13)              0.01129      12.69164       4.52869       4.23348
    20  C(13)             -0.00752      -8.44880      -3.01474      -2.81822
    21  C(13)             -0.00829      -9.31853      -3.32508      -3.10833
    22  C(13)              0.00558       6.27646       2.23960       2.09360
    23  C(13)             -0.00696      -7.82870      -2.79348      -2.61137
    24  C(13)              0.01815      20.39945       7.27903       6.80452
    25  C(13)              0.01055      11.85494       4.23014       3.95438
    26  C(13)             -0.00217      -2.44042      -0.87080      -0.81404
    27  C(13)              0.01011      11.36760       4.05624       3.79182
    28  C(13)              0.01251      14.06340       5.01817       4.69105
    29  C(13)             -0.00774      -8.69773      -3.10357      -2.90125
    30  C(13)              0.00892      10.02429       3.57692       3.34374
    31  C(13)             -0.00602      -6.76966      -2.41558      -2.25812
    32  C(13)              0.01228      13.80604       4.92634       4.60520
    33  C(13)             -0.00599      -6.73914      -2.40469      -2.24794
    34  C(13)              0.00878       9.87029       3.52196       3.29237
    35  C(13)             -0.00774      -8.70630      -3.10662      -2.90411
    36  C(13)              0.01362      15.31127       5.46344       5.10729
    37  C(13)             -0.02909     -32.69924     -11.66790     -10.90729
    38  C(13)              0.05856      65.82830      23.48917      21.95796
    39  C(13)             -0.02886     -32.44846     -11.57842     -10.82364
    40  C(13)             -0.01930     -21.69917      -7.74280      -7.23807
    41  C(13)             -0.01853     -20.82611      -7.43127      -6.94684
    42  C(13)              0.04119      46.30924      16.52429      15.44710
    43  C(13)             -0.01942     -21.83197      -7.79019      -7.28236
    44  C(13)              0.04123      46.35091      16.53916      15.46100
    45  C(13)             -0.01822     -20.48000      -7.30777      -6.83139
    46  C(13)              0.02156      24.24284       8.65045       8.08654
    47  C(13)             -0.01550     -17.42912      -6.21914      -5.81373
    48  C(13)              0.01287      14.46348       5.16093       4.82450
    49  C(13)              0.02210      24.84199       8.86424       8.28640
    50  C(13)              0.01158      13.01613       4.64448       4.34171
    51  C(13)             -0.01371     -15.41358      -5.49995      -5.14142
    52  C(13)              0.01169      13.14678       4.69110       4.38529
    53  C(13)             -0.01356     -15.24112      -5.43841      -5.08389
    54  C(13)              0.01255      14.10937       5.03458       4.70638
    55  C(13)             -0.01534     -17.24455      -6.15328      -5.75216
    56  P(31)              0.04425      80.14290      28.59698      26.73279
    57  S(33)             -0.00033      -0.11291      -0.04029      -0.03766
    58  O(17)             -0.00012       0.07288       0.02601       0.02431
    59  O(17)              0.00031      -0.18565      -0.06624      -0.06193
 --------------------------------------------------------
       Center         ----  Spin Dipole Couplings  ----
                      3XX-RR        3YY-RR        3ZZ-RR
 --------------------------------------------------------
     1   Atom        0.000646      0.000225     -0.000871
     2   Atom       -0.004987     -0.001445      0.006432
     3   Atom        0.019792      0.020946     -0.040738
     4   Atom       -0.006754      0.000228      0.006525
     5   Atom       -0.022429      0.033138     -0.010709
     6   Atom        0.010338     -0.003870     -0.006468
     7   Atom       -0.038185     -0.041258      0.079443
     8   Atom       -0.000491      0.009860     -0.009369
     9   Atom       -0.018433     -0.012062      0.030496
    10   Atom        0.010795     -0.007540     -0.003255
    11   Atom       -0.001483      0.004917     -0.003434
    12   Atom        0.015648     -0.012210     -0.003437
    13   Atom        0.018309      0.007451     -0.025760
    14   Atom       -0.056013      0.063492     -0.007480
    15   Atom        0.011952     -0.027707      0.015755
    16   Atom       -0.014878      0.014750      0.000128
    17   Atom       -0.017308      0.027619     -0.010311
    18   Atom       -0.001711      0.011327     -0.009616
    19   Atom       -0.037854     -0.043552      0.081406
    20   Atom        0.004100      0.003686     -0.007785
    21   Atom        0.016902      0.008518     -0.025419
    22   Atom       -0.015567      0.015379      0.000187
    23   Atom        0.011065     -0.026452      0.015387
    24   Atom       -0.020574      0.030120     -0.009547
    25   Atom       -0.018876     -0.001616      0.020492
    26   Atom        0.004708      0.007156     -0.011864
    27   Atom       -0.013368     -0.006535      0.019903
    28   Atom       -0.025824      0.049241     -0.023416
    29   Atom        0.002223      0.008816     -0.011039
    30   Atom       -0.020348     -0.023735      0.044083
    31   Atom        0.011978     -0.004135     -0.007843
    32   Atom       -0.039845      0.062333     -0.022487
    33   Atom        0.013949     -0.006208     -0.007740
    34   Atom       -0.018561     -0.024884      0.043445
    35   Atom        0.009997      0.000127     -0.010124
    36   Atom       -0.015679     -0.014609      0.030288
    37   Atom        0.077996     -0.063787     -0.014209
    38   Atom       -0.176593      0.305093     -0.128500
    39   Atom        0.073690     -0.060148     -0.013542
    40   Atom        0.023802      0.018324     -0.042127
    41   Atom        0.019129     -0.052514      0.033385
    42   Atom       -0.145825      0.159443     -0.013618
    43   Atom        0.029151      0.013756     -0.042906
    44   Atom       -0.159919      0.173862     -0.013943
    45   Atom        0.025630     -0.057982      0.032351
    46   Atom       -0.044657      0.051097     -0.006441
    47   Atom       -0.057531      0.031266      0.026265
    48   Atom        0.052037     -0.033821     -0.018215
    49   Atom       -0.012574      0.021213     -0.008639
    50   Atom        0.029053     -0.011299     -0.017754
    51   Atom       -0.005199     -0.008724      0.013922
    52   Atom        0.045129     -0.028519     -0.016610
    53   Atom       -0.030111      0.015611      0.014500
    54   Atom        0.038771     -0.019353     -0.019418
    55   Atom       -0.025523      0.000965      0.024558
    56   Atom        0.005187      0.017178     -0.022365
    57   Atom        0.000668      0.002163     -0.002831
    58   Atom        0.000325      0.000417     -0.000742
    59   Atom        0.001105      0.001422     -0.002527
 --------------------------------------------------------
                        XY            XZ            YZ
 --------------------------------------------------------
     1   Atom       -0.000117     -0.000118     -0.000669
     2   Atom        0.003077      0.003641      0.009999
     3   Atom        0.000342     -0.000973     -0.009528
     4   Atom       -0.001390     -0.000181      0.010830
     5   Atom        0.002248      0.002396      0.026648
     6   Atom        0.008705      0.012184     -0.019817
     7   Atom       -0.003397     -0.018370      0.014993
     8   Atom        0.004100      0.002259      0.004624
     9   Atom        0.001442     -0.004008     -0.018891
    10   Atom       -0.011324      0.007705      0.017785
    11   Atom        0.001208     -0.000506     -0.002906
    12   Atom        0.002239     -0.000643      0.019016
    13   Atom       -0.000668      0.000128      0.026178
    14   Atom       -0.028597      0.018957     -0.080521
    15   Atom       -0.006144      0.002034      0.003007
    16   Atom        0.007113     -0.005689     -0.022486
    17   Atom        0.015588      0.006708      0.025842
    18   Atom        0.000020     -0.000425      0.004813
    19   Atom        0.001499      0.019588      0.008488
    20   Atom       -0.011196     -0.018608     -0.015050
    21   Atom       -0.003597      0.010086      0.024258
    22   Atom        0.004655     -0.002768     -0.022686
    23   Atom       -0.008054     -0.000953      0.003299
    24   Atom        0.061399     -0.045472     -0.066713
    25   Atom       -0.004713      0.007214      0.000586
    26   Atom        0.000419      0.001326      0.005565
    27   Atom        0.008731     -0.006766      0.004019
    28   Atom        0.037130      0.019124      0.046043
    29   Atom       -0.011464     -0.018911     -0.012295
    30   Atom       -0.002651      0.010124      0.000111
    31   Atom       -0.006065     -0.007457     -0.019787
    32   Atom       -0.004712     -0.002277      0.049026
    33   Atom       -0.000136      0.000585     -0.020972
    34   Atom        0.000688     -0.010770      0.004027
    35   Atom        0.011173      0.013804     -0.018155
    36   Atom        0.000412     -0.004385     -0.021177
    37   Atom       -0.022363      0.002844      0.092333
    38   Atom        0.091313     -0.034073     -0.186735
    39   Atom       -0.031110      0.031874      0.086991
    40   Atom       -0.008828      0.012062      0.040545
    41   Atom       -0.023655      0.006364      0.009065
    42   Atom        0.079984     -0.056157     -0.213187
    43   Atom        0.003949      0.004586      0.042393
    44   Atom        0.045506     -0.026016     -0.219385
    45   Atom       -0.005164     -0.003018      0.010057
    46   Atom       -0.029482      0.019892     -0.072548
    47   Atom       -0.030968      0.033034      0.006422
    48   Atom        0.006046      0.038224      0.003232
    49   Atom        0.055843     -0.044478     -0.060948
    50   Atom       -0.033311     -0.025702      0.014983
    51   Atom        0.037861     -0.021622      0.017096
    52   Atom        0.012524      0.031327      0.005563
    53   Atom       -0.029328      0.024628      0.007641
    54   Atom       -0.032300     -0.033051      0.015300
    55   Atom        0.051208     -0.029579      0.018331
    56   Atom        0.002994      0.002081      0.009800
    57   Atom        0.001456     -0.000302     -0.000170
    58   Atom        0.000157     -0.000645     -0.002467
    59   Atom        0.002620     -0.000259     -0.000693
 --------------------------------------------------------


 ---------------------------------------------------------------------------------
              Anisotropic Spin Dipole Couplings in Principal Axis System
 ---------------------------------------------------------------------------------

       Atom             a.u.   MegaHertz   Gauss  10(-4) cm-1        Axes

              Baa    -0.0012    -0.161    -0.058    -0.054  0.0846  0.4288  0.8994
     1 C(13)  Bbb     0.0005     0.070     0.025     0.023  0.3635  0.8272 -0.4285
              Bcc     0.0007     0.091     0.033     0.030  0.9277 -0.3632  0.0859
 
              Baa    -0.0084    -1.122    -0.400    -0.374 -0.2072  0.8334 -0.5124
     2 C(13)  Bbb    -0.0060    -0.811    -0.289    -0.270  0.9490  0.0439 -0.3122
              Bcc     0.0144     1.932     0.690     0.645  0.2377  0.5510  0.8000
 
              Baa    -0.0422    -5.661    -2.020    -1.888  0.0147  0.1491  0.9887
     3 C(13)  Bbb     0.0197     2.646     0.944     0.883  0.9838 -0.1786  0.0123
              Bcc     0.0225     3.015     1.076     1.006  0.1784  0.9726 -0.1493
 
              Baa    -0.0085    -1.140    -0.407    -0.380  0.5083  0.7014 -0.4996
     4 C(13)  Bbb    -0.0062    -0.833    -0.297    -0.278  0.8600 -0.3826  0.3377
              Bcc     0.0147     1.973     0.704     0.658 -0.0457  0.6014  0.7977
 
              Baa    -0.0242    -3.246    -1.158    -1.083 -0.5957 -0.3192  0.7370
     5 C(13)  Bbb    -0.0217    -2.908    -1.038    -0.970  0.8019 -0.2875  0.5237
              Bcc     0.0459     6.154     2.196     2.053  0.0447  0.9030  0.4273
 
              Baa    -0.0304    -4.085    -1.458    -1.363 -0.3426  0.6312  0.6958
     6 C(13)  Bbb     0.0133     1.784     0.637     0.595  0.5634  0.7308 -0.3854
              Bcc     0.0171     2.301     0.821     0.768  0.7518 -0.2600  0.6060
 
              Baa    -0.0436    -5.849    -2.087    -1.951  0.3986  0.9156 -0.0521
     7 C(13)  Bbb    -0.0405    -5.439    -1.941    -1.814  0.9047 -0.3832  0.1864
              Bcc     0.0841    11.288     4.028     3.765 -0.1507  0.1214  0.9811
 
              Baa    -0.0106    -1.423    -0.508    -0.475 -0.1393 -0.1916  0.9715
     8 C(13)  Bbb    -0.0019    -0.252    -0.090    -0.084  0.9339 -0.3516  0.0646
              Bcc     0.0125     1.675     0.598     0.559  0.3293  0.9163  0.2279
 
              Baa    -0.0192    -2.583    -0.922    -0.862  0.1488  0.9204  0.3615
     9 C(13)  Bbb    -0.0187    -2.515    -0.897    -0.839  0.9860 -0.1659  0.0166
              Bcc     0.0380     5.098     1.819     1.701 -0.0753 -0.3540  0.9322
 
              Baa    -0.0281    -3.767    -1.344    -1.256  0.3305  0.7155 -0.6155
    10 C(13)  Bbb     0.0118     1.583     0.565     0.528  0.3761  0.4983  0.7812
              Bcc     0.0163     2.183     0.779     0.728  0.8656 -0.4897 -0.1044
 
              Baa    -0.0044    -0.584    -0.208    -0.195  0.0448  0.2936  0.9549
    11 C(13)  Bbb    -0.0017    -0.229    -0.082    -0.076  0.9843 -0.1761  0.0080
              Bcc     0.0061     0.812     0.290     0.271  0.1705  0.9396 -0.2968
 
              Baa    -0.0274    -3.683    -1.314    -1.229 -0.0499  0.7823 -0.6209
    12 C(13)  Bbb     0.0115     1.544     0.551     0.515 -0.2046  0.6005  0.7730
              Bcc     0.0159     2.139     0.763     0.714  0.9776  0.1656  0.1301
 
              Baa    -0.0402    -5.389    -1.923    -1.798 -0.0074 -0.4819  0.8762
    13 C(13)  Bbb     0.0182     2.447     0.873     0.816  0.9896  0.1222  0.0756
              Bcc     0.0219     2.942     1.050     0.981 -0.1435  0.8677  0.4760
 
              Baa    -0.0626    -8.404    -2.999    -2.803  0.9775  0.1049 -0.1829
    14 C(13)  Bbb    -0.0600    -8.046    -2.871    -2.684  0.0942  0.5591  0.8237
              Bcc     0.1226    16.451     5.870     5.487 -0.1886  0.8225 -0.5366
 
              Baa    -0.0289    -3.875    -1.383    -1.293  0.1520  0.9857 -0.0733
    15 C(13)  Bbb     0.0122     1.642     0.586     0.548  0.9089 -0.1685 -0.3814
              Bcc     0.0166     2.233     0.797     0.745  0.3883  0.0087  0.9215
 
              Baa    -0.0169    -2.264    -0.808    -0.755  0.8341  0.1826  0.5206
    16 C(13)  Bbb    -0.0159    -2.140    -0.764    -0.714 -0.5189  0.5801  0.6279
              Bcc     0.0328     4.404     1.571     1.469  0.1874  0.7938 -0.5786
 
              Baa    -0.0239    -3.210    -1.145    -1.071  0.4357 -0.5053  0.7449
    17 C(13)  Bbb    -0.0214    -2.868    -1.023    -0.957  0.8613 -0.0061 -0.5080
              Bcc     0.0453     6.078     2.169     2.027  0.2612  0.8629  0.4326
 
              Baa    -0.0107    -1.434    -0.512    -0.478  0.0467 -0.2134  0.9759
    18 C(13)  Bbb    -0.0017    -0.227    -0.081    -0.076  0.9989  0.0149 -0.0445
              Bcc     0.0124     1.661     0.593     0.554 -0.0051  0.9769  0.2138
 
              Baa    -0.0441    -5.922    -2.113    -1.976 -0.0539  0.9968 -0.0590
    19 C(13)  Bbb    -0.0410    -5.500    -1.962    -1.834  0.9860  0.0438 -0.1608
              Bcc     0.0851    11.422     4.076     3.810  0.1577  0.0668  0.9852
 
              Baa    -0.0314    -4.214    -1.504    -1.406  0.5214  0.4714  0.7112
    20 C(13)  Bbb     0.0137     1.839     0.656     0.614 -0.2485  0.8813 -0.4019
              Bcc     0.0177     2.375     0.847     0.792  0.8163 -0.0328 -0.5767
 
              Baa    -0.0400    -5.372    -1.917    -1.792 -0.1833 -0.4502  0.8739
    21 C(13)  Bbb     0.0182     2.439     0.870     0.814  0.8841 -0.4642 -0.0537
              Bcc     0.0219     2.933     1.046     0.978  0.4298  0.7628  0.4831
 
              Baa    -0.0166    -2.231    -0.796    -0.744  0.7154 -0.4703 -0.5168
    22 C(13)  Bbb    -0.0157    -2.105    -0.751    -0.702  0.6897  0.3568  0.6301
              Bcc     0.0323     4.336     1.547     1.446  0.1120  0.8072 -0.5796
 
              Baa    -0.0283    -3.800    -1.356    -1.268  0.1983  0.9777 -0.0695
    23 C(13)  Bbb     0.0120     1.612     0.575     0.538  0.9012 -0.1540  0.4051
              Bcc     0.0163     2.188     0.781     0.730 -0.3853  0.1429  0.9116
 
              Baa    -0.0618    -8.293    -2.959    -2.766  0.8764 -0.4343  0.2082
    24 C(13)  Bbb    -0.0593    -7.956    -2.839    -2.654  0.0813  0.5596  0.8248
              Bcc     0.1211    16.249     5.798     5.420  0.4747  0.7059 -0.5257
 
              Baa    -0.0213    -2.858    -1.020    -0.953  0.9574  0.2343 -0.1686
    25 C(13)  Bbb    -0.0005    -0.064    -0.023    -0.021 -0.2288  0.9721  0.0515
              Bcc     0.0218     2.922     1.043     0.975  0.1759 -0.0108  0.9843
 
              Baa    -0.0134    -1.805    -0.644    -0.602 -0.0644 -0.2590  0.9637
    26 C(13)  Bbb     0.0046     0.623     0.222     0.208  0.9810 -0.1936  0.0135
              Bcc     0.0088     1.181     0.422     0.394  0.1831  0.9463  0.2665
 
              Baa    -0.0208    -2.797    -0.998    -0.933  0.8136 -0.5497  0.1893
    27 C(13)  Bbb    -0.0006    -0.079    -0.028    -0.026  0.5564  0.8307  0.0208
              Bcc     0.0214     2.875     1.026     0.959 -0.1687  0.0884  0.9817
 
              Baa    -0.0459    -6.163    -2.199    -2.056 -0.1882 -0.3673  0.9109
    28 C(13)  Bbb    -0.0411    -5.513    -1.967    -1.839  0.9188 -0.3936  0.0311
              Bcc     0.0870    11.676     4.166     3.895  0.3471  0.8428  0.4115
 
              Baa    -0.0314    -4.210    -1.502    -1.404  0.5489  0.3838  0.7426
    29 C(13)  Bbb     0.0136     1.827     0.652     0.610 -0.4195 -0.6419  0.6419
              Bcc     0.0178     2.383     0.850     0.795  0.7229 -0.6639 -0.1913
 
              Baa    -0.0256    -3.437    -1.226    -1.146  0.5732  0.8151 -0.0846
    30 C(13)  Bbb    -0.0200    -2.687    -0.959    -0.896  0.8052 -0.5794 -0.1262
              Bcc     0.0456     6.124     2.185     2.043  0.1518 -0.0042  0.9884
 
              Baa    -0.0282    -3.779    -1.348    -1.260  0.2326  0.6527  0.7211
    31 C(13)  Bbb     0.0135     1.815     0.647     0.605 -0.5548  0.6980 -0.4528
              Bcc     0.0146     1.964     0.701     0.655  0.7988  0.2947 -0.5244
 
              Baa    -0.0449    -6.026    -2.150    -2.010  0.0230 -0.4148  0.9096
    32 C(13)  Bbb    -0.0401    -5.376    -1.918    -1.793  0.9989  0.0476 -0.0035
              Bcc     0.0850    11.402     4.068     3.803 -0.0419  0.9086  0.4155
 
              Baa    -0.0280    -3.752    -1.339    -1.252 -0.0078  0.6940  0.7199
    33 C(13)  Bbb     0.0135     1.808     0.645     0.603  0.7278  0.4976 -0.4718
              Bcc     0.0145     1.944     0.694     0.648  0.6857 -0.5203  0.5090
 
              Baa    -0.0255    -3.415    -1.219    -1.139 -0.2442  0.9651 -0.0946
    34 C(13)  Bbb    -0.0200    -2.687    -0.959    -0.896  0.9556  0.2561  0.1459
              Bcc     0.0455     6.102     2.177     2.035 -0.1650  0.0547  0.9848
 
              Baa    -0.0315    -4.222    -1.507    -1.408 -0.3936  0.5587  0.7300
    35 C(13)  Bbb     0.0138     1.851     0.660     0.617 -0.1256  0.7539 -0.6448
              Bcc     0.0177     2.371     0.846     0.791  0.9106  0.3455  0.2266
 
              Baa    -0.0232    -3.118    -1.112    -1.040  0.1677  0.9119  0.3746
    36 C(13)  Bbb    -0.0158    -2.120    -0.756    -0.707  0.9828 -0.1844  0.0088
              Bcc     0.0390     5.237     1.869     1.747 -0.0771 -0.3667  0.9272
 
              Baa    -0.1364   -18.300    -6.530    -6.104  0.0908  0.7935 -0.6018
    37 C(13)  Bbb     0.0520     6.979     2.490     2.328  0.3752  0.5325  0.7587
              Bcc     0.0844    11.322     4.040     3.776  0.9225 -0.2947 -0.2494
 
              Baa    -0.1978   -26.548    -9.473    -8.856  0.0340  0.3424  0.9389
    38 C(13)  Bbb    -0.1933   -25.941    -9.257    -8.653  0.9850 -0.1705  0.0265
              Bcc     0.3912    52.490    18.730    17.509  0.1692  0.9239 -0.3431
 
              Baa    -0.1362   -18.273    -6.520    -6.095  0.2058  0.7721 -0.6012
    39 C(13)  Bbb     0.0520     6.975     2.489     2.327 -0.1910  0.6342  0.7492
              Bcc     0.0842    11.298     4.032     3.769  0.9598 -0.0393  0.2780
 
              Baa    -0.0649    -8.712    -3.109    -2.906 -0.1640 -0.4459  0.8799
    40 C(13)  Bbb     0.0258     3.460     1.235     1.154  0.9690  0.0942  0.2283
              Bcc     0.0391     5.252     1.874     1.752 -0.1847  0.8901  0.4167
 
              Baa    -0.0608    -8.158    -2.911    -2.721  0.2902  0.9505 -0.1111
    41 C(13)  Bbb     0.0250     3.352     1.196     1.118  0.8885 -0.3107 -0.3377
              Bcc     0.0358     4.806     1.715     1.603  0.3555  0.0007  0.9347
 
              Baa    -0.1665   -22.349    -7.975    -7.455  0.9602 -0.0567  0.2736
    42 C(13)  Bbb    -0.1568   -21.040    -7.508    -7.018 -0.1910  0.5814  0.7908
              Bcc     0.3233    43.389    15.482    14.473  0.2039  0.8116 -0.5475
 
              Baa    -0.0656    -8.805    -3.142    -2.937 -0.0231 -0.4701  0.8823
    43 C(13)  Bbb     0.0261     3.504     1.250     1.169  0.8768 -0.4335 -0.2080
              Bcc     0.0395     5.301     1.892     1.768  0.4803  0.7688  0.4222
 
              Baa    -0.1669   -22.398    -7.992    -7.471  0.9220 -0.2891 -0.2578
    44 C(13)  Bbb    -0.1573   -21.113    -7.534    -7.043  0.3721  0.4765  0.7965
              Bcc     0.3242    43.511    15.526    14.514  0.1074  0.8303 -0.5469
 
              Baa    -0.0594    -7.966    -2.842    -2.657  0.0565  0.9927 -0.1070
    45 C(13)  Bbb     0.0245     3.286     1.173     1.096  0.9280 -0.0127  0.3725
              Bcc     0.0349     4.679     1.670     1.561 -0.3684  0.1203  0.9219
 
              Baa    -0.0557    -7.477    -2.668    -2.494  0.0369  0.5684  0.8219
    46 C(13)  Bbb    -0.0529    -7.099    -2.533    -2.368  0.9734  0.1656 -0.1582
              Bcc     0.1086    14.576     5.201     4.862 -0.2260  0.8059 -0.5472
 
              Baa    -0.0780   -10.467    -3.735    -3.491  0.9112  0.2762 -0.3057
    47 C(13)  Bbb     0.0349     4.681     1.670     1.561  0.1043  0.5632  0.8197
              Bcc     0.0431     5.787     2.065     1.930 -0.3986  0.7788 -0.4844
 
              Baa    -0.0353    -4.734    -1.689    -1.579 -0.3281 -0.4638  0.8229
    48 C(13)  Bbb    -0.0340    -4.562    -1.628    -1.522 -0.2407  0.8834  0.4020
              Bcc     0.0693     9.296     3.317     3.101  0.9135  0.0662  0.4015
 
              Baa    -0.0565    -7.587    -2.707    -2.531  0.1512  0.5403  0.8278
    49 C(13)  Bbb    -0.0539    -7.235    -2.582    -2.413  0.8516 -0.4964  0.1684
              Bcc     0.1105    14.823     5.289     4.944  0.5019  0.6795 -0.5352
 
              Baa    -0.0302    -4.057    -1.448    -1.353  0.3372  0.8727 -0.3532
    50 C(13)  Bbb    -0.0291    -3.901    -1.392    -1.301  0.4766  0.1654  0.8634
              Bcc     0.0593     7.958     2.840     2.655  0.8119 -0.4595 -0.3601
 
              Baa    -0.0556    -7.462    -2.663    -2.489 -0.6542  0.6618 -0.3662
    51 C(13)  Bbb     0.0230     3.091     1.103     1.031  0.0621  0.5295  0.8460
              Bcc     0.0326     4.371     1.560     1.458  0.7538  0.5307 -0.3875
 
              Baa    -0.0307    -4.122    -1.471    -1.375 -0.0256  0.9481 -0.3171
    52 C(13)  Bbb    -0.0296    -3.977    -1.419    -1.326 -0.4105  0.2792  0.8681
              Bcc     0.0604     8.099     2.890     2.701  0.9115  0.1524  0.3820
 
              Baa    -0.0539    -7.239    -2.583    -2.415  0.8489  0.3963 -0.3497
    53 C(13)  Bbb     0.0222     2.982     1.064     0.995  0.1004  0.5287  0.8429
              Bcc     0.0317     4.257     1.519     1.420 -0.5189  0.7506 -0.4090
 
              Baa    -0.0348    -4.666    -1.665    -1.556  0.1418 -0.5316  0.8350
    54 C(13)  Bbb    -0.0335    -4.497    -1.605    -1.500  0.5192  0.7581  0.3945
              Bcc     0.0683     9.163     3.269     3.056  0.8428 -0.3776 -0.3835
 
              Baa    -0.0770   -10.330    -3.686    -3.446  0.7544 -0.5715  0.3229
    55 C(13)  Bbb     0.0345     4.624     1.650     1.542  0.0701  0.5592  0.8260
              Bcc     0.0425     5.706     2.036     1.903  0.6527  0.6005 -0.4619
 
              Baa    -0.0247    -5.344    -1.907    -1.783 -0.0452 -0.2244  0.9734
    56 P(31)  Bbb     0.0045     0.969     0.346     0.323  0.9744 -0.2248 -0.0065
              Bcc     0.0202     4.375     1.561     1.459  0.2203  0.9482  0.2289
 
              Baa    -0.0029    -0.117    -0.042    -0.039  0.0812  0.0103  0.9966
    57 S(33)  Bbb    -0.0002    -0.009    -0.003    -0.003  0.8486 -0.5251 -0.0637
              Bcc     0.0031     0.126     0.045     0.042  0.5227  0.8510 -0.0514
 
              Baa    -0.0028     0.199     0.071     0.066  0.1337  0.6047  0.7852
    58 O(17)  Bbb     0.0003    -0.018    -0.007    -0.006  0.9621 -0.2691  0.0434
              Bcc     0.0025    -0.181    -0.065    -0.060  0.2376  0.7496 -0.6177
 
              Baa    -0.0027     0.193     0.069     0.064 -0.0867  0.2206  0.9715
    59 O(17)  Bbb    -0.0013     0.094     0.034     0.031  0.7303 -0.6492  0.2126
              Bcc     0.0040    -0.287    -0.102    -0.096  0.6775  0.7280 -0.1048
 

 ---------------------------------------------------------------------------------

 Calling FoFJK, ICntrl=      2127 FMM=F ISym2X=0 I1Cent= 0 IOpClX= 1 NMat=1 NMatS=1 NMatT=0.
 ***** Axes restored to original set *****
 -------------------------------------------------------------------
 Center     Atomic                   Forces (Hartrees/Bohr)
 Number     Number              X              Y              Z
 -------------------------------------------------------------------
      1        6          -0.000010721    0.000003458    0.000007245
      2        6          -0.000093174    0.000034433    0.000009269
      3        6           0.000006417    0.000053940    0.000031481
      4        6           0.000047228   -0.000000918    0.000007462
      5        6          -0.000013828   -0.000012525    0.000008941
      6        6           0.000001018    0.000009208   -0.000047367
      7        6           0.000026603    0.000010832    0.000015414
      8        6           0.000086055   -0.000044939   -0.000011470
      9        6          -0.000027435    0.000024022    0.000005888
     10        6          -0.000065055    0.000011490   -0.000009385
     11        6           0.000008759    0.000001031    0.000005011
     12        6           0.000023558    0.000008922    0.000015201
     13        6           0.000019312    0.000050596    0.000027671
     14        6          -0.000030507    0.000025780    0.000032320
     15        6           0.000009953   -0.000029890    0.000019064
     16        6           0.000071210   -0.000003283    0.000028999
     17        6          -0.000004709   -0.000001675    0.000000221
     18        6          -0.000036309   -0.000003103    0.000007030
     19        6          -0.000011293   -0.000018999   -0.000008212
     20        6           0.000005553   -0.000016494    0.000003113
     21        6          -0.000015633   -0.000028247    0.000018107
     22        6          -0.000020494    0.000001443   -0.000004115
     23        6           0.000008613   -0.000004558    0.000008678
     24        6          -0.000009670   -0.000000587   -0.000004513
     25        6          -0.000118485   -0.000042689    0.000001368
     26        6           0.000012345   -0.000035165   -0.000004592
     27        6          -0.000110386    0.000091934   -0.000016134
     28        6          -0.000069978    0.000053215   -0.000033736
     29        6           0.000019521    0.000010480   -0.000020028
     30        6          -0.000024414   -0.000025220   -0.000064427
     31        6           0.000122617   -0.000043205   -0.000004683
     32        6           0.000013983   -0.000017190    0.000049449
     33        6           0.000040512    0.000019624    0.000002813
     34        6           0.000020131    0.000048437    0.000019703
     35        6           0.000013352    0.000020456   -0.000000034
     36        6          -0.000013301   -0.000087980    0.000002432
     37        6          -0.000066910   -0.000095744   -0.000023494
     38        6           0.000103927    0.000005356   -0.000202912
     39        6          -0.000061678   -0.000013652    0.000059491
     40        6           0.000011240    0.000014671    0.000041083
     41        6           0.000128323    0.000008876    0.000120878
     42        6           0.000156290   -0.000065848   -0.000090450
     43        6          -0.000004835   -0.000006751   -0.000007585
     44        6           0.000022611    0.000018222   -0.000018242
     45        6          -0.000018470    0.000015945   -0.000033156
     46        6           0.000020546    0.000010738   -0.000014981
     47        6           0.000019418    0.000062246   -0.000001890
     48        6          -0.000005444    0.000032221   -0.000000889
     49        6          -0.000087112   -0.000127657   -0.000035912
     50        6           0.000014085    0.000010427    0.000008356
     51        6           0.000067139   -0.000007669    0.000021823
     52        6          -0.000006641    0.000001399    0.000002963
     53        6          -0.000005414   -0.000004986   -0.000001320
     54        6          -0.000004509    0.000015181   -0.000006558
     55        6          -0.000012477   -0.000010697    0.000004506
     56       15           0.000040225    0.000058546    0.000046439
     57       16          -0.000673239    0.001891821    0.000942797
     58        8           0.000268106   -0.001295466   -0.000598771
     59        8           0.000213470   -0.000579810   -0.000310359
 -------------------------------------------------------------------
 Cartesian Forces:  Max     0.001891821 RMS     0.000210469

 GradGradGradGradGradGradGradGradGradGradGradGradGradGradGradGradGradGrad
 Berny optimization.
 FormGI is forming the generalized inverse of G from B-inverse, IUseBI=4.
 GSVD:  received Info=                   1 from GESDD.
 Internal  Forces:  Max     0.001047415 RMS     0.000065640
 Search for a local minimum.
 Step number   1 out of a maximum of  354
 All quantities printed in internal units (Hartrees-Bohrs-Radians)
 Mixed Optimization -- En-DIIS/RFO-DIIS
 Second derivative matrix not updated -- first step.
 ITU=  0
     Eigenvalues ---    0.01615   0.01664   0.01721   0.01739   0.01837
     Eigenvalues ---    0.01898   0.01951   0.01980   0.02075   0.02081
     Eigenvalues ---    0.02164   0.02230   0.02432   0.02579   0.02630
     Eigenvalues ---    0.02765   0.02808   0.02868   0.02954   0.03045
     Eigenvalues ---    0.03079   0.03138   0.03239   0.03268   0.03323
     Eigenvalues ---    0.03384   0.03548   0.03551   0.03601   0.03702
     Eigenvalues ---    0.03768   0.03860   0.03983   0.04176   0.04206
     Eigenvalues ---    0.04234   0.04278   0.04354   0.04405   0.04466
     Eigenvalues ---    0.04836   0.04940   0.05044   0.05171   0.05440
     Eigenvalues ---    0.06181   0.06188   0.06391   0.06631   0.06735
     Eigenvalues ---    0.06865   0.07066   0.07192   0.07220   0.07369
     Eigenvalues ---    0.07525   0.07570   0.07709   0.07844   0.08045
     Eigenvalues ---    0.08448   0.09029   0.09253   0.09388   0.09635
     Eigenvalues ---    0.09934   0.10092   0.10388   0.10835   0.11063
     Eigenvalues ---    0.11342   0.11682   0.11879   0.12106   0.12474
     Eigenvalues ---    0.13015   0.13249   0.13922   0.14015   0.14265
     Eigenvalues ---    0.14885   0.15281   0.15510   0.15601   0.16077
     Eigenvalues ---    0.16327   0.16470   0.17752   0.17915   0.18391
     Eigenvalues ---    0.18487   0.19854   0.20196   0.20429   0.20774
     Eigenvalues ---    0.21167   0.21793   0.22900   0.22973   0.23142
     Eigenvalues ---    0.23719   0.23755   0.24054   0.24913   0.25200
     Eigenvalues ---    0.25612   0.26517   0.26772   0.27047   0.27174
     Eigenvalues ---    0.27288   0.27636   0.27760   0.27961   0.28133
     Eigenvalues ---    0.28305   0.28698   0.28988   0.29071   0.29454
     Eigenvalues ---    0.29965   0.30331   0.30507   0.30626   0.30907
     Eigenvalues ---    0.31457   0.31609   0.31963   0.32043   0.32288
     Eigenvalues ---    0.32473   0.32867   0.32880   0.32974   0.33089
     Eigenvalues ---    0.33211   0.33365   0.34002   0.34208   0.34415
     Eigenvalues ---    0.34492   0.34986   0.39189   0.39816   0.39969
     Eigenvalues ---    0.40568   0.40635   0.40743   0.41118   0.41893
     Eigenvalues ---    0.42219   0.42748   0.43074   0.43680   0.44161
     Eigenvalues ---    0.44411   0.44665   0.45068   0.46367   0.46929
     Eigenvalues ---    0.47426   0.47492   0.48394   0.48994   0.50139
     Eigenvalues ---    0.50922   0.52830   0.55303   0.55950   0.77738
     Eigenvalues ---    0.83517
 RFO step:  Lambda=-1.60357224D-05 EMin= 1.61480835D-02
 Linear search not attempted -- first point.
 Iteration  1 RMS(Cart)=  0.00054719 RMS(Int)=  0.00000148
 Iteration  2 RMS(Cart)=  0.00000097 RMS(Int)=  0.00000073
 Variable       Old X    -DE/DX   Delta X   Delta X   Delta X     New X
                                 (Linear)    (Quad)   (Total)
    R1        2.81365  -0.00001   0.00000   0.00008   0.00008   2.81373
    R2        2.81374   0.00000   0.00000   0.00003   0.00003   2.81378
    R3        2.59036   0.00001   0.00000   0.00001   0.00001   2.59037
    R4        2.82257  -0.00001   0.00000   0.00001   0.00001   2.82259
    R5        2.53260   0.00009   0.00000   0.00027   0.00027   2.53286
    R6        2.82178   0.00000   0.00000  -0.00005  -0.00005   2.82173
    R7        2.58211  -0.00006   0.00000  -0.00019  -0.00019   2.58191
    R8        2.53293   0.00003   0.00000   0.00011   0.00011   2.53304
    R9        2.77096   0.00002   0.00000   0.00013   0.00013   2.77109
   R10        2.83495   0.00001   0.00000   0.00007   0.00007   2.83502
   R11        2.61431   0.00003   0.00000   0.00005   0.00005   2.61435
   R12        2.80037  -0.00002   0.00000  -0.00007  -0.00007   2.80030
   R13        2.62670   0.00001   0.00000   0.00011   0.00011   2.62681
   R14        2.81639  -0.00001   0.00000   0.00011   0.00011   2.81650
   R15        2.60512  -0.00002   0.00000  -0.00006  -0.00006   2.60506
   R16        2.81815   0.00002   0.00000   0.00013   0.00013   2.81828
   R17        2.81970   0.00000   0.00000  -0.00010  -0.00010   2.81959
   R18        2.62483  -0.00001   0.00000  -0.00007  -0.00007   2.62475
   R19        2.80974   0.00001   0.00000   0.00006   0.00006   2.80980
   R20        2.54276   0.00010   0.00000   0.00026   0.00026   2.54303
   R21        2.81005   0.00000   0.00000   0.00010   0.00010   2.81014
   R22        2.54294   0.00003   0.00000   0.00008   0.00008   2.54302
   R23        2.78656   0.00000   0.00000  -0.00005  -0.00005   2.78650
   R24        2.82551   0.00001   0.00000   0.00007   0.00007   2.82558
   R25        2.59487  -0.00004   0.00000  -0.00017  -0.00017   2.59470
   R26        2.78726   0.00001   0.00000   0.00006   0.00006   2.78732
   R27        2.62834   0.00004   0.00000   0.00014   0.00014   2.62849
   R28        2.82482   0.00002   0.00000   0.00013   0.00013   2.82495
   R29        2.83458   0.00000   0.00000   0.00001   0.00001   2.83459
   R30        2.77162   0.00000   0.00000   0.00000   0.00000   2.77161
   R31        2.61425   0.00000   0.00000  -0.00001  -0.00001   2.61424
   R32        2.81637  -0.00001   0.00000   0.00006   0.00006   2.81642
   R33        2.80078   0.00000   0.00000  -0.00001  -0.00001   2.80077
   R34        2.60514   0.00000   0.00000   0.00003   0.00003   2.60518
   R35        2.62591   0.00001   0.00000   0.00003   0.00003   2.62594
   R36        2.82599   0.00000   0.00000   0.00012   0.00012   2.82611
   R37        2.78510   0.00000   0.00000   0.00003   0.00003   2.78513
   R38        2.59465   0.00002   0.00000   0.00013   0.00013   2.59477
   R39        2.82574   0.00000   0.00000  -0.00002  -0.00002   2.82572
   R40        2.78733   0.00001   0.00000   0.00003   0.00003   2.78736
   R41        2.62884   0.00001   0.00000   0.00001   0.00001   2.62886
   R42        2.78238  -0.00002   0.00000  -0.00011  -0.00011   2.78227
   R43        2.53333   0.00006   0.00000   0.00010   0.00010   2.53343
   R44        3.55139   0.00001   0.00000  -0.00005  -0.00005   3.55134
   R45        2.77932   0.00002   0.00000   0.00019   0.00019   2.77950
   R46        2.53323  -0.00004   0.00000  -0.00015  -0.00015   2.53308
   R47        3.54720   0.00002   0.00000  -0.00007  -0.00007   3.54713
   R48        2.80583  -0.00001   0.00000  -0.00003  -0.00003   2.80580
   R49        2.80962  -0.00003   0.00000  -0.00014  -0.00014   2.80948
   R50        2.62639  -0.00005   0.00000  -0.00017  -0.00018   2.62621
   R51        2.77199   0.00001   0.00000   0.00002   0.00002   2.77201
   R52        2.62101  -0.00002   0.00000  -0.00003  -0.00003   2.62098
   R53        2.85264  -0.00002   0.00000  -0.00020  -0.00020   2.85244
   R54        2.80875  -0.00002   0.00000  -0.00006  -0.00006   2.80869
   R55        2.80509  -0.00001   0.00000  -0.00001  -0.00001   2.80508
   R56        2.62615   0.00001   0.00000   0.00012   0.00012   2.62628
   R57        2.85054   0.00000   0.00000  -0.00004  -0.00004   2.85050
   R58        2.77143  -0.00001   0.00000   0.00003   0.00003   2.77146
   R59        2.62100   0.00001   0.00000   0.00002   0.00002   2.62102
   R60        2.83909  -0.00002   0.00000  -0.00005  -0.00005   2.83904
   R61        2.83909  -0.00002   0.00000   0.00009   0.00009   2.83918
   R62        2.73013   0.00001   0.00000  -0.00013  -0.00013   2.73000
   R63        2.57858  -0.00002   0.00000  -0.00001  -0.00001   2.57857
   R64        2.72949   0.00003   0.00000  -0.00010  -0.00010   2.72939
   R65        3.45997   0.00000   0.00000   0.00033   0.00033   3.46030
   R66        6.09478   0.00013   0.00000   0.00085   0.00085   6.09563
   R67        2.57902   0.00000   0.00000  -0.00003  -0.00003   2.57899
   R68        2.82201  -0.00003   0.00000  -0.00026  -0.00026   2.82175
   R69        2.78804  -0.00007   0.00000  -0.00018  -0.00018   2.78785
   R70        2.81448  -0.00003   0.00000   0.00000   0.00000   2.81448
   R71        2.78954   0.00004   0.00000   0.00014   0.00014   2.78968
   R72        5.95031  -0.00047   0.00000  -0.00663  -0.00663   5.94368
   R73        6.08580   0.00045   0.00000   0.00110   0.00110   6.08690
   R74        2.81950   0.00001   0.00000  -0.00001  -0.00001   2.81949
   R75        2.78811  -0.00001   0.00000   0.00002   0.00002   2.78813
   R76        2.81896   0.00000   0.00000   0.00008   0.00008   2.81903
   R77        2.79300  -0.00001   0.00000   0.00000   0.00000   2.79300
   R78        2.62020   0.00002   0.00000   0.00003   0.00003   2.62023
   R79        2.78493   0.00000   0.00000   0.00000   0.00000   2.78493
   R80        2.61987  -0.00002   0.00000  -0.00006  -0.00006   2.61981
   R81        2.78735  -0.00001   0.00000   0.00007   0.00007   2.78742
   R82        2.79124   0.00000   0.00000   0.00005   0.00005   2.79129
   R83        2.78191   0.00001   0.00000   0.00006   0.00006   2.78197
   R84        2.78205   0.00000   0.00000  -0.00001  -0.00001   2.78204
   R85        2.78822   0.00001   0.00000   0.00001   0.00001   2.78823
   R86        2.79050   0.00001   0.00000   0.00004   0.00004   2.79054
   R87        2.78379   0.00000   0.00000   0.00001   0.00001   2.78380
   R88        6.16226   0.00000   0.00000  -0.00267  -0.00267   6.15959
   R89        2.76385   0.00105   0.00000   0.00145   0.00145   2.76530
   R90        2.77000   0.00024   0.00000   0.00009   0.00009   2.77009
    A1        1.59029  -0.00001   0.00000   0.00006   0.00006   1.59035
    A2        2.17911   0.00000   0.00000   0.00000   0.00000   2.17911
    A3        2.17902   0.00001   0.00000  -0.00002  -0.00002   2.17900
    A4        1.51129   0.00001   0.00000  -0.00008  -0.00008   1.51121
    A5        2.36669   0.00000   0.00000   0.00008   0.00008   2.36676
    A6        2.37795   0.00000   0.00000   0.00002   0.00002   2.37797
    A7        1.58417  -0.00001   0.00000   0.00011   0.00011   1.58428
    A8        2.19169   0.00000   0.00000  -0.00004  -0.00004   2.19165
    A9        2.19059   0.00001   0.00000  -0.00005  -0.00005   2.19054
   A10        1.51152   0.00000   0.00000  -0.00004  -0.00004   1.51149
   A11        2.36684   0.00000   0.00000   0.00007   0.00007   2.36691
   A12        2.37770   0.00000   0.00000  -0.00002  -0.00002   2.37768
   A13        1.59841  -0.00001   0.00000   0.00003   0.00003   1.59844
   A14        2.06131   0.00000   0.00000   0.00001   0.00001   2.06131
   A15        2.23462   0.00000   0.00000  -0.00001  -0.00001   2.23461
   A16        1.54646   0.00000   0.00000  -0.00004  -0.00004   1.54642
   A17        2.16182  -0.00001   0.00000   0.00002   0.00002   2.16184
   A18        2.16334  -0.00001   0.00000  -0.00004  -0.00004   2.16330
   A19        1.59456   0.00001   0.00000   0.00008   0.00008   1.59464
   A20        2.05566   0.00001   0.00000  -0.00007  -0.00007   2.05559
   A21        2.22196  -0.00001   0.00000  -0.00003  -0.00003   2.22193
   A22        2.33587   0.00001   0.00000   0.00004   0.00004   2.33591
   A23        2.33595  -0.00002   0.00000  -0.00001  -0.00001   2.33594
   A24        1.51902   0.00000   0.00000  -0.00007  -0.00007   1.51895
   A25        1.57380   0.00000   0.00000   0.00012   0.00012   1.57392
   A26        2.22802  -0.00001   0.00000  -0.00007  -0.00007   2.22795
   A27        2.22699   0.00000   0.00000  -0.00009  -0.00009   2.22690
   A28        1.52028  -0.00001   0.00000  -0.00011  -0.00011   1.52017
   A29        2.39521   0.00000   0.00000   0.00004   0.00004   2.39525
   A30        2.35445   0.00001   0.00000   0.00007   0.00007   2.35452
   A31        2.21368   0.00000   0.00000  -0.00004  -0.00004   2.21364
   A32        2.21363  -0.00001   0.00000  -0.00004  -0.00004   2.21359
   A33        1.58025   0.00001   0.00000   0.00007   0.00007   1.58033
   A34        1.51965   0.00000   0.00000  -0.00005  -0.00005   1.51960
   A35        2.39756   0.00000   0.00000  -0.00009  -0.00009   2.39747
   A36        2.35314   0.00000   0.00000   0.00012   0.00012   2.35326
   A37        1.59606   0.00000   0.00000   0.00011   0.00011   1.59617
   A38        2.07572   0.00000   0.00000  -0.00013  -0.00013   2.07559
   A39        2.21841  -0.00001   0.00000  -0.00007  -0.00007   2.21834
   A40        1.55027   0.00000   0.00000  -0.00004  -0.00004   1.55023
   A41        2.14575   0.00000   0.00000   0.00007   0.00007   2.14582
   A42        2.15505  -0.00001   0.00000   0.00009   0.00009   2.15515
   A43        2.06693   0.00000   0.00000  -0.00005  -0.00005   2.06688
   A44        2.22421  -0.00001   0.00000  -0.00004  -0.00004   2.22417
   A45        1.59605   0.00000   0.00000   0.00005   0.00005   1.59610
   A46        2.33361   0.00000   0.00000   0.00006   0.00006   2.33366
   A47        2.33564   0.00000   0.00000   0.00006   0.00006   2.33570
   A48        1.52390   0.00000   0.00000  -0.00010  -0.00010   1.52381
   A49        1.59831   0.00000   0.00000   0.00003   0.00003   1.59834
   A50        2.23484   0.00000   0.00000  -0.00002  -0.00002   2.23482
   A51        2.06201   0.00000   0.00000  -0.00001  -0.00001   2.06200
   A52        2.33486   0.00000   0.00000   0.00003   0.00003   2.33489
   A53        2.33713  -0.00001   0.00000   0.00003   0.00003   2.33716
   A54        1.51925   0.00000   0.00000  -0.00003  -0.00003   1.51922
   A55        1.59442   0.00000   0.00000   0.00002   0.00002   1.59444
   A56        2.22420  -0.00001   0.00000   0.00000   0.00000   2.22420
   A57        2.05736   0.00001   0.00000  -0.00003  -0.00003   2.05734
   A58        1.54618   0.00000   0.00000   0.00000   0.00000   1.54618
   A59        2.16192   0.00000   0.00000   0.00003   0.00003   2.16194
   A60        2.16202   0.00000   0.00000  -0.00001  -0.00001   2.16201
   A61        1.59638   0.00001   0.00000  -0.00003  -0.00003   1.59636
   A62        2.21694  -0.00001   0.00000   0.00005   0.00005   2.21699
   A63        2.07459   0.00000   0.00000  -0.00003  -0.00003   2.07456
   A64        2.33366  -0.00001   0.00000   0.00003   0.00003   2.33370
   A65        2.33533   0.00001   0.00000   0.00000   0.00000   2.33533
   A66        1.52366   0.00000   0.00000  -0.00001  -0.00001   1.52366
   A67        2.22434   0.00000   0.00000  -0.00002  -0.00002   2.22432
   A68        2.06551  -0.00001   0.00000   0.00000   0.00000   2.06550
   A69        1.59566   0.00000   0.00000   0.00003   0.00003   1.59569
   A70        1.55099  -0.00001   0.00000   0.00001   0.00001   1.55100
   A71        2.14693   0.00000   0.00000   0.00000   0.00000   2.14693
   A72        2.15634   0.00000   0.00000   0.00002   0.00002   2.15636
   A73        2.38172   0.00002   0.00000   0.00020   0.00020   2.38193
   A74        1.63022   0.00001   0.00000   0.00003   0.00003   1.63025
   A75        2.25801  -0.00003   0.00000  -0.00022  -0.00022   2.25779
   A76        2.20127   0.00000   0.00000  -0.00017  -0.00017   2.20110
   A77        2.19674  -0.00001   0.00000   0.00019   0.00019   2.19693
   A78        1.72883   0.00000   0.00000  -0.00002  -0.00002   1.72880
   A79        2.38530   0.00000   0.00000  -0.00001  -0.00001   2.38528
   A80        1.63273   0.00000   0.00000  -0.00005  -0.00005   1.63268
   A81        2.25322   0.00001   0.00000   0.00006   0.00006   2.25327
   A82        1.59744   0.00000   0.00000   0.00003   0.00003   1.59747
   A83        2.04778   0.00000   0.00000  -0.00006  -0.00006   2.04773
   A84        2.21806   0.00000   0.00000  -0.00004  -0.00004   2.21802
   A85        1.54766  -0.00001   0.00000  -0.00008  -0.00008   1.54757
   A86        2.17115   0.00001   0.00000   0.00005   0.00005   2.17120
   A87        2.15642   0.00000   0.00000   0.00000   0.00000   2.15641
   A88        2.06436   0.00001   0.00000   0.00016   0.00016   2.06451
   A89        2.23109   0.00001   0.00000  -0.00006  -0.00006   2.23102
   A90        1.59389  -0.00001   0.00000   0.00003   0.00003   1.59392
   A91        2.31440  -0.00002   0.00000  -0.00013  -0.00013   2.31427
   A92        2.38753   0.00000   0.00000   0.00012   0.00012   2.38766
   A93        1.51869   0.00001   0.00000   0.00003   0.00003   1.51872
   A94        1.59779   0.00001   0.00000  -0.00003  -0.00003   1.59776
   A95        2.22337   0.00000   0.00000   0.00006   0.00006   2.22343
   A96        2.05282   0.00000   0.00000   0.00000   0.00000   2.05282
   A97        2.31120   0.00001   0.00000  -0.00002  -0.00002   2.31118
   A98        2.38984   0.00001   0.00000  -0.00010  -0.00010   2.38974
   A99        1.51806   0.00000   0.00000   0.00006   0.00006   1.51812
   A100       2.22986   0.00000   0.00000  -0.00001  -0.00001   2.22985
   A101       2.06579   0.00000   0.00000   0.00001   0.00001   2.06581
   A102       1.59463   0.00000   0.00000  -0.00005  -0.00005   1.59458
   A103       1.54644   0.00000   0.00000   0.00002   0.00002   1.54645
   A104       2.16822   0.00001   0.00000  -0.00002  -0.00002   2.16820
   A105       2.15499   0.00000   0.00000  -0.00001  -0.00001   2.15498
   A106       2.21996   0.00000   0.00000  -0.00013  -0.00013   2.21983
   A107       2.21777   0.00001   0.00000   0.00004   0.00004   2.21781
   A108       1.55005  -0.00001   0.00000   0.00003   0.00003   1.55009
   A109       1.53281   0.00003   0.00000  -0.00007  -0.00007   1.53274
   A110       2.36328   0.00000   0.00000   0.00025   0.00025   2.36353
   A111       2.36864  -0.00003   0.00000  -0.00017  -0.00017   2.36846
   A112       1.63007  -0.00004   0.00000   0.00014   0.00014   1.63020
   A113       2.28469   0.00003   0.00000  -0.00004  -0.00004   2.28465
   A114       1.49145   0.00011   0.00000   0.00086   0.00086   1.49231
   A115       2.27997   0.00001   0.00000  -0.00005  -0.00005   2.27992
   A116       2.42183  -0.00003   0.00000   0.00051   0.00051   2.42234
   A117       1.53303   0.00002   0.00000  -0.00013  -0.00013   1.53290
   A118       2.36667  -0.00001   0.00000   0.00011   0.00011   2.36678
   A119       2.36619  -0.00001   0.00000   0.00000   0.00000   2.36619
   A120       2.24323   0.00002   0.00000  -0.00006  -0.00006   2.24316
   A121       2.06965   0.00000   0.00000   0.00012   0.00012   2.06977
   A122       1.59197   0.00000   0.00000  -0.00009  -0.00009   1.59188
   A123       2.27200   0.00004   0.00000   0.00025   0.00025   2.27225
   A124       2.06575   0.00001   0.00000   0.00006   0.00006   2.06581
   A125       1.86398   0.00005   0.00000   0.00048   0.00048   1.86446
   A126       1.69044  -0.00002   0.00000  -0.00081  -0.00081   1.68963
   A127       1.59419  -0.00004   0.00000  -0.00030  -0.00030   1.59388
   A128       1.88415  -0.00003   0.00000  -0.00091  -0.00092   1.88324
   A129       1.43780   0.00004   0.00000   0.00079   0.00079   1.43859
   A130       1.69512  -0.00007   0.00000   0.00037   0.00037   1.69549
   A131       2.39505   0.00000   0.00000   0.00051   0.00051   2.39556
   A132       0.81533   0.00003   0.00000  -0.00068  -0.00068   0.81465
   A133       2.32384   0.00000   0.00000  -0.00004  -0.00004   2.32380
   A134       2.36447  -0.00002   0.00000  -0.00015  -0.00015   2.36432
   A135       1.52648   0.00002   0.00000   0.00022   0.00022   1.52670
   A136       2.23958   0.00000   0.00000  -0.00002  -0.00002   2.23956
   A137       2.06871   0.00000   0.00000   0.00004   0.00004   2.06875
   A138       1.59289   0.00000   0.00000  -0.00002  -0.00002   1.59286
   A139       2.32333   0.00001   0.00000  -0.00009  -0.00009   2.32323
   A140       2.36355   0.00000   0.00000   0.00003   0.00003   2.36358
   A141       1.52818  -0.00001   0.00000   0.00002   0.00002   1.52821
   A142       2.26804  -0.00001   0.00000   0.00005   0.00005   2.26809
   A143       2.06182   0.00000   0.00000   0.00001   0.00001   2.06183
   A144       1.59132   0.00001   0.00000  -0.00005  -0.00005   1.59127
   A145       1.54797   0.00000   0.00000   0.00004   0.00004   1.54801
   A146       2.15578   0.00000   0.00000  -0.00003  -0.00003   2.15575
   A147       2.16040   0.00000   0.00000  -0.00003  -0.00003   2.16037
   A148       2.06812   0.00000   0.00000  -0.00004  -0.00004   2.06808
   A149       1.57606   0.00001   0.00000  -0.00003  -0.00003   1.57603
   A150       2.06595   0.00000   0.00000  -0.00012  -0.00012   2.06584
   A151       2.04920   0.00000   0.00000   0.00001   0.00001   2.04921
   A152       2.06096   0.00000   0.00000  -0.00007  -0.00007   2.06088
   A153       1.56433   0.00000   0.00000   0.00005   0.00005   1.56438
   A154       1.54679   0.00001   0.00000   0.00015   0.00015   1.54694
   A155       2.15571   0.00002   0.00000   0.00004   0.00004   2.15575
   A156       2.15967  -0.00001   0.00000  -0.00003  -0.00003   2.15964
   A157       2.05054  -0.00002   0.00000   0.00005   0.00005   2.05060
   A158       2.06039   0.00001   0.00000   0.00001   0.00001   2.06040
   A159       1.56679   0.00000   0.00000   0.00002   0.00002   1.56681
   A160       2.05841  -0.00001   0.00000  -0.00002  -0.00002   2.05839
   A161       2.05764   0.00000   0.00000  -0.00007  -0.00007   2.05757
   A162       1.57574   0.00000   0.00000  -0.00004  -0.00004   1.57570
   A163       2.06051   0.00000   0.00000  -0.00001  -0.00001   2.06050
   A164       2.05131   0.00000   0.00000   0.00002   0.00002   2.05133
   A165       1.56744   0.00000   0.00000   0.00000   0.00000   1.56744
   A166       2.05686   0.00000   0.00000  -0.00002  -0.00002   2.05685
   A167       2.05705   0.00000   0.00000   0.00002   0.00002   2.05707
   A168       1.57466   0.00000   0.00000   0.00001   0.00001   1.57467
   A169       2.06231   0.00000   0.00000   0.00000   0.00000   2.06231
   A170       2.05118   0.00000   0.00000   0.00003   0.00003   2.05121
   A171       1.56600   0.00000   0.00000  -0.00002  -0.00002   1.56599
   A172       2.06577   0.00000   0.00000  -0.00001  -0.00001   2.06576
   A173       2.06794   0.00000   0.00000   0.00002   0.00002   2.06796
   A174       1.57486   0.00000   0.00000   0.00001   0.00001   1.57487
   A175       1.27706  -0.00001   0.00000   0.00003   0.00003   1.27709
   A176       1.71485   0.00000   0.00000   0.00006   0.00006   1.71491
   A177       1.88705   0.00009   0.00000   0.00029   0.00029   1.88734
   A178       1.71650  -0.00001   0.00000   0.00010   0.00010   1.71660
   A179       2.08082  -0.00065   0.00000  -0.00505  -0.00504   2.07577
   A180       1.68832   0.00039   0.00000   0.00361   0.00360   1.69192
   A181       1.13618  -0.00009   0.00000  -0.00034  -0.00034   1.13584
   A182       2.75297   0.00011   0.00000   0.00049   0.00049   2.75347
   A183       1.27691  -0.00008   0.00000  -0.00003  -0.00003   1.27688
   A184       1.63585   0.00020   0.00000   0.00090   0.00090   1.63675
   A185       2.62625   0.00005   0.00000   0.00040   0.00040   2.62665
   A186       3.16411   0.00009   0.00000   0.00032   0.00031   3.16442
   A187       2.97612   0.00004   0.00000   0.00107   0.00107   2.97719
    D1        0.29156   0.00001   0.00000  -0.00011  -0.00011   0.29145
    D2       -3.08124   0.00001   0.00000  -0.00002  -0.00002  -3.08126
    D3       -2.06878   0.00000   0.00000  -0.00014  -0.00014  -2.06892
    D4        0.84161   0.00000   0.00000  -0.00006  -0.00006   0.84155
    D5       -0.29164   0.00000   0.00000   0.00010   0.00010  -0.29154
    D6        3.08060  -0.00001   0.00000   0.00006   0.00006   3.08066
    D7        2.06875   0.00000   0.00000   0.00015   0.00015   2.06890
    D8       -0.84219   0.00000   0.00000   0.00011   0.00011  -0.84208
    D9       -0.03651   0.00001   0.00000   0.00004   0.00004  -0.03646
   D10        2.14781   0.00001   0.00000   0.00006   0.00006   2.14788
   D11       -2.14696   0.00000   0.00000  -0.00004  -0.00004  -2.14699
   D12        0.03737   0.00000   0.00000  -0.00002  -0.00002   0.03735
   D13       -0.29068  -0.00001   0.00000   0.00010   0.00010  -0.29058
   D14        2.08940   0.00000   0.00000   0.00011   0.00011   2.08951
   D15        3.08488  -0.00001   0.00000   0.00000   0.00000   3.08488
   D16       -0.81823   0.00000   0.00000   0.00001   0.00001  -0.81822
   D17       -0.12259  -0.00001   0.00000  -0.00010  -0.00010  -0.12269
   D18       -2.65931   0.00000   0.00000   0.00006   0.00006  -2.65925
   D19        2.68188  -0.00001   0.00000   0.00002   0.00002   2.68190
   D20        0.14516   0.00000   0.00000   0.00018   0.00018   0.14534
   D21        0.29067   0.00000   0.00000  -0.00010  -0.00010   0.29057
   D22       -3.08423   0.00001   0.00000  -0.00003  -0.00003  -3.08426
   D23       -2.09016   0.00000   0.00000  -0.00011  -0.00011  -2.09028
   D24        0.81813   0.00000   0.00000  -0.00005  -0.00005   0.81808
   D25        0.00616   0.00000   0.00000  -0.00009  -0.00009   0.00607
   D26       -2.13587   0.00000   0.00000  -0.00002  -0.00002  -2.13589
   D27        2.13628   0.00000   0.00000  -0.00001  -0.00001   2.13627
   D28       -0.00575   0.00000   0.00000   0.00006   0.00006  -0.00569
   D29        0.12026   0.00000   0.00000  -0.00003  -0.00003   0.12023
   D30        2.65829   0.00001   0.00000   0.00006   0.00006   2.65834
   D31       -2.68512   0.00000   0.00000  -0.00010  -0.00010  -2.68522
   D32       -0.14710   0.00000   0.00000  -0.00001  -0.00001  -0.14711
   D33        0.15752   0.00000   0.00000   0.00000   0.00000   0.15752
   D34        2.44439  -0.00001   0.00000  -0.00008  -0.00008   2.44431
   D35       -2.20776   0.00001   0.00000  -0.00002  -0.00002  -2.20778
   D36        0.07911   0.00000   0.00000  -0.00009  -0.00009   0.07901
   D37       -2.87514   0.00001   0.00000   0.00012   0.00012  -2.87502
   D38       -0.15679   0.00000   0.00000   0.00001   0.00001  -0.15677
   D39       -0.63571   0.00000   0.00000   0.00016   0.00016  -0.63556
   D40        2.08264  -0.00001   0.00000   0.00005   0.00005   2.08269
   D41       -0.02488   0.00000   0.00000   0.00004   0.00004  -0.02484
   D42        2.01333  -0.00001   0.00000   0.00002   0.00002   2.01336
   D43       -2.07084   0.00002   0.00000   0.00000   0.00000  -2.07085
   D44       -0.03263   0.00001   0.00000  -0.00002  -0.00002  -0.03265
   D45       -0.15855   0.00000   0.00000   0.00001   0.00001  -0.15855
   D46        2.18455  -0.00002   0.00000   0.00000   0.00000   2.18454
   D47       -2.44425   0.00001   0.00000   0.00004   0.00004  -2.44421
   D48       -0.10115   0.00000   0.00000   0.00003   0.00003  -0.10112
   D49       -1.91117   0.00001   0.00000   0.00007   0.00007  -1.91110
   D50       -0.06477   0.00000   0.00000   0.00014   0.00014  -0.06463
   D51        0.08916   0.00000   0.00000  -0.00001  -0.00001   0.08915
   D52        1.93556  -0.00001   0.00000   0.00006   0.00006   1.93562
   D53        2.87343   0.00000   0.00000  -0.00009  -0.00009   2.87334
   D54        0.15511   0.00000   0.00000   0.00000   0.00000   0.15511
   D55        0.65378   0.00000   0.00000  -0.00006  -0.00006   0.65372
   D56       -2.06454   0.00000   0.00000   0.00003   0.00003  -2.06451
   D57       -2.02826  -0.00001   0.00000  -0.00006  -0.00006  -2.02832
   D58        0.02574   0.00000   0.00000  -0.00014  -0.00014   0.02561
   D59       -0.00718  -0.00001   0.00000  -0.00003  -0.00003  -0.00722
   D60        2.04682   0.00000   0.00000  -0.00011  -0.00011   2.04671
   D61        0.29604  -0.00001   0.00000  -0.00005  -0.00005   0.29599
   D62       -3.01153  -0.00001   0.00000  -0.00009  -0.00009  -3.01162
   D63       -2.15824  -0.00001   0.00000   0.00002   0.00002  -2.15822
   D64        0.81737  -0.00001   0.00000  -0.00002  -0.00002   0.81735
   D65       -0.29602   0.00001   0.00000   0.00005   0.00005  -0.29596
   D66        3.00930   0.00001   0.00000   0.00013   0.00013   3.00943
   D67        2.15892  -0.00001   0.00000   0.00000   0.00000   2.15891
   D68       -0.81895   0.00000   0.00000   0.00007   0.00007  -0.81888
   D69       -0.11692   0.00000   0.00000  -0.00005  -0.00005  -0.11696
   D70        2.32962  -0.00001   0.00000  -0.00005  -0.00005   2.32958
   D71       -2.32995   0.00001   0.00000  -0.00003  -0.00003  -2.32998
   D72        0.11659  -0.00001   0.00000  -0.00003  -0.00003   0.11656
   D73        2.13103   0.00000   0.00000   0.00005   0.00005   2.13108
   D74       -0.29710   0.00001   0.00000   0.00007   0.00007  -0.29703
   D75       -0.85152   0.00000   0.00000   0.00009   0.00009  -0.85143
   D76        3.00353   0.00001   0.00000   0.00011   0.00011   3.00365
   D77       -0.14014  -0.00001   0.00000   0.00002   0.00002  -0.14011
   D78       -2.68547  -0.00001   0.00000   0.00000   0.00000  -2.68548
   D79        2.76635  -0.00002   0.00000  -0.00005  -0.00005   2.76630
   D80        0.22101  -0.00001   0.00000  -0.00007  -0.00007   0.22094
   D81       -2.13122   0.00000   0.00000  -0.00003  -0.00003  -2.13125
   D82        0.85410   0.00000   0.00000  -0.00013  -0.00013   0.85396
   D83        0.29694   0.00000   0.00000  -0.00005  -0.00005   0.29690
   D84       -3.00093  -0.00001   0.00000  -0.00015  -0.00015  -3.00108
   D85        0.14124   0.00000   0.00000  -0.00006  -0.00006   0.14119
   D86        2.68496   0.00000   0.00000   0.00002   0.00002   2.68498
   D87       -2.76878   0.00000   0.00000   0.00008   0.00008  -2.76870
   D88       -0.22506   0.00000   0.00000   0.00015   0.00015  -0.22490
   D89        0.13068   0.00000   0.00000  -0.00009  -0.00009   0.13058
   D90        2.40131  -0.00001   0.00000   0.00003   0.00003   2.40134
   D91       -2.22041   0.00001   0.00000  -0.00002  -0.00002  -2.22043
   D92        0.05022   0.00000   0.00000   0.00010   0.00010   0.05033
   D93       -2.85301   0.00001   0.00000   0.00006   0.00006  -2.85295
   D94       -0.12905   0.00000   0.00000   0.00010   0.00010  -0.12895
   D95       -0.60598   0.00001   0.00000  -0.00006  -0.00006  -0.60604
   D96        2.11798   0.00000   0.00000  -0.00002  -0.00002   2.11796
   D97        0.02838   0.00000   0.00000  -0.00005  -0.00005   0.02833
   D98        2.06703   0.00001   0.00000   0.00010   0.00010   2.06713
   D99       -2.01399   0.00001   0.00000  -0.00002  -0.00002  -2.01400
   D100       0.02466   0.00001   0.00000   0.00014   0.00014   0.02480
   D101       2.22270  -0.00001   0.00000   0.00006   0.00006   2.22276
   D102      -0.13071   0.00000   0.00000   0.00010   0.00010  -0.13061
   D103      -0.04065   0.00000   0.00000  -0.00005  -0.00005  -0.04069
   D104      -2.39406   0.00000   0.00000  -0.00001  -0.00001  -2.39407
   D105      -0.06475  -0.00001   0.00000  -0.00014  -0.00014  -0.06489
   D106      -1.92671   0.00001   0.00000  -0.00001  -0.00001  -1.92672
   D107       1.91665  -0.00001   0.00000  -0.00003  -0.00003   1.91662
   D108       0.05470   0.00001   0.00000   0.00009   0.00009   0.05479
   D109       0.61378   0.00000   0.00000  -0.00002  -0.00002   0.61376
   D110      -2.10932   0.00000   0.00000  -0.00005  -0.00005  -2.10937
   D111       2.85211  -0.00001   0.00000  -0.00006  -0.00006   2.85205
   D112       0.12901   0.00000   0.00000  -0.00010  -0.00010   0.12891
   D113       2.87743  -0.00001   0.00000   0.00002   0.00002   2.87745
   D114       0.15770  -0.00001   0.00000  -0.00005  -0.00005   0.15766
   D115       0.63695  -0.00001   0.00000   0.00002   0.00002   0.63697
   D116      -2.08278  -0.00001   0.00000  -0.00005  -0.00005  -2.08283
   D117      -0.15843   0.00001   0.00000   0.00005   0.00005  -0.15838
   D118      -2.44335   0.00001   0.00000   0.00004   0.00004  -2.44331
   D119       2.20748   0.00000   0.00000   0.00004   0.00004   2.20752
   D120      -0.07745   0.00000   0.00000   0.00004   0.00004  -0.07742
   D121       0.03397   0.00000   0.00000  -0.00004  -0.00004   0.03394
   D122       2.07008  -0.00001   0.00000  -0.00001  -0.00001   2.07007
   D123      -2.01287   0.00000   0.00000  -0.00005  -0.00005  -2.01293
   D124       0.02323   0.00000   0.00000  -0.00003  -0.00003   0.02320
   D125      -2.87478   0.00000   0.00000  -0.00002  -0.00002  -2.87480
   D126      -0.65152   0.00000   0.00000  -0.00004  -0.00004  -0.65156
   D127      -0.15603   0.00000   0.00000   0.00005   0.00005  -0.15598
   D128       2.06722   0.00001   0.00000   0.00003   0.00003   2.06726
   D129       0.15944  -0.00001   0.00000  -0.00005  -0.00005   0.15939
   D130       2.44429  -0.00001   0.00000  -0.00002  -0.00002   2.44427
   D131      -2.18730   0.00000   0.00000  -0.00005  -0.00005  -2.18735
   D132       0.09755   0.00000   0.00000  -0.00002  -0.00002   0.09753
   D133       0.00448   0.00000   0.00000   0.00004   0.00004   0.00452
   D134      -2.04616   0.00000   0.00000   0.00005   0.00005  -2.04610
   D135       2.02936   0.00000   0.00000   0.00004   0.00004   2.02940
   D136      -0.02128   0.00000   0.00000   0.00006   0.00006  -0.02122
   D137       0.06287   0.00000   0.00000  -0.00002  -0.00002   0.06286
   D138       1.91076   0.00000   0.00000  -0.00001  -0.00001   1.91076
   D139      -1.93573   0.00000   0.00000  -0.00003  -0.00003  -1.93577
   D140      -0.08784   0.00000   0.00000  -0.00003  -0.00003  -0.08787
   D141       2.85023   0.00000   0.00000   0.00003   0.00003   2.85026
   D142       0.12746   0.00000   0.00000  -0.00002  -0.00002   0.12744
   D143       0.60541   0.00000   0.00000   0.00007   0.00007   0.60548
   D144      -2.11736   0.00000   0.00000   0.00002   0.00002  -2.11734
   D145      -0.12911   0.00000   0.00000   0.00002   0.00002  -0.12909
   D146      -2.40263   0.00000   0.00000  -0.00001  -0.00001  -2.40265
   D147       2.21971  -0.00001   0.00000   0.00004   0.00004   2.21975
   D148      -0.05382  -0.00001   0.00000   0.00001   0.00001  -0.05381
   D149      -0.02576   0.00000   0.00000   0.00000   0.00000  -0.02576
   D150       2.01450   0.00000   0.00000  -0.00007  -0.00007   2.01442
   D151      -2.06590   0.00000   0.00000   0.00003   0.00003  -2.06587
   D152      -0.02564   0.00001   0.00000  -0.00005  -0.00005  -0.02569
   D153      -0.61339   0.00000   0.00000  -0.00004  -0.00004  -0.61343
   D154      -2.84941   0.00001   0.00000  -0.00005  -0.00005  -2.84946
   D155       2.10867   0.00000   0.00000   0.00003   0.00003   2.10869
   D156      -0.12735   0.00000   0.00000   0.00002   0.00002  -0.12734
   D157      -2.22334   0.00000   0.00000  -0.00001  -0.00001  -2.22335
   D158       0.04284   0.00000   0.00000   0.00001   0.00001   0.04284
   D159       0.12912   0.00000   0.00000  -0.00001  -0.00001   0.12910
   D160       2.39529   0.00000   0.00000   0.00001   0.00001   2.39530
   D161       1.92791   0.00000   0.00000   0.00005   0.00005   1.92795
   D162       0.06892   0.00000   0.00000   0.00003   0.00003   0.06895
   D163      -0.05710   0.00000   0.00000   0.00001   0.00001  -0.05709
   D164      -1.91609   0.00001   0.00000   0.00000   0.00000  -1.91609
   D165      -0.51433   0.00001   0.00000  -0.00008  -0.00008  -0.51441
   D166      -3.10255   0.00002   0.00000  -0.00017  -0.00017  -3.10272
   D167       2.45503   0.00000   0.00000   0.00002   0.00002   2.45504
   D168      -0.13319   0.00002   0.00000  -0.00007  -0.00007  -0.13327
   D169       2.51977  -0.00001   0.00000   0.00029   0.00029   2.52005
   D170      -0.11831   0.00000   0.00000   0.00020   0.00020  -0.11811
   D171      -0.39865  -0.00001   0.00000   0.00012   0.00012  -0.39853
   D172      -3.03674   0.00000   0.00000   0.00003   0.00003  -3.03670
   D173       0.10756  -0.00001   0.00000   0.00007   0.00007   0.10763
   D174      -1.57285   0.00000   0.00000  -0.00002  -0.00002  -1.57287
   D175      -2.86856  -0.00005   0.00000  -0.00100  -0.00100  -2.86956
   D176       3.09583  -0.00001   0.00000   0.00021   0.00021   3.09604
   D177       1.41542   0.00000   0.00000   0.00013   0.00013   1.41554
   D178       0.11971  -0.00005   0.00000  -0.00086  -0.00086   0.11885
   D179       0.52043   0.00001   0.00000   0.00011   0.00011   0.52054
   D180      -2.45688   0.00000   0.00000   0.00015   0.00015  -2.45673
   D181       3.11068   0.00000   0.00000   0.00004   0.00004   3.11072
   D182       0.13337  -0.00002   0.00000   0.00007   0.00007   0.13345
   D183      -2.52312  -0.00002   0.00000   0.00012   0.00012  -2.52301
   D184       0.10885   0.00001   0.00000  -0.00009  -0.00009   0.10876
   D185       0.40655  -0.00001   0.00000   0.00006   0.00006   0.40661
   D186       3.03852   0.00003   0.00000  -0.00014  -0.00014   3.03838
   D187      -0.10770   0.00001   0.00000  -0.00006  -0.00006  -0.10775
   D188       1.57050   0.00001   0.00000  -0.00001  -0.00001   1.57049
   D189      -3.10416   0.00000   0.00000  -0.00002  -0.00002  -3.10418
   D190      -1.42597   0.00000   0.00000   0.00003   0.00003  -1.42594
   D191       0.32314   0.00004   0.00000   0.00059   0.00059   0.32373
   D192      -0.75015  -0.00028   0.00000  -0.00176  -0.00176  -0.75191
   D193      -2.58880   0.00000   0.00000   0.00006   0.00006  -2.58874
   D194       2.62109  -0.00032   0.00000  -0.00229  -0.00229   2.61880
   D195       0.16178   0.00001   0.00000  -0.00001  -0.00001   0.16177
   D196       2.44568   0.00001   0.00000  -0.00006  -0.00006   2.44561
   D197      -2.17436   0.00000   0.00000   0.00005   0.00005  -2.17431
   D198       0.10954   0.00001   0.00000   0.00000   0.00000   0.10954
   D199      -2.96181   0.00000   0.00000  -0.00010  -0.00010  -2.96191
   D200      -0.15734  -0.00001   0.00000   0.00000   0.00000  -0.15734
   D201      -0.75268  -0.00001   0.00000  -0.00018  -0.00018  -0.75286
   D202       2.05179  -0.00001   0.00000  -0.00008  -0.00008   2.05171
   D203       2.02804  -0.00001   0.00000  -0.00012  -0.00012   2.02792
   D204      -0.05545   0.00001   0.00000   0.00005   0.00005  -0.05541
   D205      -1.94159   0.00006   0.00000  -0.00076  -0.00076  -1.94236
   D206      -2.75771   0.00003   0.00000   0.00025   0.00025  -2.75746
   D207       0.01472  -0.00001   0.00000  -0.00006  -0.00006   0.01465
   D208      -2.06878   0.00001   0.00000   0.00010   0.00010  -2.06868
   D209       2.32826   0.00006   0.00000  -0.00070  -0.00070   2.32756
   D210       1.51214   0.00003   0.00000   0.00031   0.00031   1.51246
   D211       2.19968   0.00001   0.00000   0.00004   0.00004   2.19972
   D212      -0.15931   0.00000   0.00000   0.00001   0.00001  -0.15930
   D213      -0.09556   0.00000   0.00000   0.00004   0.00004  -0.09552
   D214      -2.45455  -0.00001   0.00000   0.00002   0.00002  -2.45454
   D215      -0.08179  -0.00001   0.00000   0.00002   0.00002  -0.08177
   D216      -1.92438  -0.00001   0.00000   0.00000   0.00000  -1.92438
   D217       1.92293  -0.00001   0.00000  -0.00006  -0.00006   1.92287
   D218       0.08035  -0.00001   0.00000  -0.00008  -0.00008   0.08026
   D219       0.70036  -0.00002   0.00000  -0.00019  -0.00019   0.70017
   D220      -2.07765   0.00000   0.00000  -0.00021  -0.00021  -2.07786
   D221       2.93728  -0.00001   0.00000   0.00001   0.00001   2.93729
   D222       0.15926   0.00001   0.00000   0.00000   0.00000   0.15926
   D223       2.96112   0.00002   0.00000  -0.00013  -0.00013   2.96098
   D224       0.15966   0.00000   0.00000   0.00003   0.00003   0.15970
   D225       0.74142   0.00002   0.00000  -0.00013  -0.00013   0.74128
   D226      -2.06003  -0.00001   0.00000   0.00003   0.00003  -2.06000
   D227      -0.16408   0.00000   0.00000  -0.00003  -0.00003  -0.16411
   D228      -2.44338   0.00000   0.00000  -0.00001  -0.00001  -2.44339
   D229       2.18169   0.00001   0.00000   0.00002   0.00002   2.18171
   D230      -0.09761   0.00000   0.00000   0.00003   0.00003  -0.09758
   D231      -0.00108   0.00000   0.00000   0.00000   0.00000  -0.00108
   D232       2.06833   0.00000   0.00000  -0.00001  -0.00001   2.06832
   D233      -2.02547  -0.00001   0.00000   0.00000   0.00000  -2.02547
   D234       0.04394  -0.00001   0.00000  -0.00002  -0.00002   0.04392
   D235      -0.69535  -0.00002   0.00000   0.00008   0.00008  -0.69527
   D236      -2.93426  -0.00002   0.00000   0.00012   0.00012  -2.93414
   D237       2.07730   0.00001   0.00000  -0.00007  -0.00007   2.07723
   D238      -0.16161   0.00000   0.00000  -0.00003  -0.00003  -0.16164
   D239      -2.19719  -0.00001   0.00000   0.00007   0.00007  -2.19712
   D240       0.09235   0.00000   0.00000   0.00005   0.00005   0.09240
   D241       0.16164   0.00000   0.00000   0.00003   0.00003   0.16167
   D242       2.45118   0.00000   0.00000   0.00001   0.00001   2.45119
   D243       1.92172   0.00000   0.00000  -0.00002  -0.00002   1.92170
   D244       0.07459   0.00000   0.00000  -0.00002  -0.00002   0.07457
   D245      -0.07650   0.00000   0.00000  -0.00001  -0.00001  -0.07651
   D246      -1.92363   0.00000   0.00000  -0.00001  -0.00001  -1.92364
   D247      -2.21710   0.00001   0.00000   0.00008   0.00008  -2.21702
   D248       0.73344   0.00000   0.00000   0.00006   0.00006   0.73349
   D249       0.18844   0.00001   0.00000   0.00006   0.00006   0.18850
   D250       3.13897   0.00000   0.00000   0.00004   0.00004   3.13902
   D251       2.21855   0.00000   0.00000  -0.00019  -0.00019   2.21836
   D252      -0.73744   0.00000   0.00000  -0.00010  -0.00010  -0.73754
   D253      -0.18848   0.00000   0.00000  -0.00006  -0.00006  -0.18854
   D254       3.13871   0.00000   0.00000   0.00003   0.00003   3.13874
   D255      -0.19641   0.00000   0.00000  -0.00008  -0.00008  -0.19649
   D256       2.52869  -0.00002   0.00000   0.00004   0.00004   2.52872
   D257      -2.61670   0.00003   0.00000  -0.00058  -0.00058  -2.61728
   D258       3.13730  -0.00001   0.00000  -0.00015  -0.00015   3.13716
   D259      -0.42079  -0.00003   0.00000  -0.00003  -0.00003  -0.42082
   D260       0.71702   0.00002   0.00000  -0.00064  -0.00065   0.71637
   D261      -0.02964   0.00001   0.00000   0.00015   0.00015  -0.02949
   D262      -2.64828   0.00000   0.00000  -0.00004  -0.00004  -2.64832
   D263       2.83672   0.00002   0.00000   0.00017   0.00017   2.83690
   D264       0.21809   0.00000   0.00000  -0.00002  -0.00002   0.21807
   D265       0.19641   0.00000   0.00000   0.00007   0.00007   0.19648
   D266      -3.13069   0.00000   0.00000   0.00000   0.00000  -3.13069
   D267      -2.53048   0.00001   0.00000  -0.00005  -0.00005  -2.53053
   D268       0.42560   0.00001   0.00000  -0.00012  -0.00012   0.42548
   D269       1.71442   0.00012   0.00000   0.00154   0.00153   1.71595
   D270      -1.61269   0.00011   0.00000   0.00147   0.00146  -1.61122
   D271      -0.64116   0.00001   0.00000  -0.00014  -0.00014  -0.64130
   D272      -1.93398   0.00001   0.00000  -0.00018  -0.00018  -1.93417
   D273       1.93929  -0.00002   0.00000   0.00006   0.00006   1.93935
   D274       0.64647  -0.00002   0.00000   0.00001   0.00001   0.64648
   D275      -0.64807   0.00000   0.00000   0.00042   0.00042  -0.64765
   D276      -0.31376   0.00007   0.00000   0.00116   0.00116  -0.31260
   D277      -2.21831  -0.00006   0.00000  -0.00073  -0.00073  -2.21904
   D278      -1.88399   0.00001   0.00000   0.00001   0.00001  -1.88399
   D279       0.03262   0.00000   0.00000   0.00004   0.00004   0.03266
   D280       2.65271   0.00000   0.00000  -0.00011  -0.00011   2.65259
   D281      -2.84239   0.00000   0.00000   0.00017   0.00017  -2.84222
   D282      -0.22231   0.00000   0.00000   0.00002   0.00002  -0.22229
   D283      -0.68605  -0.00001   0.00000  -0.00012  -0.00012  -0.68617
   D284       2.09736  -0.00001   0.00000  -0.00005  -0.00005   2.09731
   D285      -2.93654  -0.00002   0.00000  -0.00016  -0.00016  -2.93669
   D286      -0.15312  -0.00002   0.00000  -0.00008  -0.00008  -0.15321
   D287      -2.22169  -0.00001   0.00000   0.00016   0.00016  -2.22153
   D288       0.05730   0.00000   0.00000   0.00027   0.00027   0.05757
   D289       0.15439   0.00001   0.00000   0.00008   0.00008   0.15447
   D290       2.43338   0.00002   0.00000   0.00019   0.00019   2.43357
   D291       0.65391   0.00003   0.00000   0.00025   0.00025   0.65416
   D292      -2.11431   0.00002   0.00000   0.00013   0.00013  -2.11418
   D293       2.92127   0.00002   0.00000   0.00019   0.00019   2.92145
   D294       0.15305   0.00001   0.00000   0.00007   0.00007   0.15311
   D295      -1.65272  -0.00007   0.00000   0.00041   0.00041  -1.65230
   D296       1.86225  -0.00007   0.00000   0.00029   0.00029   1.86254
   D297      -0.96154   0.00002   0.00000   0.00067   0.00067  -0.96087
   D298       2.55343   0.00001   0.00000   0.00055   0.00055   2.55398
   D299       2.25793   0.00001   0.00000   0.00005   0.00005   2.25798
   D300      -0.01797  -0.00002   0.00000  -0.00012  -0.00012  -0.01809
   D301      -0.15482  -0.00001   0.00000  -0.00006  -0.00006  -0.15488
   D302      -2.43072  -0.00005   0.00000  -0.00023  -0.00023  -2.43095
   D303      -2.04466   0.00003   0.00000   0.00088   0.00088  -2.04378
   D304       1.96262  -0.00001   0.00000   0.00071   0.00071   1.96334
   D305      -1.55475  -0.00003   0.00000  -0.00082  -0.00082  -1.55557
   D306       2.45253  -0.00006   0.00000  -0.00099  -0.00099   2.45154
   D307      -1.27253   0.00014   0.00000   0.00407   0.00407  -1.26846
   D308       1.23599   0.00022   0.00000   0.00401   0.00401   1.24000
   D309       2.87210   0.00015   0.00000   0.00368   0.00368   2.87578
   D310       0.18496   0.00008   0.00000   0.00216   0.00216   0.18712
   D311      -1.58864  -0.00004   0.00000  -0.00075  -0.00075  -1.58939
   D312      -0.99315  -0.00003   0.00000  -0.00062  -0.00062  -0.99377
   D313       1.67787  -0.00005   0.00000  -0.00063  -0.00063   1.67724
   D314       0.67599   0.00001   0.00000  -0.00041  -0.00041   0.67559
   D315       1.27148   0.00002   0.00000  -0.00027  -0.00027   1.27120
   D316      -2.34068   0.00000   0.00000  -0.00029  -0.00029  -2.34097
   D317       2.13670  -0.00001   0.00000  -0.00012  -0.00012   2.13659
   D318       2.73219   0.00000   0.00000   0.00002   0.00002   2.73220
   D319      -0.87997  -0.00002   0.00000   0.00000   0.00000  -0.87997
   D320       2.83303  -0.00012   0.00000  -0.00229  -0.00229   2.83074
   D321      -2.85467  -0.00011   0.00000  -0.00215  -0.00216  -2.85683
   D322      -0.18365  -0.00013   0.00000  -0.00217  -0.00217  -0.18582
   D323       0.68663   0.00000   0.00000  -0.00007  -0.00007   0.68656
   D324      -2.09741   0.00000   0.00000   0.00002   0.00002  -2.09739
   D325       2.93427   0.00001   0.00000  -0.00005  -0.00005   2.93422
   D326       0.15023   0.00000   0.00000   0.00004   0.00004   0.15027
   D327       2.22004   0.00000   0.00000  -0.00007  -0.00007   2.21997
   D328      -0.06095   0.00000   0.00000  -0.00005  -0.00005  -0.06100
   D329      -0.15154   0.00000   0.00000  -0.00005  -0.00005  -0.15159
   D330      -2.43254   0.00000   0.00000  -0.00002  -0.00002  -2.43256
   D331      -0.66357  -0.00001   0.00000   0.00010   0.00010  -0.66348
   D332      -2.91901  -0.00001   0.00000   0.00010   0.00010  -2.91891
   D333       2.10548   0.00000   0.00000  -0.00004  -0.00004   2.10543
   D334      -0.14996   0.00000   0.00000  -0.00004  -0.00004  -0.15001
   D335      -2.25121   0.00001   0.00000   0.00001   0.00001  -2.25120
   D336       0.02620   0.00000   0.00000  -0.00001  -0.00001   0.02618
   D337       0.15156   0.00000   0.00000   0.00004   0.00004   0.15161
   D338       2.42897   0.00000   0.00000   0.00002   0.00002   2.42899
   D339       0.07036   0.00000   0.00000   0.00000   0.00000   0.07036
   D340       1.94391   0.00000   0.00000   0.00003   0.00003   1.94393
   D341      -1.92305   0.00000   0.00000   0.00000   0.00000  -1.92305
   D342      -0.04950   0.00000   0.00000   0.00003   0.00003  -0.04948
   D343       0.00337   0.00000   0.00000  -0.00010  -0.00010   0.00327
   D344       2.12918   0.00000   0.00000  -0.00015  -0.00015   2.12903
   D345      -2.14206   0.00000   0.00000   0.00007   0.00007  -2.14199
   D346      -0.01625   0.00000   0.00000   0.00002   0.00002  -0.01623
   D347      -1.94448  -0.00002   0.00000  -0.00010  -0.00010  -1.94458
   D348       0.04624   0.00002   0.00000   0.00015   0.00015   0.04639
   D349      -0.06904  -0.00001   0.00000  -0.00025  -0.00025  -0.06930
   D350       1.92168   0.00003   0.00000  -0.00001  -0.00001   1.92167
   D351       2.14338   0.00001   0.00000   0.00002   0.00002   2.14340
   D352       0.01630   0.00000   0.00000  -0.00002  -0.00002   0.01628
   D353      -0.00386   0.00001   0.00000   0.00012   0.00012  -0.00374
   D354      -2.13094   0.00000   0.00000   0.00009   0.00009  -2.13085
   D355       0.00003   0.00001   0.00000   0.00012   0.00012   0.00014
   D356       2.13201   0.00000   0.00000   0.00000   0.00000   2.13201
   D357      -2.11570   0.00001   0.00000   0.00010   0.00010  -2.11561
   D358       0.01628   0.00000   0.00000  -0.00002  -0.00002   0.01626
   D359      -0.00230   0.00000   0.00000  -0.00013  -0.00013  -0.00242
   D360      -2.13493   0.00001   0.00000  -0.00005  -0.00005  -2.13498
   D361       2.11637  -0.00002   0.00000  -0.00005  -0.00005   2.11631
   D362      -0.01627   0.00000   0.00000   0.00002   0.00002  -0.01624
   D363       0.00444   0.00000   0.00000  -0.00001  -0.00001   0.00443
   D364       2.13452   0.00000   0.00000   0.00002   0.00002   2.13454
   D365      -2.11557   0.00000   0.00000  -0.00003  -0.00003  -2.11560
   D366       0.01451   0.00000   0.00000   0.00000   0.00000   0.01451
   D367       0.00377   0.00000   0.00000   0.00003   0.00003   0.00381
   D368      -2.14241   0.00000   0.00000   0.00001   0.00001  -2.14240
   D369       2.13164   0.00000   0.00000   0.00003   0.00003   2.13167
   D370      -0.01455   0.00000   0.00000   0.00000   0.00000  -0.01454
   D371      -0.00414   0.00000   0.00000  -0.00003  -0.00003  -0.00417
   D372       2.11539   0.00000   0.00000   0.00000   0.00000   2.11539
   D373      -2.13407   0.00000   0.00000  -0.00002  -0.00002  -2.13409
   D374      -0.01453   0.00000   0.00000   0.00000   0.00000  -0.01453
   D375      -0.00082   0.00000   0.00000  -0.00001  -0.00001  -0.00083
   D376       2.14355   0.00000   0.00000   0.00000   0.00000   2.14355
   D377      -2.12986   0.00000   0.00000  -0.00001  -0.00001  -2.12988
   D378       0.01450   0.00000   0.00000   0.00000   0.00000   0.01450
   D379       0.40503   0.00003   0.00000   0.00081   0.00081   0.40584
   D380      -0.75804  -0.00022   0.00000  -0.00074  -0.00074  -0.75878
   D381      -0.34375  -0.00003   0.00000  -0.00295  -0.00295  -0.34669
   D382       0.03126  -0.00009   0.00000   0.00165   0.00164   0.03290
   D383       0.33412  -0.00004   0.00000   0.00228   0.00227   0.33639
   D384       1.41109   0.00015   0.00000   0.00362   0.00361   1.41470
         Item               Value     Threshold  Converged?
 Maximum Force            0.001047     0.000450     NO 
 RMS     Force            0.000066     0.000300     YES
 Maximum Displacement     0.008518     0.001800     NO 
 RMS     Displacement     0.000547     0.001200     YES
 Predicted change in Energy=-8.018574D-06
 GradGradGradGradGradGradGradGradGradGradGradGradGradGradGradGradGradGrad

 Stoichiometry    C55O2PS(2)
 Framework group  C1[X(C55O2PS)]
 Deg. of freedom   171
 Full point group                 C1      NOp   1
 Largest Abelian subgroup         C1      NOp   1
 Largest concise Abelian subgroup C1      NOp   1
                         Standard orientation:                         
 ---------------------------------------------------------------------
 Center     Atomic      Atomic             Coordinates (Angstroms)
 Number     Number       Type             X           Y           Z
 ---------------------------------------------------------------------
      1          6           0       -0.684782   -2.430592   -1.086403
      2          6           0        0.494669   -1.930813   -1.845433
      3          6           0       -0.376891   -0.798115   -2.279441
      4          6           0       -1.597844   -1.554658   -1.871345
      5          6           0        2.700582   -3.071946   -1.030341
      6          6           0        3.900045   -2.419345   -1.564867
      7          6           0        3.021764   -1.417249   -2.213183
      8          6           0        1.805925   -2.207506   -1.868797
      9          6           0       -0.532223   -1.373156    1.914361
     10          6           0        0.374847   -2.344785    1.238093
     11          6           0       -0.730411   -2.590266    0.274266
     12          6           0       -1.704715   -1.971857    1.212169
     13          6           0        2.856632   -2.145023    2.030728
     14          6           0        3.783573   -2.899718    1.167290
     15          6           0        2.634166   -3.297652    0.332961
     16          6           0        1.671209   -2.699182    1.307267
     17          6           0       -4.081406   -1.856335   -1.116415
     18          6           0       -2.922529   -1.357791   -1.927872
     19          6           0       -3.780017   -0.195896   -2.296614
     20          6           0       -4.967294   -0.830412   -1.676613
     21          6           0       -3.983673   -0.924255    1.945489
     22          6           0       -3.044988   -1.856500    1.248103
     23          6           0       -4.131000   -2.087767    0.246583
     24          6           0       -5.091358   -1.312325    1.054081
     25          6           0        0.972041    0.686801    1.949942
     26          6           0       -0.294979   -0.029230    2.172790
     27          6           0       -1.232632    1.075600    1.920679
     28          6           0        3.423801    0.853152    1.133296
     29          6           0        4.302783   -0.214383    1.673930
     30          6           0        3.122308   -0.824194    2.295513
     31          6           0        2.276498    0.377455    1.950435
     32          6           0       -3.452409    2.078149    1.048181
     33          6           0       -2.562883    1.238129    1.892088
     34          6           0       -3.781402    0.407829    2.210121
     35          6           0       -4.660884    1.387808    1.564329
     36          6           0       -0.143183    0.524941   -2.031141
     37          6           0        1.020915    1.117796   -1.289203
     38          6           0        0.065852    1.810988   -0.455916
     39          6           0       -1.049076    1.485749   -1.314550
     40          6           0        3.257268   -0.086098   -1.943099
     41          6           0        3.444664    1.061887   -0.240513
     42          6           0        2.366661    0.894891   -1.254521
     43          6           0       -3.547104    1.136128   -2.028276
     44          6           0       -2.388580    1.746998   -1.313604
     45          6           0       -3.365424    2.285796   -0.323228
     46          6           0       -4.501843    1.858753   -1.166223
     47          6           0        5.262250   -0.666625   -0.528889
     48          6           0        5.226250   -0.924899    0.921576
     49          6           0        4.382674    0.266016   -1.056595
     50          6           0        5.012792   -2.095417   -0.797341
     51          6           0        4.952910   -2.351074    0.651207
     52          6           0       -5.916781   -0.138131   -0.934875
     53          6           0       -5.985979   -0.394552    0.513162
     54          6           0       -5.752857    1.038277    0.783849
     55          6           0       -5.662729    1.289989   -0.664808
     56         15           0        0.115167    2.237857    1.324063
     57         16           0        3.675277    4.680321   -0.241191
     58          8           0        4.793017    3.863518   -0.715352
     59          8           0        2.336590    4.085816   -0.184170
 ---------------------------------------------------------------------
 Rotational constants (GHZ):      0.1083442      0.0495275      0.0427993
 Standard basis: 6-31G(d) (6D, 7F)
 There are   893 symmetry adapted cartesian basis functions of A   symmetry.
 There are   893 symmetry adapted basis functions of A   symmetry.
   893 basis functions,  1700 primitive gaussians,   893 cartesian basis functions
   189 alpha electrons      188 beta electrons
       nuclear repulsion energy      8399.0617732201 Hartrees.
 NAtoms=   59 NActive=   59 NUniq=   59 SFac= 1.00D+00 NAtFMM=   60 NAOKFM=F Big=F
 Integral buffers will be    262144 words long.
 Raffenetti 2 integral format.
 Two-electron integral symmetry is turned on.
 Nuclear repulsion after empirical dispersion term =     8398.9451365358 Hartrees.
 One-electron integrals computed using PRISM.
 NBasis=   893 RedAO= T EigKep=  2.16D-04  NBF=   893
 NBsUse=   893 1.00D-06 EigRej= -1.00D+00 NBFU=   893
 Initial guess from the checkpoint file:  "E:\MTA\Capsule\SO2\P_TG+SO2_G_D3.chk"
 B after Tr=     0.000000    0.000000    0.000000
         Rot=    1.000000    0.000146   -0.000017   -0.000074 Ang=   0.02 deg.
 Initial guess <Sx>= 0.0000 <Sy>= 0.0000 <Sz>= 0.5000 <S**2>= 0.8364 S= 0.5423
 Requested convergence on RMS density matrix=1.00D-08 within 128 cycles.
 Requested convergence on MAX density matrix=1.00D-06.
 Requested convergence on             energy=1.00D-06.
 No special actions if energy rises.
 SCF Done:  E(UB3LYP) =  -2984.65071862     A.U. after   10 cycles
            NFock= 10  Conv=0.71D-08     -V/T= 2.0079
 <Sx>= 0.0000 <Sy>= 0.0000 <Sz>= 0.5000 <S**2>= 0.8364 S= 0.5423
 <L.S>= 0.000000000000E+00
 Annihilation of the first spin contaminant:
 S**2 before annihilation     0.8364,   after     0.7576
 Calling FoFJK, ICntrl=      2127 FMM=F ISym2X=0 I1Cent= 0 IOpClX= 1 NMat=1 NMatS=1 NMatT=0.
 ***** Axes restored to original set *****
 -------------------------------------------------------------------
 Center     Atomic                   Forces (Hartrees/Bohr)
 Number     Number              X              Y              Z
 -------------------------------------------------------------------
      1        6          -0.000001414   -0.000001949    0.000009374
      2        6          -0.000002591   -0.000005385    0.000004676
      3        6          -0.000000994   -0.000012622    0.000007057
      4        6           0.000011098   -0.000015576   -0.000004012
      5        6          -0.000003677    0.000003739    0.000017547
      6        6          -0.000008569   -0.000000895   -0.000014620
      7        6           0.000005084   -0.000021254    0.000007064
      8        6          -0.000004914   -0.000011844   -0.000005451
      9        6          -0.000012459    0.000012509    0.000008227
     10        6           0.000017635   -0.000012797    0.000004407
     11        6           0.000007026   -0.000000197    0.000009295
     12        6           0.000010409   -0.000009201    0.000010822
     13        6           0.000005655    0.000003589    0.000015997
     14        6          -0.000021650    0.000011505    0.000004513
     15        6           0.000010403   -0.000006216    0.000002804
     16        6          -0.000016333    0.000013797    0.000009633
     17        6          -0.000001196   -0.000003520    0.000007369
     18        6           0.000002531   -0.000006204    0.000002253
     19        6           0.000000626   -0.000003692   -0.000000097
     20        6           0.000005738   -0.000009787   -0.000000330
     21        6           0.000000370    0.000011360    0.000007273
     22        6           0.000004289    0.000006244    0.000000872
     23        6           0.000005702    0.000004170    0.000014154
     24        6          -0.000001848    0.000003758    0.000004423
     25        6          -0.000046177   -0.000016733   -0.000000327
     26        6           0.000007883    0.000007675    0.000004519
     27        6          -0.000004347    0.000029905   -0.000020330
     28        6          -0.000050569    0.000067572   -0.000028141
     29        6           0.000021703   -0.000001105    0.000000966
     30        6          -0.000010653    0.000026230   -0.000015515
     31        6           0.000023823   -0.000006502    0.000015978
     32        6          -0.000001902    0.000000509   -0.000002874
     33        6           0.000001548    0.000004815   -0.000000128
     34        6           0.000003837    0.000005735    0.000000118
     35        6          -0.000007967    0.000004495   -0.000014874
     36        6          -0.000001211   -0.000003425   -0.000002242
     37        6          -0.000073849   -0.000067001   -0.000011237
     38        6           0.000099086    0.000054175   -0.000093371
     39        6          -0.000039195   -0.000028583    0.000054485
     40        6           0.000004371    0.000045272    0.000036316
     41        6           0.000159683   -0.000010020   -0.000032913
     42        6           0.000066890   -0.000015797   -0.000062818
     43        6           0.000001389   -0.000004847    0.000000760
     44        6           0.000012943    0.000003346   -0.000014532
     45        6          -0.000012492   -0.000000861   -0.000007843
     46        6           0.000003423   -0.000002961   -0.000000756
     47        6           0.000021574    0.000012127   -0.000009025
     48        6          -0.000014197    0.000003716    0.000015401
     49        6          -0.000022932   -0.000104062    0.000014978
     50        6          -0.000017809    0.000001569    0.000010620
     51        6           0.000012579   -0.000011932    0.000014864
     52        6           0.000000437   -0.000002182   -0.000000908
     53        6           0.000004365   -0.000006447    0.000003159
     54        6          -0.000001205    0.000004465   -0.000007828
     55        6          -0.000002694   -0.000009702    0.000002831
     56       15           0.000035772    0.000060918    0.000005635
     57       16          -0.000189611    0.000414257    0.000386267
     58        8           0.000070909   -0.000353817   -0.000265864
     59        8          -0.000066327   -0.000050336   -0.000098619
 -------------------------------------------------------------------
 Cartesian Forces:  Max     0.000414257 RMS     0.000062434

 GradGradGradGradGradGradGradGradGradGradGradGradGradGradGradGradGradGrad
 Berny optimization.
 Using GEDIIS/GDIIS optimizer.
 FormGI is forming the generalized inverse of G from B-inverse, IUseBI=4.
 Internal  Forces:  Max     0.000327161 RMS     0.000020009
 Search for a local minimum.
 Step number   2 out of a maximum of  354
 All quantities printed in internal units (Hartrees-Bohrs-Radians)
 Mixed Optimization -- En-DIIS/RFO-DIIS
 Swapping is turned off.
 Update second derivatives using D2CorX and points    1    2
 DE= -1.14D-05 DEPred=-8.02D-06 R= 1.42D+00
 TightC=F SS=  1.41D+00  RLast= 1.50D-02 DXNew= 5.0454D-01 4.5047D-02
 Trust test= 1.42D+00 RLast= 1.50D-02 DXMaxT set to 3.00D-01
 ITU=  1  0
     Eigenvalues ---    0.01549   0.01655   0.01684   0.01739   0.01836
     Eigenvalues ---    0.01895   0.01945   0.01980   0.01986   0.02080
     Eigenvalues ---    0.02133   0.02218   0.02428   0.02531   0.02618
     Eigenvalues ---    0.02708   0.02771   0.02822   0.02894   0.03004
     Eigenvalues ---    0.03045   0.03083   0.03230   0.03268   0.03323
     Eigenvalues ---    0.03384   0.03547   0.03551   0.03602   0.03702
     Eigenvalues ---    0.03764   0.03855   0.03978   0.04173   0.04205
     Eigenvalues ---    0.04234   0.04279   0.04352   0.04404   0.04455
     Eigenvalues ---    0.04839   0.04945   0.05051   0.05163   0.05439
     Eigenvalues ---    0.06181   0.06188   0.06380   0.06631   0.06736
     Eigenvalues ---    0.06841   0.07052   0.07189   0.07211   0.07360
     Eigenvalues ---    0.07512   0.07568   0.07709   0.07831   0.08040
     Eigenvalues ---    0.08447   0.08987   0.09258   0.09337   0.09507
     Eigenvalues ---    0.09867   0.10092   0.10137   0.10805   0.10910
     Eigenvalues ---    0.11316   0.11684   0.11878   0.12108   0.12474
     Eigenvalues ---    0.13010   0.13252   0.13917   0.14015   0.14202
     Eigenvalues ---    0.14879   0.15310   0.15527   0.15611   0.16086
     Eigenvalues ---    0.16341   0.16482   0.17768   0.17787   0.18393
     Eigenvalues ---    0.18507   0.19793   0.20218   0.20409   0.20779
     Eigenvalues ---    0.21171   0.21796   0.22902   0.22987   0.23150
     Eigenvalues ---    0.23721   0.23755   0.24076   0.24981   0.25181
     Eigenvalues ---    0.25610   0.26514   0.26771   0.27052   0.27185
     Eigenvalues ---    0.27287   0.27648   0.27769   0.27957   0.28132
     Eigenvalues ---    0.28305   0.28700   0.28990   0.29125   0.29455
     Eigenvalues ---    0.29965   0.30331   0.30505   0.30627   0.30907
     Eigenvalues ---    0.31455   0.31615   0.31963   0.32043   0.32290
     Eigenvalues ---    0.32490   0.32867   0.32883   0.32970   0.33088
     Eigenvalues ---    0.33210   0.33366   0.34003   0.34207   0.34417
     Eigenvalues ---    0.34492   0.34986   0.39186   0.39816   0.39969
     Eigenvalues ---    0.40572   0.40635   0.40747   0.41118   0.41892
     Eigenvalues ---    0.42220   0.42760   0.43082   0.43681   0.44165
     Eigenvalues ---    0.44411   0.44677   0.45086   0.46370   0.46968
     Eigenvalues ---    0.47445   0.47494   0.48414   0.49004   0.50148
     Eigenvalues ---    0.50922   0.52846   0.55378   0.55950   0.76052
     Eigenvalues ---    0.82940
 En-DIIS/RFO-DIIS IScMMF=        0 using points:     2    1
 RFO step:  Lambda=-8.44272148D-07.
 DidBck=F Rises=F RFO-DIIS coefs:    1.47727   -0.47727
 Iteration  1 RMS(Cart)=  0.00049576 RMS(Int)=  0.00000119
 Iteration  2 RMS(Cart)=  0.00000068 RMS(Int)=  0.00000083
 Variable       Old X    -DE/DX   Delta X   Delta X   Delta X     New X
                                 (Linear)    (Quad)   (Total)
    R1        2.81373  -0.00001   0.00004  -0.00002   0.00002   2.81375
    R2        2.81378  -0.00001   0.00002  -0.00002  -0.00001   2.81377
    R3        2.59037   0.00000   0.00000   0.00002   0.00003   2.59040
    R4        2.82259   0.00000   0.00001  -0.00001  -0.00001   2.82258
    R5        2.53286  -0.00001   0.00013  -0.00011   0.00002   2.53288
    R6        2.82173  -0.00001  -0.00002  -0.00002  -0.00005   2.82168
    R7        2.58191   0.00001  -0.00009   0.00009   0.00000   2.58191
    R8        2.53304  -0.00001   0.00005  -0.00006   0.00000   2.53304
    R9        2.77109   0.00000   0.00006  -0.00005   0.00001   2.77110
   R10        2.83502   0.00000   0.00003  -0.00003   0.00000   2.83501
   R11        2.61435   0.00000   0.00002  -0.00001   0.00001   2.61437
   R12        2.80030  -0.00001  -0.00003  -0.00002  -0.00006   2.80024
   R13        2.62681   0.00000   0.00005  -0.00003   0.00003   2.62683
   R14        2.81650   0.00000   0.00005   0.00000   0.00005   2.81655
   R15        2.60506   0.00002  -0.00003   0.00007   0.00004   2.60510
   R16        2.81828   0.00001   0.00006   0.00001   0.00007   2.81834
   R17        2.81959  -0.00001  -0.00005  -0.00002  -0.00007   2.81952
   R18        2.62475   0.00001  -0.00004   0.00004   0.00000   2.62476
   R19        2.80980  -0.00001   0.00003  -0.00005  -0.00002   2.80978
   R20        2.54303  -0.00003   0.00013  -0.00016  -0.00003   2.54299
   R21        2.81014   0.00000   0.00005  -0.00003   0.00002   2.81016
   R22        2.54302  -0.00001   0.00004  -0.00005  -0.00001   2.54301
   R23        2.78650   0.00000  -0.00003  -0.00001  -0.00003   2.78647
   R24        2.82558   0.00000   0.00003  -0.00003   0.00001   2.82558
   R25        2.59470   0.00001  -0.00008   0.00007  -0.00001   2.59469
   R26        2.78732  -0.00001   0.00003  -0.00005  -0.00002   2.78730
   R27        2.62849   0.00000   0.00007  -0.00005   0.00002   2.62851
   R28        2.82495   0.00000   0.00006  -0.00002   0.00004   2.82499
   R29        2.83459   0.00000   0.00001  -0.00001   0.00000   2.83459
   R30        2.77161   0.00000   0.00000  -0.00001  -0.00002   2.77160
   R31        2.61424   0.00000   0.00000   0.00001   0.00001   2.61425
   R32        2.81642   0.00000   0.00003  -0.00001   0.00002   2.81645
   R33        2.80077   0.00000   0.00000   0.00000   0.00000   2.80077
   R34        2.60518   0.00000   0.00002  -0.00001   0.00001   2.60519
   R35        2.62594   0.00000   0.00001  -0.00001   0.00000   2.62594
   R36        2.82611   0.00000   0.00006  -0.00001   0.00004   2.82615
   R37        2.78513   0.00000   0.00001   0.00000   0.00001   2.78515
   R38        2.59477   0.00000   0.00006  -0.00005   0.00001   2.59479
   R39        2.82572  -0.00001  -0.00001  -0.00004  -0.00004   2.82568
   R40        2.78736   0.00000   0.00001  -0.00002  -0.00001   2.78735
   R41        2.62886  -0.00001   0.00001  -0.00002  -0.00002   2.62884
   R42        2.78227  -0.00001  -0.00005  -0.00002  -0.00008   2.78219
   R43        2.53343   0.00002   0.00005   0.00001   0.00006   2.53350
   R44        3.55134   0.00000  -0.00002   0.00003   0.00001   3.55136
   R45        2.77950   0.00001   0.00009   0.00000   0.00009   2.77959
   R46        2.53308   0.00000  -0.00007   0.00006  -0.00001   2.53307
   R47        3.54713   0.00000  -0.00003   0.00001  -0.00002   3.54711
   R48        2.80580   0.00002  -0.00002   0.00008   0.00007   2.80587
   R49        2.80948   0.00002  -0.00007   0.00009   0.00002   2.80950
   R50        2.62621   0.00000  -0.00008   0.00000  -0.00008   2.62613
   R51        2.77201   0.00000   0.00001   0.00000   0.00002   2.77203
   R52        2.62098   0.00000  -0.00002   0.00000  -0.00001   2.62096
   R53        2.85244  -0.00001  -0.00009  -0.00002  -0.00011   2.85233
   R54        2.80869   0.00000  -0.00003   0.00001  -0.00001   2.80867
   R55        2.80508   0.00000  -0.00001   0.00000   0.00000   2.80507
   R56        2.62628  -0.00001   0.00006  -0.00006   0.00000   2.62627
   R57        2.85050   0.00000  -0.00002   0.00002   0.00000   2.85050
   R58        2.77146   0.00000   0.00002   0.00001   0.00002   2.77148
   R59        2.62102   0.00000   0.00001  -0.00001   0.00000   2.62102
   R60        2.83904  -0.00001  -0.00002  -0.00001  -0.00003   2.83901
   R61        2.83918   0.00000   0.00004   0.00004   0.00008   2.83926
   R62        2.73000   0.00002  -0.00006   0.00010   0.00004   2.73004
   R63        2.57857   0.00003   0.00000   0.00013   0.00012   2.57869
   R64        2.72939   0.00002  -0.00005   0.00001  -0.00003   2.72936
   R65        3.46030   0.00002   0.00016   0.00004   0.00020   3.46050
   R66        6.09563   0.00001   0.00040  -0.00107  -0.00067   6.09496
   R67        2.57899   0.00000  -0.00001   0.00000  -0.00002   2.57897
   R68        2.82175  -0.00002  -0.00013  -0.00004  -0.00017   2.82158
   R69        2.78785  -0.00002  -0.00009   0.00001  -0.00007   2.78778
   R70        2.81448   0.00000   0.00000   0.00002   0.00002   2.81450
   R71        2.78968   0.00002   0.00007   0.00003   0.00010   2.78977
   R72        5.94368  -0.00014  -0.00317  -0.00040  -0.00356   5.94012
   R73        6.08690   0.00017   0.00052   0.00192   0.00243   6.08933
   R74        2.81949   0.00000   0.00000  -0.00001  -0.00002   2.81948
   R75        2.78813   0.00000   0.00001  -0.00001   0.00000   2.78813
   R76        2.81903   0.00001   0.00004   0.00001   0.00004   2.81908
   R77        2.79300  -0.00001   0.00000  -0.00002  -0.00002   2.79297
   R78        2.62023   0.00000   0.00001   0.00000   0.00001   2.62024
   R79        2.78493   0.00001   0.00000   0.00005   0.00005   2.78498
   R80        2.61981   0.00000  -0.00003   0.00003   0.00000   2.61981
   R81        2.78742   0.00000   0.00003   0.00000   0.00003   2.78745
   R82        2.79129   0.00001   0.00003   0.00002   0.00004   2.79134
   R83        2.78197   0.00001   0.00003   0.00000   0.00003   2.78200
   R84        2.78204   0.00000   0.00000   0.00001   0.00001   2.78205
   R85        2.78823   0.00000   0.00001  -0.00001  -0.00001   2.78822
   R86        2.79054   0.00000   0.00002  -0.00001   0.00001   2.79055
   R87        2.78380  -0.00001   0.00000  -0.00004  -0.00003   2.78377
   R88        6.15959  -0.00006  -0.00127  -0.00301  -0.00428   6.15531
   R89        2.76530   0.00033   0.00069   0.00013   0.00083   2.76612
   R90        2.77009   0.00004   0.00004  -0.00004   0.00001   2.77010
    A1        1.59035  -0.00001   0.00003  -0.00007  -0.00004   1.59031
    A2        2.17911   0.00000   0.00000   0.00005   0.00005   2.17916
    A3        2.17900   0.00000  -0.00001   0.00005   0.00003   2.17904
    A4        1.51121   0.00000  -0.00004   0.00004   0.00000   1.51121
    A5        2.36676  -0.00001   0.00004  -0.00005  -0.00001   2.36675
    A6        2.37797   0.00000   0.00001   0.00000   0.00001   2.37798
    A7        1.58428  -0.00001   0.00005  -0.00007  -0.00002   1.58427
    A8        2.19165   0.00000  -0.00002   0.00004   0.00002   2.19167
    A9        2.19054   0.00001  -0.00003   0.00004   0.00002   2.19056
   A10        1.51149   0.00001  -0.00002   0.00004   0.00002   1.51151
   A11        2.36691   0.00000   0.00003  -0.00003   0.00000   2.36691
   A12        2.37768   0.00000  -0.00001  -0.00004  -0.00005   2.37763
   A13        1.59844   0.00000   0.00001  -0.00002  -0.00001   1.59843
   A14        2.06131   0.00000   0.00000   0.00002   0.00002   2.06133
   A15        2.23461   0.00000   0.00000   0.00007   0.00006   2.23467
   A16        1.54642   0.00001  -0.00002   0.00003   0.00001   1.54644
   A17        2.16184  -0.00001   0.00001  -0.00007  -0.00006   2.16178
   A18        2.16330   0.00000  -0.00002   0.00000  -0.00002   2.16328
   A19        1.59464   0.00000   0.00004  -0.00004   0.00000   1.59464
   A20        2.05559   0.00000  -0.00003   0.00001  -0.00002   2.05558
   A21        2.22193   0.00000  -0.00001   0.00004   0.00003   2.22195
   A22        2.33591  -0.00001   0.00002  -0.00008  -0.00006   2.33585
   A23        2.33594   0.00000   0.00000   0.00003   0.00003   2.33596
   A24        1.51895   0.00000  -0.00004   0.00002  -0.00002   1.51893
   A25        1.57392  -0.00001   0.00006  -0.00009  -0.00003   1.57389
   A26        2.22795   0.00000  -0.00004   0.00004   0.00000   2.22795
   A27        2.22690   0.00001  -0.00004   0.00004   0.00000   2.22690
   A28        1.52017   0.00000  -0.00005   0.00005   0.00000   1.52016
   A29        2.39525   0.00000   0.00002   0.00000   0.00001   2.39526
   A30        2.35452   0.00000   0.00003  -0.00006  -0.00002   2.35450
   A31        2.21364   0.00000  -0.00002   0.00004   0.00003   2.21366
   A32        2.21359   0.00000  -0.00002   0.00004   0.00002   2.21360
   A33        1.58033   0.00000   0.00003  -0.00007  -0.00003   1.58030
   A34        1.51960   0.00001  -0.00002   0.00005   0.00003   1.51964
   A35        2.39747  -0.00001  -0.00004  -0.00004  -0.00009   2.39738
   A36        2.35326   0.00000   0.00006  -0.00003   0.00003   2.35329
   A37        1.59617   0.00000   0.00005  -0.00008  -0.00003   1.59614
   A38        2.07559   0.00000  -0.00006   0.00004  -0.00002   2.07557
   A39        2.21834   0.00000  -0.00003   0.00001  -0.00003   2.21831
   A40        1.55023   0.00001  -0.00002   0.00007   0.00005   1.55028
   A41        2.14582   0.00000   0.00003  -0.00002   0.00001   2.14583
   A42        2.15515   0.00000   0.00004  -0.00003   0.00002   2.15516
   A43        2.06688   0.00000  -0.00002   0.00003   0.00001   2.06689
   A44        2.22417   0.00000  -0.00002   0.00004   0.00002   2.22419
   A45        1.59610   0.00000   0.00002  -0.00007  -0.00004   1.59606
   A46        2.33366   0.00000   0.00003  -0.00002   0.00001   2.33367
   A47        2.33570   0.00000   0.00003  -0.00005  -0.00002   2.33568
   A48        1.52381   0.00000  -0.00005   0.00006   0.00002   1.52382
   A49        1.59834   0.00000   0.00002  -0.00003  -0.00001   1.59833
   A50        2.23482   0.00000  -0.00001   0.00003   0.00002   2.23485
   A51        2.06200   0.00000  -0.00001   0.00001   0.00001   2.06201
   A52        2.33489   0.00000   0.00002  -0.00003  -0.00001   2.33488
   A53        2.33716   0.00000   0.00001  -0.00001   0.00001   2.33717
   A54        1.51922   0.00000  -0.00002   0.00002   0.00000   1.51922
   A55        1.59444   0.00000   0.00001  -0.00003  -0.00002   1.59441
   A56        2.22420   0.00000   0.00000   0.00005   0.00005   2.22425
   A57        2.05734   0.00000  -0.00001   0.00001   0.00000   2.05733
   A58        1.54618   0.00000   0.00000   0.00002   0.00001   1.54619
   A59        2.16194   0.00000   0.00001  -0.00003  -0.00002   2.16192
   A60        2.16201   0.00000   0.00000   0.00000   0.00000   2.16201
   A61        1.59636   0.00000  -0.00001  -0.00002  -0.00003   1.59633
   A62        2.21699   0.00000   0.00002   0.00002   0.00005   2.21704
   A63        2.07456   0.00000  -0.00001   0.00001  -0.00001   2.07455
   A64        2.33370   0.00000   0.00002   0.00002   0.00003   2.33373
   A65        2.33533   0.00000   0.00000  -0.00002  -0.00002   2.33531
   A66        1.52366   0.00000   0.00000   0.00001   0.00000   1.52366
   A67        2.22432   0.00000  -0.00001   0.00002   0.00002   2.22434
   A68        2.06550   0.00000   0.00000   0.00002   0.00001   2.06552
   A69        1.59569   0.00000   0.00001   0.00000   0.00001   1.59570
   A70        1.55100   0.00000   0.00000   0.00000   0.00000   1.55100
   A71        2.14693   0.00000   0.00000   0.00001   0.00001   2.14695
   A72        2.15636   0.00000   0.00001  -0.00003  -0.00002   2.15634
   A73        2.38193   0.00000   0.00010  -0.00002   0.00008   2.38201
   A74        1.63025   0.00001   0.00001   0.00002   0.00003   1.63028
   A75        2.25779  -0.00001  -0.00010   0.00002  -0.00009   2.25771
   A76        2.20110   0.00000  -0.00008   0.00000  -0.00008   2.20102
   A77        2.19693   0.00000   0.00009   0.00000   0.00010   2.19703
   A78        1.72880   0.00000  -0.00001   0.00000  -0.00001   1.72879
   A79        2.38528  -0.00001  -0.00001  -0.00005  -0.00006   2.38523
   A80        1.63268   0.00000  -0.00002   0.00002  -0.00001   1.63267
   A81        2.25327   0.00001   0.00003   0.00006   0.00008   2.25336
   A82        1.59747  -0.00001   0.00001  -0.00003  -0.00001   1.59745
   A83        2.04773   0.00000  -0.00003  -0.00003  -0.00006   2.04767
   A84        2.21802   0.00001  -0.00002   0.00008   0.00006   2.21808
   A85        1.54757   0.00000  -0.00004  -0.00002  -0.00005   1.54752
   A86        2.17120   0.00000   0.00002   0.00001   0.00004   2.17124
   A87        2.15641   0.00000   0.00000  -0.00006  -0.00006   2.15635
   A88        2.06451   0.00000   0.00007  -0.00001   0.00006   2.06457
   A89        2.23102   0.00000  -0.00003   0.00003   0.00000   2.23102
   A90        1.59392   0.00001   0.00001   0.00004   0.00005   1.59397
   A91        2.31427   0.00000  -0.00006   0.00002  -0.00004   2.31422
   A92        2.38766   0.00000   0.00006  -0.00003   0.00003   2.38769
   A93        1.51872   0.00000   0.00001  -0.00001   0.00001   1.51873
   A94        1.59776   0.00000  -0.00001   0.00004   0.00002   1.59779
   A95        2.22343   0.00000   0.00003  -0.00007  -0.00004   2.22338
   A96        2.05282   0.00000   0.00000  -0.00002  -0.00002   2.05280
   A97        2.31118   0.00000  -0.00001   0.00002   0.00001   2.31119
   A98        2.38974   0.00000  -0.00005   0.00001  -0.00003   2.38971
   A99        1.51812   0.00000   0.00003  -0.00003   0.00000   1.51811
   A100       2.22985   0.00000   0.00000   0.00000   0.00000   2.22985
   A101       2.06581   0.00000   0.00001  -0.00002  -0.00001   2.06579
   A102       1.59458   0.00000  -0.00003   0.00004   0.00001   1.59459
   A103       1.54645   0.00000   0.00001  -0.00003  -0.00002   1.54644
   A104       2.16820   0.00000  -0.00001   0.00004   0.00003   2.16822
   A105       2.15498   0.00000  -0.00001   0.00002   0.00001   2.15499
   A106       2.21983   0.00000  -0.00006  -0.00003  -0.00009   2.21974
   A107       2.21781   0.00000   0.00002   0.00002   0.00004   2.21785
   A108       1.55009   0.00000   0.00002   0.00002   0.00004   1.55013
   A109       1.53274   0.00001  -0.00003   0.00001  -0.00002   1.53272
   A110       2.36353   0.00000   0.00012  -0.00005   0.00007   2.36360
   A111       2.36846  -0.00001  -0.00008   0.00006  -0.00002   2.36844
   A112       1.63020  -0.00002   0.00007   0.00000   0.00006   1.63027
   A113       2.28465   0.00002  -0.00002   0.00001  -0.00001   2.28464
   A114       1.49231   0.00005   0.00041   0.00073   0.00114   1.49345
   A115       2.27992  -0.00001  -0.00002  -0.00010  -0.00013   2.27979
   A116       2.42234   0.00001   0.00024   0.00044   0.00068   2.42302
   A117       1.53290   0.00001  -0.00006   0.00002  -0.00004   1.53286
   A118       2.36678  -0.00001   0.00005  -0.00006  -0.00001   2.36677
   A119       2.36619   0.00000   0.00000   0.00007   0.00007   2.36626
   A120       2.24316   0.00000  -0.00003  -0.00005  -0.00008   2.24309
   A121       2.06977  -0.00001   0.00006  -0.00004   0.00002   2.06979
   A122       1.59188   0.00001  -0.00004   0.00013   0.00009   1.59197
   A123       2.27225   0.00000   0.00012  -0.00011   0.00001   2.27225
   A124       2.06581   0.00000   0.00003   0.00003   0.00006   2.06587
   A125       1.86446   0.00000   0.00023   0.00019   0.00042   1.86488
   A126       1.68963  -0.00004  -0.00039  -0.00075  -0.00114   1.68849
   A127       1.59388  -0.00001  -0.00014   0.00010  -0.00005   1.59384
   A128       1.88324  -0.00001  -0.00044  -0.00055  -0.00099   1.88225
   A129       1.43859   0.00002   0.00038   0.00014   0.00051   1.43910
   A130       1.69549   0.00001   0.00018   0.00048   0.00066   1.69615
   A131       2.39556   0.00004   0.00024   0.00080   0.00105   2.39661
   A132       0.81465   0.00001  -0.00032  -0.00011  -0.00044   0.81421
   A133       2.32380   0.00000  -0.00002   0.00009   0.00008   2.32387
   A134       2.36432  -0.00001  -0.00007  -0.00002  -0.00009   2.36423
   A135       1.52670   0.00000   0.00011  -0.00010   0.00001   1.52671
   A136       2.23956   0.00000  -0.00001   0.00002   0.00001   2.23957
   A137       2.06875   0.00000   0.00002  -0.00001   0.00001   2.06876
   A138       1.59286   0.00000  -0.00001   0.00003   0.00002   1.59288
   A139       2.32323   0.00000  -0.00005  -0.00001  -0.00006   2.32317
   A140       2.36358   0.00001   0.00001   0.00005   0.00006   2.36365
   A141       1.52821   0.00000   0.00001  -0.00002  -0.00001   1.52819
   A142       2.26809   0.00000   0.00002  -0.00005  -0.00003   2.26806
   A143       2.06183   0.00000   0.00001  -0.00002  -0.00001   2.06182
   A144       1.59127   0.00000  -0.00002   0.00003   0.00000   1.59127
   A145       1.54801   0.00000   0.00002  -0.00002   0.00000   1.54801
   A146       2.15575   0.00000  -0.00002   0.00000  -0.00001   2.15574
   A147       2.16037   0.00000  -0.00001   0.00004   0.00002   2.16040
   A148       2.06808   0.00000  -0.00002  -0.00002  -0.00004   2.06804
   A149       1.57603   0.00000  -0.00001  -0.00002  -0.00004   1.57600
   A150       2.06584   0.00000  -0.00006  -0.00004  -0.00009   2.06574
   A151       2.04921   0.00000   0.00001   0.00002   0.00002   2.04924
   A152       2.06088   0.00000  -0.00003   0.00007   0.00003   2.06091
   A153       1.56438   0.00000   0.00002   0.00001   0.00003   1.56441
   A154       1.54694   0.00000   0.00007  -0.00012  -0.00005   1.54689
   A155       2.15575   0.00001   0.00002   0.00003   0.00005   2.15580
   A156       2.15964   0.00000  -0.00002   0.00000  -0.00001   2.15963
   A157       2.05060   0.00000   0.00002   0.00004   0.00006   2.05066
   A158       2.06040   0.00000   0.00000   0.00006   0.00007   2.06046
   A159       1.56681   0.00000   0.00001   0.00003   0.00004   1.56686
   A160       2.05839   0.00000  -0.00001  -0.00001  -0.00002   2.05837
   A161       2.05757   0.00000  -0.00003  -0.00002  -0.00005   2.05752
   A162       1.57570   0.00000  -0.00002  -0.00001  -0.00003   1.57567
   A163       2.06050   0.00000   0.00000   0.00001   0.00001   2.06051
   A164       2.05133   0.00000   0.00001  -0.00001   0.00001   2.05134
   A165       1.56744   0.00000   0.00000  -0.00001  -0.00001   1.56743
   A166       2.05685   0.00000  -0.00001   0.00002   0.00001   2.05686
   A167       2.05707   0.00000   0.00001  -0.00001   0.00000   2.05707
   A168       1.57467   0.00000   0.00000  -0.00001  -0.00001   1.57467
   A169       2.06231   0.00000   0.00000  -0.00001  -0.00001   2.06230
   A170       2.05121   0.00000   0.00001  -0.00003  -0.00002   2.05119
   A171       1.56599   0.00000  -0.00001   0.00001   0.00000   1.56599
   A172       2.06576   0.00000   0.00000   0.00001   0.00001   2.06577
   A173       2.06796   0.00000   0.00001  -0.00001  -0.00001   2.06795
   A174       1.57487   0.00000   0.00001   0.00001   0.00001   1.57489
   A175       1.27709  -0.00001   0.00001  -0.00001   0.00000   1.27709
   A176       1.71491  -0.00001   0.00003  -0.00007  -0.00004   1.71487
   A177       1.88734   0.00002   0.00014   0.00020   0.00034   1.88767
   A178       1.71660  -0.00001   0.00005  -0.00006  -0.00002   1.71658
   A179       2.07577  -0.00015  -0.00241  -0.00004  -0.00245   2.07332
   A180       1.69192   0.00009   0.00172   0.00016   0.00188   1.69380
   A181       1.13584  -0.00002  -0.00016  -0.00003  -0.00019   1.13565
   A182       2.75347   0.00001   0.00024  -0.00077  -0.00053   2.75294
   A183       1.27688   0.00000  -0.00002   0.00025   0.00023   1.27711
   A184       1.63675   0.00003   0.00043  -0.00067  -0.00024   1.63650
   A185       2.62665   0.00001   0.00019  -0.00004   0.00015   2.62680
   A186       3.16442   0.00002   0.00015   0.00019   0.00034   3.16476
   A187       2.97719   0.00001   0.00051   0.00040   0.00091   2.97810
    D1        0.29145   0.00000  -0.00005   0.00010   0.00004   0.29150
    D2       -3.08126   0.00000  -0.00001   0.00006   0.00005  -3.08121
    D3       -2.06892   0.00000  -0.00007   0.00007   0.00000  -2.06892
    D4        0.84155   0.00000  -0.00003   0.00003   0.00000   0.84156
    D5       -0.29154   0.00000   0.00005  -0.00010  -0.00005  -0.29159
    D6        3.08066   0.00000   0.00003   0.00004   0.00007   3.08073
    D7        2.06890   0.00000   0.00007  -0.00006   0.00001   2.06891
    D8       -0.84208   0.00000   0.00005   0.00007   0.00012  -0.84196
    D9       -0.03646   0.00000   0.00002  -0.00001   0.00001  -0.03645
   D10        2.14788   0.00000   0.00003  -0.00001   0.00002   2.14789
   D11       -2.14699   0.00000  -0.00002  -0.00001  -0.00002  -2.14702
   D12        0.03735   0.00000  -0.00001  -0.00001  -0.00002   0.03733
   D13       -0.29058   0.00000   0.00005  -0.00010  -0.00005  -0.29063
   D14        2.08951   0.00000   0.00005  -0.00008  -0.00002   2.08949
   D15        3.08488   0.00000   0.00000  -0.00005  -0.00005   3.08483
   D16       -0.81822   0.00000   0.00000  -0.00003  -0.00002  -0.81824
   D17       -0.12269   0.00000  -0.00005  -0.00003  -0.00008  -0.12277
   D18       -2.65925   0.00000   0.00003   0.00006   0.00009  -2.65916
   D19        2.68190   0.00000   0.00001  -0.00009  -0.00007   2.68183
   D20        0.14534   0.00000   0.00009   0.00000   0.00009   0.14543
   D21        0.29057   0.00000  -0.00005   0.00010   0.00005   0.29062
   D22       -3.08426   0.00000  -0.00001  -0.00004  -0.00005  -3.08431
   D23       -2.09028   0.00000  -0.00005   0.00008   0.00002  -2.09025
   D24        0.81808   0.00000  -0.00002  -0.00006  -0.00008   0.81800
   D25        0.00607   0.00000  -0.00004   0.00008   0.00004   0.00611
   D26       -2.13589   0.00001  -0.00001   0.00005   0.00004  -2.13586
   D27        2.13627   0.00000   0.00000   0.00006   0.00006   2.13633
   D28       -0.00569   0.00001   0.00003   0.00003   0.00006  -0.00563
   D29        0.12023   0.00000  -0.00001  -0.00007  -0.00009   0.12014
   D30        2.65834   0.00000   0.00003  -0.00013  -0.00010   2.65824
   D31       -2.68522   0.00000  -0.00005   0.00012   0.00007  -2.68516
   D32       -0.14711   0.00000  -0.00001   0.00006   0.00005  -0.14706
   D33        0.15752   0.00000   0.00000   0.00006   0.00006   0.15758
   D34        2.44431   0.00000  -0.00004   0.00005   0.00001   2.44432
   D35       -2.20778   0.00000  -0.00001  -0.00002  -0.00003  -2.20780
   D36        0.07901   0.00000  -0.00004  -0.00003  -0.00008   0.07894
   D37       -2.87502   0.00000   0.00006  -0.00001   0.00005  -2.87497
   D38       -0.15677   0.00000   0.00001  -0.00006  -0.00005  -0.15682
   D39       -0.63556   0.00000   0.00007   0.00003   0.00011  -0.63545
   D40        2.08269   0.00000   0.00002  -0.00001   0.00001   2.08270
   D41       -0.02484   0.00000   0.00002   0.00004   0.00006  -0.02477
   D42        2.01336   0.00000   0.00001   0.00002   0.00003   2.01339
   D43       -2.07085   0.00000   0.00000  -0.00001  -0.00001  -2.07085
   D44       -0.03265   0.00000  -0.00001  -0.00003  -0.00004  -0.03269
   D45       -0.15855   0.00000   0.00000  -0.00006  -0.00005  -0.15860
   D46        2.18454   0.00000   0.00000  -0.00003  -0.00003   2.18451
   D47       -2.44421   0.00000   0.00002   0.00001   0.00002  -2.44419
   D48       -0.10112   0.00000   0.00001   0.00003   0.00004  -0.10107
   D49       -1.91110  -0.00001   0.00003  -0.00009  -0.00006  -1.91116
   D50       -0.06463   0.00000   0.00007   0.00002   0.00008  -0.06455
   D51        0.08915   0.00000  -0.00001  -0.00011  -0.00012   0.08903
   D52        1.93562   0.00000   0.00003   0.00000   0.00002   1.93564
   D53        2.87334   0.00000  -0.00004  -0.00004  -0.00008   2.87326
   D54        0.15511   0.00000   0.00000   0.00006   0.00005   0.15516
   D55        0.65372   0.00000  -0.00003  -0.00004  -0.00007   0.65366
   D56       -2.06451   0.00000   0.00001   0.00005   0.00007  -2.06444
   D57       -2.02832   0.00000  -0.00003  -0.00003  -0.00006  -2.02838
   D58        0.02561   0.00000  -0.00006   0.00009   0.00003   0.02563
   D59       -0.00722   0.00000  -0.00002  -0.00004  -0.00006  -0.00727
   D60        2.04671   0.00000  -0.00005   0.00008   0.00003   2.04674
   D61        0.29599   0.00000  -0.00002   0.00007   0.00005   0.29604
   D62       -3.01162   0.00000  -0.00004   0.00001  -0.00003  -3.01165
   D63       -2.15822   0.00000   0.00001   0.00008   0.00009  -2.15814
   D64        0.81735   0.00000  -0.00001   0.00002   0.00001   0.81736
   D65       -0.29596   0.00000   0.00003  -0.00007  -0.00005  -0.29601
   D66        3.00943   0.00000   0.00006   0.00003   0.00009   3.00952
   D67        2.15891   0.00000   0.00000  -0.00008  -0.00008   2.15883
   D68       -0.81888   0.00000   0.00003   0.00003   0.00006  -0.81882
   D69       -0.11696   0.00000  -0.00002  -0.00004  -0.00006  -0.11702
   D70        2.32958   0.00000  -0.00002  -0.00002  -0.00005   2.32953
   D71       -2.32998   0.00000  -0.00001   0.00001   0.00000  -2.32998
   D72        0.11656   0.00000  -0.00001   0.00003   0.00001   0.11657
   D73        2.13108   0.00000   0.00003  -0.00005  -0.00003   2.13106
   D74       -0.29703   0.00000   0.00003  -0.00007  -0.00004  -0.29707
   D75       -0.85143   0.00000   0.00005   0.00000   0.00004  -0.85138
   D76        3.00365   0.00000   0.00005  -0.00002   0.00003   3.00368
   D77       -0.14011   0.00000   0.00001   0.00005   0.00006  -0.14005
   D78       -2.68548   0.00000   0.00000   0.00005   0.00004  -2.68543
   D79        2.76630   0.00000  -0.00002  -0.00003  -0.00005   2.76625
   D80        0.22094   0.00000  -0.00003  -0.00003  -0.00006   0.22087
   D81       -2.13125   0.00000  -0.00001   0.00005   0.00004  -2.13121
   D82        0.85396   0.00000  -0.00006  -0.00005  -0.00012   0.85385
   D83        0.29690   0.00000  -0.00002   0.00008   0.00006   0.29695
   D84       -3.00108   0.00000  -0.00007  -0.00003  -0.00010  -3.00117
   D85        0.14119   0.00000  -0.00003  -0.00009  -0.00011   0.14107
   D86        2.68498   0.00000   0.00001  -0.00007  -0.00006   2.68493
   D87       -2.76870   0.00000   0.00004   0.00006   0.00009  -2.76861
   D88       -0.22490   0.00000   0.00007   0.00008   0.00015  -0.22476
   D89        0.13058   0.00000  -0.00005   0.00006   0.00002   0.13060
   D90        2.40134   0.00001   0.00001   0.00007   0.00009   2.40143
   D91       -2.22043   0.00000  -0.00001   0.00010   0.00009  -2.22034
   D92        0.05033   0.00001   0.00005   0.00011   0.00016   0.05049
   D93       -2.85295   0.00000   0.00003  -0.00004  -0.00002  -2.85297
   D94       -0.12895   0.00000   0.00005  -0.00006  -0.00002  -0.12897
   D95       -0.60604   0.00000  -0.00003  -0.00007  -0.00009  -0.60613
   D96        2.11796   0.00000  -0.00001  -0.00008  -0.00009   2.11787
   D97        0.02833   0.00000  -0.00003  -0.00010  -0.00013   0.02820
   D98        2.06713   0.00000   0.00005  -0.00003   0.00002   2.06715
   D99       -2.01400   0.00000  -0.00001  -0.00002  -0.00003  -2.01403
   D100       0.02480   0.00001   0.00007   0.00005   0.00012   0.02492
   D101       2.22276   0.00000   0.00003  -0.00004  -0.00002   2.22275
   D102      -0.13061   0.00000   0.00005  -0.00006  -0.00002  -0.13063
   D103      -0.04069   0.00000  -0.00002  -0.00006  -0.00008  -0.04077
   D104      -2.39407  -0.00001   0.00000  -0.00008  -0.00008  -2.39415
   D105      -0.06489   0.00000  -0.00006  -0.00005  -0.00011  -0.06500
   D106      -1.92672   0.00000  -0.00001  -0.00001  -0.00002  -1.92674
   D107       1.91662   0.00000  -0.00002   0.00001  -0.00001   1.91662
   D108       0.05479   0.00000   0.00004   0.00005   0.00009   0.05488
   D109       0.61376   0.00000  -0.00001   0.00005   0.00004   0.61380
   D110      -2.10937   0.00000  -0.00003   0.00005   0.00003  -2.10935
   D111       2.85205   0.00001  -0.00003   0.00006   0.00003   2.85207
   D112       0.12891   0.00000  -0.00005   0.00006   0.00001   0.12893
   D113       2.87745   0.00000   0.00001   0.00004   0.00005   2.87750
   D114       0.15766   0.00000  -0.00002   0.00008   0.00006   0.15771
   D115       0.63697   0.00000   0.00001   0.00003   0.00004   0.63700
   D116      -2.08283   0.00000  -0.00002   0.00007   0.00004  -2.08279
   D117      -0.15838   0.00000   0.00002  -0.00008  -0.00006  -0.15844
   D118      -2.44331   0.00000   0.00002  -0.00008  -0.00006  -2.44337
   D119       2.20752   0.00000   0.00002  -0.00005  -0.00003   2.20748
   D120      -0.07742   0.00000   0.00002  -0.00005  -0.00003  -0.07745
   D121       0.03394   0.00000  -0.00002   0.00000  -0.00002   0.03392
   D122       2.07007   0.00000  -0.00001   0.00004   0.00003   2.07010
   D123      -2.01293   0.00000  -0.00003  -0.00001  -0.00003  -2.01296
   D124       0.02320   0.00000  -0.00001   0.00003   0.00002   0.02322
   D125      -2.87480   0.00000  -0.00001  -0.00003  -0.00004  -2.87484
   D126      -0.65156   0.00000  -0.00002  -0.00002  -0.00004  -0.65160
   D127      -0.15598   0.00000   0.00002  -0.00008  -0.00006  -0.15604
   D128       2.06726   0.00000   0.00002  -0.00007  -0.00006   2.06720
   D129       0.15939   0.00000  -0.00002   0.00008   0.00006   0.15945
   D130       2.44427   0.00000  -0.00001   0.00005   0.00004   2.44431
   D131      -2.18735   0.00000  -0.00002   0.00005   0.00002  -2.18733
   D132       0.09753   0.00000  -0.00001   0.00002   0.00000   0.09753
   D133       0.00452   0.00000   0.00002   0.00000   0.00002   0.00454
   D134      -2.04610   0.00000   0.00003  -0.00006  -0.00003  -2.04613
   D135       2.02940   0.00000   0.00002   0.00000   0.00002   2.02942
   D136      -0.02122   0.00000   0.00003  -0.00005  -0.00003  -0.02125
   D137       0.06286   0.00000  -0.00001   0.00002   0.00002   0.06287
   D138       1.91076   0.00000   0.00000   0.00002   0.00001   1.91077
   D139      -1.93577   0.00000  -0.00002   0.00003   0.00002  -1.93575
   D140      -0.08787   0.00000  -0.00001   0.00003   0.00001  -0.08785
   D141       2.85026   0.00000   0.00002   0.00005   0.00007   2.85033
   D142       0.12744   0.00000  -0.00001   0.00005   0.00004   0.12748
   D143       0.60548   0.00000   0.00003   0.00004   0.00007   0.60555
   D144      -2.11734   0.00000   0.00001   0.00003   0.00004  -2.11730
   D145      -0.12909   0.00000   0.00001  -0.00005  -0.00004  -0.12912
   D146      -2.40265   0.00000  -0.00001  -0.00001  -0.00002  -2.40266
   D147       2.21975   0.00000   0.00002  -0.00002   0.00000   2.21975
   D148      -0.05381   0.00000   0.00000   0.00001   0.00002  -0.05379
   D149      -0.02576   0.00000   0.00000   0.00000   0.00000  -0.02576
   D150       2.01442   0.00000  -0.00004   0.00004   0.00000   2.01443
   D151      -2.06587   0.00000   0.00001  -0.00001   0.00000  -2.06587
   D152      -0.02569   0.00000  -0.00002   0.00003   0.00001  -0.02568
   D153      -0.61343   0.00000  -0.00002  -0.00003  -0.00005  -0.61348
   D154      -2.84946   0.00000  -0.00002  -0.00007  -0.00009  -2.84955
   D155       2.10869   0.00000   0.00001  -0.00001   0.00000   2.10870
   D156      -0.12734   0.00000   0.00001  -0.00005  -0.00004  -0.12738
   D157      -2.22335   0.00000  -0.00001   0.00001   0.00000  -2.22335
   D158       0.04284   0.00000   0.00000   0.00001   0.00001   0.04286
   D159       0.12910   0.00000  -0.00001   0.00005   0.00004   0.12914
   D160       2.39530   0.00000   0.00000   0.00005   0.00005   2.39535
   D161       1.92795   0.00000   0.00002  -0.00005  -0.00003   1.92792
   D162       0.06895   0.00000   0.00002  -0.00005  -0.00003   0.06892
   D163      -0.05709   0.00000   0.00001  -0.00003  -0.00003  -0.05711
   D164      -1.91609   0.00000   0.00000  -0.00003  -0.00003  -1.91612
   D165      -0.51441   0.00001  -0.00004   0.00004   0.00000  -0.51440
   D166      -3.10272   0.00001  -0.00008   0.00003  -0.00005  -3.10277
   D167       2.45504   0.00001   0.00001   0.00013   0.00014   2.45518
   D168      -0.13327   0.00001  -0.00003   0.00012   0.00008  -0.13319
   D169       2.52005  -0.00001   0.00014  -0.00005   0.00009   2.52014
   D170      -0.11811   0.00000   0.00009   0.00000   0.00010  -0.11802
   D171      -0.39853  -0.00001   0.00006  -0.00016  -0.00010  -0.39863
   D172      -3.03670  -0.00001   0.00002  -0.00011  -0.00009  -3.03679
   D173       0.10763  -0.00001   0.00003  -0.00009  -0.00006   0.10757
   D174      -1.57287   0.00000  -0.00001  -0.00005  -0.00005  -1.57292
   D175      -2.86956  -0.00002  -0.00048  -0.00049  -0.00097  -2.87053
   D176       3.09604   0.00000   0.00010  -0.00002   0.00008   3.09612
   D177       1.41554   0.00000   0.00006   0.00003   0.00009   1.41563
   D178       0.11885  -0.00002  -0.00041  -0.00042  -0.00083   0.11802
   D179       0.52054   0.00000   0.00005   0.00004   0.00009   0.52063
   D180      -2.45673   0.00000   0.00007  -0.00013  -0.00006  -2.45679
   D181       3.11072   0.00000   0.00002   0.00005   0.00007   3.11079
   D182       0.13345  -0.00001   0.00003  -0.00012  -0.00008   0.13337
   D183      -2.52301   0.00000   0.00005  -0.00010  -0.00004  -2.52305
   D184       0.10876   0.00000  -0.00004  -0.00010  -0.00015   0.10862
   D185       0.40661   0.00000   0.00003   0.00010   0.00013   0.40674
   D186       3.03838   0.00001  -0.00007   0.00010   0.00003   3.03841
   D187      -0.10775   0.00001  -0.00003   0.00010   0.00007  -0.10768
   D188       1.57049   0.00000  -0.00001   0.00004   0.00003   1.57052
   D189      -3.10418   0.00001  -0.00001  -0.00003  -0.00004  -3.10422
   D190      -1.42594   0.00000   0.00001  -0.00009  -0.00008  -1.42602
   D191       0.32373   0.00002   0.00028   0.00043   0.00071   0.32444
   D192      -0.75191  -0.00005  -0.00084   0.00120   0.00036  -0.75155
   D193      -2.58874   0.00001   0.00003   0.00008   0.00011  -2.58863
   D194       2.61880  -0.00006  -0.00109   0.00085  -0.00024   2.61857
   D195       0.16177   0.00000  -0.00001   0.00002   0.00002   0.16179
   D196       2.44561   0.00000  -0.00003  -0.00006  -0.00009   2.44553
   D197      -2.17431   0.00000   0.00002  -0.00004  -0.00002  -2.17432
   D198       0.10954  -0.00001   0.00000  -0.00012  -0.00012   0.10942
   D199      -2.96191   0.00000  -0.00005   0.00002  -0.00003  -2.96194
   D200      -0.15734   0.00000   0.00000  -0.00002  -0.00002  -0.15737
   D201      -0.75286   0.00000  -0.00009   0.00000  -0.00009  -0.75295
   D202       2.05171  -0.00001  -0.00004  -0.00005  -0.00008   2.05163
   D203       2.02792   0.00000  -0.00006   0.00011   0.00005   2.02797
   D204      -0.05541   0.00001   0.00002   0.00002   0.00004  -0.05537
   D205      -1.94236  -0.00001  -0.00036  -0.00072  -0.00109  -1.94345
   D206      -2.75746  -0.00001   0.00012  -0.00035  -0.00023  -2.75769
   D207       0.01465   0.00001  -0.00003   0.00011   0.00008   0.01473
   D208      -2.06868   0.00002   0.00005   0.00002   0.00007  -2.06861
   D209       2.32756   0.00000  -0.00034  -0.00072  -0.00106   2.32650
   D210       1.51246   0.00000   0.00015  -0.00035  -0.00020   1.51225
   D211       2.19972   0.00000   0.00002   0.00003   0.00005   2.19977
   D212      -0.15930   0.00000   0.00000  -0.00003  -0.00003  -0.15932
   D213      -0.09552   0.00000   0.00002   0.00006   0.00008  -0.09544
   D214      -2.45454   0.00000   0.00001   0.00000   0.00001  -2.45453
   D215      -0.08177   0.00000   0.00001   0.00014   0.00015  -0.08162
   D216      -1.92438   0.00000   0.00000   0.00008   0.00008  -1.92430
   D217       1.92287   0.00000  -0.00003   0.00007   0.00004   1.92291
   D218       0.08026   0.00000  -0.00004   0.00001  -0.00004   0.08023
   D219       0.70017   0.00000  -0.00009  -0.00004  -0.00013   0.70004
   D220      -2.07786   0.00000  -0.00010  -0.00001  -0.00011  -2.07797
   D221       2.93729   0.00000   0.00001   0.00000   0.00001   2.93730
   D222       0.15926   0.00000   0.00000   0.00003   0.00003   0.15929
   D223       2.96098   0.00000  -0.00006  -0.00006  -0.00012   2.96086
   D224       0.15970   0.00000   0.00002  -0.00005  -0.00004   0.15966
   D225       0.74128   0.00000  -0.00006  -0.00003  -0.00009   0.74119
   D226      -2.06000   0.00000   0.00002  -0.00003  -0.00001  -2.06001
   D227      -0.16411   0.00000  -0.00001   0.00006   0.00004  -0.16407
   D228      -2.44339   0.00000  -0.00001   0.00003   0.00002  -2.44337
   D229       2.18171   0.00000   0.00001  -0.00001  -0.00001   2.18170
   D230      -0.09758   0.00000   0.00002  -0.00004  -0.00002  -0.09760
   D231      -0.00108   0.00000   0.00000   0.00001   0.00002  -0.00106
   D232       2.06832   0.00000  -0.00001  -0.00002  -0.00002   2.06829
   D233      -2.02547   0.00000   0.00000   0.00004   0.00004  -2.02544
   D234       0.04392   0.00000  -0.00001   0.00001   0.00000   0.04392
   D235      -0.69527   0.00000   0.00004   0.00007   0.00010  -0.69517
   D236      -2.93414   0.00000   0.00006   0.00005   0.00011  -2.93403
   D237       2.07723   0.00000  -0.00003   0.00007   0.00003   2.07727
   D238      -0.16164   0.00000  -0.00001   0.00006   0.00004  -0.16160
   D239      -2.19712   0.00000   0.00003  -0.00008  -0.00004  -2.19717
   D240       0.09240   0.00000   0.00002  -0.00004  -0.00002   0.09238
   D241       0.16167   0.00000   0.00001  -0.00006  -0.00004   0.16163
   D242       2.45119   0.00000   0.00000  -0.00002  -0.00001   2.45118
   D243       1.92170   0.00000  -0.00001   0.00002   0.00002   1.92172
   D244       0.07457   0.00000  -0.00001   0.00004   0.00003   0.07460
   D245      -0.07651   0.00000  -0.00001   0.00001   0.00000  -0.07651
   D246      -1.92364   0.00000   0.00000   0.00002   0.00002  -1.92362
   D247      -2.21702   0.00000   0.00004  -0.00017  -0.00013  -2.21715
   D248       0.73349   0.00000   0.00003  -0.00003   0.00000   0.73349
   D249       0.18850   0.00000   0.00003  -0.00014  -0.00011   0.18839
   D250       3.13902  -0.00001   0.00002   0.00000   0.00003   3.13904
   D251       2.21836   0.00000  -0.00009   0.00013   0.00004   2.21840
   D252      -0.73754  -0.00001  -0.00005  -0.00004  -0.00009  -0.73763
   D253      -0.18854   0.00000  -0.00003   0.00013   0.00010  -0.18844
   D254       3.13874   0.00000   0.00001  -0.00004  -0.00002   3.13872
   D255      -0.19649   0.00001  -0.00004   0.00014   0.00010  -0.19639
   D256       2.52872  -0.00001   0.00002  -0.00012  -0.00010   2.52862
   D257      -2.61728  -0.00001  -0.00028  -0.00030  -0.00058  -2.61786
   D258       3.13716   0.00001  -0.00007   0.00002  -0.00005   3.13711
   D259      -0.42082  -0.00001  -0.00001  -0.00023  -0.00025  -0.42107
   D260       0.71637  -0.00001  -0.00031  -0.00042  -0.00073   0.71564
   D261      -0.02949  -0.00001   0.00007  -0.00013  -0.00006  -0.02955
   D262      -2.64832   0.00000  -0.00002  -0.00002  -0.00004  -2.64835
   D263       2.83690  -0.00001   0.00008   0.00006   0.00014   2.83704
   D264       0.21807   0.00000  -0.00001   0.00017   0.00016   0.21823
   D265       0.19648  -0.00001   0.00003  -0.00014  -0.00011   0.19637
   D266      -3.13069  -0.00001   0.00000   0.00000   0.00000  -3.13069
   D267      -2.53053   0.00000  -0.00002   0.00007   0.00005  -2.53049
   D268       0.42548   0.00000  -0.00006   0.00021   0.00016   0.42564
   D269       1.71595   0.00005   0.00073   0.00096   0.00169   1.71764
   D270      -1.61122   0.00005   0.00070   0.00110   0.00180  -1.60942
   D271      -0.64130   0.00001  -0.00007   0.00014   0.00008  -0.64122
   D272      -1.93417   0.00002  -0.00009   0.00017   0.00008  -1.93408
   D273       1.93935  -0.00002   0.00003  -0.00016  -0.00014   1.93921
   D274       0.64648  -0.00001   0.00001  -0.00014  -0.00013   0.64635
   D275      -0.64765   0.00001   0.00020   0.00048   0.00069  -0.64696
   D276      -0.31260   0.00001   0.00055   0.00078   0.00133  -0.31127
   D277      -2.21904  -0.00002  -0.00035  -0.00031  -0.00066  -2.21969
   D278      -1.88399  -0.00001   0.00000  -0.00001  -0.00001  -1.88400
   D279       0.03266   0.00000   0.00002   0.00005   0.00007   0.03273
   D280       2.65259   0.00000  -0.00005   0.00009   0.00003   2.65263
   D281      -2.84222  -0.00001   0.00008  -0.00018  -0.00010  -2.84232
   D282      -0.22229   0.00000   0.00001  -0.00014  -0.00013  -0.22242
   D283      -0.68617   0.00001  -0.00006   0.00016   0.00010  -0.68607
   D284       2.09731   0.00000  -0.00002   0.00008   0.00006   2.09737
   D285      -2.93669   0.00002  -0.00007   0.00011   0.00004  -2.93665
   D286      -0.15321   0.00001  -0.00004   0.00003  -0.00001  -0.15322
   D287      -2.22153  -0.00001   0.00008  -0.00005   0.00002  -2.22151
   D288       0.05757   0.00000   0.00013  -0.00014  -0.00001   0.05756
   D289       0.15447  -0.00001   0.00004  -0.00003   0.00001   0.15448
   D290       2.43357   0.00000   0.00009  -0.00012  -0.00003   2.43355
   D291       0.65416  -0.00001   0.00012  -0.00015  -0.00003   0.65413
   D292      -2.11418   0.00000   0.00006  -0.00011  -0.00005  -2.11423
   D293       2.92145  -0.00001   0.00009  -0.00008   0.00001   2.92146
   D294       0.15311  -0.00001   0.00003  -0.00003   0.00000   0.15311
   D295      -1.65230   0.00000   0.00020   0.00043   0.00063  -1.65168
   D296       1.86254   0.00000   0.00014   0.00047   0.00061   1.86316
   D297      -0.96087   0.00003   0.00032   0.00071   0.00103  -0.95984
   D298       2.55398   0.00003   0.00026   0.00075   0.00101   2.55499
   D299       2.25798   0.00000   0.00002  -0.00001   0.00002   2.25799
   D300      -0.01809  -0.00001  -0.00006   0.00006   0.00000  -0.01810
   D301      -0.15488   0.00001  -0.00003   0.00004   0.00001  -0.15488
   D302      -2.43095   0.00000  -0.00011   0.00010  -0.00001  -2.43097
   D303      -2.04378   0.00002   0.00042   0.00054   0.00096  -2.04281
   D304       1.96334   0.00000   0.00034   0.00060   0.00094   1.96428
   D305      -1.55557   0.00000  -0.00039  -0.00014  -0.00054  -1.55611
   D306       2.45154  -0.00001  -0.00047  -0.00008  -0.00055   2.45099
   D307      -1.26846   0.00008   0.00194   0.00225   0.00420  -1.26425
   D308       1.24000   0.00008   0.00192   0.00176   0.00367   1.24367
   D309       2.87578   0.00007   0.00176   0.00194   0.00370   2.87948
   D310       0.18712   0.00003   0.00103   0.00094   0.00198   0.18910
   D311      -1.58939  -0.00001  -0.00036  -0.00028  -0.00064  -1.59003
   D312      -0.99377   0.00000  -0.00030  -0.00015  -0.00045  -0.99422
   D313       1.67724  -0.00001  -0.00030   0.00005  -0.00025   1.67699
   D314       0.67559   0.00000  -0.00019  -0.00033  -0.00053   0.67506
   D315       1.27120   0.00000  -0.00013  -0.00020  -0.00033   1.27087
   D316      -2.34097  -0.00001  -0.00014   0.00000  -0.00014  -2.34110
   D317       2.13659  -0.00001  -0.00006  -0.00024  -0.00030   2.13629
   D318       2.73220   0.00000   0.00001  -0.00011  -0.00010   2.73210
   D319      -0.87997  -0.00001   0.00000   0.00010   0.00010  -0.87987
   D320       2.83074  -0.00005  -0.00109  -0.00127  -0.00237   2.82837
   D321      -2.85683  -0.00004  -0.00103  -0.00114  -0.00217  -2.85900
   D322      -0.18582  -0.00005  -0.00104  -0.00094  -0.00197  -0.18779
   D323       0.68656   0.00000  -0.00003  -0.00003  -0.00006   0.68650
   D324      -2.09739   0.00000   0.00001  -0.00007  -0.00006  -2.09745
   D325       2.93422   0.00000  -0.00002   0.00000  -0.00002   2.93420
   D326       0.15027   0.00000   0.00002  -0.00004  -0.00002   0.15025
   D327       2.21997   0.00000  -0.00003   0.00009   0.00006   2.22003
   D328      -0.06100   0.00000  -0.00002   0.00006   0.00003  -0.06097
   D329      -0.15159   0.00000  -0.00002   0.00004   0.00002  -0.15157
   D330      -2.43256   0.00000  -0.00001   0.00001   0.00000  -2.43256
   D331      -0.66348   0.00000   0.00005  -0.00001   0.00003  -0.66344
   D332      -2.91891   0.00000   0.00005   0.00002   0.00007  -2.91885
   D333       2.10543   0.00000  -0.00002   0.00001  -0.00001   2.10542
   D334      -0.15001   0.00000  -0.00002   0.00004   0.00002  -0.14998
   D335      -2.25120   0.00000   0.00001   0.00001   0.00002  -2.25118
   D336       0.02618   0.00000  -0.00001   0.00002   0.00001   0.02620
   D337       0.15161   0.00000   0.00002  -0.00004  -0.00002   0.15158
   D338       2.42899   0.00000   0.00001  -0.00004  -0.00003   2.42896
   D339       0.07036   0.00000   0.00000  -0.00001  -0.00001   0.07035
   D340       1.94393   0.00000   0.00001  -0.00001   0.00001   1.94394
   D341      -1.92305   0.00000   0.00000  -0.00003  -0.00002  -1.92307
   D342      -0.04948   0.00000   0.00001  -0.00002  -0.00001  -0.04948
   D343       0.00327   0.00000  -0.00005  -0.00006  -0.00011   0.00316
   D344       2.12903   0.00000  -0.00007   0.00002  -0.00005   2.12898
   D345      -2.14199   0.00000   0.00003   0.00000   0.00003  -2.14196
   D346      -0.01623   0.00000   0.00001   0.00009   0.00010  -0.01613
   D347      -1.94458   0.00000  -0.00005   0.00013   0.00008  -1.94451
   D348       0.04639   0.00000   0.00007  -0.00003   0.00004   0.04643
   D349      -0.06930   0.00000  -0.00012   0.00005  -0.00007  -0.06937
   D350       1.92167   0.00000   0.00000  -0.00010  -0.00011   1.92157
   D351       2.14340   0.00000   0.00001   0.00002   0.00003   2.14342
   D352       0.01628   0.00000  -0.00001  -0.00009  -0.00010   0.01618
   D353      -0.00374   0.00000   0.00006   0.00007   0.00013  -0.00361
   D354      -2.13085   0.00000   0.00004  -0.00003   0.00001  -2.13085
   D355       0.00014   0.00000   0.00006  -0.00001   0.00005   0.00019
   D356       2.13201   0.00000   0.00000  -0.00004  -0.00004   2.13197
   D357      -2.11561   0.00000   0.00005  -0.00005  -0.00001  -2.11561
   D358       0.01626   0.00000  -0.00001  -0.00009  -0.00010   0.01616
   D359      -0.00242   0.00000  -0.00006  -0.00003  -0.00009  -0.00251
   D360      -2.13498   0.00000  -0.00003   0.00000  -0.00002  -2.13500
   D361       2.11631   0.00000  -0.00003   0.00006   0.00003   2.11634
   D362      -0.01624   0.00000   0.00001   0.00009   0.00010  -0.01615
   D363       0.00443   0.00000   0.00000   0.00002   0.00001   0.00445
   D364       2.13454   0.00000   0.00001   0.00000   0.00001   2.13455
   D365      -2.11560   0.00000  -0.00002   0.00002   0.00001  -2.11559
   D366       0.01451   0.00000   0.00000   0.00001   0.00001   0.01452
   D367       0.00381   0.00000   0.00002  -0.00003  -0.00001   0.00379
   D368      -2.14240   0.00000   0.00000  -0.00002  -0.00001  -2.14242
   D369       2.13167   0.00000   0.00001  -0.00002  -0.00001   2.13166
   D370      -0.01454   0.00000   0.00000  -0.00001  -0.00001  -0.01455
   D371      -0.00417   0.00000  -0.00001   0.00004   0.00002  -0.00415
   D372       2.11539   0.00000   0.00000   0.00000   0.00000   2.11539
   D373      -2.13409   0.00000  -0.00001   0.00002   0.00001  -2.13408
   D374      -0.01453   0.00000   0.00000  -0.00001  -0.00001  -0.01454
   D375      -0.00083   0.00000  -0.00001  -0.00001  -0.00001  -0.00084
   D376       2.14355   0.00000   0.00000   0.00000   0.00000   2.14354
   D377      -2.12988   0.00000  -0.00001   0.00000   0.00000  -2.12988
   D378       0.01450   0.00000   0.00000   0.00001   0.00001   0.01451
   D379       0.40584   0.00002   0.00039   0.00038   0.00077   0.40661
   D380      -0.75878  -0.00004  -0.00036   0.00137   0.00102  -0.75777
   D381      -0.34669  -0.00004  -0.00141  -0.00187  -0.00328  -0.34997
   D382       0.03290   0.00001   0.00078   0.00141   0.00219   0.03509
   D383       0.33639   0.00001   0.00109   0.00166   0.00273   0.33912
   D384       1.41470   0.00006   0.00172   0.00092   0.00264   1.41734
         Item               Value     Threshold  Converged?
 Maximum Force            0.000327     0.000450     YES
 RMS     Force            0.000020     0.000300     YES
 Maximum Displacement     0.007140     0.001800     NO 
 RMS     Displacement     0.000496     0.001200     YES
 Predicted change in Energy=-2.082623D-06
 GradGradGradGradGradGradGradGradGradGradGradGradGradGradGradGradGradGrad

 Stoichiometry    C55O2PS(2)
 Framework group  C1[X(C55O2PS)]
 Deg. of freedom   171
 Full point group                 C1      NOp   1
 Largest Abelian subgroup         C1      NOp   1
 Largest concise Abelian subgroup C1      NOp   1
                         Standard orientation:                         
 ---------------------------------------------------------------------
 Center     Atomic      Atomic             Coordinates (Angstroms)
 Number     Number       Type             X           Y           Z
 ---------------------------------------------------------------------
      1          6           0       -0.684415   -2.431238   -1.085394
      2          6           0        0.494903   -1.931705   -1.844808
      3          6           0       -0.376818   -0.799307   -2.279263
      4          6           0       -1.597618   -1.555807   -1.870726
      5          6           0        2.700959   -3.072208   -1.029306
      6          6           0        3.900339   -2.419790   -1.564259
      7          6           0        3.021970   -1.418084   -2.212992
      8          6           0        1.806189   -2.208294   -1.868182
      9          6           0       -0.531815   -1.372347    1.914876
     10          6           0        0.375335   -2.344244    1.239022
     11          6           0       -0.729932   -2.590282    0.275366
     12          6           0       -1.704235   -1.971551    1.213074
     13          6           0        2.857156   -2.143817    2.031346
     14          6           0        3.784063   -2.898836    1.168183
     15          6           0        2.634661   -3.297286    0.334113
     16          6           0        1.671729   -2.698451    1.308250
     17          6           0       -4.081073   -1.857290   -1.115396
     18          6           0       -2.922320   -1.359051   -1.927218
     19          6           0       -3.779935   -0.197381   -2.296417
     20          6           0       -4.967098   -0.831747   -1.676051
     21          6           0       -3.983220   -0.923676    1.946048
     22          6           0       -3.044502   -1.856214    1.249047
     23          6           0       -4.130544   -2.088045    0.247725
     24          6           0       -5.090930   -1.312327    1.054915
     25          6           0        0.972222    0.687690    1.949248
     26          6           0       -0.294720   -0.028250    2.172567
     27          6           0       -1.232454    1.076458    1.919949
     28          6           0        3.423918    0.853978    1.132349
     29          6           0        4.303121   -0.213180    1.673465
     30          6           0        3.122724   -0.822823    2.295381
     31          6           0        2.276748    0.378492    1.949816
     32          6           0       -3.452429    2.078378    1.047250
     33          6           0       -2.562714    1.238874    1.891458
     34          6           0       -3.781099    0.408573    2.210001
     35          6           0       -4.660780    1.388109    1.563781
     36          6           0       -0.143253    0.523896   -2.031626
     37          6           0        1.020907    1.117123   -1.290110
     38          6           0        0.065887    1.810766   -0.457116
     39          6           0       -1.049164    1.484995   -1.315359
     40          6           0        3.257418   -0.086774   -1.943535
     41          6           0        3.444741    1.062000   -0.241525
     42          6           0        2.366742    0.894362   -1.255449
     43          6           0       -3.547167    1.134802   -2.028710
     44          6           0       -2.388675    1.746158   -1.314421
     45          6           0       -3.365552    2.285363   -0.324265
     46          6           0       -4.501953    1.857731   -1.166966
     47          6           0        5.262560   -0.666441   -0.529194
     48          6           0        5.226583   -0.924018    0.921422
     49          6           0        4.382840    0.265834   -1.057312
     50          6           0        5.013081   -2.095387   -0.796902
     51          6           0        4.953361   -2.350378    0.651786
     52          6           0       -5.916624   -0.139226   -0.934583
     53          6           0       -5.985699   -0.394951    0.513589
     54          6           0       -5.752760    1.038048    0.783552
     55          6           0       -5.662742    1.289051   -0.665217
     56         15           0        0.115285    2.238477    1.322767
     57         16           0        3.673404    4.681422   -0.239938
     58          8           0        4.788748    3.863214   -0.718651
     59          8           0        2.334848    4.086594   -0.183116
 ---------------------------------------------------------------------
 Rotational constants (GHZ):      0.1083376      0.0495331      0.0428020
 Standard basis: 6-31G(d) (6D, 7F)
 There are   893 symmetry adapted cartesian basis functions of A   symmetry.
 There are   893 symmetry adapted basis functions of A   symmetry.
   893 basis functions,  1700 primitive gaussians,   893 cartesian basis functions
   189 alpha electrons      188 beta electrons
       nuclear repulsion energy      8399.1367758041 Hartrees.
 NAtoms=   59 NActive=   59 NUniq=   59 SFac= 1.00D+00 NAtFMM=   60 NAOKFM=F Big=F
 Integral buffers will be    262144 words long.
 Raffenetti 2 integral format.
 Two-electron integral symmetry is turned on.
 Nuclear repulsion after empirical dispersion term =     8399.0201386622 Hartrees.
 One-electron integrals computed using PRISM.
 NBasis=   893 RedAO= T EigKep=  2.16D-04  NBF=   893
 NBsUse=   893 1.00D-06 EigRej= -1.00D+00 NBFU=   893
 Initial guess from the checkpoint file:  "E:\MTA\Capsule\SO2\P_TG+SO2_G_D3.chk"
 B after Tr=     0.000000    0.000000    0.000000
         Rot=    1.000000    0.000159   -0.000015   -0.000076 Ang=   0.02 deg.
 Initial guess <Sx>= 0.0000 <Sy>= 0.0000 <Sz>= 0.5000 <S**2>= 0.8364 S= 0.5423
 Requested convergence on RMS density matrix=1.00D-08 within 128 cycles.
 Requested convergence on MAX density matrix=1.00D-06.
 Requested convergence on             energy=1.00D-06.
 No special actions if energy rises.
 SCF Done:  E(UB3LYP) =  -2984.65072226     A.U. after   10 cycles
            NFock= 10  Conv=0.44D-08     -V/T= 2.0079
 <Sx>= 0.0000 <Sy>= 0.0000 <Sz>= 0.5000 <S**2>= 0.8364 S= 0.5423
 <L.S>= 0.000000000000E+00
 Annihilation of the first spin contaminant:
 S**2 before annihilation     0.8364,   after     0.7576
 Calling FoFJK, ICntrl=      2127 FMM=F ISym2X=0 I1Cent= 0 IOpClX= 1 NMat=1 NMatS=1 NMatT=0.
 ***** Axes restored to original set *****
 -------------------------------------------------------------------
 Center     Atomic                   Forces (Hartrees/Bohr)
 Number     Number              X              Y              Z
 -------------------------------------------------------------------
      1        6           0.000000371   -0.000006000    0.000011782
      2        6           0.000015602   -0.000005154    0.000011850
      3        6          -0.000002971   -0.000016498    0.000001283
      4        6          -0.000006829   -0.000006165    0.000005165
      5        6           0.000001725   -0.000000859    0.000018258
      6        6           0.000005626   -0.000004960    0.000007905
      7        6          -0.000001332   -0.000020223    0.000003768
      8        6          -0.000007060    0.000001447    0.000004727
      9        6          -0.000003707    0.000004706    0.000005261
     10        6           0.000016115    0.000004130    0.000003884
     11        6          -0.000000472    0.000002807    0.000004225
     12        6          -0.000001024    0.000001520    0.000003338
     13        6           0.000001561   -0.000005956    0.000010264
     14        6           0.000001048    0.000012551   -0.000002659
     15        6           0.000002670   -0.000002564    0.000008815
     16        6          -0.000011279    0.000013006    0.000001747
     17        6          -0.000001343   -0.000007193    0.000002681
     18        6           0.000004026   -0.000000614    0.000007907
     19        6           0.000002037   -0.000010549   -0.000000819
     20        6          -0.000003728   -0.000003889    0.000006322
     21        6           0.000003255    0.000008639    0.000003922
     22        6          -0.000002340    0.000009520    0.000000843
     23        6           0.000000660    0.000000022    0.000009807
     24        6          -0.000003346    0.000003516    0.000001935
     25        6          -0.000002496    0.000003664    0.000004035
     26        6          -0.000003691    0.000008002    0.000000028
     27        6           0.000014767    0.000000013   -0.000011044
     28        6          -0.000029054    0.000057202   -0.000006758
     29        6           0.000006327   -0.000009266    0.000007163
     30        6          -0.000001012    0.000013711    0.000000192
     31        6          -0.000011389    0.000014004    0.000007403
     32        6          -0.000001965    0.000004285   -0.000010991
     33        6          -0.000006315    0.000001865    0.000004314
     34        6          -0.000002109   -0.000004336   -0.000006342
     35        6           0.000001825    0.000003185   -0.000002220
     36        6          -0.000001462   -0.000011044   -0.000000721
     37        6          -0.000047066   -0.000042630   -0.000007113
     38        6           0.000110737    0.000050579   -0.000045160
     39        6          -0.000009192   -0.000036528    0.000030958
     40        6          -0.000004854    0.000001445    0.000000665
     41        6           0.000158671   -0.000002479   -0.000075603
     42        6           0.000004605    0.000029127   -0.000035583
     43        6          -0.000000514   -0.000013974   -0.000003863
     44        6           0.000000913    0.000003388   -0.000016114
     45        6          -0.000004424   -0.000003621   -0.000008573
     46        6           0.000003675   -0.000004810   -0.000006825
     47        6          -0.000000615   -0.000008378   -0.000007559
     48        6          -0.000009871   -0.000002132    0.000007032
     49        6          -0.000029031   -0.000083087    0.000045757
     50        6          -0.000005209    0.000007079    0.000014866
     51        6           0.000004386    0.000006174    0.000000711
     52        6          -0.000000955   -0.000001986   -0.000000090
     53        6           0.000000846   -0.000001101    0.000002669
     54        6           0.000001152    0.000003237   -0.000000635
     55        6           0.000000368   -0.000004057   -0.000003841
     56       15           0.000026312    0.000046157   -0.000019178
     57       16           0.000126180   -0.000331592    0.000086473
     58        8          -0.000078856    0.000144244   -0.000077670
     59        8          -0.000219947    0.000192420    0.000001406
 -------------------------------------------------------------------
 Cartesian Forces:  Max     0.000331592 RMS     0.000043312

 GradGradGradGradGradGradGradGradGradGradGradGradGradGradGradGradGradGrad
 Berny optimization.
 Using GEDIIS/GDIIS optimizer.
 FormGI is forming the generalized inverse of G from B-inverse, IUseBI=4.
 Internal  Forces:  Max     0.000095387 RMS     0.000011726
 Search for a local minimum.
 Step number   3 out of a maximum of  354
 All quantities printed in internal units (Hartrees-Bohrs-Radians)
 Mixed Optimization -- En-DIIS/RFO-DIIS
 Swapping is turned off.
 Update second derivatives using D2CorX and points    1    2    3
 DE= -3.64D-06 DEPred=-2.08D-06 R= 1.75D+00
 TightC=F SS=  1.41D+00  RLast= 1.31D-02 DXNew= 5.0454D-01 3.9402D-02
 Trust test= 1.75D+00 RLast= 1.31D-02 DXMaxT set to 3.00D-01
 ITU=  1  1  0
     Eigenvalues ---    0.00890   0.01640   0.01671   0.01738   0.01835
     Eigenvalues ---    0.01852   0.01904   0.01956   0.01981   0.02080
     Eigenvalues ---    0.02127   0.02207   0.02347   0.02470   0.02609
     Eigenvalues ---    0.02705   0.02768   0.02818   0.02887   0.02988
     Eigenvalues ---    0.03047   0.03083   0.03228   0.03269   0.03323
     Eigenvalues ---    0.03383   0.03547   0.03550   0.03602   0.03702
     Eigenvalues ---    0.03757   0.03849   0.03944   0.04162   0.04190
     Eigenvalues ---    0.04232   0.04278   0.04350   0.04403   0.04448
     Eigenvalues ---    0.04840   0.04939   0.05053   0.05149   0.05438
     Eigenvalues ---    0.06181   0.06188   0.06383   0.06628   0.06737
     Eigenvalues ---    0.06847   0.07081   0.07196   0.07217   0.07374
     Eigenvalues ---    0.07517   0.07564   0.07709   0.07836   0.08037
     Eigenvalues ---    0.08445   0.09102   0.09230   0.09370   0.09581
     Eigenvalues ---    0.09953   0.10090   0.10223   0.10845   0.11086
     Eigenvalues ---    0.11631   0.11701   0.11909   0.12464   0.12732
     Eigenvalues ---    0.13066   0.13713   0.13909   0.14025   0.14466
     Eigenvalues ---    0.14869   0.15431   0.15528   0.15945   0.16271
     Eigenvalues ---    0.16394   0.16623   0.17764   0.17945   0.18465
     Eigenvalues ---    0.18913   0.19896   0.20361   0.20742   0.21002
     Eigenvalues ---    0.21490   0.21985   0.22903   0.23003   0.23187
     Eigenvalues ---    0.23755   0.23828   0.24271   0.25130   0.25349
     Eigenvalues ---    0.25745   0.26522   0.26776   0.27065   0.27202
     Eigenvalues ---    0.27292   0.27648   0.27793   0.27956   0.28131
     Eigenvalues ---    0.28305   0.28706   0.28994   0.29190   0.29460
     Eigenvalues ---    0.29969   0.30352   0.30536   0.30632   0.30909
     Eigenvalues ---    0.31455   0.31633   0.31962   0.32045   0.32290
     Eigenvalues ---    0.32516   0.32867   0.32885   0.32976   0.33096
     Eigenvalues ---    0.33212   0.33363   0.34023   0.34224   0.34419
     Eigenvalues ---    0.34491   0.34987   0.39217   0.39816   0.39969
     Eigenvalues ---    0.40575   0.40635   0.40747   0.41119   0.41892
     Eigenvalues ---    0.42224   0.42760   0.43088   0.43682   0.44165
     Eigenvalues ---    0.44429   0.44681   0.45095   0.46371   0.46972
     Eigenvalues ---    0.47449   0.47494   0.48409   0.49004   0.50144
     Eigenvalues ---    0.50922   0.52846   0.55378   0.55952   0.80585
     Eigenvalues ---    0.84400
 En-DIIS/RFO-DIIS IScMMF=        0 using points:     3    2    1
 RFO step:  Lambda=-3.58621187D-07.
 DidBck=F Rises=F RFO-DIIS coefs:    1.70190   -0.79232    0.09042
 Iteration  1 RMS(Cart)=  0.00064279 RMS(Int)=  0.00000150
 Iteration  2 RMS(Cart)=  0.00000102 RMS(Int)=  0.00000075
 Iteration  3 RMS(Cart)=  0.00000000 RMS(Int)=  0.00000075
 Variable       Old X    -DE/DX   Delta X   Delta X   Delta X     New X
                                 (Linear)    (Quad)   (Total)
    R1        2.81375   0.00001   0.00000   0.00002   0.00002   2.81377
    R2        2.81377   0.00000  -0.00001   0.00001   0.00000   2.81377
    R3        2.59040  -0.00001   0.00002  -0.00005  -0.00003   2.59037
    R4        2.82258   0.00000  -0.00001   0.00000  -0.00001   2.82257
    R5        2.53288   0.00000  -0.00001   0.00004   0.00002   2.53290
    R6        2.82168   0.00000  -0.00003   0.00001  -0.00002   2.82165
    R7        2.58191   0.00000   0.00001  -0.00003  -0.00002   2.58189
    R8        2.53304   0.00000  -0.00001   0.00003   0.00001   2.53305
    R9        2.77110   0.00000   0.00000   0.00003   0.00003   2.77113
   R10        2.83501   0.00000  -0.00001   0.00002   0.00001   2.83502
   R11        2.61437  -0.00001   0.00001  -0.00002  -0.00002   2.61435
   R12        2.80024   0.00000  -0.00003   0.00000  -0.00003   2.80021
   R13        2.62683   0.00000   0.00001   0.00000   0.00001   2.62685
   R14        2.81655   0.00000   0.00002  -0.00001   0.00001   2.81656
   R15        2.60510   0.00001   0.00003   0.00000   0.00004   2.60514
   R16        2.81834   0.00000   0.00004   0.00001   0.00005   2.81839
   R17        2.81952   0.00000  -0.00004   0.00002  -0.00003   2.81949
   R18        2.62476   0.00000   0.00001  -0.00002  -0.00001   2.62475
   R19        2.80978   0.00000  -0.00002   0.00002   0.00000   2.80978
   R20        2.54299  -0.00001  -0.00005   0.00005   0.00001   2.54300
   R21        2.81016   0.00000   0.00000   0.00001   0.00001   2.81018
   R22        2.54301   0.00000  -0.00002   0.00004   0.00002   2.54303
   R23        2.78647   0.00000  -0.00002   0.00000  -0.00002   2.78645
   R24        2.82558   0.00000   0.00000   0.00002   0.00002   2.82560
   R25        2.59469   0.00001   0.00001  -0.00002  -0.00002   2.59467
   R26        2.78730   0.00000  -0.00002   0.00000  -0.00002   2.78729
   R27        2.62851  -0.00001   0.00000   0.00002   0.00002   2.62853
   R28        2.82499   0.00000   0.00002   0.00002   0.00003   2.82502
   R29        2.83459   0.00000   0.00000   0.00001   0.00001   2.83460
   R30        2.77160   0.00000  -0.00001   0.00001   0.00000   2.77160
   R31        2.61425   0.00000   0.00001  -0.00001   0.00000   2.61424
   R32        2.81645   0.00000   0.00001  -0.00002  -0.00001   2.81644
   R33        2.80077   0.00000   0.00000   0.00001   0.00000   2.80077
   R34        2.60519   0.00000   0.00000  -0.00001   0.00000   2.60519
   R35        2.62594   0.00000   0.00000   0.00001   0.00001   2.62595
   R36        2.82615   0.00000   0.00002   0.00000   0.00002   2.82617
   R37        2.78515   0.00000   0.00001   0.00001   0.00001   2.78516
   R38        2.59479   0.00000   0.00000   0.00000   0.00000   2.59479
   R39        2.82568   0.00000  -0.00003   0.00001  -0.00002   2.82566
   R40        2.78735   0.00000  -0.00001   0.00001   0.00000   2.78736
   R41        2.62884   0.00000  -0.00001   0.00000  -0.00001   2.62884
   R42        2.78219   0.00000  -0.00004   0.00002  -0.00002   2.78217
   R43        2.53350   0.00001   0.00003   0.00001   0.00005   2.53354
   R44        3.55136   0.00000   0.00001   0.00001   0.00003   3.55139
   R45        2.77959   0.00000   0.00005  -0.00001   0.00003   2.77963
   R46        2.53307   0.00000   0.00001  -0.00003  -0.00002   2.53305
   R47        3.54711   0.00000  -0.00001  -0.00003  -0.00004   3.54707
   R48        2.80587   0.00001   0.00005   0.00003   0.00008   2.80595
   R49        2.80950   0.00003   0.00003   0.00003   0.00006   2.80955
   R50        2.62613   0.00002  -0.00004   0.00001  -0.00003   2.62610
   R51        2.77203   0.00000   0.00001   0.00000   0.00001   2.77204
   R52        2.62096   0.00000  -0.00001  -0.00002  -0.00002   2.62094
   R53        2.85233   0.00000  -0.00006  -0.00001  -0.00007   2.85226
   R54        2.80867   0.00000   0.00000  -0.00001  -0.00001   2.80866
   R55        2.80507   0.00000   0.00000  -0.00001  -0.00001   2.80506
   R56        2.62627   0.00001  -0.00001   0.00004   0.00003   2.62630
   R57        2.85050   0.00000   0.00000  -0.00001   0.00000   2.85050
   R58        2.77148   0.00000   0.00001   0.00000   0.00001   2.77150
   R59        2.62102   0.00000   0.00000   0.00000   0.00000   2.62101
   R60        2.83901   0.00000  -0.00002   0.00000  -0.00001   2.83900
   R61        2.83926   0.00000   0.00005  -0.00002   0.00003   2.83929
   R62        2.73004   0.00001   0.00004   0.00000   0.00004   2.73008
   R63        2.57869   0.00002   0.00009   0.00000   0.00008   2.57878
   R64        2.72936   0.00000  -0.00001  -0.00001  -0.00002   2.72934
   R65        3.46050   0.00004   0.00011   0.00008   0.00020   3.46070
   R66        6.09496  -0.00005  -0.00055  -0.00134  -0.00188   6.09308
   R67        2.57897   0.00001  -0.00001   0.00000  -0.00001   2.57896
   R68        2.82158   0.00000  -0.00009   0.00001  -0.00008   2.82150
   R69        2.78778   0.00001  -0.00004  -0.00001  -0.00005   2.78773
   R70        2.81450   0.00001   0.00002   0.00004   0.00005   2.81455
   R71        2.78977   0.00000   0.00006  -0.00003   0.00003   2.78980
   R72        5.94012   0.00003  -0.00190  -0.00049  -0.00239   5.93772
   R73        6.08933   0.00002   0.00161   0.00191   0.00352   6.09285
   R74        2.81948   0.00000  -0.00001   0.00001   0.00000   2.81947
   R75        2.78813   0.00000   0.00000   0.00001   0.00000   2.78813
   R76        2.81908   0.00001   0.00002   0.00001   0.00004   2.81911
   R77        2.79297   0.00000  -0.00002  -0.00001  -0.00003   2.79294
   R78        2.62024   0.00000   0.00000   0.00001   0.00001   2.62025
   R79        2.78498   0.00000   0.00004   0.00001   0.00005   2.78503
   R80        2.61981   0.00000   0.00001  -0.00002  -0.00001   2.61980
   R81        2.78745  -0.00001   0.00002  -0.00004  -0.00002   2.78743
   R82        2.79134  -0.00001   0.00003  -0.00003   0.00000   2.79133
   R83        2.78200  -0.00001   0.00002  -0.00003  -0.00001   2.78198
   R84        2.78205   0.00000   0.00001  -0.00001   0.00000   2.78205
   R85        2.78822   0.00000  -0.00001   0.00000  -0.00001   2.78821
   R86        2.79055   0.00000   0.00000   0.00001   0.00001   2.79056
   R87        2.78377   0.00000  -0.00002   0.00002   0.00000   2.78376
   R88        6.15531  -0.00009  -0.00276  -0.00379  -0.00655   6.14876
   R89        2.76612  -0.00010   0.00045  -0.00001   0.00044   2.76657
   R90        2.77010  -0.00004   0.00000   0.00000  -0.00001   2.77009
    A1        1.59031   0.00000  -0.00003   0.00005   0.00001   1.59032
    A2        2.17916   0.00000   0.00003  -0.00005  -0.00001   2.17914
    A3        2.17904   0.00000   0.00003  -0.00004  -0.00002   2.17902
    A4        1.51121   0.00000   0.00001  -0.00003  -0.00002   1.51119
    A5        2.36675   0.00000  -0.00002   0.00004   0.00003   2.36678
    A6        2.37798   0.00000   0.00001   0.00001   0.00002   2.37800
    A7        1.58427   0.00000  -0.00002   0.00005   0.00003   1.58430
    A8        2.19167   0.00000   0.00002  -0.00002   0.00000   2.19167
    A9        2.19056   0.00000   0.00002  -0.00001   0.00001   2.19057
   A10        1.51151   0.00000   0.00002  -0.00003  -0.00001   1.51150
   A11        2.36691   0.00000   0.00000   0.00003   0.00003   2.36694
   A12        2.37763   0.00000  -0.00004   0.00001  -0.00002   2.37761
   A13        1.59843   0.00000  -0.00001   0.00001   0.00000   1.59843
   A14        2.06133   0.00000   0.00001   0.00001   0.00002   2.06136
   A15        2.23467   0.00000   0.00004  -0.00004   0.00001   2.23468
   A16        1.54644   0.00000   0.00001  -0.00002   0.00000   1.54643
   A17        2.16178   0.00000  -0.00004   0.00002  -0.00002   2.16176
   A18        2.16328   0.00000  -0.00001  -0.00001  -0.00002   2.16326
   A19        1.59464   0.00000  -0.00001   0.00003   0.00002   1.59466
   A20        2.05558   0.00000  -0.00001   0.00001   0.00000   2.05558
   A21        2.22195   0.00000   0.00002  -0.00002   0.00000   2.22195
   A22        2.33585  -0.00001  -0.00005   0.00002  -0.00002   2.33583
   A23        2.33596   0.00001   0.00002   0.00000   0.00002   2.33598
   A24        1.51893   0.00000  -0.00001  -0.00001  -0.00001   1.51892
   A25        1.57389   0.00000  -0.00003   0.00006   0.00003   1.57392
   A26        2.22795   0.00000   0.00001  -0.00006  -0.00005   2.22790
   A27        2.22690   0.00000   0.00001  -0.00002  -0.00001   2.22689
   A28        1.52016   0.00000   0.00001  -0.00004  -0.00003   1.52014
   A29        2.39526   0.00000   0.00001   0.00001   0.00002   2.39528
   A30        2.35450   0.00000  -0.00002   0.00003   0.00001   2.35451
   A31        2.21366   0.00000   0.00002  -0.00006  -0.00004   2.21363
   A32        2.21360   0.00000   0.00002  -0.00004  -0.00002   2.21358
   A33        1.58030   0.00000  -0.00003   0.00006   0.00003   1.58033
   A34        1.51964   0.00000   0.00003  -0.00004  -0.00001   1.51963
   A35        2.39738   0.00000  -0.00005   0.00001  -0.00004   2.39734
   A36        2.35329   0.00000   0.00001   0.00003   0.00004   2.35333
   A37        1.59614   0.00000  -0.00003   0.00004   0.00001   1.59615
   A38        2.07557   0.00000  -0.00001  -0.00005  -0.00005   2.07552
   A39        2.21831   0.00000  -0.00001  -0.00004  -0.00006   2.21825
   A40        1.55028   0.00000   0.00004  -0.00002   0.00002   1.55030
   A41        2.14583   0.00000   0.00000   0.00004   0.00004   2.14587
   A42        2.15516   0.00000   0.00000   0.00005   0.00006   2.15522
   A43        2.06689   0.00000   0.00001  -0.00005  -0.00004   2.06685
   A44        2.22419   0.00000   0.00002  -0.00006  -0.00004   2.22416
   A45        1.59606   0.00000  -0.00003   0.00003   0.00000   1.59606
   A46        2.33367   0.00000   0.00000   0.00003   0.00003   2.33370
   A47        2.33568   0.00000  -0.00002   0.00004   0.00002   2.33570
   A48        1.52382   0.00000   0.00002  -0.00003  -0.00001   1.52381
   A49        1.59833   0.00000  -0.00001   0.00002   0.00001   1.59834
   A50        2.23485   0.00000   0.00002  -0.00006  -0.00004   2.23481
   A51        2.06201   0.00000   0.00001  -0.00002  -0.00001   2.06199
   A52        2.33488   0.00000  -0.00001   0.00003   0.00002   2.33490
   A53        2.33717   0.00000   0.00000   0.00001   0.00001   2.33718
   A54        1.51922   0.00000   0.00000  -0.00001  -0.00001   1.51921
   A55        1.59441   0.00000  -0.00002   0.00003   0.00001   1.59443
   A56        2.22425   0.00000   0.00003  -0.00004  -0.00001   2.22424
   A57        2.05733   0.00000   0.00000  -0.00001  -0.00002   2.05732
   A58        1.54619   0.00000   0.00001  -0.00002  -0.00001   1.54619
   A59        2.16192   0.00000  -0.00002   0.00003   0.00001   2.16194
   A60        2.16201   0.00000   0.00000   0.00001   0.00001   2.16202
   A61        1.59633   0.00000  -0.00002   0.00002   0.00000   1.59633
   A62        2.21704   0.00000   0.00003  -0.00003   0.00000   2.21704
   A63        2.07455   0.00000   0.00000  -0.00001  -0.00001   2.07454
   A64        2.33373   0.00000   0.00002   0.00000   0.00002   2.33375
   A65        2.33531   0.00000  -0.00001   0.00004   0.00002   2.33534
   A66        1.52366   0.00000   0.00000  -0.00001   0.00000   1.52366
   A67        2.22434   0.00000   0.00001  -0.00004  -0.00003   2.22431
   A68        2.06552   0.00000   0.00001  -0.00001   0.00000   2.06552
   A69        1.59570   0.00000   0.00001   0.00001   0.00002   1.59572
   A70        1.55100   0.00000   0.00000  -0.00001  -0.00001   1.55099
   A71        2.14695   0.00000   0.00001  -0.00001   0.00000   2.14695
   A72        2.15634   0.00000  -0.00002   0.00003   0.00001   2.15635
   A73        2.38201   0.00000   0.00004   0.00002   0.00006   2.38207
   A74        1.63028   0.00000   0.00002  -0.00001   0.00001   1.63029
   A75        2.25771   0.00000  -0.00004  -0.00001  -0.00006   2.25765
   A76        2.20102   0.00000  -0.00004   0.00002  -0.00003   2.20100
   A77        2.19703   0.00001   0.00005   0.00000   0.00005   2.19707
   A78        1.72879   0.00000   0.00000  -0.00001  -0.00001   1.72878
   A79        2.38523  -0.00001  -0.00004   0.00001  -0.00003   2.38520
   A80        1.63267   0.00000   0.00000   0.00002   0.00002   1.63269
   A81        2.25336   0.00000   0.00005  -0.00002   0.00003   2.25339
   A82        1.59745  -0.00001  -0.00001  -0.00002  -0.00003   1.59742
   A83        2.04767   0.00000  -0.00004  -0.00002  -0.00005   2.04761
   A84        2.21808   0.00001   0.00005   0.00005   0.00009   2.21818
   A85        1.54752   0.00000  -0.00003   0.00000  -0.00003   1.54749
   A86        2.17124   0.00000   0.00002  -0.00002   0.00000   2.17123
   A87        2.15635   0.00000  -0.00004   0.00001  -0.00003   2.15632
   A88        2.06457   0.00000   0.00003   0.00003   0.00005   2.06463
   A89        2.23102   0.00000   0.00000   0.00001   0.00001   2.23103
   A90        1.59397   0.00000   0.00004   0.00000   0.00004   1.59401
   A91        2.31422   0.00001  -0.00002   0.00001  -0.00001   2.31421
   A92        2.38769  -0.00001   0.00001  -0.00001   0.00001   2.38769
   A93        1.51873   0.00000   0.00000   0.00001   0.00001   1.51874
   A94        1.59779   0.00000   0.00002  -0.00003  -0.00001   1.59778
   A95        2.22338   0.00000  -0.00004   0.00003  -0.00001   2.22337
   A96        2.05280   0.00000  -0.00001   0.00002   0.00001   2.05281
   A97        2.31119  -0.00001   0.00001  -0.00006  -0.00005   2.31114
   A98        2.38971   0.00000  -0.00002   0.00002   0.00000   2.38971
   A99        1.51811   0.00000  -0.00001   0.00002   0.00001   1.51813
   A100       2.22985   0.00000   0.00000   0.00001   0.00001   2.22986
   A101       2.06579   0.00000  -0.00001   0.00002   0.00001   2.06580
   A102       1.59459   0.00000   0.00001  -0.00003  -0.00002   1.59457
   A103       1.54644   0.00000  -0.00001   0.00002   0.00001   1.54644
   A104       2.16822   0.00000   0.00002  -0.00003  -0.00001   2.16821
   A105       2.15499   0.00000   0.00001  -0.00001   0.00000   2.15499
   A106       2.21974   0.00000  -0.00005   0.00004  -0.00001   2.21972
   A107       2.21785   0.00000   0.00002  -0.00001   0.00002   2.21787
   A108       1.55013   0.00000   0.00003  -0.00002   0.00001   1.55013
   A109       1.53272   0.00000  -0.00001   0.00001   0.00000   1.53272
   A110       2.36360   0.00000   0.00003  -0.00002   0.00001   2.36361
   A111       2.36844  -0.00001   0.00000   0.00001   0.00001   2.36845
   A112       1.63027  -0.00001   0.00003  -0.00003   0.00000   1.63027
   A113       2.28464   0.00002  -0.00001   0.00006   0.00005   2.28469
   A114       1.49345   0.00002   0.00072   0.00088   0.00160   1.49504
   A115       2.27979  -0.00001  -0.00008  -0.00007  -0.00016   2.27963
   A116       2.42302   0.00002   0.00043   0.00043   0.00086   2.42388
   A117       1.53286   0.00001  -0.00002   0.00002   0.00001   1.53287
   A118       2.36677   0.00000  -0.00002  -0.00001  -0.00002   2.36674
   A119       2.36626  -0.00001   0.00005  -0.00001   0.00004   2.36630
   A120       2.24309   0.00000  -0.00005   0.00005   0.00000   2.24309
   A121       2.06979  -0.00001   0.00000  -0.00003  -0.00002   2.06977
   A122       1.59197   0.00001   0.00007  -0.00003   0.00003   1.59200
   A123       2.27225  -0.00002  -0.00002  -0.00001  -0.00003   2.27222
   A124       2.06587   0.00000   0.00004   0.00004   0.00008   2.06595
   A125       1.86488  -0.00002   0.00025   0.00023   0.00048   1.86536
   A126       1.68849  -0.00004  -0.00072  -0.00086  -0.00158   1.68691
   A127       1.59384   0.00000  -0.00001  -0.00004  -0.00004   1.59380
   A128       1.88225   0.00000  -0.00061  -0.00064  -0.00126   1.88099
   A129       1.43910   0.00001   0.00029   0.00022   0.00051   1.43962
   A130       1.69615   0.00004   0.00043   0.00055   0.00098   1.69713
   A131       2.39661   0.00005   0.00069   0.00094   0.00162   2.39823
   A132       0.81421   0.00000  -0.00025  -0.00010  -0.00035   0.81386
   A133       2.32387   0.00000   0.00006  -0.00001   0.00004   2.32392
   A134       2.36423   0.00000  -0.00005  -0.00005  -0.00010   2.36413
   A135       1.52671   0.00000  -0.00001   0.00001   0.00000   1.52671
   A136       2.23957   0.00000   0.00001   0.00002   0.00003   2.23960
   A137       2.06876   0.00000   0.00000   0.00001   0.00001   2.06877
   A138       1.59288   0.00000   0.00001  -0.00002  -0.00001   1.59287
   A139       2.32317   0.00000  -0.00003   0.00001  -0.00002   2.32315
   A140       2.36365   0.00000   0.00004  -0.00003   0.00002   2.36367
   A141       1.52819   0.00000  -0.00001   0.00001  -0.00001   1.52819
   A142       2.26806   0.00000  -0.00003   0.00002   0.00000   2.26806
   A143       2.06182   0.00000  -0.00001   0.00001   0.00000   2.06182
   A144       1.59127   0.00000   0.00001  -0.00001  -0.00001   1.59126
   A145       1.54801   0.00000   0.00000   0.00002   0.00002   1.54803
   A146       2.15574   0.00000  -0.00001   0.00000   0.00000   2.15574
   A147       2.16040   0.00000   0.00002  -0.00003  -0.00001   2.16038
   A148       2.06804   0.00000  -0.00002   0.00000  -0.00002   2.06802
   A149       1.57600   0.00000  -0.00002  -0.00001  -0.00004   1.57596
   A150       2.06574   0.00000  -0.00005   0.00000  -0.00005   2.06569
   A151       2.04924   0.00000   0.00001   0.00002   0.00004   2.04927
   A152       2.06091   0.00000   0.00003   0.00000   0.00002   2.06094
   A153       1.56441   0.00000   0.00002   0.00000   0.00001   1.56442
   A154       1.54689   0.00000  -0.00005   0.00005   0.00000   1.54689
   A155       2.15580   0.00000   0.00003   0.00002   0.00006   2.15586
   A156       2.15963   0.00001  -0.00001  -0.00002  -0.00003   2.15960
   A157       2.05066   0.00000   0.00004   0.00000   0.00004   2.05070
   A158       2.06046   0.00000   0.00005  -0.00001   0.00003   2.06049
   A159       1.56686   0.00000   0.00003   0.00002   0.00004   1.56690
   A160       2.05837   0.00000  -0.00001  -0.00002  -0.00003   2.05834
   A161       2.05752   0.00000  -0.00003  -0.00002  -0.00005   2.05747
   A162       1.57567   0.00000  -0.00002   0.00000  -0.00002   1.57565
   A163       2.06051   0.00000   0.00000  -0.00001  -0.00001   2.06050
   A164       2.05134   0.00000   0.00000   0.00000   0.00000   2.05135
   A165       1.56743   0.00000  -0.00001   0.00001   0.00000   1.56743
   A166       2.05686   0.00000   0.00001  -0.00002  -0.00001   2.05685
   A167       2.05707   0.00000   0.00000   0.00001   0.00001   2.05708
   A168       1.57467   0.00000  -0.00001   0.00000   0.00000   1.57466
   A169       2.06230   0.00000   0.00000   0.00000  -0.00001   2.06230
   A170       2.05119   0.00000  -0.00001   0.00001   0.00000   2.05119
   A171       1.56599   0.00000   0.00000  -0.00001  -0.00001   1.56598
   A172       2.06577   0.00000   0.00000  -0.00001  -0.00001   2.06576
   A173       2.06795   0.00000  -0.00001   0.00002   0.00001   2.06796
   A174       1.57489   0.00000   0.00001   0.00000   0.00001   1.57490
   A175       1.27709   0.00000   0.00000   0.00000   0.00000   1.27708
   A176       1.71487  -0.00001  -0.00003  -0.00002  -0.00006   1.71481
   A177       1.88767   0.00000   0.00021   0.00027   0.00048   1.88815
   A178       1.71658   0.00000  -0.00002   0.00006   0.00004   1.71662
   A179       2.07332   0.00009  -0.00126   0.00006  -0.00121   2.07212
   A180       1.69380  -0.00005   0.00099   0.00006   0.00104   1.69485
   A181       1.13565   0.00001  -0.00010  -0.00007  -0.00017   1.13547
   A182       2.75294  -0.00005  -0.00042  -0.00101  -0.00142   2.75151
   A183       1.27711   0.00003   0.00017   0.00027   0.00044   1.27755
   A184       1.63650  -0.00005  -0.00025  -0.00084  -0.00110   1.63540
   A185       2.62680  -0.00002   0.00007  -0.00005   0.00002   2.62682
   A186       3.16476  -0.00001   0.00021   0.00027   0.00048   3.16524
   A187       2.97810   0.00001   0.00054   0.00066   0.00120   2.97930
    D1        0.29150   0.00000   0.00004  -0.00007  -0.00003   0.29147
    D2       -3.08121   0.00000   0.00004   0.00003   0.00007  -3.08115
    D3       -2.06892   0.00000   0.00001  -0.00002  -0.00001  -2.06893
    D4        0.84156   0.00000   0.00001   0.00008   0.00009   0.84164
    D5       -0.29159   0.00000  -0.00004   0.00007   0.00003  -0.29156
    D6        3.08073   0.00000   0.00004   0.00000   0.00005   3.08077
    D7        2.06891   0.00000  -0.00001   0.00002   0.00001   2.06892
    D8       -0.84196   0.00000   0.00008  -0.00005   0.00003  -0.84193
    D9       -0.03645   0.00000   0.00001   0.00001   0.00002  -0.03644
   D10        2.14789   0.00000   0.00001  -0.00002  -0.00001   2.14788
   D11       -2.14702   0.00000  -0.00001   0.00004   0.00003  -2.14699
   D12        0.03733   0.00000  -0.00001   0.00001   0.00000   0.03733
   D13       -0.29063   0.00000  -0.00004   0.00007   0.00003  -0.29060
   D14        2.08949   0.00000  -0.00003   0.00010   0.00007   2.08956
   D15        3.08483   0.00000  -0.00003  -0.00004  -0.00007   3.08476
   D16       -0.81824   0.00000  -0.00002  -0.00001  -0.00003  -0.81827
   D17       -0.12277   0.00000  -0.00004  -0.00009  -0.00013  -0.12290
   D18       -2.65916   0.00000   0.00006  -0.00014  -0.00008  -2.65924
   D19        2.68183   0.00000  -0.00005   0.00006   0.00001   2.68184
   D20        0.14543   0.00000   0.00005   0.00001   0.00006   0.14549
   D21        0.29062   0.00000   0.00004  -0.00007  -0.00003   0.29059
   D22       -3.08431   0.00000  -0.00003   0.00000  -0.00003  -3.08434
   D23       -2.09025   0.00000   0.00003  -0.00009  -0.00006  -2.09032
   D24        0.81800   0.00000  -0.00005  -0.00001  -0.00007   0.81793
   D25        0.00611   0.00000   0.00003   0.00000   0.00003   0.00614
   D26       -2.13586   0.00000   0.00003  -0.00001   0.00002  -2.13584
   D27        2.13633   0.00000   0.00004   0.00006   0.00010   2.13643
   D28       -0.00563   0.00000   0.00004   0.00005   0.00008  -0.00555
   D29        0.12014   0.00000  -0.00006   0.00001  -0.00005   0.12009
   D30        2.65824   0.00000  -0.00008   0.00010   0.00003   2.65827
   D31       -2.68516   0.00000   0.00006  -0.00009  -0.00003  -2.68519
   D32       -0.14706   0.00000   0.00004   0.00001   0.00004  -0.14702
   D33        0.15758   0.00000   0.00004  -0.00005  -0.00001   0.15757
   D34        2.44432   0.00000   0.00001  -0.00006  -0.00005   2.44427
   D35       -2.20780   0.00000  -0.00002  -0.00001  -0.00003  -2.20783
   D36        0.07894   0.00000  -0.00004  -0.00003  -0.00007   0.07887
   D37       -2.87497   0.00000   0.00002   0.00002   0.00004  -2.87494
   D38       -0.15682   0.00000  -0.00004   0.00005   0.00001  -0.15681
   D39       -0.63545   0.00000   0.00006   0.00001   0.00007  -0.63538
   D40        2.08270   0.00000   0.00000   0.00005   0.00005   2.08275
   D41       -0.02477   0.00000   0.00004   0.00004   0.00008  -0.02469
   D42        2.01339   0.00000   0.00002  -0.00002   0.00000   2.01338
   D43       -2.07085   0.00000   0.00000   0.00005   0.00004  -2.07081
   D44       -0.03269   0.00000  -0.00003  -0.00001  -0.00004  -0.03273
   D45       -0.15860   0.00000  -0.00004   0.00005   0.00001  -0.15859
   D46        2.18451   0.00000  -0.00002   0.00005   0.00002   2.18453
   D47       -2.44419   0.00000   0.00001   0.00004   0.00005  -2.44413
   D48       -0.10107   0.00000   0.00003   0.00004   0.00007  -0.10101
   D49       -1.91116   0.00000  -0.00005   0.00001  -0.00004  -1.91120
   D50       -0.06455   0.00000   0.00005   0.00002   0.00007  -0.06448
   D51        0.08903   0.00000  -0.00008   0.00000  -0.00009   0.08894
   D52        1.93564   0.00000   0.00001   0.00001   0.00002   1.93566
   D53        2.87326   0.00000  -0.00005   0.00000  -0.00005   2.87322
   D54        0.15516   0.00000   0.00004  -0.00004  -0.00001   0.15515
   D55        0.65366   0.00000  -0.00004  -0.00003  -0.00007   0.65359
   D56       -2.06444   0.00000   0.00004  -0.00007  -0.00003  -2.06447
   D57       -2.02838   0.00000  -0.00003  -0.00002  -0.00005  -2.02843
   D58        0.02563   0.00000   0.00003  -0.00006  -0.00003   0.02561
   D59       -0.00727   0.00000  -0.00004   0.00002  -0.00002  -0.00729
   D60        2.04674   0.00000   0.00003  -0.00002   0.00001   2.04674
   D61        0.29604   0.00000   0.00004  -0.00007  -0.00003   0.29601
   D62       -3.01165   0.00000  -0.00001  -0.00001  -0.00002  -3.01167
   D63       -2.15814   0.00000   0.00006  -0.00006   0.00000  -2.15814
   D64        0.81736   0.00000   0.00001   0.00000   0.00001   0.81737
   D65       -0.29601   0.00000  -0.00004   0.00007   0.00003  -0.29598
   D66        3.00952   0.00000   0.00005   0.00004   0.00009   3.00961
   D67        2.15883   0.00000  -0.00006   0.00004  -0.00002   2.15881
   D68       -0.81882   0.00000   0.00004   0.00000   0.00004  -0.81878
   D69       -0.11702   0.00000  -0.00004   0.00003  -0.00001  -0.11703
   D70        2.32953   0.00001  -0.00003   0.00003   0.00000   2.32953
   D71       -2.32998   0.00000   0.00000   0.00002   0.00002  -2.32996
   D72        0.11657   0.00000   0.00001   0.00002   0.00003   0.11661
   D73        2.13106   0.00000  -0.00002   0.00003   0.00000   2.13106
   D74       -0.29707   0.00000  -0.00003   0.00007   0.00004  -0.29704
   D75       -0.85138   0.00000   0.00002  -0.00003  -0.00001  -0.85139
   D76        3.00368   0.00000   0.00001   0.00001   0.00002   3.00370
   D77       -0.14005   0.00000   0.00004  -0.00001   0.00003  -0.14002
   D78       -2.68543  -0.00001   0.00003  -0.00010  -0.00007  -2.68550
   D79        2.76625   0.00000  -0.00003   0.00007   0.00004   2.76629
   D80        0.22087   0.00000  -0.00004  -0.00002  -0.00006   0.22081
   D81       -2.13121   0.00000   0.00003  -0.00002   0.00001  -2.13120
   D82        0.85385   0.00000  -0.00007   0.00001  -0.00006   0.85379
   D83        0.29695   0.00000   0.00004  -0.00007  -0.00003   0.29692
   D84       -3.00117   0.00000  -0.00005  -0.00004  -0.00010  -3.00127
   D85        0.14107   0.00000  -0.00008  -0.00005  -0.00012   0.14095
   D86        2.68493   0.00000  -0.00004   0.00004   0.00000   2.68493
   D87       -2.76861   0.00000   0.00006  -0.00009  -0.00003  -2.76864
   D88       -0.22476   0.00000   0.00009   0.00000   0.00009  -0.22466
   D89        0.13060   0.00000   0.00002  -0.00009  -0.00007   0.13054
   D90        2.40143   0.00000   0.00006  -0.00001   0.00004   2.40147
   D91       -2.22034   0.00000   0.00006  -0.00003   0.00003  -2.22031
   D92        0.05049   0.00000   0.00010   0.00004   0.00014   0.05063
   D93       -2.85297   0.00000  -0.00002   0.00001  -0.00001  -2.85298
   D94       -0.12897   0.00000  -0.00002   0.00009   0.00007  -0.12890
   D95       -0.60613   0.00000  -0.00006  -0.00005  -0.00011  -0.60624
   D96        2.11787   0.00000  -0.00006   0.00003  -0.00004   2.11783
   D97        0.02820   0.00000  -0.00009  -0.00004  -0.00012   0.02807
   D98        2.06715   0.00000   0.00001   0.00001   0.00001   2.06717
   D99       -2.01403   0.00000  -0.00002   0.00000  -0.00002  -2.01405
   D100       0.02492   0.00000   0.00007   0.00005   0.00012   0.02504
   D101       2.22275   0.00000  -0.00002   0.00001   0.00000   2.22274
   D102      -0.13063   0.00000  -0.00002   0.00009   0.00007  -0.13056
   D103      -0.04077   0.00000  -0.00005  -0.00005  -0.00010  -0.04088
   D104      -2.39415   0.00000  -0.00006   0.00002  -0.00003  -2.39418
   D105      -0.06500   0.00000  -0.00007  -0.00005  -0.00011  -0.06511
   D106      -1.92674   0.00000  -0.00001  -0.00002  -0.00003  -1.92677
   D107       1.91662   0.00000   0.00000   0.00002   0.00002   1.91663
   D108       0.05488   0.00000   0.00006   0.00004   0.00010   0.05498
   D109       0.61380   0.00000   0.00003   0.00006   0.00009   0.61389
   D110      -2.10935   0.00000   0.00003  -0.00002   0.00001  -2.10934
   D111       2.85207   0.00000   0.00002  -0.00001   0.00001   2.85208
   D112       0.12893   0.00000   0.00002  -0.00009  -0.00007   0.12886
   D113       2.87750   0.00000   0.00003  -0.00001   0.00003   2.87753
   D114       0.15771   0.00000   0.00005  -0.00008  -0.00003   0.15768
   D115       0.63700   0.00000   0.00002   0.00003   0.00006   0.63706
   D116      -2.08279   0.00000   0.00004  -0.00003   0.00000  -2.08278
   D117      -0.15844   0.00000  -0.00005   0.00008   0.00003  -0.15841
   D118      -2.44337   0.00000  -0.00004   0.00006   0.00002  -2.44335
   D119       2.20748   0.00000  -0.00003   0.00001  -0.00002   2.20746
   D120      -0.07745   0.00000  -0.00003   0.00000  -0.00003  -0.07748
   D121       0.03392   0.00000  -0.00001  -0.00001  -0.00002   0.03390
   D122       2.07010   0.00000   0.00002  -0.00004  -0.00001   2.07009
   D123      -2.01296   0.00000  -0.00002   0.00004   0.00002  -2.01294
   D124       0.02322   0.00000   0.00001   0.00001   0.00002   0.02325
   D125      -2.87484   0.00000  -0.00003   0.00000  -0.00003  -2.87487
   D126      -0.65160   0.00000  -0.00003  -0.00002  -0.00004  -0.65165
   D127      -0.15604   0.00000  -0.00005   0.00007   0.00003  -0.15601
   D128       2.06720   0.00000  -0.00004   0.00006   0.00002   2.06721
   D129       0.15945   0.00000   0.00005  -0.00008  -0.00003   0.15942
   D130       2.44431   0.00000   0.00003  -0.00005  -0.00001   2.44430
   D131      -2.18733   0.00000   0.00002  -0.00004  -0.00002  -2.18735
   D132       0.09753   0.00000   0.00001  -0.00001   0.00000   0.09753
   D133       0.00454   0.00000   0.00001   0.00002   0.00003   0.00457
   D134      -2.04613   0.00000  -0.00003   0.00003   0.00000  -2.04613
   D135       2.02942   0.00000   0.00001   0.00001   0.00003   2.02945
   D136      -0.02125   0.00000  -0.00002   0.00002   0.00000  -0.02126
   D137       0.06287   0.00000   0.00001   0.00000   0.00001   0.06288
   D138       1.91077   0.00000   0.00001   0.00000   0.00001   1.91078
   D139      -1.93575   0.00000   0.00002  -0.00001   0.00000  -1.93575
   D140      -0.08785   0.00000   0.00001  -0.00002   0.00000  -0.08786
   D141       2.85033   0.00000   0.00004   0.00002   0.00006   2.85039
   D142       0.12748   0.00000   0.00003  -0.00005  -0.00003   0.12745
   D143       0.60555   0.00000   0.00005   0.00003   0.00007   0.60562
   D144      -2.11730   0.00000   0.00003  -0.00005  -0.00002  -2.11732
   D145      -0.12912   0.00000  -0.00003   0.00005   0.00003  -0.12910
   D146      -2.40266   0.00000  -0.00001   0.00003   0.00002  -2.40264
   D147       2.21975   0.00000  -0.00001   0.00003   0.00003   2.21977
   D148      -0.05379   0.00000   0.00001   0.00001   0.00002  -0.05377
   D149      -0.02576   0.00000   0.00000  -0.00001  -0.00001  -0.02577
   D150       2.01443   0.00000   0.00001  -0.00003  -0.00002   2.01441
   D151      -2.06587   0.00000   0.00000  -0.00001  -0.00001  -2.06587
   D152      -0.02568   0.00000   0.00001  -0.00002  -0.00001  -0.02570
   D153      -0.61348   0.00000  -0.00003  -0.00003  -0.00006  -0.61353
   D154      -2.84955   0.00000  -0.00006   0.00000  -0.00006  -2.84961
   D155       2.10870   0.00000   0.00000   0.00003   0.00003   2.10873
   D156      -0.12738   0.00000  -0.00003   0.00005   0.00003  -0.12735
   D157      -2.22335   0.00000   0.00000  -0.00001  -0.00001  -2.22336
   D158       0.04286   0.00000   0.00001  -0.00002  -0.00001   0.04285
   D159       0.12914   0.00000   0.00003  -0.00006  -0.00003   0.12912
   D160       2.39535   0.00000   0.00003  -0.00006  -0.00003   2.39532
   D161       1.92792   0.00000  -0.00003   0.00001  -0.00001   1.92791
   D162       0.06892   0.00000  -0.00003   0.00001  -0.00001   0.06890
   D163      -0.05711   0.00000  -0.00002   0.00001  -0.00001  -0.05712
   D164      -1.91612   0.00000  -0.00002   0.00001  -0.00001  -1.91613
   D165      -0.51440   0.00000   0.00001   0.00000   0.00001  -0.51439
   D166      -3.10277   0.00000  -0.00002   0.00000  -0.00002  -3.10278
   D167       2.45518   0.00001   0.00009   0.00001   0.00010   2.45528
   D168      -0.13319   0.00000   0.00006   0.00001   0.00007  -0.13311
   D169       2.52014  -0.00001   0.00003   0.00000   0.00004   2.52018
   D170      -0.11802  -0.00001   0.00005  -0.00004   0.00001  -0.11800
   D171      -0.39863  -0.00001  -0.00008  -0.00001  -0.00009  -0.39873
   D172      -3.03679  -0.00001  -0.00007  -0.00005  -0.00012  -3.03691
   D173       0.10757   0.00000  -0.00005  -0.00001  -0.00006   0.10751
   D174      -1.57292  -0.00001  -0.00004  -0.00008  -0.00011  -1.57304
   D175      -2.87053  -0.00001  -0.00059  -0.00066  -0.00125  -2.87179
   D176       3.09612   0.00000   0.00004   0.00001   0.00004   3.09617
   D177       1.41563   0.00000   0.00005  -0.00007  -0.00002   1.41562
   D178       0.11802   0.00000  -0.00050  -0.00065  -0.00116   0.11687
   D179       0.52063   0.00000   0.00005   0.00002   0.00008   0.52071
   D180      -2.45679   0.00000  -0.00005  -0.00002  -0.00007  -2.45686
   D181       3.11079   0.00000   0.00004   0.00003   0.00007   3.11086
   D182       0.13337   0.00000  -0.00006  -0.00001  -0.00007   0.13329
   D183      -2.52305   0.00001  -0.00004   0.00002  -0.00002  -2.52307
   D184       0.10862   0.00000  -0.00009  -0.00007  -0.00017   0.10845
   D185       0.40674   0.00001   0.00009   0.00007   0.00016   0.40690
   D186       3.03841   0.00000   0.00003  -0.00002   0.00001   3.03842
   D187      -0.10768   0.00000   0.00005   0.00000   0.00006  -0.10763
   D188       1.57052  -0.00002   0.00002  -0.00004  -0.00001   1.57051
   D189      -3.10422   0.00000  -0.00003  -0.00003  -0.00006  -3.10428
   D190      -1.42602  -0.00001  -0.00006  -0.00008  -0.00013  -1.42615
   D191       0.32444   0.00001   0.00044   0.00046   0.00091   0.32534
   D192      -0.75155   0.00006   0.00041   0.00141   0.00182  -0.74972
   D193      -2.58863   0.00001   0.00007   0.00005   0.00013  -2.58851
   D194       2.61857   0.00006   0.00004   0.00100   0.00104   2.61961
   D195       0.16179   0.00000   0.00001   0.00001   0.00002   0.16181
   D196       2.44553   0.00000  -0.00006   0.00001  -0.00005   2.44548
   D197      -2.17432   0.00000  -0.00002  -0.00002  -0.00004  -2.17436
   D198       0.10942  -0.00001  -0.00009  -0.00002  -0.00011   0.10931
   D199      -2.96194   0.00000  -0.00001  -0.00003  -0.00004  -2.96199
   D200      -0.15737   0.00000  -0.00002  -0.00001  -0.00003  -0.15739
   D201      -0.75295  -0.00001  -0.00005  -0.00005  -0.00010  -0.75305
   D202       2.05163  -0.00001  -0.00005  -0.00003  -0.00008   2.05155
   D203       2.02797   0.00000   0.00004   0.00006   0.00011   2.02808
   D204      -0.05537   0.00001   0.00002   0.00009   0.00012  -0.05525
   D205      -1.94345  -0.00003  -0.00070  -0.00076  -0.00146  -1.94491
   D206      -2.75769  -0.00002  -0.00018  -0.00036  -0.00055  -2.75824
   D207       0.01473   0.00001   0.00006   0.00007   0.00013   0.01486
   D208      -2.06861   0.00002   0.00004   0.00010   0.00014  -2.06847
   D209       2.32650  -0.00002  -0.00068  -0.00075  -0.00144   2.32506
   D210       1.51225  -0.00001  -0.00017  -0.00036  -0.00053   1.51173
   D211       2.19977   0.00000   0.00003   0.00002   0.00004   2.19981
   D212      -0.15932   0.00000  -0.00002  -0.00001  -0.00003  -0.15935
   D213      -0.09544   0.00000   0.00005   0.00004   0.00009  -0.09535
   D214      -2.45453   0.00000   0.00000   0.00001   0.00002  -2.45451
   D215      -0.08162   0.00000   0.00011  -0.00003   0.00008  -0.08154
   D216      -1.92430   0.00000   0.00005  -0.00003   0.00002  -1.92428
   D217       1.92291   0.00000   0.00003  -0.00004   0.00000   1.92291
   D218       0.08023   0.00000  -0.00002  -0.00004  -0.00006   0.08016
   D219       0.70004   0.00000  -0.00008   0.00000  -0.00008   0.69996
   D220      -2.07797   0.00000  -0.00006  -0.00003  -0.00009  -2.07806
   D221       2.93730   0.00000   0.00000   0.00004   0.00004   2.93734
   D222       0.15929   0.00000   0.00002   0.00001   0.00003   0.15932
   D223       2.96086   0.00000  -0.00007  -0.00001  -0.00008   2.96078
   D224       0.15966   0.00000  -0.00003   0.00004   0.00001   0.15967
   D225       0.74119   0.00000  -0.00005  -0.00003  -0.00008   0.74111
   D226      -2.06001   0.00001  -0.00001   0.00002   0.00001  -2.06000
   D227      -0.16407   0.00000   0.00003  -0.00004  -0.00001  -0.16408
   D228      -2.44337   0.00000   0.00002  -0.00003  -0.00001  -2.44338
   D229       2.18170  -0.00001  -0.00001  -0.00002  -0.00003   2.18168
   D230      -0.09760   0.00000  -0.00002  -0.00001  -0.00002  -0.09762
   D231      -0.00106   0.00000   0.00001  -0.00001   0.00000  -0.00107
   D232       2.06829   0.00000  -0.00002   0.00000  -0.00001   2.06828
   D233      -2.02544   0.00000   0.00003  -0.00002   0.00001  -2.02543
   D234       0.04392   0.00000   0.00000   0.00000   0.00000   0.04392
   D235      -0.69517   0.00000   0.00007   0.00004   0.00011  -0.69506
   D236      -2.93403   0.00001   0.00007   0.00004   0.00011  -2.93393
   D237       2.07727  -0.00001   0.00003  -0.00004  -0.00001   2.07726
   D238      -0.16160   0.00000   0.00003  -0.00004  -0.00001  -0.16161
   D239      -2.19717   0.00000  -0.00004   0.00004   0.00000  -2.19716
   D240       0.09238   0.00000  -0.00002   0.00001   0.00000   0.09238
   D241       0.16163   0.00000  -0.00003   0.00004   0.00001   0.16164
   D242       2.45118   0.00000  -0.00001   0.00001   0.00000   2.45118
   D243       1.92172   0.00000   0.00001   0.00000   0.00001   1.92173
   D244       0.07460   0.00000   0.00002   0.00001   0.00003   0.07463
   D245      -0.07651   0.00000   0.00000   0.00001   0.00002  -0.07649
   D246      -1.92362   0.00000   0.00001   0.00002   0.00003  -1.92359
   D247      -2.21715   0.00000  -0.00010   0.00002  -0.00008  -2.21723
   D248       0.73349   0.00000  -0.00001   0.00002   0.00002   0.73351
   D249       0.18839   0.00000  -0.00008   0.00003  -0.00005   0.18834
   D250       3.13904   0.00000   0.00001   0.00003   0.00004   3.13908
   D251       2.21840   0.00000   0.00004   0.00001   0.00005   2.21845
   D252      -0.73763   0.00000  -0.00005  -0.00003  -0.00008  -0.73771
   D253      -0.18844   0.00000   0.00008  -0.00003   0.00005  -0.18839
   D254       3.13872   0.00000  -0.00002  -0.00007  -0.00008   3.13864
   D255      -0.19639   0.00000   0.00008  -0.00003   0.00005  -0.19633
   D256       2.52862  -0.00001  -0.00007  -0.00015  -0.00022   2.52840
   D257      -2.61786  -0.00002  -0.00035  -0.00046  -0.00081  -2.61867
   D258       3.13711   0.00000  -0.00002  -0.00002  -0.00004   3.13707
   D259      -0.42107  -0.00001  -0.00017  -0.00015  -0.00032  -0.42139
   D260       0.71564  -0.00002  -0.00045  -0.00045  -0.00091   0.71473
   D261      -0.02955  -0.00001  -0.00005  -0.00007  -0.00013  -0.02968
   D262      -2.64835   0.00000  -0.00002   0.00010   0.00008  -2.64827
   D263       2.83704  -0.00001   0.00008  -0.00008   0.00001   2.83705
   D264       0.21823   0.00000   0.00012   0.00010   0.00022   0.21845
   D265       0.19637   0.00000  -0.00008   0.00003  -0.00006   0.19631
   D266      -3.13069   0.00000   0.00000   0.00007   0.00007  -3.13063
   D267      -2.53049   0.00000   0.00004   0.00010   0.00014  -2.53035
   D268       0.42564   0.00000   0.00012   0.00014   0.00026   0.42590
   D269       1.71764   0.00002   0.00105   0.00133   0.00238   1.72002
   D270      -1.60942   0.00003   0.00113   0.00137   0.00250  -1.60692
   D271      -0.64122   0.00001   0.00007   0.00009   0.00016  -0.64107
   D272      -1.93408   0.00001   0.00008   0.00009   0.00016  -1.93392
   D273       1.93921  -0.00001  -0.00010  -0.00005  -0.00015   1.93906
   D274       0.64635   0.00000  -0.00009  -0.00006  -0.00015   0.64621
   D275      -0.64696   0.00001   0.00044   0.00050   0.00095  -0.64602
   D276      -0.31127  -0.00001   0.00083   0.00092   0.00175  -0.30952
   D277      -2.21969   0.00000  -0.00039  -0.00043  -0.00082  -2.22052
   D278      -1.88400  -0.00002  -0.00001  -0.00001  -0.00002  -1.88402
   D279       0.03273   0.00000   0.00004   0.00000   0.00004   0.03277
   D280       2.65263   0.00000   0.00003  -0.00003   0.00000   2.65263
   D281      -2.84232  -0.00001  -0.00008  -0.00006  -0.00014  -2.84246
   D282      -0.22242   0.00000  -0.00009  -0.00009  -0.00018  -0.22260
   D283      -0.68607   0.00001   0.00008   0.00005   0.00014  -0.68593
   D284       2.09737   0.00000   0.00004  -0.00008  -0.00004   2.09733
   D285      -2.93665   0.00002   0.00004   0.00010   0.00014  -2.93652
   D286      -0.15322   0.00001   0.00000  -0.00004  -0.00004  -0.15325
   D287      -2.22151   0.00000   0.00000   0.00002   0.00003  -2.22148
   D288       0.05756   0.00000  -0.00003   0.00005   0.00002   0.05758
   D289       0.15448  -0.00001   0.00000   0.00004   0.00004   0.15452
   D290       2.43355   0.00000  -0.00004   0.00007   0.00003   2.43358
   D291       0.65413  -0.00001  -0.00005  -0.00009  -0.00014   0.65399
   D292      -2.11423   0.00000  -0.00005   0.00004  -0.00001  -2.11424
   D293       2.92146  -0.00002  -0.00001  -0.00009  -0.00009   2.92137
   D294       0.15311  -0.00001  -0.00001   0.00004   0.00003   0.15315
   D295      -1.65168   0.00003   0.00040   0.00043   0.00084  -1.65084
   D296       1.86316   0.00004   0.00041   0.00056   0.00097   1.86412
   D297      -0.95984   0.00003   0.00066   0.00084   0.00150  -0.95834
   D298       2.55499   0.00004   0.00066   0.00097   0.00163   2.55662
   D299       2.25799   0.00000   0.00001  -0.00007  -0.00006   2.25793
   D300      -0.01810  -0.00001   0.00001  -0.00013  -0.00012  -0.01821
   D301      -0.15488   0.00001   0.00001  -0.00004  -0.00003  -0.15491
   D302      -2.43097   0.00001   0.00001  -0.00010  -0.00009  -2.43106
   D303      -2.04281   0.00000   0.00060   0.00058   0.00118  -2.04164
   D304       1.96428   0.00000   0.00060   0.00052   0.00112   1.96540
   D305      -1.55611   0.00001  -0.00030  -0.00018  -0.00048  -1.55659
   D306       2.45099   0.00000  -0.00030  -0.00024  -0.00054   2.45044
   D307      -1.26425   0.00005   0.00258   0.00267   0.00525  -1.25900
   D308       1.24367   0.00001   0.00222   0.00226   0.00448   1.24815
   D309       2.87948   0.00003   0.00226   0.00231   0.00457   2.88405
   D310       0.18910   0.00001   0.00119   0.00116   0.00236   0.19146
   D311      -1.59003   0.00000  -0.00038  -0.00044  -0.00083  -1.59086
   D312      -0.99422   0.00001  -0.00026  -0.00026  -0.00052  -0.99474
   D313       1.67699   0.00001  -0.00012   0.00001  -0.00011   1.67689
   D314       0.67506  -0.00001  -0.00034  -0.00038  -0.00072   0.67434
   D315       1.27087  -0.00001  -0.00021  -0.00020  -0.00041   1.27046
   D316      -2.34110  -0.00001  -0.00007   0.00007   0.00000  -2.34110
   D317       2.13629  -0.00001  -0.00020  -0.00043  -0.00062   2.13567
   D318       2.73210   0.00000  -0.00007  -0.00024  -0.00032   2.73179
   D319      -0.87987  -0.00001   0.00007   0.00003   0.00010  -0.87977
   D320       2.82837  -0.00001  -0.00146  -0.00160  -0.00306   2.82531
   D321      -2.85900  -0.00001  -0.00133  -0.00142  -0.00275  -2.86175
   D322      -0.18779  -0.00001  -0.00119  -0.00114  -0.00234  -0.19013
   D323       0.68650   0.00000  -0.00004   0.00000  -0.00004   0.68646
   D324      -2.09745   0.00000  -0.00005   0.00003  -0.00001  -2.09747
   D325       2.93420   0.00001  -0.00001   0.00001  -0.00001   2.93419
   D326       0.15025   0.00000  -0.00002   0.00004   0.00001   0.15026
   D327       2.22003   0.00000   0.00005  -0.00003   0.00002   2.22005
   D328      -0.06097   0.00000   0.00003   0.00000   0.00002  -0.06095
   D329      -0.15157   0.00000   0.00002  -0.00004  -0.00002  -0.15158
   D330      -2.43256   0.00000   0.00000  -0.00001  -0.00001  -2.43258
   D331      -0.66344   0.00000   0.00002   0.00000   0.00001  -0.66343
   D332      -2.91885   0.00000   0.00004  -0.00002   0.00002  -2.91883
   D333       2.10542   0.00000   0.00000  -0.00002  -0.00002   2.10540
   D334      -0.14998   0.00000   0.00002  -0.00004  -0.00002  -0.15000
   D335      -2.25118   0.00000   0.00001   0.00001   0.00002  -2.25116
   D336       0.02620   0.00000   0.00001   0.00002   0.00003   0.02623
   D337       0.15158   0.00000  -0.00002   0.00004   0.00002   0.15160
   D338       2.42896   0.00000  -0.00002   0.00004   0.00002   2.42898
   D339       0.07035   0.00000  -0.00001  -0.00002  -0.00003   0.07032
   D340       1.94394   0.00000   0.00000  -0.00001  -0.00001   1.94393
   D341      -1.92307   0.00000  -0.00002  -0.00002  -0.00004  -1.92311
   D342      -0.04948   0.00000  -0.00001  -0.00001  -0.00002  -0.04951
   D343       0.00316   0.00000  -0.00007   0.00000  -0.00007   0.00309
   D344       2.12898   0.00000  -0.00002   0.00000  -0.00002   2.12896
   D345      -2.14196   0.00000   0.00002   0.00001   0.00002  -2.14193
   D346      -0.01613   0.00000   0.00007   0.00001   0.00007  -0.01606
   D347      -1.94451   0.00000   0.00006   0.00000   0.00007  -1.94444
   D348       0.04643   0.00000   0.00001   0.00008   0.00009   0.04652
   D349      -0.06937   0.00000  -0.00002  -0.00001  -0.00004  -0.06940
   D350       1.92157   0.00001  -0.00007   0.00006  -0.00001   1.92155
   D351       2.14342   0.00000   0.00002  -0.00001   0.00000   2.14342
   D352       0.01618   0.00000  -0.00007  -0.00001  -0.00007   0.01611
   D353      -0.00361   0.00000   0.00008  -0.00001   0.00007  -0.00354
   D354      -2.13085   0.00000   0.00000   0.00000  -0.00001  -2.13085
   D355       0.00019   0.00000   0.00002   0.00004   0.00007   0.00026
   D356       2.13197   0.00000  -0.00003   0.00001  -0.00002   2.13195
   D357      -2.11561   0.00000  -0.00001   0.00002   0.00001  -2.11560
   D358       0.01616   0.00000  -0.00007  -0.00001  -0.00007   0.01609
   D359      -0.00251   0.00000  -0.00005  -0.00003  -0.00008  -0.00259
   D360      -2.13500   0.00000  -0.00001   0.00000  -0.00001  -2.13501
   D361       2.11634   0.00000   0.00003  -0.00002   0.00001   2.11635
   D362      -0.01615   0.00000   0.00007   0.00001   0.00007  -0.01607
   D363       0.00445   0.00000   0.00001   0.00000   0.00001   0.00445
   D364       2.13455   0.00000   0.00001   0.00000   0.00001   2.13457
   D365      -2.11559   0.00000   0.00001   0.00000   0.00000  -2.11559
   D366       0.01452   0.00000   0.00001   0.00000   0.00001   0.01453
   D367       0.00379   0.00000  -0.00001   0.00003   0.00002   0.00381
   D368      -2.14242   0.00000  -0.00001   0.00001   0.00000  -2.14242
   D369       2.13166   0.00000  -0.00001   0.00002   0.00001   2.13167
   D370      -0.01455   0.00000  -0.00001   0.00000  -0.00001  -0.01456
   D371      -0.00415   0.00000   0.00002  -0.00002  -0.00001  -0.00416
   D372       2.11539   0.00000   0.00000  -0.00002  -0.00001   2.11537
   D373      -2.13408   0.00000   0.00001  -0.00001   0.00000  -2.13408
   D374      -0.01454   0.00000  -0.00001   0.00000  -0.00001  -0.01455
   D375      -0.00084   0.00000  -0.00001   0.00000  -0.00001  -0.00085
   D376       2.14354   0.00000   0.00000   0.00000   0.00000   2.14354
   D377      -2.12988   0.00000   0.00000   0.00001   0.00001  -2.12987
   D378       0.01451   0.00000   0.00001   0.00000   0.00001   0.01452
   D379       0.40661   0.00001   0.00047   0.00055   0.00102   0.40763
   D380      -0.75777   0.00006   0.00078   0.00188   0.00266  -0.75510
   D381      -0.34997  -0.00004  -0.00203  -0.00231  -0.00435  -0.35432
   D382       0.03509   0.00007   0.00139   0.00173   0.00311   0.03820
   D383       0.33912   0.00004   0.00171   0.00207   0.00378   0.34290
   D384       1.41734   0.00001   0.00152   0.00106   0.00258   1.41992
         Item               Value     Threshold  Converged?
 Maximum Force            0.000095     0.000450     YES
 RMS     Force            0.000012     0.000300     YES
 Maximum Displacement     0.008231     0.001800     NO 
 RMS     Displacement     0.000643     0.001200     YES
 Predicted change in Energy=-1.268432D-06
 GradGradGradGradGradGradGradGradGradGradGradGradGradGradGradGradGradGrad

 Stoichiometry    C55O2PS(2)
 Framework group  C1[X(C55O2PS)]
 Deg. of freedom   171
 Full point group                 C1      NOp   1
 Largest Abelian subgroup         C1      NOp   1
 Largest concise Abelian subgroup C1      NOp   1
                         Standard orientation:                         
 ---------------------------------------------------------------------
 Center     Atomic      Atomic             Coordinates (Angstroms)
 Number     Number       Type             X           Y           Z
 ---------------------------------------------------------------------
      1          6           0       -0.683929   -2.432114   -1.084057
      2          6           0        0.495269   -1.932867   -1.843866
      3          6           0       -0.376676   -0.800885   -2.278945
      4          6           0       -1.597331   -1.557282   -1.869827
      5          6           0        2.701577   -3.072564   -1.027909
      6          6           0        3.900823   -2.420328   -1.563422
      7          6           0        3.022254   -1.419179   -2.212708
      8          6           0        1.806599   -2.209309   -1.867249
      9          6           0       -0.531252   -1.371324    1.915496
     10          6           0        0.376031   -2.343498    1.240161
     11          6           0       -0.729306   -2.590326    0.276789
     12          6           0       -1.703635   -1.971132    1.214178
     13          6           0        2.857927   -2.142204    2.032121
     14          6           0        3.784854   -2.897591    1.169322
     15          6           0        2.635441   -3.296804    0.335648
     16          6           0        1.672496   -2.697445    1.309477
     17          6           0       -4.080719   -1.858572   -1.114123
     18          6           0       -2.922066   -1.360695   -1.926316
     19          6           0       -3.779846   -0.199362   -2.296182
     20          6           0       -4.966897   -0.833462   -1.675324
     21          6           0       -3.982689   -0.923031    1.946725
     22          6           0       -3.043920   -1.855879    1.250185
     23          6           0       -4.130042   -2.088473    0.249146
     24          6           0       -5.090447   -1.312357    1.055934
     25          6           0        0.972507    0.688901    1.948367
     26          6           0       -0.294321   -0.027032    2.172284
     27          6           0       -1.232202    1.077438    1.919064
     28          6           0        3.424120    0.855125    1.131072
     29          6           0        4.303586   -0.211552    1.672829
     30          6           0        3.123318   -0.820993    2.295202
     31          6           0        2.277110    0.379923    1.948982
     32          6           0       -3.452363    2.078550    1.046045
     33          6           0       -2.562475    1.239682    1.890692
     34          6           0       -3.780713    0.409404    2.209848
     35          6           0       -4.660574    1.388447    1.563110
     36          6           0       -0.143270    0.522504   -2.032207
     37          6           0        1.020929    1.116366   -1.291274
     38          6           0        0.065942    1.810508   -0.458619
     39          6           0       -1.049204    1.483966   -1.316425
     40          6           0        3.257565   -0.087639   -1.944168
     41          6           0        3.444898    1.062246   -0.242924
     42          6           0        2.366847    0.893829   -1.256702
     43          6           0       -3.547212    1.133011   -2.029319
     44          6           0       -2.388739    1.744982   -1.315527
     45          6           0       -3.365618    2.284691   -0.325620
     46          6           0       -4.502012    1.856383   -1.167959
     47          6           0        5.262938   -0.666103   -0.529644
     48          6           0        5.227067   -0.922744    0.921167
     49          6           0        4.383019    0.265666   -1.058307
     50          6           0        5.013574   -2.095243   -0.796356
     51          6           0        4.954064   -2.349326    0.652493
     52          6           0       -5.916442   -0.140580   -0.934211
     53          6           0       -5.985367   -0.395419    0.514125
     54          6           0       -5.752576    1.037782    0.783185
     55          6           0       -5.662696    1.287887   -0.665747
     56         15           0        0.115334    2.239266    1.321119
     57         16           0        3.670524    4.682131   -0.238332
     58          8           0        4.783699    3.864034   -0.722965
     59          8           0        2.331839    4.087600   -0.181498
 ---------------------------------------------------------------------
 Rotational constants (GHZ):      0.1083320      0.0495405      0.0428059
 Standard basis: 6-31G(d) (6D, 7F)
 There are   893 symmetry adapted cartesian basis functions of A   symmetry.
 There are   893 symmetry adapted basis functions of A   symmetry.
   893 basis functions,  1700 primitive gaussians,   893 cartesian basis functions
   189 alpha electrons      188 beta electrons
       nuclear repulsion energy      8399.2689043693 Hartrees.
 NAtoms=   59 NActive=   59 NUniq=   59 SFac= 1.00D+00 NAtFMM=   60 NAOKFM=F Big=F
 Integral buffers will be    262144 words long.
 Raffenetti 2 integral format.
 Two-electron integral symmetry is turned on.
 Nuclear repulsion after empirical dispersion term =     8399.1522642504 Hartrees.
 One-electron integrals computed using PRISM.
 NBasis=   893 RedAO= T EigKep=  2.16D-04  NBF=   893
 NBsUse=   893 1.00D-06 EigRej= -1.00D+00 NBFU=   893
 Initial guess from the checkpoint file:  "E:\MTA\Capsule\SO2\P_TG+SO2_G_D3.chk"
 B after Tr=     0.000000    0.000000    0.000000
         Rot=    1.000000    0.000204   -0.000020   -0.000107 Ang=   0.03 deg.
 Initial guess <Sx>= 0.0000 <Sy>= 0.0000 <Sz>= 0.5000 <S**2>= 0.8364 S= 0.5423
 Requested convergence on RMS density matrix=1.00D-08 within 128 cycles.
 Requested convergence on MAX density matrix=1.00D-06.
 Requested convergence on             energy=1.00D-06.
 No special actions if energy rises.
 SCF Done:  E(UB3LYP) =  -2984.65072568     A.U. after   10 cycles
            NFock= 10  Conv=0.39D-08     -V/T= 2.0079
 <Sx>= 0.0000 <Sy>= 0.0000 <Sz>= 0.5000 <S**2>= 0.8365 S= 0.5423
 <L.S>= 0.000000000000E+00
 Annihilation of the first spin contaminant:
 S**2 before annihilation     0.8365,   after     0.7576
 Calling FoFJK, ICntrl=      2127 FMM=F ISym2X=0 I1Cent= 0 IOpClX= 1 NMat=1 NMatS=1 NMatT=0.
 ***** Axes restored to original set *****
 -------------------------------------------------------------------
 Center     Atomic                   Forces (Hartrees/Bohr)
 Number     Number              X              Y              Z
 -------------------------------------------------------------------
      1        6           0.000003169   -0.000005646    0.000001019
      2        6           0.000016007   -0.000012026    0.000003158
      3        6          -0.000002048   -0.000014041   -0.000003578
      4        6          -0.000010865   -0.000005854    0.000001157
      5        6           0.000003934    0.000000307    0.000007994
      6        6           0.000000771   -0.000008291    0.000013198
      7        6          -0.000004549   -0.000006454    0.000006505
      8        6          -0.000012856    0.000003166    0.000006150
      9        6           0.000006709    0.000003458    0.000003926
     10        6           0.000011144    0.000002402    0.000012375
     11        6          -0.000003605    0.000002768    0.000013411
     12        6          -0.000004522    0.000000436    0.000007619
     13        6          -0.000000126   -0.000002198    0.000003292
     14        6           0.000006743    0.000002748    0.000003893
     15        6          -0.000002196    0.000005797    0.000010934
     16        6          -0.000013747    0.000006079    0.000002763
     17        6           0.000000575   -0.000006731    0.000004806
     18        6           0.000007175   -0.000006205    0.000003836
     19        6           0.000001462   -0.000004992    0.000001675
     20        6          -0.000001795   -0.000005036   -0.000000316
     21        6           0.000004752    0.000013300    0.000002128
     22        6           0.000003342    0.000002637    0.000005966
     23        6          -0.000001572    0.000001198    0.000007122
     24        6           0.000002143   -0.000000691    0.000007939
     25        6           0.000023427    0.000015152    0.000006397
     26        6          -0.000004619    0.000016542    0.000000177
     27        6           0.000030673   -0.000020276   -0.000007313
     28        6          -0.000007785    0.000041144    0.000007864
     29        6          -0.000011438   -0.000003727    0.000008615
     30        6           0.000008296    0.000016561    0.000010261
     31        6          -0.000033974    0.000028898   -0.000002893
     32        6          -0.000002482    0.000008362   -0.000018788
     33        6          -0.000009268   -0.000001563   -0.000000671
     34        6          -0.000003618    0.000001017   -0.000008269
     35        6          -0.000001256    0.000002196   -0.000004685
     36        6           0.000000376    0.000001116    0.000003013
     37        6          -0.000020515   -0.000034338   -0.000002823
     38        6           0.000109490    0.000040010   -0.000010177
     39        6          -0.000000338   -0.000037462    0.000012933
     40        6          -0.000005646   -0.000020593   -0.000018436
     41        6           0.000136055    0.000009741   -0.000098103
     42        6          -0.000040230    0.000050839   -0.000007232
     43        6          -0.000000189   -0.000008147   -0.000002650
     44        6          -0.000006318   -0.000000599   -0.000009294
     45        6           0.000003153   -0.000005409   -0.000003920
     46        6          -0.000003703   -0.000007593   -0.000002976
     47        6          -0.000007455   -0.000015823   -0.000003684
     48        6          -0.000003580   -0.000003519    0.000000456
     49        6          -0.000021391   -0.000069292    0.000066337
     50        6          -0.000000324    0.000001541    0.000007222
     51        6          -0.000009739    0.000004732    0.000002836
     52        6           0.000001134   -0.000005916   -0.000001387
     53        6           0.000001057    0.000000428    0.000001899
     54        6           0.000000601   -0.000001691   -0.000002738
     55        6           0.000001477   -0.000002246   -0.000005747
     56       15           0.000020797    0.000031706   -0.000038605
     57       16           0.000309451   -0.000702962   -0.000074126
     58        8          -0.000168262    0.000400245    0.000025454
     59        8          -0.000293901    0.000304800    0.000044080
 -------------------------------------------------------------------
 Cartesian Forces:  Max     0.000702962 RMS     0.000076665

 GradGradGradGradGradGradGradGradGradGradGradGradGradGradGradGradGradGrad
 Berny optimization.
 Using GEDIIS/GDIIS optimizer.
 FormGI is forming the generalized inverse of G from B-inverse, IUseBI=4.
 Internal  Forces:  Max     0.000323301 RMS     0.000021490
 Search for a local minimum.
 Step number   4 out of a maximum of  354
 All quantities printed in internal units (Hartrees-Bohrs-Radians)
 Mixed Optimization -- En-DIIS/RFO-DIIS
 Swapping is turned off.
 Update second derivatives using D2CorX and points    1    2    3    4
 DE= -3.41D-06 DEPred=-1.27D-06 R= 2.69D+00
 TightC=F SS=  1.41D+00  RLast= 1.68D-02 DXNew= 5.0454D-01 5.0460D-02
 Trust test= 2.69D+00 RLast= 1.68D-02 DXMaxT set to 3.00D-01
 ITU=  1  1  1  0
     Eigenvalues ---    0.00254   0.01639   0.01671   0.01738   0.01833
     Eigenvalues ---    0.01844   0.01903   0.01956   0.01981   0.02080
     Eigenvalues ---    0.02131   0.02201   0.02313   0.02469   0.02608
     Eigenvalues ---    0.02708   0.02768   0.02822   0.02888   0.02979
     Eigenvalues ---    0.03049   0.03082   0.03227   0.03269   0.03323
     Eigenvalues ---    0.03383   0.03548   0.03551   0.03602   0.03702
     Eigenvalues ---    0.03746   0.03844   0.03913   0.04149   0.04182
     Eigenvalues ---    0.04230   0.04279   0.04349   0.04403   0.04446
     Eigenvalues ---    0.04839   0.04931   0.05045   0.05142   0.05435
     Eigenvalues ---    0.06180   0.06188   0.06384   0.06627   0.06737
     Eigenvalues ---    0.06858   0.07088   0.07198   0.07220   0.07376
     Eigenvalues ---    0.07524   0.07563   0.07710   0.07839   0.08039
     Eigenvalues ---    0.08444   0.09101   0.09211   0.09382   0.09615
     Eigenvalues ---    0.09959   0.10089   0.10296   0.10846   0.11096
     Eigenvalues ---    0.11677   0.11755   0.11928   0.12472   0.12852
     Eigenvalues ---    0.13091   0.13873   0.13947   0.14038   0.14729
     Eigenvalues ---    0.14858   0.15453   0.15517   0.15999   0.16258
     Eigenvalues ---    0.16435   0.17040   0.17760   0.18054   0.18466
     Eigenvalues ---    0.19121   0.19964   0.20356   0.20772   0.21087
     Eigenvalues ---    0.21736   0.22809   0.22927   0.23072   0.23266
     Eigenvalues ---    0.23755   0.23953   0.24517   0.25095   0.25506
     Eigenvalues ---    0.26441   0.26733   0.26983   0.27106   0.27262
     Eigenvalues ---    0.27286   0.27639   0.27831   0.28022   0.28198
     Eigenvalues ---    0.28308   0.28720   0.28999   0.29301   0.29464
     Eigenvalues ---    0.29974   0.30391   0.30568   0.30625   0.30907
     Eigenvalues ---    0.31459   0.31640   0.31963   0.32054   0.32290
     Eigenvalues ---    0.32491   0.32867   0.32888   0.33000   0.33107
     Eigenvalues ---    0.33236   0.33373   0.34019   0.34270   0.34421
     Eigenvalues ---    0.34493   0.34986   0.39246   0.39824   0.39969
     Eigenvalues ---    0.40580   0.40638   0.40754   0.41118   0.41908
     Eigenvalues ---    0.42225   0.42758   0.43108   0.43684   0.44164
     Eigenvalues ---    0.44419   0.44671   0.45094   0.46372   0.46961
     Eigenvalues ---    0.47443   0.47507   0.48410   0.49007   0.50149
     Eigenvalues ---    0.50929   0.52865   0.55416   0.55951   0.81610
     Eigenvalues ---    0.97893
 En-DIIS/RFO-DIIS IScMMF=        0 using points:     4    3    2    1
 RFO step:  Lambda=-7.33835571D-07.
 DidBck=F Rises=F RFO-DIIS coefs:    7.02039   -6.47344   -0.69508    1.14813
 Iteration  1 RMS(Cart)=  0.00352368 RMS(Int)=  0.00004507
 Iteration  2 RMS(Cart)=  0.00003197 RMS(Int)=  0.00001576
 Iteration  3 RMS(Cart)=  0.00000000 RMS(Int)=  0.00001576
 Variable       Old X    -DE/DX   Delta X   Delta X   Delta X     New X
                                 (Linear)    (Quad)   (Total)
    R1        2.81377   0.00001   0.00001   0.00000   0.00001   2.81378
    R2        2.81377   0.00000  -0.00002   0.00002   0.00000   2.81377
    R3        2.59037   0.00001  -0.00019   0.00024   0.00006   2.59042
    R4        2.82257   0.00000  -0.00006   0.00001  -0.00005   2.82252
    R5        2.53290  -0.00001  -0.00017   0.00013  -0.00004   2.53287
    R6        2.82165   0.00000  -0.00006  -0.00001  -0.00006   2.82159
    R7        2.58189   0.00000   0.00012  -0.00013  -0.00001   2.58188
    R8        2.53305  -0.00001  -0.00004   0.00000  -0.00004   2.53301
    R9        2.77113   0.00000   0.00001   0.00002   0.00003   2.77115
   R10        2.83502   0.00000  -0.00002   0.00005   0.00003   2.83505
   R11        2.61435   0.00000  -0.00015   0.00016   0.00001   2.61436
   R12        2.80021   0.00001  -0.00007   0.00002  -0.00005   2.80016
   R13        2.62685   0.00000  -0.00007   0.00008   0.00002   2.62686
   R14        2.81656   0.00000  -0.00009   0.00001  -0.00008   2.81648
   R15        2.60514   0.00001   0.00027  -0.00017   0.00009   2.60523
   R16        2.81839  -0.00001   0.00012  -0.00008   0.00004   2.81843
   R17        2.81949   0.00000   0.00000   0.00001   0.00000   2.81950
   R18        2.62475   0.00000   0.00002  -0.00002  -0.00001   2.62474
   R19        2.80978   0.00000  -0.00008   0.00006  -0.00001   2.80976
   R20        2.54300  -0.00002  -0.00024   0.00012  -0.00011   2.54289
   R21        2.81018   0.00000  -0.00003   0.00002  -0.00001   2.81017
   R22        2.54303  -0.00001   0.00005  -0.00002   0.00003   2.54306
   R23        2.78645   0.00000  -0.00006  -0.00001  -0.00007   2.78638
   R24        2.82560   0.00000   0.00002   0.00006   0.00008   2.82568
   R25        2.59467   0.00001   0.00011  -0.00005   0.00006   2.59473
   R26        2.78729   0.00000  -0.00016   0.00009  -0.00007   2.78722
   R27        2.62853  -0.00001  -0.00004   0.00004   0.00000   2.62853
   R28        2.82502  -0.00001   0.00004   0.00000   0.00005   2.82507
   R29        2.83460   0.00000   0.00002  -0.00001   0.00002   2.83462
   R30        2.77160   0.00000   0.00001   0.00001   0.00001   2.77161
   R31        2.61424   0.00000  -0.00002   0.00009   0.00006   2.61431
   R32        2.81644   0.00000  -0.00012   0.00005  -0.00007   2.81637
   R33        2.80077   0.00000   0.00004  -0.00002   0.00002   2.80079
   R34        2.60519   0.00000  -0.00007   0.00004  -0.00003   2.60515
   R35        2.62595   0.00000   0.00001   0.00000   0.00001   2.62596
   R36        2.82617   0.00000  -0.00005   0.00007   0.00003   2.82620
   R37        2.78516   0.00000   0.00004   0.00002   0.00006   2.78522
   R38        2.59479   0.00000  -0.00015   0.00011  -0.00004   2.59475
   R39        2.82566   0.00000  -0.00010   0.00006  -0.00004   2.82561
   R40        2.78736   0.00000   0.00000  -0.00001  -0.00001   2.78735
   R41        2.62884   0.00000  -0.00005   0.00004  -0.00002   2.62882
   R42        2.78217   0.00001   0.00005   0.00004   0.00008   2.78225
   R43        2.53354  -0.00001   0.00013  -0.00005   0.00009   2.53363
   R44        3.55139  -0.00001   0.00022  -0.00010   0.00012   3.55151
   R45        2.77963  -0.00001  -0.00004  -0.00003  -0.00007   2.77956
   R46        2.53305   0.00000   0.00005  -0.00005  -0.00001   2.53304
   R47        3.54707  -0.00001  -0.00015  -0.00009  -0.00024   3.54683
   R48        2.80595   0.00001   0.00051  -0.00012   0.00039   2.80634
   R49        2.80955   0.00002   0.00048  -0.00012   0.00037   2.80992
   R50        2.62610   0.00002   0.00007  -0.00005   0.00004   2.62614
   R51        2.77204   0.00000   0.00004  -0.00011  -0.00007   2.77197
   R52        2.62094   0.00001  -0.00009   0.00004  -0.00005   2.62089
   R53        2.85226   0.00001  -0.00016  -0.00001  -0.00018   2.85208
   R54        2.80866   0.00000   0.00001   0.00001   0.00001   2.80867
   R55        2.80506   0.00000  -0.00004   0.00002  -0.00002   2.80504
   R56        2.62630   0.00000   0.00002   0.00000   0.00003   2.62633
   R57        2.85050   0.00000   0.00002  -0.00007  -0.00005   2.85044
   R58        2.77150   0.00000   0.00003  -0.00001   0.00002   2.77152
   R59        2.62101   0.00000  -0.00005   0.00004   0.00000   2.62101
   R60        2.83900   0.00000   0.00000  -0.00003  -0.00003   2.83897
   R61        2.83929  -0.00001   0.00004  -0.00007  -0.00004   2.83925
   R62        2.73008   0.00001   0.00038  -0.00022   0.00020   2.73028
   R63        2.57878   0.00001   0.00045  -0.00032   0.00014   2.57891
   R64        2.72934   0.00000  -0.00001   0.00003   0.00002   2.72936
   R65        3.46070   0.00004   0.00071  -0.00020   0.00053   3.46123
   R66        6.09308  -0.00008  -0.01200  -0.00068  -0.01267   6.08041
   R67        2.57896   0.00001  -0.00002   0.00004   0.00003   2.57899
   R68        2.82150   0.00001  -0.00010   0.00011   0.00000   2.82150
   R69        2.78773   0.00002  -0.00006  -0.00006  -0.00012   2.78760
   R70        2.81455   0.00002   0.00029  -0.00004   0.00023   2.81479
   R71        2.78980  -0.00001  -0.00004  -0.00005  -0.00009   2.78971
   R72        5.93772   0.00011  -0.00517  -0.00142  -0.00655   5.93117
   R73        6.09285  -0.00007   0.01881   0.00143   0.02011   6.11296
   R74        2.81947   0.00000   0.00001   0.00000   0.00001   2.81949
   R75        2.78813   0.00000   0.00000  -0.00002  -0.00002   2.78811
   R76        2.81911   0.00001   0.00011  -0.00002   0.00009   2.81920
   R77        2.79294   0.00000  -0.00017   0.00007  -0.00009   2.79285
   R78        2.62025   0.00000   0.00002   0.00001   0.00003   2.62028
   R79        2.78503   0.00000   0.00028  -0.00014   0.00014   2.78517
   R80        2.61980   0.00000   0.00000  -0.00007  -0.00008   2.61972
   R81        2.78743  -0.00001  -0.00022   0.00005  -0.00017   2.78726
   R82        2.79133   0.00000  -0.00011   0.00008  -0.00002   2.79131
   R83        2.78198   0.00000  -0.00016   0.00014  -0.00002   2.78196
   R84        2.78205   0.00000   0.00001   0.00004   0.00005   2.78211
   R85        2.78821   0.00000  -0.00007   0.00005  -0.00002   2.78819
   R86        2.79056   0.00000   0.00004   0.00002   0.00006   2.79062
   R87        2.78376   0.00000   0.00000  -0.00004  -0.00004   2.78372
   R88        6.14876  -0.00009  -0.03446  -0.00405  -0.03853   6.11023
   R89        2.76657  -0.00032   0.00063  -0.00034   0.00035   2.76692
   R90        2.77009  -0.00006  -0.00014   0.00015   0.00003   2.77012
    A1        1.59032   0.00000   0.00004  -0.00010  -0.00006   1.59026
    A2        2.17914   0.00000  -0.00011   0.00013   0.00003   2.17917
    A3        2.17902   0.00000  -0.00010   0.00014   0.00004   2.17906
    A4        1.51119   0.00000  -0.00004   0.00004   0.00001   1.51120
    A5        2.36678   0.00000   0.00008  -0.00009   0.00000   2.36677
    A6        2.37800   0.00000   0.00007  -0.00004   0.00003   2.37803
    A7        1.58430   0.00000   0.00007  -0.00009  -0.00002   1.58428
    A8        2.19167   0.00000   0.00001   0.00003   0.00004   2.19171
    A9        2.19057   0.00000   0.00012   0.00000   0.00011   2.19068
   A10        1.51150   0.00000  -0.00003   0.00004   0.00001   1.51151
   A11        2.36694   0.00000   0.00010  -0.00010   0.00000   2.36694
   A12        2.37761   0.00000  -0.00010   0.00004  -0.00005   2.37756
   A13        1.59843   0.00000  -0.00003  -0.00002  -0.00005   1.59837
   A14        2.06136   0.00000   0.00013  -0.00003   0.00011   2.06146
   A15        2.23468   0.00000   0.00002   0.00009   0.00011   2.23479
   A16        1.54643   0.00000   0.00001  -0.00001   0.00000   1.54643
   A17        2.16176   0.00000  -0.00014  -0.00003  -0.00017   2.16159
   A18        2.16326   0.00000  -0.00004  -0.00002  -0.00006   2.16320
   A19        1.59466   0.00000   0.00002  -0.00001   0.00001   1.59467
   A20        2.05558   0.00000   0.00010   0.00005   0.00015   2.05573
   A21        2.22195   0.00001   0.00002   0.00007   0.00009   2.22205
   A22        2.33583  -0.00001  -0.00015   0.00003  -0.00012   2.33571
   A23        2.33598   0.00001   0.00011  -0.00010   0.00001   2.33599
   A24        1.51892   0.00000   0.00002  -0.00002   0.00001   1.51893
   A25        1.57392   0.00000   0.00004  -0.00006  -0.00002   1.57389
   A26        2.22790   0.00000  -0.00022   0.00007  -0.00015   2.22775
   A27        2.22689   0.00000   0.00006  -0.00001   0.00005   2.22694
   A28        1.52014   0.00000  -0.00005   0.00002  -0.00003   1.52011
   A29        2.39528   0.00000   0.00007  -0.00009  -0.00002   2.39526
   A30        2.35451   0.00000   0.00000   0.00001   0.00001   2.35452
   A31        2.21363   0.00000  -0.00018   0.00015  -0.00003   2.21360
   A32        2.21358   0.00001  -0.00011   0.00014   0.00003   2.21361
   A33        1.58033   0.00000   0.00012  -0.00012   0.00000   1.58033
   A34        1.51963   0.00000  -0.00002   0.00001  -0.00001   1.51961
   A35        2.39734   0.00000  -0.00010   0.00006  -0.00004   2.39731
   A36        2.35333   0.00000   0.00008  -0.00010  -0.00002   2.35331
   A37        1.59615   0.00000  -0.00006  -0.00002  -0.00008   1.59607
   A38        2.07552   0.00000  -0.00017   0.00007  -0.00010   2.07542
   A39        2.21825   0.00000  -0.00025   0.00017  -0.00009   2.21816
   A40        1.55030   0.00000   0.00014  -0.00002   0.00012   1.55042
   A41        2.14587   0.00000   0.00016  -0.00008   0.00008   2.14596
   A42        2.15522   0.00000   0.00023  -0.00012   0.00010   2.15532
   A43        2.06685   0.00000  -0.00017   0.00010  -0.00007   2.06678
   A44        2.22416   0.00000  -0.00020   0.00013  -0.00007   2.22409
   A45        1.59606   0.00000  -0.00003  -0.00003  -0.00007   1.59599
   A46        2.33370   0.00000   0.00009  -0.00004   0.00004   2.33374
   A47        2.33570   0.00000   0.00006  -0.00007  -0.00001   2.33569
   A48        1.52381   0.00000   0.00004  -0.00001   0.00003   1.52384
   A49        1.59834   0.00000   0.00003  -0.00007  -0.00004   1.59830
   A50        2.23481   0.00000  -0.00021   0.00014  -0.00007   2.23474
   A51        2.06199   0.00000  -0.00006   0.00008   0.00001   2.06200
   A52        2.33490   0.00000   0.00010  -0.00009   0.00001   2.33491
   A53        2.33718   0.00000   0.00003  -0.00003  -0.00001   2.33717
   A54        1.51921   0.00000   0.00000   0.00004   0.00004   1.51925
   A55        1.59443   0.00000   0.00007  -0.00008  -0.00001   1.59442
   A56        2.22424   0.00000  -0.00007   0.00002  -0.00005   2.22419
   A57        2.05732   0.00000  -0.00006   0.00008   0.00002   2.05733
   A58        1.54619   0.00000  -0.00005   0.00006   0.00001   1.54620
   A59        2.16194   0.00000   0.00007  -0.00011  -0.00004   2.16189
   A60        2.16202   0.00000   0.00005  -0.00007  -0.00002   2.16200
   A61        1.59633   0.00000   0.00004  -0.00007  -0.00003   1.59630
   A62        2.21704   0.00000  -0.00006   0.00004  -0.00002   2.21702
   A63        2.07454   0.00000  -0.00001   0.00002   0.00002   2.07456
   A64        2.33375   0.00000   0.00007  -0.00005   0.00002   2.33377
   A65        2.33534   0.00000   0.00014  -0.00009   0.00005   2.33539
   A66        1.52366   0.00000  -0.00001   0.00002   0.00001   1.52367
   A67        2.22431   0.00000  -0.00015   0.00017   0.00002   2.22433
   A68        2.06552   0.00000   0.00001   0.00003   0.00004   2.06556
   A69        1.59572   0.00000   0.00008  -0.00006   0.00002   1.59574
   A70        1.55099   0.00000  -0.00007   0.00006  -0.00001   1.55098
   A71        2.14695   0.00000   0.00001  -0.00003  -0.00002   2.14693
   A72        2.15635   0.00000   0.00004  -0.00011  -0.00007   2.15628
   A73        2.38207   0.00000   0.00009   0.00001   0.00011   2.38217
   A74        1.63029   0.00000   0.00001  -0.00004  -0.00003   1.63027
   A75        2.25765   0.00000  -0.00005   0.00001  -0.00004   2.25761
   A76        2.20100   0.00000   0.00007   0.00010   0.00017   2.20117
   A77        2.19707   0.00001   0.00002  -0.00008  -0.00006   2.19702
   A78        1.72878   0.00000  -0.00005   0.00001  -0.00004   1.72874
   A79        2.38520   0.00000  -0.00014   0.00013  -0.00001   2.38519
   A80        1.63269   0.00000   0.00018  -0.00002   0.00016   1.63285
   A81        2.25339   0.00000   0.00008  -0.00010  -0.00002   2.25337
   A82        1.59742  -0.00001  -0.00023   0.00002  -0.00020   1.59721
   A83        2.04761   0.00000  -0.00023   0.00000  -0.00023   2.04738
   A84        2.21818   0.00001   0.00058  -0.00027   0.00032   2.21850
   A85        1.54749   0.00001  -0.00005   0.00004  -0.00001   1.54748
   A86        2.17123   0.00000  -0.00009   0.00009   0.00000   2.17123
   A87        2.15632  -0.00001  -0.00017  -0.00004  -0.00021   2.15611
   A88        2.06463   0.00000   0.00012   0.00004   0.00016   2.06479
   A89        2.23103   0.00000   0.00014   0.00002   0.00016   2.23119
   A90        1.59401   0.00000   0.00018  -0.00002   0.00016   1.59417
   A91        2.31421   0.00001   0.00010   0.00011   0.00020   2.31441
   A92        2.38769  -0.00001  -0.00013  -0.00009  -0.00020   2.38749
   A93        1.51874   0.00000   0.00003   0.00000   0.00003   1.51878
   A94        1.59778   0.00000  -0.00002   0.00002   0.00000   1.59779
   A95        2.22337   0.00000  -0.00011  -0.00001  -0.00012   2.22326
   A96        2.05281   0.00000   0.00006  -0.00006   0.00000   2.05280
   A97        2.31114  -0.00001  -0.00031   0.00004  -0.00027   2.31087
   A98        2.38971   0.00000   0.00013   0.00000   0.00014   2.38985
   A99        1.51813   0.00000   0.00002  -0.00001   0.00001   1.51814
   A100       2.22986   0.00000   0.00009  -0.00008   0.00001   2.22987
   A101       2.06580   0.00000   0.00003  -0.00001   0.00002   2.06582
   A102       1.59457   0.00000  -0.00005   0.00006   0.00001   1.59458
   A103       1.54644   0.00000   0.00003  -0.00003   0.00000   1.54644
   A104       2.16821   0.00000  -0.00006   0.00009   0.00003   2.16824
   A105       2.15499   0.00000   0.00001  -0.00004  -0.00002   2.15497
   A106       2.21972   0.00000   0.00012   0.00001   0.00013   2.21985
   A107       2.21787  -0.00001   0.00005  -0.00003   0.00002   2.21789
   A108       1.55013   0.00000  -0.00003   0.00005   0.00003   1.55016
   A109       1.53272   0.00000   0.00010  -0.00003   0.00007   1.53279
   A110       2.36361   0.00001  -0.00027   0.00014  -0.00014   2.36347
   A111       2.36845   0.00000   0.00026  -0.00008   0.00019   2.36864
   A112       1.63027   0.00000  -0.00016   0.00010  -0.00009   1.63018
   A113       2.28469   0.00001   0.00035  -0.00002   0.00033   2.28502
   A114       1.49504   0.00001   0.00811   0.00091   0.00898   1.50403
   A115       2.27963  -0.00001  -0.00084  -0.00001  -0.00083   2.27880
   A116       2.42388   0.00002   0.00429   0.00041   0.00469   2.42857
   A117       1.53287   0.00000   0.00022  -0.00010   0.00014   1.53300
   A118       2.36674   0.00001  -0.00026   0.00012  -0.00015   2.36660
   A119       2.36630  -0.00001   0.00019  -0.00003   0.00014   2.36644
   A120       2.24309   0.00000   0.00010   0.00007   0.00017   2.24326
   A121       2.06977  -0.00001  -0.00029  -0.00001  -0.00029   2.06947
   A122       1.59200   0.00000   0.00027  -0.00015   0.00012   1.59212
   A123       2.27222  -0.00002  -0.00047   0.00008  -0.00039   2.27183
   A124       2.06595   0.00000   0.00035  -0.00016   0.00020   2.06615
   A125       1.86536  -0.00002   0.00216   0.00049   0.00263   1.86799
   A126       1.68691  -0.00003  -0.00807  -0.00086  -0.00891   1.67800
   A127       1.59380   0.00001   0.00012  -0.00010   0.00002   1.59382
   A128       1.88099   0.00001  -0.00606  -0.00076  -0.00688   1.87412
   A129       1.43962   0.00000   0.00194   0.00044   0.00237   1.44199
   A130       1.69713   0.00006   0.00518   0.00046   0.00571   1.70285
   A131       2.39823   0.00005   0.00871   0.00107   0.00976   2.40799
   A132       0.81386  -0.00001  -0.00113  -0.00007  -0.00123   0.81264
   A133       2.32392  -0.00001   0.00027  -0.00020   0.00008   2.32400
   A134       2.36413   0.00001  -0.00040   0.00014  -0.00027   2.36386
   A135       1.52671  -0.00001  -0.00026   0.00012  -0.00014   1.52657
   A136       2.23960   0.00000   0.00018  -0.00006   0.00012   2.23972
   A137       2.06877   0.00000   0.00002  -0.00001   0.00002   2.06879
   A138       1.59287   0.00000  -0.00002   0.00004   0.00001   1.59289
   A139       2.32315   0.00000   0.00000   0.00000  -0.00001   2.32314
   A140       2.36367   0.00000   0.00004   0.00002   0.00006   2.36373
   A141       1.52819   0.00000  -0.00005   0.00000  -0.00005   1.52814
   A142       2.26806   0.00001  -0.00004  -0.00002  -0.00006   2.26800
   A143       2.06182   0.00000   0.00000  -0.00003  -0.00003   2.06179
   A144       1.59126   0.00000   0.00001   0.00001   0.00001   1.59127
   A145       1.54803   0.00000   0.00005  -0.00002   0.00003   1.54806
   A146       2.15574   0.00000   0.00003  -0.00006  -0.00002   2.15571
   A147       2.16038   0.00000  -0.00005   0.00009   0.00004   2.16042
   A148       2.06802   0.00000  -0.00005  -0.00007  -0.00013   2.06790
   A149       1.57596   0.00000  -0.00016   0.00008  -0.00008   1.57588
   A150       2.06569   0.00000  -0.00016   0.00004  -0.00012   2.06557
   A151       2.04927   0.00000   0.00019  -0.00008   0.00011   2.04938
   A152       2.06094   0.00000   0.00022   0.00002   0.00023   2.06117
   A153       1.56442   0.00000   0.00001   0.00002   0.00003   1.56445
   A154       1.54689   0.00000  -0.00017   0.00019   0.00002   1.54691
   A155       2.15586   0.00000   0.00027   0.00001   0.00029   2.15615
   A156       2.15960   0.00001  -0.00013   0.00019   0.00006   2.15965
   A157       2.05070   0.00000   0.00015  -0.00010   0.00006   2.05076
   A158       2.06049   0.00000   0.00015   0.00001   0.00017   2.06066
   A159       1.56690   0.00000   0.00021  -0.00007   0.00014   1.56704
   A160       2.05834   0.00000  -0.00016   0.00000  -0.00016   2.05818
   A161       2.05747   0.00000  -0.00020   0.00006  -0.00014   2.05733
   A162       1.57565   0.00000  -0.00005  -0.00003  -0.00008   1.57557
   A163       2.06050   0.00000  -0.00005   0.00005   0.00001   2.06051
   A164       2.05135   0.00000  -0.00001   0.00001   0.00000   2.05135
   A165       1.56743   0.00000   0.00000  -0.00002  -0.00002   1.56741
   A166       2.05685   0.00000  -0.00002   0.00007   0.00005   2.05691
   A167       2.05708   0.00000   0.00001   0.00000   0.00000   2.05708
   A168       1.57466   0.00000  -0.00001  -0.00001  -0.00002   1.57465
   A169       2.06230   0.00000  -0.00003   0.00005   0.00002   2.06231
   A170       2.05119   0.00000  -0.00003  -0.00001  -0.00004   2.05115
   A171       1.56598   0.00000  -0.00003   0.00002  -0.00001   1.56597
   A172       2.06576   0.00000  -0.00003   0.00005   0.00002   2.06578
   A173       2.06796   0.00000   0.00006  -0.00007   0.00000   2.06796
   A174       1.57490   0.00000   0.00004   0.00001   0.00004   1.57494
   A175       1.27708   0.00000  -0.00004   0.00005   0.00000   1.27709
   A176       1.71481  -0.00001  -0.00040   0.00006  -0.00034   1.71447
   A177       1.88815  -0.00002   0.00239   0.00017   0.00253   1.89068
   A178       1.71662   0.00001   0.00013   0.00004   0.00017   1.71679
   A179       2.07212   0.00020  -0.00037  -0.00011  -0.00067   2.07145
   A180       1.69485  -0.00011   0.00130   0.00004   0.00124   1.69608
   A181       1.13547   0.00002  -0.00055  -0.00015  -0.00071   1.13477
   A182       2.75151  -0.00007  -0.00890  -0.00138  -0.01030   2.74121
   A183       1.27755   0.00004   0.00258   0.00021   0.00279   1.28034
   A184       1.63540  -0.00009  -0.00753  -0.00112  -0.00865   1.62675
   A185       2.62682  -0.00003  -0.00043  -0.00005  -0.00048   2.62634
   A186       3.16524  -0.00002   0.00235   0.00022   0.00253   3.16777
   A187       2.97930   0.00000   0.00557   0.00093   0.00650   2.98580
    D1        0.29147   0.00000  -0.00008   0.00019   0.00010   0.29157
    D2       -3.08115   0.00000   0.00041  -0.00015   0.00025  -3.08089
    D3       -2.06893   0.00000   0.00010  -0.00001   0.00009  -2.06884
    D4        0.84164   0.00000   0.00058  -0.00035   0.00024   0.84188
    D5       -0.29156   0.00000   0.00008  -0.00019  -0.00010  -0.29167
    D6        3.08077   0.00000   0.00018  -0.00012   0.00006   3.08083
    D7        2.06892   0.00000  -0.00010   0.00000  -0.00010   2.06882
    D8       -0.84193   0.00000  -0.00001   0.00007   0.00006  -0.84187
    D9       -0.03644   0.00000   0.00004   0.00000   0.00004  -0.03639
   D10        2.14788   0.00000  -0.00015   0.00020   0.00005   2.14793
   D11       -2.14699   0.00000   0.00023  -0.00016   0.00007  -2.14692
   D12        0.03733   0.00000   0.00004   0.00004   0.00007   0.03740
   D13       -0.29060   0.00000   0.00008  -0.00019  -0.00011  -0.29071
   D14        2.08956   0.00000   0.00034  -0.00027   0.00007   2.08963
   D15        3.08476   0.00000  -0.00042   0.00017  -0.00025   3.08450
   D16       -0.81827   0.00000  -0.00016   0.00009  -0.00008  -0.81834
   D17       -0.12290   0.00000  -0.00065   0.00019  -0.00046  -0.12335
   D18       -2.65924   0.00000  -0.00059   0.00045  -0.00014  -2.65939
   D19        2.68184   0.00000   0.00006  -0.00030  -0.00025   2.68159
   D20        0.14549   0.00000   0.00011  -0.00004   0.00006   0.14556
   D21        0.29059   0.00000  -0.00008   0.00019   0.00011   0.29071
   D22       -3.08434   0.00000  -0.00012   0.00008  -0.00004  -3.08439
   D23       -2.09032   0.00000  -0.00026   0.00024  -0.00002  -2.09034
   D24        0.81793   0.00000  -0.00031   0.00014  -0.00017   0.81776
   D25        0.00614   0.00000   0.00029  -0.00001   0.00028   0.00643
   D26       -2.13584   0.00000   0.00011  -0.00009   0.00003  -2.13581
   D27        2.13643   0.00000   0.00059  -0.00014   0.00045   2.13688
   D28       -0.00555   0.00000   0.00041  -0.00022   0.00020  -0.00535
   D29        0.12009   0.00000  -0.00023   0.00005  -0.00018   0.11991
   D30        2.65827   0.00000   0.00015  -0.00019  -0.00005   2.65822
   D31       -2.68519   0.00000  -0.00012   0.00016   0.00004  -2.68515
   D32       -0.14702   0.00000   0.00026  -0.00008   0.00018  -0.14684
   D33        0.15757   0.00000  -0.00007   0.00018   0.00011   0.15768
   D34        2.44427   0.00000  -0.00020   0.00013  -0.00006   2.44421
   D35       -2.20783   0.00000  -0.00015   0.00010  -0.00005  -2.20788
   D36        0.07887   0.00000  -0.00028   0.00006  -0.00023   0.07864
   D37       -2.87494   0.00000   0.00005   0.00003   0.00008  -2.87485
   D38       -0.15681   0.00000   0.00007  -0.00018  -0.00011  -0.15693
   D39       -0.63538   0.00000   0.00022   0.00003   0.00025  -0.63512
   D40        2.08275   0.00000   0.00024  -0.00019   0.00005   2.08280
   D41       -0.02469   0.00000   0.00040  -0.00008   0.00032  -0.02438
   D42        2.01338   0.00000  -0.00005   0.00011   0.00006   2.01345
   D43       -2.07081   0.00000   0.00027  -0.00010   0.00017  -2.07064
   D44       -0.03273   0.00000  -0.00017   0.00009  -0.00008  -0.03281
   D45       -0.15859   0.00000   0.00006  -0.00019  -0.00012  -0.15872
   D46        2.18453   0.00001   0.00016  -0.00007   0.00009   2.18462
   D47       -2.44413   0.00000   0.00027  -0.00013   0.00014  -2.44399
   D48       -0.10101   0.00000   0.00037  -0.00002   0.00035  -0.10065
   D49       -1.91120   0.00000  -0.00028   0.00011  -0.00017  -1.91137
   D50       -0.06448   0.00000   0.00021  -0.00004   0.00017  -0.06431
   D51        0.08894   0.00000  -0.00046   0.00004  -0.00042   0.08852
   D52        1.93566   0.00000   0.00003  -0.00011  -0.00008   1.93558
   D53        2.87322   0.00000  -0.00016   0.00002  -0.00014   2.87308
   D54        0.15515   0.00000  -0.00006   0.00018   0.00012   0.15527
   D55        0.65359   0.00000  -0.00033  -0.00009  -0.00042   0.65317
   D56       -2.06447   0.00000  -0.00024   0.00007  -0.00016  -2.06464
   D57       -2.02843   0.00000  -0.00022   0.00006  -0.00016  -2.02859
   D58        0.02561  -0.00001  -0.00001  -0.00012  -0.00013   0.02547
   D59       -0.00729   0.00001  -0.00006   0.00018   0.00012  -0.00718
   D60        2.04674  -0.00001   0.00015   0.00000   0.00015   2.04689
   D61        0.29601   0.00000  -0.00015   0.00025   0.00010   0.29611
   D62       -3.01167   0.00000   0.00000  -0.00011  -0.00011  -3.01178
   D63       -2.15814   0.00000  -0.00009   0.00028   0.00019  -2.15795
   D64        0.81737   0.00000   0.00007  -0.00008  -0.00002   0.81735
   D65       -0.29598   0.00000   0.00016  -0.00026  -0.00010  -0.29608
   D66        3.00961   0.00000   0.00037  -0.00003   0.00034   3.00995
   D67        2.15881   0.00000  -0.00008  -0.00024  -0.00032   2.15850
   D68       -0.81878   0.00000   0.00013  -0.00001   0.00012  -0.81866
   D69       -0.11703   0.00000   0.00000  -0.00009  -0.00009  -0.11712
   D70        2.32953   0.00001   0.00007  -0.00002   0.00005   2.32958
   D71       -2.32996   0.00000   0.00017  -0.00005   0.00011  -2.32984
   D72        0.11661   0.00000   0.00024   0.00002   0.00025   0.11686
   D73        2.13106   0.00000  -0.00004  -0.00005  -0.00008   2.13098
   D74       -0.29704   0.00000   0.00015  -0.00025  -0.00010  -0.29714
   D75       -0.85139   0.00000  -0.00020   0.00032   0.00013  -0.85127
   D76        3.00370   0.00000  -0.00001   0.00011   0.00011   3.00380
   D77       -0.14002   0.00000   0.00012  -0.00003   0.00008  -0.13994
   D78       -2.68550   0.00000  -0.00046   0.00034  -0.00013  -2.68563
   D79        2.76629   0.00000   0.00034  -0.00056  -0.00022   2.76607
   D80        0.22081   0.00000  -0.00024  -0.00019  -0.00043   0.22038
   D81       -2.13120   0.00000   0.00010   0.00002   0.00012  -2.13108
   D82        0.85379   0.00000  -0.00013  -0.00016  -0.00030   0.85349
   D83        0.29692   0.00000  -0.00014   0.00024   0.00011   0.29703
   D84       -3.00127   0.00000  -0.00037   0.00006  -0.00032  -3.00159
   D85        0.14095   0.00000  -0.00062   0.00007  -0.00055   0.14040
   D86        2.68493   0.00000   0.00000  -0.00028  -0.00028   2.68465
   D87       -2.76864   0.00000  -0.00030   0.00037   0.00007  -2.76857
   D88       -0.22466   0.00000   0.00032   0.00002   0.00035  -0.22431
   D89        0.13054   0.00000  -0.00030   0.00028  -0.00002   0.13052
   D90        2.40147   0.00000   0.00020   0.00007   0.00026   2.40173
   D91       -2.22031   0.00000   0.00018   0.00004   0.00022  -2.22009
   D92        0.05063   0.00000   0.00067  -0.00017   0.00050   0.05113
   D93       -2.85298   0.00000  -0.00010  -0.00001  -0.00011  -2.85309
   D94       -0.12890   0.00000   0.00030  -0.00028   0.00002  -0.12888
   D95       -0.60624   0.00000  -0.00057   0.00018  -0.00039  -0.60663
   D96        2.11783   0.00000  -0.00016  -0.00009  -0.00025   2.11758
   D97        0.02807   0.00000  -0.00061   0.00009  -0.00053   0.02755
   D98        2.06717   0.00000  -0.00004   0.00012   0.00009   2.06725
   D99       -2.01405   0.00000  -0.00007  -0.00013  -0.00020  -2.01425
   D100       0.02504   0.00000   0.00050  -0.00010   0.00041   0.02546
   D101       2.22274   0.00000  -0.00008  -0.00008  -0.00016   2.22258
   D102      -0.13056   0.00000   0.00030  -0.00028   0.00002  -0.13055
   D103      -0.04088   0.00000  -0.00053   0.00010  -0.00043  -0.04130
   D104      -2.39418   0.00000  -0.00015  -0.00010  -0.00025  -2.39443
   D105      -0.06511   0.00000  -0.00047   0.00015  -0.00032  -0.06544
   D106      -1.92677   0.00000  -0.00014   0.00014  -0.00001  -1.92677
   D107       1.91663   0.00000   0.00014  -0.00008   0.00005   1.91668
   D108       0.05498   0.00000   0.00046  -0.00009   0.00037   0.05535
   D109       0.61389   0.00000   0.00052  -0.00017   0.00035   0.61424
   D110      -2.10934   0.00000   0.00010   0.00009   0.00019  -2.10915
   D111       2.85208   0.00000   0.00012   0.00002   0.00014   2.85222
   D112       0.12886   0.00000  -0.00030   0.00028  -0.00002   0.12884
   D113       2.87753   0.00000   0.00011   0.00000   0.00010   2.87763
   D114       0.15768   0.00000  -0.00015   0.00017   0.00002   0.15770
   D115       0.63706   0.00000   0.00031  -0.00013   0.00017   0.63724
   D116      -2.08278   0.00000   0.00005   0.00004   0.00009  -2.08269
   D117      -0.15841   0.00000   0.00016  -0.00017  -0.00001  -0.15842
   D118      -2.44335   0.00000   0.00010  -0.00006   0.00003  -2.44332
   D119       2.20746   0.00000  -0.00013   0.00000  -0.00013   2.20734
   D120      -0.07748   0.00000  -0.00019   0.00011  -0.00008  -0.07756
   D121       0.03390   0.00000  -0.00005  -0.00003  -0.00009   0.03381
   D122       2.07009   0.00000  -0.00007   0.00008   0.00001   2.07010
   D123      -2.01294   0.00000   0.00019  -0.00015   0.00004  -2.01291
   D124       0.02325   0.00000   0.00017  -0.00004   0.00013   0.02338
   D125      -2.87487   0.00000  -0.00014   0.00003  -0.00011  -2.87498
   D126      -0.65165   0.00000  -0.00020   0.00007  -0.00013  -0.65178
   D127      -0.15601   0.00000   0.00015  -0.00017  -0.00002  -0.15603
   D128       2.06721   0.00000   0.00009  -0.00013  -0.00004   2.06718
   D129       0.15942   0.00000  -0.00015   0.00017   0.00002   0.15944
   D130       2.44430   0.00000  -0.00008   0.00003  -0.00004   2.44426
   D131      -2.18735   0.00000  -0.00008   0.00016   0.00008  -2.18727
   D132       0.09753   0.00000   0.00000   0.00002   0.00002   0.09755
   D133       0.00457   0.00000   0.00013  -0.00002   0.00011   0.00469
   D134      -2.04613   0.00000  -0.00005   0.00000  -0.00005  -2.04618
   D135       2.02945   0.00000   0.00010  -0.00004   0.00007   2.02952
   D136      -0.02126   0.00000  -0.00008  -0.00002  -0.00010  -0.02136
   D137       0.06288   0.00000   0.00008  -0.00008   0.00000   0.06288
   D138       1.91078   0.00000   0.00005  -0.00006  -0.00002   1.91076
   D139      -1.93575   0.00000   0.00003   0.00002   0.00006  -1.93569
   D140      -0.08786   0.00000   0.00000   0.00004   0.00004  -0.08782
   D141       2.85039   0.00000   0.00031  -0.00008   0.00023   2.85062
   D142       0.12745   0.00000  -0.00016   0.00018   0.00003   0.12748
   D143       0.60562   0.00000   0.00032  -0.00007   0.00025   0.60587
   D144      -2.11732   0.00000  -0.00015   0.00019   0.00005  -2.11727
   D145      -0.12910   0.00000   0.00016  -0.00019  -0.00002  -0.12912
   D146      -2.40264   0.00000   0.00016  -0.00008   0.00008  -2.40256
   D147       2.21977   0.00000   0.00012  -0.00018  -0.00006   2.21971
   D148      -0.05377   0.00000   0.00012  -0.00007   0.00004  -0.05373
   D149      -0.02577   0.00000  -0.00007   0.00001  -0.00006  -0.02583
   D150       2.01441   0.00000  -0.00003   0.00002  -0.00001   2.01440
   D151      -2.06587   0.00000  -0.00007   0.00006  -0.00001  -2.06588
   D152      -0.02570   0.00000  -0.00003   0.00007   0.00004  -0.02565
   D153      -0.61353   0.00000  -0.00029   0.00015  -0.00013  -0.61367
   D154      -2.84961   0.00000  -0.00028   0.00006  -0.00022  -2.84983
   D155       2.10873   0.00000   0.00015  -0.00009   0.00006   2.10878
   D156      -0.12735   0.00000   0.00015  -0.00018  -0.00003  -0.12738
   D157      -2.22336   0.00000  -0.00004   0.00000  -0.00004  -2.22339
   D158       0.04285   0.00000  -0.00007  -0.00004  -0.00011   0.04274
   D159       0.12912   0.00000  -0.00016   0.00019   0.00003   0.12915
   D160       2.39532   0.00000  -0.00019   0.00015  -0.00004   2.39528
   D161       1.92791   0.00000  -0.00011   0.00003  -0.00008   1.92783
   D162       0.06890   0.00000  -0.00009   0.00000  -0.00009   0.06881
   D163      -0.05712   0.00000  -0.00005   0.00007   0.00003  -0.05710
   D164      -1.91613   0.00000  -0.00003   0.00004   0.00001  -1.91612
   D165      -0.51439   0.00000   0.00016   0.00012   0.00029  -0.51410
   D166      -3.10278  -0.00001   0.00010   0.00010   0.00020  -3.10258
   D167       2.45528   0.00001   0.00055  -0.00002   0.00054   2.45582
   D168      -0.13311   0.00000   0.00049  -0.00004   0.00046  -0.13265
   D169       2.52018   0.00000  -0.00015   0.00010  -0.00006   2.52012
   D170      -0.11800  -0.00001  -0.00019   0.00000  -0.00019  -0.11820
   D171      -0.39873  -0.00001  -0.00067   0.00028  -0.00040  -0.39913
   D172      -3.03691  -0.00001  -0.00070   0.00018  -0.00053  -3.03744
   D173       0.10751   0.00000  -0.00039   0.00003  -0.00036   0.10715
   D174      -1.57304  -0.00001  -0.00064   0.00000  -0.00064  -1.57368
   D175      -2.87179   0.00000  -0.00596  -0.00090  -0.00687  -2.87866
   D176       3.09617   0.00001  -0.00002  -0.00009  -0.00012   3.09605
   D177       1.41562   0.00000  -0.00028  -0.00012  -0.00039   1.41523
   D178       0.11687   0.00000  -0.00560  -0.00102  -0.00662   0.11025
   D179       0.52071  -0.00001   0.00028   0.00000   0.00028   0.52099
   D180      -2.45686   0.00000  -0.00056  -0.00006  -0.00063  -2.45748
   D181       3.11086   0.00000   0.00037   0.00010   0.00046   3.11132
   D182       0.13329   0.00000  -0.00047   0.00004  -0.00044   0.13285
   D183      -2.52307   0.00001  -0.00024  -0.00017  -0.00040  -2.52347
   D184       0.10845   0.00000  -0.00085  -0.00001  -0.00085   0.10760
   D185       0.40690   0.00001   0.00084  -0.00007   0.00078   0.40768
   D186       3.03842   0.00000   0.00024   0.00009   0.00033   3.03875
   D187      -0.10763   0.00000   0.00038  -0.00003   0.00036  -0.10727
   D188       1.57051  -0.00002  -0.00008   0.00003  -0.00005   1.57046
   D189      -3.10428   0.00000  -0.00033  -0.00012  -0.00044  -3.10473
   D190      -1.42615  -0.00002  -0.00079  -0.00006  -0.00085  -1.42700
   D191       0.32534   0.00000   0.00446   0.00065   0.00509   0.33044
   D192      -0.74972   0.00012   0.01284   0.00230   0.01516  -0.73456
   D193      -2.58851   0.00000   0.00064   0.00005   0.00069  -2.58782
   D194       2.61961   0.00012   0.00902   0.00170   0.01076   2.63037
   D195       0.16181   0.00000   0.00015  -0.00011   0.00004   0.16186
   D196       2.44548  -0.00001  -0.00017  -0.00008  -0.00025   2.44523
   D197      -2.17436   0.00000  -0.00028   0.00021  -0.00008  -2.17444
   D198       0.10931  -0.00001  -0.00060   0.00024  -0.00037   0.10893
   D199      -2.96199   0.00000  -0.00014   0.00009  -0.00006  -2.96205
   D200      -0.15739   0.00000  -0.00016   0.00011  -0.00005  -0.15744
   D201      -0.75305   0.00000  -0.00032  -0.00005  -0.00039  -0.75343
   D202       2.05155   0.00000  -0.00035  -0.00002  -0.00038   2.05117
   D203       2.02808   0.00000   0.00076  -0.00033   0.00044   2.02852
   D204      -0.05525   0.00001   0.00063  -0.00006   0.00058  -0.05468
   D205      -1.94491  -0.00005  -0.00742  -0.00088  -0.00839  -1.95330
   D206      -2.75824  -0.00003  -0.00349  -0.00048  -0.00395  -2.76219
   D207       0.01486   0.00001   0.00082  -0.00012   0.00071   0.01557
   D208      -2.06847   0.00002   0.00069   0.00015   0.00084  -2.06763
   D209       2.32506  -0.00004  -0.00736  -0.00067  -0.00812   2.31694
   D210       1.51173  -0.00002  -0.00343  -0.00026  -0.00368   1.50805
   D211       2.19981   0.00000   0.00020   0.00015   0.00035   2.20016
   D212      -0.15935   0.00000  -0.00019   0.00012  -0.00008  -0.15943
   D213      -0.09535   0.00000   0.00046   0.00002   0.00048  -0.09487
   D214      -2.45451   0.00000   0.00007  -0.00001   0.00005  -2.45446
   D215      -0.08154   0.00000   0.00038  -0.00018   0.00021  -0.08133
   D216      -1.92428   0.00000   0.00009  -0.00016  -0.00007  -1.92435
   D217       1.92291   0.00000   0.00003  -0.00007  -0.00004   1.92287
   D218       0.08016   0.00000  -0.00026  -0.00005  -0.00031   0.07985
   D219       0.69996   0.00000  -0.00020  -0.00007  -0.00026   0.69970
   D220      -2.07806   0.00000  -0.00026  -0.00017  -0.00042  -2.07848
   D221       2.93734   0.00001   0.00025  -0.00001   0.00024   2.93758
   D222       0.15932   0.00000   0.00019  -0.00012   0.00008   0.15940
   D223       2.96078  -0.00001  -0.00027  -0.00003  -0.00030   2.96048
   D224       0.15967   0.00000   0.00006  -0.00013  -0.00007   0.15960
   D225       0.74111   0.00000  -0.00028   0.00005  -0.00023   0.74088
   D226      -2.06000   0.00001   0.00005  -0.00006   0.00000  -2.06000
   D227      -0.16408   0.00000  -0.00006   0.00014   0.00008  -0.16400
   D228      -2.44338   0.00000  -0.00007   0.00017   0.00010  -2.44328
   D229       2.18168   0.00000  -0.00017   0.00011  -0.00007   2.18161
   D230      -0.09762   0.00000  -0.00018   0.00013  -0.00004  -0.09767
   D231      -0.00107   0.00000  -0.00002  -0.00003  -0.00005  -0.00111
   D232       2.06828   0.00000  -0.00006  -0.00007  -0.00013   2.06815
   D233      -2.02543   0.00000   0.00003   0.00002   0.00006  -2.02537
   D234       0.04392   0.00000   0.00000  -0.00003  -0.00003   0.04389
   D235      -0.69506   0.00001   0.00052   0.00000   0.00053  -0.69453
   D236      -2.93393   0.00001   0.00047   0.00000   0.00048  -2.93345
   D237       2.07726  -0.00001  -0.00001   0.00013   0.00012   2.07738
   D238      -0.16161   0.00000  -0.00006   0.00013   0.00008  -0.16153
   D239      -2.19716   0.00000  -0.00003  -0.00007  -0.00010  -2.19726
   D240       0.09238   0.00000  -0.00008   0.00000  -0.00008   0.09230
   D241       0.16164   0.00000   0.00006  -0.00013  -0.00007   0.16156
   D242       2.45118   0.00000   0.00001  -0.00006  -0.00005   2.45112
   D243       1.92173   0.00000   0.00010  -0.00007   0.00003   1.92176
   D244       0.07463   0.00000   0.00019  -0.00013   0.00006   0.07469
   D245      -0.07649   0.00000   0.00011  -0.00007   0.00003  -0.07646
   D246      -1.92359   0.00000   0.00019  -0.00013   0.00006  -1.92353
   D247      -2.21723   0.00000  -0.00049  -0.00005  -0.00054  -2.21777
   D248       0.73351   0.00000   0.00004   0.00007   0.00011   0.73362
   D249       0.18834   0.00000  -0.00035  -0.00002  -0.00037   0.18797
   D250       3.13908   0.00000   0.00018   0.00009   0.00028   3.13936
   D251       2.21845   0.00000   0.00051   0.00009   0.00059   2.21904
   D252      -0.73771   0.00000  -0.00034   0.00019  -0.00015  -0.73786
   D253      -0.18839   0.00000   0.00032   0.00004   0.00036  -0.18803
   D254       3.13864   0.00000  -0.00053   0.00014  -0.00039   3.13825
   D255      -0.19633   0.00000   0.00036   0.00003   0.00039  -0.19594
   D256       2.52840   0.00000  -0.00135   0.00017  -0.00118   2.52722
   D257      -2.61867  -0.00002  -0.00398  -0.00038  -0.00439  -2.62306
   D258       3.13707   0.00000  -0.00006  -0.00013  -0.00019   3.13687
   D259      -0.42139  -0.00001  -0.00177   0.00002  -0.00176  -0.42315
   D260       0.71473  -0.00002  -0.00440  -0.00053  -0.00498   0.70975
   D261      -0.02968  -0.00001  -0.00092  -0.00003  -0.00095  -0.03063
   D262      -2.64827   0.00000   0.00056  -0.00030   0.00026  -2.64802
   D263       2.83705  -0.00001  -0.00022   0.00016  -0.00006   2.83698
   D264       0.21845   0.00000   0.00126  -0.00011   0.00114   0.21959
   D265       0.19631   0.00000  -0.00037  -0.00002  -0.00039   0.19592
   D266      -3.13063   0.00000   0.00040  -0.00010   0.00030  -3.13033
   D267      -2.53035   0.00000   0.00089  -0.00017   0.00073  -2.52962
   D268       0.42590   0.00000   0.00165  -0.00024   0.00142   0.42732
   D269       1.72002   0.00000   0.01180   0.00146   0.01327   1.73328
   D270      -1.60692   0.00001   0.01256   0.00139   0.01395  -1.59297
   D271      -0.64107   0.00001   0.00107   0.00006   0.00113  -0.63994
   D272      -1.93392   0.00001   0.00114   0.00000   0.00114  -1.93278
   D273       1.93906   0.00000  -0.00092   0.00028  -0.00066   1.93841
   D274       0.64621   0.00000  -0.00084   0.00022  -0.00064   0.64557
   D275      -0.64602   0.00001   0.00490   0.00057   0.00546  -0.64056
   D276      -0.30952  -0.00002   0.00858   0.00100   0.00955  -0.29997
   D277      -2.22052   0.00001  -0.00383  -0.00058  -0.00445  -2.22497
   D278      -1.88402  -0.00003  -0.00014  -0.00015  -0.00036  -1.88439
   D279       0.03277   0.00000   0.00018  -0.00006   0.00011   0.03288
   D280       2.65263   0.00000   0.00012   0.00002   0.00013   2.65276
   D281      -2.84246  -0.00001  -0.00100   0.00007  -0.00093  -2.84339
   D282      -0.22260   0.00000  -0.00106   0.00015  -0.00091  -0.22351
   D283      -0.68593   0.00001   0.00092  -0.00014   0.00078  -0.68515
   D284       2.09733   0.00001  -0.00019   0.00009  -0.00011   2.09723
   D285      -2.93652   0.00002   0.00099  -0.00003   0.00097  -2.93555
   D286      -0.15325   0.00002  -0.00012   0.00021   0.00008  -0.15318
   D287      -2.22148  -0.00001  -0.00004  -0.00017  -0.00021  -2.22169
   D288       0.05758   0.00000  -0.00020   0.00024   0.00004   0.05762
   D289       0.15452  -0.00002   0.00014  -0.00021  -0.00006   0.15446
   D290       2.43358  -0.00001  -0.00002   0.00021   0.00018   2.43376
   D291       0.65399  -0.00002  -0.00110   0.00019  -0.00091   0.65308
   D292      -2.11424  -0.00001  -0.00019   0.00008  -0.00012  -2.11435
   D293       2.92137  -0.00003  -0.00079  -0.00009  -0.00087   2.92050
   D294       0.15315  -0.00001   0.00012  -0.00021  -0.00008   0.15306
   D295      -1.65084   0.00004   0.00429   0.00031   0.00467  -1.64617
   D296       1.86412   0.00005   0.00520   0.00020   0.00546   1.86958
   D297      -0.95834   0.00002   0.00782   0.00096   0.00876  -0.94958
   D298       2.55662   0.00003   0.00873   0.00085   0.00955   2.56617
   D299       2.25793  -0.00001  -0.00041   0.00012  -0.00029   2.25764
   D300      -0.01821  -0.00001  -0.00056  -0.00016  -0.00072  -0.01893
   D301      -0.15491   0.00002  -0.00012   0.00020   0.00008  -0.15483
   D302      -2.43106   0.00001  -0.00027  -0.00008  -0.00035  -2.43141
   D303      -2.04164   0.00000   0.00565   0.00095   0.00664  -2.03499
   D304       1.96540   0.00000   0.00550   0.00067   0.00621   1.97161
   D305      -1.55659   0.00001  -0.00172  -0.00018  -0.00190  -1.55849
   D306       2.45044   0.00001  -0.00187  -0.00045  -0.00233   2.44811
   D307      -1.25900   0.00003   0.02505   0.00353   0.02858  -1.23042
   D308       1.24815  -0.00002   0.02069   0.00340   0.02404   1.27219
   D309       2.88405   0.00002   0.02163   0.00333   0.02489   2.90894
   D310       0.19146   0.00000   0.01083   0.00178   0.01259   0.20405
   D311      -1.59086   0.00000  -0.00382  -0.00078  -0.00462  -1.59548
   D312      -0.99474   0.00001  -0.00221  -0.00065  -0.00289  -0.99763
   D313       1.67689   0.00001   0.00019  -0.00020   0.00000   1.67689
   D314       0.67434  -0.00002  -0.00362  -0.00061  -0.00425   0.67009
   D315       1.27046  -0.00001  -0.00201  -0.00049  -0.00252   1.26794
   D316      -2.34110  -0.00001   0.00040  -0.00004   0.00038  -2.34073
   D317       2.13567  -0.00001  -0.00349  -0.00054  -0.00402   2.13165
   D318       2.73179  -0.00001  -0.00187  -0.00041  -0.00229   2.72950
   D319      -0.87977   0.00000   0.00053   0.00004   0.00061  -0.87917
   D320       2.82531   0.00001  -0.01469  -0.00229  -0.01701   2.80831
   D321      -2.86175   0.00001  -0.01308  -0.00217  -0.01528  -2.87703
   D322      -0.19013   0.00001  -0.01068  -0.00172  -0.01239  -0.20251
   D323       0.68646   0.00000  -0.00011  -0.00001  -0.00011   0.68635
   D324      -2.09747   0.00000  -0.00008  -0.00007  -0.00015  -2.09762
   D325       2.93419   0.00000   0.00003  -0.00002   0.00000   2.93420
   D326       0.15026   0.00000   0.00005  -0.00008  -0.00003   0.15023
   D327       2.22005   0.00000   0.00016   0.00004   0.00020   2.22024
   D328      -0.06095   0.00000   0.00018  -0.00004   0.00014  -0.06081
   D329      -0.15158   0.00000  -0.00007   0.00009   0.00002  -0.15156
   D330      -2.43258   0.00000  -0.00005   0.00001  -0.00004  -2.43262
   D331      -0.66343   0.00000  -0.00004  -0.00002  -0.00006  -0.66349
   D332      -2.91883   0.00000  -0.00002   0.00004   0.00002  -2.91881
   D333       2.10540   0.00000  -0.00009   0.00004  -0.00005   2.10535
   D334      -0.15000   0.00000  -0.00006   0.00009   0.00003  -0.14997
   D335      -2.25116  -0.00001   0.00011  -0.00005   0.00007  -2.25109
   D336       0.02623   0.00000   0.00017  -0.00009   0.00008   0.02631
   D337       0.15160   0.00000   0.00006  -0.00009  -0.00003   0.15157
   D338       2.42898   0.00000   0.00012  -0.00013  -0.00001   2.42897
   D339       0.07032   0.00000  -0.00018   0.00010  -0.00008   0.07024
   D340       1.94393   0.00000  -0.00010   0.00010   0.00000   1.94392
   D341      -1.92311   0.00000  -0.00023   0.00010  -0.00014  -1.92325
   D342      -0.04951   0.00000  -0.00016   0.00009  -0.00007  -0.04957
   D343       0.00309   0.00000  -0.00026  -0.00004  -0.00030   0.00279
   D344       2.12896   0.00001   0.00006  -0.00003   0.00002   2.12899
   D345      -2.14193   0.00000   0.00005  -0.00011  -0.00006  -2.14199
   D346      -0.01606   0.00000   0.00037  -0.00010   0.00027  -0.01579
   D347      -1.94444   0.00000   0.00048  -0.00030   0.00018  -1.94426
   D348       0.04652   0.00000   0.00036   0.00021   0.00057   0.04708
   D349      -0.06940   0.00000   0.00010  -0.00021  -0.00011  -0.06951
   D350       1.92155   0.00000  -0.00001   0.00029   0.00027   1.92183
   D351       2.14342   0.00000  -0.00001   0.00005   0.00003   2.14346
   D352       0.01611   0.00000  -0.00037   0.00010  -0.00027   0.01584
   D353      -0.00354   0.00000   0.00021   0.00007   0.00028  -0.00326
   D354      -2.13085   0.00000  -0.00015   0.00012  -0.00002  -2.13087
   D355       0.00026   0.00000   0.00025  -0.00003   0.00022   0.00048
   D356       2.13195   0.00000  -0.00007   0.00003  -0.00005   2.13190
   D357      -2.11560   0.00000  -0.00005   0.00005   0.00000  -2.11561
   D358       0.01609   0.00000  -0.00037   0.00010  -0.00027   0.01582
   D359      -0.00259   0.00000  -0.00028   0.00006  -0.00023  -0.00282
   D360      -2.13501   0.00000   0.00001   0.00005   0.00006  -2.13496
   D361       2.11635   0.00000   0.00008  -0.00010  -0.00002   2.11633
   D362      -0.01607   0.00000   0.00037  -0.00010   0.00027  -0.01581
   D363       0.00445   0.00000   0.00004  -0.00001   0.00003   0.00448
   D364       2.13457   0.00000   0.00004   0.00000   0.00004   2.13460
   D365      -2.11559   0.00000   0.00006  -0.00003   0.00003  -2.11555
   D366       0.01453   0.00000   0.00006  -0.00001   0.00004   0.01457
   D367       0.00381   0.00000   0.00008  -0.00009  -0.00001   0.00380
   D368      -2.14242   0.00000  -0.00001  -0.00004  -0.00004  -2.14246
   D369       2.13167   0.00000   0.00003  -0.00004  -0.00001   2.13166
   D370      -0.01456   0.00000  -0.00006   0.00001  -0.00004  -0.01461
   D371      -0.00416   0.00000  -0.00002   0.00007   0.00005  -0.00410
   D372       2.11537   0.00000  -0.00008   0.00009   0.00001   2.11538
   D373      -2.13408   0.00000   0.00001   0.00000   0.00000  -2.13408
   D374      -0.01455   0.00000  -0.00006   0.00001  -0.00004  -0.01459
   D375      -0.00085   0.00000  -0.00002   0.00001   0.00000  -0.00085
   D376       2.14354   0.00000  -0.00001   0.00005   0.00005   2.14359
   D377      -2.12987   0.00000   0.00005  -0.00005  -0.00001  -2.12988
   D378       0.01452   0.00000   0.00006  -0.00001   0.00004   0.01456
   D379       0.40763   0.00000   0.00484   0.00083   0.00567   0.41330
   D380      -0.75510   0.00011   0.01642   0.00293   0.01938  -0.73572
   D381      -0.35432  -0.00005  -0.02132  -0.00341  -0.02481  -0.37913
   D382       0.03820   0.00009   0.01584   0.00275   0.01858   0.05678
   D383       0.34290   0.00006   0.01892   0.00309   0.02199   0.36489
   D384       1.41992  -0.00002   0.01017   0.00139   0.01149   1.43140
         Item               Value     Threshold  Converged?
 Maximum Force            0.000323     0.000450     YES
 RMS     Force            0.000021     0.000300     YES
 Maximum Displacement     0.043667     0.001800     NO 
 RMS     Displacement     0.003528     0.001200     NO 
 Predicted change in Energy=-9.744337D-06
 GradGradGradGradGradGradGradGradGradGradGradGradGradGradGradGradGradGrad

 Stoichiometry    C55O2PS(2)
 Framework group  C1[X(C55O2PS)]
 Deg. of freedom   171
 Full point group                 C1      NOp   1
 Largest Abelian subgroup         C1      NOp   1
 Largest concise Abelian subgroup C1      NOp   1
                         Standard orientation:                         
 ---------------------------------------------------------------------
 Center     Atomic      Atomic             Coordinates (Angstroms)
 Number     Number       Type             X           Y           Z
 ---------------------------------------------------------------------
      1          6           0       -0.681302   -2.436528   -1.076907
      2          6           0        0.497139   -1.938960   -1.839002
      3          6           0       -0.375799   -0.809021   -2.277294
      4          6           0       -1.595682   -1.564975   -1.865181
      5          6           0        2.704568   -3.074406   -1.020377
      6          6           0        3.903095   -2.423324   -1.558936
      7          6           0        3.023529   -1.424979   -2.211120
      8          6           0        1.808603   -2.214674   -1.862304
      9          6           0       -0.527938   -1.365526    1.918942
     10          6           0        0.379748   -2.339341    1.246473
     11          6           0       -0.725892   -2.590241    0.284510
     12          6           0       -1.700218   -1.968705    1.220343
     13          6           0        2.861952   -2.133209    2.036260
     14          6           0        3.788854   -2.890966    1.175576
     15          6           0        2.639334   -3.294052    0.343976
     16          6           0        1.676500   -2.691926    1.316247
     17          6           0       -4.078500   -1.865497   -1.107319
     18          6           0       -2.920556   -1.369463   -1.921665
     19          6           0       -3.779265   -0.209971   -2.294982
     20          6           0       -4.965624   -0.842860   -1.671546
     21          6           0       -3.979677   -0.919648    1.950409
     22          6           0       -3.040575   -1.854142    1.256496
     23          6           0       -4.126994   -2.090839    0.256774
     24          6           0       -5.087600   -1.312781    1.061444
     25          6           0        0.974370    0.696052    1.943622
     26          6           0       -0.291776   -0.020161    2.170753
     27          6           0       -1.230646    1.082655    1.914220
     28          6           0        3.425637    0.861598    1.124094
     29          6           0        4.306138   -0.202760    1.669284
     30          6           0        3.126530   -0.810789    2.294194
     31          6           0        2.279295    0.388235    1.944356
     32          6           0       -3.451960    2.079354    1.039536
     33          6           0       -2.561054    1.243843    1.886443
     34          6           0       -3.778525    0.413789    2.208952
     35          6           0       -4.659417    1.390057    1.559400
     36          6           0       -0.143173    0.515340   -2.035108
     37          6           0        1.021141    1.112670   -1.297184
     38          6           0        0.066290    1.809470   -0.466410
     39          6           0       -1.049300    1.478554   -1.321979
     40          6           0        3.258140   -0.092268   -1.947568
     41          6           0        3.446049    1.063802   -0.250659
     42          6           0        2.367344    0.891320   -1.263238
     43          6           0       -3.547394    1.123396   -2.032547
     44          6           0       -2.389037    1.738614   -1.321349
     45          6           0       -3.365950    2.280990   -0.332859
     46          6           0       -4.502338    1.848975   -1.173222
     47          6           0        5.264732   -0.664677   -0.532125
     48          6           0        5.229555   -0.916157    0.919682
     49          6           0        4.383915    0.264558   -1.063638
     50          6           0        5.015968   -2.094817   -0.793488
     51          6           0        4.957524   -2.343892    0.656263
     52          6           0       -5.915304   -0.148191   -0.932277
     53          6           0       -5.983388   -0.398296    0.516953
     54          6           0       -5.751512    1.035988    0.781149
     55          6           0       -5.662415    1.281314   -0.668627
     56         15           0        0.115457    2.243860    1.312257
     57         16           0        3.654482    4.683131   -0.229728
     58          8           0        4.757824    3.871587   -0.747311
     59          8           0        2.313876    4.093018   -0.171795
 ---------------------------------------------------------------------
 Rotational constants (GHZ):      0.1083107      0.0495827      0.0428303
 Standard basis: 6-31G(d) (6D, 7F)
 There are   893 symmetry adapted cartesian basis functions of A   symmetry.
 There are   893 symmetry adapted basis functions of A   symmetry.
   893 basis functions,  1700 primitive gaussians,   893 cartesian basis functions
   189 alpha electrons      188 beta electrons
       nuclear repulsion energy      8400.1517597552 Hartrees.
 NAtoms=   59 NActive=   59 NUniq=   59 SFac= 1.00D+00 NAtFMM=   60 NAOKFM=F Big=F
 Integral buffers will be    262144 words long.
 Raffenetti 2 integral format.
 Two-electron integral symmetry is turned on.
 Nuclear repulsion after empirical dispersion term =     8400.0350963363 Hartrees.
 One-electron integrals computed using PRISM.
 NBasis=   893 RedAO= T EigKep=  2.16D-04  NBF=   893
 NBsUse=   893 1.00D-06 EigRej= -1.00D+00 NBFU=   893
 Initial guess from the checkpoint file:  "E:\MTA\Capsule\SO2\P_TG+SO2_G_D3.chk"
 B after Tr=     0.000000    0.000000    0.000000
         Rot=    0.999999    0.001098   -0.000113   -0.000583 Ang=   0.14 deg.
 Initial guess <Sx>= 0.0000 <Sy>= 0.0000 <Sz>= 0.5000 <S**2>= 0.8365 S= 0.5423
 ExpMin= 9.98D-02 ExpMax= 2.19D+04 ExpMxC= 3.30D+03 IAcc=2 IRadAn=         4 AccDes= 0.00D+00
 Harris functional with IExCor=  402 and IRadAn=       4 diagonalized for initial guess.
 HarFok:  IExCor=  402 AccDes= 0.00D+00 IRadAn=         4 IDoV= 1 UseB2=F ITyADJ=14
 ICtDFT=  3500011 ScaDFX=  1.000000  1.000000  1.000000  1.000000
 FoFCou: FMM=F IPFlag=           0 FMFlag=      100000 FMFlg1=           0
         NFxFlg=           0 DoJE=T BraDBF=F KetDBF=T FulRan=T
         wScrn=  0.000000 ICntrl=     500 IOpCl=  0 I1Cent=   200000004 NGrid=           0
         NMat0=    1 NMatS0=      1 NMatT0=    0 NMatD0=    1 NMtDS0=    0 NMtDT0=    0
 Petite list used in FoFCou.
 Requested convergence on RMS density matrix=1.00D-08 within 128 cycles.
 Requested convergence on MAX density matrix=1.00D-06.
 Requested convergence on             energy=1.00D-06.
 No special actions if energy rises.
 Integral accuracy reduced to 1.0D-05 until final iterations.
 Initial convergence to 1.0D-05 achieved.  Increase integral accuracy.
 SCF Done:  E(UB3LYP) =  -2984.65074264     A.U. after   13 cycles
            NFock= 13  Conv=0.79D-08     -V/T= 2.0079
 <Sx>= 0.0000 <Sy>= 0.0000 <Sz>= 0.5000 <S**2>= 0.8366 S= 0.5424
 <L.S>= 0.000000000000E+00
 Annihilation of the first spin contaminant:
 S**2 before annihilation     0.8366,   after     0.7577
 Calling FoFJK, ICntrl=      2127 FMM=F ISym2X=0 I1Cent= 0 IOpClX= 1 NMat=1 NMatS=1 NMatT=0.
 ***** Axes restored to original set *****
 -------------------------------------------------------------------
 Center     Atomic                   Forces (Hartrees/Bohr)
 Number     Number              X              Y              Z
 -------------------------------------------------------------------
      1        6           0.000007330   -0.000007371    0.000011824
      2        6           0.000006860   -0.000016709    0.000004462
      3        6           0.000002864   -0.000014193   -0.000016060
      4        6          -0.000014807    0.000011885    0.000022896
      5        6           0.000006046   -0.000019871   -0.000009714
      6        6           0.000005609   -0.000010553    0.000051467
      7        6          -0.000018775    0.000024229    0.000006778
      8        6          -0.000004597    0.000003185    0.000023595
      9        6           0.000034727   -0.000013759    0.000000413
     10        6          -0.000009685    0.000016036    0.000000595
     11        6          -0.000003269   -0.000002209   -0.000001024
     12        6          -0.000023670    0.000034948   -0.000005191
     13        6          -0.000017133    0.000015086   -0.000016555
     14        6           0.000036707   -0.000012663    0.000009103
     15        6          -0.000015567    0.000025879    0.000010046
     16        6           0.000016512    0.000000128    0.000003687
     17        6           0.000006942   -0.000011198    0.000024419
     18        6           0.000004670   -0.000018185    0.000001949
     19        6          -0.000004423   -0.000007458    0.000003091
     20        6          -0.000007871    0.000000697    0.000001391
     21        6          -0.000000432   -0.000001969   -0.000003975
     22        6           0.000015386   -0.000004710    0.000011784
     23        6          -0.000009226    0.000001299   -0.000016368
     24        6           0.000009351    0.000002329    0.000005364
     25        6           0.000055539    0.000037768    0.000011143
     26        6          -0.000001144    0.000012991    0.000001719
     27        6           0.000019373   -0.000047516    0.000011739
     28        6           0.000055034   -0.000043525    0.000046375
     29        6          -0.000059664    0.000015626    0.000004603
     30        6           0.000022781   -0.000014869    0.000032245
     31        6          -0.000054350    0.000049299   -0.000029691
     32        6          -0.000001047    0.000009948   -0.000030161
     33        6          -0.000012716    0.000002508   -0.000005708
     34        6          -0.000007620    0.000009647   -0.000009871
     35        6           0.000004271    0.000000398    0.000006455
     36        6          -0.000003194    0.000003026    0.000009096
     37        6           0.000037515    0.000002619   -0.000014472
     38        6           0.000040942   -0.000041153    0.000079910
     39        6           0.000015520    0.000004402   -0.000050086
     40        6           0.000008309   -0.000074922   -0.000057476
     41        6           0.000000191    0.000060892   -0.000059140
     42        6          -0.000078849    0.000067093    0.000063009
     43        6          -0.000003592   -0.000003516   -0.000009337
     44        6          -0.000027205   -0.000007423    0.000010639
     45        6           0.000024939   -0.000007964    0.000001235
     46        6          -0.000014130   -0.000011752   -0.000006711
     47        6          -0.000012603   -0.000013627    0.000017939
     48        6           0.000023327   -0.000000541   -0.000026736
     49        6          -0.000002923    0.000008089    0.000057609
     50        6           0.000016543   -0.000016515   -0.000021544
     51        6          -0.000031719    0.000017798    0.000008299
     52        6           0.000001076   -0.000005479    0.000009619
     53        6          -0.000002021    0.000021305   -0.000005982
     54        6           0.000002356   -0.000015037   -0.000006918
     55        6           0.000004515    0.000007707   -0.000009988
     56       15          -0.000016423   -0.000024304   -0.000065552
     57       16           0.000504763   -0.000902461   -0.000226173
     58        8          -0.000273396    0.000566015    0.000132137
     59        8          -0.000257944    0.000338621    0.000007802
 -------------------------------------------------------------------
 Cartesian Forces:  Max     0.000902461 RMS     0.000101394

 GradGradGradGradGradGradGradGradGradGradGradGradGradGradGradGradGradGrad
 Berny optimization.
 Using GEDIIS/GDIIS optimizer.
 FormGI is forming the generalized inverse of G from B-inverse, IUseBI=4.
 Internal  Forces:  Max     0.000530696 RMS     0.000029124
 Search for a local minimum.
 Step number   5 out of a maximum of  354
 All quantities printed in internal units (Hartrees-Bohrs-Radians)
 Mixed Optimization -- En-DIIS/RFO-DIIS
 Swapping is turned off.
 Update second derivatives using D2CorX and points    1    2    3    4    5
 DE= -1.70D-05 DEPred=-9.74D-06 R= 1.74D+00
 TightC=F SS=  1.41D+00  RLast= 9.57D-02 DXNew= 5.0454D-01 2.8704D-01
 Trust test= 1.74D+00 RLast= 9.57D-02 DXMaxT set to 3.00D-01
 ITU=  1  1  1  1  0
     Eigenvalues ---    0.00105   0.01643   0.01672   0.01738   0.01835
     Eigenvalues ---    0.01856   0.01902   0.01958   0.01983   0.02080
     Eigenvalues ---    0.02134   0.02196   0.02306   0.02472   0.02609
     Eigenvalues ---    0.02712   0.02768   0.02816   0.02891   0.02977
     Eigenvalues ---    0.03050   0.03081   0.03227   0.03269   0.03323
     Eigenvalues ---    0.03382   0.03548   0.03551   0.03602   0.03703
     Eigenvalues ---    0.03738   0.03838   0.03899   0.04135   0.04180
     Eigenvalues ---    0.04230   0.04278   0.04350   0.04401   0.04446
     Eigenvalues ---    0.04834   0.04920   0.05033   0.05135   0.05431
     Eigenvalues ---    0.06180   0.06188   0.06368   0.06629   0.06736
     Eigenvalues ---    0.06870   0.07086   0.07197   0.07224   0.07381
     Eigenvalues ---    0.07528   0.07561   0.07711   0.07844   0.08040
     Eigenvalues ---    0.08438   0.09063   0.09197   0.09388   0.09639
     Eigenvalues ---    0.09971   0.10090   0.10338   0.10849   0.11122
     Eigenvalues ---    0.11677   0.11781   0.11929   0.12470   0.12867
     Eigenvalues ---    0.13104   0.13818   0.13934   0.14031   0.14743
     Eigenvalues ---    0.14882   0.15464   0.15497   0.16007   0.16241
     Eigenvalues ---    0.16434   0.16879   0.17749   0.18135   0.18463
     Eigenvalues ---    0.19047   0.19995   0.20346   0.20782   0.21095
     Eigenvalues ---    0.21741   0.22779   0.22962   0.23114   0.23227
     Eigenvalues ---    0.23753   0.23981   0.24414   0.24956   0.25458
     Eigenvalues ---    0.26204   0.26617   0.26825   0.27052   0.27178
     Eigenvalues ---    0.27337   0.27657   0.27793   0.28032   0.28194
     Eigenvalues ---    0.28316   0.28706   0.29000   0.29104   0.29460
[truncated: 4,960,610 more chars]
