# Supplementary material for: Phosphorus-doped T-graphene nanocapsule toward O3 and SO2 gas sensing: a DFT and QTAIM analysis
Source: Sci Rep. 2024 Feb 12;14:3467. doi: 10.1038/s41598-024-54110-z (PMC10859388; doi:10.1038/s41598-024-54110-z)
Supplement: Supplementary file 1 — Supplementary Information. [file 41598_2024_54110_MOESM1_ESM.zip › SI/PTG_F.LOG]

 Entering Link 1 = C:\G09W\l1.exe PID=      1208.
  
 Copyright (c) 1988,1990,1992,1993,1995,1998,2003,2009,2013,
            Gaussian, Inc.  All Rights Reserved.
  
 This is part of the Gaussian(R) 09 program.  It is based on
 the Gaussian(R) 03 system (copyright 2003, Gaussian, Inc.),
 the Gaussian(R) 98 system (copyright 1998, Gaussian, Inc.),
 the Gaussian(R) 94 system (copyright 1995, Gaussian, Inc.),
 the Gaussian 92(TM) system (copyright 1992, Gaussian, Inc.),
 the Gaussian 90(TM) system (copyright 1990, Gaussian, Inc.),
 the Gaussian 88(TM) system (copyright 1988, Gaussian, Inc.),
 the Gaussian 86(TM) system (copyright 1986, Carnegie Mellon
 University), and the Gaussian 82(TM) system (copyright 1983,
 Carnegie Mellon University). Gaussian is a federally registered
 trademark of Gaussian, Inc.
  
 This software contains proprietary and confidential information,
 including trade secrets, belonging to Gaussian, Inc.
  
 This software is provided under written license and may be
 used, copied, transmitted, or stored only in accord with that
 written license.
  
 The following legend is applicable only to US Government
 contracts under FAR:
  
                    RESTRICTED RIGHTS LEGEND
  
 Use, reproduction and disclosure by the US Government is
 subject to restrictions as set forth in subparagraphs (a)
 and (c) of the Commercial Computer Software - Restricted
 Rights clause in FAR 52.227-19.
  
 Gaussian, Inc.
 340 Quinnipiac St., Bldg. 40, Wallingford CT 06492
  
  
 ---------------------------------------------------------------
 Warning -- This program may not be used in any manner that
 competes with the business of Gaussian, Inc. or will provide
 assistance to any competitor of Gaussian, Inc.  The licensee
 of this program is prohibited from giving any competitor of
 Gaussian, Inc. access to this program.  By using this program,
 the user acknowledges that Gaussian, Inc. is engaged in the
 business of creating and licensing software in the field of
 computational chemistry and represents and warrants to the
 licensee that it is not a competitor of Gaussian, Inc. and that
 it will not use this program in any manner prohibited above.
 ---------------------------------------------------------------
  

 Cite this work as:
 Gaussian 09, Revision D.01,
 M. J. Frisch, G. W. Trucks, H. B. Schlegel, G. E. Scuseria, 
 M. A. Robb, J. R. Cheeseman, G. Scalmani, V. Barone, B. Mennucci, 
 G. A. Petersson, H. Nakatsuji, M. Caricato, X. Li, H. P. Hratchian, 
 A. F. Izmaylov, J. Bloino, G. Zheng, J. L. Sonnenberg, M. Hada, 
 M. Ehara, K. Toyota, R. Fukuda, J. Hasegawa, M. Ishida, T. Nakajima, 
 Y. Honda, O. Kitao, H. Nakai, T. Vreven, J. A. Montgomery, Jr., 
 J. E. Peralta, F. Ogliaro, M. Bearpark, J. J. Heyd, E. Brothers, 
 K. N. Kudin, V. N. Staroverov, T. Keith, R. Kobayashi, J. Normand, 
 K. Raghavachari, A. Rendell, J. C. Burant, S. S. Iyengar, J. Tomasi, 
 M. Cossi, N. Rega, J. M. Millam, M. Klene, J. E. Knox, J. B. Cross, 
 V. Bakken, C. Adamo, J. Jaramillo, R. Gomperts, R. E. Stratmann, 
 O. Yazyev, A. J. Austin, R. Cammi, C. Pomelli, J. W. Ochterski, 
 R. L. Martin, K. Morokuma, V. G. Zakrzewski, G. A. Voth, 
 P. Salvador, J. J. Dannenberg, S. Dapprich, A. D. Daniels, 
 O. Farkas, J. B. Foresman, J. V. Ortiz, J. Cioslowski, 
 and D. J. Fox, Gaussian, Inc., Wallingford CT, 2013.
 
 ******************************************
 Gaussian 09:  IA32W-G09RevD.01 24-Apr-2013
                18-Nov-2023 
 ******************************************
 %mem=1GB
 %nprocshared=4
 Will use up to    4 processors via shared memory.
 %chk=C:\Users\WDAGUtilityAccount\Desktop\PTG_F.chk
 ------------------------------------------------
 # freq=noraman ub3lyp/6-31g(d) geom=connectivity
 ------------------------------------------------
 1/10=4,30=1,38=1,57=2/1,3;
 2/12=2,17=6,18=5,40=1/2;
 3/5=1,6=6,7=1,11=2,16=1,25=1,30=1,71=2,74=-5,116=2,140=1/1,2,3;
 4//1;
 5/5=2,38=5,98=1/2;
 8/6=4,10=90,11=11/1;
 11/6=1,8=1,9=11,15=111,16=1/1,2,10;
 10/6=1/2;
 6/7=2,8=2,9=2,10=2,18=1,28=1/1;
 7/8=1,10=1,25=1/1,2,3,16;
 1/10=4,30=1/3;
 99//99;
 -----
 RG NT
 -----
 Symbolic Z-matrix:
 Charge =  0 Multiplicity = 2
 C                     0.        2.3333    0.22068 
 C                    -1.06333   2.18492  -0.81123 
 C                     0.        1.62389  -1.69694 
 C                     1.06333   2.18492  -0.81123 
 C                    -3.44524   2.35274   0.25067 
 C                    -4.50502   1.95031  -0.67971 
 C                    -3.45615   1.61418  -1.67114 
 C                    -2.4027    2.23955  -0.82214 
 C                     0.       -0.23004   2.11489 
 C                    -1.05626   0.81507   1.98628 
 C                     0.        1.70821   1.44064 
 C                     1.05626   0.81507   1.98628 
 C                    -3.4744   -0.13434   2.26861 
 C                    -4.50743   0.83517   1.86197 
 C                    -3.43589   1.78631   1.51273 
 C                    -2.39531   0.8867    2.09865 
 C                     3.44524   2.35274   0.25067 
 C                     2.4027    2.23955  -0.82214 
 C                     3.45615   1.61418  -1.67114 
 C                     4.50502   1.95031  -0.67971 
 C                     3.4744   -0.13434   2.26861 
 C                     2.39531   0.8867    2.09865 
 C                     3.43589   1.78631   1.51273 
 C                     4.50743   0.83517   1.86197 
 C                    -1.11953  -2.14281   0.8574 
 C                     0.       -1.50776   1.57084 
 C                     1.11953  -2.14281   0.8574 
 C                    -3.49123  -2.16152  -0.17873 
 C                    -4.55305  -1.71714   0.75865 
 C                    -3.50686  -1.39963   1.73597 
 C                    -2.45786  -2.07175   0.88573 
 C                     3.49123  -2.16152  -0.17873 
 C                     2.45786  -2.07175   0.88573 
 C                     3.50686  -1.39963   1.73597 
 C                     4.55305  -1.71714   0.75865 
 C                     0.        0.37148  -2.24237 
 C                    -1.05114  -0.68818  -2.07295 
 C                    0.        -1.58748  -1.65705 
 C                     1.05114  -0.68818  -2.07295 
 C                    -3.45752   0.34222  -2.20309 
 C                    -3.4587   -1.57575  -1.43859 
 C                    -2.41532  -0.71685  -2.07043 
 C                     3.45752   0.34222  -2.20309 
 C                     2.41532  -0.71685  -2.07043 
 C                     3.4587   -1.57575  -1.43859 
 C                     4.51267  -0.59777  -1.78004 
 C                    -5.54982  -0.25235  -0.92711 
 C                    -5.57625  -0.84332   0.42202 
 C                    -4.51267  -0.59777  -1.78004 
 C                    -5.55199   1.10147  -0.34106 
 C                    -5.55688   0.51206   1.00788 
 C                     5.55199   1.10147  -0.34106 
 C                     5.55688   0.51206   1.00788 
 C                     5.57625  -0.84332   0.42202 
 C                     5.54982  -0.25235  -0.92711 
 P                     0.       -2.94006  -0.42054 
 

 GradGradGradGradGradGradGradGradGradGradGradGradGradGradGradGradGradGrad
 Berny optimization.
 Initialization pass.
 Trust Radius=3.00D-01 FncErr=1.00D-07 GrdErr=1.00D-07
 Number of steps in this run=      2 maximum allowed number of steps=      2.
 GradGradGradGradGradGradGradGradGradGradGradGradGradGradGradGradGradGrad

 Stoichiometry    C55P(2)
 Framework group  CS[SG(C7P),X(C48)]
 Deg. of freedom    85
 Full point group                 CS      NOp   2
 Largest Abelian subgroup         CS      NOp   2
 Largest concise Abelian subgroup CS      NOp   2
                         Standard orientation:                         
 ---------------------------------------------------------------------
 Center     Atomic      Atomic             Coordinates (Angstroms)
 Number     Number       Type             X           Y           Z
 ---------------------------------------------------------------------
      1          6           0       -2.343550   -0.027831    0.000000
      2          6           0       -2.086643   -1.038207    1.063328
      3          6           0       -1.434916   -1.859471    0.000000
      4          6           0       -2.086643   -1.038207   -1.063328
      5          6           0       -2.366051   -0.000068    3.445238
      6          6           0       -1.867301   -0.882563    4.505020
      7          6           0       -1.427993   -1.832788    3.456145
      8          6           0       -2.139811   -1.054845    2.402698
      9          6           0        0.004627    2.127359    0.000000
     10          6           0       -1.020973    1.888715    1.056259
     11          6           0       -1.851259    1.251504    0.000000
     12          6           0       -1.020973    1.888715   -1.056259
     13          6           0       -0.106826    2.270072    3.474401
     14          6           0       -1.027784    1.762982    4.507430
     15          6           0       -1.936561    1.314915    3.435895
     16          6           0       -1.104106    1.992869    2.395308
     17          6           0       -2.366051   -0.000068   -3.445238
     18          6           0       -2.139811   -1.054845   -2.402698
     19          6           0       -1.427993   -1.832788   -3.456145
     20          6           0       -1.867301   -0.882563   -4.505020
     21          6           0       -0.106826    2.270072   -3.474401
     22          6           0       -1.104106    1.992869   -2.395308
     23          6           0       -1.936561    1.314915   -3.435895
     24          6           0       -1.027784    1.762982   -4.507430
     25          6           0        2.039887    1.079651    1.119525
     26          6           0        1.332798    1.721781    0.000000
     27          6           0        2.039887    1.079651   -1.119525
     28          6           0        2.168285    0.051335    3.491235
     29          6           0        1.627072    0.936348    4.553051
     30          6           0        1.207782    1.874523    3.506859
     31          6           0        1.966216    1.100294    2.457859
     32          6           0        2.168285    0.051335   -3.491235
     33          6           0        1.966216    1.100294   -2.457859
     34          6           0        1.207782    1.874523   -3.506859
     35          6           0        1.627072    0.936348   -4.553051
     36          6           0       -0.131757   -2.269108    0.000000
     37          6           0        0.903985   -1.988351    1.051144
     38          6           0        1.754146   -1.479485    0.000000
     39          6           0        0.903985   -1.988351   -1.051144
     40          6           0       -0.106826   -2.226955    3.457520
     41          6           0        1.719326   -1.263501    3.458702
     42          6           0        0.932224   -1.982804    2.415318
     43          6           0       -0.106826   -2.226955   -3.457520
     44          6           0        0.932224   -1.982804   -2.415318
     45          6           0        1.719326   -1.263501   -3.458702
     46          6           0        0.783045   -1.706671   -4.512670
     47          6           0        0.349178   -0.895149    5.549820
     48          6           0        0.793847    0.509015    5.576249
     49          6           0        0.783045   -1.706671    4.512670
     50          6           0       -1.059127   -0.455869    5.551995
     51          6           0       -0.615985    0.947936    5.556876
     52          6           0       -1.059127   -0.455869   -5.551995
     53          6           0       -0.615985    0.947936   -5.556876
     54          6           0        0.793847    0.509015   -5.576249
     55          6           0        0.349178   -0.895149   -5.549820
     56         15           0        2.968075   -0.106608    0.000000
 ---------------------------------------------------------------------
 Rotational constants (GHZ):      0.1608997      0.0540813      0.0526059
 Standard basis: 6-31G(d) (6D, 7F)
 There are   451 symmetry adapted cartesian basis functions of A'  symmetry.
 There are   393 symmetry adapted cartesian basis functions of A"  symmetry.
 There are   451 symmetry adapted basis functions of A'  symmetry.
 There are   393 symmetry adapted basis functions of A"  symmetry.
   844 basis functions,  1592 primitive gaussians,   844 cartesian basis functions
   173 alpha electrons      172 beta electrons
       nuclear repulsion energy      7394.2859104030 Hartrees.
 NAtoms=   56 NActive=   56 NUniq=   32 SFac= 3.06D+00 NAtFMM=   60 NAOKFM=F Big=F
 Integral buffers will be    262144 words long.
 Raffenetti 2 integral format.
 Two-electron integral symmetry is turned on.
 One-electron integrals computed using PRISM.
 NBasis=   844 RedAO= T EigKep=  1.55D-04  NBF=   451   393
 NBsUse=   844 1.00D-06 EigRej= -1.00D+00 NBFU=   451   393
 ExpMin= 9.98D-02 ExpMax= 1.94D+04 ExpMxC= 2.91D+03 IAcc=2 IRadAn=         4 AccDes= 0.00D+00
 Harris functional with IExCor=  402 and IRadAn=       4 diagonalized for initial guess.
 HarFok:  IExCor=  402 AccDes= 0.00D+00 IRadAn=         4 IDoV= 1 UseB2=F ITyADJ=14
 ICtDFT=  3500011 ScaDFX=  1.000000  1.000000  1.000000  1.000000
 FoFCou: FMM=F IPFlag=           0 FMFlag=      100000 FMFlg1=           0
         NFxFlg=           0 DoJE=T BraDBF=F KetDBF=T FulRan=T
         wScrn=  0.000000 ICntrl=     500 IOpCl=  0 I1Cent=   200000004 NGrid=           0
         NMat0=    1 NMatS0=      1 NMatT0=    0 NMatD0=    1 NMtDS0=    0 NMtDT0=    0
 Petite list used in FoFCou.
 Initial guess orbital symmetries:
 Alpha Orbitals:
       Occupied  (A') (A') (A") (A') (A') (A") (A') (A') (A") (A')
                 (A") (A') (A") (A') (A") (A') (A") (A') (A") (A")
                 (A') (A") (A') (A') (A") (A") (A') (A') (A") (A')
                 (A") (A') (A") (A') (A') (A") (A") (A') (A') (A")
                 (A') (A") (A') (A') (A') (A") (A') (A") (A') (A")
                 (A') (A") (A') (A") (A') (A') (A') (A') (A') (A")
                 (A') (A") (A') (A') (A') (A") (A") (A') (A") (A')
                 (A') (A") (A') (A') (A") (A") (A') (A") (A") (A')
                 (A') (A") (A') (A') (A") (A") (A') (A') (A') (A")
                 (A") (A') (A') (A') (A') (A") (A") (A') (A') (A")
                 (A') (A') (A') (A") (A") (A") (A") (A") (A') (A')
                 (A') (A') (A") (A") (A") (A') (A') (A") (A') (A")
                 (A") (A') (A") (A') (A') (A") (A") (A") (A') (A')
                 (A') (A') (A') (A') (A") (A") (A') (A") (A") (A")
                 (A") (A') (A') (A") (A') (A") (A') (A') (A') (A")
                 (A') (A") (A') (A") (A') (A") (A") (A') (A") (A")
                 (A") (A') (A") (A') (A') (A') (A") (A") (A') (A")
                 (A') (A') (A')
       Virtual   (A') (A') (A") (A") (A') (A") (A") (A') (A') (A')
                 (A") (A') (A") (A') (A") (A") (A') (A') (A') (A")
                 (A") (A') (A") (A") (A") (A') (A') (A') (A') (A")
                 (A') (A') (A") (A") (A') (A") (A") (A') (A") (A')
                 (A') (A') (A") (A") (A") (A') (A') (A") (A') (A')
                 (A") (A') (A") (A") (A') (A') (A') (A") (A') (A")
                 (A') (A") (A') (A") (A") (A") (A') (A') (A') (A')
                 (A") (A') (A") (A') (A') (A") (A') (A') (A") (A")
                 (A') (A') (A') (A") (A") (A') (A") (A") (A') (A')
                 (A") (A') (A") (A") (A') (A') (A') (A") (A") (A")
                 (A') (A') (A') (A") (A') (A") (A') (A") (A") (A')
                 (A") (A') (A') (A') (A") (A") (A") (A') (A") (A')
                 (A') (A") (A') (A") (A') (A") (A') (A') (A") (A")
                 (A') (A") (A') (A") (A') (A") (A') (A') (A') (A')
                 (A") (A") (A") (A") (A") (A') (A") (A') (A') (A')
                 (A') (A") (A') (A') (A') (A") (A") (A") (A') (A")
                 (A') (A') (A') (A') (A') (A") (A') (A") (A") (A')
                 (A") (A') (A") (A') (A') (A") (A') (A") (A') (A")
                 (A') (A') (A") (A') (A") (A') (A") (A") (A') (A")
                 (A') (A') (A") (A') (A") (A') (A') (A") (A') (A')
                 (A") (A') (A") (A") (A') (A') (A") (A") (A') (A")
                 (A') (A") (A') (A') (A') (A") (A') (A') (A") (A")
                 (A') (A") (A") (A') (A') (A") (A") (A') (A") (A")
                 (A') (A') (A") (A") (A') (A") (A') (A") (A') (A')
                 (A") (A') (A") (A') (A") (A') (A") (A') (A") (A')
                 (A') (A") (A') (A') (A") (A") (A') (A') (A") (A')
                 (A') (A") (A") (A') (A') (A") (A") (A') (A") (A')
                 (A") (A') (A") (A') (A") (A') (A') (A') (A") (A')
                 (A') (A") (A") (A') (A") (A") (A") (A') (A") (A")
                 (A') (A") (A') (A') (A') (A') (A") (A") (A') (A')
                 (A") (A") (A") (A') (A") (A') (A") (A') (A") (A')
                 (A") (A') (A") (A') (A") (A") (A') (A') (A') (A")
                 (A') (A") (A') (A") (A') (A") (A") (A') (A") (A')
                 (A') (A") (A") (A') (A") (A') (A") (A") (A') (A')
                 (A") (A') (A') (A") (A") (A') (A") (A') (A") (A')
                 (A") (A') (A") (A') (A') (A") (A') (A') (A") (A')
                 (A") (A') (A") (A') (A") (A") (A') (A') (A") (A')
                 (A') (A') (A") (A') (A') (A") (A') (A") (A") (A')
                 (A') (A") (A") (A') (A") (A') (A") (A") (A') (A")
                 (A') (A") (A') (A') (A") (A") (A') (A') (A') (A")
                 (A') (A") (A') (A") (A") (A') (A") (A') (A') (A")
                 (A") (A') (A") (A') (A") (A") (A') (A') (A') (A")
                 (A") (A") (A') (A") (A") (A') (A') (A") (A') (A')
                 (A") (A') (A') (A') (A") (A") (A') (A") (A') (A")
                 (A') (A") (A") (A') (A') (A') (A') (A") (A') (A")
                 (A') (A") (A") (A') (A") (A") (A') (A") (A") (A")
                 (A') (A') (A") (A') (A') (A") (A") (A') (A") (A')
                 (A') (A") (A') (A') (A') (A") (A") (A") (A") (A')
                 (A') (A") (A') (A') (A') (A") (A') (A") (A') (A")
                 (A") (A') (A") (A') (A') (A") (A") (A') (A') (A")
                 (A') (A") (A') (A") (A") (A') (A") (A') (A") (A')
                 (A') (A') (A") (A') (A") (A') (A") (A') (A") (A')
                 (A") (A') (A") (A') (A") (A") (A') (A') (A') (A")
                 (A") (A') (A") (A") (A") (A') (A") (A') (A") (A')
                 (A") (A') (A') (A') (A") (A') (A") (A') (A") (A')
                 (A") (A') (A') (A") (A') (A") (A") (A") (A') (A')
                 (A") (A') (A") (A") (A') (A") (A') (A') (A") (A')
                 (A') (A') (A") (A') (A") (A') (A') (A') (A") (A")
                 (A') (A") (A") (A") (A") (A') (A') (A') (A") (A')
                 (A') (A') (A") (A") (A') (A") (A") (A') (A') (A")
                 (A') (A") (A') (A') (A") (A") (A') (A") (A') (A")
                 (A') (A') (A") (A') (A") (A') (A') (A") (A') (A')
                 (A") (A") (A') (A") (A') (A') (A') (A") (A") (A')
                 (A") (A") (A') (A') (A') (A") (A') (A') (A") (A')
                 (A") (A") (A") (A') (A') (A') (A') (A') (A") (A")
                 (A') (A") (A') (A") (A") (A') (A') (A') (A") (A')
                 (A') (A") (A') (A") (A") (A') (A") (A') (A') (A")
                 (A')
 Beta  Orbitals:
       Occupied  (A') (A') (A") (A') (A') (A") (A') (A') (A") (A')
                 (A") (A') (A") (A') (A") (A') (A") (A') (A") (A")
                 (A') (A") (A') (A') (A") (A") (A') (A') (A") (A')
                 (A") (A') (A") (A') (A') (A") (A") (A') (A') (A")
                 (A') (A") (A') (A') (A') (A") (A') (A") (A') (A")
                 (A') (A") (A') (A") (A') (A') (A') (A') (A') (A")
                 (A') (A") (A') (A') (A') (A") (A") (A') (A") (A')
                 (A') (A") (A') (A') (A") (A") (A') (A") (A") (A')
                 (A') (A") (A') (A') (A") (A") (A') (A') (A') (A")
                 (A") (A') (A') (A') (A') (A") (A") (A') (A') (A")
                 (A') (A') (A') (A") (A") (A") (A") (A") (A') (A')
                 (A') (A') (A") (A") (A") (A') (A') (A") (A') (A")
                 (A") (A') (A") (A') (A') (A") (A") (A") (A') (A')
                 (A') (A') (A') (A') (A") (A") (A') (A") (A") (A")
                 (A") (A') (A') (A") (A') (A") (A') (A') (A') (A")
                 (A') (A") (A') (A") (A') (A") (A") (A') (A") (A")
                 (A") (A') (A") (A') (A') (A') (A") (A") (A') (A")
                 (A') (A')
       Virtual   (A') (A') (A') (A") (A") (A') (A") (A") (A') (A')
                 (A') (A") (A') (A") (A') (A") (A") (A') (A') (A')
                 (A") (A") (A') (A") (A") (A") (A') (A') (A') (A')
                 (A") (A') (A') (A") (A") (A') (A") (A") (A') (A")
                 (A') (A') (A') (A") (A") (A") (A') (A') (A") (A')
                 (A') (A") (A') (A") (A") (A') (A') (A') (A") (A')
                 (A") (A') (A") (A') (A") (A") (A") (A') (A') (A')
                 (A') (A") (A') (A") (A') (A') (A") (A') (A') (A")
                 (A") (A') (A') (A') (A") (A") (A') (A") (A") (A')
                 (A') (A") (A') (A") (A") (A') (A') (A') (A") (A")
                 (A") (A') (A') (A') (A") (A') (A") (A') (A") (A")
                 (A') (A") (A') (A') (A') (A") (A") (A") (A') (A")
                 (A') (A') (A") (A') (A") (A') (A") (A') (A') (A")
                 (A") (A') (A") (A') (A") (A') (A") (A') (A') (A')
                 (A') (A") (A") (A") (A") (A") (A') (A") (A') (A')
                 (A') (A') (A") (A') (A') (A') (A") (A") (A") (A')
                 (A") (A') (A') (A') (A') (A') (A") (A') (A") (A")
                 (A') (A") (A') (A") (A') (A') (A") (A') (A") (A')
                 (A") (A') (A') (A") (A') (A") (A') (A") (A") (A')
                 (A") (A') (A') (A") (A') (A") (A') (A') (A") (A')
                 (A') (A") (A') (A") (A") (A') (A') (A") (A") (A')
                 (A") (A') (A") (A') (A') (A') (A") (A') (A') (A")
                 (A") (A') (A") (A") (A') (A') (A") (A") (A') (A")
                 (A") (A') (A') (A") (A") (A') (A") (A') (A") (A')
                 (A') (A") (A') (A") (A') (A") (A') (A") (A') (A")
                 (A') (A') (A") (A') (A') (A") (A") (A') (A') (A")
                 (A') (A') (A") (A") (A') (A') (A") (A") (A') (A")
                 (A') (A") (A') (A") (A') (A") (A') (A') (A') (A")
                 (A') (A') (A") (A") (A') (A") (A") (A") (A') (A")
                 (A") (A') (A") (A') (A') (A') (A') (A") (A") (A')
                 (A') (A") (A") (A") (A') (A") (A') (A") (A') (A")
                 (A') (A") (A') (A") (A') (A") (A") (A') (A') (A')
                 (A") (A') (A") (A') (A") (A') (A") (A") (A') (A")
                 (A') (A') (A") (A") (A') (A") (A') (A") (A") (A')
                 (A') (A") (A') (A') (A") (A") (A') (A") (A') (A")
                 (A') (A") (A') (A") (A') (A') (A") (A') (A') (A")
                 (A') (A") (A') (A") (A') (A") (A") (A') (A') (A")
                 (A') (A') (A') (A") (A') (A') (A") (A') (A") (A")
                 (A') (A') (A") (A") (A') (A") (A') (A") (A") (A')
                 (A") (A') (A") (A') (A') (A") (A") (A') (A') (A')
                 (A") (A') (A") (A') (A") (A") (A') (A") (A') (A')
                 (A") (A") (A') (A") (A') (A") (A") (A') (A') (A')
                 (A") (A") (A") (A') (A") (A") (A') (A') (A") (A')
                 (A') (A") (A') (A') (A') (A") (A") (A') (A") (A')
                 (A") (A') (A") (A") (A') (A') (A') (A') (A") (A')
                 (A") (A') (A") (A") (A') (A") (A") (A') (A") (A")
                 (A") (A') (A') (A") (A') (A') (A") (A") (A') (A")
                 (A') (A') (A") (A') (A') (A') (A") (A") (A") (A")
                 (A') (A') (A") (A') (A') (A') (A") (A') (A") (A')
                 (A") (A") (A') (A") (A') (A') (A") (A") (A') (A')
                 (A") (A') (A") (A') (A") (A") (A') (A") (A') (A")
                 (A') (A') (A') (A") (A') (A") (A') (A") (A') (A")
                 (A') (A") (A') (A") (A') (A") (A") (A') (A') (A')
                 (A") (A") (A') (A") (A") (A") (A') (A") (A') (A")
                 (A') (A") (A') (A') (A') (A") (A') (A") (A') (A")
                 (A') (A") (A') (A') (A") (A') (A") (A") (A") (A')
                 (A') (A") (A') (A") (A") (A') (A") (A') (A') (A")
                 (A') (A') (A') (A") (A') (A") (A') (A') (A') (A")
                 (A") (A') (A") (A") (A") (A") (A') (A') (A') (A")
                 (A') (A') (A') (A") (A") (A') (A") (A") (A') (A')
                 (A") (A') (A") (A') (A') (A") (A") (A') (A") (A')
                 (A") (A') (A') (A") (A') (A") (A') (A') (A") (A')
                 (A') (A") (A") (A') (A") (A') (A') (A') (A") (A")
                 (A') (A") (A") (A') (A') (A') (A") (A') (A') (A")
                 (A') (A") (A") (A") (A') (A') (A') (A') (A') (A")
                 (A") (A') (A") (A') (A") (A") (A') (A') (A') (A")
                 (A') (A') (A") (A') (A") (A") (A') (A") (A') (A')
                 (A") (A')
 The electronic state of the initial guess is 2-A'.
 Initial guess <Sx>= 0.0000 <Sy>= 0.0000 <Sz>= 0.5000 <S**2>= 0.7500 S= 0.5000
 Requested convergence on RMS density matrix=1.00D-08 within 128 cycles.
 Requested convergence on MAX density matrix=1.00D-06.
 Requested convergence on             energy=1.00D-06.
 No special actions if energy rises.
 Integral accuracy reduced to 1.0D-05 until final iterations.
 EnCoef did     5 forward-backward iterations
 Initial convergence to 1.0D-05 achieved.  Increase integral accuracy.
 SCF Done:  E(UB3LYP) =  -2435.94535095     A.U. after   32 cycles
            NFock= 32  Conv=0.47D-08     -V/T= 2.0085
 <Sx>= 0.0000 <Sy>= 0.0000 <Sz>= 0.5000 <S**2>= 0.8363 S= 0.5423
 <L.S>= 0.000000000000E+00
 Annihilation of the first spin contaminant:
 S**2 before annihilation     0.8363,   after     0.7576
 DoSCS=F DFT=T ScalE2(SS,OS)=  1.000000  1.000000
 Range of M.O.s used for correlation:     1   844
 NBasis=   844 NAE=   173 NBE=   172 NFC=     0 NFV=     0
 NROrb=    844 NOA=   173 NOB=   172 NVA=   671 NVB=   672

 **** Warning!!: The smallest alpha delta epsilon is  0.62010695D-01


 **** Warning!!: The smallest beta delta epsilon is  0.59773953D-01

 PrsmSu:  requested number of processors reduced to:   2 ShMem   1 Linda.
 Symmetrizing basis deriv contribution to polar:
 IMax=3 JMax=2 DiffMx= 0.00D+00
 G2DrvN: will do    10 centers at a time, making    6 passes.
 Calling FoFCou, ICntrl=  3107 FMM=F I1Cent=   0 AccDes= 0.00D+00.
 Calling FoFCou, ICntrl=  3107 FMM=F I1Cent=   0 AccDes= 0.00D+00.
 Calling FoFCou, ICntrl=  3107 FMM=F I1Cent=   0 AccDes= 0.00D+00.
 Calling FoFCou, ICntrl=  3107 FMM=F I1Cent=   0 AccDes= 0.00D+00.
 Calling FoFCou, ICntrl=  3107 FMM=F I1Cent=   0 AccDes= 0.00D+00.
 Calling FoFCou, ICntrl=  3107 FMM=F I1Cent=   0 AccDes= 0.00D+00.
 End of G2Drv F.D. properties file   721 does not exist.
 End of G2Drv F.D. properties file   722 does not exist.
 End of G2Drv F.D. properties file   788 does not exist.
          IDoAtm=11111111111111111111111111111111111111111111111111
          IDoAtm=111111
          Differentiating once with respect to electric field.
                with respect to dipole field.
          Differentiating once with respect to nuclear coordinates.
          There are    99 degrees of freedom in the 1st order CPHF.  IDoFFX=4 NUNeed=    99.
     99 vectors produced by pass  0 Test12= 2.34D-13 1.01D-09 XBig12= 8.18D+03 4.13D+01.
 AX will form    28 AO Fock derivatives at one time.
     99 vectors produced by pass  1 Test12= 2.34D-13 1.01D-09 XBig12= 1.11D+03 3.91D+00.
     99 vectors produced by pass  2 Test12= 2.34D-13 1.01D-09 XBig12= 2.00D+02 1.67D+00.
     99 vectors produced by pass  3 Test12= 2.34D-13 1.01D-09 XBig12= 1.30D+01 4.59D-01.
     99 vectors produced by pass  4 Test12= 2.34D-13 1.01D-09 XBig12= 5.67D-01 6.77D-02.
     99 vectors produced by pass  5 Test12= 2.34D-13 1.01D-09 XBig12= 2.19D-02 1.86D-02.
     99 vectors produced by pass  6 Test12= 2.34D-13 1.01D-09 XBig12= 4.77D-04 2.00D-03.
     99 vectors produced by pass  7 Test12= 2.34D-13 1.01D-09 XBig12= 7.72D-06 2.11D-04.
     88 vectors produced by pass  8 Test12= 2.34D-13 1.01D-09 XBig12= 7.79D-08 1.79D-05.
     40 vectors produced by pass  9 Test12= 2.34D-13 1.01D-09 XBig12= 8.17D-10 1.72D-06.
     22 vectors produced by pass 10 Test12= 2.34D-13 1.01D-09 XBig12= 8.99D-12 1.94D-07.
      4 vectors produced by pass 11 Test12= 2.34D-13 1.01D-09 XBig12= 1.16D-13 1.74D-08.
      4 vectors produced by pass 12 Test12= 2.34D-13 1.01D-09 XBig12= 8.42D-15 3.93D-09.
      4 vectors produced by pass 13 Test12= 2.34D-13 1.01D-09 XBig12= 1.92D-14 5.88D-09.
      4 vectors produced by pass 14 Test12= 2.34D-13 1.01D-09 XBig12= 9.44D-15 4.22D-09.
      4 vectors produced by pass 15 Test12= 2.34D-13 1.01D-09 XBig12= 2.03D-14 6.62D-09.
      4 vectors produced by pass 16 Test12= 2.34D-13 1.01D-09 XBig12= 1.41D-14 4.28D-09.
      4 vectors produced by pass 17 Test12= 2.34D-13 1.01D-09 XBig12= 2.28D-14 5.69D-09.
      4 vectors produced by pass 18 Test12= 2.34D-13 1.01D-09 XBig12= 1.87D-14 4.81D-09.
      4 vectors produced by pass 19 Test12= 2.34D-13 1.01D-09 XBig12= 1.67D-14 4.59D-09.
      4 vectors produced by pass 20 Test12= 2.34D-13 1.01D-09 XBig12= 1.35D-14 4.73D-09.
      4 vectors produced by pass 21 Test12= 2.34D-13 1.01D-09 XBig12= 1.16D-14 3.16D-09.
      4 vectors produced by pass 22 Test12= 2.34D-13 1.01D-09 XBig12= 8.74D-15 2.85D-09.
      3 vectors produced by pass 23 Test12= 2.34D-13 1.01D-09 XBig12= 1.09D-14 4.07D-09.
      3 vectors produced by pass 24 Test12= 2.34D-13 1.01D-09 XBig12= 7.55D-15 3.27D-09.
      3 vectors produced by pass 25 Test12= 2.34D-13 1.01D-09 XBig12= 5.06D-15 2.43D-09.
      3 vectors produced by pass 26 Test12= 2.34D-13 1.01D-09 XBig12= 1.02D-14 3.31D-09.
      3 vectors produced by pass 27 Test12= 2.34D-13 1.01D-09 XBig12= 7.53D-15 3.75D-09.
      3 vectors produced by pass 28 Test12= 2.34D-13 1.01D-09 XBig12= 1.36D-14 4.95D-09.
      3 vectors produced by pass 29 Test12= 2.34D-13 1.01D-09 XBig12= 1.06D-14 3.45D-09.
      3 vectors produced by pass 30 Test12= 2.34D-13 1.01D-09 XBig12= 1.29D-14 5.19D-09.
      3 vectors produced by pass 31 Test12= 2.34D-13 1.01D-09 XBig12= 3.36D-15 2.54D-09.
      3 vectors produced by pass 32 Test12= 2.34D-13 1.01D-09 XBig12= 6.59D-15 2.85D-09.
      3 vectors produced by pass 33 Test12= 2.34D-13 1.01D-09 XBig12= 8.73D-15 3.10D-09.
      3 vectors produced by pass 34 Test12= 2.34D-13 1.01D-09 XBig12= 9.33D-15 3.98D-09.
      3 vectors produced by pass 35 Test12= 2.34D-13 1.01D-09 XBig12= 5.62D-15 2.91D-09.
      3 vectors produced by pass 36 Test12= 2.34D-13 1.01D-09 XBig12= 6.00D-15 3.03D-09.
      3 vectors produced by pass 37 Test12= 2.34D-13 1.01D-09 XBig12= 7.39D-15 3.37D-09.
      3 vectors produced by pass 38 Test12= 2.34D-13 1.01D-09 XBig12= 8.40D-15 4.29D-09.
      2 vectors produced by pass 39 Test12= 2.34D-13 1.01D-09 XBig12= 5.07D-15 2.14D-09.
 InvSVY:  IOpt=1 It=  1 EMax= 4.26D-14
 Solved reduced A of dimension  1040 with    99 vectors.
 Isotropic polarizability for W=    0.000000      555.18 Bohr**3.
 End of Minotr F.D. properties file   721 does not exist.
 End of Minotr F.D. properties file   722 does not exist.
 End of Minotr F.D. properties file   788 does not exist.

 **********************************************************************

            Population analysis using the SCF density.

 **********************************************************************

 Orbital symmetries:
 Alpha Orbitals:
       Occupied  (A') (A') (A") (A') (A") (A') (A') (A') (A") (A')
                 (A') (A') (A") (A') (A") (A') (A") (A") (A') (A')
                 (A") (A') (A') (A") (A') (A") (A") (A') (A") (A')
                 (A') (A") (A') (A') (A") (A') (A") (A") (A') (A')
                 (A") (A') (A") (A') (A") (A') (A') (A") (A') (A")
                 (A") (A') (A') (A") (A') (A") (A') (A') (A") (A')
                 (A') (A") (A') (A') (A') (A") (A") (A') (A") (A')
                 (A') (A') (A") (A') (A") (A") (A') (A") (A") (A')
                 (A') (A') (A") (A') (A") (A") (A') (A') (A') (A")
                 (A") (A') (A') (A') (A') (A") (A") (A') (A') (A")
                 (A') (A') (A') (A") (A") (A") (A") (A') (A") (A')
                 (A') (A') (A") (A") (A') (A") (A") (A') (A") (A')
                 (A') (A") (A") (A') (A') (A') (A") (A") (A") (A')
                 (A') (A') (A') (A') (A") (A") (A') (A") (A") (A')
                 (A') (A") (A") (A') (A") (A') (A') (A") (A') (A')
                 (A') (A") (A") (A") (A") (A') (A") (A') (A") (A")
                 (A') (A") (A') (A") (A') (A') (A") (A') (A") (A")
                 (A') (A') (A')
       Virtual   (A') (A') (A") (A") (A') (A") (A") (A') (A') (A')
                 (A") (A') (A") (A") (A') (A") (A") (A') (A') (A')
                 (A') (A") (A") (A") (A') (A") (A') (A') (A") (A')
                 (A') (A') (A') (A") (A') (A") (A") (A") (A") (A')
                 (A') (A') (A") (A') (A') (A") (A") (A") (A') (A')
                 (A") (A') (A') (A") (A") (A') (A") (A') (A') (A')
                 (A") (A') (A") (A") (A") (A') (A") (A') (A') (A")
                 (A') (A') (A") (A') (A') (A") (A') (A') (A") (A')
                 (A") (A') (A") (A') (A") (A") (A') (A") (A") (A')
                 (A') (A') (A") (A") (A') (A') (A") (A') (A") (A")
                 (A') (A') (A') (A') (A') (A') (A") (A") (A") (A")
                 (A') (A") (A') (A") (A') (A") (A') (A") (A') (A')
                 (A") (A') (A") (A") (A') (A') (A') (A") (A") (A')
                 (A") (A") (A') (A') (A") (A') (A") (A') (A") (A")
                 (A') (A") (A') (A") (A') (A") (A') (A') (A') (A')
                 (A") (A") (A') (A") (A') (A') (A') (A") (A') (A")
                 (A') (A') (A') (A") (A') (A') (A") (A") (A') (A')
                 (A") (A") (A') (A") (A') (A") (A') (A") (A") (A')
                 (A') (A") (A') (A") (A') (A') (A") (A") (A') (A")
                 (A') (A') (A') (A') (A") (A") (A') (A') (A") (A")
                 (A') (A") (A") (A') (A') (A") (A") (A") (A') (A')
                 (A') (A") (A') (A') (A") (A') (A') (A") (A') (A")
                 (A') (A") (A') (A") (A") (A') (A") (A') (A") (A")
                 (A') (A") (A') (A") (A') (A") (A") (A') (A') (A")
                 (A') (A') (A") (A') (A') (A") (A') (A") (A") (A')
                 (A') (A') (A") (A') (A") (A") (A') (A") (A') (A")
                 (A') (A') (A") (A') (A") (A') (A") (A') (A") (A')
                 (A") (A') (A") (A') (A") (A') (A') (A') (A") (A')
                 (A") (A') (A") (A") (A') (A") (A") (A') (A") (A")
                 (A') (A') (A') (A') (A") (A') (A') (A") (A") (A')
                 (A") (A") (A") (A') (A") (A') (A") (A') (A') (A")
                 (A") (A') (A') (A") (A") (A") (A') (A') (A") (A')
                 (A') (A") (A') (A') (A") (A") (A") (A') (A') (A")
                 (A') (A") (A") (A') (A") (A') (A') (A") (A') (A")
                 (A") (A') (A') (A") (A') (A") (A") (A') (A") (A')
                 (A') (A") (A') (A") (A') (A') (A") (A") (A') (A")
                 (A') (A') (A") (A') (A") (A") (A') (A') (A") (A')
                 (A') (A") (A') (A') (A') (A") (A') (A") (A") (A')
                 (A') (A") (A") (A') (A') (A") (A") (A") (A') (A")
                 (A') (A") (A') (A") (A') (A") (A') (A') (A') (A")
                 (A') (A") (A') (A") (A") (A') (A") (A') (A') (A")
                 (A") (A') (A") (A') (A") (A") (A') (A') (A') (A")
                 (A") (A') (A") (A") (A') (A") (A') (A") (A') (A')
                 (A') (A") (A') (A') (A") (A") (A") (A') (A') (A")
                 (A') (A") (A") (A') (A') (A') (A') (A") (A') (A")
                 (A') (A") (A') (A") (A") (A') (A") (A") (A") (A')
                 (A") (A') (A') (A") (A') (A") (A") (A') (A") (A')
                 (A') (A") (A') (A') (A') (A") (A") (A") (A') (A")
                 (A") (A') (A') (A') (A') (A') (A") (A') (A") (A")
                 (A") (A') (A") (A') (A') (A") (A") (A') (A') (A")
                 (A') (A") (A') (A") (A') (A") (A') (A") (A') (A")
                 (A') (A') (A") (A') (A") (A") (A') (A') (A") (A')
                 (A") (A') (A") (A') (A") (A') (A") (A') (A') (A")
                 (A") (A") (A') (A") (A") (A') (A") (A') (A") (A')
                 (A") (A') (A') (A") (A') (A') (A') (A") (A") (A')
                 (A") (A') (A') (A") (A') (A") (A") (A") (A') (A")
                 (A') (A') (A") (A") (A') (A") (A') (A') (A") (A')
                 (A') (A') (A") (A') (A") (A') (A') (A') (A") (A")
                 (A') (A") (A") (A") (A") (A') (A') (A") (A') (A')
                 (A') (A') (A") (A") (A') (A") (A") (A') (A') (A")
                 (A') (A") (A') (A') (A") (A") (A') (A") (A') (A")
                 (A') (A') (A") (A') (A") (A') (A') (A") (A') (A')
                 (A") (A") (A') (A") (A') (A') (A') (A") (A") (A')
                 (A") (A") (A') (A') (A') (A") (A') (A') (A") (A')
                 (A") (A") (A") (A') (A') (A') (A') (A") (A') (A")
                 (A') (A") (A') (A") (A") (A') (A') (A') (A") (A')
                 (A') (A") (A') (A") (A") (A') (A") (A') (A') (A")
                 (A')
 Beta  Orbitals:
       Occupied  (A') (A') (A") (A") (A') (A') (A') (A') (A') (A")
                 (A') (A") (A') (A") (A') (A") (A') (A") (A") (A')
                 (A') (A') (A") (A') (A') (A") (A") (A') (A') (A")
                 (A") (A') (A') (A") (A') (A") (A') (A') (A") (A')
                 (A') (A") (A") (A') (A") (A') (A") (A') (A') (A")
                 (A") (A') (A") (A') (A') (A") (A') (A') (A") (A')
                 (A') (A") (A') (A') (A') (A") (A") (A') (A") (A')
                 (A') (A') (A") (A') (A") (A") (A') (A") (A") (A')
                 (A') (A') (A") (A') (A") (A") (A') (A') (A') (A")
                 (A") (A') (A') (A') (A') (A") (A") (A') (A') (A")
                 (A') (A') (A') (A") (A") (A") (A") (A') (A") (A')
                 (A') (A') (A") (A") (A') (A") (A') (A") (A") (A')
                 (A') (A") (A") (A') (A') (A') (A") (A") (A") (A')
                 (A') (A') (A') (A') (A") (A") (A') (A") (A") (A')
                 (A") (A') (A") (A") (A') (A') (A") (A') (A') (A')
                 (A') (A") (A") (A") (A') (A") (A") (A') (A") (A")
                 (A') (A") (A") (A') (A') (A') (A") (A') (A") (A")
                 (A') (A')
       Virtual   (A') (A') (A') (A") (A") (A') (A") (A") (A') (A')
                 (A') (A") (A') (A") (A") (A') (A") (A") (A') (A')
                 (A') (A') (A") (A") (A") (A') (A") (A') (A') (A")
                 (A') (A') (A') (A') (A") (A') (A") (A") (A") (A")
                 (A') (A') (A') (A") (A') (A") (A') (A") (A") (A')
                 (A') (A") (A') (A') (A") (A") (A') (A") (A') (A')
                 (A') (A") (A') (A") (A") (A") (A') (A") (A') (A')
                 (A") (A') (A') (A") (A') (A') (A") (A') (A') (A")
                 (A') (A") (A') (A") (A') (A") (A") (A') (A") (A")
                 (A') (A') (A') (A") (A") (A') (A') (A") (A') (A")
                 (A") (A') (A') (A') (A') (A') (A') (A") (A") (A")
                 (A") (A') (A") (A') (A") (A') (A") (A') (A") (A')
                 (A') (A") (A") (A') (A") (A') (A') (A') (A") (A")
                 (A') (A") (A") (A') (A') (A") (A') (A") (A') (A")
                 (A") (A') (A") (A') (A") (A') (A") (A') (A') (A')
                 (A') (A") (A") (A') (A") (A') (A') (A') (A") (A')
                 (A") (A') (A') (A') (A") (A') (A') (A") (A") (A')
                 (A') (A") (A") (A') (A") (A') (A") (A') (A") (A")
                 (A') (A') (A") (A') (A") (A') (A') (A") (A") (A')
                 (A") (A') (A') (A') (A') (A") (A") (A') (A') (A")
                 (A") (A') (A") (A") (A') (A') (A") (A") (A") (A')
                 (A') (A') (A") (A') (A') (A") (A') (A') (A") (A')
                 (A") (A') (A") (A') (A") (A") (A') (A") (A') (A")
                 (A") (A') (A") (A') (A") (A') (A") (A") (A') (A')
                 (A") (A') (A') (A") (A') (A") (A') (A') (A") (A")
                 (A') (A') (A') (A") (A') (A") (A") (A") (A') (A')
                 (A") (A') (A') (A") (A') (A") (A') (A") (A') (A")
                 (A') (A") (A') (A") (A') (A") (A') (A') (A') (A")
                 (A') (A") (A') (A") (A") (A') (A") (A") (A') (A")
                 (A") (A') (A') (A') (A") (A') (A') (A') (A") (A")
                 (A') (A") (A") (A") (A') (A") (A') (A") (A') (A')
                 (A") (A") (A') (A') (A") (A") (A") (A') (A') (A")
                 (A') (A') (A") (A') (A') (A") (A") (A") (A') (A')
                 (A") (A') (A") (A") (A') (A") (A') (A") (A') (A')
                 (A") (A") (A') (A') (A") (A') (A") (A") (A') (A")
                 (A') (A') (A") (A") (A') (A') (A') (A") (A") (A')
                 (A") (A') (A') (A") (A') (A") (A") (A') (A') (A")
                 (A') (A') (A") (A') (A') (A') (A") (A') (A") (A")
                 (A') (A') (A") (A") (A') (A') (A") (A") (A") (A')
                 (A") (A") (A') (A') (A") (A') (A") (A') (A') (A')
                 (A") (A') (A") (A') (A") (A") (A') (A") (A') (A')
                 (A") (A") (A') (A") (A') (A") (A") (A') (A') (A')
                 (A") (A") (A') (A") (A") (A') (A") (A') (A") (A')
                 (A') (A') (A") (A') (A') (A") (A") (A") (A') (A')
                 (A") (A') (A") (A") (A') (A') (A') (A') (A") (A')
                 (A") (A') (A") (A') (A") (A') (A") (A") (A") (A")
                 (A") (A') (A') (A') (A") (A') (A") (A") (A') (A")
                 (A') (A') (A") (A') (A') (A') (A") (A") (A") (A')
                 (A") (A") (A') (A') (A') (A') (A') (A") (A') (A")
                 (A") (A") (A') (A") (A') (A') (A") (A") (A') (A')
                 (A") (A') (A") (A') (A") (A') (A") (A') (A") (A')
                 (A") (A') (A') (A") (A') (A") (A") (A') (A') (A")
                 (A') (A") (A') (A") (A') (A") (A') (A") (A') (A')
                 (A") (A") (A") (A') (A") (A") (A') (A") (A') (A")
                 (A') (A") (A') (A') (A") (A') (A') (A') (A") (A")
                 (A') (A") (A') (A') (A") (A') (A") (A") (A") (A')
                 (A") (A') (A') (A") (A") (A') (A") (A') (A') (A")
                 (A') (A') (A') (A") (A') (A") (A') (A') (A') (A")
                 (A") (A') (A") (A") (A") (A") (A') (A') (A") (A')
                 (A') (A') (A') (A") (A") (A') (A") (A") (A') (A')
                 (A") (A') (A") (A') (A') (A") (A") (A') (A") (A')
                 (A") (A') (A') (A") (A') (A") (A') (A') (A") (A')
                 (A') (A") (A") (A') (A") (A') (A') (A') (A") (A")
                 (A') (A") (A") (A') (A') (A") (A') (A') (A') (A")
                 (A') (A") (A") (A") (A') (A') (A') (A') (A") (A')
                 (A") (A') (A") (A') (A") (A") (A') (A') (A') (A")
                 (A') (A') (A") (A') (A") (A") (A') (A") (A') (A')
                 (A") (A')
 The electronic state is 2-A'.
 Alpha  occ. eigenvalues --  -77.13260 -10.25357 -10.25357 -10.25243 -10.25229
 Alpha  occ. eigenvalues --  -10.25229 -10.25055 -10.25041 -10.25041 -10.24997
 Alpha  occ. eigenvalues --  -10.24992 -10.24961 -10.24961 -10.24788 -10.24788
 Alpha  occ. eigenvalues --  -10.24787 -10.24787 -10.24715 -10.24715 -10.24676
 Alpha  occ. eigenvalues --  -10.24676 -10.24670 -10.24583 -10.24583 -10.24576
 Alpha  occ. eigenvalues --  -10.24576 -10.24458 -10.24458 -10.24458 -10.24457
 Alpha  occ. eigenvalues --  -10.24409 -10.24409 -10.24376 -10.24362 -10.24362
 Alpha  occ. eigenvalues --  -10.24262 -10.24262 -10.24242 -10.24242 -10.24204
 Alpha  occ. eigenvalues --  -10.24204 -10.24180 -10.24040 -10.24040 -10.24004
 Alpha  occ. eigenvalues --  -10.24003 -10.23989 -10.23989 -10.23958 -10.23958
 Alpha  occ. eigenvalues --  -10.23887 -10.23885 -10.23754 -10.23754 -10.23543
 Alpha  occ. eigenvalues --  -10.23542  -6.59909  -4.76137  -4.76119  -4.75734
 Alpha  occ. eigenvalues --   -0.98053  -0.97940  -0.94347  -0.93853  -0.93272
 Alpha  occ. eigenvalues --   -0.93068  -0.93024  -0.91269  -0.90491  -0.90251
 Alpha  occ. eigenvalues --   -0.89916  -0.88388  -0.88143  -0.85508  -0.78910
 Alpha  occ. eigenvalues --   -0.78824  -0.78583  -0.78315  -0.77609  -0.76741
 Alpha  occ. eigenvalues --   -0.76632  -0.75986  -0.75049  -0.72738  -0.71944
 Alpha  occ. eigenvalues --   -0.71828  -0.71546  -0.71009  -0.70236  -0.70031
 Alpha  occ. eigenvalues --   -0.69850  -0.69415  -0.68325  -0.66107  -0.65608
 Alpha  occ. eigenvalues --   -0.65311  -0.64273  -0.62640  -0.61516  -0.60642
 Alpha  occ. eigenvalues --   -0.60121  -0.58695  -0.55696  -0.54363  -0.54168
 Alpha  occ. eigenvalues --   -0.53670  -0.53283  -0.52347  -0.51935  -0.51480
 Alpha  occ. eigenvalues --   -0.50229  -0.50113  -0.49223  -0.48512  -0.48090
 Alpha  occ. eigenvalues --   -0.47938  -0.47306  -0.47214  -0.46646  -0.46151
 Alpha  occ. eigenvalues --   -0.46091  -0.45051  -0.44848  -0.44644  -0.44538
 Alpha  occ. eigenvalues --   -0.43900  -0.43497  -0.43376  -0.43053  -0.42895
 Alpha  occ. eigenvalues --   -0.42695  -0.42471  -0.41773  -0.41433  -0.41210
 Alpha  occ. eigenvalues --   -0.41150  -0.40404  -0.40299  -0.39369  -0.38983
 Alpha  occ. eigenvalues --   -0.38234  -0.38175  -0.37805  -0.37192  -0.37138
 Alpha  occ. eigenvalues --   -0.36942  -0.36106  -0.36104  -0.35607  -0.35235
 Alpha  occ. eigenvalues --   -0.34994  -0.34637  -0.34377  -0.34205  -0.34040
 Alpha  occ. eigenvalues --   -0.33848  -0.31672  -0.29943  -0.29199  -0.29025
 Alpha  occ. eigenvalues --   -0.28805  -0.27758  -0.27629  -0.27607  -0.26258
 Alpha  occ. eigenvalues --   -0.25924  -0.24723  -0.23267  -0.22280  -0.21832
 Alpha  occ. eigenvalues --   -0.21559  -0.20686  -0.19436
 Alpha virt. eigenvalues --   -0.13235  -0.10566  -0.10390  -0.10255  -0.09776
 Alpha virt. eigenvalues --   -0.09210  -0.08017  -0.07798  -0.06792  -0.04675
 Alpha virt. eigenvalues --   -0.03274  -0.02985  -0.02513  -0.02163  -0.01318
 Alpha virt. eigenvalues --   -0.00664  -0.00172   0.00258   0.00574   0.00898
 Alpha virt. eigenvalues --    0.01802   0.02089   0.03416   0.04710   0.04966
 Alpha virt. eigenvalues --    0.05409   0.07034   0.07320   0.07937   0.08141
 Alpha virt. eigenvalues --    0.08473   0.08832   0.10096   0.10579   0.10855
 Alpha virt. eigenvalues --    0.11217   0.11919   0.12146   0.12593   0.12913
 Alpha virt. eigenvalues --    0.14516   0.14616   0.16343   0.17251   0.17988
 Alpha virt. eigenvalues --    0.18002   0.18728   0.19594   0.20118   0.21034
 Alpha virt. eigenvalues --    0.21725   0.22569   0.23154   0.23752   0.23849
 Alpha virt. eigenvalues --    0.25362   0.25653   0.26122   0.26872   0.27240
 Alpha virt. eigenvalues --    0.28222   0.28530   0.28811   0.30762   0.31219
 Alpha virt. eigenvalues --    0.31300   0.31813   0.32143   0.32402   0.32761
 Alpha virt. eigenvalues --    0.33351   0.34964   0.35435   0.35724   0.36007
 Alpha virt. eigenvalues --    0.36399   0.37497   0.38091   0.38615   0.38907
 Alpha virt. eigenvalues --    0.39048   0.39203   0.41344   0.41493   0.41758
 Alpha virt. eigenvalues --    0.41971   0.42150   0.42412   0.42747   0.42876
 Alpha virt. eigenvalues --    0.43257   0.43419   0.43941   0.44436   0.45077
 Alpha virt. eigenvalues --    0.45236   0.45401   0.45555   0.45632   0.45886
 Alpha virt. eigenvalues --    0.45969   0.46257   0.46347   0.46540   0.47042
 Alpha virt. eigenvalues --    0.47521   0.47604   0.48127   0.48183   0.48961
 Alpha virt. eigenvalues --    0.49014   0.49187   0.49285   0.49497   0.49500
 Alpha virt. eigenvalues --    0.50089   0.50201   0.50364   0.50642   0.50733
 Alpha virt. eigenvalues --    0.50883   0.51519   0.51553   0.51820   0.52007
 Alpha virt. eigenvalues --    0.52322   0.52774   0.53143   0.53565   0.53749
 Alpha virt. eigenvalues --    0.53946   0.54358   0.54427   0.54951   0.55054
 Alpha virt. eigenvalues --    0.55115   0.55327   0.55481   0.55549   0.55799
 Alpha virt. eigenvalues --    0.55821   0.56124   0.56169   0.56191   0.56574
 Alpha virt. eigenvalues --    0.57032   0.57270   0.57460   0.57794   0.58132
 Alpha virt. eigenvalues --    0.58728   0.58833   0.59041   0.59549   0.59710
 Alpha virt. eigenvalues --    0.59937   0.60641   0.60797   0.61133   0.61168
 Alpha virt. eigenvalues --    0.61208   0.61419   0.61591   0.61829   0.62460
 Alpha virt. eigenvalues --    0.62749   0.63170   0.63439   0.63680   0.64012
 Alpha virt. eigenvalues --    0.64096   0.64394   0.64756   0.64801   0.64954
 Alpha virt. eigenvalues --    0.65223   0.65337   0.65433   0.65552   0.65727
 Alpha virt. eigenvalues --    0.66133   0.66228   0.66679   0.67165   0.67940
 Alpha virt. eigenvalues --    0.68007   0.68106   0.68927   0.68990   0.69286
 Alpha virt. eigenvalues --    0.69783   0.69985   0.71046   0.71571   0.71937
 Alpha virt. eigenvalues --    0.72768   0.73800   0.74531   0.74735   0.75239
 Alpha virt. eigenvalues --    0.75404   0.75791   0.75881   0.76220   0.76736
 Alpha virt. eigenvalues --    0.76917   0.77190   0.77951   0.78039   0.78782
 Alpha virt. eigenvalues --    0.79319   0.79460   0.79804   0.79912   0.80567
 Alpha virt. eigenvalues --    0.80758   0.81376   0.81813   0.82292   0.83067
 Alpha virt. eigenvalues --    0.83481   0.83549   0.83929   0.84329   0.84682
 Alpha virt. eigenvalues --    0.84722   0.85221   0.85440   0.85836   0.86092
 Alpha virt. eigenvalues --    0.86282   0.87040   0.87884   0.88311   0.88609
 Alpha virt. eigenvalues --    0.89273   0.89660   0.89706   0.90104   0.90131
 Alpha virt. eigenvalues --    0.90348   0.90534   0.91452   0.91555   0.92061
 Alpha virt. eigenvalues --    0.92089   0.92415   0.92969   0.93145   0.93915
 Alpha virt. eigenvalues --    0.94693   0.94940   0.95855   0.96785   0.98235
 Alpha virt. eigenvalues --    0.98625   0.99702   0.99708   1.00349   1.00393
 Alpha virt. eigenvalues --    1.01000   1.01558   1.01750   1.01966   1.02801
 Alpha virt. eigenvalues --    1.02977   1.03643   1.03811   1.04105   1.04757
 Alpha virt. eigenvalues --    1.05105   1.06026   1.06151   1.06404   1.06662
 Alpha virt. eigenvalues --    1.06820   1.07302   1.07831   1.07962   1.08525
 Alpha virt. eigenvalues --    1.08888   1.09179   1.09427   1.10456   1.11147
 Alpha virt. eigenvalues --    1.11597   1.11862   1.12249   1.12945   1.13952
 Alpha virt. eigenvalues --    1.14065   1.14271   1.15367   1.15524   1.15618
 Alpha virt. eigenvalues --    1.17136   1.17710   1.17711   1.18205   1.18967
 Alpha virt. eigenvalues --    1.19689   1.20209   1.20467   1.21415   1.21826
 Alpha virt. eigenvalues --    1.22538   1.23150   1.24069   1.25820   1.25969
 Alpha virt. eigenvalues --    1.27150   1.27821   1.27981   1.28638   1.29753
 Alpha virt. eigenvalues --    1.29909   1.30563   1.32231   1.34098   1.34267
 Alpha virt. eigenvalues --    1.35794   1.36933   1.37609   1.38723   1.39389
 Alpha virt. eigenvalues --    1.43249   1.45885   1.46686   1.46847   1.47076
 Alpha virt. eigenvalues --    1.47739   1.48709   1.49362   1.49550   1.50617
 Alpha virt. eigenvalues --    1.50704   1.51707   1.51749   1.52138   1.52230
 Alpha virt. eigenvalues --    1.52600   1.53338   1.53863   1.53966   1.54702
 Alpha virt. eigenvalues --    1.54878   1.55570   1.56295   1.57167   1.57603
 Alpha virt. eigenvalues --    1.58129   1.58261   1.59767   1.59776   1.60072
 Alpha virt. eigenvalues --    1.62481   1.62520   1.62957   1.63561   1.63735
 Alpha virt. eigenvalues --    1.63862   1.63986   1.64482   1.64779   1.64975
 Alpha virt. eigenvalues --    1.66829   1.67083   1.67123   1.68133   1.68477
 Alpha virt. eigenvalues --    1.68926   1.70023   1.70130   1.70491   1.71023
 Alpha virt. eigenvalues --    1.71686   1.71713   1.72511   1.73115   1.73861
 Alpha virt. eigenvalues --    1.74696   1.75243   1.75823   1.76826   1.76917
 Alpha virt. eigenvalues --    1.76985   1.77189   1.77903   1.78697   1.80116
 Alpha virt. eigenvalues --    1.80450   1.80466   1.80640   1.81214   1.81652
 Alpha virt. eigenvalues --    1.82340   1.83196   1.84455   1.84901   1.85366
 Alpha virt. eigenvalues --    1.85853   1.86035   1.86653   1.86902   1.87292
 Alpha virt. eigenvalues --    1.87821   1.88056   1.88263   1.89131   1.89374
 Alpha virt. eigenvalues --    1.89821   1.90163   1.90694   1.91150   1.91236
 Alpha virt. eigenvalues --    1.92066   1.92240   1.92792   1.93234   1.93262
 Alpha virt. eigenvalues --    1.94642   1.95060   1.95124   1.95930   1.95940
 Alpha virt. eigenvalues --    1.96460   1.96644   1.97060   1.97359   1.98102
 Alpha virt. eigenvalues --    1.98677   1.98767   1.99857   2.00354   2.01233
 Alpha virt. eigenvalues --    2.01722   2.02129   2.02393   2.03089   2.03899
 Alpha virt. eigenvalues --    2.04938   2.05432   2.05727   2.05889   2.06417
 Alpha virt. eigenvalues --    2.06569   2.07316   2.07575   2.07987   2.08336
 Alpha virt. eigenvalues --    2.08620   2.09355   2.11094   2.11186   2.12011
 Alpha virt. eigenvalues --    2.12032   2.12372   2.12673   2.13680   2.14170
 Alpha virt. eigenvalues --    2.14493   2.16713   2.17472   2.17499   2.18476
 Alpha virt. eigenvalues --    2.18959   2.20298   2.20792   2.20910   2.21213
 Alpha virt. eigenvalues --    2.22045   2.22550   2.23079   2.23865   2.25583
 Alpha virt. eigenvalues --    2.26477   2.26627   2.27205   2.27628   2.27774
 Alpha virt. eigenvalues --    2.28373   2.28660   2.29245   2.29347   2.29402
 Alpha virt. eigenvalues --    2.30016   2.30336   2.31033   2.31361   2.32331
 Alpha virt. eigenvalues --    2.32937   2.33681   2.34048   2.34079   2.35363
 Alpha virt. eigenvalues --    2.36041   2.36642   2.37286   2.37726   2.38728
 Alpha virt. eigenvalues --    2.38919   2.39139   2.39580   2.39796   2.41232
 Alpha virt. eigenvalues --    2.41500   2.41798   2.42223   2.43066   2.43124
 Alpha virt. eigenvalues --    2.43573   2.45028   2.45395   2.46616   2.47423
 Alpha virt. eigenvalues --    2.47495   2.48088   2.48786   2.49138   2.49672
 Alpha virt. eigenvalues --    2.50437   2.51067   2.51672   2.52601   2.54039
 Alpha virt. eigenvalues --    2.54215   2.54409   2.55085   2.55941   2.56656
 Alpha virt. eigenvalues --    2.57197   2.57652   2.57792   2.58894   2.59521
 Alpha virt. eigenvalues --    2.59711   2.60982   2.61194   2.62027   2.62061
 Alpha virt. eigenvalues --    2.62703   2.63030   2.65204   2.65528   2.65576
 Alpha virt. eigenvalues --    2.68106   2.69007   2.69073   2.69758   2.70100
 Alpha virt. eigenvalues --    2.70591   2.70827   2.71178   2.71768   2.72307
 Alpha virt. eigenvalues --    2.72318   2.73177   2.73459   2.74092   2.74342
 Alpha virt. eigenvalues --    2.74716   2.75388   2.75630   2.76566   2.77201
 Alpha virt. eigenvalues --    2.80134   2.80939   2.81639   2.82177   2.82233
 Alpha virt. eigenvalues --    2.84151   2.85048   2.86001   2.87766   2.88572
 Alpha virt. eigenvalues --    2.88995   2.90265   2.93041   2.93873   2.94498
 Alpha virt. eigenvalues --    2.95109   2.95420   2.96048   2.98536   3.00754
 Alpha virt. eigenvalues --    3.02344   3.02960   3.03245   3.03295   3.04265
 Alpha virt. eigenvalues --    3.05453   3.06338   3.06368   3.07428   3.07432
 Alpha virt. eigenvalues --    3.09448   3.11841   3.12186   3.14995   3.20165
 Alpha virt. eigenvalues --    3.21819   3.25359   3.26004   3.26778   3.29292
 Alpha virt. eigenvalues --    3.29930   3.32240   3.33749   3.38827   3.41003
 Alpha virt. eigenvalues --    3.41170   3.46855   3.53869   3.55901   3.62241
 Alpha virt. eigenvalues --    3.71918   3.90917   3.91993   3.95839   3.98402
 Alpha virt. eigenvalues --    4.02597   4.03008   4.04306   4.07420   4.07459
 Alpha virt. eigenvalues --    4.10437   4.13249   4.18271   4.21629   4.21660
 Alpha virt. eigenvalues --    4.22812   4.23463   4.29062   4.29592   4.29873
 Alpha virt. eigenvalues --    4.30110   4.30593   4.31738   4.37213   4.39094
 Alpha virt. eigenvalues --    4.42268   4.42857   4.48202   4.55859   4.56063
 Alpha virt. eigenvalues --    4.58829   4.60011   4.60909   4.61153   4.61698
 Alpha virt. eigenvalues --    4.66390   4.75327   4.75701   4.77622   4.80321
 Alpha virt. eigenvalues --    4.86120   4.91101   4.91821   4.92364   4.97715
 Alpha virt. eigenvalues --    5.04107   5.05775   5.10904   5.15114   5.21032
 Alpha virt. eigenvalues --    5.23154   5.23175   5.29798   5.31272   5.48365
 Alpha virt. eigenvalues --    5.53005
  Beta  occ. eigenvalues --  -77.13263 -10.25458 -10.25458 -10.25114 -10.25114
  Beta  occ. eigenvalues --  -10.25063 -10.24951 -10.24913 -10.24907 -10.24907
  Beta  occ. eigenvalues --  -10.24827 -10.24827 -10.24723 -10.24723 -10.24721
  Beta  occ. eigenvalues --  -10.24721 -10.24716 -10.24686 -10.24673 -10.24673
  Beta  occ. eigenvalues --  -10.24665 -10.24656 -10.24651 -10.24651 -10.24609
  Beta  occ. eigenvalues --  -10.24609 -10.24587 -10.24586 -10.24458 -10.24458
  Beta  occ. eigenvalues --  -10.24414 -10.24414 -10.24410 -10.24410 -10.24380
  Beta  occ. eigenvalues --  -10.24349 -10.24349 -10.24240 -10.24098 -10.24098
  Beta  occ. eigenvalues --  -10.24069 -10.24069 -10.24043 -10.24042 -10.24042
  Beta  occ. eigenvalues --  -10.24042 -10.23944 -10.23944 -10.23888 -10.23888
  Beta  occ. eigenvalues --  -10.23868 -10.23867 -10.23757 -10.23756 -10.23483
  Beta  occ. eigenvalues --  -10.23483  -6.59909  -4.76154  -4.76125  -4.75734
  Beta  occ. eigenvalues --   -0.97969  -0.97859  -0.94292  -0.93712  -0.93168
  Beta  occ. eigenvalues --   -0.92977  -0.92874  -0.91145  -0.90436  -0.90183
  Beta  occ. eigenvalues --   -0.89860  -0.88266  -0.87996  -0.85435  -0.78829
  Beta  occ. eigenvalues --   -0.78664  -0.78519  -0.78270  -0.77538  -0.76585
  Beta  occ. eigenvalues --   -0.76543  -0.75803  -0.74960  -0.72572  -0.71888
  Beta  occ. eigenvalues --   -0.71835  -0.71461  -0.70733  -0.70127  -0.69953
  Beta  occ. eigenvalues --   -0.69840  -0.69369  -0.68120  -0.65986  -0.65546
  Beta  occ. eigenvalues --   -0.65241  -0.64192  -0.62537  -0.61427  -0.60568
  Beta  occ. eigenvalues --   -0.60054  -0.58584  -0.55541  -0.54276  -0.54082
  Beta  occ. eigenvalues --   -0.53637  -0.53228  -0.52310  -0.51862  -0.51362
  Beta  occ. eigenvalues --   -0.50152  -0.50053  -0.49166  -0.48434  -0.47873
  Beta  occ. eigenvalues --   -0.47867  -0.47146  -0.47133  -0.46565  -0.46055
  Beta  occ. eigenvalues --   -0.46019  -0.44965  -0.44821  -0.44538  -0.44477
  Beta  occ. eigenvalues --   -0.43693  -0.43358  -0.43277  -0.42944  -0.42637
  Beta  occ. eigenvalues --   -0.42562  -0.42364  -0.41654  -0.41240  -0.41024
  Beta  occ. eigenvalues --   -0.40895  -0.40315  -0.40269  -0.39300  -0.38711
  Beta  occ. eigenvalues --   -0.38024  -0.37911  -0.37717  -0.37106  -0.37067
  Beta  occ. eigenvalues --   -0.36746  -0.36035  -0.36007  -0.35483  -0.35175
  Beta  occ. eigenvalues --   -0.34871  -0.34584  -0.34341  -0.34034  -0.33766
  Beta  occ. eigenvalues --   -0.33731  -0.31612  -0.29620  -0.28913  -0.28554
  Beta  occ. eigenvalues --   -0.28409  -0.27698  -0.27471  -0.27402  -0.25767
  Beta  occ. eigenvalues --   -0.25654  -0.24219  -0.22965  -0.22049  -0.21880
  Beta  occ. eigenvalues --   -0.21250  -0.20529
  Beta virt. eigenvalues --   -0.14552  -0.12458  -0.10520  -0.10391  -0.10135
  Beta virt. eigenvalues --   -0.09331  -0.08938  -0.07844  -0.07463  -0.06342
  Beta virt. eigenvalues --   -0.04383  -0.03139  -0.02734  -0.02403  -0.01820
  Beta virt. eigenvalues --   -0.01122  -0.00535  -0.00020   0.00447   0.00760
  Beta virt. eigenvalues --    0.01075   0.02003   0.02411   0.03868   0.04857
  Beta virt. eigenvalues --    0.05194   0.05739   0.07246   0.07463   0.07989
  Beta virt. eigenvalues --    0.08279   0.08630   0.08997   0.10521   0.10632
  Beta virt. eigenvalues --    0.11047   0.11269   0.11980   0.12219   0.12630
  Beta virt. eigenvalues --    0.13072   0.14669   0.14727   0.16476   0.17385
  Beta virt. eigenvalues --    0.18042   0.18054   0.18823   0.19649   0.20198
  Beta virt. eigenvalues --    0.21108   0.21789   0.22640   0.23193   0.23811
  Beta virt. eigenvalues --    0.23929   0.25445   0.25670   0.26191   0.26988
  Beta virt. eigenvalues --    0.27304   0.28313   0.28732   0.28872   0.30827
  Beta virt. eigenvalues --    0.31298   0.31362   0.31846   0.32267   0.32543
  Beta virt. eigenvalues --    0.32783   0.33433   0.35138   0.35573   0.35809
  Beta virt. eigenvalues --    0.36059   0.36548   0.37595   0.38153   0.38700
  Beta virt. eigenvalues --    0.39030   0.39215   0.39265   0.41406   0.41714
  Beta virt. eigenvalues --    0.41909   0.42026   0.42240   0.42488   0.42821
  Beta virt. eigenvalues --    0.42984   0.43378   0.43546   0.43974   0.44485
  Beta virt. eigenvalues --    0.45182   0.45372   0.45497   0.45633   0.45679
  Beta virt. eigenvalues --    0.45954   0.46049   0.46286   0.46455   0.46594
  Beta virt. eigenvalues --    0.47100   0.47640   0.47665   0.48191   0.48224
  Beta virt. eigenvalues --    0.48993   0.49125   0.49253   0.49338   0.49565
  Beta virt. eigenvalues --    0.49583   0.50159   0.50343   0.50532   0.50760
  Beta virt. eigenvalues --    0.50838   0.50984   0.51708   0.51753   0.51842
  Beta virt. eigenvalues --    0.52052   0.52487   0.52898   0.53363   0.53506
  Beta virt. eigenvalues --    0.53795   0.53974   0.54487   0.54604   0.55007
  Beta virt. eigenvalues --    0.55144   0.55185   0.55403   0.55550   0.55614
  Beta virt. eigenvalues --    0.55956   0.55978   0.56177   0.56225   0.56324
  Beta virt. eigenvalues --    0.56630   0.57088   0.57355   0.57577   0.57896
  Beta virt. eigenvalues --    0.58241   0.58767   0.58979   0.59110   0.59628
  Beta virt. eigenvalues --    0.59825   0.60195   0.60614   0.60896   0.61176
  Beta virt. eigenvalues --    0.61203   0.61309   0.61497   0.61628   0.61830
  Beta virt. eigenvalues --    0.62566   0.62925   0.63314   0.63524   0.63743
  Beta virt. eigenvalues --    0.64109   0.64151   0.64479   0.64844   0.64893
  Beta virt. eigenvalues --    0.65034   0.65271   0.65445   0.65500   0.65603
  Beta virt. eigenvalues --    0.65835   0.66301   0.66413   0.66806   0.67255
  Beta virt. eigenvalues --    0.67983   0.68146   0.68207   0.68969   0.69058
  Beta virt. eigenvalues --    0.69345   0.69847   0.70111   0.71152   0.71665
  Beta virt. eigenvalues --    0.72009   0.72881   0.73903   0.74694   0.74797
  Beta virt. eigenvalues --    0.75238   0.75565   0.75852   0.75969   0.76387
  Beta virt. eigenvalues --    0.76803   0.76982   0.77235   0.78071   0.78098
  Beta virt. eigenvalues --    0.78965   0.79356   0.79534   0.79882   0.80226
  Beta virt. eigenvalues --    0.80603   0.80838   0.81484   0.81847   0.82383
  Beta virt. eigenvalues --    0.83076   0.83516   0.83663   0.84029   0.84349
  Beta virt. eigenvalues --    0.84760   0.84804   0.85244   0.85474   0.85849
  Beta virt. eigenvalues --    0.86137   0.86346   0.87099   0.87965   0.88406
  Beta virt. eigenvalues --    0.88663   0.89313   0.89694   0.89809   0.90208
  Beta virt. eigenvalues --    0.90272   0.90467   0.90644   0.91489   0.91655
  Beta virt. eigenvalues --    0.92151   0.92172   0.92543   0.93011   0.93204
  Beta virt. eigenvalues --    0.94001   0.94768   0.94992   0.95941   0.96880
  Beta virt. eigenvalues --    0.98314   0.98642   0.99755   0.99814   1.00426
  Beta virt. eigenvalues --    1.00433   1.01094   1.01635   1.01803   1.02084
  Beta virt. eigenvalues --    1.02886   1.03009   1.03723   1.03887   1.04145
  Beta virt. eigenvalues --    1.04840   1.05146   1.06105   1.06210   1.06444
  Beta virt. eigenvalues --    1.06713   1.06918   1.07384   1.07958   1.08056
  Beta virt. eigenvalues --    1.08615   1.08964   1.09252   1.09459   1.10559
  Beta virt. eigenvalues --    1.11153   1.11676   1.11912   1.12384   1.13014
  Beta virt. eigenvalues --    1.14015   1.14170   1.14338   1.15407   1.15623
  Beta virt. eigenvalues --    1.15641   1.17237   1.17798   1.17817   1.18287
  Beta virt. eigenvalues --    1.19140   1.19750   1.20262   1.20594   1.21511
  Beta virt. eigenvalues --    1.21887   1.22626   1.23253   1.24351   1.25964
  Beta virt. eigenvalues --    1.26040   1.27256   1.27968   1.28057   1.28738
  Beta virt. eigenvalues --    1.29804   1.29964   1.30745   1.32299   1.34204
  Beta virt. eigenvalues --    1.34385   1.35883   1.36969   1.37702   1.38851
  Beta virt. eigenvalues --    1.39479   1.43376   1.45920   1.46809   1.46927
  Beta virt. eigenvalues --    1.47126   1.47783   1.48733   1.49382   1.49762
  Beta virt. eigenvalues --    1.50677   1.50780   1.51784   1.51878   1.52235
  Beta virt. eigenvalues --    1.52264   1.52659   1.53417   1.53932   1.54099
  Beta virt. eigenvalues --    1.54801   1.54972   1.55669   1.56363   1.57254
  Beta virt. eigenvalues --    1.57676   1.58199   1.58348   1.59845   1.59939
  Beta virt. eigenvalues --    1.60225   1.62566   1.62633   1.63115   1.63709
  Beta virt. eigenvalues --    1.63832   1.63948   1.64084   1.64512   1.64871
  Beta virt. eigenvalues --    1.65170   1.66959   1.67098   1.67213   1.68185
  Beta virt. eigenvalues --    1.68655   1.69012   1.70111   1.70252   1.70571
  Beta virt. eigenvalues --    1.71106   1.71844   1.71873   1.72613   1.73317
  Beta virt. eigenvalues --    1.73943   1.74876   1.75336   1.75914   1.76976
  Beta virt. eigenvalues --    1.77024   1.77109   1.77275   1.77945   1.78814
  Beta virt. eigenvalues --    1.80231   1.80614   1.80631   1.80725   1.81332
  Beta virt. eigenvalues --    1.81709   1.82405   1.83293   1.84599   1.85044
  Beta virt. eigenvalues --    1.85425   1.85928   1.86125   1.86757   1.87062
  Beta virt. eigenvalues --    1.87308   1.87900   1.88115   1.88384   1.89151
  Beta virt. eigenvalues --    1.89428   1.89913   1.90206   1.90780   1.91262
  Beta virt. eigenvalues --    1.91343   1.92122   1.92396   1.93013   1.93371
  Beta virt. eigenvalues --    1.93381   1.94798   1.95148   1.95236   1.95992
  Beta virt. eigenvalues --    1.96045   1.96509   1.96748   1.97175   1.97431
  Beta virt. eigenvalues --    1.98216   1.98802   1.98948   2.00100   2.00484
  Beta virt. eigenvalues --    2.01302   2.01918   2.02204   2.02538   2.03342
  Beta virt. eigenvalues --    2.03998   2.05123   2.05500   2.05846   2.05992
  Beta virt. eigenvalues --    2.06561   2.06682   2.07393   2.07695   2.08089
  Beta virt. eigenvalues --    2.08596   2.08909   2.09500   2.11187   2.11381
  Beta virt. eigenvalues --    2.12149   2.12194   2.12476   2.12735   2.13765
  Beta virt. eigenvalues --    2.14479   2.14551   2.16872   2.17571   2.17586
  Beta virt. eigenvalues --    2.18708   2.19023   2.20534   2.20838   2.20912
  Beta virt. eigenvalues --    2.21325   2.22155   2.22640   2.23151   2.24005
  Beta virt. eigenvalues --    2.25644   2.26583   2.26828   2.27208   2.27698
  Beta virt. eigenvalues --    2.27871   2.28386   2.28715   2.29295   2.29465
  Beta virt. eigenvalues --    2.29534   2.30083   2.30533   2.31137   2.31480
  Beta virt. eigenvalues --    2.32427   2.33012   2.33797   2.34193   2.34264
  Beta virt. eigenvalues --    2.35392   2.36169   2.36728   2.37439   2.37850
  Beta virt. eigenvalues --    2.38832   2.39097   2.39295   2.39671   2.39911
  Beta virt. eigenvalues --    2.41331   2.41565   2.42182   2.42326   2.43171
  Beta virt. eigenvalues --    2.43189   2.43794   2.45110   2.45480   2.46755
  Beta virt. eigenvalues --    2.47523   2.47543   2.48158   2.48879   2.49117
  Beta virt. eigenvalues --    2.49684   2.50586   2.51262   2.51809   2.52682
  Beta virt. eigenvalues --    2.54105   2.54281   2.54473   2.55215   2.56063
  Beta virt. eigenvalues --    2.56705   2.57246   2.57673   2.57871   2.58988
  Beta virt. eigenvalues --    2.59613   2.59786   2.61063   2.61255   2.62184
  Beta virt. eigenvalues --    2.62267   2.62751   2.63256   2.65319   2.65578
  Beta virt. eigenvalues --    2.65657   2.68249   2.69124   2.69156   2.69838
  Beta virt. eigenvalues --    2.70188   2.70710   2.70895   2.71278   2.71857
  Beta virt. eigenvalues --    2.72393   2.72410   2.73227   2.73514   2.74199
  Beta virt. eigenvalues --    2.74407   2.74846   2.75573   2.75751   2.76649
  Beta virt. eigenvalues --    2.77277   2.80180   2.81057   2.81705   2.82228
  Beta virt. eigenvalues --    2.82298   2.84202   2.85177   2.86011   2.87864
  Beta virt. eigenvalues --    2.88667   2.89055   2.90326   2.93120   2.93973
  Beta virt. eigenvalues --    2.94540   2.95219   2.95458   2.96149   2.98611
  Beta virt. eigenvalues --    3.00826   3.02418   3.03021   3.03299   3.03347
  Beta virt. eigenvalues --    3.04344   3.05517   3.06378   3.06410   3.07468
  Beta virt. eigenvalues --    3.07516   3.09545   3.11899   3.12262   3.15065
  Beta virt. eigenvalues --    3.20282   3.21887   3.25390   3.26061   3.26832
  Beta virt. eigenvalues --    3.29341   3.30021   3.32315   3.33819   3.38875
  Beta virt. eigenvalues --    3.41046   3.41230   3.46891   3.53897   3.55976
  Beta virt. eigenvalues --    3.62341   3.71997   3.90976   3.92084   3.95873
  Beta virt. eigenvalues --    3.98491   4.02728   4.03061   4.04373   4.07480
  Beta virt. eigenvalues --    4.07555   4.10510   4.13434   4.18305   4.21708
  Beta virt. eigenvalues --    4.21737   4.22917   4.23502   4.29154   4.29615
  Beta virt. eigenvalues --    4.30122   4.30261   4.30658   4.31753   4.37284
  Beta virt. eigenvalues --    4.39531   4.42246   4.42885   4.48165   4.55905
  Beta virt. eigenvalues --    4.56092   4.58932   4.60044   4.61022   4.61295
  Beta virt. eigenvalues --    4.61697   4.66521   4.75343   4.75784   4.77807
  Beta virt. eigenvalues --    4.80422   4.86179   4.91135   4.91896   4.92447
  Beta virt. eigenvalues --    4.97767   5.04176   5.05820   5.11007   5.15187
  Beta virt. eigenvalues --    5.21078   5.23185   5.23256   5.29837   5.31366
  Beta virt. eigenvalues --    5.48405   5.53048
          Condensed to atoms (all electrons):
          Atomic-Atomic Spin Densities.
 Mulliken charges and spin densities:
               1          2
     1  C   -0.014654  -0.001889
     2  C    0.035317   0.016986
     3  C   -0.011594  -0.041131
     4  C    0.035317   0.016986
     5  C    0.012941   0.041892
     6  C   -0.013944  -0.039075
     7  C    0.005093   0.079618
     8  C   -0.033670  -0.010842
     9  C   -0.009039   0.040748
    10  C    0.029157  -0.031170
    11  C    0.014830   0.009035
    12  C    0.029157  -0.031170
    13  C    0.009971  -0.045913
    14  C   -0.016732   0.112229
    15  C    0.005376  -0.035819
    16  C   -0.022025   0.035772
    17  C    0.012941   0.041892
    18  C   -0.033670  -0.010842
    19  C    0.005093   0.079618
    20  C   -0.013944  -0.039075
    21  C    0.009971  -0.045913
    22  C   -0.022025   0.035772
    23  C    0.005376  -0.035819
    24  C   -0.016732   0.112229
    25  C   -0.199791   0.035774
    26  C    0.063692  -0.015210
    27  C   -0.199791   0.035774
    28  C   -0.008600   0.080046
    29  C   -0.016172  -0.039666
    30  C    0.008225   0.045913
    31  C    0.036597  -0.032087
    32  C   -0.008600   0.080046
    33  C    0.036597  -0.032087
    34  C    0.008225   0.045913
    35  C   -0.016172  -0.039666
    36  C    0.006842   0.058666
    37  C    0.056420  -0.169359
    38  C   -0.191479   0.382810
    39  C    0.056420  -0.169359
    40  C    0.009877  -0.087341
    41  C    0.012496  -0.081627
    42  C   -0.011295   0.313605
    43  C    0.009877  -0.087341
    44  C   -0.011295   0.313605
    45  C    0.012496  -0.081627
    46  C   -0.020009   0.111792
    47  C   -0.004780  -0.078084
    48  C   -0.011157   0.064844
    49  C   -0.020009   0.111792
    50  C   -0.011245   0.058917
    51  C   -0.006404  -0.058761
    52  C   -0.011245   0.058917
    53  C   -0.006404  -0.058761
    54  C   -0.011157   0.064844
    55  C   -0.004780  -0.078084
    56  P    0.450112  -0.008318
 Sum of Mulliken charges =   0.00000   1.00000
 Mulliken charges and spin densities with hydrogens summed into heavy atoms:
               1          2
     1  C   -0.014654  -0.001889
     2  C    0.035317   0.016986
     3  C   -0.011594  -0.041131
     4  C    0.035317   0.016986
     5  C    0.012941   0.041892
     6  C   -0.013944  -0.039075
     7  C    0.005093   0.079618
     8  C   -0.033670  -0.010842
     9  C   -0.009039   0.040748
    10  C    0.029157  -0.031170
    11  C    0.014830   0.009035
    12  C    0.029157  -0.031170
    13  C    0.009971  -0.045913
    14  C   -0.016732   0.112229
    15  C    0.005376  -0.035819
    16  C   -0.022025   0.035772
    17  C    0.012941   0.041892
    18  C   -0.033670  -0.010842
    19  C    0.005093   0.079618
    20  C   -0.013944  -0.039075
    21  C    0.009971  -0.045913
    22  C   -0.022025   0.035772
    23  C    0.005376  -0.035819
    24  C   -0.016732   0.112229
    25  C   -0.199791   0.035774
    26  C    0.063692  -0.015210
    27  C   -0.199791   0.035774
    28  C   -0.008600   0.080046
    29  C   -0.016172  -0.039666
    30  C    0.008225   0.045913
    31  C    0.036597  -0.032087
    32  C   -0.008600   0.080046
    33  C    0.036597  -0.032087
    34  C    0.008225   0.045913
    35  C   -0.016172  -0.039666
    36  C    0.006842   0.058666
    37  C    0.056420  -0.169359
    38  C   -0.191479   0.382810
    39  C    0.056420  -0.169359
    40  C    0.009877  -0.087341
    41  C    0.012496  -0.081627
    42  C   -0.011295   0.313605
    43  C    0.009877  -0.087341
    44  C   -0.011295   0.313605
    45  C    0.012496  -0.081627
    46  C   -0.020009   0.111792
    47  C   -0.004780  -0.078084
    48  C   -0.011157   0.064844
    49  C   -0.020009   0.111792
    50  C   -0.011245   0.058917
    51  C   -0.006404  -0.058761
    52  C   -0.011245   0.058917
    53  C   -0.006404  -0.058761
    54  C   -0.011157   0.064844
    55  C   -0.004780  -0.078084
    56  P    0.450112  -0.008318
 APT charges:
               1
     1  C   -0.068520
     2  C    0.106256
     3  C   -0.118396
     4  C    0.106256
     5  C    0.016959
     6  C    0.053576
     7  C   -0.022953
     8  C    0.009104
     9  C   -0.019856
    10  C   -0.044259
    11  C    0.016277
    12  C   -0.044259
    13  C   -0.031384
    14  C   -0.013044
    15  C   -0.035902
    16  C    0.155003
    17  C    0.016959
    18  C    0.009104
    19  C   -0.022953
    20  C    0.053576
    21  C   -0.031383
    22  C    0.155003
    23  C   -0.035903
    24  C   -0.013044
    25  C   -0.108935
    26  C    0.039687
    27  C   -0.108935
    28  C   -0.054002
    29  C    0.031505
    30  C   -0.033101
    31  C    0.122600
    32  C   -0.054003
    33  C    0.122600
    34  C   -0.033101
    35  C    0.031505
    36  C    0.015171
    37  C   -0.085030
    38  C   -0.073826
    39  C   -0.085030
    40  C   -0.015881
    41  C   -0.011901
    42  C    0.190432
    43  C   -0.015882
    44  C    0.190432
    45  C   -0.011901
    46  C   -0.032289
    47  C    0.000698
    48  C   -0.072039
    49  C   -0.032289
    50  C   -0.101435
    51  C   -0.051966
    52  C   -0.101434
    53  C   -0.051966
    54  C   -0.072039
    55  C    0.000698
    56  P    0.265439
 Sum of APT charges =   0.00000
 APT charges with hydrogens summed into heavy atoms:
               1
     1  C   -0.068520
     2  C    0.106256
     3  C   -0.118396
     4  C    0.106256
     5  C    0.016959
     6  C    0.053576
     7  C   -0.022953
     8  C    0.009104
     9  C   -0.019856
    10  C   -0.044259
    11  C    0.016277
    12  C   -0.044259
    13  C   -0.031384
    14  C   -0.013044
    15  C   -0.035902
    16  C    0.155003
    17  C    0.016959
    18  C    0.009104
    19  C   -0.022953
    20  C    0.053576
    21  C   -0.031383
    22  C    0.155003
    23  C   -0.035903
    24  C   -0.013044
    25  C   -0.108935
    26  C    0.039687
    27  C   -0.108935
    28  C   -0.054002
    29  C    0.031505
    30  C   -0.033101
    31  C    0.122600
    32  C   -0.054003
    33  C    0.122600
    34  C   -0.033101
    35  C    0.031505
    36  C    0.015171
    37  C   -0.085030
    38  C   -0.073826
    39  C   -0.085030
    40  C   -0.015881
    41  C   -0.011901
    42  C    0.190432
    43  C   -0.015882
    44  C    0.190432
    45  C   -0.011901
    46  C   -0.032289
    47  C    0.000698
    48  C   -0.072039
    49  C   -0.032289
    50  C   -0.101435
    51  C   -0.051966
    52  C   -0.101434
    53  C   -0.051966
    54  C   -0.072039
    55  C    0.000698
    56  P    0.265439
 Electronic spatial extent (au):  <R**2>=          20411.7093
 Charge=              0.0000 electrons
 Dipole moment (field-independent basis, Debye):
    X=              0.3907    Y=             -0.0717    Z=              0.0000  Tot=              0.3972
 Quadrupole moment (field-independent basis, Debye-Ang):
   XX=           -313.8777   YY=           -313.4593   ZZ=           -318.8303
   XY=             -0.7523   XZ=              0.0000   YZ=              0.0000
 Traceless Quadrupole moment (field-independent basis, Debye-Ang):
   XX=              1.5114   YY=              1.9298   ZZ=             -3.4412
   XY=             -0.7523   XZ=              0.0000   YZ=              0.0000
 Octapole moment (field-independent basis, Debye-Ang**2):
  XXX=             -0.6530  YYY=              0.8640  ZZZ=              0.0000  XYY=              4.0854
  XXY=              1.0216  XXZ=              0.0000  XZZ=              5.4114  YZZ=             -1.8878
  YYZ=              0.0000  XYZ=              0.0000
 Hexadecapole moment (field-independent basis, Debye-Ang**3):
 XXXX=          -4970.0140 YYYY=          -4280.9769 ZZZZ=         -22316.5713 XXXY=            -36.3940
 XXXZ=              0.0000 YYYX=            -36.4728 YYYZ=              0.0000 ZZZX=              0.0000
 ZZZY=              0.0000 XXYY=          -1530.8773 XXZZ=          -4452.8807 YYZZ=          -4360.8198
 XXYZ=              0.0000 YYXZ=              0.0000 ZZXY=            -13.4057
 N-N= 7.394285910403D+03 E-N=-2.044601015506D+04  KE= 2.415468212712D+03
 Symmetry A'   KE= 1.467653153485D+03
 Symmetry A"   KE= 9.478150592276D+02
  Exact polarizability: 413.189  -1.219 376.778   0.000   0.000 875.588
 Approx polarizability:1369.653 -27.1001244.637   0.000   0.0002358.388
                          Isotropic Fermi Contact Couplings
        Atom                 a.u.       MegaHertz       Gauss      10(-4) cm-1
     1  C(13)              0.00006       0.07080       0.02526       0.02362
     2  C(13)              0.00248       2.79206       0.99628       0.93133
     3  C(13)             -0.00467      -5.24901      -1.87298      -1.75088
     4  C(13)              0.00248       2.79206       0.99628       0.93133
     5  C(13)              0.00630       7.07756       2.52545       2.36082
     6  C(13)             -0.00756      -8.49739      -3.03208      -2.83442
     7  C(13)              0.01142      12.83565       4.58008       4.28151
     8  C(13)             -0.00340      -3.81728      -1.36210      -1.27331
     9  C(13)              0.01058      11.89389       4.24404       3.96737
    10  C(13)             -0.00447      -5.02647      -1.79357      -1.67665
    11  C(13)              0.00438       4.92270       1.75654       1.64203
    12  C(13)             -0.00447      -5.02647      -1.79357      -1.67665
    13  C(13)             -0.00830      -9.32552      -3.32758      -3.11066
    14  C(13)              0.01814      20.39578       7.27772       6.80330
    15  C(13)             -0.00701      -7.87694      -2.81069      -2.62747
    16  C(13)              0.00555       6.24435       2.22814       2.08289
    17  C(13)              0.00630       7.07756       2.52545       2.36082
    18  C(13)             -0.00340      -3.81728      -1.36210      -1.27331
    19  C(13)              0.01142      12.83565       4.58008       4.28151
    20  C(13)             -0.00756      -8.49739      -3.03208      -2.83442
    21  C(13)             -0.00830      -9.32552      -3.32758      -3.11066
    22  C(13)              0.00555       6.24435       2.22814       2.08289
    23  C(13)             -0.00701      -7.87694      -2.81069      -2.62747
    24  C(13)              0.01814      20.39578       7.27772       6.80330
    25  C(13)              0.01059      11.90813       4.24912       3.97212
    26  C(13)             -0.00206      -2.31334      -0.82546      -0.77165
    27  C(13)              0.01059      11.90813       4.24912       3.97212
    28  C(13)              0.01234      13.86749       4.94826       4.62570
    29  C(13)             -0.00778      -8.74641      -3.12094      -2.91749
    30  C(13)              0.00887       9.96861       3.55705       3.32517
    31  C(13)             -0.00601      -6.75680      -2.41099      -2.25383
    32  C(13)              0.01234      13.86749       4.94826       4.62570
    33  C(13)             -0.00601      -6.75680      -2.41099      -2.25383
    34  C(13)              0.00887       9.96861       3.55705       3.32517
    35  C(13)             -0.00778      -8.74641      -3.12094      -2.91749
    36  C(13)              0.01398      15.71060       5.60593       5.24049
    37  C(13)             -0.02896     -32.55127     -11.61510     -10.85794
    38  C(13)              0.05862      65.90511      23.51658      21.98358
    39  C(13)             -0.02896     -32.55127     -11.61510     -10.85794
    40  C(13)             -0.01945     -21.86699      -7.80269      -7.29404
    41  C(13)             -0.01815     -20.40540      -7.28115      -6.80651
    42  C(13)              0.04127      46.39801      16.55596      15.47671
    43  C(13)             -0.01945     -21.86699      -7.80269      -7.29404
    44  C(13)              0.04127      46.39801      16.55596      15.47671
    45  C(13)             -0.01815     -20.40540      -7.28115      -6.80651
    46  C(13)              0.02138      24.03398       8.57592       8.01687
    47  C(13)             -0.01532     -17.22476      -6.14622      -5.74556
    48  C(13)              0.01251      14.06593       5.01907       4.69189
    49  C(13)              0.02138      24.03398       8.57592       8.01687
    50  C(13)              0.01170      13.15527       4.69413       4.38813
    51  C(13)             -0.01355     -15.22937      -5.43422      -5.07997
    52  C(13)              0.01170      13.15527       4.69413       4.38813
    53  C(13)             -0.01355     -15.22937      -5.43422      -5.07997
    54  C(13)              0.01251      14.06593       5.01907       4.69189
    55  C(13)             -0.01532     -17.22476      -6.14622      -5.74556
    56  P(31)              0.04865      88.10146      31.43679      29.38748
 --------------------------------------------------------
       Center         ----  Spin Dipole Couplings  ----
                      3XX-RR        3YY-RR        3ZZ-RR
 --------------------------------------------------------
     1   Atom       -0.000892      0.000107      0.000785
     2   Atom        0.010534     -0.003924     -0.006610
     3   Atom       -0.000086     -0.020794      0.020880
     4   Atom        0.010534     -0.003924     -0.006610
     5   Atom        0.044868     -0.023397     -0.021471
     6   Atom       -0.016720      0.009115      0.007605
     7   Atom       -0.005982      0.044208     -0.038226
     8   Atom        0.008945     -0.008562     -0.000384
     9   Atom       -0.018110      0.036746     -0.018636
    10   Atom        0.006270     -0.020089      0.013820
    11   Atom        0.000977      0.000958     -0.001935
    12   Atom        0.006270     -0.020089      0.013820
    13   Atom        0.021502     -0.039506      0.018004
    14   Atom       -0.024412      0.065505     -0.041093
    15   Atom       -0.016140      0.003332      0.012808
    16   Atom       -0.006126      0.022134     -0.016008
    17   Atom        0.044868     -0.023397     -0.021471
    18   Atom        0.008945     -0.008562     -0.000384
    19   Atom       -0.005982      0.044208     -0.038226
    20   Atom       -0.016720      0.009115      0.007605
    21   Atom        0.021502     -0.039506      0.018004
    22   Atom       -0.006126      0.022134     -0.016008
    23   Atom       -0.016140      0.003332      0.012808
    24   Atom       -0.024412      0.065505     -0.041093
    25   Atom        0.003409      0.013275     -0.016684
    26   Atom        0.007873     -0.012302      0.004429
    27   Atom        0.003409      0.013275     -0.016684
    28   Atom        0.079703     -0.044522     -0.035182
    29   Atom       -0.011985      0.005638      0.006346
    30   Atom       -0.007969      0.027211     -0.019242
    31   Atom       -0.023101      0.009655      0.013446
    32   Atom        0.079703     -0.044522     -0.035182
    33   Atom       -0.023101      0.009655      0.013446
    34   Atom       -0.007969      0.027211     -0.019242
    35   Atom       -0.011985      0.005638      0.006346
    36   Atom       -0.023619      0.040392     -0.016773
    37   Atom        0.020105     -0.100763      0.080657
    38   Atom        0.067479      0.126771     -0.194250
    39   Atom        0.020105     -0.100763      0.080657
    40   Atom        0.038088     -0.065397      0.027309
    41   Atom       -0.029570      0.005085      0.024485
    42   Atom       -0.045676      0.211033     -0.165357
    43   Atom        0.038088     -0.065397      0.027309
    44   Atom       -0.045676      0.211033     -0.165357
    45   Atom       -0.029570      0.005085      0.024485
    46   Atom       -0.027476      0.057755     -0.030279
    47   Atom        0.029742      0.013629     -0.043371
    48   Atom       -0.018540     -0.028393      0.046933
    49   Atom       -0.027476      0.057755     -0.030279
    50   Atom       -0.012031     -0.027179      0.039210
    51   Atom        0.016285      0.001537     -0.017822
    52   Atom       -0.012031     -0.027179      0.039210
    53   Atom        0.016285      0.001537     -0.017822
    54   Atom       -0.018540     -0.028393      0.046933
    55   Atom        0.029742      0.013629     -0.043371
    56   Atom        0.019507     -0.022377      0.002870
 --------------------------------------------------------
                        XY            XZ            YZ
 --------------------------------------------------------
     1   Atom       -0.000754      0.000000      0.000000
     2   Atom        0.009382      0.003166      0.000631
     3   Atom       -0.032709      0.000000      0.000000
     4   Atom        0.009382     -0.003166     -0.000631
     5   Atom       -0.002635     -0.007487      0.001414
     6   Atom       -0.013105      0.016850      0.008994
     7   Atom        0.058106     -0.011436     -0.015999
     8   Atom       -0.006944      0.002514      0.000184
     9   Atom        0.006526      0.000000      0.000000
    10   Atom        0.013394     -0.004344      0.007008
    11   Atom       -0.005540      0.000000      0.000000
    12   Atom        0.013394      0.004344     -0.007008
    13   Atom        0.000735     -0.000983     -0.005231
    14   Atom       -0.065853     -0.026984      0.051111
    15   Atom        0.020018      0.001710      0.000739
    16   Atom       -0.019263      0.000420     -0.001827
    17   Atom       -0.002635      0.007487     -0.001414
    18   Atom       -0.006944     -0.002514     -0.000184
    19   Atom        0.058106      0.011436      0.015999
    20   Atom       -0.013105     -0.016850     -0.008994
    21   Atom        0.000735      0.000983      0.005231
    22   Atom       -0.019263     -0.000420      0.001827
    23   Atom        0.020018     -0.001710     -0.000739
    24   Atom       -0.065853      0.026984     -0.051111
    25   Atom        0.010646     -0.003242      0.009955
    26   Atom       -0.004361      0.000000      0.000000
    27   Atom        0.010646      0.003242     -0.009955
    28   Atom       -0.006108      0.024238     -0.000665
    29   Atom       -0.014978     -0.018348     -0.009022
    30   Atom        0.029354      0.003396      0.010358
    31   Atom       -0.012388     -0.004739     -0.002079
    32   Atom       -0.006108     -0.024238      0.000665
    33   Atom       -0.012388      0.004739      0.002079
    34   Atom        0.029354     -0.003396     -0.010358
    35   Atom       -0.014978      0.018348      0.009022
    36   Atom        0.006730      0.000000      0.000000
    37   Atom        0.073174     -0.002660     -0.015210
    38   Atom       -0.294387      0.000000      0.000000
    39   Atom        0.073174      0.002660      0.015210
    40   Atom       -0.000319     -0.004334      0.006913
    41   Atom        0.041979     -0.006433      0.008651
    42   Atom       -0.204243      0.008853     -0.021520
    43   Atom       -0.000319      0.004334     -0.006913
    44   Atom       -0.204243     -0.008853      0.021520
    45   Atom        0.041979      0.006433     -0.008651
    46   Atom       -0.056040     -0.024419      0.049709
    47   Atom        0.009961     -0.023727      0.048077
    48   Atom        0.009522      0.034406      0.022386
    49   Atom       -0.056040      0.024419     -0.049709
    50   Atom        0.007855     -0.035449     -0.014182
    51   Atom        0.011009      0.020208     -0.036974
    52   Atom        0.007855      0.035449      0.014182
    53   Atom        0.011009     -0.020208      0.036974
    54   Atom        0.009522     -0.034406     -0.022386
    55   Atom        0.009961      0.023727     -0.048077
    56   Atom       -0.012592      0.000000      0.000000
 --------------------------------------------------------


 ---------------------------------------------------------------------------------
              Anisotropic Spin Dipole Couplings in Principal Axis System
 ---------------------------------------------------------------------------------

       Atom             a.u.   MegaHertz   Gauss  10(-4) cm-1        Axes

              Baa    -0.0013    -0.174    -0.062    -0.058  0.8809  0.4733  0.0000
     1 C(13)  Bbb     0.0005     0.069     0.025     0.023 -0.4733  0.8809  0.0000
              Bcc     0.0008     0.105     0.038     0.035  0.0000  0.0000  1.0000
 
              Baa    -0.0089    -1.195    -0.426    -0.399 -0.4503  0.7972  0.4021
     2 C(13)  Bbb    -0.0067    -0.897    -0.320    -0.299  0.0629 -0.4209  0.9049
              Bcc     0.0156     2.092     0.746     0.698  0.8907  0.4328  0.1394
 
              Baa    -0.0447    -6.005    -2.143    -2.003  0.5909  0.8068  0.0000
     3 C(13)  Bbb     0.0209     2.802     1.000     0.935  0.0000  0.0000  1.0000
              Bcc     0.0239     3.203     1.143     1.068  0.8068 -0.5909  0.0000
 
              Baa    -0.0089    -1.195    -0.426    -0.399 -0.4503  0.7972 -0.4021
     4 C(13)  Bbb    -0.0067    -0.897    -0.320    -0.299 -0.0629  0.4209  0.9049
              Bcc     0.0156     2.092     0.746     0.698  0.8907  0.4328 -0.1394
 
              Baa    -0.0242    -3.244    -1.157    -1.082 -0.0229  0.8582 -0.5127
     5 C(13)  Bbb    -0.0216    -2.904    -1.036    -0.969  0.1161  0.5117  0.8513
              Bcc     0.0458     6.148     2.194     2.051  0.9930 -0.0401 -0.1113
 
              Baa    -0.0315    -4.223    -1.507    -1.409  0.8225  0.3627 -0.4381
     6 C(13)  Bbb     0.0138     1.848     0.659     0.616 -0.5417  0.7343 -0.4091
              Bcc     0.0177     2.375     0.848     0.792  0.1734  0.5738  0.8004
 
              Baa    -0.0444    -5.954    -2.125    -1.986  0.8310 -0.5017  0.2402
     7 C(13)  Bbb    -0.0412    -5.523    -1.971    -1.842 -0.1194  0.2608  0.9580
              Bcc     0.0855    11.477     4.095     3.828  0.5433  0.8248 -0.1568
 
              Baa    -0.0111    -1.486    -0.530    -0.496  0.3368  0.9367 -0.0953
     8 C(13)  Bbb    -0.0007    -0.098    -0.035    -0.033 -0.1452  0.1517  0.9777
              Bcc     0.0118     1.584     0.565     0.528  0.9303 -0.3155  0.1871
 
              Baa    -0.0189    -2.533    -0.904    -0.845  0.9932 -0.1165  0.0000
     9 C(13)  Bbb    -0.0186    -2.501    -0.892    -0.834  0.0000  0.0000  1.0000
              Bcc     0.0375     5.034     1.796     1.679  0.1165  0.9932  0.0000
 
              Baa    -0.0273    -3.665    -1.308    -1.223 -0.3850  0.9022 -0.1944
    10 C(13)  Bbb     0.0115     1.540     0.549     0.514  0.8527  0.4283  0.2992
              Bcc     0.0158     2.126     0.759     0.709 -0.3532  0.0505  0.9342
 
              Baa    -0.0046    -0.614    -0.219    -0.205  0.7065  0.7077  0.0000
    11 C(13)  Bbb    -0.0019    -0.260    -0.093    -0.087  0.0000  0.0000  1.0000
              Bcc     0.0065     0.873     0.312     0.291  0.7077 -0.7065  0.0000
 
              Baa    -0.0273    -3.665    -1.308    -1.223 -0.3850  0.9022  0.1944
    12 C(13)  Bbb     0.0115     1.540     0.549     0.514  0.8527  0.4283 -0.2992
              Bcc     0.0158     2.126     0.759     0.709  0.3532 -0.0505  0.9342
 
              Baa    -0.0400    -5.366    -1.915    -1.790 -0.0105  0.9959  0.0897
    13 C(13)  Bbb     0.0182     2.436     0.869     0.812  0.2970 -0.0825  0.9513
              Bcc     0.0218     2.930     1.045     0.977  0.9548  0.0366 -0.2950
 
              Baa    -0.0617    -8.281    -2.955    -2.762  0.1545 -0.2984  0.9418
    14 C(13)  Bbb    -0.0592    -7.943    -2.834    -2.649  0.8847  0.4662  0.0026
              Bcc     0.1209    16.224     5.789     5.412 -0.4398  0.8328  0.3360
 
              Baa    -0.0287    -3.850    -1.374    -1.284  0.8479 -0.5295 -0.0255
    15 C(13)  Bbb     0.0122     1.636     0.584     0.546 -0.1846 -0.3400  0.9221
              Bcc     0.0165     2.214     0.790     0.738  0.4969  0.7772  0.3860
 
              Baa    -0.0164    -2.206    -0.787    -0.736  0.5483  0.3106  0.7765
    16 C(13)  Bbb    -0.0155    -2.083    -0.743    -0.695  0.7040  0.3297 -0.6290
              Bcc     0.0320     4.289     1.530     1.431 -0.4513  0.8916 -0.0379
 
              Baa    -0.0242    -3.244    -1.157    -1.082 -0.0229  0.8582  0.5127
    17 C(13)  Bbb    -0.0216    -2.904    -1.036    -0.969 -0.1161 -0.5117  0.8513
              Bcc     0.0458     6.148     2.194     2.051  0.9930 -0.0401  0.1113
 
              Baa    -0.0111    -1.486    -0.530    -0.496  0.3368  0.9367  0.0953
    18 C(13)  Bbb    -0.0007    -0.098    -0.035    -0.033  0.1452 -0.1517  0.9777
              Bcc     0.0118     1.584     0.565     0.528  0.9303 -0.3155 -0.1871
 
              Baa    -0.0444    -5.954    -2.125    -1.986  0.8310 -0.5017 -0.2402
    19 C(13)  Bbb    -0.0412    -5.523    -1.971    -1.842  0.1194 -0.2608  0.9580
              Bcc     0.0855    11.477     4.095     3.828  0.5433  0.8248  0.1568
 
              Baa    -0.0315    -4.223    -1.507    -1.409  0.8225  0.3627  0.4381
    20 C(13)  Bbb     0.0138     1.848     0.659     0.616 -0.5417  0.7343  0.4091
              Bcc     0.0177     2.375     0.848     0.792 -0.1734 -0.5738  0.8004
 
              Baa    -0.0400    -5.366    -1.915    -1.790 -0.0105  0.9959 -0.0897
    21 C(13)  Bbb     0.0182     2.436     0.869     0.812 -0.2970  0.0825  0.9513
              Bcc     0.0218     2.930     1.045     0.977  0.9548  0.0366  0.2950
 
              Baa    -0.0164    -2.206    -0.787    -0.736 -0.5483 -0.3106  0.7765
    22 C(13)  Bbb    -0.0155    -2.083    -0.743    -0.695  0.7040  0.3297  0.6290
              Bcc     0.0320     4.289     1.530     1.431 -0.4513  0.8916  0.0379
 
              Baa    -0.0287    -3.850    -1.374    -1.284  0.8479 -0.5295  0.0255
    23 C(13)  Bbb     0.0122     1.636     0.584     0.546  0.1846  0.3400  0.9221
              Bcc     0.0165     2.214     0.790     0.738  0.4969  0.7772 -0.3860
 
              Baa    -0.0617    -8.281    -2.955    -2.762 -0.1545  0.2984  0.9418
    24 C(13)  Bbb    -0.0592    -7.943    -2.834    -2.649  0.8847  0.4662 -0.0026
              Bcc     0.1209    16.224     5.789     5.412 -0.4398  0.8328 -0.3360
 
              Baa    -0.0214    -2.870    -1.024    -0.957  0.2641 -0.3403  0.9025
    25 C(13)  Bbb     0.0001     0.008     0.003     0.003  0.8381 -0.3820 -0.3893
              Bcc     0.0213     2.861     1.021     0.954  0.4772  0.8592  0.1843
 
              Baa    -0.0132    -1.772    -0.632    -0.591  0.2026  0.9793  0.0000
    26 C(13)  Bbb     0.0044     0.594     0.212     0.198  0.0000  0.0000  1.0000
              Bcc     0.0088     1.178     0.420     0.393  0.9793 -0.2026  0.0000
 
              Baa    -0.0214    -2.870    -1.024    -0.957 -0.2641  0.3403  0.9025
    27 C(13)  Bbb     0.0001     0.008     0.003     0.003  0.8381 -0.3820  0.3893
              Bcc     0.0213     2.861     1.021     0.954  0.4772  0.8592 -0.1843
 
              Baa    -0.0449    -6.022    -2.149    -2.009  0.0689  0.9922 -0.1043
    28 C(13)  Bbb    -0.0400    -5.370    -1.916    -1.791 -0.1914  0.1157  0.9747
              Bcc     0.0849    11.392     4.065     3.800  0.9791 -0.0472  0.1979
 
              Baa    -0.0315    -4.234    -1.511    -1.412  0.7706  0.4255  0.4744
    29 C(13)  Bbb     0.0138     1.859     0.663     0.620 -0.3364  0.9039 -0.2642
              Bcc     0.0177     2.375     0.847     0.792 -0.5412  0.0440  0.8397
 
              Baa    -0.0256    -3.433    -1.225    -1.145  0.7579 -0.5029  0.4155
    30 C(13)  Bbb    -0.0200    -2.686    -0.959    -0.896 -0.4396  0.0769  0.8949
              Bcc     0.0456     6.120     2.184     2.041  0.4820  0.8609  0.1627
 
              Baa    -0.0279    -3.744    -1.336    -1.249  0.9403  0.3170  0.1237
    31 C(13)  Bbb     0.0135     1.808     0.645     0.603 -0.3263  0.7369  0.5921
              Bcc     0.0144     1.936     0.691     0.646  0.0965 -0.5971  0.7963
 
              Baa    -0.0449    -6.022    -2.149    -2.009  0.0689  0.9922  0.1043
    32 C(13)  Bbb    -0.0400    -5.370    -1.916    -1.791  0.1914 -0.1157  0.9747
              Bcc     0.0849    11.392     4.065     3.800  0.9791 -0.0472 -0.1979
 
              Baa    -0.0279    -3.744    -1.336    -1.249  0.9403  0.3170 -0.1237
    33 C(13)  Bbb     0.0135     1.808     0.645     0.603 -0.3263  0.7369 -0.5921
              Bcc     0.0144     1.936     0.691     0.646 -0.0965  0.5971  0.7963
 
              Baa    -0.0256    -3.433    -1.225    -1.145  0.7579 -0.5029 -0.4155
    34 C(13)  Bbb    -0.0200    -2.686    -0.959    -0.896  0.4396 -0.0769  0.8949
              Bcc     0.0456     6.120     2.184     2.041  0.4820  0.8609 -0.1627
 
              Baa    -0.0315    -4.234    -1.511    -1.412  0.7706  0.4255 -0.4744
    35 C(13)  Bbb     0.0138     1.859     0.663     0.620 -0.3364  0.9039  0.2642
              Bcc     0.0177     2.375     0.847     0.792  0.5412 -0.0440  0.8397
 
              Baa    -0.0243    -3.263    -1.164    -1.089  0.9946 -0.1034  0.0000
    36 C(13)  Bbb    -0.0168    -2.251    -0.803    -0.751  0.0000  0.0000  1.0000
              Bcc     0.0411     5.514     1.968     1.839  0.1034  0.9946  0.0000
 
              Baa    -0.1360   -18.246    -6.511    -6.086 -0.4230  0.9043  0.0583
    37 C(13)  Bbb     0.0519     6.965     2.485     2.323  0.8745  0.3905  0.2875
              Bcc     0.0841    11.280     4.025     3.763 -0.2372 -0.1726  0.9560
 
              Baa    -0.1988   -26.671    -9.517    -8.896  0.7417  0.6707  0.0000
    38 C(13)  Bbb    -0.1942   -26.066    -9.301    -8.695  0.0000  0.0000  1.0000
              Bcc     0.3930    52.737    18.818    17.591 -0.6707  0.7417  0.0000
 
              Baa    -0.1360   -18.246    -6.511    -6.086 -0.4230  0.9043 -0.0583
    39 C(13)  Bbb     0.0519     6.965     2.485     2.323  0.8745  0.3905 -0.2875
              Bcc     0.0841    11.280     4.025     3.763  0.2372  0.1726  0.9560
 
              Baa    -0.0659    -8.844    -3.156    -2.950  0.0000  0.9973 -0.0740
    40 C(13)  Bbb     0.0262     3.520     1.256     1.174  0.3441  0.0694  0.9364
              Bcc     0.0397     5.325     1.900     1.776  0.9389 -0.0254 -0.3431
 
              Baa    -0.0589    -7.903    -2.820    -2.636  0.8224 -0.5559  0.1211
    41 C(13)  Bbb     0.0243     3.258     1.162     1.087 -0.3027 -0.2473  0.9204
              Bcc     0.0346     4.646     1.658     1.550  0.4818  0.7936  0.3716
 
              Baa    -0.1673   -22.444    -8.009    -7.487  0.2337  0.1805  0.9554
    42 C(13)  Bbb    -0.1577   -21.167    -7.553    -7.060  0.8439  0.4504 -0.2915
              Bcc     0.3250    43.611    15.562    14.547 -0.4829  0.8744 -0.0471
 
              Baa    -0.0659    -8.844    -3.156    -2.950  0.0000  0.9973  0.0740
    43 C(13)  Bbb     0.0262     3.520     1.256     1.174 -0.3441 -0.0694  0.9364
              Bcc     0.0397     5.325     1.900     1.776  0.9389 -0.0254  0.3431
 
              Baa    -0.1673   -22.444    -8.009    -7.487 -0.2337 -0.1805  0.9554
    44 C(13)  Bbb    -0.1577   -21.167    -7.553    -7.060  0.8439  0.4504  0.2915
              Bcc     0.3250    43.611    15.562    14.547 -0.4829  0.8744  0.0471
 
              Baa    -0.0589    -7.903    -2.820    -2.636  0.8224 -0.5559 -0.1211
    45 C(13)  Bbb     0.0243     3.258     1.162     1.087  0.3027  0.2473  0.9204
              Bcc     0.0346     4.646     1.658     1.550  0.4818  0.7936 -0.3716
 
              Baa    -0.0553    -7.418    -2.647    -2.474  0.8827  0.4656 -0.0636
    46 C(13)  Bbb    -0.0525    -7.043    -2.513    -2.349  0.2263 -0.3025  0.9259
              Bcc     0.1078    14.461     5.160     4.824 -0.4119  0.8317  0.3724
 
              Baa    -0.0769   -10.317    -3.682    -3.442  0.2332 -0.4760  0.8479
    47 C(13)  Bbb     0.0345     4.627     1.651     1.543  0.8830  0.4688  0.0204
              Bcc     0.0424     5.690     2.030     1.898 -0.4073  0.7440  0.5297
 
              Baa    -0.0345    -4.636    -1.654    -1.546 -0.0454  0.9680 -0.2468
    48 C(13)  Bbb    -0.0333    -4.467    -1.594    -1.490  0.9231 -0.0538 -0.3809
              Bcc     0.0678     9.103     3.248     3.036  0.3820  0.2451  0.8911
 
              Baa    -0.0553    -7.418    -2.647    -2.474  0.8827  0.4656  0.0636
    49 C(13)  Bbb    -0.0525    -7.043    -2.513    -2.349 -0.2263  0.3025  0.9259
              Bcc     0.1078    14.461     5.160     4.824 -0.4119  0.8317 -0.3724
 
              Baa    -0.0307    -4.119    -1.470    -1.374 -0.6797  0.7053 -0.2016
    50 C(13)  Bbb    -0.0296    -3.976    -1.419    -1.326  0.5805  0.6851  0.4400
              Bcc     0.0603     8.095     2.889     2.700 -0.4485 -0.1821  0.8751
 
              Baa    -0.0538    -7.213    -2.574    -2.406 -0.3092  0.5704  0.7609
    51 C(13)  Bbb     0.0222     2.973     1.061     0.992  0.8703  0.4923 -0.0154
              Bcc     0.0316     4.240     1.513     1.414 -0.3834  0.6575 -0.6487
 
              Baa    -0.0307    -4.119    -1.470    -1.374 -0.6797  0.7053  0.2016
    52 C(13)  Bbb    -0.0296    -3.976    -1.419    -1.326  0.5805  0.6851 -0.4400
              Bcc     0.0603     8.095     2.889     2.700  0.4485  0.1821  0.8751
 
              Baa    -0.0538    -7.213    -2.574    -2.406  0.3092 -0.5704  0.7609
    53 C(13)  Bbb     0.0222     2.973     1.061     0.992  0.8703  0.4923  0.0154
              Bcc     0.0316     4.240     1.513     1.414 -0.3834  0.6575  0.6487
 
              Baa    -0.0345    -4.636    -1.654    -1.546 -0.0454  0.9680  0.2468
    54 C(13)  Bbb    -0.0333    -4.467    -1.594    -1.490  0.9231 -0.0538  0.3809
              Bcc     0.0678     9.103     3.248     3.036 -0.3820 -0.2451  0.8911
 
              Baa    -0.0769   -10.317    -3.682    -3.442 -0.2332  0.4760  0.8479
    55 C(13)  Bbb     0.0345     4.627     1.651     1.543  0.8830  0.4688 -0.0204
              Bcc     0.0424     5.690     2.030     1.898 -0.4073  0.7440 -0.5297
 
              Baa    -0.0259    -5.593    -1.996    -1.866  0.2674  0.9636  0.0000
    56 P(31)  Bbb     0.0029     0.620     0.221     0.207  0.0000  0.0000  1.0000
              Bcc     0.0230     4.973     1.774     1.659  0.9636 -0.2674  0.0000
 

 ---------------------------------------------------------------------------------

 Calling FoFJK, ICntrl=    100127 FMM=F ISym2X=1 I1Cent= 0 IOpClX= 1 NMat=1 NMatS=1 NMatT=0.
 Full mass-weighted force constant matrix:
 Low frequencies ---   -0.0025   -0.0011    0.0007    8.4343    9.0327   16.2817
 Low frequencies ---  146.8379  148.1045  156.9217
 Diagonal vibrational polarizability:
        9.0129387       6.4163772      10.7823010
 Harmonic frequencies (cm**-1), IR intensities (KM/Mole), Raman scattering
 activities (A**4/AMU), depolarization ratios for plane and unpolarized
 incident light, reduced masses (AMU), force constants (mDyne/A),
 and normal coordinates:
                      1                      2                      3
                     A"                     A'                     A'
 Frequencies --    146.8378               148.1036               156.9169
 Red. masses --     12.1611                12.4775                12.3439
 Frc consts  --      0.1545                 0.1613                 0.1791
 IR Inten    --      0.0353                 0.0184                 0.0333
  Atom  AN      X      Y      Z        X      Y      Z        X      Y      Z
     1   6     0.00   0.00  -0.01     0.09   0.20   0.00    -0.20   0.03   0.00
     2   6    -0.03   0.04   0.02     0.11   0.18  -0.02    -0.22   0.02   0.02
     3   6     0.00   0.00   0.04     0.09   0.17   0.00    -0.20   0.06   0.00
     4   6     0.03  -0.04   0.02     0.11   0.18   0.02    -0.22   0.02  -0.02
     5   6    -0.02   0.16   0.00     0.04   0.00   0.02    -0.03  -0.04   0.07
     6   6    -0.08   0.14   0.02     0.03  -0.07  -0.03     0.01  -0.06   0.03
     7   6    -0.14   0.10   0.03     0.03  -0.02  -0.06    -0.03  -0.03  -0.02
     8   6    -0.07   0.12   0.02     0.07   0.07  -0.03    -0.11  -0.01   0.03
     9   6     0.00   0.00  -0.02    -0.08   0.26   0.00     0.00  -0.04   0.00
    10   6     0.03   0.02  -0.01    -0.08   0.26   0.03     0.01  -0.08   0.01
    11   6     0.00   0.00   0.01    -0.06   0.26   0.00    -0.03  -0.03   0.00
    12   6    -0.03  -0.02  -0.01    -0.08   0.26  -0.03     0.01  -0.08  -0.01
    13   6     0.16  -0.01  -0.03     0.00  -0.01   0.09     0.05  -0.09   0.02
    14   6     0.13   0.07  -0.01     0.02  -0.07   0.08     0.06  -0.09   0.03
    15   6     0.09   0.13   0.01     0.01   0.01   0.06     0.04  -0.07   0.05
    16   6     0.10   0.05  -0.01    -0.02   0.09   0.06     0.04  -0.10   0.02
    17   6     0.02  -0.16   0.00     0.04   0.00  -0.02    -0.03  -0.04  -0.07
    18   6     0.07  -0.12   0.02     0.07   0.07   0.03    -0.11  -0.01  -0.03
    19   6     0.14  -0.10   0.03     0.03  -0.02   0.06    -0.03  -0.03   0.02
    20   6     0.08  -0.14   0.02     0.03  -0.07   0.03     0.01  -0.06  -0.03
    21   6    -0.16   0.01  -0.03     0.00  -0.01  -0.09     0.05  -0.09  -0.02
    22   6    -0.10  -0.05  -0.01    -0.02   0.09  -0.06     0.04  -0.10  -0.02
    23   6    -0.09  -0.13   0.01     0.01   0.01  -0.06     0.04  -0.07  -0.05
    24   6    -0.13  -0.07  -0.01     0.02  -0.07  -0.08     0.06  -0.09  -0.03
    25   6     0.02  -0.07  -0.03    -0.14   0.06   0.00     0.09   0.14   0.01
    26   6     0.00   0.00   0.01    -0.12   0.11   0.00     0.05   0.12   0.00
    27   6    -0.02   0.07  -0.03    -0.14   0.06   0.00     0.09   0.14  -0.01
    28   6     0.00  -0.20  -0.02    -0.03  -0.07  -0.03     0.07  -0.01  -0.03
    29   6     0.06  -0.15  -0.02     0.00  -0.11   0.01     0.07  -0.06   0.02
    30   6     0.12  -0.13  -0.02    -0.02  -0.06   0.06     0.06  -0.03   0.04
    31   6     0.05  -0.17  -0.02    -0.09  -0.02   0.01     0.07   0.04   0.01
    32   6     0.00   0.20  -0.02    -0.03  -0.07   0.03     0.07  -0.01   0.03
    33   6    -0.05   0.17  -0.02    -0.09  -0.02  -0.01     0.07   0.04  -0.01
    34   6    -0.12   0.13  -0.02    -0.02  -0.06  -0.06     0.06  -0.03  -0.04
    35   6    -0.06   0.15  -0.02     0.00  -0.11  -0.01     0.07  -0.06  -0.02
    36   6     0.00   0.00   0.01     0.04   0.02   0.00    -0.15   0.24   0.00
    37   6    -0.03  -0.04   0.03     0.04  -0.03  -0.01    -0.14   0.26  -0.03
    38   6     0.00   0.00   0.05     0.03   0.00   0.00    -0.13   0.27   0.00
    39   6     0.03   0.04   0.03     0.04  -0.03   0.01    -0.14   0.26   0.03
    40   6    -0.17  -0.02   0.02     0.02  -0.08  -0.05    -0.02   0.01  -0.06
    41   6    -0.10  -0.16   0.03     0.02  -0.09  -0.02     0.01   0.01  -0.06
    42   6    -0.12  -0.10   0.03     0.04  -0.08  -0.02    -0.06   0.10  -0.05
    43   6     0.17   0.02   0.02     0.02  -0.08   0.05    -0.02   0.01   0.06
    44   6     0.12   0.10   0.03     0.04  -0.08   0.02    -0.06   0.10   0.05
    45   6     0.10   0.16   0.03     0.02  -0.09   0.02     0.01   0.01   0.06
    46   6     0.15   0.08   0.02     0.02  -0.12   0.03     0.03  -0.04   0.06
    47   6    -0.09  -0.04   0.02     0.02  -0.14  -0.01     0.06  -0.09  -0.02
    48   6     0.04  -0.07  -0.01     0.02  -0.14   0.01     0.08  -0.09   0.01
    49   6    -0.15  -0.08   0.02     0.02  -0.12  -0.03     0.03  -0.04  -0.06
    50   6    -0.05   0.09   0.01     0.02  -0.13   0.00     0.06  -0.09   0.01
    51   6     0.08   0.05   0.00     0.03  -0.13   0.04     0.08  -0.10   0.02
    52   6     0.05  -0.09   0.01     0.02  -0.13   0.00     0.06  -0.09  -0.01
    53   6    -0.08  -0.05   0.00     0.03  -0.13  -0.04     0.08  -0.10  -0.02
    54   6    -0.04   0.07  -0.01     0.02  -0.14  -0.01     0.08  -0.09  -0.01
    55   6     0.09   0.04   0.02     0.02  -0.14   0.01     0.06  -0.09   0.02
    56  15     0.00   0.00  -0.09    -0.10   0.12   0.00     0.03   0.13   0.00
                      4                      5                      6
                     A'                     A'                     A"
 Frequencies --    159.0148               186.3926               193.5369
 Red. masses --     12.9512                12.9312                12.4727
 Frc consts  --      0.1929                 0.2647                 0.2753
 IR Inten    --      0.0861                 0.0476                 0.1647
  Atom  AN      X      Y      Z        X      Y      Z        X      Y      Z
     1   6    -0.13  -0.04   0.00     0.21  -0.09   0.00     0.00   0.00  -0.08
     2   6    -0.10  -0.03   0.03     0.06  -0.13   0.00    -0.01   0.02  -0.10
     3   6    -0.13  -0.05   0.00    -0.07  -0.23   0.00     0.00   0.00  -0.09
     4   6    -0.10  -0.03  -0.03     0.06  -0.13   0.00     0.01  -0.02  -0.10
     5   6     0.07   0.01   0.08     0.09  -0.03  -0.05     0.03   0.12  -0.07
     6   6     0.13   0.04   0.06     0.00  -0.02   0.01     0.00   0.06  -0.10
     7   6     0.07   0.03   0.06    -0.04  -0.09   0.06    -0.01   0.10  -0.13
     8   6     0.03   0.01   0.05     0.04  -0.09   0.00     0.01   0.12  -0.11
     9   6    -0.19  -0.03   0.00     0.11   0.20   0.00     0.00   0.00   0.06
    10   6    -0.17   0.00   0.01     0.15   0.03   0.00     0.04   0.02   0.08
    11   6    -0.18  -0.02   0.00     0.24  -0.09   0.00     0.00   0.00   0.07
    12   6    -0.17   0.00  -0.01     0.15   0.03   0.00    -0.04  -0.02   0.08
    13   6     0.03   0.02  -0.03     0.04   0.08   0.05     0.09   0.09   0.13
    14   6     0.09   0.04   0.03     0.02   0.00  -0.01     0.06   0.04   0.08
    15   6     0.03   0.02   0.08     0.11  -0.04  -0.05     0.08   0.10   0.04
    16   6    -0.06   0.01   0.02     0.11   0.03   0.00     0.10   0.11   0.08
    17   6     0.07   0.01  -0.08     0.09  -0.03   0.05    -0.03  -0.12  -0.07
    18   6     0.03   0.01  -0.05     0.04  -0.09   0.00    -0.01  -0.12  -0.11
    19   6     0.07   0.03  -0.06    -0.04  -0.09  -0.06     0.01  -0.10  -0.13
    20   6     0.13   0.04  -0.06     0.00  -0.02  -0.01     0.00  -0.06  -0.10
    21   6     0.03   0.02   0.03     0.04   0.08  -0.05    -0.09  -0.09   0.13
    22   6    -0.06   0.01  -0.02     0.11   0.03   0.00    -0.10  -0.11   0.08
    23   6     0.03   0.02  -0.08     0.11  -0.04   0.05    -0.08  -0.10   0.04
    24   6     0.09   0.04  -0.03     0.02   0.00   0.01    -0.06  -0.04   0.08
    25   6    -0.18  -0.07  -0.04     0.01   0.18   0.01    -0.01   0.04   0.12
    26   6    -0.21  -0.08   0.00     0.12   0.28   0.00     0.00   0.00   0.09
    27   6    -0.18  -0.07   0.04     0.01   0.18  -0.01     0.01  -0.04   0.12
    28   6     0.04   0.02  -0.07    -0.09   0.03  -0.05     0.05   0.06   0.06
    29   6     0.10   0.05  -0.06     0.00   0.01   0.01     0.06   0.01   0.12
    30   6     0.03   0.03  -0.06     0.05   0.10   0.06     0.10   0.09   0.17
    31   6    -0.04   0.00  -0.05    -0.01   0.11   0.01     0.08   0.12   0.13
    32   6     0.04   0.02   0.07    -0.09   0.03   0.05    -0.05  -0.06   0.06
    33   6    -0.04   0.00   0.05    -0.01   0.11  -0.01    -0.08  -0.12   0.13
    34   6     0.03   0.03   0.06     0.05   0.10  -0.06    -0.10  -0.09   0.17
    35   6     0.10   0.05   0.06     0.00   0.01  -0.01    -0.06  -0.01   0.12
    36   6    -0.15  -0.10   0.00    -0.08  -0.24   0.00     0.00   0.00  -0.11
    37   6    -0.12  -0.10   0.00    -0.13  -0.09   0.00    -0.01   0.04  -0.12
    38   6    -0.16  -0.10   0.00    -0.23   0.07   0.00     0.00   0.00  -0.10
    39   6    -0.12  -0.10   0.00    -0.13  -0.09   0.00     0.01  -0.04  -0.12
    40   6     0.07   0.00   0.06    -0.04  -0.09   0.05    -0.01   0.10  -0.15
    41   6     0.06   0.01  -0.06    -0.10   0.04  -0.05    -0.01   0.09  -0.08
    42   6    -0.01  -0.03   0.00    -0.10  -0.05   0.00    -0.02   0.14  -0.12
    43   6     0.07   0.00  -0.06    -0.04  -0.09  -0.05     0.01  -0.10  -0.15
    44   6    -0.01  -0.03   0.00    -0.10  -0.05   0.00     0.02  -0.14  -0.12
    45   6     0.06   0.01   0.06    -0.10   0.04   0.05     0.01  -0.09  -0.08
    46   6     0.12   0.03   0.00    -0.02   0.00   0.00     0.02  -0.03  -0.12
    47   6     0.17   0.06   0.00     0.00   0.00   0.00    -0.02  -0.04  -0.06
    48   6     0.16   0.06  -0.02     0.00  -0.01   0.00     0.02  -0.06   0.06
    49   6     0.12   0.03   0.00    -0.02   0.00   0.00    -0.02   0.03  -0.12
    50   6     0.17   0.05   0.03    -0.01   0.00   0.00    -0.01  -0.01  -0.06
    51   6     0.16   0.05   0.01     0.00   0.00   0.00     0.02  -0.03   0.04
    52   6     0.17   0.05  -0.03    -0.01   0.00   0.00     0.01   0.01  -0.06
    53   6     0.16   0.05  -0.01     0.00   0.00   0.00    -0.02   0.03   0.04
    54   6     0.16   0.06   0.02     0.00  -0.01   0.00    -0.02   0.06   0.06
    55   6     0.17   0.06   0.00     0.00   0.00   0.00     0.02   0.04  -0.06
    56  15    -0.20  -0.10   0.00    -0.22   0.05   0.00     0.00   0.00   0.16
                      7                      8                      9
                     A"                     A"                     A"
 Frequencies --    213.6056               237.6334               254.3224
 Red. masses --     12.2837                13.4073                12.0081
 Frc consts  --      0.3302                 0.4461                 0.4576
 IR Inten    --      0.0204                 0.1309                 0.0766
  Atom  AN      X      Y      Z        X      Y      Z        X      Y      Z
     1   6     0.00   0.00   0.09     0.00   0.00  -0.11     0.00   0.00  -0.06
     2   6    -0.02   0.02   0.11    -0.06   0.08  -0.03     0.02   0.04  -0.06
     3   6     0.00   0.00   0.09     0.00   0.00   0.07     0.00   0.00  -0.02
     4   6     0.02  -0.02   0.11     0.06  -0.08  -0.03    -0.02  -0.04  -0.06
     5   6    -0.12   0.03   0.15    -0.13   0.03   0.04     0.09   0.10  -0.04
     6   6    -0.05   0.00   0.11    -0.03   0.01  -0.02     0.09   0.05  -0.08
     7   6    -0.11   0.04   0.06     0.04   0.12  -0.09     0.15   0.10  -0.09
     8   6    -0.14   0.04   0.11    -0.06   0.10  -0.03     0.17   0.14  -0.06
     9   6     0.00   0.00   0.11     0.00   0.00   0.13     0.00   0.00   0.08
    10   6    -0.03  -0.01   0.13    -0.10  -0.05   0.01    -0.04   0.04   0.08
    11   6     0.00   0.00   0.10     0.00   0.00  -0.08     0.00   0.00   0.04
    12   6     0.03   0.01   0.13     0.10   0.05   0.01     0.04  -0.04   0.08
    13   6    -0.10   0.03   0.08    -0.03  -0.14  -0.05    -0.09   0.13   0.07
    14   6    -0.05   0.01   0.12    -0.03  -0.03   0.00    -0.06   0.10   0.10
    15   6    -0.11   0.03   0.16    -0.12   0.02   0.05    -0.10   0.16   0.08
    16   6    -0.12   0.03   0.12    -0.10  -0.08   0.01    -0.12   0.20   0.08
    17   6     0.12  -0.03   0.15     0.13  -0.03   0.04    -0.09  -0.10  -0.04
    18   6     0.14  -0.04   0.11     0.06  -0.10  -0.03    -0.17  -0.14  -0.06
    19   6     0.11  -0.04   0.06    -0.04  -0.12  -0.09    -0.15  -0.10  -0.09
    20   6     0.05   0.00   0.11     0.03  -0.01  -0.02    -0.09  -0.05  -0.08
    21   6     0.10  -0.03   0.08     0.03   0.14  -0.05     0.09  -0.13   0.07
    22   6     0.12  -0.03   0.12     0.10   0.08   0.01     0.12  -0.20   0.08
    23   6     0.11  -0.03   0.16     0.12  -0.02   0.05     0.10  -0.16   0.08
    24   6     0.05  -0.01   0.12     0.03   0.03   0.00     0.06  -0.10   0.10
    25   6     0.02   0.02  -0.09     0.12  -0.11   0.04    -0.04  -0.04  -0.02
    26   6     0.00   0.00  -0.06     0.00   0.00   0.15     0.00   0.00   0.00
    27   6    -0.02  -0.02  -0.09    -0.12   0.11   0.04     0.04   0.04  -0.02
    28   6    -0.08   0.05  -0.13     0.18  -0.01   0.14    -0.10  -0.05  -0.03
    29   6    -0.04   0.02  -0.09     0.01   0.00   0.06    -0.08  -0.03  -0.05
    30   6    -0.09   0.03  -0.05    -0.01  -0.12  -0.03    -0.14  -0.05  -0.04
    31   6    -0.08   0.05  -0.10     0.16  -0.10   0.05    -0.16  -0.08  -0.03
    32   6     0.08  -0.05  -0.13    -0.18   0.01   0.14     0.10   0.05  -0.03
    33   6     0.08  -0.05  -0.10    -0.16   0.10   0.05     0.16   0.08  -0.03
    34   6     0.09  -0.03  -0.05     0.01   0.12  -0.03     0.14   0.05  -0.04
    35   6     0.04  -0.02  -0.09    -0.01   0.00   0.06     0.08   0.03  -0.05
    36   6     0.00   0.00  -0.08     0.00   0.00   0.11     0.00   0.00   0.02
    37   6    -0.02   0.01  -0.12     0.09   0.12   0.01     0.06  -0.07   0.01
    38   6     0.00   0.00  -0.11     0.00   0.00  -0.11     0.00   0.00  -0.01
    39   6     0.02  -0.01  -0.12    -0.09  -0.12   0.01    -0.06   0.07   0.01
    40   6    -0.10   0.06  -0.09     0.06   0.17  -0.07     0.09  -0.08   0.00
    41   6    -0.10   0.06  -0.15     0.15   0.01   0.10     0.09  -0.12   0.03
    42   6    -0.12   0.09  -0.13     0.14   0.14   0.01     0.13  -0.17   0.02
    43   6     0.10  -0.06  -0.09    -0.06  -0.17  -0.07    -0.09   0.08   0.00
    44   6     0.12  -0.09  -0.13    -0.14  -0.14   0.01    -0.13   0.17   0.02
    45   6     0.10  -0.06  -0.15    -0.15  -0.01   0.10    -0.09   0.12   0.03
    46   6     0.05  -0.03  -0.13    -0.02  -0.04   0.01    -0.06   0.07   0.03
    47   6     0.02  -0.01  -0.06    -0.03   0.01   0.02     0.02  -0.02   0.00
    48   6     0.03  -0.01  -0.05    -0.04   0.01   0.04    -0.03  -0.01  -0.01
    49   6    -0.05   0.03  -0.13     0.02   0.04   0.01     0.06  -0.07   0.03
    50   6     0.02  -0.02   0.07    -0.03  -0.02  -0.01     0.03   0.00  -0.03
    51   6     0.02  -0.02   0.07    -0.03  -0.01   0.01    -0.02   0.02   0.04
    52   6    -0.02   0.02   0.07     0.03   0.02  -0.01    -0.03   0.00  -0.03
    53   6    -0.02   0.02   0.07     0.03   0.01   0.01     0.02  -0.02   0.04
    54   6    -0.03   0.01  -0.05     0.04  -0.01   0.04     0.03   0.01  -0.01
    55   6    -0.02   0.01  -0.06     0.03  -0.01   0.02    -0.02   0.02   0.00
    56  15     0.00   0.00  -0.12     0.00   0.00  -0.27     0.00   0.00  -0.02
                     10                     11                     12
                     A'                     A'                     A'
 Frequencies --    264.9990               269.6293               299.8323
 Red. masses --     12.1553                13.5837                12.2893
 Frc consts  --      0.5029                 0.5818                 0.6509
 IR Inten    --      0.0035                 0.0025                 1.0164
  Atom  AN      X      Y      Z        X      Y      Z        X      Y      Z
     1   6     0.02   0.03   0.00    -0.02   0.21   0.00    -0.02   0.02   0.00
     2   6     0.02   0.04   0.04    -0.05   0.16  -0.02    -0.05   0.01   0.02
     3   6     0.01   0.05   0.00    -0.10   0.17   0.00    -0.13   0.00   0.00
     4   6     0.02   0.04  -0.04    -0.05   0.16   0.02    -0.05   0.01  -0.02
     5   6     0.01  -0.03   0.11    -0.01  -0.11  -0.01     0.13   0.00   0.02
     6   6    -0.01  -0.02   0.13     0.04  -0.14  -0.05     0.10   0.01   0.02
     7   6     0.01   0.01   0.11     0.06  -0.08  -0.08     0.12  -0.01   0.05
     8   6     0.04   0.01   0.06    -0.01  -0.03  -0.03     0.15   0.02   0.03
     9   6     0.02  -0.03   0.00     0.16   0.07   0.00     0.09  -0.01   0.00
    10   6     0.03  -0.01   0.04     0.12   0.10   0.00     0.06   0.00   0.01
    11   6     0.03   0.03   0.00     0.12   0.16   0.00     0.09  -0.02   0.00
    12   6     0.03  -0.01  -0.04     0.12   0.10   0.00     0.06   0.00  -0.01
    13   6     0.00  -0.05   0.14    -0.09  -0.01   0.01    -0.10   0.09   0.01
    14   6    -0.01  -0.04   0.14    -0.11  -0.08  -0.03    -0.07   0.07   0.04
    15   6     0.03  -0.04   0.11    -0.06  -0.09  -0.05    -0.06   0.06   0.02
    16   6     0.06  -0.08   0.08    -0.02   0.00  -0.01    -0.08   0.10   0.00
    17   6     0.01  -0.03  -0.11    -0.01  -0.11   0.01     0.13   0.00  -0.02
    18   6     0.04   0.01  -0.06    -0.01  -0.03   0.03     0.15   0.02  -0.03
    19   6     0.01   0.01  -0.11     0.06  -0.08   0.08     0.12  -0.01  -0.05
    20   6    -0.01  -0.02  -0.13     0.04  -0.14   0.05     0.10   0.01  -0.02
    21   6     0.00  -0.05  -0.14    -0.09  -0.01  -0.01    -0.10   0.09  -0.01
    22   6     0.06  -0.08  -0.08    -0.02   0.00   0.01    -0.08   0.10   0.00
    23   6     0.03  -0.04  -0.11    -0.06  -0.09   0.05    -0.06   0.06  -0.02
    24   6    -0.01  -0.04  -0.14    -0.11  -0.08   0.03    -0.07   0.07  -0.04
    25   6    -0.04  -0.06   0.08     0.08  -0.10   0.00     0.10   0.00  -0.02
    26   6     0.00  -0.08   0.00     0.13  -0.08   0.00     0.11   0.02   0.00
    27   6    -0.04  -0.06  -0.08     0.08  -0.10   0.00     0.10   0.00   0.02
    28   6     0.01   0.05   0.18     0.00   0.14   0.00    -0.13  -0.07  -0.01
    29   6    -0.01   0.03   0.20    -0.05   0.12  -0.01    -0.11  -0.02  -0.06
    30   6     0.02   0.01   0.17    -0.05   0.11  -0.02    -0.15  -0.07  -0.07
    31   6     0.01   0.01   0.11     0.03   0.09  -0.01    -0.14  -0.12  -0.04
    32   6     0.01   0.05  -0.18     0.00   0.14   0.00    -0.13  -0.07   0.01
    33   6     0.01   0.01  -0.11     0.03   0.09   0.01    -0.14  -0.12   0.04
    34   6     0.02   0.01  -0.17    -0.05   0.11   0.02    -0.15  -0.07   0.07
    35   6    -0.01   0.03  -0.20    -0.05   0.12   0.01    -0.11  -0.02   0.06
    36   6     0.00   0.03   0.00    -0.16   0.00   0.00    -0.10   0.13   0.00
    37   6    -0.01   0.01   0.05    -0.11  -0.03  -0.02    -0.11   0.15   0.03
    38   6    -0.02  -0.04   0.00    -0.11  -0.11   0.00    -0.15   0.20   0.00
    39   6    -0.01   0.01  -0.05    -0.11  -0.03   0.02    -0.11   0.15  -0.03
    40   6     0.02   0.07   0.12     0.09   0.03  -0.05     0.08  -0.16   0.13
    41   6    -0.01   0.06   0.15     0.06   0.12  -0.07     0.03  -0.12   0.08
    42   6     0.00   0.09   0.08     0.03   0.07  -0.04     0.03  -0.14   0.06
    43   6     0.02   0.07  -0.12     0.09   0.03   0.05     0.08  -0.16  -0.13
    44   6     0.00   0.09  -0.08     0.03   0.07   0.04     0.03  -0.14  -0.06
    45   6    -0.01   0.06  -0.15     0.06   0.12   0.07     0.03  -0.12  -0.08
    46   6     0.00   0.04  -0.15     0.10   0.05   0.07     0.07  -0.09  -0.13
    47   6    -0.02   0.00   0.19     0.07   0.01  -0.06     0.04   0.02   0.07
    48   6    -0.02   0.02   0.21    -0.05   0.04  -0.04    -0.03   0.04   0.01
    49   6     0.00   0.04   0.15     0.10   0.05  -0.07     0.07  -0.09   0.13
    50   6    -0.03  -0.03   0.17     0.03  -0.12  -0.05     0.04   0.03   0.05
    51   6    -0.04  -0.01   0.18    -0.08  -0.09  -0.04    -0.03   0.05   0.03
    52   6    -0.03  -0.03  -0.17     0.03  -0.12   0.05     0.04   0.03  -0.05
    53   6    -0.04  -0.01  -0.18    -0.08  -0.09   0.04    -0.03   0.05  -0.03
    54   6    -0.02   0.02  -0.21    -0.05   0.04   0.04    -0.03   0.04  -0.01
    55   6    -0.02   0.00  -0.19     0.07   0.01   0.06     0.04   0.02  -0.07
    56  15    -0.07  -0.06   0.00    -0.02  -0.29   0.00     0.12  -0.02   0.00
                     13                     14                     15
                     A"                     A'                     A'
 Frequencies --    307.0922               323.1098               337.1056
 Red. masses --     15.5778                12.7931                12.1403
 Frc consts  --      0.8656                 0.7869                 0.8128
 IR Inten    --      0.1023                 0.3699                 0.2384
  Atom  AN      X      Y      Z        X      Y      Z        X      Y      Z
     1   6     0.00   0.00   0.11    -0.14  -0.03   0.00     0.05   0.11   0.00
     2   6     0.06  -0.12  -0.03    -0.08  -0.04  -0.07     0.05   0.07   0.01
     3   6     0.00   0.00  -0.12    -0.09  -0.06   0.00     0.03   0.12   0.00
     4   6    -0.06   0.12  -0.03    -0.08  -0.04   0.07     0.05   0.07  -0.01
     5   6     0.17  -0.05  -0.11     0.08   0.06  -0.18    -0.03  -0.12  -0.02
     6   6    -0.02  -0.04  -0.03     0.02   0.03  -0.19    -0.04  -0.04   0.05
     7   6     0.00  -0.13   0.04     0.13   0.06  -0.15    -0.03  -0.12   0.09
     8   6     0.13  -0.12  -0.04     0.12   0.05  -0.10    -0.03  -0.14   0.02
     9   6     0.00   0.00   0.06    -0.05  -0.10   0.00    -0.01   0.21   0.00
    10   6     0.07   0.07   0.09    -0.01  -0.06  -0.02    -0.04   0.15  -0.06
    11   6     0.00   0.00   0.18    -0.08  -0.04   0.00    -0.04   0.15   0.00
    12   6    -0.07  -0.07   0.09    -0.01  -0.06   0.02    -0.04   0.15   0.06
    13   6     0.05   0.14   0.11     0.07   0.02  -0.01     0.05  -0.14  -0.17
    14   6    -0.02   0.03   0.05    -0.01   0.03  -0.07     0.01  -0.05  -0.18
    15   6     0.12  -0.02  -0.04     0.04   0.07  -0.12     0.02  -0.14  -0.14
    16   6     0.10   0.11   0.08     0.08   0.05  -0.04     0.03  -0.13  -0.09
    17   6    -0.17   0.05  -0.11     0.08   0.06   0.18    -0.03  -0.12   0.02
    18   6    -0.13   0.12  -0.04     0.12   0.05   0.10    -0.03  -0.14  -0.02
    19   6     0.00   0.13   0.04     0.13   0.06   0.15    -0.03  -0.12  -0.09
    20   6     0.02   0.04  -0.03     0.02   0.03   0.19    -0.04  -0.04  -0.05
    21   6    -0.05  -0.14   0.11     0.07   0.02   0.01     0.05  -0.14   0.17
    22   6    -0.10  -0.11   0.08     0.08   0.05   0.04     0.03  -0.13   0.09
    23   6    -0.12   0.02  -0.04     0.04   0.07   0.12     0.02  -0.14   0.14
    24   6     0.02  -0.03   0.05    -0.01   0.03   0.07     0.01  -0.05   0.18
    25   6     0.17   0.01  -0.04    -0.08  -0.03   0.06    -0.04  -0.02  -0.02
    26   6     0.00   0.00   0.03    -0.05  -0.04   0.00    -0.05   0.06   0.00
    27   6    -0.17  -0.01  -0.04    -0.08  -0.03  -0.06    -0.04  -0.02   0.02
    28   6    -0.07   0.05   0.04     0.09  -0.02   0.14     0.10  -0.07   0.04
    29   6    -0.07   0.04   0.04     0.00  -0.03   0.12     0.05   0.01  -0.03
    30   6     0.04   0.08   0.04     0.06  -0.03   0.09     0.06  -0.09  -0.11
    31   6     0.09   0.03  -0.01     0.08  -0.01   0.09     0.07  -0.11  -0.02
    32   6     0.07  -0.05   0.04     0.09  -0.02  -0.14     0.10  -0.07  -0.04
    33   6    -0.09  -0.03  -0.01     0.08  -0.01  -0.09     0.07  -0.11   0.02
    34   6    -0.04  -0.08   0.04     0.06  -0.03  -0.09     0.06  -0.09   0.11
    35   6     0.07  -0.04   0.04     0.00  -0.03  -0.12     0.05   0.01   0.03
    36   6     0.00   0.00  -0.05    -0.06   0.02   0.00     0.00   0.09   0.00
    37   6    -0.04   0.07   0.01    -0.04   0.07   0.02    -0.03   0.07   0.05
    38   6     0.00   0.00  -0.03    -0.15   0.11   0.00    -0.07   0.09   0.00
    39   6     0.04  -0.07   0.01    -0.04   0.07  -0.02    -0.03   0.07  -0.05
    40   6     0.00  -0.08   0.06     0.12   0.01  -0.04     0.00  -0.02   0.12
    41   6    -0.09   0.06   0.03     0.14  -0.03   0.10     0.01  -0.04   0.11
    42   6    -0.04   0.03   0.02     0.15   0.00   0.02     0.00  -0.02   0.08
    43   6     0.00   0.08   0.06     0.12   0.01   0.04     0.00  -0.02  -0.12
    44   6     0.04  -0.03   0.02     0.15   0.00  -0.02     0.00  -0.02  -0.08
    45   6     0.09  -0.06   0.03     0.14  -0.03  -0.10     0.01  -0.04  -0.11
    46   6     0.05  -0.02   0.04     0.04  -0.03  -0.04    -0.01   0.04  -0.12
    47   6    -0.10   0.03   0.02    -0.10  -0.03  -0.01    -0.02   0.12   0.05
    48   6    -0.11   0.02   0.03    -0.11  -0.03   0.03    -0.01   0.12  -0.03
    49   6    -0.05   0.02   0.04     0.04  -0.03   0.04    -0.01   0.04   0.12
    50   6    -0.11   0.00   0.02    -0.09  -0.01  -0.12    -0.03   0.09   0.00
    51   6    -0.12   0.01   0.06    -0.10  -0.01  -0.07    -0.02   0.09  -0.09
    52   6     0.11   0.00   0.02    -0.09  -0.01   0.12    -0.03   0.09   0.00
    53   6     0.12  -0.01   0.06    -0.10  -0.01   0.07    -0.02   0.09   0.09
    54   6     0.11  -0.02   0.03    -0.11  -0.03  -0.03    -0.01   0.12   0.03
    55   6     0.10  -0.03   0.02    -0.10  -0.03   0.01    -0.02   0.12  -0.05
    56  15     0.00   0.00  -0.43    -0.20   0.01   0.00    -0.07   0.05   0.00
                     16                     17                     18
                     A'                     A"                     A'
 Frequencies --    338.6102               360.7478               363.8488
 Red. masses --     12.5269                12.0140                12.0543
 Frc consts  --      0.8462                 0.9212                 0.9402
 IR Inten    --      2.5385                 0.0615                 1.1038
  Atom  AN      X      Y      Z        X      Y      Z        X      Y      Z
     1   6    -0.11   0.05   0.00     0.00   0.00   0.03     0.36  -0.11   0.00
     2   6     0.01   0.10   0.01    -0.16  -0.07   0.00     0.11  -0.11   0.00
     3   6     0.07   0.13   0.00     0.00   0.00   0.04    -0.06  -0.30   0.00
     4   6     0.01   0.10  -0.01     0.16   0.07   0.00     0.11  -0.11   0.00
     5   6    -0.16   0.04   0.08    -0.06   0.00  -0.02    -0.09   0.05   0.01
     6   6    -0.02   0.04   0.04     0.02   0.01  -0.05    -0.03   0.04   0.01
     7   6     0.07   0.17  -0.01    -0.03  -0.03  -0.03    -0.02   0.09   0.00
     8   6     0.00   0.12   0.02    -0.16  -0.07   0.00    -0.01   0.02   0.00
     9   6     0.08  -0.07   0.00     0.00   0.00   0.11     0.03   0.14   0.00
    10   6     0.05  -0.13   0.00    -0.12   0.17   0.03    -0.02   0.12   0.02
    11   6     0.02  -0.01   0.00     0.00   0.00   0.03     0.13  -0.01   0.00
    12   6     0.05  -0.13   0.00     0.12  -0.17   0.03    -0.02   0.12  -0.02
    13   6    -0.06  -0.16  -0.05     0.00   0.01  -0.03    -0.07  -0.11   0.00
    14   6    -0.06  -0.01   0.00     0.02  -0.03  -0.04    -0.04  -0.03   0.03
    15   6    -0.17   0.03   0.06    -0.06   0.02   0.00    -0.15   0.07   0.05
    16   6    -0.06  -0.12  -0.01    -0.12   0.15   0.02    -0.12   0.09   0.02
    17   6    -0.16   0.04  -0.08     0.06   0.00  -0.02    -0.09   0.05  -0.01
    18   6     0.00   0.12  -0.02     0.16   0.07   0.00    -0.01   0.02   0.00
    19   6     0.07   0.17   0.01     0.03   0.03  -0.03    -0.02   0.09   0.00
    20   6    -0.02   0.04  -0.04    -0.02  -0.01  -0.05    -0.03   0.04  -0.01
    21   6    -0.06  -0.16   0.05     0.00  -0.01  -0.03    -0.07  -0.11   0.00
    22   6    -0.06  -0.12   0.01     0.12  -0.15   0.02    -0.12   0.09  -0.02
    23   6    -0.17   0.03  -0.06     0.06  -0.02   0.00    -0.15   0.07  -0.05
    24   6    -0.06  -0.01   0.00    -0.02   0.03  -0.04    -0.04  -0.03  -0.03
    25   6     0.16   0.21   0.01     0.27   0.19   0.05     0.01  -0.06  -0.01
    26   6     0.18   0.28   0.00     0.00   0.00   0.10    -0.03  -0.04   0.00
    27   6     0.16   0.21  -0.01    -0.27  -0.19   0.05     0.01  -0.06   0.01
    28   6     0.05  -0.04  -0.03     0.06   0.01  -0.03     0.19  -0.03   0.03
    29   6    -0.01  -0.05  -0.04     0.00  -0.01  -0.04     0.02  -0.05  -0.01
    30   6    -0.04  -0.09  -0.04     0.04   0.05  -0.01    -0.07  -0.17  -0.05
    31   6     0.07   0.02  -0.01     0.23   0.13   0.04     0.04  -0.08  -0.01
    32   6     0.05  -0.04   0.03    -0.06  -0.01  -0.03     0.19  -0.03  -0.03
    33   6     0.07   0.02   0.01    -0.23  -0.13   0.04     0.04  -0.08   0.01
    34   6    -0.04  -0.09   0.04    -0.04  -0.05  -0.01    -0.07  -0.17   0.05
    35   6    -0.01  -0.05   0.04     0.00   0.01  -0.04     0.02  -0.05   0.01
    36   6    -0.02  -0.18   0.00     0.00   0.00   0.04    -0.03  -0.13   0.00
    37   6     0.03  -0.20   0.02     0.06  -0.23   0.05    -0.08   0.12  -0.02
    38   6    -0.08  -0.06   0.00     0.00   0.00   0.13    -0.15   0.16   0.00
    39   6     0.03  -0.20  -0.02    -0.06   0.23   0.05    -0.08   0.12   0.02
    40   6     0.05   0.06   0.02    -0.02  -0.06   0.00     0.01   0.17  -0.05
    41   6     0.10  -0.06   0.01     0.01  -0.01  -0.04     0.11   0.01   0.00
    42   6     0.08  -0.13   0.02     0.06  -0.21   0.04    -0.03   0.18  -0.03
    43   6     0.05   0.06  -0.02     0.02   0.06   0.00     0.01   0.17   0.05
    44   6     0.08  -0.13  -0.02    -0.06   0.21   0.04    -0.03   0.18   0.03
    45   6     0.10  -0.06  -0.01    -0.01   0.01  -0.04     0.11   0.01   0.00
    46   6     0.04   0.02  -0.03     0.01  -0.03  -0.04     0.04   0.02   0.03
    47   6     0.01   0.02   0.02     0.01   0.01  -0.04     0.01  -0.03  -0.01
    48   6    -0.01   0.02  -0.01     0.02   0.00  -0.04     0.02  -0.03   0.00
    49   6     0.04   0.02   0.03    -0.01   0.03  -0.04     0.04   0.02  -0.03
    50   6     0.00   0.01   0.03     0.02   0.00  -0.05     0.01  -0.03   0.01
    51   6    -0.01   0.02   0.02     0.02  -0.01  -0.05     0.02  -0.04   0.00
    52   6     0.00   0.01  -0.03    -0.02   0.00  -0.05     0.01  -0.03  -0.01
    53   6    -0.01   0.02  -0.02    -0.02   0.01  -0.05     0.02  -0.04   0.00
    54   6    -0.01   0.02   0.01    -0.02   0.00  -0.04     0.02  -0.03   0.00
    55   6     0.01   0.02  -0.02    -0.01  -0.01  -0.04     0.01  -0.03   0.01
    56  15    -0.16   0.04   0.00     0.00   0.00   0.03     0.00  -0.05   0.00
                     19                     20                     21
                     A"                     A"                     A'
 Frequencies --    370.1483               375.2019               376.6679
 Red. masses --     12.0161                12.0181                12.2279
 Frc consts  --      0.9700                 0.9968                 1.0222
 IR Inten    --      0.1457                 0.0063                 1.1321
  Atom  AN      X      Y      Z        X      Y      Z        X      Y      Z
     1   6     0.00   0.00   0.09     0.00   0.00   0.03    -0.06  -0.02   0.00
     2   6    -0.15  -0.04   0.06    -0.05   0.08   0.07    -0.18  -0.06   0.01
     3   6     0.00   0.00   0.15     0.00   0.00   0.20    -0.07   0.00   0.00
     4   6     0.15   0.04   0.06     0.05  -0.08   0.07    -0.18  -0.06  -0.01
     5   6    -0.06  -0.01   0.02    -0.02   0.06   0.03    -0.09   0.00   0.01
     6   6    -0.02  -0.01   0.00    -0.05  -0.04   0.02     0.03   0.03  -0.01
     7   6     0.01   0.01  -0.04     0.00   0.05  -0.02     0.00   0.06  -0.03
     8   6    -0.16  -0.06   0.05    -0.04   0.10   0.06    -0.21  -0.06   0.01
     9   6     0.00   0.00  -0.09     0.00   0.00  -0.19     0.11   0.27   0.00
    10   6     0.15  -0.05   0.02     0.04   0.15  -0.08     0.17  -0.01   0.00
    11   6     0.00   0.00   0.12     0.00   0.00  -0.01     0.33  -0.16   0.00
    12   6    -0.15   0.05   0.02    -0.04  -0.15  -0.08     0.17  -0.01   0.00
    13   6     0.05   0.05   0.07     0.02   0.09   0.02    -0.03   0.07   0.04
    14   6    -0.03   0.04   0.02     0.03  -0.08  -0.05    -0.02   0.00   0.00
    15   6     0.09  -0.05  -0.04     0.06   0.03  -0.06     0.02  -0.04  -0.04
    16   6     0.18  -0.09   0.02     0.04   0.18  -0.06     0.05  -0.01   0.00
    17   6     0.06   0.01   0.02     0.02  -0.06   0.03    -0.09   0.00  -0.01
    18   6     0.16   0.06   0.05     0.04  -0.10   0.06    -0.21  -0.06  -0.01
    19   6    -0.01  -0.01  -0.04     0.00  -0.05  -0.02     0.00   0.06   0.03
    20   6     0.02   0.01   0.00     0.05   0.04   0.02     0.03   0.03   0.01
    21   6    -0.05  -0.05   0.07    -0.02  -0.09   0.02    -0.03   0.07  -0.04
    22   6    -0.18   0.09   0.02    -0.04  -0.18  -0.06     0.05  -0.01   0.00
    23   6    -0.09   0.05  -0.04    -0.06  -0.03  -0.06     0.02  -0.04   0.04
    24   6     0.03  -0.04   0.02    -0.03   0.08  -0.05    -0.02   0.00   0.00
    25   6    -0.15  -0.07  -0.03    -0.02   0.10  -0.07    -0.17  -0.08   0.00
    26   6     0.00   0.00  -0.08     0.00   0.00  -0.17     0.02   0.08   0.00
    27   6     0.15   0.07  -0.03     0.02  -0.10  -0.07    -0.17  -0.08   0.00
    28   6    -0.02   0.00   0.00    -0.03   0.06  -0.04    -0.03  -0.04   0.00
    29   6    -0.02   0.01   0.01    -0.06  -0.04  -0.04     0.01   0.00   0.00
    30   6     0.04   0.04   0.05     0.00   0.06   0.02    -0.06  -0.04   0.01
    31   6    -0.07  -0.02  -0.01    -0.02   0.11  -0.05    -0.20  -0.10  -0.01
    32   6     0.02   0.00   0.00     0.03  -0.06  -0.04    -0.03  -0.04   0.00
    33   6     0.07   0.02  -0.01     0.02  -0.11  -0.05    -0.20  -0.10   0.01
    34   6    -0.04  -0.04   0.05     0.00  -0.06   0.02    -0.06  -0.04  -0.01
    35   6     0.02  -0.01   0.01     0.06   0.04  -0.04     0.01   0.00   0.00
    36   6     0.00   0.00   0.10     0.00   0.00   0.22     0.02   0.21   0.00
    37   6     0.23  -0.19  -0.04     0.06   0.12   0.09     0.09   0.00   0.00
    38   6     0.00   0.00  -0.15     0.00   0.00   0.01     0.20  -0.18   0.00
    39   6    -0.23   0.19  -0.04    -0.06  -0.12   0.09     0.09   0.00   0.00
    40   6     0.05   0.06  -0.11     0.02   0.05  -0.01     0.03   0.12  -0.05
    41   6     0.10  -0.04   0.02     0.06   0.02   0.06     0.13  -0.09   0.05
    42   6     0.23  -0.15  -0.03     0.06   0.13   0.07     0.09  -0.01   0.00
    43   6    -0.05  -0.06  -0.11    -0.02  -0.05  -0.01     0.03   0.12   0.05
    44   6    -0.23   0.15  -0.03    -0.06  -0.13   0.07     0.09  -0.01   0.00
    45   6    -0.10   0.04   0.02    -0.06  -0.02   0.06     0.13  -0.09  -0.05
    46   6     0.04  -0.07  -0.07    -0.03   0.09   0.05     0.03   0.01   0.00
    47   6    -0.09   0.07  -0.07    -0.02  -0.20   0.08     0.05   0.02   0.00
    48   6    -0.08   0.04  -0.01    -0.06  -0.18  -0.07     0.04   0.03   0.02
    49   6    -0.04   0.07  -0.07     0.03  -0.09   0.05     0.03   0.01   0.00
    50   6    -0.08   0.03   0.01    -0.06  -0.17   0.06     0.06   0.02  -0.03
    51   6    -0.09   0.06   0.05    -0.01  -0.19  -0.09     0.03   0.02   0.00
    52   6     0.08  -0.03   0.01     0.06   0.17   0.06     0.06   0.02   0.03
    53   6     0.09  -0.06   0.05     0.01   0.19  -0.09     0.03   0.02   0.00
    54   6     0.08  -0.04  -0.01     0.06   0.18  -0.07     0.04   0.03  -0.02
    55   6     0.09  -0.07  -0.07     0.02   0.20   0.08     0.05   0.02   0.00
    56  15     0.00   0.00  -0.03     0.00   0.00  -0.03    -0.10   0.05   0.00
                     22                     23                     24
                     A"                     A"                     A'
 Frequencies --    387.6721               398.3509               413.5136
 Red. masses --     12.0356                12.1337                12.8005
 Frc consts  --      1.0657                 1.1344                 1.2896
 IR Inten    --      0.3401                 0.0677                 0.1876
  Atom  AN      X      Y      Z        X      Y      Z        X      Y      Z
     1   6     0.00   0.00  -0.18     0.00   0.00   0.18     0.10   0.00   0.00
     2   6     0.08   0.15  -0.06     0.25   0.06   0.16     0.22   0.11   0.01
     3   6     0.00   0.00   0.02     0.00   0.00   0.07     0.18   0.15   0.00
     4   6    -0.08  -0.15  -0.06    -0.25  -0.06   0.16     0.22   0.11  -0.01
     5   6    -0.05   0.03   0.05     0.05   0.02   0.07    -0.03   0.01   0.04
     6   6    -0.04  -0.02   0.01    -0.07  -0.01   0.11    -0.06  -0.02   0.03
     7   6     0.05   0.09  -0.06     0.07   0.01   0.11     0.00   0.03   0.00
     8   6     0.14   0.19  -0.06     0.22   0.05   0.14     0.15   0.10   0.00
     9   6     0.00   0.00   0.02     0.00   0.00  -0.05     0.05  -0.17   0.00
    10   6     0.07  -0.26   0.03    -0.04   0.10  -0.08     0.13  -0.21   0.00
    11   6     0.00   0.00  -0.09     0.00   0.00  -0.03     0.11  -0.06   0.00
    12   6    -0.07   0.26   0.03     0.04  -0.10  -0.08     0.13  -0.21   0.00
    13   6     0.02  -0.09   0.02     0.01  -0.03  -0.07    -0.01  -0.01  -0.02
    14   6     0.00   0.00   0.05    -0.03   0.04  -0.05    -0.02   0.06   0.01
    15   6     0.00  -0.02   0.08    -0.03   0.05  -0.03    -0.02  -0.01   0.02
    16   6     0.08  -0.25   0.02    -0.01   0.02  -0.07     0.08  -0.20  -0.01
    17   6     0.05  -0.03   0.05    -0.05  -0.02   0.07    -0.03   0.01  -0.04
    18   6    -0.14  -0.19  -0.06    -0.22  -0.05   0.14     0.15   0.10   0.00
    19   6    -0.05  -0.09  -0.06    -0.07  -0.01   0.11     0.00   0.03   0.00
    20   6     0.04   0.02   0.01     0.07   0.01   0.11    -0.06  -0.02  -0.03
    21   6    -0.02   0.09   0.02    -0.01   0.03  -0.07    -0.01  -0.01   0.02
    22   6    -0.08   0.25   0.02     0.01  -0.02  -0.07     0.08  -0.20   0.01
    23   6     0.00   0.02   0.08     0.03  -0.05  -0.03    -0.02  -0.01  -0.02
    24   6     0.00   0.00   0.05     0.03  -0.04  -0.05    -0.02   0.06  -0.01
    25   6     0.13   0.19  -0.07     0.05   0.02   0.06    -0.14  -0.12  -0.01
    26   6     0.00   0.00  -0.10     0.00   0.00   0.06     0.00  -0.10   0.00
    27   6    -0.13  -0.19  -0.07    -0.05  -0.02   0.06    -0.14  -0.12   0.01
    28   6    -0.07   0.06  -0.09     0.09  -0.04   0.02    -0.07   0.00  -0.06
    29   6    -0.02   0.00  -0.02    -0.06  -0.07  -0.01     0.04   0.03  -0.05
    30   6     0.07   0.10   0.03     0.00  -0.08  -0.01    -0.01   0.03  -0.04
    31   6     0.08   0.16  -0.05     0.16   0.02   0.06    -0.16  -0.06  -0.04
    32   6     0.07  -0.06  -0.09    -0.09   0.04   0.02    -0.07   0.00   0.06
    33   6    -0.08  -0.16  -0.05    -0.16  -0.02   0.06    -0.16  -0.06   0.04
    34   6    -0.07  -0.10   0.03     0.00   0.08  -0.01    -0.01   0.03   0.04
    35   6     0.02   0.00  -0.02     0.06   0.07  -0.01     0.04   0.03   0.05
    36   6     0.00   0.00   0.03     0.00   0.00  -0.14     0.11   0.10   0.00
    37   6     0.00  -0.11   0.06     0.04  -0.08  -0.15     0.00   0.18  -0.01
    38   6     0.00   0.00   0.13     0.00   0.00  -0.14    -0.07   0.18   0.00
    39   6     0.00   0.11   0.06    -0.04   0.08  -0.15     0.00   0.18   0.01
    40   6     0.00  -0.06   0.04     0.05  -0.02  -0.04    -0.03  -0.03  -0.03
    41   6    -0.06   0.04  -0.02     0.04  -0.02  -0.08    -0.05   0.01  -0.04
    42   6     0.01  -0.14   0.06     0.04  -0.03  -0.12    -0.07   0.14  -0.03
    43   6     0.00   0.06   0.04    -0.05   0.02  -0.04    -0.03  -0.03   0.03
    44   6    -0.01   0.14   0.06    -0.04   0.03  -0.12    -0.07   0.14   0.03
    45   6     0.06  -0.04  -0.02    -0.04   0.02  -0.08    -0.05   0.01   0.04
    46   6     0.02  -0.02   0.02     0.00  -0.02  -0.07     0.01  -0.07   0.03
    47   6    -0.04  -0.01   0.01    -0.11  -0.01  -0.06     0.01  -0.01  -0.08
    48   6    -0.03  -0.02  -0.02    -0.16  -0.03  -0.09     0.02  -0.01  -0.10
    49   6    -0.02   0.02   0.02     0.00   0.02  -0.07     0.01  -0.07  -0.03
    50   6    -0.06  -0.04   0.05    -0.12   0.01   0.10     0.02   0.01  -0.04
    51   6    -0.03  -0.03   0.05    -0.12   0.05   0.00     0.03   0.00  -0.06
    52   6     0.06   0.04   0.05     0.12  -0.01   0.10     0.02   0.01   0.04
    53   6     0.03   0.03   0.05     0.12  -0.05   0.00     0.03   0.00   0.06
    54   6     0.03   0.02  -0.02     0.16   0.03  -0.09     0.02  -0.01   0.10
    55   6     0.04   0.01   0.01     0.11   0.01  -0.06     0.01  -0.01   0.08
    56  15     0.00   0.00  -0.04     0.00   0.00   0.08    -0.20  -0.02   0.00
                     25                     26                     27
                     A"                     A'                     A'
 Frequencies --    421.7245               433.9816               439.6750
 Red. masses --     12.2587                12.4753                12.0646
 Frc consts  --      1.2846                 1.3843                 1.3741
 IR Inten    --      0.3712                 1.0352                 3.0196
  Atom  AN      X      Y      Z        X      Y      Z        X      Y      Z
     1   6     0.00   0.00   0.13    -0.03  -0.04   0.00     0.04   0.05   0.00
     2   6     0.00  -0.14  -0.04     0.01  -0.03   0.02     0.07   0.04  -0.04
     3   6     0.00   0.00  -0.15     0.08   0.06   0.00     0.07   0.02   0.00
     4   6     0.00   0.14  -0.04     0.01  -0.03  -0.02     0.07   0.04   0.04
     5   6    -0.08   0.01  -0.09    -0.04   0.04  -0.02    -0.07   0.00  -0.10
     6   6    -0.10   0.04  -0.03    -0.01   0.03   0.02     0.11   0.06  -0.16
     7   6     0.01   0.05   0.03    -0.03   0.02   0.07    -0.04  -0.02  -0.09
     8   6     0.04  -0.07  -0.04    -0.04  -0.01   0.02    -0.15  -0.06  -0.06
     9   6     0.00   0.00   0.00     0.03  -0.07   0.00     0.03  -0.12   0.00
    10   6     0.14  -0.05   0.14    -0.02  -0.02  -0.03     0.02  -0.01   0.00
    11   6     0.00   0.00   0.25    -0.03  -0.05   0.00    -0.03   0.07   0.00
    12   6    -0.14   0.05   0.14    -0.02  -0.02   0.03     0.02  -0.01   0.00
    13   6     0.00  -0.06   0.09    -0.01   0.07  -0.10    -0.06  -0.09   0.03
    14   6    -0.08   0.01   0.04     0.07  -0.08  -0.14    -0.05  -0.03  -0.01
    15   6    -0.08   0.02  -0.01    -0.03   0.05  -0.08    -0.12   0.03  -0.04
    16   6     0.06   0.02   0.10    -0.13   0.22  -0.07    -0.06   0.00   0.00
    17   6     0.08  -0.01  -0.09    -0.04   0.04   0.02    -0.07   0.00   0.10
    18   6    -0.04   0.07  -0.04    -0.04  -0.01  -0.02    -0.15  -0.06   0.06
    19   6    -0.01  -0.05   0.03    -0.03   0.02  -0.07    -0.04  -0.02   0.09
    20   6     0.10  -0.04  -0.03    -0.01   0.03  -0.02     0.11   0.06   0.16
    21   6     0.00   0.06   0.09    -0.01   0.07   0.10    -0.06  -0.09  -0.03
    22   6    -0.06  -0.02   0.10    -0.13   0.22   0.07    -0.06   0.00   0.00
    23   6     0.08  -0.02  -0.01    -0.03   0.05   0.08    -0.12   0.03   0.04
    24   6     0.08  -0.01   0.04     0.07  -0.08   0.14    -0.05  -0.03   0.01
    25   6     0.04   0.11  -0.10     0.07   0.04   0.01     0.04   0.00   0.06
    26   6     0.00   0.00  -0.15     0.08   0.07   0.00     0.05  -0.07   0.00
    27   6    -0.04  -0.11  -0.10     0.07   0.04  -0.01     0.04   0.00  -0.06
    28   6     0.21  -0.05  -0.10    -0.05   0.03   0.03    -0.06   0.00   0.10
    29   6     0.05  -0.10  -0.10    -0.04   0.02  -0.03     0.10   0.07   0.16
    30   6    -0.02  -0.15  -0.05     0.00   0.09  -0.05    -0.03   0.00   0.10
    31   6     0.04  -0.01  -0.10     0.03   0.06   0.00    -0.11  -0.05   0.07
    32   6    -0.21   0.05  -0.10    -0.05   0.03  -0.03    -0.06   0.00  -0.10
    33   6    -0.04   0.01  -0.10     0.03   0.06   0.00    -0.11  -0.05  -0.07
    34   6     0.02   0.15  -0.05     0.00   0.09   0.05    -0.03   0.00  -0.10
    35   6    -0.05   0.10  -0.10    -0.04   0.02   0.03     0.10   0.07  -0.16
    36   6     0.00   0.00  -0.03     0.11   0.15   0.00     0.02  -0.12   0.00
    37   6    -0.11   0.10   0.08     0.06   0.03   0.05    -0.01  -0.03   0.01
    38   6     0.00   0.00   0.15     0.09  -0.10   0.00    -0.10   0.11   0.00
    39   6     0.11  -0.10   0.08     0.06   0.03  -0.05    -0.01  -0.03  -0.01
    40   6     0.04   0.14   0.06    -0.03   0.02   0.10    -0.06  -0.09  -0.01
    41   6     0.16  -0.03   0.00    -0.03   0.02   0.11    -0.10   0.01   0.04
    42   6    -0.01   0.06   0.06    -0.06   0.15   0.07    -0.06  -0.04   0.01
    43   6    -0.04  -0.14   0.06    -0.03   0.02  -0.10    -0.06  -0.09   0.01
    44   6     0.01  -0.06   0.06    -0.06   0.15  -0.07    -0.06  -0.04  -0.01
    45   6    -0.16   0.03   0.00    -0.03   0.02  -0.11    -0.10   0.01  -0.04
    46   6    -0.08  -0.05   0.02     0.04  -0.13  -0.15    -0.03  -0.03  -0.02
    47   6    -0.07   0.04  -0.06     0.07  -0.17   0.19     0.13   0.04   0.02
    48   6    -0.05  -0.01  -0.12     0.06  -0.11  -0.01     0.17   0.09   0.21
    49   6     0.08   0.05   0.02     0.04  -0.13   0.15    -0.03  -0.03   0.02
    50   6    -0.10   0.01  -0.02     0.04  -0.09   0.02     0.19   0.07  -0.21
    51   6    -0.05   0.00  -0.02     0.10  -0.15  -0.20     0.10   0.02  -0.02
    52   6     0.10  -0.01  -0.02     0.04  -0.09  -0.02     0.19   0.07   0.21
    53   6     0.05   0.00  -0.02     0.10  -0.15   0.20     0.10   0.02   0.02
    54   6     0.05   0.01  -0.12     0.06  -0.11   0.01     0.17   0.09  -0.21
    55   6     0.07  -0.04  -0.06     0.07  -0.17  -0.19     0.13   0.04  -0.02
    56  15     0.00   0.00   0.12    -0.13  -0.09   0.00     0.03   0.05   0.00
                     28                     29                     30
                     A"                     A"                     A'
 Frequencies --    445.6113               477.3466               478.5686
 Red. masses --     12.0559                12.4579                13.4617
 Frc consts  --      1.4105                 1.6725                 1.8165
 IR Inten    --      2.2339                 0.1064                 3.0606
  Atom  AN      X      Y      Z        X      Y      Z        X      Y      Z
     1   6     0.00   0.00   0.02     0.00   0.00  -0.17     0.08  -0.02   0.00
     2   6     0.04   0.07   0.06    -0.15   0.01  -0.09     0.04  -0.01   0.03
     3   6     0.00   0.00   0.13     0.00   0.00   0.00     0.12   0.08   0.00
     4   6    -0.04  -0.07   0.06     0.15  -0.01  -0.09     0.04  -0.01  -0.03
     5   6    -0.01  -0.01   0.04     0.22  -0.08   0.06     0.04  -0.05   0.06
     6   6    -0.09  -0.11  -0.03     0.07  -0.10   0.05     0.04  -0.05   0.02
     7   6    -0.05  -0.15  -0.03    -0.04  -0.12  -0.07    -0.08  -0.16   0.01
     8   6     0.01   0.02   0.04     0.01   0.01  -0.06    -0.20  -0.15   0.04
     9   6     0.00   0.00   0.18     0.00   0.00   0.09     0.01  -0.17   0.00
    10   6     0.01  -0.15   0.11    -0.11   0.01   0.01    -0.03   0.00   0.05
    11   6     0.00   0.00   0.05     0.00   0.00  -0.09    -0.01   0.00   0.00
    12   6    -0.01   0.15   0.11     0.11  -0.01   0.01    -0.03   0.00  -0.05
    13   6     0.05   0.15  -0.04     0.03   0.08  -0.06    -0.01   0.11   0.05
    14   6     0.00   0.15  -0.03     0.14   0.03   0.07     0.02   0.07   0.09
    15   6    -0.02   0.02   0.06     0.20  -0.08   0.12    -0.01   0.02   0.11
    16   6    -0.02  -0.02   0.07    -0.06   0.00   0.03    -0.12   0.17   0.07
    17   6     0.01   0.01   0.04    -0.22   0.08   0.06     0.04  -0.05  -0.06
    18   6    -0.01  -0.02   0.04    -0.01  -0.01  -0.06    -0.20  -0.15  -0.04
    19   6     0.05   0.15  -0.03     0.04   0.12  -0.07    -0.08  -0.16  -0.01
    20   6     0.09   0.11  -0.03    -0.07   0.10   0.05     0.04  -0.05  -0.02
    21   6    -0.05  -0.15  -0.04    -0.03  -0.08  -0.06    -0.01   0.11  -0.05
    22   6     0.02   0.02   0.07     0.06   0.00   0.03    -0.12   0.17  -0.07
    23   6     0.02  -0.02   0.06    -0.20   0.08   0.12    -0.01   0.02  -0.11
    24   6     0.00  -0.15  -0.03    -0.14  -0.03   0.07     0.02   0.07  -0.09
    25   6    -0.02  -0.12   0.04     0.03   0.00  -0.06     0.10   0.02   0.03
    26   6     0.00   0.00   0.13     0.00   0.00  -0.01     0.07   0.00   0.00
    27   6     0.02   0.12   0.04    -0.03   0.00  -0.06     0.10   0.02  -0.03
    28   6     0.04   0.00   0.03     0.04  -0.01  -0.04     0.07  -0.04   0.03
    29   6     0.07   0.10  -0.06    -0.10  -0.04  -0.12    -0.01  -0.02  -0.03
    30   6     0.07   0.14  -0.06    -0.03  -0.09  -0.17    -0.01  -0.02  -0.02
    31   6     0.06  -0.03   0.03     0.06  -0.04  -0.08     0.15   0.02   0.03
    32   6    -0.04   0.00   0.03    -0.04   0.01  -0.04     0.07  -0.04  -0.03
    33   6    -0.06   0.03   0.03    -0.06   0.04  -0.08     0.15   0.02  -0.03
    34   6    -0.07  -0.14  -0.06     0.03   0.09  -0.17    -0.01  -0.02   0.02
    35   6    -0.07  -0.10  -0.06     0.10   0.04  -0.12    -0.01  -0.02   0.03
    36   6     0.00   0.00   0.15     0.00   0.00   0.10     0.14   0.21   0.00
    37   6     0.01   0.13   0.07     0.02   0.09   0.02     0.10   0.11   0.01
    38   6     0.00   0.00   0.01     0.00   0.00  -0.01    -0.02   0.14   0.00
    39   6    -0.01  -0.13   0.07    -0.02  -0.09   0.02     0.10   0.11  -0.01
    40   6    -0.03  -0.16  -0.02     0.00   0.06  -0.08    -0.03  -0.08  -0.09
    41   6     0.01  -0.02   0.05    -0.03   0.02   0.03     0.05  -0.05   0.02
    42   6     0.02   0.04   0.05     0.05   0.06   0.01     0.13  -0.12   0.00
    43   6     0.03   0.16  -0.02     0.00  -0.06  -0.08    -0.03  -0.08   0.09
    44   6    -0.02  -0.04   0.05    -0.05  -0.06   0.01     0.13  -0.12   0.00
    45   6    -0.01   0.02   0.05     0.03  -0.02   0.03     0.05  -0.05  -0.02
    46   6     0.00   0.14  -0.02     0.11  -0.09  -0.03    -0.09   0.03   0.10
    47   6    -0.03   0.01  -0.19    -0.10   0.05   0.01    -0.04   0.06  -0.11
    48   6    -0.04   0.00  -0.23    -0.05   0.00  -0.04     0.00   0.02  -0.02
    49   6     0.00  -0.14  -0.02    -0.11   0.09  -0.03    -0.09   0.03  -0.10
    50   6    -0.01   0.00  -0.17    -0.10   0.00   0.17     0.00   0.07  -0.01
    51   6     0.00  -0.01  -0.19    -0.03   0.06   0.16     0.00   0.10   0.12
    52   6     0.01   0.00  -0.17     0.10   0.00   0.17     0.00   0.07   0.01
    53   6     0.00   0.01  -0.19     0.03  -0.06   0.16     0.00   0.10  -0.12
    54   6     0.04   0.00  -0.23     0.05   0.00  -0.04     0.00   0.02   0.02
    55   6     0.03  -0.01  -0.19     0.10  -0.05   0.01    -0.04   0.06   0.11
    56  15     0.00   0.00   0.05     0.00   0.00   0.16    -0.24  -0.14   0.00
                     31                     32                     33
                     A'                     A'                     A'
 Frequencies --    487.5186               496.7227               502.3924
 Red. masses --     12.2772                12.6941                12.4522
 Frc consts  --      1.7192                 1.8454                 1.8518
 IR Inten    --      5.6213                 0.5251                11.2657
  Atom  AN      X      Y      Z        X      Y      Z        X      Y      Z
     1   6    -0.14   0.05   0.00    -0.02  -0.03   0.00     0.04  -0.07   0.00
     2   6    -0.02   0.03  -0.02     0.06  -0.02  -0.04    -0.04  -0.07  -0.02
     3   6     0.00   0.09   0.00     0.11   0.00   0.00    -0.10  -0.14   0.00
     4   6    -0.02   0.03   0.02     0.06  -0.02   0.04    -0.04  -0.07   0.02
     5   6     0.29  -0.04  -0.08     0.02  -0.03  -0.06     0.04   0.02  -0.03
     6   6     0.08  -0.04  -0.02     0.11   0.07  -0.06     0.07   0.05  -0.06
     7   6    -0.06  -0.15   0.01     0.05   0.12  -0.11     0.09   0.06  -0.05
     8   6     0.13  -0.02  -0.03    -0.06  -0.02  -0.07     0.16   0.07  -0.03
     9   6     0.04  -0.09   0.00    -0.05   0.02   0.00     0.00   0.23   0.00
    10   6     0.03  -0.06  -0.01    -0.07   0.01  -0.04    -0.04   0.05  -0.01
    11   6    -0.02   0.00   0.00    -0.14   0.03   0.00     0.08  -0.06   0.00
    12   6     0.03  -0.06   0.01    -0.07   0.01   0.04    -0.04   0.05   0.01
    13   6    -0.05  -0.01  -0.01     0.01  -0.01  -0.05    -0.02  -0.25  -0.06
    14   6    -0.02   0.01   0.02     0.13  -0.12  -0.02     0.00  -0.06   0.00
    15   6     0.02   0.04  -0.03     0.20  -0.12  -0.05    -0.14   0.06   0.05
    16   6    -0.03   0.07  -0.03     0.04  -0.07  -0.04    -0.06  -0.11  -0.01
    17   6     0.29  -0.04   0.08     0.02  -0.03   0.06     0.04   0.02   0.03
    18   6     0.13  -0.02   0.03    -0.06  -0.02   0.07     0.16   0.07   0.03
    19   6    -0.06  -0.15  -0.01     0.05   0.12   0.11     0.09   0.06   0.05
    20   6     0.08  -0.04   0.02     0.11   0.07   0.06     0.07   0.05   0.06
    21   6    -0.05  -0.01   0.01     0.01  -0.01   0.05    -0.02  -0.25   0.06
    22   6    -0.03   0.07   0.03     0.04  -0.07   0.04    -0.06  -0.11   0.01
    23   6     0.02   0.04   0.03     0.20  -0.12   0.05    -0.14   0.06  -0.05
    24   6    -0.02   0.01  -0.02     0.13  -0.12   0.02     0.00  -0.06   0.00
    25   6     0.05   0.05   0.00     0.06   0.06  -0.06    -0.03   0.02  -0.01
    26   6     0.08   0.11   0.00     0.03   0.11   0.00     0.01   0.13   0.00
    27   6     0.05   0.05   0.00     0.06   0.06   0.06    -0.03   0.02   0.01
    28   6     0.12  -0.04   0.02    -0.19   0.01  -0.07    -0.07   0.02  -0.02
    29   6    -0.01  -0.07   0.01    -0.14  -0.06  -0.05     0.01   0.00   0.03
    30   6    -0.14  -0.25  -0.06    -0.04  -0.05  -0.07     0.06   0.03   0.01
    31   6    -0.04  -0.10  -0.01    -0.13  -0.05  -0.09     0.11   0.08   0.00
    32   6     0.12  -0.04  -0.02    -0.19   0.01   0.07    -0.07   0.02   0.02
    33   6    -0.04  -0.10   0.01    -0.13  -0.05   0.09     0.11   0.08   0.00
    34   6    -0.14  -0.25   0.06    -0.04  -0.05   0.07     0.06   0.03  -0.01
    35   6    -0.01  -0.07  -0.01    -0.14  -0.06   0.05     0.01   0.00  -0.03
    36   6    -0.02   0.01   0.00     0.07  -0.08   0.00     0.05   0.36   0.00
    37   6     0.00  -0.07  -0.04     0.04   0.07  -0.01     0.03   0.11  -0.01
    38   6     0.16  -0.23   0.00    -0.12   0.18   0.00     0.23  -0.18   0.00
    39   6     0.00  -0.07   0.04     0.04   0.07   0.01     0.03   0.11   0.01
    40   6    -0.03   0.09  -0.04     0.03   0.16  -0.12    -0.01  -0.19  -0.01
    41   6    -0.07   0.07  -0.06    -0.02   0.00   0.01    -0.16   0.05  -0.04
    42   6    -0.15   0.24  -0.06     0.07   0.04  -0.04    -0.02  -0.03  -0.02
    43   6    -0.03   0.09   0.04     0.03   0.16   0.12    -0.01  -0.19   0.01
    44   6    -0.15   0.24   0.06     0.07   0.04   0.04    -0.02  -0.03   0.02
    45   6    -0.07   0.07   0.06    -0.02   0.00  -0.01    -0.16   0.05   0.04
    46   6    -0.03   0.07   0.05    -0.09   0.10   0.02    -0.09  -0.01   0.03
    47   6     0.02   0.03   0.02    -0.03  -0.02   0.10    -0.03   0.02  -0.02
    48   6     0.00   0.03   0.06     0.03  -0.02   0.14     0.03   0.01   0.06
    49   6    -0.03   0.07  -0.05    -0.09   0.10  -0.02    -0.09  -0.01  -0.03
    50   6     0.03   0.01   0.00    -0.03   0.02   0.09     0.01   0.06  -0.01
    51   6    -0.03   0.04   0.05     0.04   0.02   0.14     0.02   0.06   0.09
    52   6     0.03   0.01   0.00    -0.03   0.02  -0.09     0.01   0.06   0.01
    53   6    -0.03   0.04  -0.05     0.04   0.02  -0.14     0.02   0.06  -0.09
    54   6     0.00   0.03  -0.06     0.03  -0.02  -0.14     0.03   0.01  -0.06
    55   6     0.02   0.03  -0.02    -0.03  -0.02  -0.10    -0.03   0.02   0.02
    56  15    -0.09   0.08   0.00    -0.01  -0.19   0.00    -0.06  -0.14   0.00
                     34                     35                     36
                     A"                     A'                     A"
 Frequencies --    505.1724               513.2483               518.5936
 Red. masses --     12.0000                13.1205                12.0063
 Frc consts  --      1.8043                 2.0364                 1.9024
 IR Inten    --      2.2889                 0.4551                 0.8127
  Atom  AN      X      Y      Z        X      Y      Z        X      Y      Z
     1   6     0.00   0.00   0.02    -0.04  -0.03   0.00     0.00   0.00   0.00
     2   6     0.04   0.08   0.07     0.02  -0.05  -0.01    -0.01   0.08   0.02
     3   6     0.00   0.00   0.13     0.01  -0.05   0.00     0.00   0.00   0.15
     4   6    -0.04  -0.08   0.07     0.02  -0.05   0.01     0.01  -0.08   0.02
     5   6     0.02  -0.02   0.02    -0.06  -0.02  -0.04     0.16   0.02  -0.03
     6   6     0.06   0.00  -0.04    -0.15  -0.02   0.00     0.04  -0.06  -0.07
     7   6     0.00  -0.06  -0.04    -0.03  -0.05   0.04    -0.06  -0.14  -0.06
     8   6    -0.09  -0.03   0.04     0.06  -0.04  -0.01     0.06   0.07   0.00
     9   6     0.00   0.00  -0.09    -0.09   0.07   0.00     0.00   0.00  -0.14
    10   6     0.01   0.07  -0.07    -0.12   0.05   0.01     0.02   0.12  -0.02
    11   6     0.00   0.00  -0.06    -0.21   0.06   0.00     0.00   0.00   0.03
    12   6    -0.01  -0.07  -0.07    -0.12   0.05  -0.01    -0.02  -0.12  -0.02
    13   6    -0.04   0.04   0.06     0.01   0.09   0.10    -0.02  -0.21   0.07
    14   6    -0.07   0.11   0.06    -0.07   0.15   0.08    -0.09  -0.04   0.06
    15   6     0.03  -0.02  -0.02     0.02  -0.03   0.03    -0.16   0.12   0.03
    16   6     0.08  -0.12  -0.04     0.06  -0.13   0.05     0.01   0.06   0.01
    17   6    -0.02   0.02   0.02    -0.06  -0.02   0.04    -0.16  -0.02  -0.03
    18   6     0.09   0.03   0.04     0.06  -0.04   0.01    -0.06  -0.07   0.00
    19   6     0.00   0.06  -0.04    -0.03  -0.05  -0.04     0.06   0.14  -0.06
    20   6    -0.06   0.00  -0.04    -0.15  -0.02   0.00    -0.04   0.06  -0.07
    21   6     0.04  -0.04   0.06     0.01   0.09  -0.10     0.02   0.21   0.07
    22   6    -0.08   0.12  -0.04     0.06  -0.13  -0.05    -0.01  -0.06   0.01
    23   6    -0.03   0.02  -0.02     0.02  -0.03  -0.03     0.16  -0.12   0.03
    24   6     0.07  -0.11   0.06    -0.07   0.15  -0.08     0.09   0.04   0.06
    25   6     0.22   0.30   0.02     0.10   0.18  -0.02    -0.14  -0.03  -0.07
    26   6     0.00   0.00  -0.05     0.07   0.29   0.00     0.00   0.00  -0.16
    27   6    -0.22  -0.30   0.02     0.10   0.18   0.02     0.14   0.03  -0.07
    28   6    -0.05  -0.06  -0.01     0.00  -0.03   0.00     0.19   0.04   0.00
    29   6     0.00  -0.08   0.06     0.14   0.00   0.06     0.16   0.02   0.08
    30   6    -0.10  -0.12   0.09    -0.02  -0.01   0.10     0.02  -0.11   0.04
    31   6    -0.11   0.00   0.03    -0.16  -0.03  -0.01     0.01   0.01  -0.05
    32   6     0.05   0.06  -0.01     0.00  -0.03   0.00    -0.19  -0.04   0.00
    33   6     0.11   0.00   0.03    -0.16  -0.03   0.01    -0.01  -0.01  -0.05
    34   6     0.10   0.12   0.09    -0.02  -0.01  -0.10    -0.02   0.11   0.04
    35   6     0.00   0.08   0.06     0.14   0.00  -0.06    -0.16  -0.02   0.08
    36   6     0.00   0.00   0.11     0.03   0.06   0.00     0.00   0.00   0.18
    37   6    -0.03   0.25   0.01     0.00   0.02   0.02     0.06  -0.03   0.07
    38   6     0.00   0.00  -0.03     0.05  -0.12   0.00     0.00   0.00   0.03
    39   6     0.03  -0.25   0.01     0.00   0.02  -0.02    -0.06   0.03   0.07
    40   6     0.01  -0.07  -0.09     0.01   0.04   0.04    -0.06  -0.15  -0.01
    41   6     0.05  -0.09   0.01     0.12  -0.08   0.06    -0.16   0.16  -0.03
    42   6     0.04   0.03  -0.02    -0.04   0.15   0.03     0.00  -0.01   0.05
    43   6    -0.01   0.07  -0.09     0.01   0.04  -0.04     0.06   0.15  -0.01
    44   6    -0.04  -0.03  -0.02    -0.04   0.15  -0.03     0.00   0.01   0.05
    45   6    -0.05   0.09   0.01     0.12  -0.08  -0.06     0.16  -0.16  -0.03
    46   6     0.01   0.09  -0.05     0.09  -0.14  -0.06     0.11  -0.09  -0.07
    47   6    -0.02   0.04  -0.13    -0.04   0.02  -0.12    -0.01   0.06  -0.04
    48   6     0.03   0.02   0.09     0.04  -0.02  -0.03     0.02   0.04   0.01
    49   6    -0.01  -0.09  -0.05     0.09  -0.14   0.06    -0.11   0.09  -0.07
    50   6     0.07   0.11  -0.12     0.00   0.08  -0.17     0.01  -0.02  -0.06
    51   6     0.00   0.13   0.07     0.04   0.05  -0.05    -0.04  -0.01   0.06
    52   6    -0.07  -0.11  -0.12     0.00   0.08   0.17    -0.01   0.02  -0.06
    53   6     0.00  -0.13   0.07     0.04   0.05   0.05     0.04   0.01   0.06
    54   6    -0.03  -0.02   0.09     0.04  -0.02   0.03    -0.02  -0.04   0.01
    55   6     0.02  -0.04  -0.13    -0.04   0.02   0.12     0.01  -0.06  -0.04
    56  15     0.00   0.00   0.00     0.06  -0.24   0.00     0.00   0.00  -0.02
                     37                     38                     39
                     A'                     A"                     A"
 Frequencies --    522.3137               525.4121               530.8226
 Red. masses --     12.0142                12.0299                12.0342
 Frc consts  --      1.9311                 1.9567                 1.9979
 IR Inten    --      0.0735                 0.7615                 2.7795
  Atom  AN      X      Y      Z        X      Y      Z        X      Y      Z
     1   6    -0.11  -0.02   0.00     0.00   0.00   0.10     0.00   0.00  -0.09
     2   6    -0.07   0.02  -0.01    -0.13  -0.14  -0.01    -0.03   0.07  -0.04
     3   6     0.01  -0.02   0.00     0.00   0.00  -0.04     0.00   0.00  -0.04
     4   6    -0.07   0.02   0.01     0.13   0.14  -0.01     0.03  -0.07  -0.04
     5   6     0.03  -0.01   0.16    -0.11   0.01   0.00    -0.09  -0.01   0.07
     6   6     0.03  -0.15   0.00     0.06   0.11  -0.02    -0.12  -0.10   0.06
     7   6     0.00  -0.04  -0.15     0.17   0.15  -0.01    -0.01   0.04  -0.02
     8   6     0.00   0.11  -0.01     0.03  -0.05   0.01     0.03   0.11  -0.03
     9   6     0.01   0.25   0.00     0.00   0.00   0.01     0.00   0.00  -0.03
    10   6    -0.05   0.01   0.00    -0.06   0.11   0.01    -0.15   0.32  -0.07
    11   6     0.12  -0.10   0.00     0.00   0.00   0.09     0.00   0.00  -0.08
    12   6    -0.05   0.01   0.00     0.06  -0.11   0.01     0.15  -0.32  -0.07
    13   6     0.01   0.08  -0.14     0.03  -0.20  -0.05     0.05   0.00   0.09
    14   6     0.11   0.12   0.02     0.05  -0.07  -0.01    -0.03  -0.03   0.07
    15   6     0.04  -0.01   0.17    -0.08   0.00   0.03     0.09  -0.07   0.03
    16   6    -0.09  -0.08   0.01    -0.02  -0.06   0.02     0.09  -0.05   0.02
    17   6     0.03  -0.01  -0.16     0.11  -0.01   0.00     0.09   0.01   0.07
    18   6     0.00   0.11   0.01    -0.03   0.05   0.01    -0.03  -0.11  -0.03
    19   6     0.00  -0.04   0.15    -0.17  -0.15  -0.01     0.01  -0.04  -0.02
    20   6     0.03  -0.15   0.00    -0.06  -0.11  -0.02     0.12   0.10   0.06
    21   6     0.01   0.08   0.14    -0.03   0.20  -0.05    -0.05   0.00   0.09
    22   6    -0.09  -0.08  -0.01     0.02   0.06   0.02    -0.09   0.05   0.02
    23   6     0.04  -0.01  -0.17     0.08   0.00   0.03    -0.09   0.07   0.03
    24   6     0.11   0.12  -0.02    -0.05   0.07  -0.01     0.03   0.03   0.07
    25   6     0.03  -0.03   0.00    -0.08  -0.05  -0.02    -0.06  -0.09   0.01
    26   6     0.01   0.09   0.00     0.00   0.00  -0.02     0.00   0.00   0.05
    27   6     0.03  -0.03   0.00     0.08   0.05  -0.02     0.06   0.09   0.01
    28   6     0.02   0.02   0.18    -0.13   0.02  -0.04    -0.04  -0.03  -0.04
    29   6     0.00   0.16   0.04    -0.02   0.01  -0.03     0.06   0.06   0.01
    30   6     0.00   0.02  -0.14     0.13   0.14   0.00     0.08   0.08   0.04
    31   6     0.03  -0.11   0.01     0.07   0.07  -0.02    -0.04  -0.05   0.01
    32   6     0.02   0.02  -0.18     0.13  -0.02  -0.04     0.04   0.03  -0.04
    33   6     0.03  -0.11  -0.01    -0.07  -0.07  -0.02     0.04   0.05   0.01
    34   6     0.00   0.02   0.14    -0.13  -0.14   0.00    -0.08  -0.08   0.04
    35   6     0.00   0.16  -0.04     0.02  -0.01  -0.03    -0.06  -0.06   0.01
    36   6    -0.02  -0.23   0.00     0.00   0.00   0.05     0.00   0.00  -0.03
    37   6     0.05  -0.05   0.00    -0.03   0.27  -0.01    -0.16   0.04   0.06
    38   6    -0.07   0.06   0.00     0.00   0.00  -0.12     0.00   0.00   0.15
    39   6     0.05  -0.05   0.00     0.03  -0.27  -0.01     0.16  -0.04   0.06
    40   6    -0.02  -0.09  -0.13     0.06  -0.23  -0.01    -0.01   0.05   0.06
    41   6    -0.09   0.06   0.17    -0.09   0.01   0.01     0.12  -0.09  -0.07
    42   6     0.06   0.11   0.01     0.08  -0.03  -0.02    -0.07  -0.10   0.03
    43   6    -0.02  -0.09   0.13    -0.06   0.23  -0.01     0.01  -0.05   0.06
    44   6     0.06   0.11  -0.01    -0.08   0.03  -0.02     0.07   0.10   0.03
    45   6    -0.09   0.06  -0.17     0.09  -0.01   0.01    -0.12   0.09  -0.07
    46   6    -0.13  -0.12  -0.03     0.05   0.10   0.02    -0.12  -0.04  -0.05
    47   6    -0.04  -0.03  -0.01    -0.10   0.00  -0.06     0.07   0.13  -0.16
    48   6     0.00   0.01  -0.03     0.00  -0.04  -0.04    -0.06   0.10  -0.07
    49   6    -0.13  -0.12   0.03    -0.05  -0.10   0.02     0.12   0.04  -0.05
    50   6     0.01  -0.02  -0.04    -0.06   0.09   0.07     0.01  -0.10  -0.02
    51   6     0.04   0.01  -0.04     0.03   0.08   0.10    -0.12  -0.02   0.10
    52   6     0.01  -0.02   0.04     0.06  -0.09   0.07    -0.01   0.10  -0.02
    53   6     0.04   0.01   0.04    -0.03  -0.08   0.10     0.12   0.02   0.10
    54   6     0.00   0.01   0.03     0.00   0.04  -0.04     0.06  -0.10  -0.07
    55   6    -0.04  -0.03   0.01     0.10   0.00  -0.06    -0.07  -0.13  -0.16
    56  15     0.03   0.01   0.00     0.00   0.00   0.04     0.00   0.00  -0.04
                     40                     41                     42
                     A'                     A"                     A"
 Frequencies --    534.8187               542.1239               550.3952
 Red. masses --     12.3148                12.0042                12.0705
 Frc consts  --      2.0753                 2.0786                 2.1544
 IR Inten    --      0.5612                 0.4450                17.4099
  Atom  AN      X      Y      Z        X      Y      Z        X      Y      Z
     1   6     0.38   0.02   0.00     0.00   0.00   0.02     0.00   0.00   0.06
     2   6     0.00   0.02   0.00     0.28   0.05  -0.02     0.29   0.17   0.06
     3   6    -0.23  -0.29   0.00     0.00   0.00  -0.07     0.00   0.00   0.06
     4   6     0.00   0.02   0.00    -0.28  -0.05  -0.02    -0.29  -0.17   0.06
     5   6     0.07   0.02   0.07    -0.13  -0.07  -0.06    -0.04   0.00  -0.03
     6   6     0.05  -0.08   0.00    -0.20  -0.01   0.00     0.10   0.00  -0.09
     7   6    -0.08  -0.06  -0.07    -0.03  -0.02   0.00    -0.03  -0.01  -0.09
     8   6    -0.04   0.09   0.00     0.08  -0.07  -0.05    -0.15  -0.01   0.01
     9   6     0.01  -0.26   0.00     0.00   0.00   0.07     0.00   0.00   0.03
    10   6    -0.01   0.00  -0.01    -0.14   0.12   0.02     0.11  -0.08   0.07
    11   6    -0.21   0.23   0.00     0.00   0.00  -0.03     0.00   0.00   0.10
    12   6    -0.01   0.00   0.01     0.14  -0.12   0.02    -0.11   0.08   0.07
    13   6     0.03  -0.07  -0.06     0.00   0.05   0.01     0.04  -0.05   0.00
    14   6     0.02   0.03  -0.01     0.13  -0.08   0.00     0.06  -0.21  -0.08
    15   6     0.02   0.02   0.04     0.05  -0.12   0.06     0.00  -0.01  -0.06
    16   6     0.05  -0.07  -0.01    -0.12   0.02   0.05    -0.02   0.17   0.03
    17   6     0.07   0.02  -0.07     0.13   0.07  -0.06     0.04   0.00  -0.03
    18   6    -0.04   0.09   0.00    -0.08   0.07  -0.05     0.15   0.01   0.01
    19   6    -0.08  -0.06   0.07     0.03   0.02   0.00     0.03   0.01  -0.09
    20   6     0.05  -0.08   0.00     0.20   0.01   0.00    -0.10   0.00  -0.09
    21   6     0.03  -0.07   0.06     0.00  -0.05   0.01    -0.04   0.05   0.00
    22   6     0.05  -0.07   0.01     0.12  -0.02   0.05     0.02  -0.17   0.03
    23   6     0.02   0.02  -0.04    -0.05   0.12   0.06     0.00   0.01  -0.06
    24   6     0.02   0.03   0.01    -0.13   0.08   0.00    -0.06   0.21  -0.08
    25   6     0.06   0.01   0.02    -0.06   0.03  -0.05     0.01  -0.06  -0.03
    26   6     0.09   0.04   0.00     0.00   0.00  -0.05     0.00   0.00  -0.01
    27   6     0.06   0.01  -0.02     0.06  -0.03  -0.05    -0.01   0.06  -0.03
    28   6    -0.17  -0.03   0.05     0.01   0.04  -0.04    -0.09  -0.03   0.00
    29   6    -0.09   0.09  -0.03     0.13   0.00   0.03    -0.12   0.01  -0.05
    30   6     0.07   0.11  -0.06     0.00   0.03   0.03     0.06   0.03  -0.08
    31   6    -0.03  -0.07   0.00    -0.12   0.04  -0.05     0.11  -0.03  -0.02
    32   6    -0.17  -0.03  -0.05    -0.01  -0.04  -0.04     0.09   0.03   0.00
    33   6    -0.03  -0.07   0.00     0.12  -0.04  -0.05    -0.11   0.03  -0.02
    34   6     0.07   0.11   0.06     0.00  -0.03   0.03    -0.06  -0.03  -0.08
    35   6    -0.09   0.09   0.03    -0.13   0.00   0.03     0.12  -0.01  -0.05
    36   6    -0.07   0.15   0.00     0.00   0.00   0.03     0.00   0.00   0.03
    37   6    -0.02  -0.01  -0.01     0.10  -0.03   0.04    -0.08   0.18   0.03
    38   6     0.13  -0.17   0.00     0.00   0.00  -0.02     0.00   0.00   0.01
    39   6    -0.02  -0.01   0.01    -0.10   0.03   0.04     0.08  -0.18   0.03
    40   6    -0.02   0.13  -0.07     0.00   0.06  -0.02    -0.03   0.03  -0.05
    41   6     0.09  -0.11   0.07     0.04   0.03   0.08     0.02  -0.06   0.01
    42   6     0.02  -0.01   0.00     0.13  -0.03   0.05     0.05  -0.15   0.01
    43   6    -0.02   0.13   0.07     0.00  -0.06  -0.02     0.03  -0.03  -0.05
    44   6     0.02  -0.01   0.00    -0.13   0.03   0.05    -0.05   0.15   0.01
    45   6     0.09  -0.11  -0.07    -0.04  -0.03   0.08    -0.02   0.06   0.01
    46   6     0.02  -0.04  -0.02     0.12  -0.07  -0.01     0.06  -0.13  -0.05
    47   6     0.07   0.05  -0.02    -0.14  -0.03   0.02     0.07   0.07   0.03
    48   6    -0.04   0.10   0.01     0.14  -0.11   0.02    -0.02   0.12   0.09
    49   6     0.02  -0.04   0.02    -0.12   0.07  -0.01    -0.06   0.13  -0.05
    50   6     0.04  -0.09   0.01    -0.08   0.14  -0.11     0.05  -0.07  -0.02
    51   6    -0.06  -0.04  -0.02     0.17   0.05   0.04    -0.09  -0.03   0.09
    52   6     0.04  -0.09  -0.01     0.08  -0.14  -0.11    -0.05   0.07  -0.02
    53   6    -0.06  -0.04   0.02    -0.17  -0.05   0.04     0.09   0.03   0.09
    54   6    -0.04   0.10  -0.01    -0.14   0.11   0.02     0.02  -0.12   0.09
    55   6     0.07   0.05   0.02     0.14   0.03   0.02    -0.07  -0.07   0.03
    56  15    -0.07   0.11   0.00     0.00   0.00  -0.01     0.00   0.00   0.06
                     43                     44                     45
                     A"                     A'                     A'
 Frequencies --    564.5122               571.5150               573.8094
 Red. masses --     12.1874                12.0202                12.1163
 Frc consts  --      2.2883                 2.3132                 2.3505
 IR Inten    --     18.0962                 4.5597                 9.4690
  Atom  AN      X      Y      Z        X      Y      Z        X      Y      Z
     1   6     0.00   0.00   0.14     0.17   0.01   0.00     0.00   0.01   0.00
     2   6     0.04  -0.03   0.02     0.06   0.06   0.01    -0.03   0.00  -0.04
     3   6     0.00   0.00   0.00    -0.14  -0.10   0.00     0.01  -0.01   0.00
     4   6    -0.04   0.03   0.02     0.06   0.06  -0.01    -0.03   0.00   0.04
     5   6    -0.01   0.01   0.00     0.04  -0.03   0.06     0.10   0.03  -0.04
     6   6     0.01  -0.05  -0.05    -0.13  -0.09   0.08     0.08  -0.02  -0.10
     7   6    -0.02   0.00  -0.09     0.01   0.02  -0.02    -0.13  -0.16  -0.08
     8   6     0.10   0.08  -0.01     0.04   0.05   0.01     0.00   0.04  -0.06
     9   6     0.00   0.00   0.02    -0.01  -0.05   0.00    -0.03   0.02   0.00
    10   6     0.01   0.15   0.05    -0.01  -0.03  -0.02     0.02  -0.05   0.04
    11   6     0.00   0.00   0.18     0.00   0.04   0.00     0.02  -0.01   0.00
    12   6    -0.01  -0.15   0.05    -0.01  -0.03   0.02     0.02  -0.05  -0.04
    13   6     0.05  -0.17  -0.05    -0.04   0.20  -0.06     0.00  -0.12   0.08
    14   6     0.01  -0.02   0.00     0.06   0.01  -0.11    -0.10   0.12   0.11
    15   6     0.01  -0.01   0.02    -0.01  -0.02   0.00    -0.07   0.08   0.05
    16   6     0.06  -0.03   0.05    -0.01  -0.12  -0.04     0.03  -0.03   0.05
    17   6     0.01  -0.01   0.00     0.04  -0.03  -0.06     0.10   0.03   0.04
    18   6    -0.10  -0.08  -0.01     0.04   0.05  -0.01     0.00   0.04   0.06
    19   6     0.02   0.00  -0.09     0.01   0.02   0.02    -0.13  -0.16   0.08
    20   6    -0.01   0.05  -0.05    -0.13  -0.09  -0.08     0.08  -0.02   0.10
    21   6    -0.05   0.17  -0.05    -0.04   0.20   0.06     0.00  -0.12  -0.08
    22   6    -0.06   0.03   0.05    -0.01  -0.12   0.04     0.03  -0.03  -0.05
    23   6    -0.01   0.01   0.02    -0.01  -0.02   0.00    -0.07   0.08  -0.05
    24   6    -0.01   0.02   0.00     0.06   0.01   0.11    -0.10   0.12  -0.11
    25   6     0.19   0.10  -0.06    -0.02   0.03   0.02    -0.04   0.04  -0.07
    26   6     0.00   0.00  -0.03    -0.01  -0.02   0.00    -0.04   0.06   0.00
    27   6    -0.19  -0.10  -0.06    -0.02   0.03  -0.02    -0.04   0.04   0.07
    28   6    -0.13  -0.02   0.08     0.03   0.04   0.00     0.13   0.02  -0.10
    29   6     0.00   0.15  -0.01     0.06  -0.02   0.09     0.10  -0.01  -0.08
    30   6     0.09   0.06  -0.13    -0.15  -0.13   0.04     0.05   0.05   0.00
    31   6    -0.11  -0.19  -0.08    -0.02   0.09   0.04    -0.11   0.00  -0.09
    32   6     0.13   0.02   0.08     0.03   0.04   0.00     0.13   0.02   0.10
    33   6     0.11   0.19  -0.08    -0.02   0.09  -0.04    -0.11   0.00   0.09
    34   6    -0.09  -0.06  -0.13    -0.15  -0.13  -0.04     0.05   0.05   0.00
    35   6     0.00  -0.15  -0.01     0.06  -0.02  -0.09     0.10  -0.01   0.08
    36   6     0.00   0.00  -0.03    -0.07   0.15   0.00     0.03   0.05   0.00
    37   6     0.13  -0.15  -0.05    -0.04   0.00   0.00     0.04   0.01   0.06
    38   6     0.00   0.00  -0.05     0.00  -0.06   0.00    -0.07   0.08   0.00
    39   6    -0.13   0.15  -0.05    -0.04   0.00   0.00     0.04   0.01  -0.06
    40   6    -0.01   0.10  -0.08     0.00  -0.02  -0.02    -0.04   0.12   0.03
    41   6    -0.09  -0.01   0.14     0.04   0.04  -0.02    -0.06   0.08   0.08
    42   6    -0.02   0.16  -0.02     0.08  -0.14   0.00     0.11  -0.14   0.10
    43   6     0.01  -0.10  -0.08     0.00  -0.02   0.02    -0.04   0.12  -0.03
    44   6     0.02  -0.16  -0.02     0.08  -0.14   0.00     0.11  -0.14  -0.10
    45   6     0.09   0.01   0.14     0.04   0.04   0.02    -0.06   0.08  -0.08
    46   6     0.03   0.13   0.11    -0.13   0.22   0.10    -0.11   0.16  -0.07
    47   6     0.01   0.08  -0.03     0.01  -0.16   0.25    -0.03   0.03   0.15
    48   6     0.03   0.12   0.03     0.00  -0.11  -0.02     0.08   0.02  -0.04
    49   6    -0.03  -0.13   0.11    -0.13   0.22  -0.10    -0.11   0.16   0.07
    50   6     0.00  -0.07  -0.01     0.08   0.09  -0.17    -0.10  -0.09   0.09
    51   6    -0.01  -0.07  -0.07     0.07   0.05  -0.06     0.06  -0.15  -0.19
    52   6     0.00   0.07  -0.01     0.08   0.09   0.17    -0.10  -0.09  -0.09
    53   6     0.01   0.07  -0.07     0.07   0.05   0.06     0.06  -0.15   0.19
    54   6    -0.03  -0.12   0.03     0.00  -0.11   0.02     0.08   0.02   0.04
    55   6    -0.01  -0.08  -0.03     0.01  -0.16  -0.25    -0.03   0.03  -0.15
    56  15     0.00   0.00   0.10     0.03  -0.02   0.00     0.03  -0.07   0.00
                     46                     47                     48
                     A'                     A"                     A'
 Frequencies --    577.5099               579.6565               582.7808
 Red. masses --     12.0259                12.0154                12.0472
 Frc consts  --      2.3631                 2.3787                 2.4107
 IR Inten    --      4.2458                 5.7225                 2.9945
  Atom  AN      X      Y      Z        X      Y      Z        X      Y      Z
     1   6     0.08   0.01   0.00     0.00   0.00  -0.03    -0.16  -0.08   0.00
     2   6     0.04   0.04  -0.02     0.02  -0.01   0.00     0.05  -0.01  -0.02
     3   6    -0.04   0.03   0.00     0.00   0.00  -0.02     0.09   0.06   0.00
     4   6     0.04   0.04   0.02    -0.02   0.01   0.00     0.05  -0.01   0.02
     5   6    -0.15  -0.03   0.00     0.16   0.02  -0.05     0.01   0.03  -0.02
     6   6    -0.03  -0.02  -0.09     0.04   0.04  -0.03    -0.21  -0.14   0.02
     7   6    -0.03  -0.07  -0.04    -0.17  -0.23   0.08    -0.12  -0.05  -0.01
     8   6     0.09   0.04  -0.04     0.02  -0.05   0.00     0.15   0.12  -0.04
     9   6    -0.02   0.04   0.00     0.00   0.00   0.01    -0.05   0.12   0.00
    10   6     0.00  -0.06   0.02    -0.07  -0.02  -0.03    -0.04  -0.04   0.02
    11   6     0.10  -0.05   0.00     0.00   0.00  -0.11     0.09  -0.20   0.00
    12   6     0.00  -0.06  -0.02     0.07   0.02  -0.03    -0.04  -0.04  -0.02
    13   6    -0.03   0.08  -0.04     0.01  -0.20   0.00     0.06  -0.02   0.00
    14   6     0.02   0.14   0.07    -0.06   0.12   0.08     0.09  -0.17  -0.02
    15   6     0.13  -0.13   0.07    -0.11   0.12   0.04     0.00   0.03   0.04
    16   6    -0.07  -0.04   0.02    -0.06   0.00  -0.01    -0.06   0.14   0.03
    17   6    -0.15  -0.03   0.00    -0.16  -0.02  -0.05     0.01   0.03   0.02
    18   6     0.09   0.04   0.04    -0.02   0.05   0.00     0.15   0.12   0.04
    19   6    -0.03  -0.07   0.04     0.17   0.23   0.08    -0.12  -0.05   0.01
    20   6    -0.03  -0.02   0.09    -0.04  -0.04  -0.03    -0.21  -0.14  -0.02
    21   6    -0.03   0.08   0.04    -0.01   0.20   0.00     0.06  -0.02   0.00
    22   6    -0.07  -0.04  -0.02     0.06   0.00  -0.01    -0.06   0.14  -0.03
    23   6     0.13  -0.13  -0.07     0.11  -0.12   0.04     0.00   0.03  -0.04
    24   6     0.02   0.14  -0.07     0.06  -0.12   0.08     0.09  -0.17   0.02
    25   6     0.00   0.01   0.01    -0.07   0.00   0.01    -0.01   0.00  -0.02
    26   6    -0.08  -0.10   0.00     0.00   0.00  -0.01    -0.03   0.09   0.00
    27   6     0.00   0.01  -0.01     0.07   0.00   0.01    -0.01   0.00   0.02
    28   6     0.07  -0.01  -0.02    -0.10  -0.03  -0.09    -0.09  -0.05   0.01
    29   6    -0.26  -0.16  -0.11    -0.06  -0.10  -0.06     0.01   0.06   0.04
    30   6    -0.05   0.00  -0.02     0.14   0.20   0.10     0.09   0.03  -0.03
    31   6     0.14   0.10   0.02     0.00   0.08   0.01     0.04  -0.06  -0.01
    32   6     0.07  -0.01   0.02     0.10   0.03  -0.09    -0.09  -0.05  -0.01
    33   6     0.14   0.10  -0.02     0.00  -0.08   0.01     0.04  -0.06   0.01
    34   6    -0.05   0.00   0.02    -0.14  -0.20   0.10     0.09   0.03   0.03
    35   6    -0.26  -0.16   0.11     0.06   0.10  -0.06     0.01   0.06  -0.04
    36   6    -0.05   0.08   0.00     0.00   0.00   0.01     0.06   0.04   0.00
    37   6    -0.07   0.01   0.01     0.02   0.05  -0.01    -0.02   0.03   0.02
    38   6     0.03  -0.11   0.00     0.00   0.00  -0.05    -0.04   0.07   0.00
    39   6    -0.07   0.01  -0.01    -0.02  -0.05  -0.01    -0.02   0.03  -0.02
    40   6     0.01   0.07   0.05    -0.02   0.24  -0.01    -0.07   0.14   0.06
    41   6    -0.01   0.00  -0.02     0.14  -0.13   0.01     0.08  -0.10  -0.03
    42   6    -0.02  -0.04   0.02     0.05  -0.05   0.01    -0.05  -0.12   0.02
    43   6     0.01   0.07  -0.05     0.02  -0.24  -0.01    -0.07   0.14  -0.06
    44   6    -0.02  -0.04  -0.02    -0.05   0.05   0.01    -0.05  -0.12  -0.02
    45   6    -0.01   0.00   0.02    -0.14   0.13   0.01     0.08  -0.10   0.03
    46   6     0.06  -0.04  -0.07    -0.05   0.03   0.04     0.03   0.13   0.03
    47   6    -0.06   0.07  -0.07    -0.05   0.04  -0.06     0.12   0.09   0.01
    48   6     0.15   0.03   0.30     0.07  -0.01   0.09    -0.01   0.14   0.08
    49   6     0.06  -0.04   0.07     0.05  -0.03   0.04     0.03   0.13  -0.03
    50   6    -0.04   0.04  -0.08    -0.07   0.00   0.08     0.08  -0.11  -0.19
    51   6     0.10  -0.04  -0.11     0.05  -0.04  -0.09    -0.11  -0.06   0.10
    52   6    -0.04   0.04   0.08     0.07   0.00   0.08     0.08  -0.11   0.19
    53   6     0.10  -0.04   0.11    -0.05   0.04  -0.09    -0.11  -0.06  -0.10
    54   6     0.15   0.03  -0.30    -0.07   0.01   0.09    -0.01   0.14  -0.08
    55   6    -0.06   0.07   0.07     0.05  -0.04  -0.06     0.12   0.09  -0.01
    56  15     0.00   0.04   0.00     0.00   0.00  -0.03     0.03  -0.04   0.00
                     49                     50                     51
                     A"                     A'                     A"
 Frequencies --    587.2764               593.7669               596.2319
 Red. masses --     12.0000                12.1493                12.0001
 Frc consts  --      2.4385                 2.5237                 2.5134
 IR Inten    --      5.0382                 3.4352                 0.2673
  Atom  AN      X      Y      Z        X      Y      Z        X      Y      Z
     1   6     0.00   0.00  -0.04    -0.07  -0.05   0.00     0.00   0.00   0.05
     2   6    -0.06  -0.03  -0.02     0.04   0.00   0.05     0.08  -0.03  -0.02
     3   6     0.00   0.00  -0.01     0.13   0.11   0.00     0.00   0.00  -0.15
     4   6     0.06   0.03  -0.02     0.04   0.00  -0.05    -0.08   0.03  -0.02
     5   6     0.21   0.00  -0.03     0.18   0.04   0.07     0.02   0.00   0.09
     6   6    -0.09  -0.02   0.10     0.13   0.01   0.04     0.13  -0.03   0.02
     7   6    -0.03   0.00   0.06    -0.07  -0.06   0.05     0.00   0.02  -0.08
     8   6    -0.01  -0.02   0.01    -0.11  -0.02   0.07    -0.09  -0.02  -0.01
     9   6     0.00   0.00   0.05    -0.05   0.19   0.00     0.00   0.00   0.00
    10   6     0.00  -0.09   0.02    -0.05   0.01  -0.05    -0.03   0.10  -0.01
    11   6     0.00   0.00  -0.02     0.03  -0.09   0.00     0.00   0.00   0.04
    12   6     0.00   0.09   0.02    -0.05   0.01   0.05     0.03  -0.10  -0.01
    13   6     0.03  -0.05  -0.03     0.01  -0.02  -0.07     0.00   0.03   0.02
    14   6     0.08  -0.18  -0.11    -0.10   0.20  -0.04    -0.09   0.16   0.01
    15   6    -0.14   0.11  -0.02    -0.11   0.14  -0.04    -0.07   0.04   0.02
    16   6    -0.02   0.01  -0.01     0.07  -0.16  -0.06     0.06  -0.12   0.01
    17   6    -0.21   0.00  -0.03     0.18   0.04  -0.07    -0.02   0.00   0.09
    18   6     0.01   0.02   0.01    -0.11  -0.02  -0.07     0.09   0.02  -0.01
    19   6     0.03   0.00   0.06    -0.07  -0.06  -0.05     0.00  -0.02  -0.08
    20   6     0.09   0.02   0.10     0.13   0.01  -0.04    -0.13   0.03   0.02
    21   6    -0.03   0.05  -0.03     0.01  -0.02   0.07     0.00  -0.03   0.02
    22   6     0.02  -0.01  -0.01     0.07  -0.16   0.06    -0.06   0.12   0.01
    23   6     0.14  -0.11  -0.02    -0.11   0.14   0.04     0.07  -0.04   0.02
    24   6    -0.08   0.18  -0.11    -0.10   0.20   0.04     0.09  -0.16   0.01
    25   6     0.06   0.08   0.00    -0.06   0.00   0.04     0.05   0.03   0.01
    26   6     0.00   0.00   0.00    -0.07   0.00   0.00     0.00   0.00   0.02
    27   6    -0.06  -0.08   0.00    -0.06   0.00  -0.04    -0.05  -0.03   0.01
    28   6    -0.18  -0.01   0.00    -0.13  -0.05   0.01     0.03  -0.01   0.02
    29   6     0.17   0.10   0.11    -0.15  -0.11   0.03     0.16   0.08   0.03
    30   6     0.04   0.02   0.02     0.03   0.01   0.10     0.02   0.03   0.02
    31   6    -0.06  -0.01   0.01     0.15   0.09   0.08    -0.08  -0.05   0.00
    32   6     0.18   0.01   0.00    -0.13  -0.05  -0.01    -0.03   0.01   0.02
    33   6     0.06   0.01   0.01     0.15   0.09  -0.08     0.08   0.05   0.00
    34   6    -0.04  -0.02   0.02     0.03   0.01  -0.10    -0.02  -0.03   0.02
    35   6    -0.17  -0.10   0.11    -0.15  -0.11  -0.03    -0.16  -0.08   0.03
    36   6     0.00   0.00   0.02     0.05  -0.10   0.00     0.00   0.00  -0.14
    37   6     0.02  -0.02   0.01     0.01   0.03  -0.04    -0.09   0.12  -0.03
    38   6     0.00   0.00  -0.02    -0.03   0.09   0.00     0.00   0.00   0.01
    39   6    -0.02   0.02   0.01     0.01   0.03   0.04     0.09  -0.12  -0.03
    40   6    -0.02   0.04  -0.02    -0.02   0.09  -0.06    -0.01   0.02  -0.08
    41   6     0.15  -0.12   0.03     0.09  -0.12  -0.07    -0.02   0.00   0.07
    42   6    -0.02   0.07  -0.02    -0.04   0.03  -0.06     0.10  -0.17   0.00
    43   6     0.02  -0.04  -0.02    -0.02   0.09   0.06     0.01  -0.02  -0.08
    44   6     0.02  -0.07  -0.02    -0.04   0.03   0.06    -0.10   0.17   0.00
    45   6    -0.15   0.12   0.03     0.09  -0.12   0.07     0.02   0.00   0.07
    46   6     0.02  -0.03  -0.06     0.04  -0.02   0.05     0.17  -0.17  -0.03
    47   6     0.05  -0.09   0.08     0.10  -0.07   0.07     0.04  -0.09   0.25
    48   6    -0.13  -0.05  -0.23    -0.09   0.00   0.07    -0.05  -0.02  -0.18
    49   6    -0.02   0.03  -0.06     0.04  -0.02  -0.05    -0.17   0.17  -0.03
    50   6     0.08   0.05  -0.09     0.11  -0.01   0.01    -0.01  -0.05   0.15
    51   6    -0.08   0.12   0.20    -0.07   0.03  -0.12     0.02  -0.06  -0.19
    52   6    -0.08  -0.05  -0.09     0.11  -0.01  -0.01     0.01   0.05   0.15
    53   6     0.08  -0.12   0.20    -0.07   0.03   0.12    -0.02   0.06  -0.19
    54   6     0.13   0.05  -0.23    -0.09   0.00  -0.07     0.05   0.02  -0.18
    55   6    -0.05   0.09   0.08     0.10  -0.07  -0.07    -0.04   0.09   0.25
    56  15     0.00   0.00   0.00     0.04  -0.08   0.00     0.00   0.00   0.00
                     52                     53                     54
                     A'                     A"                     A"
 Frequencies --    597.5183               601.5786               607.5544
 Red. masses --     12.0848                12.0102                12.0026
 Frc consts  --      2.5421                 2.5608                 2.6103
 IR Inten    --      1.1154                 5.2982                 8.8875
  Atom  AN      X      Y      Z        X      Y      Z        X      Y      Z
     1   6     0.02  -0.07   0.00     0.00   0.00  -0.12     0.00   0.00   0.02
     2   6     0.00  -0.04  -0.01     0.15   0.10  -0.01    -0.01   0.05   0.06
     3   6     0.05  -0.08   0.00     0.00   0.00  -0.04     0.00   0.00   0.22
     4   6     0.00  -0.04   0.01    -0.15  -0.10  -0.01     0.01  -0.05   0.06
     5   6    -0.12   0.06   0.05    -0.01   0.00  -0.05     0.07  -0.01  -0.16
     6   6     0.06  -0.03  -0.03     0.19   0.14  -0.05     0.09   0.15  -0.08
     7   6     0.05   0.16  -0.08     0.01   0.03   0.03     0.05   0.07   0.04
     8   6    -0.10   0.07  -0.01    -0.20  -0.11  -0.01     0.08  -0.01   0.01
     9   6    -0.06   0.02   0.00     0.00   0.00  -0.02     0.00   0.00   0.28
    10   6    -0.04   0.04   0.00    -0.02  -0.06  -0.03    -0.09   0.02   0.05
    11   6    -0.10   0.00   0.00     0.00   0.00  -0.15     0.00   0.00   0.00
    12   6    -0.04   0.04   0.00     0.02   0.06  -0.03     0.09  -0.02   0.05
    13   6     0.03   0.16   0.09    -0.02   0.00   0.08    -0.01  -0.06   0.06
    14   6    -0.11   0.06   0.04    -0.03  -0.05   0.06    -0.06  -0.09  -0.05
    15   6     0.12  -0.03  -0.05     0.03  -0.02  -0.04     0.07  -0.06  -0.16
    16   6     0.16  -0.06   0.02    -0.04   0.09  -0.01     0.07  -0.09   0.03
    17   6    -0.12   0.06  -0.05     0.01   0.00  -0.05    -0.07   0.01  -0.16
    18   6    -0.10   0.07   0.01     0.20   0.11  -0.01    -0.08   0.01   0.01
    19   6     0.05   0.16   0.08    -0.01  -0.03   0.03    -0.05  -0.07   0.04
    20   6     0.06  -0.03   0.03    -0.19  -0.14  -0.05    -0.09  -0.15  -0.08
    21   6     0.03   0.16  -0.09     0.02   0.00   0.08     0.01   0.06   0.06
    22   6     0.16  -0.06  -0.02     0.04  -0.09  -0.01    -0.07   0.09   0.03
    23   6     0.12  -0.03   0.05    -0.03   0.02  -0.04    -0.07   0.06  -0.16
    24   6    -0.11   0.06  -0.04     0.03   0.05   0.06     0.06   0.09  -0.05
    25   6     0.05   0.02  -0.02     0.01   0.03  -0.01     0.09  -0.07   0.08
    26   6    -0.03   0.04   0.00     0.00   0.00  -0.03     0.00   0.00   0.28
    27   6     0.05   0.02   0.02    -0.01  -0.03  -0.01    -0.09   0.07   0.08
    28   6     0.13  -0.04   0.02     0.12   0.01   0.05    -0.06   0.01  -0.15
    29   6    -0.03   0.02  -0.02     0.15   0.10   0.02     0.03  -0.08  -0.07
    30   6    -0.06  -0.16  -0.06     0.01   0.05   0.01    -0.03  -0.02   0.04
    31   6     0.09  -0.06  -0.02    -0.07  -0.03  -0.01    -0.16  -0.06   0.01
    32   6     0.13  -0.04  -0.02    -0.12  -0.01   0.05     0.06  -0.01  -0.15
    33   6     0.09  -0.06   0.02     0.07   0.03  -0.01     0.16   0.06   0.01
    34   6    -0.06  -0.16   0.06    -0.01  -0.05   0.01     0.03   0.02   0.04
    35   6    -0.03   0.02   0.02    -0.15  -0.10   0.02    -0.03   0.08  -0.07
    36   6     0.11   0.11   0.00     0.00   0.00  -0.08     0.00   0.00   0.25
    37   6     0.04   0.02   0.02     0.00  -0.11   0.00     0.05   0.00   0.07
    38   6     0.05   0.02   0.00     0.00   0.00   0.06     0.00   0.00   0.04
    39   6     0.04   0.02  -0.02     0.00   0.11   0.00    -0.05   0.00   0.07
    40   6    -0.04  -0.16   0.08     0.00  -0.06  -0.01     0.01   0.07   0.02
    41   6    -0.15   0.06  -0.06     0.01   0.01   0.07    -0.08   0.07  -0.14
    42   6    -0.10  -0.03   0.02    -0.04   0.07   0.01    -0.04   0.05   0.02
    43   6    -0.04  -0.16  -0.08     0.00   0.06  -0.01    -0.01  -0.07   0.02
    44   6    -0.10  -0.03  -0.02     0.04  -0.07   0.01     0.04  -0.05   0.02
    45   6    -0.15   0.06   0.06    -0.01  -0.01   0.07     0.08  -0.07  -0.14
    46   6     0.04   0.05  -0.01    -0.06   0.19   0.06    -0.01  -0.14  -0.08
    47   6     0.18   0.05   0.07    -0.07   0.05  -0.18    -0.01   0.00  -0.02
    48   6    -0.09   0.15  -0.01    -0.03  -0.03  -0.16     0.00  -0.05  -0.10
    49   6     0.04   0.05   0.01     0.06  -0.19   0.06     0.01   0.14  -0.08
    50   6     0.09  -0.17  -0.01    -0.11  -0.03   0.27    -0.04   0.01   0.06
    51   6    -0.15  -0.11  -0.05    -0.01   0.01   0.11     0.02  -0.05  -0.08
    52   6     0.09  -0.17   0.01     0.11   0.03   0.27     0.04  -0.01   0.06
    53   6    -0.15  -0.11   0.05     0.01  -0.01   0.11    -0.02   0.05  -0.08
    54   6    -0.09   0.15   0.01     0.03   0.03  -0.16     0.00   0.05  -0.10
    55   6     0.18   0.05  -0.07     0.07  -0.05  -0.18     0.01   0.00  -0.02
    56  15    -0.05  -0.04   0.00     0.00   0.00  -0.02     0.00   0.00   0.01
                     55                     56                     57
                     A'                     A"                     A'
 Frequencies --    617.1532               622.4075               629.8963
 Red. masses --     12.0775                12.0087                12.3968
 Frc consts  --      2.7103                 2.7409                 2.8980
 IR Inten    --      0.3612                 0.8867                 4.4218
  Atom  AN      X      Y      Z        X      Y      Z        X      Y      Z
     1   6    -0.05  -0.04   0.00     0.00   0.00   0.19     0.18  -0.07   0.00
     2   6    -0.11  -0.09   0.05     0.14  -0.04   0.06     0.19   0.13   0.06
     3   6     0.02  -0.01   0.00     0.00   0.00  -0.03    -0.03   0.11   0.00
     4   6    -0.11  -0.09  -0.05    -0.14   0.04   0.06     0.19   0.13  -0.06
     5   6    -0.07   0.00   0.11     0.08   0.06  -0.03    -0.03   0.01   0.06
     6   6    -0.05  -0.03   0.15     0.10   0.07  -0.13     0.19   0.03  -0.05
     7   6     0.00  -0.01   0.10     0.01   0.04  -0.07     0.01  -0.02  -0.03
     8   6     0.19   0.08   0.09    -0.12  -0.08   0.02    -0.07   0.03   0.04
     9   6     0.09   0.03   0.00     0.00   0.00  -0.02    -0.13   0.03   0.00
    10   6     0.00   0.08  -0.07    -0.05   0.10  -0.04    -0.04  -0.21   0.00
    11   6    -0.14   0.05   0.00     0.00   0.00   0.05     0.07  -0.15   0.00
    12   6     0.00   0.08   0.07     0.05  -0.10  -0.04    -0.04  -0.21   0.00
    13   6    -0.01  -0.04  -0.05    -0.02  -0.03  -0.08     0.03   0.05  -0.06
    14   6    -0.07   0.06  -0.07     0.06   0.10   0.10     0.06  -0.06  -0.11
    15   6     0.04  -0.04  -0.10     0.01   0.07   0.09     0.05  -0.02  -0.04
    16   6    -0.01   0.11  -0.09     0.06  -0.24  -0.01    -0.10   0.10  -0.05
    17   6    -0.07   0.00  -0.11    -0.08  -0.06  -0.03    -0.03   0.01  -0.06
    18   6     0.19   0.08  -0.09     0.12   0.08   0.02    -0.07   0.03  -0.04
    19   6     0.00  -0.01  -0.10    -0.01  -0.04  -0.07     0.01  -0.02   0.03
    20   6    -0.05  -0.03  -0.15    -0.10  -0.07  -0.13     0.19   0.03   0.05
    21   6    -0.01  -0.04   0.05     0.02   0.03  -0.08     0.03   0.05   0.06
    22   6    -0.01   0.11   0.09    -0.06   0.24  -0.01    -0.10   0.10   0.05
    23   6     0.04  -0.04   0.10    -0.01  -0.07   0.09     0.05  -0.02   0.04
    24   6    -0.07   0.06   0.07    -0.06  -0.10   0.10     0.06  -0.06   0.11
    25   6     0.07  -0.01   0.07    -0.07  -0.12  -0.02    -0.10   0.12   0.01
    26   6     0.10  -0.02   0.00     0.00   0.00   0.00    -0.08   0.21   0.00
    27   6     0.07  -0.01  -0.07     0.07   0.12  -0.02    -0.10   0.12  -0.01
    28   6     0.02  -0.02   0.07    -0.08   0.09   0.04     0.10  -0.02   0.08
    29   6     0.01  -0.02   0.09    -0.15   0.03  -0.01     0.09   0.04   0.12
    30   6     0.00   0.01   0.11    -0.05  -0.02  -0.09     0.02  -0.03   0.08
    31   6    -0.16  -0.11   0.07     0.10   0.05  -0.02    -0.09  -0.02   0.04
    32   6     0.02  -0.02  -0.07     0.08  -0.09   0.04     0.10  -0.02  -0.08
    33   6    -0.16  -0.11  -0.07    -0.10  -0.05  -0.02    -0.09  -0.02  -0.04
    34   6     0.00   0.01  -0.11     0.05   0.02  -0.09     0.02  -0.03  -0.08
    35   6     0.01  -0.02  -0.09     0.15  -0.03  -0.01     0.09   0.04  -0.12
    36   6     0.04  -0.02   0.00     0.00   0.00   0.00    -0.11   0.11   0.00
    37   6     0.08   0.02  -0.06    -0.06  -0.14   0.12    -0.16   0.02  -0.02
    38   6     0.03   0.12   0.00     0.00   0.00   0.28     0.00  -0.17   0.00
    39   6     0.08   0.02   0.06     0.06   0.14   0.12    -0.16   0.02   0.02
    40   6     0.00   0.01  -0.10     0.00   0.03  -0.06     0.01  -0.02  -0.04
    41   6    -0.07   0.04  -0.11     0.10   0.04   0.01     0.02  -0.01  -0.01
    42   6     0.09  -0.11  -0.09    -0.06   0.11   0.06    -0.04  -0.07  -0.02
    43   6     0.00   0.01   0.10     0.00  -0.03  -0.06     0.01  -0.02   0.04
    44   6     0.09  -0.11   0.09     0.06  -0.11   0.06    -0.04  -0.07   0.02
    45   6    -0.07   0.04   0.11    -0.10  -0.04   0.01     0.02  -0.01   0.01
    46   6    -0.03   0.05   0.14     0.00   0.01  -0.09     0.01  -0.03   0.02
    47   6     0.01   0.04  -0.13    -0.02  -0.14  -0.02    -0.04   0.06  -0.11
    48   6     0.07   0.03   0.16    -0.06  -0.12  -0.01    -0.06   0.03   0.01
    49   6    -0.03   0.05  -0.14     0.00  -0.01  -0.09     0.01  -0.03  -0.02
    50   6    -0.02  -0.01   0.13     0.04  -0.01  -0.12    -0.07  -0.06   0.16
    51   6     0.04  -0.06  -0.20     0.01   0.01   0.09    -0.06  -0.01  -0.04
    52   6    -0.02  -0.01  -0.13    -0.04   0.01  -0.12    -0.07  -0.06  -0.16
    53   6     0.04  -0.06   0.20    -0.01  -0.01   0.09    -0.06  -0.01   0.04
    54   6     0.07   0.03  -0.16     0.06   0.12  -0.01    -0.06   0.03  -0.01
    55   6     0.01   0.04   0.13     0.02   0.14  -0.02    -0.04   0.06   0.11
    56  15    -0.05  -0.03   0.00     0.00   0.00  -0.02     0.12  -0.08   0.00
                     58                     59                     60
                     A"                     A"                     A'
 Frequencies --    635.7837               646.4463               653.0410
 Red. masses --     12.0295                12.0058                12.0384
 Frc consts  --      2.8649                 2.9560                 3.0248
 IR Inten    --      0.1745                 0.0153                 0.1231
  Atom  AN      X      Y      Z        X      Y      Z        X      Y      Z
     1   6     0.00   0.00   0.15     0.00   0.00  -0.03     0.09   0.01   0.00
     2   6    -0.09  -0.15   0.05     0.04  -0.03  -0.08    -0.07  -0.02   0.03
     3   6     0.00   0.00  -0.04     0.00   0.00  -0.08     0.04   0.03   0.00
     4   6     0.09   0.15   0.05    -0.04   0.03  -0.08    -0.07  -0.02  -0.03
     5   6     0.01   0.07   0.01     0.05  -0.03  -0.07    -0.09   0.01   0.11
     6   6    -0.03   0.05   0.02    -0.06   0.08   0.13    -0.05  -0.14  -0.02
     7   6    -0.05  -0.01   0.04    -0.12   0.08   0.05     0.13  -0.06  -0.04
     8   6     0.15   0.06   0.05     0.10   0.03  -0.06    -0.10  -0.07   0.05
     9   6     0.00   0.00  -0.09     0.00   0.00  -0.10     0.03  -0.14   0.00
    10   6     0.08  -0.14  -0.06     0.09   0.07  -0.04     0.05  -0.02   0.02
    11   6     0.00   0.00   0.01     0.00   0.00   0.04    -0.07   0.09   0.00
    12   6    -0.08   0.14  -0.06    -0.09  -0.07  -0.04     0.05  -0.02  -0.02
    13   6    -0.05  -0.06  -0.10    -0.15   0.02   0.11     0.14  -0.04  -0.05
    14   6     0.10  -0.06   0.01    -0.16  -0.07   0.09     0.10   0.07  -0.04
    15   6     0.07   0.02   0.01     0.00  -0.06  -0.10    -0.08   0.10   0.10
    16   6    -0.07   0.07  -0.08     0.08  -0.06  -0.02     0.00   0.12   0.03
    17   6    -0.01  -0.07   0.01    -0.05   0.03  -0.07    -0.09   0.01  -0.11
    18   6    -0.15  -0.06   0.05    -0.10  -0.03  -0.06    -0.10  -0.07  -0.05
    19   6     0.05   0.01   0.04     0.12  -0.08   0.05     0.13  -0.06   0.04
    20   6     0.03  -0.05   0.02     0.06  -0.08   0.13    -0.05  -0.14   0.02
    21   6     0.05   0.06  -0.10     0.15  -0.02   0.11     0.14  -0.04   0.05
    22   6     0.07  -0.07  -0.08    -0.08   0.06  -0.02     0.00   0.12  -0.03
    23   6    -0.07  -0.02   0.01     0.00   0.06  -0.10    -0.08   0.10  -0.10
    24   6    -0.10   0.06   0.01     0.16   0.07   0.09     0.10   0.07   0.04
    25   6     0.07   0.03   0.06     0.01  -0.06   0.06    -0.16  -0.09  -0.04
    26   6     0.00   0.00   0.04     0.00   0.00   0.07     0.14   0.28   0.00
    27   6    -0.07  -0.03   0.06    -0.01   0.06   0.06    -0.16  -0.09   0.04
    28   6     0.04   0.07   0.13     0.05  -0.03   0.06    -0.04   0.01  -0.10
    29   6    -0.01   0.14   0.08    -0.07   0.06  -0.16    -0.05  -0.14   0.01
    30   6    -0.06   0.03  -0.04    -0.11   0.08  -0.07     0.12  -0.05   0.03
    31   6    -0.17  -0.09   0.04     0.17   0.06   0.05    -0.06  -0.05  -0.06
    32   6    -0.04  -0.07   0.13    -0.05   0.03   0.06    -0.04   0.01   0.10
    33   6     0.17   0.09   0.04    -0.17  -0.06   0.05    -0.06  -0.05   0.06
    34   6     0.06  -0.03  -0.04     0.11  -0.08  -0.07     0.12  -0.05  -0.03
    35   6     0.01  -0.14   0.08     0.07  -0.06  -0.16    -0.05  -0.14  -0.01
    36   6     0.00   0.00   0.00     0.00   0.00   0.10     0.00  -0.15   0.00
    37   6    -0.13   0.07   0.07     0.12   0.03   0.03     0.00   0.06  -0.02
    38   6     0.00   0.00   0.19     0.00   0.00  -0.07     0.05  -0.01   0.00
    39   6     0.13  -0.07   0.07    -0.12  -0.03   0.03     0.00   0.06   0.02
    40   6    -0.03   0.04  -0.09    -0.15   0.00  -0.08     0.14  -0.10   0.07
    41   6     0.04   0.06  -0.02     0.01  -0.08   0.11    -0.06   0.10  -0.09
    42   6     0.08  -0.17   0.03     0.05  -0.02   0.03     0.03   0.10  -0.02
    43   6     0.03  -0.04  -0.09     0.15   0.00  -0.08     0.14  -0.10  -0.07
    44   6    -0.08   0.17   0.03    -0.05   0.02   0.03     0.03   0.10   0.02
    45   6    -0.04  -0.06  -0.02    -0.01   0.08   0.11    -0.06   0.10   0.09
    46   6     0.04  -0.04  -0.18     0.13   0.09  -0.06     0.08   0.10  -0.05
    47   6    -0.05  -0.01  -0.22     0.12  -0.02  -0.03    -0.05   0.02   0.08
    48   6     0.06  -0.05   0.06     0.12   0.01  -0.10    -0.06   0.01   0.11
    49   6    -0.04   0.04  -0.18    -0.13  -0.09  -0.06     0.08   0.10   0.05
    50   6    -0.05  -0.06   0.07     0.14   0.02   0.07    -0.05   0.01  -0.12
    51   6     0.08  -0.09   0.01     0.09  -0.01   0.08    -0.06   0.04  -0.04
    52   6     0.05   0.06   0.07    -0.14  -0.02   0.07    -0.05   0.01   0.12
    53   6    -0.08   0.09   0.01    -0.09   0.01   0.08    -0.06   0.04   0.04
    54   6    -0.06   0.05   0.06    -0.12  -0.01  -0.10    -0.06   0.01  -0.11
    55   6     0.05   0.01  -0.22    -0.12   0.02  -0.03    -0.05   0.02  -0.08
    56  15     0.00   0.00  -0.04     0.00   0.00   0.02     0.04  -0.01   0.00
                     61                     62                     63
                     A'                     A"                     A'
 Frequencies --    658.1753               668.2319               672.6734
 Red. masses --     12.0371                12.1423                12.2581
 Frc consts  --      3.0723                 3.1945                 3.2680
 IR Inten    --      1.1640                 0.2860                 1.2639
  Atom  AN      X      Y      Z        X      Y      Z        X      Y      Z
     1   6     0.08   0.01   0.00     0.00   0.00   0.08    -0.07  -0.03   0.00
     2   6    -0.04   0.00   0.03    -0.04   0.02   0.02     0.09  -0.03   0.01
     3   6    -0.01   0.02   0.00     0.00   0.00   0.03     0.03   0.09   0.00
     4   6    -0.04   0.00  -0.03     0.04  -0.02   0.02     0.09  -0.03  -0.01
     5   6     0.10   0.15  -0.07     0.01  -0.13   0.13    -0.09   0.03  -0.04
     6   6    -0.11   0.11  -0.02     0.19  -0.12   0.02     0.04   0.06  -0.12
     7   6    -0.10  -0.06   0.14     0.07   0.03  -0.17     0.07  -0.01   0.05
     8   6    -0.10   0.00   0.05     0.10   0.10   0.00    -0.02  -0.14   0.00
     9   6     0.01   0.06   0.00     0.00   0.00  -0.07     0.03   0.07   0.00
    10   6     0.04  -0.06  -0.04     0.09   0.01   0.03    -0.10   0.09   0.01
    11   6    -0.08   0.07   0.00     0.00   0.00   0.15     0.11  -0.10   0.00
    12   6     0.04  -0.06   0.04    -0.09  -0.01   0.03    -0.10   0.09  -0.01
    13   6    -0.02  -0.07  -0.11    -0.04   0.03  -0.01     0.06  -0.06  -0.09
    14   6     0.12  -0.02   0.04    -0.02  -0.07  -0.14     0.08   0.18   0.09
    15   6     0.05   0.14   0.02    -0.07  -0.12  -0.03     0.06   0.01   0.13
    16   6     0.07  -0.10  -0.06    -0.07   0.07   0.00    -0.07  -0.05   0.03
    17   6     0.10   0.15   0.07    -0.01   0.13   0.13    -0.09   0.03   0.04
    18   6    -0.10   0.00  -0.05    -0.10  -0.10   0.00    -0.02  -0.14   0.00
    19   6    -0.10  -0.06  -0.14    -0.07  -0.03  -0.17     0.07  -0.01  -0.05
    20   6    -0.11   0.11   0.02    -0.19   0.12   0.02     0.04   0.06   0.12
    21   6    -0.02  -0.07   0.11     0.04  -0.03  -0.01     0.06  -0.06   0.09
    22   6     0.07  -0.10   0.06     0.07  -0.07   0.00    -0.07  -0.05  -0.03
    23   6     0.05   0.14  -0.02     0.07   0.12  -0.03     0.06   0.01  -0.13
    24   6     0.12  -0.02  -0.04     0.02   0.07  -0.14     0.08   0.18  -0.09
    25   6    -0.06  -0.01  -0.03    -0.10  -0.01   0.07     0.23   0.02   0.01
    26   6     0.00   0.09   0.00     0.00   0.00   0.01    -0.01  -0.20   0.00
    27   6    -0.06  -0.01   0.03     0.10   0.01   0.07     0.23   0.02  -0.01
    28   6     0.09   0.16   0.09    -0.04  -0.08  -0.04    -0.13   0.03   0.03
    29   6    -0.14   0.10   0.04     0.04  -0.11  -0.03     0.05   0.08   0.12
    30   6    -0.11  -0.08  -0.12     0.00   0.03   0.11     0.07   0.01  -0.05
    31   6    -0.08   0.01  -0.03     0.03   0.08   0.07    -0.09  -0.15   0.00
    32   6     0.09   0.16  -0.09     0.04   0.08  -0.04    -0.13   0.03  -0.03
    33   6    -0.08   0.01   0.03    -0.03  -0.08   0.07    -0.09  -0.15   0.00
    34   6    -0.11  -0.08   0.12     0.00  -0.03   0.11     0.07   0.01   0.05
    35   6    -0.14   0.10  -0.04    -0.04   0.11  -0.03     0.05   0.08  -0.12
    36   6     0.03   0.09   0.00     0.00   0.00  -0.03    -0.01   0.13   0.00
    37   6     0.06  -0.07   0.03    -0.11  -0.11   0.07    -0.09  -0.01  -0.01
    38   6    -0.07   0.09   0.00     0.00   0.00   0.25     0.03  -0.10   0.00
    39   6     0.06  -0.07  -0.03     0.11   0.11   0.07    -0.09  -0.01   0.01
    40   6    -0.02  -0.07   0.09     0.01   0.11  -0.15     0.07   0.00   0.09
    41   6     0.04   0.15  -0.04     0.01  -0.09   0.05     0.06   0.02  -0.12
    42   6     0.08  -0.10   0.05    -0.10   0.11   0.01    -0.08  -0.03  -0.03
    43   6    -0.02  -0.07  -0.09    -0.01  -0.11  -0.15     0.07   0.00  -0.09
    44   6     0.08  -0.10  -0.05     0.10  -0.11   0.01    -0.08  -0.03   0.03
    45   6     0.04   0.15   0.04    -0.01   0.09   0.05     0.06   0.02   0.12
    46   6     0.15  -0.07   0.05     0.12   0.02   0.00     0.07   0.17   0.08
    47   6     0.00  -0.07  -0.15    -0.09   0.07  -0.06    -0.03  -0.08   0.06
    48   6    -0.01  -0.07   0.10     0.04  -0.01  -0.04    -0.09  -0.07  -0.03
    49   6     0.15  -0.07  -0.05    -0.12  -0.02   0.00     0.07   0.17  -0.08
    50   6    -0.02  -0.07  -0.05     0.00   0.11   0.07    -0.10  -0.05  -0.01
    51   6     0.00  -0.08   0.09     0.06   0.13  -0.07     0.00  -0.07  -0.06
    52   6    -0.02  -0.07   0.05     0.00  -0.11   0.07    -0.10  -0.05   0.01
    53   6     0.00  -0.08  -0.09    -0.06  -0.13  -0.07     0.00  -0.07   0.06
    54   6    -0.01  -0.07  -0.10    -0.04   0.01  -0.04    -0.09  -0.07   0.03
    55   6     0.00  -0.07   0.15     0.09  -0.07  -0.06    -0.03  -0.08  -0.06
    56  15     0.03  -0.03   0.00     0.00   0.00  -0.09    -0.08   0.09   0.00
                     64                     65                     66
                     A'                     A"                     A'
 Frequencies --    674.0566               702.1295               706.5604
 Red. masses --     12.0630                12.0022                12.0614
 Frc consts  --      3.2292                 3.4862                 3.5477
 IR Inten    --      0.6178                 0.1802                10.0700
  Atom  AN      X      Y      Z        X      Y      Z        X      Y      Z
     1   6    -0.09   0.01   0.00     0.00   0.00   0.06    -0.17   0.03   0.00
     2   6     0.07  -0.03  -0.01    -0.04   0.01   0.03     0.18   0.09  -0.01
     3   6     0.04   0.05   0.00     0.00   0.00   0.04    -0.15  -0.19   0.00
     4   6     0.07  -0.03   0.01     0.04  -0.01   0.03     0.18   0.09   0.01
     5   6    -0.08  -0.01  -0.10    -0.03   0.04  -0.03     0.16  -0.06  -0.03
     6   6     0.02   0.13  -0.02     0.12   0.08  -0.11    -0.11  -0.07   0.09
     7   6    -0.02   0.02   0.07    -0.13  -0.14   0.01     0.11   0.18  -0.02
     8   6     0.09  -0.10  -0.02     0.07   0.11   0.01    -0.10  -0.09  -0.03
     9   6     0.05  -0.04   0.00     0.00   0.00   0.06    -0.01  -0.08   0.00
    10   6     0.00  -0.02   0.00    -0.05   0.07   0.04    -0.04   0.03   0.00
    11   6    -0.15   0.06   0.00     0.00   0.00   0.09     0.07  -0.07   0.00
    12   6     0.00  -0.02   0.00     0.05  -0.07   0.04    -0.04   0.03   0.00
    13   6    -0.05   0.04   0.04    -0.02   0.18  -0.01     0.00  -0.02   0.00
    14   6    -0.07   0.05   0.11     0.10  -0.16  -0.11    -0.04   0.05   0.03
    15   6     0.02  -0.05  -0.01    -0.07   0.03   0.00    -0.01  -0.01   0.00
    16   6    -0.01  -0.02   0.03     0.05  -0.19   0.04    -0.05   0.02   0.02
    17   6    -0.08  -0.01   0.10     0.03  -0.04  -0.03     0.16  -0.06   0.03
    18   6     0.09  -0.10   0.02    -0.07  -0.11   0.01    -0.10  -0.09   0.03
    19   6    -0.02   0.02  -0.07     0.13   0.14   0.01     0.11   0.18   0.02
    20   6     0.02   0.13   0.02    -0.12  -0.08  -0.11    -0.11  -0.07  -0.09
    21   6    -0.05   0.04  -0.04     0.02  -0.18  -0.01     0.00  -0.02   0.00
    22   6    -0.01  -0.02  -0.03    -0.05   0.19   0.04    -0.05   0.02  -0.02
    23   6     0.02  -0.05   0.01     0.07  -0.03   0.00    -0.01  -0.01   0.00
    24   6    -0.07   0.05  -0.11    -0.10   0.16  -0.11    -0.04   0.05  -0.03
    25   6    -0.16  -0.21   0.01    -0.07   0.01  -0.01    -0.07  -0.07   0.00
    26   6     0.24   0.42   0.00     0.00   0.00  -0.02     0.08   0.15   0.00
    27   6    -0.16  -0.21  -0.01     0.07  -0.01  -0.01    -0.07  -0.07   0.00
    28   6     0.01  -0.01   0.12    -0.02   0.04   0.00     0.00  -0.02   0.01
    29   6    -0.05   0.11  -0.03     0.09   0.08   0.07    -0.03  -0.02  -0.01
    30   6    -0.01   0.08  -0.08    -0.14  -0.16  -0.03     0.04   0.06   0.01
    31   6     0.15  -0.07   0.02     0.08   0.12   0.00     0.03  -0.04   0.01
    32   6     0.01  -0.01  -0.12     0.02  -0.04   0.00     0.00  -0.02  -0.01
    33   6     0.15  -0.07  -0.02    -0.08  -0.12   0.00     0.03  -0.04  -0.01
    34   6    -0.01   0.08   0.08     0.14   0.16  -0.03     0.04   0.06  -0.01
    35   6    -0.05   0.11   0.03    -0.09  -0.08   0.07    -0.03  -0.02   0.01
    36   6    -0.05  -0.12   0.00     0.00   0.00  -0.05     0.01   0.35   0.00
    37   6    -0.12   0.13  -0.02    -0.03   0.07  -0.05     0.09  -0.27   0.01
    38   6     0.06  -0.12   0.00     0.00   0.00  -0.09    -0.21   0.18   0.00
    39   6    -0.12   0.13   0.02     0.03  -0.07  -0.05     0.09  -0.27  -0.01
    40   6    -0.04  -0.04  -0.02    -0.02   0.20   0.01     0.01  -0.05  -0.01
    41   6     0.08  -0.06   0.03    -0.11   0.04   0.01     0.03  -0.03  -0.02
    42   6     0.00  -0.06  -0.02     0.04  -0.18  -0.01    -0.07   0.09   0.00
    43   6    -0.04  -0.04   0.02     0.02  -0.20   0.01     0.01  -0.05   0.01
    44   6     0.00  -0.06   0.02    -0.04   0.18  -0.01    -0.07   0.09   0.00
    45   6     0.08  -0.06  -0.03     0.11  -0.04   0.01     0.03  -0.03   0.02
    46   6    -0.10   0.10   0.12    -0.09   0.17   0.14    -0.02   0.04   0.04
    47   6     0.05  -0.08   0.04    -0.02   0.03  -0.03    -0.04   0.04  -0.07
    48   6     0.04  -0.03  -0.01    -0.03   0.00  -0.04     0.07   0.02   0.09
    49   6    -0.10   0.10  -0.12     0.09  -0.17   0.14    -0.02   0.04  -0.04
    50   6     0.02  -0.01   0.04    -0.02  -0.02   0.02    -0.05  -0.01   0.05
    51   6     0.07  -0.07  -0.01    -0.01   0.02   0.03     0.04  -0.06  -0.10
    52   6     0.02  -0.01  -0.04     0.02   0.02   0.02    -0.05  -0.01  -0.05
    53   6     0.07  -0.07   0.01     0.01  -0.02   0.03     0.04  -0.06   0.10
    54   6     0.04  -0.03   0.01     0.03   0.00  -0.04     0.07   0.02  -0.09
    55   6     0.05  -0.08  -0.04     0.02  -0.03  -0.03    -0.04   0.04   0.07
    56  15     0.04   0.04   0.00     0.00   0.00  -0.01     0.06   0.01   0.00
                     67                     68                     69
                     A'                     A"                     A'
 Frequencies --    707.6200               710.0223               719.3365
 Red. masses --     12.0031                12.0110                12.0391
 Frc consts  --      3.5411                 3.5676                 3.6704
 IR Inten    --     18.8130                 0.0001                 4.3782
  Atom  AN      X      Y      Z        X      Y      Z        X      Y      Z
     1   6    -0.06   0.02   0.00     0.00   0.00   0.04    -0.19   0.00   0.00
     2   6    -0.03  -0.03  -0.04    -0.05  -0.06   0.04     0.12   0.04   0.00
     3   6     0.00  -0.10   0.00     0.00   0.00   0.08    -0.01  -0.07   0.00
     4   6    -0.03  -0.03   0.04     0.05   0.06   0.04     0.12   0.04   0.00
     5   6    -0.08  -0.02   0.01    -0.26   0.01  -0.03     0.13   0.02  -0.02
     6   6     0.12   0.02  -0.09     0.16   0.11  -0.15    -0.10  -0.04   0.06
     7   6    -0.06  -0.10  -0.02    -0.06  -0.12   0.03     0.03   0.06   0.00
     8   6     0.06   0.03  -0.04     0.20   0.03   0.02    -0.10  -0.05   0.00
     9   6     0.09  -0.03   0.00     0.00   0.00  -0.04    -0.03  -0.19   0.00
    10   6    -0.02   0.06  -0.01    -0.03  -0.07  -0.02    -0.08   0.18   0.00
    11   6    -0.02   0.05   0.00     0.00   0.00  -0.07     0.17  -0.12   0.00
    12   6    -0.02   0.06   0.01     0.03   0.07  -0.02    -0.08   0.18   0.00
    13   6    -0.01   0.18  -0.03    -0.02  -0.03   0.02     0.02   0.13   0.02
    14   6     0.08  -0.03  -0.05    -0.08   0.12   0.11     0.06  -0.11  -0.06
    15   6    -0.07  -0.01   0.07     0.16  -0.13   0.00    -0.16   0.13   0.00
    16   6    -0.05  -0.09   0.01    -0.10   0.08  -0.01     0.11  -0.12   0.03
    17   6    -0.08  -0.02  -0.01     0.26  -0.01  -0.03     0.13   0.02   0.02
    18   6     0.06   0.03   0.04    -0.20  -0.03   0.02    -0.10  -0.05   0.00
    19   6    -0.06  -0.10   0.02     0.06   0.12   0.03     0.03   0.06   0.00
    20   6     0.12   0.02   0.09    -0.16  -0.11  -0.15    -0.10  -0.04  -0.06
    21   6    -0.01   0.18   0.03     0.02   0.03   0.02     0.02   0.13  -0.02
    22   6    -0.05  -0.09  -0.01     0.10  -0.08  -0.01     0.11  -0.12  -0.03
    23   6    -0.07  -0.01  -0.07    -0.16   0.13   0.00    -0.16   0.13   0.00
    24   6     0.08  -0.03   0.05     0.08  -0.12   0.11     0.06  -0.11   0.06
    25   6    -0.08  -0.16   0.02    -0.02   0.00  -0.06     0.05   0.03  -0.01
    26   6     0.17   0.12   0.00     0.00   0.00  -0.10     0.00  -0.03   0.00
    27   6    -0.08  -0.16  -0.02     0.02   0.00  -0.06     0.05   0.03   0.01
    28   6    -0.17   0.01  -0.06    -0.16  -0.03   0.00    -0.03   0.02  -0.01
    29   6     0.18   0.04   0.13     0.15   0.08   0.11     0.01   0.03   0.00
    30   6    -0.10  -0.17   0.02    -0.01  -0.08  -0.01    -0.04  -0.06  -0.03
    31   6     0.14   0.08   0.03     0.15   0.03  -0.02    -0.01   0.00  -0.03
    32   6    -0.17   0.01   0.06     0.16   0.03   0.00    -0.03   0.02   0.01
    33   6     0.14   0.08  -0.03    -0.15  -0.03  -0.02    -0.01   0.00   0.03
    34   6    -0.10  -0.17  -0.02     0.01   0.08  -0.01    -0.04  -0.06   0.03
    35   6     0.18   0.04  -0.13    -0.15  -0.08   0.11     0.01   0.03   0.00
    36   6     0.08   0.11   0.00     0.00   0.00   0.07    -0.05  -0.21   0.00
    37   6     0.08  -0.08   0.00     0.03  -0.01   0.00    -0.10   0.22  -0.01
    38   6    -0.05   0.17   0.00     0.00   0.00  -0.05     0.16  -0.20   0.00
    39   6     0.08  -0.08   0.00    -0.03   0.01   0.00    -0.10   0.22   0.01
    40   6     0.01   0.20   0.05    -0.04  -0.03   0.01     0.03   0.00  -0.02
    41   6    -0.09   0.02  -0.10     0.11  -0.13   0.01    -0.04   0.03   0.03
    42   6    -0.05  -0.08  -0.01    -0.08   0.07  -0.01     0.09  -0.08   0.00
    43   6     0.01   0.20  -0.05     0.04   0.03   0.01     0.03   0.00   0.02
    44   6    -0.05  -0.08   0.01     0.08  -0.07  -0.01     0.09  -0.08   0.00
    45   6    -0.09   0.02   0.10    -0.11   0.13   0.01    -0.04   0.03  -0.03
    46   6     0.12  -0.07  -0.09     0.07  -0.09  -0.07     0.00  -0.04  -0.03
    47   6    -0.03   0.06  -0.06     0.05  -0.04   0.08    -0.04   0.09  -0.11
    48   6    -0.01  -0.03  -0.04    -0.06   0.01  -0.06     0.10   0.04   0.12
    49   6     0.12  -0.07   0.09    -0.07   0.09  -0.07     0.00  -0.04   0.03
    50   6    -0.08  -0.04   0.10     0.01  -0.03   0.00    -0.07  -0.05   0.08
    51   6     0.02   0.02  -0.02    -0.03  -0.01   0.03     0.04  -0.08  -0.08
    52   6    -0.08  -0.04  -0.10    -0.01   0.03   0.00    -0.07  -0.05  -0.08
    53   6     0.02   0.02   0.02     0.03   0.01   0.03     0.04  -0.08   0.08
    54   6    -0.01  -0.03   0.04     0.06  -0.01  -0.06     0.10   0.04  -0.12
    55   6    -0.03   0.06   0.06    -0.05   0.04   0.08    -0.04   0.09   0.11
    56  15     0.00   0.01   0.00     0.00   0.00   0.02    -0.04   0.02   0.00
                     70                     71                     72
                     A"                     A'                     A"
 Frequencies --    726.0153               731.5201               732.7545
 Red. masses --     12.0003                12.0118                12.0424
 Frc consts  --      3.7268                 3.7871                 3.8096
 IR Inten    --      0.0655                 7.4323                10.6571
  Atom  AN      X      Y      Z        X      Y      Z        X      Y      Z
     1   6     0.00   0.00   0.01     0.17  -0.02   0.00     0.00   0.00   0.12
     2   6     0.08  -0.07  -0.04    -0.12  -0.02   0.00     0.06  -0.16   0.00
     3   6     0.00   0.00  -0.09     0.07   0.15   0.00     0.00   0.00  -0.12
     4   6    -0.08   0.07  -0.04    -0.12  -0.02   0.00    -0.06   0.16   0.00
     5   6     0.12   0.01  -0.01     0.09   0.01  -0.02    -0.11   0.07   0.03
     6   6    -0.07  -0.02   0.09    -0.10  -0.04   0.05     0.11   0.06  -0.07
     7   6     0.04   0.15   0.00     0.02   0.08  -0.04    -0.07  -0.02   0.00
     8   6    -0.06  -0.07  -0.03    -0.05   0.04  -0.01     0.09   0.01   0.00
     9   6     0.00   0.00   0.08    -0.05  -0.18   0.00     0.00   0.00   0.04
    10   6    -0.07  -0.01   0.03    -0.01   0.04  -0.01    -0.13  -0.04  -0.02
    11   6     0.00   0.00   0.00     0.14  -0.05   0.00     0.00   0.00  -0.07
    12   6     0.07   0.01   0.03    -0.01   0.04   0.01     0.13   0.04  -0.02
    13   6     0.03   0.11  -0.02    -0.05  -0.21  -0.04     0.07   0.16  -0.02
    14   6     0.03   0.00  -0.05    -0.07   0.13   0.10     0.11  -0.10  -0.08
    15   6    -0.05   0.06   0.00     0.21  -0.08  -0.04    -0.07   0.07   0.06
    16   6    -0.01  -0.06   0.02    -0.04   0.11  -0.03    -0.02  -0.12   0.00
    17   6    -0.12  -0.01  -0.01     0.09   0.01   0.02     0.11  -0.07   0.03
    18   6     0.06   0.07  -0.03    -0.05   0.04   0.01    -0.09  -0.01   0.00
    19   6    -0.04  -0.15   0.00     0.02   0.08   0.04     0.07   0.02   0.00
    20   6     0.07   0.02   0.09    -0.10  -0.04  -0.05    -0.11  -0.06  -0.07
    21   6    -0.03  -0.11  -0.02    -0.05  -0.21   0.04    -0.07  -0.16  -0.02
    22   6     0.01   0.06   0.02    -0.04   0.11   0.03     0.02   0.12   0.00
    23   6     0.05  -0.06   0.00     0.21  -0.08   0.04     0.07  -0.07   0.06
    24   6    -0.03   0.00  -0.05    -0.07   0.13  -0.10    -0.11   0.10  -0.08
    25   6    -0.07   0.02  -0.05    -0.08   0.03  -0.03    -0.09   0.16   0.04
    26   6     0.00   0.00  -0.08    -0.04   0.02   0.00     0.00   0.00  -0.04
    27   6     0.07  -0.02  -0.05    -0.08   0.03   0.03     0.09  -0.16   0.04
    28   6    -0.21  -0.01  -0.04    -0.21   0.05  -0.06     0.21  -0.09   0.00
    29   6     0.12   0.04   0.13     0.16   0.10   0.11    -0.12  -0.11  -0.10
    30   6    -0.06  -0.19   0.01    -0.11  -0.20  -0.04     0.08   0.10   0.08
    31   6     0.13   0.08  -0.02     0.11   0.15  -0.03    -0.14  -0.01   0.04
    32   6     0.21   0.01  -0.04    -0.21   0.05   0.06    -0.21   0.09   0.00
    33   6    -0.13  -0.08  -0.02     0.11   0.15   0.03     0.14   0.01   0.04
    34   6     0.06   0.19   0.01    -0.11  -0.20   0.04    -0.08  -0.10   0.08
    35   6    -0.12  -0.04   0.13     0.16   0.10  -0.11     0.12   0.11  -0.10
    36   6     0.00   0.00   0.12    -0.01  -0.10   0.00     0.00   0.00   0.09
    37   6     0.10   0.01   0.06    -0.01   0.05   0.02     0.12  -0.01   0.04
    38   6     0.00   0.00   0.00     0.02  -0.04   0.00     0.00   0.00  -0.07
    39   6    -0.10  -0.01   0.06    -0.01   0.05  -0.02    -0.12   0.01   0.04
    40   6    -0.04  -0.10  -0.02    -0.02  -0.08   0.01    -0.09  -0.10   0.00
    41   6     0.06  -0.09   0.00     0.09  -0.05   0.04     0.03  -0.06   0.04
    42   6    -0.02   0.07   0.03     0.00   0.02   0.03    -0.04   0.10   0.04
    43   6     0.04   0.10  -0.02    -0.02  -0.08  -0.01     0.09   0.10   0.00
    44   6     0.02  -0.07   0.03     0.00   0.02  -0.03     0.04  -0.10   0.04
    45   6    -0.06   0.09   0.00     0.09  -0.05  -0.04    -0.03   0.06   0.04
    46   6     0.04  -0.04  -0.07    -0.02   0.00  -0.01     0.08  -0.07  -0.06
    47   6     0.01   0.12  -0.17     0.00   0.03  -0.04     0.10   0.07   0.00
    48   6     0.06   0.10   0.15     0.03   0.04   0.01    -0.06   0.09   0.00
    49   6    -0.04   0.04  -0.07    -0.02   0.00   0.01    -0.08   0.07  -0.06
    50   6    -0.07  -0.12   0.17    -0.04  -0.02   0.02     0.07  -0.10   0.02
    51   6     0.00  -0.13  -0.18     0.03  -0.05  -0.09    -0.11  -0.03   0.05
    52   6     0.07   0.12   0.17    -0.04  -0.02  -0.02    -0.07   0.10   0.02
    53   6     0.00   0.13  -0.18     0.03  -0.05   0.09     0.11   0.03   0.05
    54   6    -0.06  -0.10   0.15     0.03   0.04  -0.01     0.06  -0.09   0.00
    55   6    -0.01  -0.12  -0.17     0.00   0.03   0.04    -0.10  -0.07   0.00
    56  15     0.00   0.00   0.00     0.02  -0.01   0.00     0.00   0.00  -0.05
                     73                     74                     75
                     A'                     A"                     A'
 Frequencies --    736.1321               737.6507               742.5124
 Red. masses --     12.0107                12.0043                12.0342
 Frc consts  --      3.8347                 3.8485                 3.9091
 IR Inten    --     16.2413                11.6789                 0.2113
  Atom  AN      X      Y      Z        X      Y      Z        X      Y      Z
     1   6     0.17  -0.05   0.00     0.00   0.00  -0.16     0.31  -0.08   0.00
     2   6    -0.02  -0.06  -0.01    -0.11   0.17  -0.02    -0.19  -0.09   0.06
     3   6     0.09   0.19   0.00     0.00   0.00   0.11     0.08   0.36   0.00
     4   6    -0.02  -0.06   0.01     0.11  -0.17  -0.02    -0.19  -0.09  -0.06
     5   6     0.18  -0.07  -0.06    -0.02   0.00  -0.04    -0.03   0.00  -0.03
     6   6    -0.11  -0.06   0.08     0.02   0.08  -0.04     0.05   0.06  -0.03
     7   6     0.09   0.18  -0.03    -0.03  -0.14   0.06     0.03  -0.02   0.05
     8   6    -0.06  -0.10  -0.02     0.01   0.07   0.00     0.13  -0.01   0.05
     9   6     0.00   0.06   0.00     0.00   0.00   0.02    -0.13  -0.31   0.00
    10   6    -0.03  -0.05   0.01     0.05   0.12   0.07    -0.11   0.17   0.05
    11   6    -0.06   0.01   0.00     0.00   0.00   0.11     0.25  -0.13   0.00
    12   6    -0.03  -0.05  -0.01    -0.05  -0.12   0.07    -0.11   0.17  -0.05
    13   6    -0.01  -0.02   0.00    -0.02   0.06   0.01     0.04   0.08   0.06
    14   6    -0.06   0.08   0.05     0.04  -0.11  -0.07     0.01  -0.09  -0.05
    15   6     0.02  -0.04   0.01    -0.11   0.03  -0.02    -0.09   0.02  -0.01
    16   6    -0.08   0.01   0.01     0.10  -0.10   0.06     0.09  -0.10   0.08
    17   6     0.18  -0.07   0.06     0.02   0.00  -0.04    -0.03   0.00   0.03
    18   6    -0.06  -0.10   0.02    -0.01  -0.07   0.00     0.13  -0.01  -0.05
    19   6     0.09   0.18   0.03     0.03   0.14   0.06     0.03  -0.02  -0.05
    20   6    -0.11  -0.06  -0.08    -0.02  -0.08  -0.04     0.05   0.06   0.03
    21   6    -0.01  -0.02   0.00     0.02  -0.06   0.01     0.04   0.08  -0.06
    22   6    -0.08   0.01  -0.01    -0.10   0.10   0.06     0.09  -0.10  -0.08
    23   6     0.02  -0.04  -0.01     0.11  -0.03  -0.02    -0.09   0.02   0.01
    24   6    -0.06   0.08  -0.05    -0.04   0.11  -0.07     0.01  -0.09   0.05
    25   6     0.02  -0.05   0.02     0.03   0.00  -0.03    -0.03   0.04  -0.01
    26   6     0.04   0.05   0.00     0.00   0.00  -0.04    -0.04   0.11   0.00
    27   6     0.02  -0.05  -0.02    -0.03   0.00  -0.03    -0.03   0.04   0.01
    28   6     0.06  -0.03   0.04     0.05   0.05   0.08     0.00  -0.02   0.07
    29   6     0.02   0.01   0.01    -0.08   0.08  -0.02    -0.08   0.01  -0.04
    30   6     0.04   0.06   0.00    -0.03   0.06  -0.07     0.03   0.02  -0.04
    31   6     0.02  -0.07   0.02    -0.03  -0.04  -0.03     0.01  -0.07  -0.01
    32   6     0.06  -0.03  -0.04    -0.05  -0.05   0.08     0.00  -0.02  -0.07
    33   6     0.02  -0.07  -0.02     0.03   0.04  -0.03     0.01  -0.07   0.01
    34   6     0.04   0.06   0.00     0.03  -0.06  -0.07     0.03   0.02   0.04
    35   6     0.02   0.01  -0.01     0.08  -0.08  -0.02    -0.08   0.01   0.04
    36   6    -0.03   0.04   0.00     0.00   0.00  -0.12    -0.05   0.14   0.00
    37   6    -0.09   0.04  -0.03    -0.09  -0.04  -0.08     0.00  -0.16   0.00
    38   6     0.00  -0.05   0.00     0.00   0.00  -0.03    -0.14   0.06   0.00
    39   6    -0.09   0.04   0.03     0.09   0.04  -0.08     0.00  -0.16   0.00
    40   6     0.04   0.28  -0.04     0.01  -0.23   0.06     0.01   0.03  -0.05
    41   6    -0.26   0.11  -0.07     0.27  -0.09   0.03    -0.02   0.00   0.04
    42   6     0.03  -0.20  -0.05    -0.07   0.07  -0.05    -0.01   0.05  -0.02
    43   6     0.04   0.28   0.04    -0.01   0.23   0.06     0.01   0.03   0.05
    44   6     0.03  -0.20   0.05     0.07  -0.07  -0.05    -0.01   0.05   0.02
    45   6    -0.26   0.11   0.07    -0.27   0.09   0.03    -0.02   0.00  -0.04
    46   6     0.08  -0.16  -0.11     0.02  -0.13  -0.08    -0.07   0.02   0.04
    47   6     0.01  -0.05   0.02    -0.08  -0.03   0.04    -0.01  -0.01  -0.02
    48   6    -0.03  -0.03  -0.06     0.07  -0.02   0.11     0.00   0.00   0.01
    49   6     0.08  -0.16   0.11    -0.02   0.13  -0.08    -0.07   0.02  -0.04
    50   6     0.05   0.02  -0.09    -0.12   0.08   0.10     0.03   0.02  -0.04
    51   6    -0.02   0.04   0.03     0.11  -0.03  -0.07     0.01  -0.03  -0.04
    52   6     0.05   0.02   0.09     0.12  -0.08   0.10     0.03   0.02   0.04
    53   6    -0.02   0.04  -0.03    -0.11   0.03  -0.07     0.01  -0.03   0.04
    54   6    -0.03  -0.03   0.06    -0.07   0.02   0.11     0.00   0.00  -0.01
    55   6     0.01  -0.05  -0.02     0.08   0.03   0.04    -0.01  -0.01   0.02
    56  15     0.00   0.02   0.00     0.00   0.00   0.02     0.04  -0.01   0.00
                     76                     77                     78
                     A"                     A'                     A'
 Frequencies --    744.2996               747.0829               748.8114
 Red. masses --     12.0165                12.0075                12.0017
 Frc consts  --      3.9221                 3.9486                 3.9649
 IR Inten    --      1.1338                 5.6075                10.5000
  Atom  AN      X      Y      Z        X      Y      Z        X      Y      Z
     1   6     0.00   0.00   0.10     0.08   0.01   0.00     0.24   0.02   0.00
     2   6    -0.07   0.01   0.12     0.02   0.01   0.05    -0.19  -0.10  -0.07
     3   6     0.00   0.00   0.15    -0.08   0.06   0.00     0.17   0.15   0.00
     4   6     0.07  -0.01   0.12     0.02   0.01  -0.05    -0.19  -0.10   0.07
     5   6     0.22   0.00  -0.09    -0.06   0.00  -0.04     0.17  -0.03  -0.05
     6   6    -0.05   0.05   0.00    -0.06   0.01   0.03    -0.05  -0.04   0.00
     7   6     0.03   0.17   0.00     0.07  -0.03   0.07     0.06   0.14  -0.07
     8   6    -0.02   0.05   0.07     0.05  -0.13   0.06    -0.04  -0.01  -0.08
     9   6     0.00   0.00   0.21    -0.10   0.28   0.00     0.07   0.20   0.00
    10   6    -0.18  -0.05   0.08     0.10  -0.23   0.07     0.05  -0.12   0.02
    11   6     0.00   0.00  -0.02    -0.18   0.11   0.00    -0.16   0.17   0.00
    12   6     0.18   0.05   0.08     0.10  -0.23  -0.07     0.05  -0.12  -0.02
    13   6    -0.04  -0.08   0.02     0.06   0.08   0.11    -0.04   0.14  -0.03
    14   6    -0.08  -0.02   0.00    -0.05  -0.03   0.01     0.09  -0.07  -0.04
    15   6     0.19  -0.11  -0.08    -0.12   0.08  -0.04    -0.09   0.03   0.09
    16   6    -0.09  -0.04   0.05     0.10   0.07   0.06    -0.09  -0.12   0.01
    17   6    -0.22   0.00  -0.09    -0.06   0.00   0.04     0.17  -0.03   0.05
    18   6     0.02  -0.05   0.07     0.05  -0.13  -0.06    -0.04  -0.01   0.08
    19   6    -0.03  -0.17   0.00     0.07  -0.03  -0.07     0.06   0.14   0.07
    20   6     0.05  -0.05   0.00    -0.06   0.01  -0.03    -0.05  -0.04   0.00
    21   6     0.04   0.08   0.02     0.06   0.08  -0.11    -0.04   0.14   0.03
    22   6     0.09   0.04   0.05     0.10   0.07  -0.06    -0.09  -0.12  -0.01
    23   6    -0.19   0.11  -0.08    -0.12   0.08   0.04    -0.09   0.03  -0.09
    24   6     0.08   0.02   0.00    -0.05  -0.03  -0.01     0.09  -0.07   0.04
    25   6    -0.15   0.10  -0.09     0.07   0.04  -0.10     0.03  -0.01   0.05
    26   6     0.00   0.00  -0.17    -0.21  -0.08   0.00     0.02  -0.08   0.00
    27   6     0.15  -0.10  -0.09     0.07   0.04   0.10     0.03  -0.01  -0.05
    28   6     0.17  -0.02   0.07    -0.21   0.01   0.00     0.04  -0.06   0.00
    29   6    -0.01   0.05   0.02     0.05   0.08   0.04     0.03   0.00  -0.01
    30   6     0.01   0.06   0.00     0.02  -0.12  -0.11    -0.02   0.08   0.04
    31   6    -0.01   0.09  -0.05     0.17  -0.07  -0.09    -0.02   0.01   0.06
    32   6    -0.17   0.02   0.07    -0.21   0.01   0.00     0.04  -0.06   0.00
    33   6     0.01  -0.09  -0.05     0.17  -0.07   0.09    -0.02   0.01  -0.06
    34   6    -0.01  -0.06   0.00     0.02  -0.12   0.11    -0.02   0.08  -0.04
    35   6     0.01  -0.05   0.02     0.05   0.08  -0.04     0.03   0.00   0.01
    36   6     0.00   0.00  -0.15    -0.09   0.07   0.00     0.09  -0.07   0.00
    37   6    -0.12   0.01  -0.07     0.01  -0.06  -0.04    -0.01   0.03   0.03
    38   6     0.00   0.00   0.00    -0.05  -0.02   0.00     0.02   0.01   0.00
    39   6     0.12  -0.01  -0.07     0.01  -0.06   0.04    -0.01   0.03  -0.03
    40   6    -0.06  -0.01  -0.05     0.08   0.01  -0.11    -0.03  -0.10   0.09
    41   6     0.06  -0.07   0.10    -0.05   0.01   0.05     0.12  -0.12  -0.03
    42   6    -0.05  -0.07  -0.04     0.10   0.07  -0.06    -0.17   0.03   0.03
    43   6     0.06   0.01  -0.05     0.08   0.01   0.11    -0.03  -0.10  -0.09
    44   6     0.05   0.07  -0.04     0.10   0.07   0.06    -0.17   0.03  -0.03
    45   6    -0.06   0.07   0.10    -0.05   0.01  -0.05     0.12  -0.12   0.03
    46   6     0.08   0.08   0.03    -0.06  -0.01   0.01    -0.01   0.13   0.03
    47   6    -0.01  -0.02   0.04    -0.02   0.00   0.00    -0.04   0.09  -0.05
    48   6    -0.02   0.07   0.05     0.07   0.04   0.09     0.05   0.02   0.05
    49   6    -0.08  -0.08   0.03    -0.06  -0.01  -0.01    -0.01   0.13  -0.03
    50   6     0.04   0.02  -0.11    -0.02   0.00   0.02    -0.10  -0.05   0.09
    51   6    -0.07  -0.06  -0.07     0.02  -0.06  -0.06     0.05  -0.07  -0.05
    52   6    -0.04  -0.02  -0.11    -0.02   0.00  -0.02    -0.10  -0.05  -0.09
    53   6     0.07   0.06  -0.07     0.02  -0.06   0.06     0.05  -0.07   0.05
    54   6     0.02  -0.07   0.05     0.07   0.04  -0.09     0.05   0.02  -0.05
    55   6     0.01   0.02   0.04    -0.02   0.00   0.00    -0.04   0.09   0.05
    56  15     0.00   0.00  -0.03    -0.01   0.01   0.00    -0.01   0.00   0.00
                     79                     80                     81
                     A"                     A"                     A'
 Frequencies --    752.2813               788.5537               791.0612
 Red. masses --     12.1245                12.0001                12.0829
 Frc consts  --      4.0427                 4.3964                 4.4549
 IR Inten    --      0.4386                 1.5550                 1.4313
  Atom  AN      X      Y      Z        X      Y      Z        X      Y      Z
     1   6     0.00   0.00  -0.02     0.00   0.00   0.20     0.05   0.15   0.00
     2   6     0.06   0.06  -0.08    -0.03  -0.05   0.10    -0.07   0.06  -0.09
     3   6     0.00   0.00  -0.08     0.00   0.00   0.10    -0.07  -0.06   0.00
     4   6    -0.06  -0.06  -0.08     0.03   0.05   0.10    -0.07   0.06   0.09
     5   6     0.04   0.03   0.03     0.08   0.06  -0.05    -0.07  -0.04  -0.14
     6   6     0.01   0.02   0.00    -0.07  -0.09  -0.15    -0.13   0.03   0.04
     7   6    -0.08   0.00  -0.01     0.08   0.04  -0.13    -0.05  -0.04  -0.01
     8   6    -0.09   0.07  -0.07    -0.06   0.01   0.04     0.04  -0.04  -0.11
     9   6     0.00   0.00  -0.04     0.00   0.00  -0.16    -0.08  -0.14   0.00
    10   6     0.09   0.07   0.08     0.05  -0.06  -0.12     0.01  -0.01   0.02
    11   6     0.00   0.00   0.25     0.00   0.00  -0.08     0.19   0.04   0.00
    12   6    -0.09  -0.07   0.08    -0.05   0.06  -0.12     0.01  -0.01  -0.02
    13   6    -0.04  -0.25  -0.16    -0.11   0.04   0.05     0.02   0.09  -0.11
    14   6     0.11   0.07  -0.01     0.05  -0.09   0.13    -0.02   0.11   0.01
    15   6     0.18  -0.07   0.08     0.02   0.06   0.10    -0.05  -0.01  -0.03
    16   6    -0.05   0.03   0.02    -0.03  -0.05  -0.08    -0.07  -0.03   0.00
    17   6    -0.04  -0.03   0.03    -0.08  -0.06  -0.05    -0.07  -0.04   0.14
    18   6     0.09  -0.07  -0.07     0.06  -0.01   0.04     0.04  -0.04   0.11
    19   6     0.08   0.00  -0.01    -0.08  -0.04  -0.13    -0.05  -0.04   0.01
    20   6    -0.01  -0.02   0.00     0.07   0.09  -0.15    -0.13   0.03  -0.04
    21   6     0.04   0.25  -0.16     0.11  -0.04   0.05     0.02   0.09   0.11
    22   6     0.05  -0.03   0.02     0.03   0.05  -0.08    -0.07  -0.03   0.00
    23   6    -0.18   0.07   0.08    -0.02  -0.06   0.10    -0.05  -0.01   0.03
    24   6    -0.11  -0.07  -0.01    -0.05   0.09   0.13    -0.02   0.11  -0.01
    25   6    -0.12   0.14   0.17     0.05  -0.03   0.11    -0.04   0.10  -0.05
    26   6     0.00   0.00   0.07     0.00   0.00   0.15    -0.10   0.02   0.00
    27   6     0.12  -0.14   0.17    -0.05   0.03   0.11    -0.04   0.10   0.05
    28   6    -0.01   0.02   0.01    -0.01  -0.07  -0.10     0.11  -0.04  -0.02
    29   6    -0.05   0.01  -0.02     0.13   0.03  -0.11     0.07   0.09   0.06
    30   6    -0.11  -0.11  -0.01    -0.09   0.05  -0.03     0.07   0.08  -0.08
    31   6    -0.11   0.13   0.13     0.03   0.05   0.07     0.00  -0.04  -0.05
    32   6     0.01  -0.02   0.01     0.01   0.07  -0.10     0.11  -0.04   0.02
    33   6     0.11  -0.13   0.13    -0.03  -0.05   0.07     0.00  -0.04   0.05
    34   6     0.11   0.11  -0.01     0.09  -0.05  -0.03     0.07   0.08   0.08
    35   6     0.05  -0.01  -0.02    -0.13  -0.03  -0.11     0.07   0.09  -0.06
    36   6     0.00   0.00   0.04     0.00   0.00  -0.09    -0.01  -0.07   0.00
    37   6     0.09   0.02  -0.01    -0.01   0.01  -0.07     0.09   0.01  -0.11
    38   6     0.00   0.00  -0.15     0.00   0.00  -0.13     0.11   0.12   0.00
    39   6    -0.09  -0.02  -0.01     0.01  -0.01  -0.07     0.09   0.01   0.11
    40   6    -0.06  -0.08   0.12     0.04  -0.02   0.12    -0.01  -0.07  -0.07
    41   6     0.06  -0.01  -0.04     0.02  -0.10   0.06     0.04  -0.07  -0.14
    42   6    -0.03  -0.01   0.02    -0.09   0.03  -0.01    -0.01  -0.02  -0.14
    43   6     0.06   0.08   0.12    -0.04   0.02   0.12    -0.01  -0.07   0.07
    44   6     0.03   0.01   0.02     0.09  -0.03  -0.01    -0.01  -0.02   0.14
    45   6    -0.06   0.01  -0.04    -0.02   0.10   0.06     0.04  -0.07   0.14
    46   6    -0.07  -0.03   0.02     0.05  -0.12   0.13     0.09  -0.12  -0.03
    47   6     0.05   0.04   0.00    -0.09   0.14   0.05     0.09  -0.10   0.20
    48   6    -0.10   0.03  -0.15     0.13   0.04  -0.07     0.01   0.08   0.14
    49   6     0.07   0.03   0.02    -0.05   0.12   0.13     0.09  -0.12   0.03
    50   6    -0.01   0.01   0.02    -0.13  -0.07  -0.08    -0.08  -0.02   0.17
    51   6     0.04   0.01  -0.08     0.06  -0.12   0.08    -0.06   0.06   0.10
    52   6     0.01  -0.01   0.02     0.13   0.07  -0.08    -0.08  -0.02  -0.17
    53   6    -0.04  -0.01  -0.08    -0.06   0.12   0.08    -0.06   0.06  -0.10
    54   6     0.10  -0.03  -0.15    -0.13  -0.04  -0.07     0.01   0.08  -0.14
    55   6    -0.05  -0.04   0.00     0.09  -0.14   0.05     0.09  -0.10  -0.20
    56  15     0.00   0.00  -0.08     0.00   0.00   0.00    -0.01  -0.06   0.00
                     82                     83                     84
                     A"                     A'                     A"
 Frequencies --    792.0304               795.0123               814.2319
 Red. masses --     12.0010                12.1842                12.0146
 Frc consts  --      4.4356                 4.5373                 4.6931
 IR Inten    --      1.0010                 1.1507                16.3433
  Atom  AN      X      Y      Z        X      Y      Z        X      Y      Z
     1   6     0.00   0.00  -0.07     0.05  -0.22   0.00     0.00   0.00  -0.19
     2   6     0.01   0.07  -0.03     0.05  -0.09   0.03    -0.05   0.04   0.02
     3   6     0.00   0.00   0.19     0.12   0.17   0.00     0.00   0.00  -0.02
     4   6    -0.01  -0.07  -0.03     0.05  -0.09  -0.03     0.05  -0.04   0.02
     5   6     0.07  -0.13  -0.11    -0.05   0.04   0.05    -0.01   0.01   0.04
     6   6     0.03   0.03  -0.04    -0.02  -0.12   0.01     0.06   0.05  -0.01
     7   6     0.08   0.14   0.05    -0.02  -0.07  -0.15     0.09   0.00   0.17
     8   6     0.04  -0.13  -0.06    -0.02   0.07   0.01     0.03  -0.09   0.07
     9   6     0.00   0.00  -0.23     0.09   0.06   0.00     0.00   0.00  -0.07
    10   6     0.07   0.06   0.02    -0.05   0.07  -0.14    -0.04  -0.01   0.01
    11   6     0.00   0.00   0.10    -0.15  -0.13   0.00     0.00   0.00  -0.19
    12   6    -0.07  -0.06   0.02    -0.05   0.07   0.14     0.04   0.01   0.01
    13   6    -0.01   0.12  -0.07    -0.03   0.05  -0.01     0.05  -0.05   0.16
    14   6     0.03   0.05   0.04    -0.09   0.04   0.03     0.05  -0.10   0.03
    15   6    -0.10  -0.08   0.13    -0.05   0.08  -0.13     0.00   0.02   0.09
    16   6    -0.14  -0.08   0.05     0.09   0.01  -0.14     0.08   0.04   0.06
    17   6    -0.07   0.13  -0.11    -0.05   0.04  -0.05     0.01  -0.01   0.04
    18   6    -0.04   0.13  -0.06    -0.02   0.07  -0.01    -0.03   0.09   0.07
    19   6    -0.08  -0.14   0.05    -0.02  -0.07   0.15    -0.09   0.00   0.17
    20   6    -0.03  -0.03  -0.04    -0.02  -0.12  -0.01    -0.06  -0.05  -0.01
    21   6     0.01  -0.12  -0.07    -0.03   0.05   0.01    -0.05   0.05   0.16
    22   6     0.14   0.08   0.05     0.09   0.01   0.14    -0.08  -0.04   0.06
    23   6     0.10   0.08   0.13    -0.05   0.08   0.13     0.00  -0.02   0.09
    24   6    -0.03  -0.05   0.04    -0.09   0.04  -0.03    -0.05   0.10   0.03
    25   6    -0.03   0.10   0.02     0.08  -0.14  -0.08    -0.08   0.10   0.04
    26   6     0.00   0.00  -0.17     0.11  -0.01   0.00     0.00   0.00  -0.10
    27   6     0.03  -0.10   0.02     0.08  -0.14   0.08     0.08  -0.10   0.04
    28   6     0.04  -0.12   0.14     0.07   0.06  -0.12    -0.14  -0.02   0.15
    29   6    -0.01   0.06   0.06     0.10   0.02   0.02    -0.12  -0.04  -0.08
    30   6     0.07   0.12  -0.03     0.01   0.07  -0.03    -0.01  -0.11   0.01
    31   6     0.06  -0.15   0.06    -0.01   0.03  -0.10     0.06  -0.04   0.05
    32   6    -0.04   0.12   0.14     0.07   0.06   0.12     0.14   0.02   0.15
    33   6    -0.06   0.15   0.06    -0.01   0.03   0.10    -0.06   0.04   0.05
    34   6    -0.07  -0.12  -0.03     0.01   0.07   0.03     0.01   0.11   0.01
    35   6     0.01  -0.06   0.06     0.10   0.02  -0.02     0.12   0.04  -0.08
    36   6     0.00   0.00   0.23     0.00   0.16   0.00     0.00   0.00  -0.16
    37   6     0.02   0.02   0.00    -0.13  -0.06   0.03    -0.05  -0.02  -0.02
    38   6     0.00   0.00  -0.10    -0.13  -0.10   0.00     0.00   0.00   0.02
    39   6    -0.02  -0.02   0.00    -0.13  -0.06  -0.03     0.05   0.02  -0.02
    40   6    -0.01   0.15   0.08     0.01  -0.06  -0.07     0.07   0.07   0.04
    41   6    -0.09  -0.06  -0.13     0.10   0.00   0.00    -0.11   0.06   0.17
    42   6    -0.15  -0.10  -0.04    -0.03   0.01   0.03     0.07   0.03   0.00
    43   6     0.01  -0.15   0.08     0.01  -0.06   0.07    -0.07  -0.07   0.04
    44   6     0.15   0.10  -0.04    -0.03   0.01  -0.03    -0.07  -0.03   0.00
    45   6     0.09   0.06  -0.13     0.10   0.00   0.00     0.11  -0.06   0.17
    46   6    -0.04  -0.04  -0.05     0.00  -0.07  -0.03     0.09  -0.12  -0.03
    47   6    -0.01  -0.04  -0.02    -0.06  -0.06   0.06    -0.02   0.10  -0.14
    48   6    -0.03  -0.04  -0.01     0.12  -0.03   0.15    -0.04  -0.02  -0.17
    49   6     0.04   0.04  -0.05     0.00  -0.07   0.03    -0.09   0.12  -0.03
    50   6    -0.02  -0.02   0.00    -0.06  -0.02   0.07     0.09   0.02  -0.15
    51   6     0.03  -0.02  -0.02    -0.02   0.08   0.17     0.07  -0.11  -0.14
    52   6     0.02   0.02   0.00    -0.06  -0.02  -0.07    -0.09  -0.02  -0.15
    53   6    -0.03   0.02  -0.02    -0.02   0.08  -0.17    -0.07   0.11  -0.14
    54   6     0.03   0.04  -0.01     0.12  -0.03  -0.15     0.04   0.02  -0.17
    55   6     0.01   0.04  -0.02    -0.06  -0.06  -0.06     0.02  -0.10  -0.14
    56  15     0.00   0.00  -0.01    -0.01   0.10   0.00     0.00   0.00  -0.03
                     85                     86                     87
                     A'                     A'                     A"
 Frequencies --    827.0050               846.9085               853.7872
 Red. masses --     12.0867                12.0277                12.1183
 Frc consts  --      4.8705                 5.0829                 5.2046
 IR Inten    --      6.4798                 0.4138                15.6898
  Atom  AN      X      Y      Z        X      Y      Z        X      Y      Z
     1   6     0.16  -0.04   0.00     0.06   0.00   0.00     0.00   0.00  -0.06
     2   6    -0.07   0.19   0.06     0.01   0.02   0.05    -0.04   0.07   0.02
     3   6    -0.11  -0.04   0.00    -0.11   0.09   0.00     0.00   0.00   0.21
     4   6    -0.07   0.19  -0.06     0.01   0.02  -0.05     0.04  -0.07   0.02
     5   6     0.12   0.01   0.00    -0.01   0.07  -0.10    -0.12   0.02  -0.20
     6   6     0.00   0.09  -0.04    -0.07   0.13  -0.03    -0.17  -0.01   0.02
     7   6    -0.03  -0.05   0.05     0.00   0.03   0.11     0.05  -0.08  -0.03
     8   6    -0.10   0.19   0.06     0.06  -0.12   0.05     0.07  -0.14   0.00
     9   6    -0.09   0.09   0.00     0.12   0.05   0.00     0.00   0.00   0.05
    10   6    -0.18  -0.08   0.01    -0.09  -0.01  -0.06    -0.02  -0.01   0.02
    11   6     0.06  -0.14   0.00     0.01  -0.01   0.00     0.00   0.00  -0.01
    12   6    -0.18  -0.08  -0.01    -0.09  -0.01   0.06     0.02   0.01   0.02
    13   6    -0.04   0.06   0.11     0.02   0.07  -0.09     0.06  -0.01  -0.06
    14   6    -0.15  -0.12  -0.02     0.05   0.03   0.03     0.06   0.10   0.06
    15   6     0.07  -0.07  -0.08     0.07   0.03   0.06    -0.05   0.08  -0.05
    16   6    -0.08  -0.05   0.02    -0.18  -0.11  -0.05     0.06   0.01   0.02
    17   6     0.12   0.01   0.00    -0.01   0.07   0.10     0.12  -0.02  -0.20
    18   6    -0.10   0.19  -0.06     0.06  -0.12  -0.05    -0.07   0.14   0.00
    19   6    -0.03  -0.05  -0.05     0.00   0.03  -0.11    -0.05   0.08  -0.03
    20   6     0.00   0.09   0.04    -0.07   0.13   0.03     0.17   0.01   0.02
    21   6    -0.04   0.06  -0.11     0.02   0.07   0.09    -0.06   0.01  -0.06
    22   6    -0.08  -0.05  -0.02    -0.18  -0.11   0.05    -0.06  -0.01   0.02
    23   6     0.07  -0.07   0.08     0.07   0.03  -0.06     0.05  -0.08  -0.05
    24   6    -0.15  -0.12   0.02     0.05   0.03  -0.03    -0.06  -0.10   0.06
    25   6     0.15  -0.16  -0.05     0.03  -0.09   0.01    -0.18   0.16   0.13
    26   6     0.05   0.11   0.00     0.14  -0.04   0.00     0.00   0.00   0.07
    27   6     0.15  -0.16   0.05     0.03  -0.09  -0.01     0.18  -0.16   0.13
    28   6    -0.04   0.02  -0.04     0.02  -0.05  -0.16    -0.02  -0.06  -0.02
    29   6     0.05  -0.05   0.02     0.12  -0.15  -0.02     0.01   0.05  -0.09
    30   6     0.03   0.09   0.03     0.02   0.00   0.10     0.01  -0.07  -0.11
    31   6     0.08  -0.15  -0.05    -0.06   0.12   0.00    -0.01   0.04   0.09
    32   6    -0.04   0.02   0.04     0.02  -0.05   0.16     0.02   0.06  -0.02
    33   6     0.08  -0.15   0.05    -0.06   0.12   0.00     0.01  -0.04   0.09
    34   6     0.03   0.09  -0.03     0.02   0.00  -0.10    -0.01   0.07  -0.11
    35   6     0.05  -0.05  -0.02     0.12  -0.15   0.02    -0.01  -0.05  -0.09
    36   6    -0.04  -0.15   0.00    -0.14  -0.02   0.00     0.00   0.00   0.00
    37   6     0.12   0.04  -0.03     0.04  -0.02   0.00    -0.11  -0.03  -0.02
    38   6     0.10   0.08   0.00    -0.05  -0.02   0.00     0.00   0.00   0.22
    39   6     0.12   0.04   0.03     0.04  -0.02   0.00     0.11   0.03  -0.02
    40   6     0.02  -0.06   0.09    -0.02  -0.04  -0.09     0.08  -0.01  -0.20
    41   6     0.01   0.03  -0.07    -0.06  -0.01   0.11    -0.06  -0.02  -0.01
    42   6     0.05   0.04  -0.01     0.18   0.11   0.01     0.07   0.05  -0.06
    43   6     0.02  -0.06  -0.09    -0.02  -0.04   0.09    -0.08   0.01  -0.20
    44   6     0.05   0.04   0.01     0.18   0.11  -0.01    -0.07  -0.05  -0.06
    45   6     0.01   0.03   0.07    -0.06  -0.01  -0.11     0.06   0.02  -0.01
    46   6     0.10   0.06  -0.01    -0.12  -0.04  -0.01     0.03   0.06   0.01
    47   6    -0.06  -0.01   0.01     0.11   0.09   0.00     0.13   0.00   0.12
    48   6     0.04  -0.07   0.03    -0.02   0.12   0.01     0.05   0.12  -0.01
    49   6     0.10   0.06   0.01    -0.12  -0.04   0.01    -0.03  -0.06   0.01
    50   6    -0.05   0.11  -0.06     0.06  -0.15  -0.03    -0.05  -0.07   0.12
    51   6    -0.03  -0.03  -0.03    -0.17  -0.10   0.05     0.03   0.02   0.09
    52   6    -0.05   0.11   0.06     0.06  -0.15   0.03     0.05   0.07   0.12
    53   6    -0.03  -0.03   0.03    -0.17  -0.10  -0.05    -0.03  -0.02   0.09
    54   6     0.04  -0.07  -0.03    -0.02   0.12  -0.01    -0.05  -0.12  -0.01
    55   6    -0.06  -0.01  -0.01     0.11   0.09   0.00    -0.13   0.00   0.12
    56  15    -0.06   0.03   0.00    -0.01   0.04   0.00     0.00   0.00  -0.08
                     88                     89                     90
                     A'                     A'                     A'
 Frequencies --    871.0597               875.8125               891.7734
 Red. masses --     12.0101                12.0019                12.0732
 Frc consts  --      5.3690                 5.4240                 5.6569
 IR Inten    --     15.0875                 8.6337                 5.6989
  Atom  AN      X      Y      Z        X      Y      Z        X      Y      Z
     1   6    -0.10   0.05   0.00     0.03   0.13   0.00    -0.01   0.00   0.00
     2   6     0.00  -0.05   0.07    -0.06   0.03  -0.08     0.00  -0.07  -0.11
     3   6     0.03  -0.06   0.00     0.00  -0.07   0.00     0.10   0.02   0.00
     4   6     0.00  -0.05  -0.07    -0.06   0.03   0.08     0.00  -0.07   0.11
     5   6     0.09  -0.04   0.13    -0.03  -0.09  -0.01     0.03  -0.07  -0.03
     6   6     0.16   0.05  -0.06     0.08  -0.04   0.05    -0.03   0.10   0.11
     7   6     0.02   0.13   0.13    -0.02   0.08   0.03    -0.13   0.01  -0.06
     8   6     0.04  -0.02   0.10     0.04  -0.02  -0.08     0.02   0.03  -0.13
     9   6     0.04  -0.06   0.00    -0.07  -0.07   0.00    -0.01   0.06   0.00
    10   6     0.09   0.03   0.05     0.02  -0.02  -0.02    -0.04  -0.03   0.13
    11   6    -0.01   0.11   0.00     0.11   0.05   0.00     0.00   0.01   0.00
    12   6     0.09   0.03  -0.05     0.02  -0.02   0.02    -0.04  -0.03  -0.13
    13   6     0.00   0.02   0.01     0.07   0.11  -0.12     0.10  -0.04   0.09
    14   6    -0.03  -0.05  -0.05    -0.10   0.13   0.01     0.04  -0.01  -0.12
    15   6     0.02  -0.07   0.07    -0.10  -0.03  -0.10    -0.01  -0.07   0.08
    16   6    -0.05  -0.01   0.06    -0.05   0.01  -0.06    -0.04   0.01   0.16
    17   6     0.09  -0.04  -0.13    -0.03  -0.09   0.01     0.03  -0.07   0.03
    18   6     0.04  -0.02  -0.10     0.04  -0.02   0.08     0.02   0.03   0.13
    19   6     0.02   0.13  -0.13    -0.02   0.08  -0.03    -0.13   0.01   0.06
    20   6     0.16   0.05   0.06     0.08  -0.04  -0.05    -0.03   0.10  -0.11
    21   6     0.00   0.02  -0.01     0.07   0.11   0.12     0.10  -0.04  -0.09
    22   6    -0.05  -0.01  -0.06    -0.05   0.01   0.06    -0.04   0.01  -0.16
    23   6     0.02  -0.07  -0.07    -0.10  -0.03   0.10    -0.01  -0.07  -0.08
    24   6    -0.03  -0.05   0.05    -0.10   0.13  -0.01     0.04  -0.01   0.12
    25   6     0.00  -0.01  -0.15     0.01   0.03  -0.09     0.10  -0.12  -0.07
    26   6    -0.01  -0.02   0.00    -0.11   0.03   0.00     0.06   0.04   0.00
    27   6     0.00  -0.01   0.15     0.01   0.03   0.09     0.10  -0.12   0.07
    28   6     0.13   0.03  -0.11    -0.07   0.05   0.01    -0.01   0.14  -0.03
    29   6     0.05   0.11   0.12     0.03  -0.12   0.07    -0.09  -0.05   0.05
    30   6     0.03   0.03  -0.08     0.10   0.02   0.00     0.04  -0.11   0.09
    31   6    -0.02   0.07  -0.17     0.03  -0.09  -0.09    -0.06   0.03  -0.08
    32   6     0.13   0.03   0.11    -0.07   0.05  -0.01    -0.01   0.14   0.03
    33   6    -0.02   0.07   0.17     0.03  -0.09   0.09    -0.06   0.03   0.08
    34   6     0.03   0.03   0.08     0.10   0.02   0.00     0.04  -0.11  -0.09
    35   6     0.05   0.11  -0.12     0.03  -0.12  -0.07    -0.09  -0.05  -0.05
    36   6     0.06  -0.02   0.00     0.06  -0.05   0.00     0.04   0.08   0.00
    37   6     0.01   0.02   0.00     0.02   0.05   0.16    -0.08  -0.01   0.07
    38   6     0.03   0.04   0.00    -0.04  -0.07   0.00    -0.12  -0.12   0.00
    39   6     0.01   0.02   0.00     0.02   0.05  -0.16    -0.08  -0.01  -0.07
    40   6    -0.06   0.07   0.00    -0.07   0.06   0.12    -0.11  -0.09  -0.11
    41   6     0.10  -0.06  -0.02    -0.03   0.09   0.10     0.10   0.10  -0.01
    42   6    -0.10  -0.07   0.00     0.03   0.01   0.19     0.08   0.00   0.06
    43   6    -0.06   0.07   0.00    -0.07   0.06  -0.12    -0.11  -0.09   0.11
    44   6    -0.10  -0.07   0.00     0.03   0.01  -0.19     0.08   0.00  -0.06
    45   6     0.10  -0.06   0.02    -0.03   0.09  -0.10     0.10   0.10   0.01
    46   6    -0.13  -0.11   0.01    -0.02   0.07   0.13     0.08  -0.10   0.03
    47   6    -0.19  -0.11   0.00     0.03  -0.03  -0.20     0.13  -0.03   0.02
    48   6    -0.06   0.06   0.18     0.03  -0.20   0.06    -0.13   0.06   0.01
    49   6    -0.13  -0.11  -0.01    -0.02   0.07  -0.13     0.08  -0.10  -0.03
    50   6     0.05   0.03  -0.16     0.13  -0.11   0.04     0.03   0.13   0.11
    51   6    -0.15  -0.06  -0.08    -0.07   0.06   0.10    -0.02   0.07  -0.15
    52   6     0.05   0.03   0.16     0.13  -0.11  -0.04     0.03   0.13  -0.11
    53   6    -0.15  -0.06   0.08    -0.07   0.06  -0.10    -0.02   0.07   0.15
    54   6    -0.06   0.06  -0.18     0.03  -0.20  -0.06    -0.13   0.06  -0.01
    55   6    -0.19  -0.11   0.00     0.03  -0.03   0.20     0.13  -0.03  -0.02
    56  15    -0.02   0.01   0.00     0.01   0.01   0.00    -0.01   0.06   0.00
                     91                     92                     93
                     A"                     A"                     A"
 Frequencies --    900.3159               917.5938               923.6528
 Red. masses --     12.0105                12.0002                12.0006
 Frc consts  --      5.7359                 5.9530                 6.0321
 IR Inten    --      1.6876                 0.0007                 0.0767
  Atom  AN      X      Y      Z        X      Y      Z        X      Y      Z
     1   6     0.00   0.00   0.14     0.00   0.00  -0.12     0.00   0.00  -0.06
     2   6     0.06  -0.11   0.01     0.01  -0.03  -0.01    -0.04   0.08   0.00
     3   6     0.00   0.00  -0.06     0.00   0.00   0.01     0.00   0.00   0.03
     4   6    -0.06   0.11   0.01    -0.01   0.03  -0.01     0.04  -0.08   0.00
     5   6    -0.03   0.01   0.06    -0.04   0.01   0.02    -0.05  -0.01  -0.04
     6   6     0.02  -0.16   0.01     0.11  -0.13  -0.01     0.08  -0.13  -0.01
     7   6     0.00  -0.03  -0.17     0.02   0.08   0.11     0.03   0.06   0.09
     8   6    -0.05   0.09  -0.01     0.05  -0.09   0.01     0.01  -0.01   0.00
     9   6     0.00   0.00   0.18     0.00   0.00   0.05     0.00   0.00   0.18
    10   6    -0.14  -0.07   0.00     0.03   0.01  -0.01     0.03   0.03   0.03
    11   6     0.00   0.00  -0.13     0.00   0.00  -0.11     0.00   0.00   0.15
    12   6     0.14   0.07   0.00    -0.03  -0.01  -0.01    -0.03  -0.03   0.03
    13   6     0.01  -0.04   0.11    -0.02  -0.07   0.09     0.03   0.04  -0.20
    14   6    -0.08  -0.01   0.01     0.14   0.04   0.00    -0.05   0.14   0.04
    15   6    -0.04   0.04  -0.18    -0.05   0.02  -0.02    -0.06   0.02  -0.18
    16   6     0.15   0.07   0.00     0.10   0.05   0.01     0.02   0.00  -0.05
    17   6     0.03  -0.01   0.06     0.04  -0.01   0.02     0.05   0.01  -0.04
    18   6     0.05  -0.09  -0.01    -0.05   0.09   0.01    -0.01   0.01   0.00
    19   6     0.00   0.03  -0.17    -0.02  -0.08   0.11    -0.03  -0.06   0.09
    20   6    -0.02   0.16   0.01    -0.11   0.13  -0.01    -0.08   0.13  -0.01
    21   6    -0.01   0.04   0.11     0.02   0.07   0.09    -0.03  -0.04  -0.20
    22   6    -0.15  -0.07   0.00    -0.10  -0.05   0.01    -0.02   0.00  -0.05
    23   6     0.04  -0.04  -0.18     0.05  -0.02  -0.02     0.06  -0.02  -0.18
    24   6     0.08   0.01   0.01    -0.14  -0.04   0.00     0.05  -0.14   0.04
    25   6    -0.15   0.18   0.02     0.03  -0.05   0.00    -0.04   0.05   0.01
    26   6     0.00   0.00  -0.08     0.00   0.00   0.10     0.00   0.00   0.05
    27   6     0.15  -0.18   0.02    -0.03   0.05   0.00     0.04  -0.05   0.01
    28   6    -0.04   0.00   0.15     0.10  -0.02  -0.13    -0.01   0.02   0.00
    29   6    -0.09   0.12  -0.03    -0.07   0.20   0.01     0.08  -0.10   0.00
    30   6     0.01  -0.01  -0.10    -0.03  -0.05   0.01     0.02   0.02  -0.08
    31   6     0.07  -0.11   0.03    -0.05   0.09  -0.02    -0.04   0.07  -0.02
    32   6     0.04   0.00   0.15    -0.10   0.02  -0.13     0.01  -0.02   0.00
    33   6    -0.07   0.11   0.03     0.05  -0.09  -0.02     0.04  -0.07  -0.02
    34   6    -0.01   0.01  -0.10     0.03   0.05   0.01    -0.02  -0.02  -0.08
    35   6     0.09  -0.12  -0.03     0.07  -0.20   0.01    -0.08   0.10   0.00
    36   6     0.00   0.00   0.12     0.00   0.00   0.11     0.00   0.00  -0.14
    37   6     0.05   0.02   0.02     0.00   0.00   0.01    -0.02  -0.01  -0.02
    38   6     0.00   0.00  -0.11     0.00   0.00  -0.05     0.00   0.00  -0.16
    39   6    -0.05  -0.02   0.02     0.00   0.00   0.01     0.02   0.01  -0.02
    40   6     0.02   0.03   0.09     0.00   0.07   0.05     0.00   0.06   0.17
    41   6     0.00   0.00  -0.09     0.09  -0.04  -0.11    -0.02   0.02   0.19
    42   6    -0.13  -0.06   0.01    -0.06  -0.03  -0.01    -0.01  -0.01   0.05
    43   6    -0.02  -0.03   0.09     0.00  -0.07   0.05     0.00  -0.06   0.17
    44   6     0.13   0.06   0.01     0.06   0.03  -0.01     0.01   0.01   0.05
    45   6     0.00   0.00  -0.09    -0.09   0.04  -0.11     0.02  -0.02   0.19
    46   6    -0.11  -0.06  -0.01     0.20   0.13   0.01     0.11  -0.08  -0.05
    47   6    -0.07  -0.04   0.00    -0.23  -0.12   0.02    -0.06   0.02  -0.14
    48   6     0.06  -0.10  -0.03    -0.11   0.21   0.05     0.11  -0.16   0.04
    49   6     0.11   0.06  -0.01    -0.20  -0.13   0.01    -0.11   0.08  -0.05
    50   6    -0.05   0.06   0.05     0.09  -0.13  -0.06     0.12  -0.22  -0.01
    51   6     0.16   0.09   0.03     0.13   0.06  -0.03    -0.06   0.05   0.15
    52   6     0.05  -0.06   0.05    -0.09   0.13  -0.06    -0.12   0.22  -0.01
    53   6    -0.16  -0.09   0.03    -0.13  -0.06  -0.03     0.06  -0.05   0.15
    54   6    -0.06   0.10  -0.03     0.11  -0.21   0.05    -0.11   0.16   0.04
    55   6     0.07   0.04   0.00     0.23   0.12   0.02     0.06  -0.02  -0.14
    56  15     0.00   0.00  -0.02     0.00   0.00   0.00     0.00   0.00  -0.01
                     94                     95                     96
                     A'                     A"                     A"
 Frequencies --    933.0134               943.3101               960.2480
 Red. masses --     12.0052                12.0255                12.0051
 Frc consts  --      6.1574                 6.3046                 6.5220
 IR Inten    --      0.1061                 0.7434                 0.0015
  Atom  AN      X      Y      Z        X      Y      Z        X      Y      Z
     1   6    -0.05   0.01   0.00     0.00   0.00   0.13     0.00   0.00   0.06
     2   6     0.02  -0.05   0.01    -0.01   0.00   0.03    -0.02   0.04   0.00
     3   6     0.05  -0.02   0.00     0.00   0.00   0.16     0.00   0.00  -0.15
     4   6     0.02  -0.05  -0.01     0.01   0.00   0.03     0.02  -0.04   0.00
     5   6     0.03  -0.03   0.12    -0.03   0.01  -0.21     0.06   0.07  -0.06
     6   6    -0.06   0.14  -0.02    -0.06  -0.09   0.04     0.00   0.02  -0.01
     7   6     0.04  -0.05  -0.08    -0.05   0.01  -0.10    -0.06  -0.04   0.11
     8   6     0.01  -0.03   0.02     0.00   0.04  -0.04    -0.10   0.19   0.02
     9   6     0.03  -0.03   0.00     0.00   0.00   0.01     0.00   0.00  -0.05
    10   6     0.06   0.03   0.00    -0.02  -0.01  -0.01     0.00   0.00   0.01
    11   6    -0.01   0.05   0.00     0.00   0.00   0.00     0.00   0.00   0.12
    12   6     0.06   0.03   0.00     0.02   0.01  -0.01     0.00   0.00   0.01
    13   6     0.05   0.02  -0.11    -0.04  -0.02   0.08    -0.07   0.06   0.02
    14   6    -0.15  -0.08   0.00     0.18   0.10   0.00    -0.04  -0.01   0.01
    15   6     0.05   0.03   0.12    -0.05  -0.03  -0.08     0.04  -0.07  -0.10
    16   6     0.02   0.01   0.00    -0.10  -0.04  -0.01    -0.16  -0.09  -0.01
    17   6     0.03  -0.03  -0.12     0.03  -0.01  -0.21    -0.06  -0.07  -0.06
    18   6     0.01  -0.03  -0.02     0.00  -0.04  -0.04     0.10  -0.19   0.02
    19   6     0.04  -0.05   0.08     0.05  -0.01  -0.10     0.06   0.04   0.11
    20   6    -0.06   0.14   0.02     0.06   0.09   0.04     0.00  -0.02  -0.01
    21   6     0.05   0.02   0.11     0.04   0.02   0.08     0.07  -0.06   0.02
    22   6     0.02   0.01   0.00     0.10   0.04  -0.01     0.16   0.09  -0.01
    23   6     0.05   0.03  -0.12     0.05   0.03  -0.08    -0.04   0.07  -0.10
    24   6    -0.15  -0.08   0.00    -0.18  -0.10   0.00     0.04   0.01   0.01
    25   6    -0.05   0.06   0.01     0.11  -0.12  -0.11    -0.09   0.11   0.04
    26   6    -0.02  -0.03   0.00     0.00   0.00  -0.15     0.00   0.00  -0.03
    27   6    -0.05   0.06  -0.01    -0.11   0.12  -0.11     0.09  -0.11   0.04
    28   6    -0.02   0.04   0.11    -0.03   0.03   0.10    -0.05  -0.11  -0.12
    29   6     0.09  -0.12   0.00    -0.11  -0.07  -0.01     0.02   0.04   0.00
    30   6    -0.01   0.04  -0.15     0.00  -0.04   0.27     0.05   0.05   0.06
    31   6    -0.02   0.05   0.00     0.01  -0.01  -0.04     0.13  -0.23   0.05
    32   6    -0.02   0.04  -0.11     0.03  -0.03   0.10     0.05   0.11  -0.12
    33   6    -0.02   0.05   0.00    -0.01   0.01  -0.04    -0.13   0.23   0.05
    34   6    -0.01   0.04   0.15     0.00   0.04   0.27    -0.05  -0.05   0.06
    35   6     0.09  -0.12   0.00     0.11   0.07  -0.01    -0.02  -0.04   0.00
    36   6     0.04   0.03   0.00     0.00   0.00  -0.07     0.00   0.00  -0.14
    37   6    -0.04  -0.01  -0.01    -0.03   0.00  -0.03     0.02   0.00   0.02
    38   6    -0.02  -0.01   0.00     0.00   0.00  -0.04     0.00   0.00   0.15
    39   6    -0.04  -0.01   0.01     0.03   0.00  -0.03    -0.02   0.00   0.02
    40   6    -0.02  -0.01  -0.13    -0.02  -0.04   0.02     0.08  -0.04   0.10
    41   6    -0.05  -0.03   0.11     0.01   0.05   0.10    -0.04   0.05  -0.15
    42   6    -0.07  -0.04  -0.02    -0.02  -0.02   0.00     0.25   0.14   0.03
    43   6    -0.02  -0.01   0.13     0.02   0.04   0.02    -0.08   0.04   0.10
    44   6    -0.07  -0.04   0.02     0.02   0.02   0.00    -0.25  -0.14   0.03
    45   6    -0.05  -0.03  -0.11    -0.01  -0.05   0.10     0.04  -0.05  -0.15
    46   6     0.14   0.07   0.00    -0.05  -0.04   0.00     0.03   0.00   0.00
    47   6     0.18   0.09   0.02     0.10   0.07  -0.03    -0.12  -0.07   0.00
    48   6     0.13  -0.20   0.01    -0.12   0.04  -0.11    -0.02   0.10   0.01
    49   6     0.14   0.07   0.00     0.05   0.04   0.00    -0.03   0.00   0.00
    50   6    -0.12   0.22  -0.01     0.03  -0.14   0.10     0.05  -0.11  -0.02
    51   6    -0.24  -0.13  -0.01     0.23   0.14   0.00     0.09   0.03   0.03
    52   6    -0.12   0.22   0.01    -0.03   0.14   0.10    -0.05   0.11  -0.02
    53   6    -0.24  -0.13   0.01    -0.23  -0.14   0.00    -0.09  -0.03   0.03
    54   6     0.13  -0.20  -0.01     0.12  -0.04  -0.11     0.02  -0.10   0.01
    55   6     0.18   0.09  -0.02    -0.10  -0.07  -0.03     0.12   0.07   0.00
    56  15     0.01  -0.01   0.00     0.00   0.00   0.04     0.00   0.00  -0.02
                     97                     98                     99
                     A'                     A'                     A"
 Frequencies --    984.1828              1012.8080              1018.8704
 Red. masses --     12.0457                12.0026                12.0011
 Frc consts  --      6.8744                 7.2540                 7.3402
 IR Inten    --      0.0784                 5.1274                 1.0067
  Atom  AN      X      Y      Z        X      Y      Z        X      Y      Z
     1   6    -0.07   0.02   0.00     0.08  -0.13   0.00     0.00   0.00  -0.11
     2   6     0.02  -0.10  -0.04     0.00   0.08  -0.06    -0.05   0.09   0.01
     3   6     0.13  -0.04   0.00    -0.12   0.10   0.00     0.00   0.00  -0.17
     4   6     0.02  -0.10   0.04     0.00   0.08   0.06     0.05  -0.09   0.01
     5   6     0.05   0.02   0.07    -0.01  -0.11   0.01    -0.02   0.11   0.13
     6   6    -0.02   0.10  -0.01     0.05  -0.02  -0.01    -0.04   0.05   0.00
     7   6    -0.05  -0.04   0.00    -0.05   0.07  -0.01     0.10  -0.08   0.00
     8   6    -0.05   0.08  -0.02     0.02  -0.06  -0.09     0.04  -0.12   0.07
     9   6     0.01  -0.06   0.00     0.06   0.09   0.00     0.00   0.00   0.33
    10   6     0.11   0.04  -0.02    -0.13  -0.04   0.04     0.17   0.10  -0.01
    11   6     0.00   0.08   0.00    -0.07  -0.12   0.00     0.00   0.00   0.00
    12   6     0.11   0.04   0.02    -0.13  -0.04  -0.04    -0.17  -0.10  -0.01
    13   6    -0.07   0.05  -0.06     0.13   0.00  -0.10    -0.17  -0.04  -0.05
    14   6    -0.09  -0.08   0.00    -0.11  -0.02   0.00     0.10   0.02  -0.01
    15   6     0.05  -0.03   0.08    -0.06  -0.02   0.10     0.08   0.09  -0.10
    16   6    -0.04  -0.03  -0.02     0.21   0.12   0.07    -0.04  -0.05  -0.06
    17   6     0.05   0.02  -0.07    -0.01  -0.11  -0.01     0.02  -0.11   0.13
    18   6    -0.05   0.08   0.02     0.02  -0.06   0.09    -0.04   0.12   0.07
    19   6    -0.05  -0.04   0.00    -0.05   0.07   0.01    -0.10   0.08   0.00
    20   6    -0.02   0.10   0.01     0.05  -0.02   0.01     0.04  -0.05   0.00
    21   6    -0.07   0.05   0.06     0.13   0.00   0.10     0.17   0.04  -0.05
    22   6    -0.04  -0.03   0.02     0.21   0.12  -0.07     0.04   0.05  -0.06
    23   6     0.05  -0.03  -0.08    -0.06  -0.02  -0.10    -0.08  -0.09  -0.10
    24   6    -0.09  -0.08   0.00    -0.11  -0.02   0.00    -0.10  -0.02  -0.01
    25   6    -0.09   0.14   0.09     0.00  -0.02   0.17    -0.04   0.02  -0.09
    26   6    -0.06  -0.03   0.00     0.12  -0.04   0.00     0.00   0.00  -0.06
    27   6    -0.09   0.14  -0.09     0.00  -0.02  -0.17     0.04  -0.02  -0.09
    28   6    -0.03  -0.11  -0.12     0.00   0.01   0.02     0.07  -0.11  -0.04
    29   6     0.03   0.05   0.01     0.02   0.01  -0.01    -0.01   0.08   0.02
    30   6    -0.01   0.06   0.01     0.01  -0.05  -0.21    -0.11   0.09   0.15
    31   6     0.11  -0.21   0.11    -0.12   0.13   0.13     0.08  -0.06  -0.03
    32   6    -0.03  -0.11   0.12     0.00   0.01  -0.02    -0.07   0.11  -0.04
    33   6     0.11  -0.21  -0.11    -0.12   0.13  -0.13    -0.08   0.06  -0.03
    34   6    -0.01   0.06  -0.01     0.01  -0.05   0.21     0.11  -0.09   0.15
    35   6     0.03   0.05  -0.01     0.02   0.01   0.01     0.01  -0.08   0.02
    36   6     0.09   0.08   0.00    -0.13  -0.05   0.00     0.00   0.00  -0.05
    37   6    -0.09   0.00   0.12     0.07   0.00   0.01     0.18   0.07   0.03
    38   6    -0.22  -0.21   0.00     0.04   0.04   0.00     0.00   0.00   0.11
    39   6    -0.09   0.00  -0.12     0.07   0.00  -0.01    -0.18  -0.07   0.03
    40   6     0.02  -0.02   0.06    -0.08   0.03   0.19     0.08   0.03  -0.13
    41   6    -0.04   0.01  -0.23     0.05  -0.02  -0.16    -0.11  -0.08   0.06
    42   6     0.27   0.15   0.07     0.11   0.06   0.02    -0.15  -0.04   0.02
    43   6     0.02  -0.02  -0.06    -0.08   0.03  -0.19    -0.08  -0.03  -0.13
    44   6     0.27   0.15  -0.07     0.11   0.06  -0.02     0.15   0.04   0.02
    45   6    -0.04   0.01   0.23     0.05  -0.02   0.16     0.11   0.08   0.06
    46   6    -0.03  -0.04   0.00    -0.12  -0.07   0.01    -0.07  -0.08   0.01
    47   6    -0.04  -0.06   0.02    -0.04  -0.03   0.00     0.03   0.01  -0.01
    48   6     0.02   0.07   0.01     0.08  -0.01   0.01    -0.03  -0.03   0.00
    49   6    -0.03  -0.04   0.00    -0.12  -0.07  -0.01     0.07   0.08   0.01
    50   6    -0.01   0.04  -0.01     0.05   0.03   0.02    -0.05  -0.01  -0.04
    51   6    -0.02  -0.04   0.00    -0.08   0.00   0.00     0.02  -0.04   0.03
    52   6    -0.01   0.04   0.01     0.05   0.03  -0.02     0.05   0.01  -0.04
    53   6    -0.02  -0.04   0.00    -0.08   0.00   0.00    -0.02   0.04   0.03
    54   6     0.02   0.07  -0.01     0.08  -0.01  -0.01     0.03   0.03   0.00
    55   6    -0.04  -0.06  -0.02    -0.04  -0.03   0.00    -0.03  -0.01  -0.01
    56  15     0.05   0.01   0.00     0.01  -0.01   0.00     0.00   0.00   0.01
                    100                    101                    102
                     A'                     A"                     A"
 Frequencies --   1020.8841              1023.8122              1038.2639
 Red. masses --     12.0119                12.0017                12.0013
 Frc consts  --      7.3759                 7.4120                 7.6225
 IR Inten    --      5.5836                 4.0692                 1.3080
  Atom  AN      X      Y      Z        X      Y      Z        X      Y      Z
     1   6    -0.05  -0.08   0.00     0.00   0.00  -0.13     0.00   0.00  -0.21
     2   6     0.02  -0.06   0.05     0.10  -0.11  -0.06     0.12  -0.29   0.04
     3   6     0.09  -0.04   0.00     0.00   0.00  -0.03     0.00   0.00   0.11
     4   6     0.02  -0.06  -0.05    -0.10   0.11  -0.06    -0.12   0.29   0.04
     5   6     0.02  -0.01  -0.19    -0.05   0.15   0.00     0.02  -0.01  -0.07
     6   6     0.03  -0.08  -0.01    -0.01  -0.09   0.00     0.05  -0.06  -0.01
     7   6     0.00  -0.01   0.17     0.07  -0.09   0.12     0.00   0.02   0.11
     8   6    -0.13   0.28   0.05    -0.09   0.07  -0.01    -0.08   0.19   0.04
     9   6     0.15   0.02   0.00     0.00   0.00   0.03     0.00   0.00   0.14
    10   6     0.04   0.05   0.10    -0.10  -0.01   0.04     0.30   0.16   0.02
    11   6    -0.09   0.01   0.00     0.00   0.00   0.15     0.00   0.00  -0.27
    12   6     0.04   0.05  -0.10     0.10   0.01   0.04    -0.30  -0.16   0.02
    13   6     0.11   0.03   0.06    -0.11  -0.03  -0.09     0.04   0.00   0.10
    14   6    -0.02   0.04   0.02    -0.03  -0.05   0.00     0.07   0.04   0.01
    15   6    -0.04  -0.09  -0.12     0.12   0.09  -0.01    -0.03  -0.05  -0.05
    16   6    -0.16  -0.08   0.12     0.05  -0.02  -0.01    -0.18  -0.09   0.04
    17   6     0.02  -0.01   0.19     0.05  -0.15   0.00    -0.02   0.01  -0.07
    18   6    -0.13   0.28  -0.05     0.09  -0.07  -0.01     0.08  -0.19   0.04
    19   6     0.00  -0.01  -0.17    -0.07   0.09   0.12     0.00  -0.02   0.11
    20   6     0.03  -0.08   0.01     0.01   0.09   0.00    -0.05   0.06  -0.01
    21   6     0.11   0.03  -0.06     0.11   0.03  -0.09    -0.04   0.00   0.10
    22   6    -0.16  -0.08  -0.12    -0.05   0.02  -0.01     0.18   0.09   0.04
    23   6    -0.04  -0.09   0.12    -0.12  -0.09  -0.01     0.03   0.05  -0.05
    24   6    -0.02   0.04  -0.02     0.03   0.05   0.00    -0.07  -0.04   0.01
    25   6    -0.10   0.08   0.06     0.08  -0.09  -0.04    -0.06   0.06   0.01
    26   6     0.11  -0.11   0.00     0.00   0.00  -0.21     0.00   0.00   0.10
    27   6    -0.10   0.08  -0.06    -0.08   0.09  -0.04     0.06  -0.06   0.01
    28   6    -0.05  -0.01   0.12     0.01  -0.10   0.16    -0.02   0.04   0.01
    29   6     0.06  -0.10  -0.03     0.05  -0.07  -0.01     0.05  -0.06  -0.02
    30   6     0.11  -0.04  -0.22    -0.11   0.10   0.05     0.05  -0.01  -0.11
    31   6    -0.06   0.10   0.02    -0.01   0.08   0.02     0.00   0.00  -0.02
    32   6    -0.05  -0.01  -0.12    -0.01   0.10   0.16     0.02  -0.04   0.01
    33   6    -0.06   0.10  -0.02     0.01  -0.08   0.02     0.00   0.00  -0.02
    34   6     0.11  -0.04   0.22     0.11  -0.10   0.05    -0.05   0.01  -0.11
    35   6     0.06  -0.10   0.03    -0.05   0.07  -0.01    -0.05   0.06  -0.02
    36   6     0.08   0.04   0.00     0.00   0.00   0.38     0.00   0.00   0.09
    37   6    -0.10  -0.02  -0.05    -0.21  -0.10  -0.02    -0.07  -0.02  -0.01
    38   6    -0.04  -0.03   0.00     0.00   0.00  -0.05     0.00   0.00  -0.02
    39   6    -0.10  -0.02   0.05     0.21   0.10  -0.02     0.07   0.02  -0.01
    40   6     0.07  -0.04  -0.01     0.14   0.02   0.00    -0.01  -0.04  -0.10
    41   6    -0.01   0.02   0.04    -0.07  -0.08  -0.07     0.00   0.03   0.08
    42   6     0.05   0.01  -0.08     0.07   0.05  -0.13    -0.01  -0.02  -0.04
    43   6     0.07  -0.04   0.01    -0.14  -0.02   0.00     0.01   0.04  -0.10
    44   6     0.05   0.01   0.08    -0.07  -0.05  -0.13     0.01   0.02  -0.04
    45   6    -0.01   0.02  -0.04     0.07   0.08  -0.07     0.00  -0.03   0.08
    46   6     0.03   0.02   0.03     0.07   0.01   0.00    -0.09  -0.02  -0.01
    47   6    -0.05   0.00   0.02    -0.02   0.07   0.03    -0.01   0.01   0.03
    48   6     0.03   0.00   0.02     0.05   0.00  -0.04     0.00  -0.01   0.03
    49   6     0.03   0.02  -0.03    -0.07  -0.01   0.00     0.09   0.02  -0.01
    50   6     0.01  -0.06   0.00     0.01  -0.02   0.00    -0.04   0.00  -0.03
    51   6    -0.02   0.06   0.00    -0.01   0.02  -0.01    -0.05   0.02  -0.02
    52   6     0.01  -0.06   0.00    -0.01   0.02   0.00     0.04   0.00  -0.03
    53   6    -0.02   0.06   0.00     0.01  -0.02  -0.01     0.05  -0.02  -0.02
    54   6     0.03   0.00  -0.02    -0.05   0.00  -0.04     0.00   0.01   0.03
    55   6    -0.05   0.00  -0.02     0.02  -0.07   0.03     0.01  -0.01   0.03
    56  15     0.02   0.00   0.00     0.00   0.00   0.01     0.00   0.00  -0.01
                    103                    104                    105
                     A'                     A'                     A"
 Frequencies --   1041.2292              1048.8206              1053.9323
 Red. masses --     12.0141                12.0049                12.0008
 Frc consts  --      7.6742                 7.7806                 7.8539
 IR Inten    --      0.3244                 1.8008                 3.5349
  Atom  AN      X      Y      Z        X      Y      Z        X      Y      Z
     1   6    -0.02   0.29   0.00     0.01   0.07   0.00     0.00   0.00  -0.20
     2   6    -0.07  -0.01  -0.10    -0.05   0.06   0.10     0.03  -0.09   0.04
     3   6     0.19  -0.19   0.00    -0.03  -0.05   0.00     0.00   0.00   0.09
     4   6    -0.07  -0.01   0.10    -0.05   0.06  -0.10    -0.03   0.09   0.04
     5   6    -0.05   0.13   0.04     0.01   0.04   0.13    -0.01   0.04  -0.04
     6   6     0.00  -0.07   0.02    -0.05   0.07   0.00     0.04  -0.08  -0.01
     7   6     0.08  -0.07   0.10     0.04  -0.04  -0.19     0.00   0.00   0.05
     8   6    -0.02  -0.03  -0.03     0.10  -0.14   0.12    -0.02   0.05   0.05
     9   6    -0.19   0.03   0.00     0.10   0.04   0.00     0.00   0.00  -0.21
    10   6    -0.14  -0.12   0.11    -0.12  -0.05   0.01    -0.12  -0.03   0.07
    11   6     0.23   0.14   0.00     0.06   0.03   0.00     0.00   0.00   0.10
    12   6    -0.14  -0.12  -0.11    -0.12  -0.05  -0.01     0.12   0.03   0.07
    13   6    -0.02  -0.04  -0.05     0.10  -0.01   0.20     0.01  -0.02   0.05
    14   6    -0.03  -0.03  -0.03     0.03   0.03   0.00     0.02   0.01   0.00
    15   6     0.10   0.11  -0.08     0.01   0.06  -0.23     0.00   0.00  -0.10
    16   6     0.07   0.00   0.05    -0.16  -0.08   0.03    -0.02  -0.03   0.06
    17   6    -0.05   0.13  -0.04     0.01   0.04  -0.13     0.01  -0.04  -0.04
    18   6    -0.02  -0.03   0.03     0.10  -0.14  -0.12     0.02  -0.05   0.05
    19   6     0.08  -0.07  -0.10     0.04  -0.04   0.19     0.00   0.00   0.05
    20   6     0.00  -0.07  -0.02    -0.05   0.07   0.00    -0.04   0.08  -0.01
    21   6    -0.02  -0.04   0.05     0.10  -0.01  -0.20    -0.01   0.02   0.05
    22   6     0.07   0.00  -0.05    -0.16  -0.08  -0.03     0.02   0.03   0.06
    23   6     0.10   0.11   0.08     0.01   0.06   0.23     0.00   0.00  -0.10
    24   6    -0.03  -0.03   0.03     0.03   0.03   0.00    -0.02  -0.01   0.00
    25   6     0.14  -0.16   0.07    -0.07   0.06   0.11     0.08  -0.12   0.03
    26   6    -0.06   0.14   0.00     0.14  -0.08   0.00     0.00   0.00  -0.09
    27   6     0.14  -0.16  -0.07    -0.07   0.06  -0.11    -0.08   0.12   0.03
    28   6     0.01  -0.02   0.04    -0.01  -0.03  -0.03     0.00  -0.08   0.15
    29   6     0.06  -0.04  -0.03    -0.04   0.07  -0.03     0.05  -0.06   0.00
    30   6    -0.08   0.05  -0.05     0.09  -0.07  -0.15     0.02   0.03  -0.15
    31   6    -0.08   0.12   0.08    -0.04   0.04   0.08    -0.10   0.18   0.03
    32   6     0.01  -0.02  -0.04    -0.01  -0.03   0.03     0.00   0.08   0.15
    33   6    -0.08   0.12  -0.08    -0.04   0.04  -0.08     0.10  -0.18   0.03
    34   6    -0.08   0.05   0.05     0.09  -0.07   0.15    -0.02  -0.03  -0.15
    35   6     0.06  -0.04   0.03    -0.04   0.07   0.03    -0.05   0.06   0.00
    36   6     0.25   0.06   0.00     0.06  -0.05   0.00     0.00   0.00  -0.27
    37   6    -0.12  -0.01   0.01     0.07   0.05   0.16     0.31   0.15  -0.03
    38   6    -0.11  -0.08   0.00    -0.05  -0.05   0.00     0.00   0.00   0.36
    39   6    -0.12  -0.01  -0.01     0.07   0.05  -0.16    -0.31  -0.15  -0.03
    40   6     0.13   0.03  -0.03    -0.01   0.04  -0.07     0.02   0.00  -0.02
    41   6    -0.01  -0.03  -0.03     0.00   0.02  -0.08    -0.05  -0.07  -0.10
    42   6    -0.02   0.00  -0.05    -0.08  -0.02   0.18    -0.05  -0.01   0.03
    43   6     0.13   0.03   0.03    -0.01   0.04   0.07    -0.02   0.00  -0.02
    44   6    -0.02   0.00   0.05    -0.08  -0.02  -0.18     0.05   0.01   0.03
    45   6    -0.01  -0.03   0.03     0.00   0.02   0.08     0.05   0.07  -0.10
    46   6    -0.10  -0.03   0.01     0.03   0.00   0.02    -0.04  -0.05   0.00
    47   6    -0.06   0.01   0.02     0.00  -0.10  -0.01    -0.03  -0.01   0.01
    48   6     0.08   0.02  -0.01     0.00   0.06   0.02     0.00   0.01   0.01
    49   6    -0.10  -0.03  -0.01     0.03   0.00  -0.02     0.04   0.05   0.00
    50   6     0.05  -0.03   0.01    -0.04   0.04   0.00    -0.03  -0.02  -0.01
    51   6    -0.07   0.01   0.00     0.01  -0.03   0.03     0.02   0.04   0.01
    52   6     0.05  -0.03  -0.01    -0.04   0.04   0.00     0.03   0.02  -0.01
    53   6    -0.07   0.01   0.00     0.01  -0.03  -0.03    -0.02  -0.04   0.01
    54   6     0.08   0.02   0.01     0.00   0.06  -0.02     0.00  -0.01   0.01
    55   6    -0.06   0.01  -0.02     0.00  -0.10   0.01     0.03   0.01   0.01
    56  15     0.01   0.03   0.00     0.02   0.00   0.00     0.00   0.00  -0.01
                    106                    107                    108
                     A'                     A"                     A'
 Frequencies --   1062.8648              1065.5520              1074.0572
 Red. masses --     12.0035                12.0000                12.0009
 Frc consts  --      7.9894                 8.0275                 8.1568
 IR Inten    --      1.4767                 3.3909                 1.7751
  Atom  AN      X      Y      Z        X      Y      Z        X      Y      Z
     1   6    -0.02   0.10   0.00     0.00   0.00  -0.25    -0.09   0.01   0.00
     2   6     0.09  -0.17  -0.11     0.11  -0.24  -0.01     0.10  -0.17   0.19
     3   6    -0.03   0.11   0.00     0.00   0.00   0.44    -0.14   0.13   0.00
     4   6     0.09  -0.17   0.11    -0.11   0.24  -0.01     0.10  -0.17  -0.19
     5   6     0.01   0.10   0.21    -0.01  -0.03   0.02     0.02   0.07  -0.04
     6   6     0.01   0.00   0.02     0.03  -0.02  -0.01     0.01  -0.08  -0.06
     7   6    -0.11   0.03  -0.11    -0.07   0.06  -0.09    -0.06   0.07  -0.13
     8   6     0.03  -0.09  -0.12     0.03  -0.04  -0.04     0.04  -0.01   0.17
     9   6     0.03  -0.03   0.00     0.00   0.00   0.14    -0.19  -0.01   0.00
    10   6     0.01  -0.01  -0.05     0.02   0.02   0.01     0.12   0.03   0.24
    11   6     0.05   0.08   0.00     0.00   0.00  -0.04     0.01   0.12   0.00
    12   6     0.01  -0.01   0.05    -0.02  -0.02   0.01     0.12   0.03  -0.24
    13   6     0.01   0.00   0.17    -0.08  -0.01  -0.18    -0.08  -0.04  -0.12
    14   6     0.00  -0.03   0.00    -0.06  -0.04  -0.02     0.04   0.04  -0.07
    15   6     0.07   0.08  -0.11     0.02   0.01   0.14     0.02  -0.03  -0.11
    16   6    -0.16  -0.08  -0.07     0.17   0.08   0.00     0.00  -0.03   0.20
    17   6     0.01   0.10  -0.21     0.01   0.03   0.02     0.02   0.07   0.04
    18   6     0.03  -0.09   0.12    -0.03   0.04  -0.04     0.04  -0.01  -0.17
    19   6    -0.11   0.03   0.11     0.07  -0.06  -0.09    -0.06   0.07   0.13
    20   6     0.01   0.00  -0.02    -0.03   0.02  -0.01     0.01  -0.08   0.06
    21   6     0.01   0.00  -0.17     0.08   0.01  -0.18    -0.08  -0.04   0.12
    22   6    -0.16  -0.08   0.07    -0.17  -0.08   0.00     0.00  -0.03  -0.20
    23   6     0.07   0.08   0.11    -0.02  -0.01   0.14     0.02  -0.03   0.11
    24   6     0.00  -0.03   0.00     0.06   0.04  -0.02     0.04   0.04   0.07
    25   6    -0.01   0.01  -0.10    -0.03   0.03  -0.03     0.09  -0.08   0.06
    26   6    -0.02   0.00   0.00     0.00   0.00  -0.06    -0.10   0.11   0.00
    27   6    -0.01   0.01   0.10     0.03  -0.03  -0.03     0.09  -0.08  -0.06
    28   6    -0.04   0.03   0.18     0.02   0.02  -0.07     0.00   0.02  -0.03
    29   6     0.02  -0.09   0.02    -0.02   0.04   0.03     0.06  -0.05  -0.01
    30   6     0.04   0.01  -0.06    -0.10   0.05   0.14    -0.10   0.08  -0.01
    31   6    -0.01   0.04  -0.09     0.08  -0.13   0.00     0.00  -0.02   0.08
    32   6    -0.04   0.03  -0.18    -0.02  -0.02  -0.07     0.00   0.02   0.03
    33   6    -0.01   0.04   0.09    -0.08   0.13   0.00     0.00  -0.02  -0.08
    34   6     0.04   0.01   0.06     0.10  -0.05   0.14    -0.10   0.08   0.01
    35   6     0.02  -0.09  -0.02     0.02  -0.04   0.03     0.06  -0.05   0.01
    36   6    -0.15   0.05   0.00     0.00   0.00  -0.23    -0.16  -0.03   0.00
    37   6    -0.02  -0.04  -0.16     0.03   0.04  -0.06     0.09   0.02   0.03
    38   6     0.07   0.07   0.00     0.00   0.00   0.14     0.02   0.02   0.00
    39   6    -0.02  -0.04   0.16    -0.03  -0.04  -0.06     0.09   0.02  -0.03
    40   6    -0.04  -0.02   0.22    -0.10   0.00   0.12    -0.12  -0.01   0.02
    41   6     0.03  -0.01  -0.07     0.02  -0.02  -0.07     0.00  -0.01  -0.06
    42   6     0.14   0.05  -0.15     0.13   0.05   0.02     0.04   0.02   0.07
    43   6    -0.04  -0.02  -0.22     0.10   0.00   0.12    -0.12  -0.01  -0.02
    44   6     0.14   0.05   0.15    -0.13  -0.05   0.02     0.04   0.02  -0.07
    45   6     0.03  -0.01   0.07    -0.02   0.02  -0.07     0.00  -0.01   0.06
    46   6    -0.04  -0.01  -0.04     0.04   0.01   0.03     0.05   0.00   0.00
    47   6    -0.06   0.07   0.00     0.03   0.04  -0.01     0.04   0.04   0.03
    48   6     0.01  -0.04  -0.03     0.01  -0.06  -0.02     0.05  -0.07   0.02
    49   6    -0.04  -0.01   0.04    -0.04  -0.01   0.03     0.05   0.00   0.00
    50   6     0.07  -0.01   0.00     0.01   0.01   0.01    -0.06  -0.10   0.01
    51   6    -0.01   0.01  -0.03     0.00   0.01   0.00    -0.03   0.13   0.01
    52   6     0.07  -0.01   0.00    -0.01  -0.01   0.01    -0.06  -0.10  -0.01
    53   6    -0.01   0.01   0.03     0.00  -0.01   0.00    -0.03   0.13  -0.01
    54   6     0.01  -0.04   0.03    -0.01   0.06  -0.02     0.05  -0.07  -0.02
    55   6    -0.06   0.07   0.00    -0.03  -0.04  -0.01     0.04   0.04  -0.03
    56  15    -0.01   0.00   0.00     0.00   0.00   0.00    -0.01   0.00   0.00
                    109                    110                    111
                     A"                     A"                     A'
 Frequencies --   1075.6392              1077.2965              1105.1450
 Red. masses --     12.0000                12.0001                12.0174
 Frc consts  --      8.1802                 8.2055                 8.6477
 IR Inten    --      0.1556                 0.2830                 0.4535
  Atom  AN      X      Y      Z        X      Y      Z        X      Y      Z
     1   6     0.00   0.00   0.04     0.00   0.00  -0.30     0.01  -0.09   0.00
     2   6    -0.02   0.04  -0.01     0.08  -0.11  -0.03    -0.04   0.10   0.06
     3   6     0.00   0.00   0.06     0.00   0.00   0.22     0.01  -0.06   0.00
     4   6     0.02  -0.04  -0.01    -0.08   0.11  -0.03    -0.04   0.10  -0.06
     5   6     0.02   0.03   0.18     0.01   0.12   0.18     0.00  -0.05  -0.05
     6   6    -0.05   0.09   0.00    -0.03   0.05   0.04    -0.02   0.02  -0.02
     7   6    -0.05   0.00  -0.22    -0.01  -0.03  -0.10     0.06  -0.03  -0.03
     8   6     0.09  -0.17  -0.02     0.05  -0.13  -0.01     0.00   0.01   0.06
     9   6     0.00   0.00   0.17     0.00   0.00  -0.27    -0.05  -0.03   0.00
    10   6     0.16   0.07  -0.02    -0.13  -0.06   0.00     0.09   0.05  -0.04
    11   6     0.00   0.00  -0.10     0.00   0.00   0.36    -0.06  -0.07   0.00
    12   6    -0.16  -0.07  -0.02     0.13   0.06   0.00     0.09   0.05   0.04
    13   6     0.02  -0.01   0.13     0.01  -0.01   0.13    -0.07  -0.02   0.06
    14   6     0.05   0.02   0.00     0.02   0.00  -0.02     0.10   0.03   0.02
    15   6     0.02   0.06  -0.13     0.08   0.09  -0.18    -0.04  -0.02   0.02
    16   6    -0.15  -0.08  -0.02    -0.17  -0.09  -0.01     0.02   0.01  -0.05
    17   6    -0.02  -0.03   0.18    -0.01  -0.12   0.18     0.00  -0.05   0.05
    18   6    -0.09   0.17  -0.02    -0.05   0.13  -0.01     0.00   0.01  -0.06
    19   6     0.05   0.00  -0.22     0.01   0.03  -0.10     0.06  -0.03   0.03
    20   6     0.05  -0.09   0.00     0.03  -0.05   0.04    -0.02   0.02   0.02
    21   6    -0.02   0.01   0.13    -0.01   0.01   0.13    -0.07  -0.02  -0.06
    22   6     0.15   0.08  -0.02     0.17   0.09  -0.01     0.02   0.01   0.05
    23   6    -0.02  -0.06  -0.13    -0.08  -0.09  -0.18    -0.04  -0.02  -0.02
    24   6    -0.05  -0.02   0.00    -0.02   0.00  -0.02     0.10   0.03  -0.02
    25   6     0.02  -0.03  -0.03    -0.02   0.04   0.02     0.08  -0.09  -0.17
    26   6     0.00   0.00  -0.05     0.00   0.00   0.12    -0.11   0.06   0.00
    27   6    -0.02   0.03  -0.03     0.02  -0.04   0.02     0.08  -0.09   0.17
    28   6    -0.02  -0.04   0.19    -0.01   0.08  -0.11     0.03  -0.16   0.24
    29   6     0.02  -0.07   0.02    -0.02   0.03  -0.02     0.04  -0.06   0.08
    30   6     0.03   0.01  -0.12     0.03  -0.03   0.02    -0.02   0.07  -0.07
    31   6    -0.06   0.11   0.00     0.05  -0.10   0.00    -0.07   0.21  -0.13
    32   6     0.02   0.04   0.19     0.01  -0.08  -0.11     0.03  -0.16  -0.24
    33   6     0.06  -0.11   0.00    -0.05   0.10   0.00    -0.07   0.21   0.13
    34   6    -0.03  -0.01  -0.12    -0.03   0.03   0.02    -0.02   0.07   0.07
    35   6    -0.02   0.07   0.02     0.02  -0.03  -0.02     0.04  -0.06  -0.08
    36   6     0.00   0.00  -0.02     0.00   0.00   0.03     0.08  -0.02   0.00
    37   6    -0.07  -0.03  -0.01    -0.07  -0.02   0.00     0.06   0.05   0.11
    38   6     0.00   0.00   0.01     0.00   0.00  -0.12    -0.17  -0.13   0.00
    39   6     0.07   0.03  -0.01     0.07   0.02   0.00     0.06   0.05  -0.11
    40   6    -0.05   0.03   0.23     0.01  -0.01  -0.04     0.01   0.05   0.06
    41   6     0.00  -0.05  -0.20     0.05   0.08   0.11    -0.12  -0.17  -0.18
    42   6     0.18   0.09  -0.01    -0.09  -0.05   0.00     0.09   0.08   0.05
    43   6     0.05  -0.03   0.23    -0.01   0.01  -0.04     0.01   0.05  -0.06
    44   6    -0.18  -0.09  -0.01     0.09   0.05   0.00     0.09   0.08  -0.05
    45   6     0.00   0.05  -0.20    -0.05  -0.08   0.11    -0.12  -0.17   0.18
    46   6     0.10   0.05   0.01    -0.03  -0.01   0.02    -0.04   0.00   0.05
    47   6     0.02   0.03  -0.01    -0.05  -0.02  -0.01     0.14   0.01  -0.02
    48   6     0.00   0.00  -0.02     0.02   0.00   0.01    -0.11   0.01   0.02
    49   6    -0.10  -0.05   0.01     0.03   0.01   0.02    -0.04   0.00  -0.05
    50   6     0.03   0.00   0.02     0.04  -0.01   0.00    -0.08   0.04   0.01
    51   6    -0.02  -0.02   0.00    -0.03  -0.01   0.00     0.07  -0.01  -0.01
    52   6    -0.03   0.00   0.02    -0.04   0.01   0.00    -0.08   0.04  -0.01
    53   6     0.02   0.02   0.00     0.03   0.01   0.00     0.07  -0.01   0.01
    54   6     0.00   0.00  -0.02    -0.02   0.00   0.01    -0.11   0.01  -0.02
    55   6    -0.02  -0.03  -0.01     0.05   0.02  -0.01     0.14   0.01   0.02
    56  15     0.00   0.00   0.00     0.00   0.00   0.00     0.00   0.03   0.00
                    112                    113                    114
                     A"                     A'                     A'
 Frequencies --   1134.1920              1139.9351              1144.1394
 Red. masses --     12.0006                12.0013                12.0019
 Frc consts  --      9.0955                 9.1884                 9.2567
 IR Inten    --      2.1060                 0.5992                 1.2589
  Atom  AN      X      Y      Z        X      Y      Z        X      Y      Z
     1   6     0.00   0.00   0.15    -0.02  -0.10   0.00     0.03   0.04   0.00
     2   6     0.05  -0.04  -0.16     0.03  -0.02  -0.05     0.03  -0.04  -0.15
     3   6     0.00   0.00   0.19     0.02   0.03   0.00    -0.04   0.06   0.00
     4   6    -0.05   0.04  -0.16     0.03  -0.02   0.05     0.03  -0.04   0.15
     5   6    -0.01  -0.10   0.04     0.01   0.01   0.05    -0.01  -0.03   0.11
     6   6     0.01   0.07   0.09    -0.09   0.17   0.09     0.11  -0.05   0.03
     7   6     0.01  -0.06   0.06     0.06  -0.15  -0.14    -0.08   0.08   0.18
     8   6    -0.07   0.10  -0.16    -0.05   0.06  -0.05     0.01   0.00  -0.16
     9   6     0.00   0.00   0.13     0.03   0.02   0.00    -0.05   0.02   0.00
    10   6     0.00  -0.04  -0.16     0.00   0.02   0.15    -0.03  -0.02  -0.03
    11   6     0.00   0.00   0.20    -0.05  -0.01   0.00     0.00  -0.05   0.00
    12   6     0.00   0.04  -0.16     0.00   0.02  -0.15    -0.03  -0.02   0.03
    13   6     0.05   0.04   0.03    -0.01  -0.02  -0.10    -0.11  -0.06   0.14
    14   6    -0.01   0.00   0.10    -0.01   0.04  -0.05     0.17   0.07  -0.01
    15   6    -0.05   0.00   0.00     0.01  -0.01  -0.10    -0.04   0.00  -0.06
    16   6    -0.02   0.02  -0.16     0.01  -0.01   0.16     0.07   0.03  -0.03
    17   6     0.01   0.10   0.04     0.01   0.01  -0.05    -0.01  -0.03  -0.11
    18   6     0.07  -0.10  -0.16    -0.05   0.06   0.05     0.01   0.00   0.16
    19   6    -0.01   0.06   0.06     0.06  -0.15   0.14    -0.08   0.08  -0.18
    20   6    -0.01  -0.07   0.09    -0.09   0.17  -0.09     0.11  -0.05  -0.03
    21   6    -0.05  -0.04   0.03    -0.01  -0.02   0.10    -0.11  -0.06  -0.14
    22   6     0.02  -0.02  -0.16     0.01  -0.01  -0.16     0.07   0.03   0.03
    23   6     0.05   0.00   0.00     0.01  -0.01   0.10    -0.04   0.00   0.06
    24   6     0.01   0.00   0.10    -0.01   0.04   0.05     0.17   0.07   0.01
    25   6    -0.06   0.03  -0.10    -0.01  -0.01  -0.04     0.01  -0.02   0.08
    26   6     0.00   0.00   0.24     0.09  -0.04   0.00     0.01   0.01   0.00
    27   6     0.06  -0.03  -0.10    -0.01  -0.01   0.04     0.01  -0.02  -0.08
    28   6     0.04  -0.06   0.01     0.09  -0.16  -0.16     0.03  -0.13  -0.12
    29   6    -0.06   0.06   0.08    -0.08   0.17   0.10     0.08   0.04   0.00
    30   6     0.09  -0.05  -0.01    -0.01   0.00   0.02    -0.06   0.09  -0.15
    31   6    -0.04   0.10  -0.10    -0.02   0.08  -0.02     0.01   0.03   0.07
    32   6    -0.04   0.06   0.01     0.09  -0.16   0.16     0.03  -0.13   0.12
    33   6     0.04  -0.10  -0.10    -0.02   0.08   0.02     0.01   0.03  -0.07
    34   6    -0.09   0.05  -0.01    -0.01   0.00  -0.02    -0.06   0.09   0.15
    35   6     0.06  -0.06   0.08    -0.08   0.17  -0.10     0.08   0.04   0.00
    36   6     0.00   0.00   0.10    -0.05   0.02   0.00    -0.11   0.01   0.00
    37   6     0.03   0.03  -0.16    -0.03  -0.03  -0.08     0.07   0.03   0.01
    38   6     0.00   0.00   0.23     0.05   0.04   0.00    -0.09  -0.07   0.00
    39   6    -0.03  -0.03  -0.16    -0.03  -0.03   0.08     0.07   0.03  -0.01
    40   6     0.09  -0.01   0.03     0.15   0.04   0.15    -0.08  -0.06  -0.12
    41   6    -0.06  -0.08   0.06    -0.14  -0.11   0.15    -0.13  -0.06   0.12
    42   6     0.00   0.00  -0.10     0.01   0.04  -0.06     0.07   0.04   0.01
    43   6    -0.09   0.01   0.03     0.15   0.04  -0.15    -0.08  -0.06   0.12
    44   6     0.00   0.00  -0.10     0.01   0.04   0.06     0.07   0.04  -0.01
    45   6     0.06   0.08   0.06    -0.14  -0.11  -0.15    -0.13  -0.06  -0.12
    46   6     0.00  -0.08   0.06    -0.04   0.10   0.01     0.25   0.12   0.03
    47   6    -0.04   0.02  -0.06     0.03  -0.07  -0.14    -0.05  -0.04   0.00
    48   6    -0.11  -0.02  -0.01    -0.07  -0.11   0.06    -0.08  -0.05   0.10
    49   6     0.00   0.08   0.06    -0.04   0.10  -0.01     0.25   0.12  -0.03
    50   6     0.09   0.10  -0.02     0.12  -0.01   0.05    -0.06   0.02  -0.08
    51   6     0.08  -0.17   0.03     0.01  -0.01   0.02    -0.05   0.00  -0.03
    52   6    -0.09  -0.10  -0.02     0.12  -0.01  -0.05    -0.06   0.02   0.08
    53   6    -0.08   0.17   0.03     0.01  -0.01  -0.02    -0.05   0.00   0.03
    54   6     0.11   0.02  -0.01    -0.07  -0.11  -0.06    -0.08  -0.05  -0.10
    55   6     0.04  -0.02  -0.06     0.03  -0.07   0.14    -0.05  -0.04   0.00
    56  15     0.00   0.00  -0.01    -0.01   0.00   0.00     0.01   0.00   0.00
                    115                    116                    117
                     A"                     A"                     A'
 Frequencies --   1145.7812              1156.1581              1156.4450
 Red. masses --     12.0008                12.0000                12.0003
 Frc consts  --      9.2824                 9.4507                 9.4557
 IR Inten    --      0.1462                 1.0589                 1.0563
  Atom  AN      X      Y      Z        X      Y      Z        X      Y      Z
     1   6     0.00   0.00   0.12     0.00   0.00   0.00     0.01   0.03   0.00
     2   6    -0.04   0.11  -0.07     0.01  -0.03   0.01     0.05  -0.06  -0.03
     3   6     0.00   0.00   0.01     0.00   0.00   0.02    -0.12   0.10   0.00
     4   6     0.04  -0.11  -0.07    -0.01   0.03   0.01     0.05  -0.06   0.03
     5   6    -0.03   0.07   0.01    -0.03   0.09  -0.11    -0.07   0.20  -0.15
     6   6     0.09  -0.14  -0.02    -0.08   0.02   0.05     0.03  -0.20   0.03
     7   6    -0.11   0.13   0.15     0.10  -0.13  -0.09     0.06  -0.04   0.03
     8   6     0.07  -0.13  -0.07    -0.05   0.03   0.01    -0.03  -0.03  -0.04
     9   6     0.00   0.00   0.11     0.00   0.00   0.06     0.20   0.02   0.00
    10   6     0.01  -0.01  -0.08     0.11   0.05   0.01    -0.11  -0.03   0.01
    11   6     0.00   0.00   0.08     0.00   0.00  -0.07     0.01   0.02   0.00
    12   6    -0.01   0.01  -0.08    -0.11  -0.05   0.01    -0.11  -0.03  -0.01
    13   6    -0.04   0.00   0.06     0.13   0.06  -0.11    -0.07  -0.03   0.06
    14   6     0.01  -0.05   0.03    -0.20  -0.10   0.01    -0.11  -0.11  -0.11
    15   6     0.05   0.06   0.05     0.10   0.07   0.09     0.18   0.12   0.17
    16   6    -0.02  -0.01  -0.08    -0.12  -0.06   0.00     0.00  -0.03   0.02
    17   6     0.03  -0.07   0.01     0.03  -0.09  -0.11    -0.07   0.20   0.15
    18   6    -0.07   0.13  -0.07     0.05  -0.03   0.01    -0.03  -0.03   0.04
    19   6     0.11  -0.13   0.15    -0.10   0.13  -0.09     0.06  -0.04  -0.03
    20   6    -0.09   0.14  -0.02     0.08  -0.02   0.05     0.03  -0.20  -0.03
    21   6     0.04   0.00   0.06    -0.13  -0.06  -0.11    -0.07  -0.03  -0.06
    22   6     0.02   0.01  -0.08     0.12   0.06   0.00     0.00  -0.03  -0.02
    23   6    -0.05  -0.06   0.05    -0.10  -0.07   0.09     0.18   0.12  -0.17
    24   6    -0.01   0.05   0.03     0.20   0.10   0.01    -0.11  -0.11   0.11
    25   6    -0.06   0.06  -0.02     0.01  -0.01   0.01    -0.10   0.09  -0.08
    26   6     0.00   0.00   0.04     0.00   0.00  -0.06     0.12  -0.11   0.00
    27   6     0.06  -0.06  -0.02    -0.01   0.01   0.01    -0.10   0.09   0.08
    28   6    -0.07   0.19   0.14    -0.03   0.10   0.06     0.01  -0.06   0.03
    29   6     0.08  -0.18  -0.06    -0.06  -0.04  -0.02     0.01   0.00   0.04
    30   6    -0.03   0.04   0.00     0.07  -0.09   0.09    -0.05   0.07  -0.01
    31   6     0.06  -0.13  -0.03    -0.02  -0.02   0.01     0.05  -0.03  -0.09
    32   6     0.07  -0.19   0.14     0.03  -0.10   0.06     0.01  -0.06  -0.03
    33   6    -0.06   0.13  -0.03     0.02   0.02   0.01     0.05  -0.03   0.09
    34   6     0.03  -0.04   0.00    -0.07   0.09   0.09    -0.05   0.07   0.01
    35   6    -0.08   0.18  -0.06     0.06   0.04  -0.02     0.01   0.00  -0.04
    36   6     0.00   0.00   0.07     0.00   0.00  -0.06    -0.12  -0.04   0.00
    37   6     0.07   0.05  -0.10     0.11   0.05   0.01     0.10   0.03   0.11
    38   6     0.00   0.00   0.20     0.00   0.00   0.01     0.01   0.01   0.00
    39   6    -0.07  -0.05  -0.10    -0.11  -0.05   0.01     0.10   0.03  -0.11
    40   6    -0.10  -0.06  -0.11     0.18   0.05   0.04     0.06   0.05   0.00
    41   6     0.14   0.09  -0.09     0.11   0.09  -0.06    -0.06  -0.03   0.00
    42   6    -0.03  -0.06  -0.07    -0.19  -0.09   0.04    -0.06  -0.01   0.10
    43   6     0.10   0.06  -0.11    -0.18  -0.05   0.04     0.06   0.05   0.00
    44   6     0.03   0.06  -0.07     0.19   0.09   0.04    -0.06  -0.01  -0.10
    45   6    -0.14  -0.09  -0.09    -0.11  -0.09  -0.06    -0.06  -0.03   0.00
    46   6    -0.03   0.05   0.07     0.18   0.08   0.01     0.01  -0.02   0.12
    47   6    -0.13   0.14   0.13    -0.08  -0.05  -0.02     0.03  -0.09  -0.03
    48   6     0.07   0.01  -0.05     0.09   0.11  -0.10     0.00  -0.02   0.05
    49   6     0.03  -0.05   0.07    -0.18  -0.08   0.01     0.01  -0.02  -0.12
    50   6     0.02  -0.06  -0.04     0.17   0.05   0.11     0.03   0.07   0.11
    51   6    -0.04   0.04  -0.05    -0.01  -0.04   0.01    -0.04   0.16  -0.11
    52   6    -0.02   0.06  -0.04    -0.17  -0.05   0.11     0.03   0.07  -0.11
    53   6     0.04  -0.04  -0.05     0.01   0.04   0.01    -0.04   0.16   0.11
    54   6    -0.07  -0.01  -0.05    -0.09  -0.11  -0.10     0.00  -0.02  -0.05
    55   6     0.13  -0.14   0.13     0.08   0.05  -0.02     0.03  -0.09   0.03
    56  15     0.00   0.00  -0.01     0.00   0.00   0.00     0.00   0.00   0.00
                    118                    119                    120
                     A'                     A"                     A'
 Frequencies --   1171.2722              1171.5325              1173.5271
 Red. masses --     12.0023                12.0000                12.0000
 Frc consts  --      9.7013                 9.7038                 9.7368
 IR Inten    --      2.7258                 0.9317                 1.8348
  Atom  AN      X      Y      Z        X      Y      Z        X      Y      Z
     1   6    -0.03   0.22   0.00     0.00   0.00  -0.18    -0.03   0.07   0.00
     2   6     0.05  -0.16   0.05     0.01  -0.03   0.08     0.06  -0.11   0.01
     3   6    -0.02   0.02   0.00     0.00   0.00  -0.15    -0.06   0.07   0.00
     4   6     0.05  -0.16  -0.05    -0.01   0.03   0.08     0.06  -0.11  -0.01
     5   6    -0.02  -0.04  -0.07     0.05  -0.13   0.10     0.03   0.02   0.01
     6   6     0.09  -0.14   0.00     0.01   0.08  -0.06    -0.04   0.11   0.05
     7   6    -0.02   0.06   0.05    -0.03   0.05   0.02    -0.06  -0.02  -0.08
     8   6    -0.02   0.08   0.08     0.02   0.04   0.12     0.00   0.01   0.02
     9   6     0.09   0.02   0.00     0.00   0.00   0.03    -0.02  -0.02   0.00
    10   6    -0.18  -0.10  -0.02    -0.01   0.00   0.02    -0.01  -0.02  -0.03
    11   6     0.16   0.15   0.00     0.00   0.00   0.06     0.06   0.08   0.00
    12   6    -0.18  -0.10   0.02     0.01   0.00   0.02    -0.01  -0.02   0.03
    13   6     0.10   0.04  -0.09     0.12   0.06  -0.18     0.01   0.08  -0.15
    14   6    -0.07  -0.03   0.12    -0.01   0.04   0.15    -0.21  -0.13   0.08
    15   6    -0.04   0.01  -0.07    -0.13  -0.07  -0.19     0.00  -0.04   0.08
    16   6     0.03   0.02  -0.02    -0.01   0.02   0.00     0.06   0.03  -0.05
    17   6    -0.02  -0.04   0.07    -0.05   0.13   0.10     0.03   0.02  -0.01
    18   6    -0.02   0.08  -0.08    -0.02  -0.04   0.12     0.00   0.01  -0.02
    19   6    -0.02   0.06  -0.05     0.03  -0.05   0.02    -0.06  -0.02   0.08
    20   6     0.09  -0.14   0.00    -0.01  -0.08  -0.06    -0.04   0.11  -0.05
    21   6     0.10   0.04   0.09    -0.12  -0.06  -0.18     0.01   0.08   0.15
    22   6     0.03   0.02   0.02     0.01  -0.02   0.00     0.06   0.03   0.05
    23   6    -0.04   0.01   0.07     0.13   0.07  -0.19     0.00  -0.04  -0.08
    24   6    -0.07  -0.03  -0.12     0.01  -0.04   0.15    -0.21  -0.13  -0.08
    25   6    -0.02   0.01  -0.06     0.04  -0.04   0.03     0.04  -0.04   0.00
    26   6     0.10  -0.05   0.00     0.00   0.00  -0.15    -0.07   0.04   0.00
    27   6    -0.02   0.01   0.06    -0.04   0.04   0.03     0.04  -0.04   0.00
    28   6     0.06  -0.03  -0.05    -0.01   0.08   0.03    -0.03  -0.08   0.06
    29   6    -0.15   0.16   0.09    -0.08   0.04  -0.03     0.04  -0.13   0.05
    30   6     0.06  -0.08   0.08     0.07  -0.11   0.13     0.11   0.00  -0.08
    31   6    -0.03   0.04  -0.05    -0.04   0.00   0.05    -0.07   0.11   0.00
    32   6     0.06  -0.03   0.05     0.01  -0.08   0.03    -0.03  -0.08  -0.06
    33   6    -0.03   0.04   0.05     0.04   0.00   0.05    -0.07   0.11   0.00
    34   6     0.06  -0.08  -0.08    -0.07   0.11   0.13     0.11   0.00   0.08
    35   6    -0.15   0.16  -0.09     0.08  -0.04  -0.03     0.04  -0.13  -0.05
    36   6    -0.02   0.01   0.00     0.00   0.00   0.10    -0.09   0.00   0.00
    37   6     0.02   0.01  -0.01    -0.02  -0.01  -0.02     0.07   0.02   0.03
    38   6    -0.07  -0.05   0.00     0.00   0.00   0.01    -0.02  -0.01   0.00
    39   6     0.02   0.01   0.01     0.02   0.01  -0.02     0.07   0.02  -0.03
    40   6    -0.09  -0.02  -0.04    -0.08  -0.04  -0.10     0.04  -0.05  -0.11
    41   6    -0.03  -0.11  -0.07     0.08   0.02  -0.12    -0.02   0.03   0.04
    42   6     0.08   0.04  -0.02     0.01  -0.01  -0.01    -0.07  -0.02   0.04
    43   6    -0.09  -0.02   0.04     0.08   0.04  -0.10     0.04  -0.05   0.11
    44   6     0.08   0.04   0.02    -0.01   0.01  -0.01    -0.07  -0.02  -0.04
    45   6    -0.03  -0.11   0.07    -0.08  -0.02  -0.12    -0.02   0.03  -0.04
    46   6     0.00   0.03  -0.10     0.03   0.01   0.15     0.16   0.10  -0.04
    47   6     0.10   0.15   0.01    -0.01   0.14   0.07    -0.20  -0.08  -0.02
    48   6    -0.06  -0.15  -0.03     0.04   0.02  -0.11    -0.15   0.19  -0.01
    49   6     0.00   0.03   0.10    -0.03  -0.01   0.15     0.16   0.10   0.04
    50   6    -0.09   0.13  -0.05    -0.09  -0.01  -0.11     0.12  -0.07  -0.01
    51   6     0.12  -0.12   0.05     0.11  -0.19   0.14     0.24  -0.02   0.03
    52   6    -0.09   0.13   0.05     0.09   0.01  -0.11     0.12  -0.07   0.01
    53   6     0.12  -0.12  -0.05    -0.11   0.19   0.14     0.24  -0.02  -0.03
    54   6    -0.06  -0.15   0.03    -0.04  -0.02  -0.11    -0.15   0.19   0.01
    55   6     0.10   0.15  -0.01     0.01  -0.14   0.07    -0.20  -0.08   0.02
    56  15     0.00   0.01   0.00     0.00   0.00   0.00     0.00   0.00   0.00
                    121                    122                    123
                     A"                     A'                     A"
 Frequencies --   1177.0078              1179.7349              1180.5857
 Red. masses --     12.0009                12.0004                12.0001
 Frc consts  --      9.7954                 9.8405                 9.8544
 IR Inten    --      0.0889                 1.8283                 2.8251
  Atom  AN      X      Y      Z        X      Y      Z        X      Y      Z
     1   6     0.00   0.00  -0.04     0.02  -0.10   0.00     0.00   0.00   0.05
     2   6    -0.01   0.02   0.03    -0.02   0.07  -0.03    -0.02   0.03   0.03
     3   6     0.00   0.00  -0.06    -0.03   0.01   0.00     0.00   0.00  -0.07
     4   6     0.01  -0.02   0.03    -0.02   0.07   0.03     0.02  -0.03   0.03
     5   6    -0.04  -0.01  -0.10    -0.09   0.04  -0.15    -0.07   0.05  -0.16
     6   6     0.06  -0.20  -0.07     0.06  -0.03   0.21     0.05  -0.04   0.18
     7   6     0.10   0.01   0.11     0.00  -0.05  -0.05    -0.02  -0.03  -0.09
     8   6    -0.04   0.06   0.03     0.01  -0.02  -0.03     0.01  -0.01   0.03
     9   6     0.00   0.00  -0.04    -0.05  -0.01   0.00     0.00   0.00  -0.15
    10   6    -0.02  -0.02  -0.05     0.09   0.05   0.01     0.00   0.01   0.09
    11   6     0.00   0.00   0.15    -0.08  -0.07   0.00     0.00   0.00  -0.15
    12   6     0.02   0.02  -0.05     0.09   0.05  -0.01     0.00  -0.01   0.09
    13   6     0.05  -0.03   0.12    -0.05   0.00  -0.01    -0.03  -0.01  -0.02
    14   6     0.10   0.05  -0.02     0.10  -0.03   0.14     0.07  -0.01   0.08
    15   6     0.02   0.06  -0.03     0.02   0.09  -0.07     0.02   0.05  -0.08
    16   6    -0.09  -0.04  -0.06    -0.04  -0.05   0.03    -0.01  -0.03   0.13
    17   6     0.04   0.01  -0.10    -0.09   0.04   0.15     0.07  -0.05  -0.16
    18   6     0.04  -0.06   0.03     0.01  -0.02   0.03    -0.01   0.01   0.03
    19   6    -0.10  -0.01   0.11     0.00  -0.05   0.05     0.02   0.03  -0.09
    20   6    -0.06   0.20  -0.07     0.06  -0.03  -0.21    -0.05   0.04   0.18
    21   6    -0.05   0.03   0.12    -0.05   0.00   0.01     0.03   0.01  -0.02
    22   6     0.09   0.04  -0.06    -0.04  -0.05  -0.03     0.01   0.03   0.13
    23   6    -0.02  -0.06  -0.03     0.02   0.09   0.07    -0.02  -0.05  -0.08
    24   6    -0.10  -0.05  -0.02     0.10  -0.03  -0.14    -0.07   0.01   0.08
    25   6    -0.03   0.04  -0.07     0.00   0.01   0.03     0.00   0.00   0.03
    26   6     0.00   0.00   0.16    -0.02   0.01   0.00     0.00   0.00  -0.01
    27   6     0.03  -0.04  -0.07     0.00   0.01  -0.03     0.00   0.00   0.03
    28   6     0.03   0.06   0.01     0.03   0.07  -0.07     0.07   0.04  -0.15
    29   6    -0.09   0.12  -0.02     0.00  -0.09   0.16    -0.06   0.02   0.19
    30   6    -0.03  -0.05   0.11    -0.03   0.09  -0.13    -0.04   0.07  -0.11
    31   6     0.03  -0.04  -0.06     0.02  -0.07   0.04     0.02  -0.06   0.04
    32   6    -0.03  -0.06   0.01     0.03   0.07   0.07    -0.07  -0.04  -0.15
    33   6    -0.03   0.04  -0.06     0.02  -0.07  -0.04    -0.02   0.06   0.04
    34   6     0.03   0.05   0.11    -0.03   0.09   0.13     0.04  -0.07  -0.11
    35   6     0.09  -0.12  -0.02     0.00  -0.09  -0.16     0.06  -0.02   0.19
    36   6     0.00   0.00  -0.07     0.00  -0.02   0.00     0.00   0.00   0.05
    37   6     0.04   0.01   0.03     0.03   0.02   0.04    -0.01   0.00  -0.03
    38   6     0.00   0.00  -0.01     0.01   0.00   0.00     0.00   0.00   0.02
    39   6    -0.04  -0.01   0.03     0.03   0.02  -0.04     0.01   0.00  -0.03
    40   6    -0.02   0.08   0.10     0.03  -0.03  -0.11     0.01  -0.03  -0.05
    41   6     0.02  -0.05  -0.11     0.07   0.00  -0.13     0.03  -0.05  -0.08
    42   6     0.03   0.02   0.04    -0.05  -0.02   0.05     0.01   0.01   0.00
    43   6     0.02  -0.08   0.10     0.03  -0.03   0.11    -0.01   0.03  -0.05
    44   6    -0.03  -0.02   0.04    -0.05  -0.02  -0.05    -0.01  -0.01   0.00
    45   6    -0.02   0.05  -0.11     0.07   0.00   0.13    -0.03   0.05  -0.08
    46   6     0.20   0.13  -0.06    -0.08   0.01  -0.16     0.08  -0.04   0.18
    47   6     0.25   0.06   0.01    -0.11   0.20   0.01    -0.04   0.23  -0.01
    48   6     0.11  -0.12  -0.02    -0.12  -0.13  -0.01    -0.11  -0.25   0.02
    49   6    -0.20  -0.13  -0.06    -0.08   0.01   0.16    -0.08   0.04   0.18
    50   6    -0.16   0.18   0.02     0.24   0.11   0.03     0.21   0.06   0.03
    51   6    -0.14  -0.05   0.00    -0.04  -0.14  -0.07    -0.03  -0.07  -0.07
    52   6     0.16  -0.18   0.02     0.24   0.11  -0.03    -0.21  -0.06   0.03
    53   6     0.14   0.05   0.00    -0.04  -0.14   0.07     0.03   0.07  -0.07
    54   6    -0.11   0.12  -0.02    -0.12  -0.13   0.01     0.11   0.25   0.02
    55   6    -0.25  -0.06   0.01    -0.11   0.20  -0.01     0.04  -0.23  -0.01
    56  15     0.00   0.00   0.01     0.00   0.00   0.00     0.00   0.00   0.00
                    124                    125                    126
                     A'                     A"                     A"
 Frequencies --   1185.2260              1192.3819              1207.5104
 Red. masses --     12.0026                12.0017                12.0000
 Frc consts  --      9.9341                10.0537                10.3089
 IR Inten    --      4.0073                 0.0647                 0.2040
  Atom  AN      X      Y      Z        X      Y      Z        X      Y      Z
     1   6    -0.02   0.04   0.00     0.00   0.00   0.21     0.00   0.00  -0.12
     2   6     0.10  -0.17  -0.05     0.00   0.01  -0.09     0.00  -0.01   0.09
     3   6    -0.14   0.15   0.00     0.00   0.00   0.05     0.00   0.00  -0.18
     4   6     0.10  -0.17   0.05     0.00  -0.01  -0.09     0.00   0.01   0.09
     5   6    -0.03  -0.05  -0.04     0.02  -0.03   0.09     0.06   0.06   0.03
     6   6     0.02  -0.06   0.02    -0.02   0.07  -0.02    -0.10   0.07  -0.11
     7   6     0.09  -0.07   0.05    -0.02   0.00   0.04     0.00   0.00  -0.05
     8   6    -0.09   0.15  -0.07    -0.02   0.02  -0.11     0.01  -0.03   0.11
     9   6    -0.20  -0.03   0.00     0.00   0.00  -0.07     0.00   0.00  -0.16
    10   6     0.15   0.04  -0.06     0.00   0.01   0.09     0.02   0.01   0.04
    11   6     0.00   0.02   0.00     0.00   0.00  -0.20     0.00   0.00  -0.04
    12   6     0.15   0.04   0.06     0.00  -0.01   0.09    -0.02  -0.01   0.04
    13   6     0.10   0.02   0.04     0.07  -0.05   0.04     0.03   0.01  -0.02
    14   6     0.04   0.02   0.03     0.07   0.12  -0.13    -0.18  -0.04  -0.11
    15   6    -0.01   0.05  -0.02    -0.01  -0.02  -0.06     0.03  -0.07   0.09
    16   6    -0.12  -0.05  -0.10    -0.04  -0.01   0.11    -0.01   0.01   0.06
    17   6    -0.03  -0.05   0.04    -0.02   0.03   0.09    -0.06  -0.06   0.03
    18   6    -0.09   0.15   0.07     0.02  -0.02  -0.11    -0.01   0.03   0.11
    19   6     0.09  -0.07  -0.05     0.02   0.00   0.04     0.00   0.00  -0.05
    20   6     0.02  -0.06  -0.02     0.02  -0.07  -0.02     0.10  -0.07  -0.11
    21   6     0.10   0.02  -0.04    -0.07   0.05   0.04    -0.03  -0.01  -0.02
    22   6    -0.12  -0.05   0.10     0.04   0.01   0.11     0.01  -0.01   0.06
    23   6    -0.01   0.05   0.02     0.01   0.02  -0.06    -0.03   0.07   0.09
    24   6     0.04   0.02  -0.03    -0.07  -0.12  -0.13     0.18   0.04  -0.11
    25   6     0.10  -0.10   0.06     0.05  -0.07   0.08    -0.06   0.06  -0.11
    26   6    -0.16   0.13   0.00     0.00   0.00  -0.21     0.00   0.00   0.37
    27   6     0.10  -0.10  -0.06    -0.05   0.07   0.08     0.06  -0.06  -0.11
    28   6    -0.01  -0.02  -0.03     0.01   0.01  -0.08     0.03   0.04   0.05
    29   6    -0.03   0.06  -0.05    -0.05   0.18  -0.12    -0.06   0.04   0.05
    30   6     0.04  -0.08   0.04    -0.05  -0.07   0.11     0.04  -0.03   0.03
    31   6    -0.05   0.06   0.08     0.00  -0.02   0.09     0.00   0.03  -0.14
    32   6    -0.01  -0.02   0.03    -0.01  -0.01  -0.08    -0.03  -0.04   0.05
    33   6    -0.05   0.06  -0.08     0.00   0.02   0.09     0.00  -0.03  -0.14
    34   6     0.04  -0.08  -0.04     0.05   0.07   0.11    -0.04   0.03   0.03
    35   6    -0.03   0.06   0.05     0.05  -0.18  -0.12     0.06  -0.04   0.05
    36   6    -0.18  -0.03   0.00     0.00   0.00   0.15     0.00   0.00   0.18
    37   6     0.09   0.01   0.05     0.04   0.03  -0.18     0.02   0.01  -0.12
    38   6     0.08   0.06   0.00     0.00   0.00   0.25     0.00   0.00   0.17
    39   6     0.09   0.01  -0.05    -0.04  -0.03  -0.18    -0.02  -0.01  -0.12
    40   6     0.09   0.05   0.04     0.04  -0.01   0.08     0.00   0.00   0.05
    41   6     0.00   0.02   0.00     0.00  -0.01   0.09    -0.01  -0.07   0.02
    42   6    -0.07  -0.02   0.09    -0.01  -0.01  -0.13     0.01   0.00  -0.12
    43   6     0.09   0.05  -0.04    -0.04   0.01   0.08     0.00   0.00   0.05
    44   6    -0.07  -0.02  -0.09     0.01   0.01  -0.13    -0.01   0.00  -0.12
    45   6     0.00   0.02   0.00     0.00   0.01   0.09     0.01   0.07   0.02
    46   6    -0.07  -0.04   0.07     0.01  -0.04   0.02     0.05  -0.01   0.04
    47   6     0.04  -0.14  -0.05    -0.05  -0.03  -0.01     0.08   0.10   0.01
    48   6     0.07   0.12  -0.04     0.22  -0.10  -0.01    -0.01  -0.13   0.01
    49   6    -0.07  -0.04  -0.07    -0.01   0.04   0.02    -0.05   0.01   0.04
    50   6    -0.02   0.22   0.05     0.03  -0.07   0.00    -0.03  -0.22   0.00
    51   6    -0.10  -0.17   0.05    -0.21   0.03   0.03     0.13   0.21  -0.01
    52   6    -0.02   0.22  -0.05    -0.03   0.07   0.00     0.03   0.22   0.00
    53   6    -0.10  -0.17  -0.05     0.21  -0.03   0.03    -0.13  -0.21  -0.01
    54   6     0.07   0.12   0.04    -0.22   0.10  -0.01     0.01   0.13   0.01
    55   6     0.04  -0.14   0.05     0.05   0.03  -0.01    -0.08  -0.10   0.01
    56  15    -0.01  -0.01   0.00     0.00   0.00  -0.01     0.00   0.00   0.00
                    127                    128                    129
                     A"                     A'                     A'
 Frequencies --   1221.7997              1223.4217              1239.2368
 Red. masses --     12.0001                12.0080                12.0003
 Frc consts  --     10.5545                10.5894                10.8580
 IR Inten    --      0.0016                 0.7135                 0.2010
  Atom  AN      X      Y      Z        X      Y      Z        X      Y      Z
     1   6     0.00   0.00  -0.04    -0.02   0.13   0.00     0.00   0.02   0.00
     2   6     0.03  -0.05   0.02     0.01  -0.06   0.08     0.04  -0.07  -0.06
     3   6     0.00   0.00  -0.03     0.03  -0.03   0.00    -0.06   0.06   0.00
     4   6    -0.03   0.05   0.02     0.01  -0.06  -0.08     0.04  -0.07   0.06
     5   6     0.03  -0.15   0.02     0.00  -0.04  -0.04     0.00  -0.07   0.08
     6   6    -0.09   0.23   0.03    -0.01  -0.01  -0.01     0.02   0.06   0.04
     7   6     0.08  -0.10  -0.07     0.03  -0.01  -0.09     0.04  -0.04   0.01
     8   6    -0.06   0.13   0.03    -0.02   0.04   0.09    -0.04   0.07  -0.05
     9   6     0.00   0.00  -0.04    -0.02   0.01   0.00     0.16   0.03   0.00
    10   6    -0.06  -0.03   0.00    -0.08  -0.06  -0.07    -0.14  -0.05   0.12
    11   6     0.00   0.00   0.02     0.09   0.08   0.00     0.02   0.02   0.00
    12   6     0.06   0.03   0.00    -0.08  -0.06   0.07    -0.14  -0.05  -0.12
    13   6    -0.14  -0.04   0.05    -0.10   0.00   0.07    -0.11   0.00  -0.16
    14   6     0.23   0.13  -0.02     0.07  -0.03   0.06     0.17   0.06   0.09
    15   6    -0.11  -0.11  -0.02    -0.04  -0.03   0.02    -0.07  -0.02  -0.18
    16   6     0.13   0.07   0.01     0.09   0.04  -0.08     0.12   0.05   0.12
    17   6    -0.03   0.15   0.02     0.00  -0.04   0.04     0.00  -0.07  -0.08
    18   6     0.06  -0.13   0.03    -0.02   0.04  -0.09    -0.04   0.07   0.05
    19   6    -0.08   0.10  -0.07     0.03  -0.01   0.09     0.04  -0.04  -0.01
    20   6     0.09  -0.23   0.03    -0.01  -0.01   0.01     0.02   0.06  -0.04
    21   6     0.14   0.04   0.05    -0.10   0.00  -0.07    -0.11   0.00   0.16
    22   6    -0.13  -0.07   0.01     0.09   0.04   0.08     0.12   0.05  -0.12
    23   6     0.11   0.11  -0.02    -0.04  -0.03  -0.02    -0.07  -0.02   0.18
    24   6    -0.23  -0.13  -0.02     0.07  -0.03  -0.06     0.17   0.06  -0.09
    25   6    -0.04   0.06  -0.04    -0.01   0.01   0.09    -0.08   0.09  -0.11
    26   6     0.00   0.00   0.11     0.00   0.01   0.00     0.15  -0.11   0.00
    27   6     0.04  -0.06  -0.04    -0.01   0.01  -0.09    -0.08   0.09   0.11
    28   6    -0.03   0.11   0.09     0.01   0.05  -0.14    -0.04   0.03   0.16
    29   6     0.12  -0.17  -0.03     0.09  -0.17   0.10     0.11  -0.14  -0.08
    30   6    -0.11   0.10  -0.02    -0.01   0.10  -0.19    -0.11   0.07   0.12
    31   6     0.06  -0.09  -0.05     0.02  -0.06   0.05     0.06  -0.07  -0.11
    32   6     0.03  -0.11   0.09     0.01   0.05   0.14    -0.04   0.03  -0.16
    33   6    -0.06   0.09  -0.05     0.02  -0.06  -0.05     0.06  -0.07   0.11
    34   6     0.11  -0.10  -0.02    -0.01   0.10   0.19    -0.11   0.07  -0.12
    35   6    -0.12   0.17  -0.03     0.09  -0.17  -0.10     0.11  -0.14   0.08
    36   6     0.00   0.00   0.02     0.06   0.01   0.00    -0.07  -0.01   0.00
    37   6     0.05   0.02  -0.01    -0.16  -0.09  -0.04     0.03   0.01   0.05
    38   6     0.00   0.00   0.01     0.22   0.17   0.00     0.03   0.02   0.00
    39   6    -0.05  -0.02  -0.01    -0.16  -0.09   0.04     0.03   0.01  -0.05
    40   6     0.12   0.03   0.05    -0.01   0.04   0.13     0.05   0.01  -0.01
    41   6     0.07   0.06  -0.06     0.02   0.07   0.12     0.02   0.03  -0.07
    42   6    -0.10  -0.05   0.00     0.04   0.01   0.00    -0.04  -0.02   0.06
    43   6    -0.12  -0.03   0.05    -0.01   0.04  -0.13     0.05   0.01   0.01
    44   6     0.10   0.05   0.00     0.04   0.01   0.00    -0.04  -0.02  -0.06
    45   6    -0.07  -0.06  -0.06     0.02   0.07  -0.12     0.02   0.03   0.07
    46   6     0.16   0.07   0.01    -0.09  -0.08   0.10    -0.02  -0.04   0.04
    47   6     0.02   0.02   0.00     0.19  -0.04  -0.06    -0.04  -0.06   0.01
    48   6    -0.01   0.05   0.01    -0.23   0.06   0.09     0.00   0.17  -0.03
    49   6    -0.16  -0.07   0.01    -0.09  -0.08  -0.10    -0.02  -0.04  -0.04
    50   6     0.05  -0.09  -0.01    -0.08   0.09   0.01    -0.03   0.07  -0.04
    51   6    -0.10  -0.03  -0.01     0.10   0.00  -0.04    -0.05  -0.16   0.05
    52   6    -0.05   0.09  -0.01    -0.08   0.09  -0.01    -0.03   0.07   0.04
    53   6     0.10   0.03  -0.01     0.10   0.00   0.04    -0.05  -0.16  -0.05
    54   6     0.01  -0.05   0.01    -0.23   0.06  -0.09     0.00   0.17   0.03
    55   6    -0.02  -0.02   0.00     0.19  -0.04   0.06    -0.04  -0.06  -0.01
    56  15     0.00   0.00   0.00    -0.01  -0.02   0.00     0.00   0.00   0.00
                    130                    131                    132
                     A'                     A"                     A'
 Frequencies --   1244.4901              1246.3306              1250.7566
 Red. masses --     12.0000                12.0017                12.0004
 Frc consts  --     10.9500                10.9840                11.0610
 IR Inten    --      0.1670                 1.6711                 0.2008
  Atom  AN      X      Y      Z        X      Y      Z        X      Y      Z
     1   6     0.02  -0.19   0.00     0.00   0.00   0.09     0.00   0.00   0.00
     2   6    -0.05   0.15  -0.09     0.00   0.01  -0.05    -0.06   0.08   0.12
     3   6     0.03  -0.02   0.00     0.00   0.00   0.00     0.08  -0.09   0.00
     4   6    -0.05   0.15   0.09     0.00  -0.01  -0.05    -0.06   0.08  -0.12
     5   6    -0.01   0.12   0.14     0.01   0.04   0.11    -0.06   0.02  -0.18
     6   6     0.05  -0.18  -0.08     0.00  -0.09  -0.08     0.11  -0.12   0.13
     7   6    -0.01   0.06   0.12     0.03   0.01   0.04    -0.11   0.06  -0.18
     8   6     0.04  -0.12  -0.10     0.00  -0.02  -0.04     0.07  -0.08   0.12
     9   6    -0.03   0.00   0.00     0.00   0.00  -0.05     0.00   0.00   0.00
    10   6     0.12   0.08   0.12     0.01   0.01   0.08     0.00   0.00  -0.01
    11   6    -0.13  -0.11   0.00     0.00   0.00  -0.12     0.01   0.02   0.00
    12   6     0.12   0.08  -0.12    -0.01  -0.01   0.08     0.00   0.00   0.01
    13   6     0.03   0.05  -0.17    -0.04   0.03  -0.07     0.01   0.00  -0.05
    14   6    -0.13  -0.12   0.11    -0.03  -0.06   0.08     0.06  -0.01   0.07
    15   6     0.08   0.11  -0.16     0.02   0.04  -0.13     0.01   0.05   0.02
    16   6    -0.10  -0.07   0.12     0.00  -0.02   0.07    -0.01  -0.01   0.00
    17   6    -0.01   0.12  -0.14    -0.01  -0.04   0.11    -0.06   0.02   0.18
    18   6     0.04  -0.12   0.10     0.00   0.02  -0.04     0.07  -0.08  -0.12
    19   6    -0.01   0.06  -0.12    -0.03  -0.01   0.04    -0.11   0.06   0.18
    20   6     0.05  -0.18   0.08     0.00   0.09  -0.08     0.11  -0.12  -0.13
    21   6     0.03   0.05   0.17     0.04  -0.03  -0.07     0.01   0.00   0.05
    22   6    -0.10  -0.07  -0.12     0.00   0.02   0.07    -0.01  -0.01   0.00
    23   6     0.08   0.11   0.16    -0.02  -0.04  -0.13     0.01   0.05  -0.02
    24   6    -0.13  -0.12  -0.11     0.03   0.06   0.08     0.06  -0.01  -0.07
    25   6     0.00   0.00   0.00     0.00  -0.01   0.08     0.01  -0.01  -0.02
    26   6     0.01   0.00   0.00     0.00   0.00  -0.11     0.00   0.00   0.00
    27   6     0.00   0.00   0.00     0.00   0.01   0.08     0.01  -0.01   0.02
    28   6     0.01   0.01  -0.05     0.01   0.10  -0.14    -0.02  -0.06   0.02
    29   6    -0.02  -0.06   0.06     0.04  -0.16   0.09     0.04   0.04  -0.09
    30   6     0.04   0.00   0.02     0.01   0.06  -0.09    -0.02  -0.02   0.09
    31   6    -0.01   0.01   0.01     0.02  -0.07   0.05     0.00   0.03  -0.01
    32   6     0.01   0.01   0.05    -0.01  -0.10  -0.14    -0.02  -0.06  -0.02
    33   6    -0.01   0.01  -0.01    -0.02   0.07   0.05     0.00   0.03   0.01
    34   6     0.04   0.00  -0.02    -0.01  -0.06  -0.09    -0.02  -0.02  -0.09
    35   6    -0.02  -0.06  -0.06    -0.04   0.16   0.09     0.04   0.04   0.09
    36   6     0.02   0.00   0.00     0.00   0.00   0.13     0.13   0.02   0.00
    37   6    -0.02  -0.01  -0.01     0.04   0.03  -0.17    -0.09  -0.03  -0.08
    38   6     0.01   0.01   0.00     0.00   0.00   0.17    -0.02  -0.01   0.00
    39   6    -0.02  -0.01   0.01    -0.04  -0.03  -0.17    -0.09  -0.03   0.08
    40   6    -0.05   0.02   0.02     0.02   0.05   0.14    -0.12  -0.01   0.14
    41   6    -0.01   0.02   0.07     0.04   0.08   0.15    -0.06  -0.01   0.10
    42   6     0.03   0.00  -0.01    -0.04  -0.04  -0.07     0.11   0.04  -0.09
    43   6    -0.05   0.02  -0.02    -0.02  -0.05   0.14    -0.12  -0.01  -0.14
    44   6     0.03   0.00   0.01     0.04   0.04  -0.07     0.11   0.04   0.09
    45   6    -0.01   0.02  -0.07    -0.04  -0.08   0.15    -0.06  -0.01  -0.10
    46   6     0.02  -0.05   0.09     0.12   0.10  -0.10     0.19   0.06   0.08
    47   6     0.10  -0.02   0.01     0.21  -0.04  -0.05    -0.15  -0.16  -0.02
    48   6    -0.10   0.10  -0.02    -0.18   0.10   0.03     0.05   0.11   0.00
    49   6     0.02  -0.05  -0.09    -0.12  -0.10  -0.10     0.19   0.06  -0.08
    50   6    -0.15   0.12  -0.02    -0.15   0.11  -0.01     0.08   0.18   0.05
    51   6     0.17  -0.05   0.04     0.16  -0.03   0.03    -0.13  -0.11  -0.02
    52   6    -0.15   0.12   0.02     0.15  -0.11  -0.01     0.08   0.18  -0.05
    53   6     0.17  -0.05  -0.04    -0.16   0.03   0.03    -0.13  -0.11   0.02
    54   6    -0.10   0.10   0.02     0.18  -0.10   0.03     0.05   0.11   0.00
    55   6     0.10  -0.02  -0.01    -0.21   0.04  -0.05    -0.15  -0.16   0.02
    56  15     0.00   0.00   0.00     0.00   0.00  -0.01     0.00   0.00   0.00
                    133                    134                    135
                     A"                     A"                     A'
 Frequencies --   1254.9883              1281.7377              1290.9479
 Red. masses --     12.0001                12.0026                12.0284
 Frc consts  --     11.1356                11.6178                11.8107
 IR Inten    --      0.2805                 0.0040                 1.3072
  Atom  AN      X      Y      Z        X      Y      Z        X      Y      Z
     1   6     0.00   0.00  -0.08     0.00   0.00   0.25     0.00  -0.02   0.00
     2   6    -0.02   0.02   0.10     0.00   0.01  -0.15     0.00   0.01  -0.03
     3   6     0.00   0.00  -0.15     0.00   0.00   0.22    -0.02   0.02   0.00
     4   6     0.02  -0.02   0.10     0.00  -0.01  -0.15     0.00   0.01   0.03
     5   6    -0.04   0.02  -0.11     0.01   0.04   0.15     0.00   0.01   0.01
     6   6     0.09  -0.08   0.11    -0.01   0.00  -0.03     0.02   0.00   0.02
     7   6    -0.07   0.03  -0.15     0.03  -0.01   0.14    -0.01   0.01   0.04
     8   6     0.04  -0.04   0.10    -0.02   0.00  -0.17     0.01  -0.02  -0.02
     9   6     0.00   0.00  -0.16     0.00   0.00  -0.24    -0.02   0.00   0.00
    10   6    -0.01   0.00   0.09     0.01   0.01   0.16     0.02   0.01   0.01
    11   6     0.00   0.00  -0.07     0.00   0.00  -0.26    -0.02  -0.02   0.00
    12   6     0.01   0.00   0.09    -0.01  -0.01   0.16     0.02   0.01  -0.01
    13   6    -0.02   0.01  -0.14    -0.01   0.01  -0.14     0.01   0.00  -0.01
    14   6     0.07   0.00   0.08    -0.01  -0.01   0.03    -0.02   0.01  -0.03
    15   6    -0.01   0.03  -0.06     0.02   0.03  -0.15     0.01   0.01   0.01
    16   6     0.01  -0.01   0.09     0.00  -0.01   0.18    -0.01  -0.01   0.01
    17   6     0.04  -0.02  -0.11    -0.01  -0.04   0.15     0.00   0.01  -0.01
    18   6    -0.04   0.04   0.10     0.02   0.00  -0.17     0.01  -0.02   0.02
    19   6     0.07  -0.03  -0.15    -0.03   0.01   0.14    -0.01   0.01  -0.04
    20   6    -0.09   0.08   0.11     0.01   0.00  -0.03     0.02   0.00  -0.02
    21   6     0.02  -0.01  -0.14     0.01  -0.01  -0.14     0.01   0.00   0.01
    22   6    -0.01   0.01   0.09     0.00   0.01   0.18    -0.01  -0.01  -0.01
    23   6     0.01  -0.03  -0.06    -0.02  -0.03  -0.15     0.01   0.01  -0.01
    24   6    -0.07   0.00   0.08     0.01   0.01   0.03    -0.02   0.01   0.03
    25   6    -0.04   0.04  -0.10    -0.03   0.04  -0.12     0.01  -0.02  -0.05
    26   6     0.00   0.00   0.25     0.00   0.00   0.28     0.00   0.00   0.00
    27   6     0.04  -0.04  -0.10     0.03  -0.04  -0.12     0.01  -0.02   0.05
    28   6    -0.02  -0.01   0.10     0.00  -0.03   0.10    -0.01  -0.12   0.07
    29   6     0.06  -0.02  -0.10     0.00  -0.01   0.01    -0.01   0.07  -0.03
    30   6    -0.05   0.00   0.14    -0.04   0.02   0.09     0.00  -0.02   0.04
    31   6     0.02   0.01  -0.10     0.01   0.02  -0.11    -0.02   0.06  -0.03
    32   6     0.02   0.01   0.10     0.00   0.03   0.10    -0.01  -0.12  -0.07
    33   6    -0.02  -0.01  -0.10    -0.01  -0.02  -0.11    -0.02   0.06   0.03
    34   6     0.05   0.00   0.14     0.04  -0.02   0.09     0.00  -0.02  -0.04
    35   6    -0.06   0.02  -0.10     0.00   0.01   0.01    -0.01   0.07   0.03
    36   6     0.00   0.00   0.14     0.00   0.00  -0.19     0.04  -0.02   0.00
    37   6    -0.01   0.00  -0.11    -0.01  -0.01   0.15    -0.30  -0.17   0.15
    38   6     0.00   0.00   0.12     0.00   0.00  -0.15     0.50   0.37   0.00
    39   6     0.01   0.00  -0.11     0.01   0.01   0.15    -0.30  -0.17  -0.15
    40   6    -0.08   0.01   0.13     0.05  -0.01  -0.11    -0.03  -0.03  -0.15
    41   6    -0.05  -0.02   0.07    -0.02  -0.03  -0.09    -0.03  -0.03  -0.11
    42   6     0.06   0.01  -0.08    -0.01   0.01   0.08     0.11   0.08   0.21
    43   6     0.08  -0.01   0.13    -0.05   0.01  -0.11    -0.03  -0.03   0.15
    44   6    -0.06  -0.01  -0.08     0.01  -0.01   0.08     0.11   0.08  -0.21
    45   6     0.05   0.02   0.07     0.02   0.03  -0.09    -0.03  -0.03   0.11
    46   6    -0.14  -0.03  -0.08     0.00   0.01   0.00     0.07   0.05  -0.05
    47   6    -0.12  -0.16  -0.02    -0.01   0.04   0.04    -0.05   0.01   0.01
    48   6     0.03   0.16  -0.02     0.02   0.03  -0.03     0.04  -0.03   0.00
    49   6     0.14   0.03  -0.08     0.00  -0.01   0.00     0.07   0.05   0.05
    50   6     0.04   0.17   0.03    -0.04  -0.02  -0.03     0.00  -0.03  -0.02
    51   6    -0.09  -0.14   0.01     0.04  -0.03   0.03    -0.01   0.00   0.02
    52   6    -0.04  -0.17   0.03     0.04   0.02  -0.03     0.00  -0.03   0.02
    53   6     0.09   0.14   0.01    -0.04   0.03   0.03    -0.01   0.00  -0.02
    54   6    -0.03  -0.16  -0.02    -0.02  -0.03  -0.03     0.04  -0.03   0.00
    55   6     0.12   0.16  -0.02     0.01  -0.04   0.04    -0.05   0.01  -0.01
    56  15     0.00   0.00   0.00     0.00   0.00   0.01    -0.03  -0.03   0.00
                    136                    137                    138
                     A"                     A"                     A'
 Frequencies --   1356.0951              1380.5095              1382.1911
 Red. masses --     12.0000                12.0001                12.0002
 Frc consts  --     13.0020                13.4746                13.5075
 IR Inten    --      3.0471                 0.0511                66.3258
  Atom  AN      X      Y      Z        X      Y      Z        X      Y      Z
     1   6     0.00   0.00  -0.01     0.00   0.00   0.04     0.00  -0.03   0.00
     2   6     0.00   0.00  -0.01     0.01   0.01  -0.10     0.01   0.00  -0.09
     3   6     0.00   0.00   0.02     0.00   0.00   0.05    -0.01   0.01   0.00
     4   6     0.00   0.00  -0.01    -0.01  -0.01  -0.10     0.01   0.00   0.09
     5   6     0.02   0.04   0.02     0.00   0.18  -0.06     0.01   0.18  -0.03
     6   6    -0.01   0.05   0.03     0.15   0.06   0.30     0.12   0.08   0.27
     7   6    -0.03  -0.02  -0.04     0.06  -0.07  -0.06     0.04  -0.07  -0.06
     8   6    -0.01   0.01   0.00    -0.01  -0.03   0.02    -0.01  -0.02  -0.01
     9   6     0.00   0.00   0.05     0.00   0.00   0.01     0.02  -0.01   0.00
    10   6     0.01  -0.02  -0.10     0.00   0.00   0.01     0.01   0.00  -0.05
    11   6     0.00   0.00   0.04     0.00   0.00  -0.02     0.01   0.01   0.00
    12   6    -0.01   0.02  -0.10     0.00   0.00   0.01     0.01   0.00   0.05
    13   6     0.08   0.02  -0.07    -0.06   0.03  -0.03     0.00   0.04  -0.05
    14   6     0.06  -0.14   0.29    -0.05  -0.01  -0.02     0.00  -0.09   0.16
    15   6    -0.07  -0.09  -0.06    -0.02  -0.09   0.04    -0.06  -0.13  -0.01
    16   6    -0.01   0.02   0.03    -0.01   0.00  -0.01    -0.02   0.00   0.00
    17   6    -0.02  -0.04   0.02     0.00  -0.18  -0.06     0.01   0.18   0.03
    18   6     0.01  -0.01   0.00     0.01   0.03   0.02    -0.01  -0.02   0.01
    19   6     0.03   0.02  -0.04    -0.06   0.07  -0.06     0.04  -0.07   0.06
    20   6     0.01  -0.05   0.03    -0.15  -0.06   0.30     0.12   0.08  -0.27
    21   6    -0.08  -0.02  -0.07     0.06  -0.03  -0.03     0.00   0.04   0.05
    22   6     0.01  -0.02   0.03     0.01   0.00  -0.01    -0.02   0.00   0.00
    23   6     0.07   0.09  -0.06     0.02   0.09   0.04    -0.06  -0.13   0.01
    24   6    -0.06   0.14   0.29     0.05   0.01  -0.02     0.00  -0.09  -0.16
    25   6     0.01  -0.01   0.02     0.01   0.00   0.09     0.02  -0.01   0.08
    26   6     0.00   0.00  -0.04     0.00   0.00  -0.04    -0.07   0.03   0.00
    27   6    -0.01   0.01   0.02    -0.01   0.00   0.09     0.02  -0.01  -0.08
    28   6     0.03   0.05  -0.04    -0.02   0.09   0.07     0.00   0.11   0.03
    29   6    -0.02   0.05  -0.01     0.14   0.08  -0.29     0.10   0.10  -0.24
    30   6     0.00  -0.02   0.03     0.12  -0.09   0.06     0.09  -0.08   0.07
    31   6    -0.01   0.01   0.01    -0.01   0.00  -0.05    -0.02   0.01  -0.01
    32   6    -0.03  -0.05  -0.04     0.02  -0.09   0.07     0.00   0.11  -0.03
    33   6     0.01  -0.01   0.01     0.01   0.00  -0.05    -0.02   0.01   0.01
    34   6     0.00   0.02   0.03    -0.12   0.09   0.06     0.09  -0.08  -0.07
    35   6     0.02  -0.05  -0.01    -0.14  -0.08  -0.29     0.10   0.10   0.24
    36   6     0.00   0.00  -0.08     0.00   0.00  -0.01    -0.03   0.01   0.00
    37   6     0.06   0.02   0.19    -0.01   0.00  -0.02     0.01   0.00   0.06
    38   6     0.00   0.00   0.03     0.00   0.00  -0.02     0.01   0.01   0.00
    39   6    -0.06  -0.02   0.19     0.01   0.00  -0.02     0.01   0.00  -0.06
    40   6     0.08   0.02   0.10    -0.01   0.02   0.02     0.04   0.03   0.05
    41   6    -0.06  -0.06   0.08     0.00  -0.03  -0.05    -0.04  -0.08   0.00
    42   6    -0.01   0.00  -0.21    -0.01   0.00   0.04    -0.02   0.00   0.00
    43   6    -0.08  -0.02   0.10     0.01  -0.02   0.02     0.04   0.03  -0.05
    44   6     0.01   0.00  -0.21     0.01   0.00   0.04    -0.02   0.00   0.00
    45   6     0.06   0.06   0.08     0.00   0.03  -0.05    -0.04  -0.08   0.00
    46   6    -0.06   0.14  -0.26     0.06   0.01   0.03    -0.01  -0.09   0.14
    47   6    -0.06   0.15   0.18     0.06   0.01  -0.02     0.01   0.09   0.09
    48   6     0.01  -0.05   0.01    -0.14  -0.09   0.18    -0.10  -0.10   0.15
    49   6     0.06  -0.14  -0.26    -0.06  -0.01   0.03    -0.01  -0.09  -0.14
    50   6     0.00  -0.04  -0.02    -0.16  -0.06  -0.18    -0.13  -0.07  -0.16
    51   6    -0.07   0.13  -0.18     0.03   0.00   0.02    -0.02   0.09  -0.10
    52   6     0.00   0.04  -0.02     0.16   0.06  -0.18    -0.13  -0.07   0.16
    53   6     0.07  -0.13  -0.18    -0.03   0.00   0.02    -0.02   0.09   0.10
    54   6    -0.01   0.05   0.01     0.14   0.09   0.18    -0.10  -0.10  -0.15
    55   6     0.06  -0.15   0.18    -0.06  -0.01  -0.02     0.01   0.09  -0.09
    56  15     0.00   0.00   0.00     0.00   0.00   0.00     0.00   0.00   0.00
                    139                    140                    141
                     A'                     A'                     A"
 Frequencies --   1391.8835              1415.3077              1431.2045
 Red. masses --     12.0006                12.0006                12.0000
 Frc consts  --     13.6980                14.1630                14.4822
 IR Inten    --     60.0212                 8.6982                 9.2037
  Atom  AN      X      Y      Z        X      Y      Z        X      Y      Z
     1   6     0.02   0.06   0.00     0.03   0.11   0.00     0.00   0.00   0.03
     2   6     0.01  -0.03   0.04     0.01  -0.03  -0.01     0.00   0.00  -0.01
     3   6    -0.03   0.01   0.00    -0.04   0.01   0.00     0.00   0.00  -0.01
     4   6     0.01  -0.03  -0.04     0.01  -0.03   0.01     0.00   0.00  -0.01
     5   6     0.02  -0.09   0.06    -0.05  -0.14  -0.02    -0.04  -0.16  -0.01
     6   6    -0.11   0.04  -0.14     0.01   0.04   0.06    -0.02   0.05   0.01
     7   6     0.00   0.00   0.00     0.21  -0.09   0.00     0.22  -0.09   0.02
     8   6    -0.01   0.03   0.00    -0.03   0.04   0.00    -0.03   0.05  -0.01
     9   6    -0.10   0.01   0.00    -0.22   0.04   0.00     0.00   0.00  -0.02
    10   6     0.01  -0.01  -0.09     0.05   0.02   0.01    -0.01   0.00  -0.01
    11   6     0.01  -0.01   0.00    -0.03  -0.10   0.00     0.00   0.00   0.03
    12   6     0.01  -0.01   0.09     0.05   0.02  -0.01     0.01   0.00  -0.01
    13   6     0.14  -0.01  -0.03     0.10  -0.03   0.02     0.15  -0.03   0.02
    14   6     0.08  -0.12   0.27    -0.07   0.01  -0.08    -0.04  -0.02   0.00
    15   6    -0.04   0.00  -0.06     0.08   0.16   0.03     0.07   0.16  -0.01
    16   6    -0.01   0.01   0.00    -0.04  -0.03   0.00    -0.05  -0.02   0.01
    17   6     0.02  -0.09  -0.06    -0.05  -0.14   0.02     0.04   0.16  -0.01
    18   6    -0.01   0.03   0.00    -0.03   0.04   0.00     0.03  -0.05  -0.01
    19   6     0.00   0.00   0.00     0.21  -0.09   0.00    -0.22   0.09   0.02
    20   6    -0.11   0.04   0.14     0.01   0.04  -0.06     0.02  -0.05   0.01
    21   6     0.14  -0.01   0.03     0.10  -0.03  -0.02    -0.15   0.03   0.02
    22   6    -0.01   0.01   0.00    -0.04  -0.03   0.00     0.05   0.02   0.01
    23   6    -0.04   0.00   0.06     0.08   0.16  -0.03    -0.07  -0.16  -0.01
    24   6     0.08  -0.12  -0.27    -0.07   0.01   0.08     0.04   0.02   0.00
    25   6    -0.01   0.01  -0.05    -0.03   0.03   0.00     0.01   0.00   0.01
    26   6     0.09  -0.03   0.00     0.21  -0.08   0.00     0.00   0.00  -0.06
    27   6    -0.01   0.01   0.05    -0.03   0.03   0.00    -0.01   0.00   0.01
    28   6     0.04   0.04  -0.05     0.05   0.30   0.02     0.06   0.33  -0.01
    29   6    -0.10   0.00   0.14     0.06  -0.04  -0.07     0.04  -0.04  -0.04
    30   6    -0.10   0.04   0.00    -0.08   0.02   0.00    -0.13   0.03   0.00
    31   6     0.01   0.00   0.02     0.02  -0.05   0.02     0.02  -0.06   0.05
    32   6     0.04   0.04   0.05     0.05   0.30  -0.02    -0.06  -0.33  -0.01
    33   6     0.01   0.00  -0.02     0.02  -0.05  -0.02    -0.02   0.06   0.05
    34   6    -0.10   0.04   0.00    -0.08   0.02   0.00     0.13  -0.03   0.00
    35   6    -0.10   0.00  -0.14     0.06  -0.04   0.07    -0.04   0.04  -0.04
    36   6     0.01  -0.01   0.00     0.04  -0.01   0.00     0.00   0.00  -0.02
    37   6    -0.01  -0.01   0.11    -0.02   0.00  -0.01    -0.01   0.00  -0.02
    38   6     0.04   0.02   0.00    -0.01  -0.01   0.00     0.00   0.00   0.01
    39   6    -0.01  -0.01  -0.11    -0.02   0.00   0.01     0.01   0.00  -0.02
    40   6     0.04   0.02   0.02    -0.22   0.05   0.00    -0.21   0.05   0.00
    41   6    -0.09  -0.11   0.06    -0.10  -0.25  -0.02    -0.14  -0.30  -0.01
    42   6     0.01   0.02   0.00     0.05   0.03  -0.01     0.06   0.04   0.05
    43   6     0.04   0.02  -0.02    -0.22   0.05   0.00     0.21  -0.05   0.00
    44   6     0.01   0.02   0.00     0.05   0.03   0.01    -0.06  -0.04   0.05
    45   6    -0.09  -0.11  -0.06    -0.10  -0.25   0.02     0.14   0.30  -0.01
    46   6     0.11  -0.10   0.25     0.04   0.06  -0.05    -0.07  -0.03  -0.02
    47   6    -0.11   0.10   0.16    -0.05  -0.07  -0.04    -0.08  -0.04   0.00
    48   6     0.09   0.03  -0.09    -0.07   0.07   0.04    -0.05   0.07   0.01
    49   6     0.11  -0.10  -0.25     0.04   0.06   0.05     0.07   0.03  -0.02
    50   6     0.10  -0.03   0.08     0.00  -0.08  -0.03     0.03  -0.08  -0.01
    51   6    -0.07   0.15  -0.17     0.10   0.00   0.05     0.07   0.05  -0.01
    52   6     0.10  -0.03  -0.08     0.00  -0.08   0.03    -0.03   0.08  -0.01
    53   6    -0.07   0.15   0.17     0.10   0.00  -0.05    -0.07  -0.05  -0.01
    54   6     0.09   0.03   0.09    -0.07   0.07  -0.04     0.05  -0.07   0.01
    55   6    -0.11   0.10  -0.16    -0.05  -0.07   0.04     0.08   0.04   0.00
    56  15    -0.01   0.00   0.00     0.00   0.00   0.00     0.00   0.00   0.00
                    142                    143                    144
                     A"                     A'                     A'
 Frequencies --   1490.1509              1494.7670              1513.7090
 Red. masses --     12.0000                12.0026                12.0001
 Frc consts  --     15.6998                15.8006                16.2002
 IR Inten    --      8.2913                 1.0882                 4.3026
  Atom  AN      X      Y      Z        X      Y      Z        X      Y      Z
     1   6     0.00   0.00  -0.01    -0.03  -0.17   0.00     0.01   0.07   0.00
     2   6     0.00   0.00  -0.01     0.00   0.02  -0.01    -0.01   0.01  -0.01
     3   6     0.00   0.00   0.00     0.01   0.00   0.00     0.06  -0.03   0.00
     4   6     0.00   0.00  -0.01     0.00   0.02   0.01    -0.01   0.01   0.01
     5   6     0.04   0.14   0.03    -0.01  -0.05   0.00     0.06   0.32   0.01
     6   6    -0.01   0.00  -0.01    -0.01   0.01  -0.01    -0.01  -0.06  -0.03
     7   6    -0.04   0.02   0.01     0.07  -0.03   0.02    -0.06   0.02   0.01
     8   6     0.01  -0.02   0.00    -0.01   0.02  -0.01     0.02  -0.05   0.00
     9   6     0.00   0.00   0.03     0.60  -0.10   0.00    -0.06   0.01   0.00
    10   6     0.00  -0.01  -0.08    -0.09  -0.02   0.01     0.01   0.00  -0.03
    11   6     0.00   0.00   0.03     0.04   0.13   0.00    -0.02  -0.05   0.00
    12   6     0.00   0.01  -0.08    -0.09  -0.02  -0.01     0.01   0.00   0.03
    13   6     0.09   0.01  -0.03     0.10  -0.02   0.02     0.01   0.01   0.00
    14   6     0.07  -0.10   0.20     0.01  -0.01   0.02     0.04   0.02   0.02
    15   6    -0.09  -0.15  -0.04     0.02   0.05  -0.04    -0.15  -0.30   0.01
    16   6     0.00   0.02   0.02    -0.02  -0.01   0.03     0.04   0.04  -0.01
    17   6    -0.04  -0.14   0.03    -0.01  -0.05   0.00     0.06   0.32  -0.01
    18   6    -0.01   0.02   0.00    -0.01   0.02   0.01     0.02  -0.05   0.00
    19   6     0.04  -0.02   0.01     0.07  -0.03  -0.02    -0.06   0.02  -0.01
    20   6     0.01   0.00  -0.01    -0.01   0.01   0.01    -0.01  -0.06   0.03
    21   6    -0.09  -0.01  -0.03     0.10  -0.02  -0.02     0.01   0.01   0.00
    22   6     0.00  -0.02   0.02    -0.02  -0.01  -0.03     0.04   0.04   0.01
    23   6     0.09   0.15  -0.04     0.02   0.05   0.04    -0.15  -0.30  -0.01
    24   6    -0.07   0.10   0.20     0.01  -0.01  -0.02     0.04   0.02  -0.02
    25   6     0.00   0.00  -0.02     0.05  -0.04   0.03    -0.01   0.01   0.00
    26   6     0.00   0.00   0.00    -0.55   0.23   0.00     0.06  -0.02   0.00
    27   6     0.00   0.00  -0.02     0.05  -0.04  -0.03    -0.01   0.01   0.00
    28   6     0.01   0.03   0.00     0.03   0.13  -0.04     0.05   0.23  -0.01
    29   6    -0.03   0.00   0.04    -0.01  -0.02   0.03    -0.06  -0.08   0.11
    30   6    -0.06   0.02   0.01    -0.09   0.04   0.00     0.02  -0.01  -0.03
    31   6     0.00   0.00   0.01     0.01  -0.03   0.03     0.00  -0.03   0.01
    32   6    -0.01  -0.03   0.00     0.03   0.13   0.04     0.05   0.23   0.01
    33   6     0.00   0.00   0.01     0.01  -0.03  -0.03     0.00  -0.03  -0.01
    34   6     0.06  -0.02   0.01    -0.09   0.04   0.00     0.02  -0.01   0.03
    35   6     0.03   0.00   0.04    -0.01  -0.02  -0.03    -0.06  -0.08  -0.11
    36   6     0.00   0.00   0.10    -0.02   0.00   0.00    -0.04   0.01   0.00
    37   6    -0.06  -0.02  -0.30    -0.01  -0.01   0.00    -0.01  -0.01  -0.04
    38   6     0.00   0.00  -0.02     0.02   0.02   0.00     0.02   0.01   0.00
    39   6     0.06   0.02  -0.30    -0.01  -0.01   0.00    -0.01  -0.01   0.04
    40   6     0.10  -0.01  -0.07    -0.07   0.01  -0.02     0.09  -0.01  -0.04
    41   6    -0.05  -0.08  -0.05    -0.06  -0.13   0.00    -0.11  -0.22  -0.03
    42   6    -0.01   0.03   0.41     0.02   0.02   0.01     0.01   0.03   0.07
    43   6    -0.10   0.01  -0.07    -0.07   0.01   0.02     0.09  -0.01   0.04
    44   6     0.01  -0.03   0.41     0.02   0.02  -0.01     0.01   0.03  -0.07
    45   6     0.05   0.08  -0.05    -0.06  -0.13   0.00    -0.11  -0.22   0.03
    46   6     0.01  -0.04   0.00     0.02   0.04  -0.03    -0.02   0.11  -0.12
    47   6     0.04  -0.09  -0.04    -0.01  -0.05  -0.02     0.05  -0.14  -0.11
    48   6     0.07   0.02  -0.03     0.02   0.04  -0.02     0.10   0.08  -0.09
    49   6    -0.01   0.04   0.00     0.02   0.04   0.03    -0.02   0.11   0.12
    50   6    -0.02  -0.01   0.01     0.01  -0.02   0.00    -0.01   0.05   0.04
    51   6    -0.09   0.15  -0.12     0.01   0.03  -0.01    -0.06   0.00   0.01
    52   6     0.02   0.01   0.01     0.01  -0.02   0.00    -0.01   0.05  -0.04
    53   6     0.09  -0.15  -0.12     0.01   0.03   0.01    -0.06   0.00  -0.01
    54   6    -0.07  -0.02  -0.03     0.02   0.04   0.02     0.10   0.08   0.09
    55   6    -0.04   0.09  -0.04    -0.01  -0.05   0.02     0.05  -0.14   0.11
    56  15     0.00   0.00   0.00     0.00  -0.01   0.00     0.00   0.00   0.00
                    145                    146                    147
                     A"                     A'                     A"
 Frequencies --   1517.8469              1523.4894              1534.1359
 Red. masses --     12.0000                12.0002                12.0000
 Frc consts  --     16.2888                16.4103                16.6403
 IR Inten    --      0.4157                 5.6851                24.5187
  Atom  AN      X      Y      Z        X      Y      Z        X      Y      Z
     1   6     0.00   0.00   0.01    -0.02  -0.09   0.00     0.00   0.00   0.03
     2   6     0.00   0.00  -0.01     0.00   0.01   0.03     0.00   0.01  -0.05
     3   6     0.00   0.00  -0.02    -0.05   0.03   0.00     0.00   0.00   0.03
     4   6     0.00   0.00  -0.01     0.00   0.01  -0.03     0.00  -0.01  -0.05
     5   6    -0.06  -0.29  -0.02     0.03   0.06   0.03     0.00   0.11  -0.03
     6   6     0.05   0.09   0.11    -0.11  -0.07  -0.19     0.10   0.04   0.18
     7   6     0.07  -0.03  -0.02    -0.05   0.04   0.02     0.12  -0.07  -0.02
     8   6    -0.01   0.05   0.02     0.00  -0.02  -0.01    -0.01   0.00   0.00
     9   6     0.00   0.00  -0.02     0.03  -0.01   0.00     0.00   0.00   0.00
    10   6     0.00   0.00  -0.01    -0.02  -0.01   0.03     0.00   0.00   0.03
    11   6     0.00   0.00   0.01     0.04   0.08   0.00     0.00   0.00   0.00
    12   6     0.00   0.00  -0.01    -0.02  -0.01  -0.03     0.00   0.00   0.03
    13   6     0.06  -0.01  -0.03    -0.09   0.00   0.03    -0.02   0.01   0.00
    14   6    -0.01  -0.10   0.13    -0.03   0.12  -0.19     0.03  -0.03   0.08
    15   6     0.12   0.27  -0.03    -0.01  -0.06   0.03    -0.04  -0.08   0.00
    16   6    -0.04  -0.03   0.02     0.02   0.01  -0.01     0.02   0.01  -0.05
    17   6     0.06   0.29  -0.02     0.03   0.06  -0.03     0.00  -0.11  -0.03
    18   6     0.01  -0.05   0.02     0.00  -0.02   0.01     0.01   0.00   0.00
    19   6    -0.07   0.03  -0.02    -0.05   0.04  -0.02    -0.12   0.07  -0.02
    20   6    -0.05  -0.09   0.11    -0.11  -0.07   0.19    -0.10  -0.04   0.18
    21   6    -0.06   0.01  -0.03    -0.09   0.00  -0.03     0.02  -0.01   0.00
    22   6     0.04   0.03   0.02     0.02   0.01   0.01    -0.02  -0.01  -0.05
    23   6    -0.12  -0.27  -0.03    -0.01  -0.06  -0.03     0.04   0.08   0.00
    24   6     0.01   0.10   0.13    -0.03   0.12   0.19    -0.03   0.03   0.08
    25   6     0.00   0.00  -0.03     0.00   0.00   0.05     0.00   0.01  -0.05
    26   6     0.00   0.00   0.03    -0.03   0.02   0.00     0.00   0.00   0.03
    27   6     0.00   0.00  -0.03     0.00   0.00  -0.05     0.00  -0.01  -0.05
    28   6    -0.05  -0.27   0.01     0.01   0.14   0.01     0.02   0.01  -0.04
    29   6     0.02   0.05  -0.04     0.07   0.04  -0.12    -0.14  -0.09   0.23
    30   6    -0.08   0.04   0.02     0.08  -0.05   0.01     0.02   0.01  -0.05
    31   6     0.00   0.03  -0.01     0.00  -0.01  -0.01     0.00   0.00   0.03
    32   6     0.05   0.27   0.01     0.01   0.14  -0.01    -0.02  -0.01  -0.04
    33   6     0.00  -0.03  -0.01     0.00  -0.01   0.01     0.00   0.00   0.03
    34   6     0.08  -0.04   0.02     0.08  -0.05  -0.01    -0.02  -0.01  -0.05
    35   6    -0.02  -0.05  -0.04     0.07   0.04   0.12     0.14   0.09   0.23
    36   6     0.00   0.00   0.04     0.04  -0.02   0.00     0.00   0.00  -0.02
    37   6     0.00   0.00  -0.11    -0.01   0.00   0.11     0.01   0.00   0.10
    38   6     0.00   0.00   0.03     0.02   0.02   0.00     0.00   0.00   0.02
    39   6     0.00   0.00  -0.11    -0.01   0.00  -0.11    -0.01   0.00   0.10
    40   6    -0.10   0.01   0.00     0.08   0.00   0.02    -0.15   0.01   0.00
    41   6     0.12   0.24   0.00    -0.08  -0.12   0.03     0.03   0.01   0.01
    42   6    -0.01  -0.02   0.07     0.01   0.01  -0.05     0.02  -0.01  -0.19
    43   6     0.10  -0.01   0.00     0.08   0.00  -0.02     0.15  -0.01   0.00
    44   6     0.01   0.02   0.07     0.01   0.01   0.05    -0.02   0.01  -0.19
    45   6    -0.12  -0.24   0.00    -0.08  -0.12  -0.03    -0.03  -0.01   0.01
    46   6     0.02   0.04  -0.01     0.06  -0.09   0.17     0.03  -0.10   0.18
    47   6     0.02   0.02   0.02    -0.10   0.17   0.11     0.06  -0.16  -0.10
    48   6    -0.01  -0.03   0.04    -0.15  -0.07   0.07     0.22   0.13  -0.15
    49   6    -0.02  -0.04  -0.01     0.06  -0.09  -0.17    -0.03   0.10   0.18
    50   6    -0.09  -0.11  -0.09     0.19   0.12   0.12    -0.17  -0.08  -0.10
    51   6    -0.01   0.14  -0.10     0.08  -0.21   0.13    -0.07   0.09  -0.04
    52   6     0.09   0.11  -0.09     0.19   0.12  -0.12     0.17   0.08  -0.10
    53   6     0.01  -0.14  -0.10     0.08  -0.21  -0.13     0.07  -0.09  -0.04
    54   6     0.01   0.03   0.04    -0.15  -0.07  -0.07    -0.22  -0.13  -0.15
    55   6    -0.02  -0.02   0.02    -0.10   0.17  -0.11    -0.06   0.16  -0.10
    56  15     0.00   0.00   0.00     0.00   0.00   0.00     0.00   0.00   0.00
                    148                    149                    150
                     A'                     A"                     A'
 Frequencies --   1542.7853              1546.1317              1555.1357
 Red. masses --     12.0000                12.0002                12.0007
 Frc consts  --     16.8284                16.9017                17.0999
 IR Inten    --      2.4088                 2.4647                 1.2429
  Atom  AN      X      Y      Z        X      Y      Z        X      Y      Z
     1   6     0.02   0.09   0.00     0.00   0.00  -0.02     0.12   0.44   0.00
     2   6     0.01  -0.02   0.03     0.00   0.01   0.02     0.04  -0.08  -0.02
     3   6    -0.14   0.06   0.00     0.00   0.00  -0.01    -0.34   0.13   0.00
     4   6     0.01  -0.02  -0.03     0.00  -0.01   0.02     0.04  -0.08   0.02
     5   6    -0.01  -0.09  -0.01    -0.01  -0.08  -0.03     0.01   0.10   0.01
     6   6     0.06   0.00   0.05     0.10   0.01   0.12     0.00   0.01   0.02
     7   6    -0.31   0.14  -0.03    -0.29   0.13  -0.04     0.08  -0.04  -0.03
     8   6     0.03  -0.02   0.01     0.03  -0.02   0.02    -0.01  -0.01   0.00
     9   6     0.00   0.00   0.00     0.00   0.00   0.00     0.19  -0.01   0.00
    10   6     0.02   0.01  -0.01     0.00   0.00   0.00     0.02   0.04   0.02
    11   6    -0.05  -0.09   0.00     0.00   0.00   0.02    -0.25  -0.45   0.00
    12   6     0.02   0.01   0.01     0.00   0.00   0.00     0.02   0.04  -0.02
    13   6     0.27  -0.05   0.02     0.29  -0.05   0.03    -0.02   0.00  -0.02
    14   6    -0.05   0.01  -0.04    -0.05   0.01  -0.05     0.00   0.03  -0.04
    15   6     0.02   0.05   0.01     0.01   0.05   0.02    -0.03  -0.08   0.00
    16   6    -0.05  -0.01   0.00    -0.05  -0.01  -0.03     0.01   0.00   0.05
    17   6    -0.01  -0.09   0.01     0.01   0.08  -0.03     0.01   0.10  -0.01
    18   6     0.03  -0.02  -0.01    -0.03   0.02   0.02    -0.01  -0.01   0.00
    19   6    -0.31   0.14   0.03     0.29  -0.13  -0.04     0.08  -0.04   0.03
    20   6     0.06   0.00  -0.05    -0.10  -0.01   0.12     0.00   0.01  -0.02
    21   6     0.27  -0.05  -0.02    -0.29   0.05   0.03    -0.02   0.00   0.02
    22   6    -0.05  -0.01   0.00     0.05   0.01  -0.03     0.01   0.00  -0.05
    23   6     0.02   0.05  -0.01    -0.01  -0.05   0.02    -0.03  -0.08   0.00
    24   6    -0.05   0.01   0.04     0.05  -0.01  -0.05     0.00   0.03   0.04
    25   6     0.00   0.00   0.00     0.00   0.01  -0.02     0.01  -0.01  -0.01
    26   6     0.00   0.00   0.00     0.00   0.00   0.01    -0.14   0.05   0.00
    27   6     0.00   0.00   0.00     0.00  -0.01  -0.02     0.01  -0.01   0.01
    28   6     0.01   0.03   0.01     0.02   0.05   0.00    -0.01  -0.06  -0.03
    29   6     0.07   0.00  -0.08     0.03  -0.03   0.00    -0.03   0.00   0.05
    30   6    -0.25   0.10   0.02    -0.26   0.12   0.00     0.02   0.00  -0.01
    31   6     0.03  -0.03  -0.01     0.03  -0.03   0.00     0.00   0.01   0.01
    32   6     0.01   0.03  -0.01    -0.02  -0.05   0.00    -0.01  -0.06   0.03
    33   6     0.03  -0.03   0.01    -0.03   0.03   0.00     0.00   0.01  -0.01
    34   6    -0.25   0.10  -0.02     0.26  -0.12   0.00     0.02   0.00   0.01
    35   6     0.07   0.00   0.08    -0.03   0.03   0.00    -0.03   0.00  -0.05
    36   6     0.16  -0.03   0.00     0.00   0.00  -0.02     0.37  -0.08   0.00
    37   6    -0.01   0.00   0.02     0.00   0.00   0.10    -0.04   0.00   0.07
    38   6     0.00  -0.01   0.00     0.00   0.00  -0.04    -0.03  -0.02   0.00
    39   6    -0.01   0.00  -0.02     0.00   0.00   0.10    -0.04   0.00  -0.07
    40   6     0.34  -0.05  -0.01     0.31  -0.05   0.00    -0.09   0.01   0.02
    41   6    -0.04  -0.05  -0.01    -0.04  -0.06   0.00     0.04   0.06   0.03
    42   6    -0.04   0.00   0.00    -0.03   0.00  -0.08     0.01  -0.01  -0.11
    43   6     0.34  -0.05   0.01    -0.31   0.05   0.00    -0.09   0.01  -0.02
    44   6    -0.04   0.00   0.00     0.03   0.00  -0.08     0.01  -0.01   0.11
    45   6    -0.04  -0.05   0.01     0.04   0.06   0.00     0.04   0.06  -0.03
    46   6    -0.05   0.01  -0.03     0.06  -0.04   0.07     0.02  -0.02   0.03
    47   6     0.05  -0.02  -0.04     0.07  -0.06  -0.06    -0.03   0.04   0.03
    48   6    -0.09  -0.01   0.07    -0.02   0.03   0.02     0.03   0.01  -0.03
    49   6    -0.05   0.01   0.03    -0.06   0.04   0.07     0.02  -0.02  -0.03
    50   6    -0.06  -0.01  -0.05    -0.12  -0.03  -0.09     0.00   0.00   0.00
    51   6     0.06  -0.01   0.04     0.05  -0.01   0.04     0.01  -0.04   0.03
    52   6    -0.06  -0.01   0.05     0.12   0.03  -0.09     0.00   0.00   0.00
    53   6     0.06  -0.01  -0.04    -0.05   0.01   0.04     0.01  -0.04  -0.03
    54   6    -0.09  -0.01  -0.07     0.02  -0.03   0.02     0.03   0.01   0.03
    55   6     0.05  -0.02   0.04    -0.07   0.06  -0.06    -0.03   0.04  -0.03
    56  15     0.00   0.00   0.00     0.00   0.00   0.00     0.01   0.00   0.00
                    151                    152                    153
                     A'                     A"                     A'
 Frequencies --   1575.6788              1577.7840              1585.6687
 Red. masses --     12.0000                12.0001                12.0004
 Frc consts  --     17.5537                17.6007                17.7775
 IR Inten    --      0.2756                 6.5041                 4.1362
  Atom  AN      X      Y      Z        X      Y      Z        X      Y      Z
     1   6    -0.03  -0.15   0.00     0.00   0.00  -0.02     0.02   0.12   0.00
     2   6     0.00   0.02  -0.05    -0.01   0.00   0.09    -0.02   0.01  -0.02
     3   6    -0.01   0.02   0.00     0.00   0.00  -0.02     0.30  -0.14   0.00
     4   6     0.00   0.02   0.05     0.01   0.00   0.09    -0.02   0.01   0.02
     5   6    -0.01   0.04  -0.06     0.00  -0.09   0.05     0.03   0.17  -0.01
     6   6     0.13   0.06   0.23    -0.07  -0.04  -0.15    -0.02  -0.02  -0.02
     7   6    -0.02  -0.01  -0.05    -0.06   0.04   0.05     0.13  -0.06   0.00
     8   6     0.00  -0.01   0.01     0.01   0.01  -0.07    -0.01  -0.01   0.03
     9   6    -0.04   0.00   0.00     0.00   0.00   0.01     0.02   0.00   0.00
    10   6    -0.01  -0.01   0.03     0.00  -0.01  -0.04     0.01   0.01  -0.04
    11   6     0.07   0.13   0.00     0.00   0.00   0.01    -0.05  -0.10   0.00
    12   6    -0.01  -0.01  -0.03     0.00   0.01  -0.04     0.01   0.01   0.04
    13   6     0.01  -0.02   0.06    -0.09   0.03  -0.06     0.29  -0.05   0.02
    14   6    -0.05   0.10  -0.19     0.05  -0.11   0.18    -0.04   0.05  -0.06
    15   6     0.01  -0.01   0.06     0.02   0.07  -0.05    -0.08  -0.16   0.01
    16   6     0.00   0.00  -0.04     0.00   0.00   0.05    -0.02   0.01   0.01
    17   6    -0.01   0.04   0.06     0.00   0.09   0.05     0.03   0.17   0.01
    18   6     0.00  -0.01  -0.01    -0.01  -0.01  -0.07    -0.01  -0.01  -0.03
    19   6    -0.02  -0.01   0.05     0.06  -0.04   0.05     0.13  -0.06   0.00
    20   6     0.13   0.06  -0.23     0.07   0.04  -0.15    -0.02  -0.02   0.02
    21   6     0.01  -0.02  -0.06     0.09  -0.03  -0.06     0.29  -0.05  -0.02
    22   6     0.00   0.00   0.04     0.00   0.00   0.05    -0.02   0.01  -0.01
    23   6     0.01  -0.01  -0.06    -0.02  -0.07  -0.05    -0.08  -0.16  -0.01
    24   6    -0.05   0.10   0.19    -0.05   0.11   0.18    -0.04   0.05   0.06
    25   6    -0.01   0.01  -0.06     0.00   0.00   0.10     0.00   0.00  -0.05
    26   6     0.04  -0.02   0.00     0.00   0.00  -0.03     0.00   0.00   0.00
    27   6    -0.01   0.01   0.06     0.00   0.00   0.10     0.00   0.00   0.05
    28   6     0.02   0.01  -0.06     0.00   0.07   0.05    -0.02  -0.14   0.00
    29   6    -0.13  -0.08   0.23     0.08   0.04  -0.15     0.05   0.01  -0.04
    30   6    -0.03   0.04  -0.07     0.09  -0.05   0.05    -0.27   0.12   0.00
    31   6     0.00  -0.01   0.03     0.00   0.00  -0.09     0.02   0.00   0.02
    32   6     0.02   0.01   0.06     0.00  -0.07   0.05    -0.02  -0.14   0.00
    33   6     0.00  -0.01  -0.03     0.00   0.00  -0.09     0.02   0.00  -0.02
    34   6    -0.03   0.04   0.07    -0.09   0.05   0.05    -0.27   0.12   0.00
    35   6    -0.13  -0.08  -0.23    -0.08  -0.04  -0.15     0.05   0.01   0.04
    36   6    -0.01   0.00   0.00     0.00   0.00  -0.02    -0.32   0.06   0.00
    37   6     0.00   0.00   0.08     0.01   0.00   0.11     0.04   0.00  -0.04
    38   6     0.02   0.01   0.00     0.00   0.00  -0.01     0.01   0.01   0.00
    39   6     0.00   0.00  -0.08    -0.01   0.00   0.11     0.04   0.00   0.04
    40   6     0.03   0.01   0.05     0.03  -0.03  -0.04    -0.14   0.02   0.00
    41   6    -0.02  -0.02   0.05     0.00  -0.04  -0.04     0.06   0.11   0.00
    42   6     0.00   0.00  -0.05     0.00   0.00  -0.15     0.00   0.00   0.05
    43   6     0.03   0.01  -0.05    -0.03   0.03  -0.04    -0.14   0.02   0.00
    44   6     0.00   0.00   0.05     0.00   0.00  -0.15     0.00   0.00  -0.05
    45   6    -0.02  -0.02  -0.05     0.00   0.04  -0.04     0.06   0.11   0.00
    46   6     0.05  -0.09   0.17     0.08  -0.14   0.27     0.02  -0.04   0.05
    47   6    -0.06   0.11   0.11     0.10  -0.19  -0.17    -0.04   0.07   0.04
    48   6     0.17   0.09  -0.15    -0.09  -0.04   0.09    -0.08  -0.03   0.05
    49   6     0.05  -0.09  -0.17    -0.08   0.14   0.27     0.02  -0.04  -0.05
    50   6    -0.17  -0.08  -0.15     0.08   0.05   0.09     0.05   0.03   0.03
    51   6     0.06  -0.13   0.12    -0.08   0.15  -0.12     0.06  -0.08   0.06
    52   6    -0.17  -0.08   0.15    -0.08  -0.05   0.09     0.05   0.03  -0.03
    53   6     0.06  -0.13  -0.12     0.08  -0.15  -0.12     0.06  -0.08  -0.06
    54   6     0.17   0.09   0.15     0.09   0.04   0.09    -0.08  -0.03  -0.05
    55   6    -0.06   0.11  -0.11    -0.10   0.19  -0.17    -0.04   0.07  -0.04
    56  15     0.00   0.00   0.00     0.00   0.00   0.00     0.00   0.00   0.00
                    154                    155                    156
                     A"                     A'                     A'
 Frequencies --   1588.3043              1601.6022              1674.2659
 Red. masses --     12.0002                12.0005                12.0002
 Frc consts  --     17.8363                18.1367                19.8192
 IR Inten    --      5.0562                 4.5413                 9.3630
  Atom  AN      X      Y      Z        X      Y      Z        X      Y      Z
     1   6     0.00   0.00   0.01    -0.07  -0.38   0.00     0.00   0.02   0.00
     2   6     0.00   0.00  -0.03     0.03   0.01  -0.03    -0.01   0.01   0.02
     3   6     0.00   0.00   0.01    -0.38   0.19   0.00     0.13  -0.07   0.00
     4   6     0.00   0.00  -0.03     0.03   0.01   0.03    -0.01   0.01  -0.02
     5   6     0.04   0.20   0.02     0.02   0.13   0.02     0.00   0.00   0.00
     6   6    -0.06  -0.04  -0.08    -0.02  -0.02  -0.03     0.00  -0.01   0.00
     7   6     0.17  -0.08   0.02     0.11  -0.05   0.03    -0.02   0.01  -0.01
     8   6    -0.01  -0.01   0.00    -0.01  -0.01  -0.06     0.00  -0.01   0.00
     9   6     0.00   0.00   0.03    -0.13   0.01   0.00    -0.02   0.01   0.00
    10   6     0.01  -0.01  -0.10    -0.02  -0.03  -0.04     0.00   0.00   0.02
    11   6     0.00   0.00   0.03     0.18   0.33   0.00     0.00  -0.01   0.00
    12   6    -0.01   0.01  -0.10    -0.02  -0.03   0.04     0.00   0.00  -0.02
    13   6     0.30  -0.04   0.00     0.15  -0.02   0.01     0.01   0.00   0.00
    14   6    -0.02   0.01   0.00     0.01  -0.01   0.04     0.01  -0.01   0.03
    15   6    -0.10  -0.19  -0.01    -0.07  -0.12   0.00     0.00   0.00  -0.01
    16   6    -0.02   0.02   0.06    -0.01   0.01  -0.05     0.00   0.00  -0.02
    17   6    -0.04  -0.20   0.02     0.02   0.13  -0.02     0.00   0.00   0.00
    18   6     0.01   0.01   0.00    -0.01  -0.01   0.06     0.00  -0.01   0.00
    19   6    -0.17   0.08   0.02     0.11  -0.05  -0.03    -0.02   0.01   0.01
    20   6     0.06   0.04  -0.08    -0.02  -0.02   0.03     0.00  -0.01   0.00
    21   6    -0.30   0.04   0.00     0.15  -0.02  -0.01     0.01   0.00   0.00
    22   6     0.02  -0.02   0.06    -0.01   0.01   0.05     0.00   0.00   0.02
    23   6     0.10   0.19  -0.01    -0.07  -0.12   0.00     0.00   0.00   0.01
    24   6     0.02  -0.01   0.00     0.01  -0.01  -0.04     0.01  -0.01  -0.03
    25   6     0.00   0.00  -0.04    -0.01   0.01  -0.02     0.00   0.00   0.05
    26   6     0.00   0.00   0.01     0.09  -0.04   0.00     0.01   0.00   0.00
    27   6     0.00   0.00  -0.04    -0.01   0.01   0.02     0.00   0.00  -0.05
    28   6    -0.02  -0.15   0.01    -0.01  -0.08   0.00     0.01   0.01   0.00
    29   6     0.08   0.02  -0.09     0.02   0.00  -0.02     0.00  -0.01   0.00
    30   6    -0.27   0.12   0.01    -0.13   0.06   0.00    -0.01   0.01   0.01
    31   6     0.02   0.00   0.01     0.01   0.00  -0.01     0.01  -0.01  -0.05
    32   6     0.02   0.15   0.01    -0.01  -0.08   0.00     0.01   0.01   0.00
    33   6    -0.02   0.00   0.01     0.01   0.00   0.01     0.01  -0.01   0.05
    34   6     0.27  -0.12   0.01    -0.13   0.06   0.00    -0.01   0.01  -0.01
    35   6    -0.08  -0.02  -0.09     0.02   0.00   0.02     0.00  -0.01   0.00
    36   6     0.00   0.00  -0.01     0.40  -0.08   0.00    -0.22   0.02   0.00
    37   6     0.02   0.01   0.04    -0.03   0.00   0.03     0.02   0.00   0.49
    38   6     0.00   0.00   0.02    -0.05  -0.03   0.00     0.08   0.05   0.00
    39   6    -0.02  -0.01   0.04    -0.03   0.00  -0.03     0.02   0.00  -0.49
    40   6    -0.20   0.02  -0.01    -0.13   0.01  -0.01    -0.02  -0.01   0.02
    41   6     0.09   0.14  -0.01     0.05   0.08   0.01     0.02   0.02   0.02
    42   6     0.01  -0.02  -0.09     0.01  -0.01  -0.10     0.00  -0.02  -0.42
    43   6     0.20  -0.02  -0.01    -0.13   0.01   0.01    -0.02  -0.01  -0.02
    44   6    -0.01   0.02  -0.09     0.01  -0.01   0.10     0.00  -0.02   0.42
    45   6    -0.09  -0.14  -0.01     0.05   0.08  -0.01     0.02   0.02  -0.02
    46   6     0.01  -0.03   0.09    -0.01   0.03  -0.08    -0.03   0.06  -0.13
    47   6     0.00  -0.01  -0.04     0.01  -0.03  -0.04     0.04  -0.07  -0.07
    48   6    -0.12  -0.04   0.08    -0.03  -0.01   0.03     0.00   0.01   0.00
    49   6    -0.01   0.03   0.09    -0.01   0.03   0.08    -0.03   0.06   0.13
    50   6     0.09   0.06   0.07     0.03   0.02   0.03    -0.01   0.01   0.00
    51   6     0.03  -0.03   0.02     0.00   0.01  -0.01    -0.01   0.02  -0.01
    52   6    -0.09  -0.06   0.07     0.03   0.02  -0.03    -0.01   0.01   0.00
    53   6    -0.03   0.03   0.02     0.00   0.01   0.01    -0.01   0.02   0.01
    54   6     0.12   0.04   0.08    -0.03  -0.01  -0.03     0.00   0.01   0.00
    55   6     0.00   0.01  -0.04     0.01  -0.03   0.04     0.04  -0.07   0.07
    56  15     0.00   0.00   0.00     0.00   0.00   0.00     0.00   0.00   0.00
                    157                    158                    159
                     A"                     A"                     A"
 Frequencies --   1676.0561              1687.1392              1706.3365
 Red. masses --     12.0000                12.0016                12.0000
 Frc consts  --     19.8613                20.1275                20.5855
 IR Inten    --     27.2514                 5.4573                 4.6087
  Atom  AN      X      Y      Z        X      Y      Z        X      Y      Z
     1   6     0.00   0.00  -0.01     0.00   0.00  -0.01     0.00   0.00   0.10
     2   6     0.00   0.00  -0.04     0.00   0.00   0.05     0.03   0.01  -0.45
     3   6     0.00   0.00   0.00     0.00   0.00  -0.01     0.00   0.00   0.09
     4   6     0.00   0.00  -0.04     0.00   0.00   0.05    -0.03  -0.01  -0.45
     5   6     0.00  -0.01  -0.02     0.00   0.00   0.00     0.00  -0.06  -0.03
     6   6     0.03  -0.01   0.03     0.00  -0.01   0.00    -0.04  -0.02  -0.11
     7   6    -0.02   0.01   0.00    -0.02   0.01   0.01    -0.04   0.03  -0.03
     8   6     0.00   0.01   0.04     0.00   0.00  -0.05     0.01   0.01   0.50
     9   6     0.00   0.00   0.09     0.00   0.00  -0.01     0.00   0.00  -0.01
    10   6     0.03  -0.05  -0.44     0.00   0.00   0.02    -0.01   0.00   0.03
    11   6     0.00   0.00   0.09     0.00   0.00  -0.01     0.00   0.00  -0.02
    12   6    -0.03   0.05  -0.44     0.00   0.00   0.02     0.01   0.00   0.03
    13   6    -0.08   0.00  -0.04    -0.04   0.00  -0.01    -0.01   0.00   0.00
    14   6    -0.02   0.04  -0.11    -0.01  -0.02   0.03     0.02  -0.01   0.03
    15   6     0.04   0.04  -0.03     0.00   0.00   0.01     0.01   0.01  -0.01
    16   6    -0.01   0.02   0.49     0.01   0.01  -0.02     0.00   0.00  -0.03
    17   6     0.00   0.01  -0.02     0.00   0.00   0.00     0.00   0.06  -0.03
    18   6     0.00  -0.01   0.04     0.00   0.00  -0.05    -0.01  -0.01   0.50
    19   6     0.02  -0.01   0.00     0.02  -0.01   0.01     0.04  -0.03  -0.03
    20   6    -0.03   0.01   0.03     0.00   0.01   0.00     0.04   0.02  -0.11
    21   6     0.08   0.00  -0.04     0.04   0.00  -0.01     0.01   0.00   0.00
    22   6     0.01  -0.02   0.49    -0.01  -0.01  -0.02     0.00   0.00  -0.03
    23   6    -0.04  -0.04  -0.03     0.00   0.00   0.01    -0.01  -0.01  -0.01
    24   6     0.02  -0.04  -0.11     0.01   0.02   0.03    -0.02   0.01   0.03
    25   6     0.00   0.00  -0.02     0.00   0.01  -0.44     0.00   0.00  -0.03
    26   6     0.00   0.00  -0.01     0.00   0.00   0.11     0.00   0.00   0.01
    27   6     0.00   0.00  -0.02     0.00  -0.01  -0.44     0.00   0.00  -0.03
    28   6     0.00   0.01   0.00    -0.01   0.04  -0.02     0.00   0.02   0.00
    29   6    -0.01  -0.03   0.04     0.05   0.02  -0.12     0.01   0.00  -0.02
    30   6     0.04  -0.01  -0.02     0.07  -0.04  -0.04     0.01  -0.01   0.00
    31   6    -0.01   0.01   0.03    -0.05   0.00   0.51     0.00   0.00   0.04
    32   6     0.00  -0.01   0.00     0.01  -0.04  -0.02     0.00  -0.02   0.00
    33   6     0.01  -0.01   0.03     0.05   0.00   0.51     0.00   0.00   0.04
    34   6    -0.04   0.01  -0.02    -0.07   0.04  -0.04    -0.01   0.01   0.00
    35   6     0.01   0.03   0.04    -0.05  -0.02  -0.12    -0.01   0.00  -0.02
    36   6     0.00   0.00   0.00     0.00   0.00   0.00     0.00   0.00  -0.01
    37   6     0.00   0.00   0.01     0.00   0.00   0.01    -0.01   0.00   0.02
    38   6     0.00   0.00  -0.01     0.00   0.00   0.00     0.00   0.00  -0.01
    39   6     0.00   0.00   0.01     0.00   0.00   0.01     0.01   0.00   0.02
    40   6     0.02   0.00   0.00     0.03   0.00   0.00     0.01   0.00  -0.01
    41   6     0.00  -0.01   0.00     0.01   0.01   0.00    -0.01  -0.01   0.00
    42   6     0.00   0.00  -0.01    -0.01   0.00  -0.02     0.00   0.00  -0.02
    43   6    -0.02   0.00   0.00    -0.03   0.00   0.00    -0.01   0.00  -0.01
    44   6     0.00   0.00  -0.01     0.01   0.00  -0.02     0.00   0.00  -0.02
    45   6     0.00   0.01   0.00    -0.01  -0.01   0.00     0.01   0.01   0.00
    46   6     0.01  -0.01   0.01     0.02  -0.01   0.03     0.00  -0.02   0.03
    47   6     0.01  -0.02  -0.01     0.02  -0.02  -0.02     0.01  -0.03  -0.02
    48   6     0.04   0.03  -0.03    -0.04  -0.02   0.05    -0.01   0.00   0.01
    49   6    -0.01   0.01   0.01    -0.02   0.01   0.03     0.00   0.02   0.03
    50   6    -0.04  -0.01  -0.03     0.00   0.00   0.00     0.04   0.02   0.04
    51   6     0.01  -0.03   0.04    -0.01   0.02  -0.02    -0.02   0.02  -0.02
    52   6     0.04   0.01  -0.03     0.00   0.00   0.00    -0.04  -0.02   0.04
    53   6    -0.01   0.03   0.04     0.01  -0.02  -0.02     0.02  -0.02  -0.02
    54   6    -0.04  -0.03  -0.03     0.04   0.02   0.05     0.01   0.00   0.01
    55   6    -0.01   0.02  -0.01    -0.02   0.02  -0.02    -0.01   0.03  -0.02
    56  15     0.00   0.00   0.00     0.00   0.00   0.01     0.00   0.00   0.00
                    160                    161                    162
                     A'                     A'                     A'
 Frequencies --   1726.2458              1749.4202              1770.2431
 Red. masses --     12.0017                12.0004                12.0000
 Frc consts  --     21.0716                21.6389                22.1563
 IR Inten    --      4.3243                 1.3404                 2.2645
  Atom  AN      X      Y      Z        X      Y      Z        X      Y      Z
     1   6     0.01  -0.01   0.00    -0.01   0.01   0.00     0.00   0.05   0.00
     2   6     0.00   0.00  -0.03    -0.01   0.01   0.16    -0.02  -0.01   0.48
     3   6    -0.01   0.00   0.00     0.02  -0.02   0.00     0.04  -0.04   0.00
     4   6     0.00   0.00   0.03    -0.01   0.01  -0.16    -0.02  -0.01  -0.48
     5   6     0.00   0.00  -0.01     0.00   0.01   0.01     0.00   0.04   0.03
     6   6     0.01  -0.01   0.00     0.00   0.01   0.01     0.03   0.01   0.08
     7   6    -0.02   0.01   0.01     0.00   0.00   0.00     0.03  -0.02   0.03
     8   6     0.00   0.00   0.03     0.00  -0.01  -0.14    -0.01   0.00  -0.44
     9   6     0.02  -0.02   0.00     0.07   0.00   0.00    -0.01   0.00   0.00
    10   6     0.00  -0.02  -0.27    -0.03   0.03   0.41     0.00  -0.02  -0.15
    11   6     0.03   0.03   0.00    -0.04  -0.03   0.00     0.01   0.03   0.00
    12   6     0.00  -0.02   0.27    -0.03   0.03  -0.41     0.00  -0.02   0.15
    13   6    -0.05   0.00  -0.02     0.02   0.01   0.02    -0.01   0.00  -0.01
    14   6    -0.01   0.01  -0.04     0.00  -0.02   0.07    -0.01   0.01  -0.03
    15   6     0.01   0.01  -0.01    -0.02  -0.02   0.03     0.00   0.00  -0.01
    16   6     0.00   0.01   0.25     0.02  -0.01  -0.37     0.00   0.01   0.14
    17   6     0.00   0.00   0.01     0.00   0.01  -0.01     0.00   0.04  -0.03
    18   6     0.00   0.00  -0.03     0.00  -0.01   0.14    -0.01   0.00   0.44
    19   6    -0.02   0.01  -0.01     0.00   0.00   0.00     0.03  -0.02  -0.03
    20   6     0.01  -0.01   0.00     0.00   0.01  -0.01     0.03   0.01  -0.08
    21   6    -0.05   0.00   0.02     0.02   0.01  -0.02    -0.01   0.00   0.01
    22   6     0.00   0.01  -0.25     0.02  -0.01   0.37     0.00   0.01  -0.14
    23   6     0.01   0.01   0.01    -0.02  -0.02  -0.03     0.00   0.00   0.01
    24   6    -0.01   0.01   0.04     0.00  -0.02  -0.07    -0.01   0.01   0.03
    25   6     0.01   0.01  -0.40    -0.01   0.01  -0.26     0.00   0.00   0.05
    26   6     0.01  -0.01   0.00     0.04  -0.01   0.00    -0.01   0.00   0.00
    27   6     0.01   0.01   0.40    -0.01   0.01   0.26     0.00   0.00  -0.05
    28   6     0.00   0.03  -0.02     0.00   0.02  -0.02     0.00  -0.01   0.00
    29   6     0.03   0.00  -0.07     0.02   0.02  -0.05     0.00   0.00   0.01
    30   6     0.05  -0.03  -0.04     0.02  -0.01  -0.02     0.00   0.00   0.00
    31   6    -0.04   0.00   0.41    -0.02  -0.01   0.25     0.00   0.00  -0.05
    32   6     0.00   0.03   0.02     0.00   0.02   0.02     0.00  -0.01   0.00
    33   6    -0.04   0.00  -0.41    -0.02  -0.01  -0.25     0.00   0.00   0.05
    34   6     0.05  -0.03   0.04     0.02  -0.01   0.02     0.00   0.00   0.00
    35   6     0.03   0.00   0.07     0.02   0.02   0.05     0.00   0.00  -0.01
    36   6    -0.01   0.00   0.00    -0.01   0.00   0.00     0.01  -0.01   0.00
    37   6     0.00   0.00   0.05     0.00   0.00   0.01    -0.01   0.00   0.00
    38   6     0.02   0.01   0.00     0.01   0.01   0.00     0.00   0.00   0.00
    39   6     0.00   0.00  -0.05     0.00   0.00  -0.01    -0.01   0.00   0.00
    40   6     0.02   0.00   0.00     0.01   0.00   0.00     0.00   0.00   0.00
    41   6     0.01   0.01   0.00     0.00   0.00   0.00     0.00   0.00   0.00
    42   6    -0.01  -0.01  -0.05     0.00   0.00   0.00     0.00   0.00   0.01
    43   6     0.02   0.00   0.00     0.01   0.00   0.00     0.00   0.00   0.00
    44   6    -0.01  -0.01   0.05     0.00   0.00   0.00     0.00   0.00  -0.01
    45   6     0.01   0.01   0.00     0.00   0.00   0.00     0.00   0.00   0.00
    46   6    -0.02   0.01  -0.03    -0.01  -0.01   0.00    -0.01  -0.01   0.01
    47   6     0.02  -0.02  -0.02     0.00   0.00   0.00     0.00   0.01   0.01
    48   6    -0.02  -0.01   0.02    -0.02  -0.02   0.02     0.01   0.00  -0.01
    49   6    -0.02   0.01   0.03    -0.01  -0.01   0.00    -0.01  -0.01  -0.01
    50   6    -0.01   0.00   0.00     0.00   0.00   0.00    -0.02  -0.01  -0.03
    51   6     0.00   0.00   0.01    -0.01   0.02  -0.02     0.01  -0.01   0.02
    52   6    -0.01   0.00   0.00     0.00   0.00   0.00    -0.02  -0.01   0.03
    53   6     0.00   0.00  -0.01    -0.01   0.02   0.02     0.01  -0.01  -0.02
    54   6    -0.02  -0.01  -0.02    -0.02  -0.02  -0.02     0.01   0.00   0.01
    55   6     0.02  -0.02   0.02     0.00   0.00   0.00     0.00   0.01  -0.01
    56  15    -0.01   0.00   0.00     0.00   0.00   0.00     0.00   0.00   0.00

 -------------------
 - Thermochemistry -
 -------------------
 Temperature   298.150 Kelvin.  Pressure   1.00000 Atm.
 Atom     1 has atomic number  6 and mass  12.00000
 Atom     2 has atomic number  6 and mass  12.00000
 Atom     3 has atomic number  6 and mass  12.00000
 Atom     4 has atomic number  6 and mass  12.00000
 Atom     5 has atomic number  6 and mass  12.00000
 Atom     6 has atomic number  6 and mass  12.00000
 Atom     7 has atomic number  6 and mass  12.00000
 Atom     8 has atomic number  6 and mass  12.00000
 Atom     9 has atomic number  6 and mass  12.00000
 Atom    10 has atomic number  6 and mass  12.00000
 Atom    11 has atomic number  6 and mass  12.00000
 Atom    12 has atomic number  6 and mass  12.00000
 Atom    13 has atomic number  6 and mass  12.00000
 Atom    14 has atomic number  6 and mass  12.00000
 Atom    15 has atomic number  6 and mass  12.00000
 Atom    16 has atomic number  6 and mass  12.00000
 Atom    17 has atomic number  6 and mass  12.00000
 Atom    18 has atomic number  6 and mass  12.00000
 Atom    19 has atomic number  6 and mass  12.00000
 Atom    20 has atomic number  6 and mass  12.00000
 Atom    21 has atomic number  6 and mass  12.00000
 Atom    22 has atomic number  6 and mass  12.00000
 Atom    23 has atomic number  6 and mass  12.00000
 Atom    24 has atomic number  6 and mass  12.00000
 Atom    25 has atomic number  6 and mass  12.00000
 Atom    26 has atomic number  6 and mass  12.00000
 Atom    27 has atomic number  6 and mass  12.00000
 Atom    28 has atomic number  6 and mass  12.00000
 Atom    29 has atomic number  6 and mass  12.00000
 Atom    30 has atomic number  6 and mass  12.00000
 Atom    31 has atomic number  6 and mass  12.00000
 Atom    32 has atomic number  6 and mass  12.00000
 Atom    33 has atomic number  6 and mass  12.00000
 Atom    34 has atomic number  6 and mass  12.00000
 Atom    35 has atomic number  6 and mass  12.00000
 Atom    36 has atomic number  6 and mass  12.00000
 Atom    37 has atomic number  6 and mass  12.00000
 Atom    38 has atomic number  6 and mass  12.00000
 Atom    39 has atomic number  6 and mass  12.00000
 Atom    40 has atomic number  6 and mass  12.00000
 Atom    41 has atomic number  6 and mass  12.00000
 Atom    42 has atomic number  6 and mass  12.00000
 Atom    43 has atomic number  6 and mass  12.00000
 Atom    44 has atomic number  6 and mass  12.00000
 Atom    45 has atomic number  6 and mass  12.00000
 Atom    46 has atomic number  6 and mass  12.00000
 Atom    47 has atomic number  6 and mass  12.00000
 Atom    48 has atomic number  6 and mass  12.00000
 Atom    49 has atomic number  6 and mass  12.00000
 Atom    50 has atomic number  6 and mass  12.00000
 Atom    51 has atomic number  6 and mass  12.00000
 Atom    52 has atomic number  6 and mass  12.00000
 Atom    53 has atomic number  6 and mass  12.00000
 Atom    54 has atomic number  6 and mass  12.00000
 Atom    55 has atomic number  6 and mass  12.00000
 Atom    56 has atomic number 15 and mass  30.97376
 Molecular mass:   690.97376 amu.
 Principal axes and moments of inertia in atomic units:
                           1         2         3
     Eigenvalues --  ******************************
           X            0.00000   0.99484  -0.10141
           Y            0.00000   0.10141   0.99484
           Z            1.00000   0.00000   0.00000
 This molecule is an asymmetric top.
 Rotational symmetry number  1.
 Warning -- assumption of classical behavior for rotation
           may cause significant error
 Rotational temperatures (Kelvin)      0.00772     0.00260     0.00252
 Rotational constants (GHZ):           0.16090     0.05408     0.05261
 Zero-point vibrational energy     846104.3 (Joules/Mol)
                                  202.22378 (Kcal/Mol)
 Warning -- explicit consideration of  55 degrees of freedom as
           vibrations may cause significant error
 Vibrational temperatures:    211.27   213.09   225.77   228.79   268.18
          (Kelvin)            278.46   307.33   341.90   365.91   381.27
                              387.94   431.39   441.84   464.88   485.02
                              487.18   519.03   523.50   532.56   539.83
                              541.94   557.77   573.14   594.95   606.77
                              624.40   632.59   641.13   686.79   688.55
                              701.43   714.67   722.83   726.83   738.45
                              746.14   751.49   755.95   763.73   769.48
                              779.99   791.89   812.21   822.28   825.58
                              830.91   834.00   838.49   844.96   854.30
                              857.84   859.69   865.54   874.13   887.94
                              895.50   906.28   914.75   930.09   939.58
                              946.97   961.44   967.83   969.82  1010.21
                             1016.58  1018.11  1021.56  1034.96  1044.57
                             1052.49  1054.27  1059.13  1061.31  1068.31
                             1070.88  1074.88  1077.37  1082.36  1134.55
                             1138.16  1139.55  1143.84  1171.50  1189.87
                             1218.51  1228.41  1253.26  1260.10  1283.06
                             1295.35  1320.21  1328.93  1342.40  1357.21
                             1381.58  1416.02  1457.20  1465.93  1468.82
                             1473.04  1493.83  1498.09  1509.02  1516.37
                             1529.22  1533.09  1545.33  1547.60  1549.99
                             1590.06  1631.85  1640.11  1646.16  1648.52
                             1663.45  1663.86  1685.20  1685.57  1688.44
                             1693.45  1697.37  1698.60  1705.27  1715.57
                             1737.34  1757.89  1760.23  1782.98  1790.54
                             1793.19  1799.56  1805.65  1844.13  1857.38
                             1951.12  1986.24  1988.66  2002.61  2036.31
                             2059.18  2143.99  2150.63  2177.89  2183.84
                             2191.96  2207.28  2219.72  2224.54  2237.49
                             2267.05  2270.08  2281.42  2285.21  2304.35
                             2408.89  2411.47  2427.41  2455.03  2483.68
                             2517.02  2546.98
 
 Zero-point correction=                           0.322264 (Hartree/Particle)
 Thermal correction to Energy=                    0.346926
 Thermal correction to Enthalpy=                  0.347870
 Thermal correction to Gibbs Free Energy=         0.274593
 Sum of electronic and zero-point Energies=          -2435.623087
 Sum of electronic and thermal Energies=             -2435.598425
 Sum of electronic and thermal Enthalpies=           -2435.597480
 Sum of electronic and thermal Free Energies=        -2435.670758
 
                     E (Thermal)             CV                S
                      KCal/Mol        Cal/Mol-Kelvin    Cal/Mol-Kelvin
 Total                  217.700            123.794            154.225
 Electronic               0.000              0.000              1.377
 Translational            0.889              2.981             45.480
 Rotational               0.889              2.981             37.794
 Vibrational            215.922            117.832             69.574
 Vibration     1          0.617              1.906              2.713
 Vibration     2          0.617              1.905              2.696
 Vibration     3          0.621              1.895              2.587
 Vibration     4          0.621              1.893              2.561
 Vibration     5          0.632              1.858              2.263
 Vibration     6          0.635              1.849              2.194
 Vibration     7          0.644              1.820              2.013
 Vibration     8          0.656              1.783              1.821
 Vibration     9          0.665              1.755              1.700
 Vibration    10          0.671              1.737              1.629
 Vibration    11          0.674              1.729              1.599
 Vibration    12          0.692              1.674              1.418
 Vibration    13          0.697              1.660              1.378
 Vibration    14          0.708              1.629              1.294
 Vibration    15          0.718              1.601              1.226
 Vibration    16          0.719              1.598              1.219
 Vibration    17          0.735              1.553              1.119
 Vibration    18          0.737              1.547              1.106
 Vibration    19          0.742              1.534              1.079
 Vibration    20          0.746              1.523              1.058
 Vibration    21          0.747              1.520              1.053
 Vibration    22          0.756              1.497              1.009
 Vibration    23          0.765              1.474              0.969
 Vibration    24          0.777              1.441              0.914
 Vibration    25          0.784              1.423              0.886
 Vibration    26          0.795              1.396              0.846
 Vibration    27          0.800              1.384              0.828
 Vibration    28          0.805              1.371              0.809
 Vibration    29          0.834              1.300              0.717
 Vibration    30          0.835              1.298              0.714
 Vibration    31          0.843              1.278              0.690
 Vibration    32          0.852              1.257              0.666
 Vibration    33          0.858              1.245              0.652
 Vibration    34          0.860              1.239              0.645
 Vibration    35          0.868              1.221              0.626
 Vibration    36          0.874              1.209              0.613
 Vibration    37          0.877              1.201              0.605
 Vibration    38          0.880              1.194              0.598
 Vibration    39          0.886              1.182              0.585
 Vibration    40          0.890              1.173              0.577
 Vibration    41          0.897              1.157              0.561
 Vibration    42          0.906              1.139              0.543
 Vibration    43          0.920              1.108              0.515
 Vibration    44          0.928              1.093              0.501
 Vibration    45          0.930              1.088              0.497
 Vibration    46          0.934              1.080              0.490
 Vibration    47          0.936              1.075              0.486
 Vibration    48          0.940              1.069              0.480
 Vibration    49          0.944              1.059              0.472
 Vibration    50          0.951              1.045              0.461
 Vibration    51          0.954              1.040              0.456
 Vibration    52          0.955              1.037              0.454
 Vibration    53          0.960              1.028              0.447
 Vibration    54          0.966              1.016              0.437
 Vibration    55          0.977              0.996              0.421
                       Q            Log10(Q)             Ln(Q)
 Total Bot       0.496788-126       -126.303829       -290.825313
 Total V=0       0.845390D+22         21.927057         50.488915
 Vib (Bot)       0.857715-143       -143.066657       -329.423151
 Vib (Bot)    1  0.138215D+01          0.140556          0.323642
 Vib (Bot)    2  0.136985D+01          0.136672          0.314699
 Vib (Bot)    3  0.128957D+01          0.110445          0.254310
 Vib (Bot)    4  0.127175D+01          0.104401          0.240392
 Vib (Bot)    5  0.107515D+01          0.031470          0.072463
 Vib (Bot)    6  0.103278D+01          0.014007          0.032253
 Vib (Bot)    7  0.928473D+00         -0.032231         -0.074214
 Vib (Bot)    8  0.826026D+00         -0.083006         -0.191129
 Vib (Bot)    9  0.765836D+00         -0.115864         -0.266787
 Vib (Bot)   10  0.731137D+00         -0.136001         -0.313155
 Vib (Bot)   11  0.716903D+00         -0.144540         -0.332815
 Vib (Bot)   12  0.634337D+00         -0.197680         -0.455175
 Vib (Bot)   13  0.616788D+00         -0.209864         -0.483230
 Vib (Bot)   14  0.580706D+00         -0.236043         -0.543510
 Vib (Bot)   15  0.551826D+00         -0.258198         -0.594522
 Vib (Bot)   16  0.548855D+00         -0.260542         -0.599921
 Vib (Bot)   17  0.507832D+00         -0.294280         -0.677604
 Vib (Bot)   18  0.502460D+00         -0.298899         -0.688240
 Vib (Bot)   19  0.491805D+00         -0.308207         -0.709674
 Vib (Bot)   20  0.483499D+00         -0.315605         -0.726706
 Vib (Bot)   21  0.481129D+00         -0.317739         -0.731621
 Vib (Bot)   22  0.463871D+00         -0.333603         -0.768150
 Vib (Bot)   23  0.447975D+00         -0.348746         -0.803018
 Vib (Bot)   24  0.426724D+00         -0.369853         -0.851619
 Vib (Bot)   25  0.415811D+00         -0.381104         -0.877524
 Vib (Bot)   26  0.400239D+00         -0.397681         -0.915694
 Vib (Bot)   27  0.393281D+00         -0.405297         -0.933231
 Vib (Bot)   28  0.386203D+00         -0.413184         -0.951391
 Vib (Bot)   29  0.351164D+00         -0.454491         -1.046503
 Vib (Bot)   30  0.349901D+00         -0.456054         -1.050104
 Vib (Bot)   31  0.340837D+00         -0.467453         -1.076349
 Vib (Bot)   32  0.331836D+00         -0.479076         -1.103114
 Vib (Bot)   33  0.326446D+00         -0.486189         -1.119492
 Vib (Bot)   34  0.323844D+00         -0.489664         -1.127493
 Vib (Bot)   35  0.316437D+00         -0.499712         -1.150630
 Vib (Bot)   36  0.311654D+00         -0.506327         -1.165861
 Vib (Bot)   37  0.308380D+00         -0.510914         -1.176422
 Vib (Bot)   38  0.305687D+00         -0.514724         -1.185195
 Vib (Bot)   39  0.301054D+00         -0.521355         -1.200465
 Vib (Bot)   40  0.297690D+00         -0.526236         -1.211703
 Vib (Bot)   41  0.291661D+00         -0.535121         -1.232162
 Vib (Bot)   42  0.285019D+00         -0.545126         -1.255200
 Vib (Bot)   43  0.274111D+00         -0.562074         -1.294224
 Vib (Bot)   44  0.268891D+00         -0.570424         -1.313451
 Vib (Bot)   45  0.267207D+00         -0.573152         -1.319732
 Vib (Bot)   46  0.264518D+00         -0.577544         -1.329844
 Vib (Bot)   47  0.262974D+00         -0.580087         -1.335700
 Vib (Bot)   48  0.260746D+00         -0.583783         -1.344210
 Vib (Bot)   49  0.257579D+00         -0.589089         -1.356428
 Vib (Bot)   50  0.253090D+00         -0.596726         -1.374012
 Vib (Bot)   51  0.251409D+00         -0.599619         -1.380674
 Vib (Bot)   52  0.250538D+00         -0.601127         -1.384146
 Vib (Bot)   53  0.247810D+00         -0.605881         -1.395092
 Vib (Bot)   54  0.243860D+00         -0.612859         -1.411159
 Vib (Bot)   55  0.237672D+00         -0.624023         -1.436865
 Vib (V=0)       0.145958D+06          5.164229         11.891077
 Vib (V=0)    1  0.196981D+01          0.294425          0.677938
 Vib (V=0)    2  0.195825D+01          0.291867          0.672049
 Vib (V=0)    3  0.188311D+01          0.274876          0.632925
 Vib (V=0)    4  0.186651D+01          0.271030          0.624069
 Vib (V=0)    5  0.168573D+01          0.226788          0.522199
 Vib (V=0)    6  0.164745D+01          0.216811          0.499226
 Vib (V=0)    7  0.155454D+01          0.191603          0.441182
 Vib (V=0)    8  0.146557D+01          0.166006          0.382242
 Vib (V=0)    9  0.141461D+01          0.150636          0.346851
 Vib (V=0)   10  0.138575D+01          0.141686          0.326245
 Vib (V=0)   11  0.137404D+01          0.138000          0.317757
 Vib (V=0)   12  0.130770D+01          0.116509          0.268272
 Vib (V=0)   13  0.129399D+01          0.111933          0.257734
 Vib (V=0)   14  0.126630D+01          0.102538          0.236101
 Vib (V=0)   15  0.124466D+01          0.095049          0.218859
 Vib (V=0)   16  0.124246D+01          0.094281          0.217091
 Vib (V=0)   17  0.121267D+01          0.083741          0.192822
 Vib (V=0)   18  0.120885D+01          0.082372          0.189668
 Vib (V=0)   19  0.120134D+01          0.079664          0.183434
 Vib (V=0)   20  0.119554D+01          0.077563          0.178595
 Vib (V=0)   21  0.119389D+01          0.076965          0.177218
 Vib (V=0)   22  0.118204D+01          0.072631          0.167240
 Vib (V=0)   23  0.117133D+01          0.068679          0.158138
 Vib (V=0)   24  0.115734D+01          0.063460          0.146122
 Vib (V=0)   25  0.115031D+01          0.060814          0.140029
 Vib (V=0)   26  0.114046D+01          0.057081          0.131433
 Vib (V=0)   27  0.113614D+01          0.055431          0.127634
 Vib (V=0)   28  0.113179D+01          0.053764          0.123797
 Vib (V=0)   29  0.111100D+01          0.045712          0.105257
 Vib (V=0)   30  0.111027D+01          0.045429          0.104604
 Vib (V=0)   31  0.110512D+01          0.043409          0.099954
 Vib (V=0)   32  0.110010D+01          0.041431          0.095397
 Vib (V=0)   33  0.109713D+01          0.040259          0.092700
 Vib (V=0)   34  0.109571D+01          0.039697          0.091406
 Vib (V=0)   35  0.109172D+01          0.038111          0.087754
 Vib (V=0)   36  0.108918D+01          0.037098          0.085421
 Vib (V=0)   37  0.108745D+01          0.036410          0.083836
 Vib (V=0)   38  0.108604D+01          0.035846          0.082539
 Vib (V=0)   39  0.108364D+01          0.034884          0.080324
 Vib (V=0)   40  0.108191D+01          0.034191          0.078728
 Vib (V=0)   41  0.107885D+01          0.032961          0.075895
 Vib (V=0)   42  0.107553D+01          0.031623          0.072814
 Vib (V=0)   43  0.107021D+01          0.029468          0.067853
 Vib (V=0)   44  0.106772D+01          0.028456          0.065522
 Vib (V=0)   45  0.106692D+01          0.028132          0.064777
 Vib (V=0)   46  0.106566D+01          0.027618          0.063593
 Vib (V=0)   47  0.106494D+01          0.027324          0.062917
 Vib (V=0)   48  0.106390D+01          0.026903          0.061946
 Vib (V=0)   49  0.106245D+01          0.026307          0.060575
 Vib (V=0)   50  0.106041D+01          0.025472          0.058651
 Vib (V=0)   51  0.105965D+01          0.025162          0.057937
 Vib (V=0)   52  0.105926D+01          0.025002          0.057568
 Vib (V=0)   53  0.105804D+01          0.024503          0.056419
 Vib (V=0)   54  0.105630D+01          0.023787          0.054771
 Vib (V=0)   55  0.105361D+01          0.022681          0.052226
 Electronic      0.200000D+01          0.301030          0.693147
 Translational   0.713917D+09          8.853648         20.386277
 Rotational      0.405649D+08          7.608151         17.518414
 ***** Axes restored to original set *****
 -------------------------------------------------------------------
 Center     Atomic                   Forces (Hartrees/Bohr)
 Number     Number              X              Y              Z
 -------------------------------------------------------------------
      1        6           0.000000000   -0.000750178   -0.002689850
      2        6           0.001951919    0.000346936   -0.000048732
      3        6           0.000000000    0.001186777    0.002364164
      4        6          -0.001951919    0.000346936   -0.000048732
      5        6          -0.000598699   -0.000826867   -0.001852949
      6        6           0.001128427   -0.000236190    0.000023738
      7        6          -0.000610404    0.000441913    0.001986980
      8        6          -0.001582700    0.000175050    0.000180159
      9        6           0.000000000    0.003030384   -0.000363217
     10        6           0.002166744    0.000215448    0.000427778
     11        6           0.000000000   -0.002409372    0.001068881
     12        6          -0.002166744    0.000215448    0.000427778
     13        6          -0.000606866    0.001748761   -0.000914493
     14        6           0.001156832   -0.000133450   -0.000296975
     15        6          -0.000629270   -0.001907090    0.000556407
     16        6          -0.001684385    0.000299047    0.000262750
     17        6           0.000598699   -0.000826867   -0.001852949
     18        6           0.001582700    0.000175050    0.000180159
     19        6           0.000610404    0.000441913    0.001986980
     20        6          -0.001128427   -0.000236190    0.000023738
     21        6           0.000606866    0.001748761   -0.000914493
     22        6           0.001684385    0.000299047    0.000262750
     23        6           0.000629270   -0.001907090    0.000556407
     24        6          -0.001156832   -0.000133450   -0.000296975
     25        6           0.000355325   -0.000309298    0.000425373
     26        6           0.000000000   -0.000840788   -0.000587512
     27        6          -0.000355325   -0.000309298    0.000425373
     28        6          -0.000636330    0.000995392    0.002039129
     29        6           0.001275450    0.000230757   -0.000067798
     30        6          -0.000585927   -0.000482118   -0.002002160
     31        6          -0.001598881   -0.000349976   -0.000213981
     32        6           0.000636330    0.000995392    0.002039129
     33        6           0.001598881   -0.000349976   -0.000213981
     34        6           0.000585927   -0.000482118   -0.002002160
     35        6          -0.001275450    0.000230757   -0.000067798
     36        6           0.000000000   -0.002543124    0.000721976
     37        6           0.002636778   -0.000272992   -0.000491848
     38        6           0.000000000    0.002094780   -0.001041373
     39        6          -0.002636778   -0.000272992   -0.000491848
     40        6          -0.000612606   -0.001830378    0.000909255
     41        6          -0.000769976    0.002140906   -0.000576967
     42        6          -0.001913353   -0.000181772   -0.000365178
     43        6           0.000612606   -0.001830378    0.000909255
     44        6           0.001913353   -0.000181772   -0.000365178
     45        6           0.000769976    0.002140906   -0.000576967
     46        6          -0.001265617    0.000018480    0.000184158
     47        6           0.000587257    0.000514887    0.001322064
     48        6           0.000614232    0.001296187   -0.000554277
     49        6           0.001265617    0.000018480    0.000184158
     50        6           0.000544156   -0.001270171    0.000565499
     51        6           0.000585227   -0.000570909   -0.001317706
     52        6          -0.000544156   -0.001270171    0.000565499
     53        6          -0.000585227   -0.000570909   -0.001317706
     54        6          -0.000614232    0.001296187   -0.000554277
     55        6          -0.000587257    0.000514887    0.001322064
     56       15           0.000000000    0.000126416    0.000166477
 -------------------------------------------------------------------
 Cartesian Forces:  Max     0.003030384 RMS     0.001113766

 GradGradGradGradGradGradGradGradGradGradGradGradGradGradGradGradGradGrad
 Berny optimization.
 Search for a local minimum.
 Step number   1 out of a maximum of    2
 All quantities printed in internal units (Hartrees-Bohrs-Radians)
 Second derivative matrix not updated -- analytic derivatives used.
 ITU=  0
     Eigenvalues ---    0.00990   0.01027   0.01142   0.01235   0.01713
     Eigenvalues ---    0.01746   0.02105   0.02798   0.02941   0.03212
     Eigenvalues ---    0.03754   0.04145   0.04920   0.05177   0.05594
     Eigenvalues ---    0.05708   0.05961   0.06041   0.06252   0.06428
     Eigenvalues ---    0.06601   0.06865   0.07376   0.08174   0.08468
     Eigenvalues ---    0.08761   0.08969   0.09126   0.10808   0.11338
     Eigenvalues ---    0.11356   0.11414   0.11589   0.12230   0.12342
     Eigenvalues ---    0.12562   0.12602   0.12916   0.13356   0.13778
     Eigenvalues ---    0.13902   0.14708   0.14885   0.15103   0.15118
     Eigenvalues ---    0.15381   0.15587   0.15652   0.15664   0.16145
     Eigenvalues ---    0.16388   0.16503   0.16782   0.17013   0.17632
     Eigenvalues ---    0.18484   0.18536   0.18998   0.19003   0.19569
     Eigenvalues ---    0.19853   0.21034   0.21225   0.22401   0.22524
     Eigenvalues ---    0.22835   0.22956   0.23147   0.23938   0.24050
     Eigenvalues ---    0.24503   0.24539   0.24726   0.24737   0.25210
     Eigenvalues ---    0.25317   0.25451   0.26101   0.26855   0.28239
     Eigenvalues ---    0.28499   0.28565   0.30231   0.30711   0.32131
     Eigenvalues ---    0.33333   0.34362   0.34648   0.34859   0.36972
     Eigenvalues ---    0.37654   0.38239   0.38751   0.39659   0.40763
     Eigenvalues ---    0.41970   0.44591   0.46624   0.47157   0.47547
     Eigenvalues ---    0.47627   0.48975   0.49458   0.50048   0.50454
     Eigenvalues ---    0.51362   0.51561   0.52405   0.52542   0.52705
     Eigenvalues ---    0.55770   0.58427   0.59034   0.59479   0.59630
     Eigenvalues ---    0.60703   0.60739   0.62328   0.62341   0.62541
     Eigenvalues ---    0.62926   0.63212   0.63296   0.63838   0.64596
     Eigenvalues ---    0.66215   0.67794   0.68118   0.69745   0.70332
     Eigenvalues ---    0.70572   0.71051   0.71526   0.74655   0.76256
     Eigenvalues ---    0.83513   0.86550   0.86762   0.87992   0.90980
     Eigenvalues ---    0.93020   1.00841   1.01533   1.04057   1.04624
[truncated: 190,311 more chars]
