# Supplementary material for: Phosphorus-doped T-graphene nanocapsule toward O3 and SO2 gas sensing: a DFT and QTAIM analysis
Source: Sci Rep. 2024 Feb 12;14:3467. doi: 10.1038/s41598-024-54110-z (PMC10859388; doi:10.1038/s41598-024-54110-z)
Supplement: Supplementary file 1 — Supplementary Information. [file 41598_2024_54110_MOESM1_ESM.zip › SI/TG_CAPSULE_D3.LOG]

 Entering Link 1 = C:\G09W\l1.exe PID=     14784.
  
 Copyright (c) 1988,1990,1992,1993,1995,1998,2003,2009,2013,
            Gaussian, Inc.  All Rights Reserved.
  
 This is part of the Gaussian(R) 09 program.  It is based on
 the Gaussian(R) 03 system (copyright 2003, Gaussian, Inc.),
 the Gaussian(R) 98 system (copyright 1998, Gaussian, Inc.),
 the Gaussian(R) 94 system (copyright 1995, Gaussian, Inc.),
 the Gaussian 92(TM) system (copyright 1992, Gaussian, Inc.),
 the Gaussian 90(TM) system (copyright 1990, Gaussian, Inc.),
 the Gaussian 88(TM) system (copyright 1988, Gaussian, Inc.),
 the Gaussian 86(TM) system (copyright 1986, Carnegie Mellon
 University), and the Gaussian 82(TM) system (copyright 1983,
 Carnegie Mellon University). Gaussian is a federally registered
 trademark of Gaussian, Inc.
  
 This software contains proprietary and confidential information,
 including trade secrets, belonging to Gaussian, Inc.
  
 This software is provided under written license and may be
 used, copied, transmitted, or stored only in accord with that
 written license.
  
 The following legend is applicable only to US Government
 contracts under FAR:
  
                    RESTRICTED RIGHTS LEGEND
  
 Use, reproduction and disclosure by the US Government is
 subject to restrictions as set forth in subparagraphs (a)
 and (c) of the Commercial Computer Software - Restricted
 Rights clause in FAR 52.227-19.
  
 Gaussian, Inc.
 340 Quinnipiac St., Bldg. 40, Wallingford CT 06492
  
  
 ---------------------------------------------------------------
 Warning -- This program may not be used in any manner that
 competes with the business of Gaussian, Inc. or will provide
 assistance to any competitor of Gaussian, Inc.  The licensee
 of this program is prohibited from giving any competitor of
 Gaussian, Inc. access to this program.  By using this program,
 the user acknowledges that Gaussian, Inc. is engaged in the
 business of creating and licensing software in the field of
 computational chemistry and represents and warrants to the
 licensee that it is not a competitor of Gaussian, Inc. and that
 it will not use this program in any manner prohibited above.
 ---------------------------------------------------------------
  

 Cite this work as:
 Gaussian 09, Revision D.01,
 M. J. Frisch, G. W. Trucks, H. B. Schlegel, G. E. Scuseria, 
 M. A. Robb, J. R. Cheeseman, G. Scalmani, V. Barone, B. Mennucci, 
 G. A. Petersson, H. Nakatsuji, M. Caricato, X. Li, H. P. Hratchian, 
 A. F. Izmaylov, J. Bloino, G. Zheng, J. L. Sonnenberg, M. Hada, 
 M. Ehara, K. Toyota, R. Fukuda, J. Hasegawa, M. Ishida, T. Nakajima, 
 Y. Honda, O. Kitao, H. Nakai, T. Vreven, J. A. Montgomery, Jr., 
 J. E. Peralta, F. Ogliaro, M. Bearpark, J. J. Heyd, E. Brothers, 
 K. N. Kudin, V. N. Staroverov, T. Keith, R. Kobayashi, J. Normand, 
 K. Raghavachari, A. Rendell, J. C. Burant, S. S. Iyengar, J. Tomasi, 
 M. Cossi, N. Rega, J. M. Millam, M. Klene, J. E. Knox, J. B. Cross, 
 V. Bakken, C. Adamo, J. Jaramillo, R. Gomperts, R. E. Stratmann, 
 O. Yazyev, A. J. Austin, R. Cammi, C. Pomelli, J. W. Ochterski, 
 R. L. Martin, K. Morokuma, V. G. Zakrzewski, G. A. Voth, 
 P. Salvador, J. J. Dannenberg, S. Dapprich, A. D. Daniels, 
 O. Farkas, J. B. Foresman, J. V. Ortiz, J. Cioslowski, 
 and D. J. Fox, Gaussian, Inc., Wallingford CT, 2013.
 
 ******************************************
 Gaussian 09:  IA32W-G09RevD.01 24-Apr-2013
                26-Aug-2023 
 ******************************************
 %mem=1GB
 %nprocshared=4
 Will use up to    4 processors via shared memory.
 %chk=E:\MTA\Capsule\TG_capsule_D3.chk
 ----------------------------------------------------------------------
 # opt rb3lyp/6-31g(d) pop=(hirshfeld,nbo) geom=connectivity empiricald
 ispersion=gd3
 ----------------------------------------------------------------------
 1/14=-1,18=20,19=15,26=3,38=1,57=2/1,3;
 2/9=110,12=2,17=6,18=5,40=1/2;
 3/5=1,6=6,7=1,11=2,16=1,25=1,30=1,71=1,74=-5,116=1,124=31/1,2,3;
 4//1;
 5/5=2,38=5/2;
 6/7=2,8=2,9=2,10=2,28=1,40=1,79=1/1,7;
 7//1,2,3,16;
 1/14=-1,18=20,19=15,26=3/3(2);
 2/9=110/2;
 99//99;
 2/9=110/2;
 3/5=1,6=6,7=1,11=2,16=1,25=1,30=1,71=1,74=-5,116=1,124=31/1,2,3;
 4/5=5,16=3,69=1/1;
 5/5=2,38=5/2;
 7//1,2,3,16;
 1/14=-1,18=20,19=15,26=3/3(-5);
 2/9=110/2;
 6/7=2,8=2,9=2,10=2,19=2,28=1,40=1,79=1/1,7;
 99/9=1/99;
 -----
 RG NT
 -----
 Symbolic Z-matrix:
 Charge =  0 Multiplicity = 1
 C                    -0.00005  -1.85598   1.25159 
 C                     1.06164  -2.19726   0.26419 
 C                    -0.00007  -2.10013  -0.77619 
 C                    -1.06177  -2.19718   0.2642 
 C                     3.45572  -1.86876   1.26423 
 C                     4.50299  -1.94387   0.23451 
 C                     3.45599  -2.11585  -0.78394 
 C                     2.40438  -2.25507   0.27174 
 C                    -0.00003   1.25179   1.85597 
 C                     1.06161   0.2644    2.19677 
 C                    -0.00005  -0.7762    2.09973 
 C                    -1.06174   0.26441   2.19698 
 C                     3.45563   1.26436   1.86834 
 C                     4.50285   0.23441   1.94367 
 C                     3.45577  -0.78386   2.11526 
 C                     2.40428   0.27168   2.25459 
 C                    -3.45578  -1.86872   1.26439 
 C                    -2.40449  -2.2551    0.27168 
 C                    -3.45599  -2.11568  -0.78388 
 C                    -4.50301  -1.94372   0.2345 
 C                    -3.45568   1.26442   1.86844 
 C                    -2.4044    0.27186   2.25497 
 C                    -3.45583  -0.78386   2.11541 
 C                    -4.50271   0.23433   1.94331 
 C                    -0.00001   1.85605  -1.2516 
 C                     1.06177   2.19747  -0.26432 
 C                     0.00011   2.10021   0.77616 
 C                    -1.06163   2.19735  -0.26419 
 C                     3.4558    1.86882  -1.26445 
 C                     4.50287   1.94353  -0.23455 
 C                     3.45594   2.11566   0.78388 
 C                     2.40446   2.2552   -0.27175 
 C                    -3.4556    1.86855  -1.26415 
 C                    -2.40432   2.25503  -0.27166 
 C                    -3.45589   2.1157    0.784 
 C                    -4.50286   1.9437   -0.23447 
 C                     0.00007  -1.25171  -1.85594 
 C                     1.06173  -0.26429  -2.1968 
 C                     0.        0.77627  -2.09977 
 C                    -1.06162  -0.26437  -2.19688 
 C                     3.45569  -1.26433  -1.86823 
 C                     3.45585   0.78384  -2.1153 
 C                     2.40444  -0.27175  -2.25479 
 C                    -3.45569  -1.26434  -1.86837 
 C                    -2.40436  -0.27173  -2.25475 
 C                    -3.45582   0.78388  -2.1155 
 C                    -4.50283  -0.23443  -1.94368 
 C                     5.54898  -0.12445  -1.03203 
 C                     5.54923   1.03224  -0.12446 
 C                     4.50277  -0.23438  -1.94343 
 C                     5.54917  -1.03239   0.12465 
 C                     5.54885   0.12432   1.03212 
 C                    -5.54913  -1.03222   0.12441 
 C                    -5.54914   0.1243    1.03216 
 C                    -5.54909   1.0322   -0.12456 
 C                    -5.54902  -0.12433  -1.03221 
 

 GradGradGradGradGradGradGradGradGradGradGradGradGradGradGradGradGradGrad
 Berny optimization.
 Initialization pass.
                           ----------------------------
                           !    Initial Parameters    !
                           ! (Angstroms and Degrees)  !
 --------------------------                            --------------------------
 ! Name  Definition              Value          Derivative Info.                !
 --------------------------------------------------------------------------------
 ! R1    R(1,2)                  1.4895         estimate D2E/DX2                !
 ! R2    R(1,4)                  1.4895         estimate D2E/DX2                !
 ! R3    R(1,11)                 1.373          estimate D2E/DX2                !
 ! R4    R(2,3)                  1.4896         estimate D2E/DX2                !
 ! R5    R(2,8)                  1.344          estimate D2E/DX2                !
 ! R6    R(3,4)                  1.4896         estimate D2E/DX2                !
 ! R7    R(3,37)                 1.3732         estimate D2E/DX2                !
 ! R8    R(4,18)                 1.344          estimate D2E/DX2                !
 ! R9    R(5,6)                  1.4706         estimate D2E/DX2                !
 ! R10   R(5,8)                  1.4965         estimate D2E/DX2                !
 ! R11   R(5,15)                 1.3789         estimate D2E/DX2                !
 ! R12   R(6,7)                  1.4707         estimate D2E/DX2                !
 ! R13   R(6,51)                 1.3919         estimate D2E/DX2                !
 ! R14   R(7,8)                  1.4966         estimate D2E/DX2                !
 ! R15   R(7,41)                 1.3787         estimate D2E/DX2                !
 ! R16   R(9,10)                 1.4894         estimate D2E/DX2                !
 ! R17   R(9,12)                 1.4894         estimate D2E/DX2                !
 ! R18   R(9,27)                 1.3732         estimate D2E/DX2                !
 ! R19   R(10,11)                1.4898         estimate D2E/DX2                !
 ! R20   R(10,16)                1.3439         estimate D2E/DX2                !
 ! R21   R(11,12)                1.4898         estimate D2E/DX2                !
 ! R22   R(12,22)                1.3439         estimate D2E/DX2                !
 ! R23   R(13,14)                1.4708         estimate D2E/DX2                !
 ! R24   R(13,16)                1.4966         estimate D2E/DX2                !
 ! R25   R(13,31)                1.3787         estimate D2E/DX2                !
 ! R26   R(14,15)                1.4706         estimate D2E/DX2                !
 ! R27   R(14,52)                1.3918         estimate D2E/DX2                !
 ! R28   R(15,16)                1.4964         estimate D2E/DX2                !
 ! R29   R(17,18)                1.4966         estimate D2E/DX2                !
 ! R30   R(17,20)                1.4707         estimate D2E/DX2                !
 ! R31   R(17,23)                1.3788         estimate D2E/DX2                !
 ! R32   R(18,19)                1.4964         estimate D2E/DX2                !
 ! R33   R(19,20)                1.4707         estimate D2E/DX2                !
 ! R34   R(19,44)                1.3787         estimate D2E/DX2                !
 ! R35   R(20,53)                1.3919         estimate D2E/DX2                !
 ! R36   R(21,22)                1.4966         estimate D2E/DX2                !
 ! R37   R(21,24)                1.4707         estimate D2E/DX2                !
 ! R38   R(21,35)                1.3787         estimate D2E/DX2                !
 ! R39   R(22,23)                1.4965         estimate D2E/DX2                !
 ! R40   R(23,24)                1.4705         estimate D2E/DX2                !
 ! R41   R(24,54)                1.3919         estimate D2E/DX2                !
 ! R42   R(25,26)                1.4895         estimate D2E/DX2                !
 ! R43   R(25,28)                1.4895         estimate D2E/DX2                !
 ! R44   R(25,39)                1.3731         estimate D2E/DX2                !
 ! R45   R(26,27)                1.4897         estimate D2E/DX2                !
 ! R46   R(26,32)                1.344          estimate D2E/DX2                !
 ! R47   R(27,28)                1.4896         estimate D2E/DX2                !
 ! R48   R(28,34)                1.344          estimate D2E/DX2                !
 ! R49   R(29,30)                1.4706         estimate D2E/DX2                !
 ! R50   R(29,32)                1.4967         estimate D2E/DX2                !
 ! R51   R(29,42)                1.3788         estimate D2E/DX2                !
 ! R52   R(30,31)                1.4707         estimate D2E/DX2                !
 ! R53   R(30,49)                1.3919         estimate D2E/DX2                !
 ! R54   R(31,32)                1.4965         estimate D2E/DX2                !
 ! R55   R(33,34)                1.4965         estimate D2E/DX2                !
 ! R56   R(33,36)                1.4706         estimate D2E/DX2                !
 ! R57   R(33,46)                1.3789         estimate D2E/DX2                !
 ! R58   R(34,35)                1.4965         estimate D2E/DX2                !
 ! R59   R(35,36)                1.4707         estimate D2E/DX2                !
 ! R60   R(36,55)                1.3919         estimate D2E/DX2                !
 ! R61   R(37,38)                1.4894         estimate D2E/DX2                !
 ! R62   R(37,40)                1.4894         estimate D2E/DX2                !
 ! R63   R(38,39)                1.4898         estimate D2E/DX2                !
 ! R64   R(38,43)                1.344          estimate D2E/DX2                !
 ! R65   R(39,40)                1.4898         estimate D2E/DX2                !
 ! R66   R(40,45)                1.344          estimate D2E/DX2                !
 ! R67   R(41,43)                1.4966         estimate D2E/DX2                !
 ! R68   R(41,50)                1.4707         estimate D2E/DX2                !
 ! R69   R(42,43)                1.4964         estimate D2E/DX2                !
 ! R70   R(42,50)                1.4705         estimate D2E/DX2                !
 ! R71   R(44,45)                1.4966         estimate D2E/DX2                !
 ! R72   R(44,47)                1.4707         estimate D2E/DX2                !
 ! R73   R(45,46)                1.4964         estimate D2E/DX2                !
 ! R74   R(46,47)                1.4706         estimate D2E/DX2                !
 ! R75   R(47,56)                1.3919         estimate D2E/DX2                !
 ! R76   R(48,49)                1.4702         estimate D2E/DX2                !
 ! R77   R(48,50)                1.3919         estimate D2E/DX2                !
 ! R78   R(48,51)                1.4705         estimate D2E/DX2                !
 ! R79   R(49,52)                1.4704         estimate D2E/DX2                !
 ! R80   R(51,52)                1.4702         estimate D2E/DX2                !
 ! R81   R(53,54)                1.4702         estimate D2E/DX2                !
 ! R82   R(53,56)                1.4704         estimate D2E/DX2                !
 ! R83   R(54,55)                1.4705         estimate D2E/DX2                !
 ! R84   R(55,56)                1.4702         estimate D2E/DX2                !
 ! A1    A(2,1,4)               90.9248         estimate D2E/DX2                !
 ! A2    A(2,1,11)             126.1337         estimate D2E/DX2                !
 ! A3    A(4,1,11)             126.1301         estimate D2E/DX2                !
 ! A4    A(1,2,3)               86.5619         estimate D2E/DX2                !
 ! A5    A(1,2,8)              135.9096         estimate D2E/DX2                !
 ! A6    A(3,2,8)              135.9534         estimate D2E/DX2                !
 ! A7    A(2,3,4)               90.9135         estimate D2E/DX2                !
 ! A8    A(2,3,37)             126.1127         estimate D2E/DX2                !
 ! A9    A(4,3,37)             126.1207         estimate D2E/DX2                !
 ! A10   A(1,4,3)               86.5619         estimate D2E/DX2                !
 ! A11   A(1,4,18)             135.9151         estimate D2E/DX2                !
 ! A12   A(3,4,18)             135.9507         estimate D2E/DX2                !
 ! A13   A(6,5,8)               91.3025         estimate D2E/DX2                !
 ! A14   A(6,5,15)             118.1846         estimate D2E/DX2                !
 ! A15   A(8,5,15)             127.7666         estimate D2E/DX2                !
 ! A16   A(5,6,7)               89.0769         estimate D2E/DX2                !
 ! A17   A(5,6,51)             123.8539         estimate D2E/DX2                !
 ! A18   A(7,6,51)             123.8484         estimate D2E/DX2                !
 ! A19   A(6,7,8)               91.2968         estimate D2E/DX2                !
 ! A20   A(6,7,41)             118.1993         estimate D2E/DX2                !
 ! A21   A(8,7,41)             127.7396         estimate D2E/DX2                !
 ! A22   A(2,8,5)              133.9856         estimate D2E/DX2                !
 ! A23   A(2,8,7)              133.9521         estimate D2E/DX2                !
 ! A24   A(5,8,7)               87.1433         estimate D2E/DX2                !
 ! A25   A(10,9,12)             90.9298         estimate D2E/DX2                !
 ! A26   A(10,9,27)            126.118          estimate D2E/DX2                !
 ! A27   A(12,9,27)            126.1335         estimate D2E/DX2                !
 ! A28   A(9,10,11)             86.5714         estimate D2E/DX2                !
 ! A29   A(9,10,16)            135.9227         estimate D2E/DX2                !
 ! A30   A(11,10,16)           135.9353         estimate D2E/DX2                !
 ! A31   A(1,11,10)            126.1248         estimate D2E/DX2                !
 ! A32   A(1,11,12)            126.1304         estimate D2E/DX2                !
 ! A33   A(10,11,12)            90.8997         estimate D2E/DX2                !
 ! A34   A(9,12,11)             86.5669         estimate D2E/DX2                !
 ! A35   A(9,12,22)            135.9183         estimate D2E/DX2                !
 ! A36   A(11,12,22)           135.9432         estimate D2E/DX2                !
 ! A37   A(14,13,16)            91.2882         estimate D2E/DX2                !
 ! A38   A(14,13,31)           118.1993         estimate D2E/DX2                !
 ! A39   A(16,13,31)           127.786          estimate D2E/DX2                !
 ! A40   A(13,14,15)            89.0773         estimate D2E/DX2                !
 ! A41   A(13,14,52)           123.8455         estimate D2E/DX2                !
 ! A42   A(15,14,52)           123.8306         estimate D2E/DX2                !
 ! A43   A(5,15,14)            118.217          estimate D2E/DX2                !
 ! A44   A(5,15,16)            127.7673         estimate D2E/DX2                !
 ! A45   A(14,15,16)            91.3038         estimate D2E/DX2                !
 ! A46   A(10,16,13)           133.9718         estimate D2E/DX2                !
 ! A47   A(10,16,15)           133.9625         estimate D2E/DX2                !
 ! A48   A(13,16,15)            87.1467         estimate D2E/DX2                !
 ! A49   A(18,17,20)            91.2906         estimate D2E/DX2                !
 ! A50   A(18,17,23)           127.7729         estimate D2E/DX2                !
 ! A51   A(20,17,23)           118.184          estimate D2E/DX2                !
 ! A52   A(4,18,17)            133.9737         estimate D2E/DX2                !
 ! A53   A(4,18,19)            133.9529         estimate D2E/DX2                !
 ! A54   A(17,18,19)            87.1484         estimate D2E/DX2                !
 ! A55   A(18,19,20)            91.3008         estimate D2E/DX2                !
 ! A56   A(18,19,44)           127.7508         estimate D2E/DX2                !
 ! A57   A(20,19,44)           118.2048         estimate D2E/DX2                !
 ! A58   A(17,20,19)            89.0789         estimate D2E/DX2                !
 ! A59   A(17,20,53)           123.86           estimate D2E/DX2                !
 ! A60   A(19,20,53)           123.8407         estimate D2E/DX2                !
 ! A61   A(22,21,24)            91.2848         estimate D2E/DX2                !
 ! A62   A(22,21,35)           127.7904         estimate D2E/DX2                !
 ! A63   A(24,21,35)           118.1916         estimate D2E/DX2                !
 ! A64   A(12,22,21)           133.9732         estimate D2E/DX2                !
 ! A65   A(12,22,23)           133.9467         estimate D2E/DX2                !
 ! A66   A(21,22,23)            87.1484         estimate D2E/DX2                !
 ! A67   A(17,23,22)           127.7768         estimate D2E/DX2                !
 ! A68   A(17,23,24)           118.2024         estimate D2E/DX2                !
 ! A69   A(22,23,24)            91.2969         estimate D2E/DX2                !
 ! A70   A(21,24,23)            89.0888         estimate D2E/DX2                !
 ! A71   A(21,24,54)           123.8677         estimate D2E/DX2                !
 ! A72   A(23,24,54)           123.8568         estimate D2E/DX2                !
 ! A73   A(26,25,28)            90.9253         estimate D2E/DX2                !
 ! A74   A(26,25,39)           126.1346         estimate D2E/DX2                !
 ! A75   A(28,25,39)           126.1363         estimate D2E/DX2                !
 ! A76   A(25,26,27)            86.5582         estimate D2E/DX2                !
 ! A77   A(25,26,32)           135.9183         estimate D2E/DX2                !
 ! A78   A(27,26,32)           135.9447         estimate D2E/DX2                !
 ! A79   A(9,27,26)            126.1298         estimate D2E/DX2                !
 ! A80   A(9,27,28)            126.1125         estimate D2E/DX2                !
 ! A81   A(26,27,28)            90.9113         estimate D2E/DX2                !
 ! A82   A(25,28,27)            86.5619         estimate D2E/DX2                !
 ! A83   A(25,28,34)           135.909          estimate D2E/DX2                !
 ! A84   A(27,28,34)           135.9517         estimate D2E/DX2                !
 ! A85   A(30,29,32)            91.2904         estimate D2E/DX2                !
 ! A86   A(30,29,42)           118.1716         estimate D2E/DX2                !
 ! A87   A(32,29,42)           127.7681         estimate D2E/DX2                !
 ! A88   A(29,30,31)            89.0871         estimate D2E/DX2                !
 ! A89   A(29,30,49)           123.8741         estimate D2E/DX2                !
 ! A90   A(31,30,49)           123.8486         estimate D2E/DX2                !
 ! A91   A(13,31,30)           118.2027         estimate D2E/DX2                !
 ! A92   A(13,31,32)           127.7553         estimate D2E/DX2                !
 ! A93   A(30,31,32)            91.2953         estimate D2E/DX2                !
 ! A94   A(26,32,29)           133.9763         estimate D2E/DX2                !
 ! A95   A(26,32,31)           133.9532         estimate D2E/DX2                !
 ! A96   A(29,32,31)            87.148          estimate D2E/DX2                !
 ! A97   A(34,33,36)            91.301          estimate D2E/DX2                !
 ! A98   A(34,33,46)           127.7868         estimate D2E/DX2                !
 ! A99   A(36,33,46)           118.1899         estimate D2E/DX2                !
 ! A100  A(28,34,33)           133.9814         estimate D2E/DX2                !
 ! A101  A(28,34,35)           133.9553         estimate D2E/DX2                !
 ! A102  A(33,34,35)            87.1435         estimate D2E/DX2                !
 ! A103  A(21,35,34)           127.7519         estimate D2E/DX2                !
 ! A104  A(21,35,36)           118.2035         estimate D2E/DX2                !
 ! A105  A(34,35,36)            91.2957         estimate D2E/DX2                !
 ! A106  A(33,36,35)            89.0776         estimate D2E/DX2                !
 ! A107  A(33,36,55)           123.8548         estimate D2E/DX2                !
 ! A108  A(35,36,55)           123.8467         estimate D2E/DX2                !
 ! A109  A(3,37,38)            126.1308         estimate D2E/DX2                !
 ! A110  A(3,37,40)            126.1218         estimate D2E/DX2                !
 ! A111  A(38,37,40)            90.9304         estimate D2E/DX2                !
 ! A112  A(37,38,39)            86.5688         estimate D2E/DX2                !
 ! A113  A(37,38,43)           135.9166         estimate D2E/DX2                !
 ! A114  A(39,38,43)           135.9465         estimate D2E/DX2                !
 ! A115  A(25,39,38)           126.1221         estimate D2E/DX2                !
 ! A116  A(25,39,40)           126.1272         estimate D2E/DX2                !
 ! A117  A(38,39,40)            90.9006         estimate D2E/DX2                !
 ! A118  A(37,40,39)            86.5701         estimate D2E/DX2                !
 ! A119  A(37,40,45)           135.9218         estimate D2E/DX2                !
 ! A120  A(39,40,45)           135.9365         estimate D2E/DX2                !
 ! A121  A(7,41,43)            127.8015         estimate D2E/DX2                !
 ! A122  A(7,41,50)            118.2041         estimate D2E/DX2                !
 ! A123  A(43,41,50)            91.2853         estimate D2E/DX2                !
 ! A124  A(29,42,43)           127.777          estimate D2E/DX2                !
 ! A125  A(29,42,50)           118.2146         estimate D2E/DX2                !
 ! A126  A(43,42,50)            91.2996         estimate D2E/DX2                !
 ! A127  A(38,43,41)           133.9721         estimate D2E/DX2                !
 ! A128  A(38,43,42)           133.9496         estimate D2E/DX2                !
 ! A129  A(41,43,42)            87.1469         estimate D2E/DX2                !
 ! A130  A(19,44,45)           127.789          estimate D2E/DX2                !
 ! A131  A(19,44,47)           118.1997         estimate D2E/DX2                !
 ! A132  A(45,44,47)            91.2887         estimate D2E/DX2                !
 ! A133  A(40,45,44)           133.9736         estimate D2E/DX2                !
 ! A134  A(40,45,46)           133.957          estimate D2E/DX2                !
 ! A135  A(44,45,46)            87.148          estimate D2E/DX2                !
 ! A136  A(33,46,45)           127.753          estimate D2E/DX2                !
 ! A137  A(33,46,47)           118.2079         estimate D2E/DX2                !
 ! A138  A(45,46,47)            91.2987         estimate D2E/DX2                !
 ! A139  A(44,47,46)            89.0816         estimate D2E/DX2                !
 ! A140  A(44,47,56)           123.8502         estimate D2E/DX2                !
 ! A141  A(46,47,56)           123.8382         estimate D2E/DX2                !
 ! A142  A(49,48,50)           117.8049         estimate D2E/DX2                !
 ! A143  A(49,48,51)            90.0114         estimate D2E/DX2                !
 ! A144  A(50,48,51)           117.8015         estimate D2E/DX2                !
 ! A145  A(30,49,48)           117.7833         estimate D2E/DX2                !
 ! A146  A(30,49,52)           117.7931         estimate D2E/DX2                !
 ! A147  A(48,49,52)            89.9865         estimate D2E/DX2                !
 ! A148  A(41,50,42)            89.0839         estimate D2E/DX2                !
 ! A149  A(41,50,48)           123.8484         estimate D2E/DX2                !
 ! A150  A(42,50,48)           123.8484         estimate D2E/DX2                !
 ! A151  A(6,51,48)            117.796          estimate D2E/DX2                !
 ! A152  A(6,51,52)            117.7964         estimate D2E/DX2                !
 ! A153  A(48,51,52)            89.985          estimate D2E/DX2                !
 ! A154  A(14,52,49)           117.8083         estimate D2E/DX2                !
 ! A155  A(14,52,51)           117.8172         estimate D2E/DX2                !
 ! A156  A(49,52,51)            90.0171         estimate D2E/DX2                !
 ! A157  A(20,53,54)           117.7954         estimate D2E/DX2                !
 ! A158  A(20,53,56)           117.8078         estimate D2E/DX2                !
 ! A159  A(54,53,56)            89.9981         estimate D2E/DX2                !
 ! A160  A(24,54,53)           117.7981         estimate D2E/DX2                !
 ! A161  A(24,54,55)           117.782          estimate D2E/DX2                !
 ! A162  A(53,54,55)            90.0003         estimate D2E/DX2                !
 ! A163  A(36,55,54)           117.8045         estimate D2E/DX2                !
 ! A164  A(36,55,56)           117.7979         estimate D2E/DX2                !
 ! A165  A(54,55,56)            89.9965         estimate D2E/DX2                !
 ! A166  A(47,56,53)           117.7955         estimate D2E/DX2                !
 ! A167  A(47,56,55)           117.8101         estimate D2E/DX2                !
 ! A168  A(53,56,55)            90.0051         estimate D2E/DX2                !
 ! D1    D(4,1,2,3)             16.8732         estimate D2E/DX2                !
 ! D2    D(4,1,2,8)           -176.5022         estimate D2E/DX2                !
 ! D3    D(11,1,2,3)          -121.023          estimate D2E/DX2                !
 ! D4    D(11,1,2,8)            45.6017         estimate D2E/DX2                !
 ! D5    D(2,1,4,3)            -16.8732         estimate D2E/DX2                !
 ! D6    D(2,1,4,18)           176.491          estimate D2E/DX2                !
 ! D7    D(11,1,4,3)           121.0253         estimate D2E/DX2                !
 ! D8    D(11,1,4,18)          -45.6105         estimate D2E/DX2                !
 ! D9    D(2,1,11,10)            0.0331         estimate D2E/DX2                !
 ! D10   D(2,1,11,12)          123.8746         estimate D2E/DX2                !
 ! D11   D(4,1,11,10)         -123.8663         estimate D2E/DX2                !
 ! D12   D(4,1,11,12)           -0.0248         estimate D2E/DX2                !
 ! D13   D(1,2,3,4)            -16.8715         estimate D2E/DX2                !
 ! D14   D(1,2,3,37)           120.9808         estimate D2E/DX2                !
 ! D15   D(8,2,3,4)            176.5146         estimate D2E/DX2                !
 ! D16   D(8,2,3,37)           -45.6331         estimate D2E/DX2                !
 ! D17   D(1,2,8,5)             -7.05           estimate D2E/DX2                !
 ! D18   D(1,2,8,7)           -153.5945         estimate D2E/DX2                !
 ! D19   D(3,2,8,5)            153.5518         estimate D2E/DX2                !
 ! D20   D(3,2,8,7)              7.0072         estimate D2E/DX2                !
 ! D21   D(2,3,4,1)             16.8714         estimate D2E/DX2                !
 ! D22   D(2,3,4,18)          -176.5015         estimate D2E/DX2                !
 ! D23   D(37,3,4,1)          -120.9755         estimate D2E/DX2                !
 ! D24   D(37,3,4,18)           45.6516         estimate D2E/DX2                !
 ! D25   D(2,3,37,38)            0.0207         estimate D2E/DX2                !
 ! D26   D(2,3,37,40)         -123.8738         estimate D2E/DX2                !
 ! D27   D(4,3,37,38)          123.8577         estimate D2E/DX2                !
 ! D28   D(4,3,37,40)           -0.0367         estimate D2E/DX2                !
 ! D29   D(1,4,18,17)            7.0597         estimate D2E/DX2                !
 ! D30   D(1,4,18,19)          153.5863         estimate D2E/DX2                !
 ! D31   D(3,4,18,17)         -153.5596         estimate D2E/DX2                !
 ! D32   D(3,4,18,19)           -7.0329         estimate D2E/DX2                !
 ! D33   D(8,5,6,7)              8.2796         estimate D2E/DX2                !
 ! D34   D(8,5,6,51)           139.5785         estimate D2E/DX2                !
 ! D35   D(15,5,6,7)          -126.7275         estimate D2E/DX2                !
 ! D36   D(15,5,6,51)            4.5714         estimate D2E/DX2                !
 ! D37   D(6,5,8,2)           -164.7305         estimate D2E/DX2                !
 ! D38   D(6,5,8,7)             -8.1448         estimate D2E/DX2                !
 ! D39   D(15,5,8,2)           -36.7605         estimate D2E/DX2                !
 ! D40   D(15,5,8,7)           119.8251         estimate D2E/DX2                !
 ! D41   D(6,5,15,14)           -0.0075         estimate D2E/DX2                !
 ! D42   D(6,5,15,16)          116.6327         estimate D2E/DX2                !
 ! D43   D(8,5,15,14)         -116.6081         estimate D2E/DX2                !
 ! D44   D(8,5,15,16)            0.0321         estimate D2E/DX2                !
 ! D45   D(5,6,7,8)             -8.2794         estimate D2E/DX2                !
 ! D46   D(5,6,7,41)           126.6975         estimate D2E/DX2                !
 ! D47   D(51,6,7,8)          -139.5826         estimate D2E/DX2                !
 ! D48   D(51,6,7,41)           -4.6057         estimate D2E/DX2                !
 ! D49   D(5,6,51,48)         -110.675          estimate D2E/DX2                !
 ! D50   D(5,6,51,52)           -4.5604         estimate D2E/DX2                !
 ! D51   D(7,6,51,48)            4.5725         estimate D2E/DX2                !
 ! D52   D(7,6,51,52)          110.687          estimate D2E/DX2                !
 ! D53   D(6,7,8,2)            164.7438         estimate D2E/DX2                !
 ! D54   D(6,7,8,5)              8.1442         estimate D2E/DX2                !
 ! D55   D(41,7,8,2)            36.7759         estimate D2E/DX2                !
 ! D56   D(41,7,8,5)          -119.8238         estimate D2E/DX2                !
 ! D57   D(6,7,41,43)         -116.5938         estimate D2E/DX2                !
 ! D58   D(6,7,41,50)            0.0359         estimate D2E/DX2                !
 ! D59   D(8,7,41,43)           -0.0122         estimate D2E/DX2                !
 ! D60   D(8,7,41,50)          116.6175         estimate D2E/DX2                !
 ! D61   D(12,9,10,11)          16.8652         estimate D2E/DX2                !
 ! D62   D(12,9,10,16)        -176.4948         estimate D2E/DX2                !
 ! D63   D(27,9,10,11)        -121.0286         estimate D2E/DX2                !
 ! D64   D(27,9,10,16)          45.6114         estimate D2E/DX2                !
 ! D65   D(10,9,12,11)         -16.8649         estimate D2E/DX2                !
 ! D66   D(10,9,12,22)         176.4979         estimate D2E/DX2                !
 ! D67   D(27,9,12,11)         121.0187         estimate D2E/DX2                !
 ! D68   D(27,9,12,22)         -45.6186         estimate D2E/DX2                !
 ! D69   D(10,9,27,26)           0.0245         estimate D2E/DX2                !
 ! D70   D(10,9,27,28)         123.8696         estimate D2E/DX2                !
 ! D71   D(12,9,27,26)        -123.8675         estimate D2E/DX2                !
 ! D72   D(12,9,27,28)          -0.0224         estimate D2E/DX2                !
 ! D73   D(9,10,11,1)          121.0007         estimate D2E/DX2                !
 ! D74   D(9,10,11,12)         -16.8609         estimate D2E/DX2                !
 ! D75   D(16,10,11,1)         -45.6362         estimate D2E/DX2                !
 ! D76   D(16,10,11,12)        176.5023         estimate D2E/DX2                !
 ! D77   D(9,10,16,13)          -7.0623         estimate D2E/DX2                !
 ! D78   D(9,10,16,15)        -153.6077         estimate D2E/DX2                !
 ! D79   D(11,10,16,13)        153.5685         estimate D2E/DX2                !
 ! D80   D(11,10,16,15)          7.023          estimate D2E/DX2                !
 ! D81   D(1,11,12,9)         -120.9978         estimate D2E/DX2                !
 ! D82   D(1,11,12,22)          45.6333         estimate D2E/DX2                !
 ! D83   D(10,11,12,9)          16.86           estimate D2E/DX2                !
 ! D84   D(10,11,12,22)       -176.5089         estimate D2E/DX2                !
 ! D85   D(9,12,22,21)           7.0848         estimate D2E/DX2                !
 ! D86   D(9,12,22,23)         153.5904         estimate D2E/DX2                !
 ! D87   D(11,12,22,21)       -153.5392         estimate D2E/DX2                !
 ! D88   D(11,12,22,23)         -7.0336         estimate D2E/DX2                !
 ! D89   D(16,13,14,15)          8.291          estimate D2E/DX2                !
 ! D90   D(16,13,14,52)        139.5619         estimate D2E/DX2                !
 ! D91   D(31,13,14,15)       -126.738          estimate D2E/DX2                !
 ! D92   D(31,13,14,52)          4.5328         estimate D2E/DX2                !
 ! D93   D(14,13,16,10)       -164.7469         estimate D2E/DX2                !
 ! D94   D(14,13,16,15)         -8.1562         estimate D2E/DX2                !
 ! D95   D(31,13,16,10)        -36.7581         estimate D2E/DX2                !
 ! D96   D(31,13,16,15)        119.8325         estimate D2E/DX2                !
 ! D97   D(14,13,31,30)          0.0381         estimate D2E/DX2                !
 ! D98   D(14,13,31,32)        116.6367         estimate D2E/DX2                !
 ! D99   D(16,13,31,30)       -116.5756         estimate D2E/DX2                !
 ! D100  D(16,13,31,32)          0.023          estimate D2E/DX2                !
 ! D101  D(13,14,15,5)         126.7351         estimate D2E/DX2                !
 ! D102  D(13,14,15,16)         -8.2924         estimate D2E/DX2                !
 ! D103  D(52,14,15,5)          -4.5471         estimate D2E/DX2                !
 ! D104  D(52,14,15,16)       -139.5746         estimate D2E/DX2                !
 ! D105  D(13,14,52,49)         -4.5153         estimate D2E/DX2                !
 ! D106  D(13,14,52,51)       -110.6957         estimate D2E/DX2                !
 ! D107  D(15,14,52,49)        110.7052         estimate D2E/DX2                !
 ! D108  D(15,14,52,51)          4.5247         estimate D2E/DX2                !
 ! D109  D(5,15,16,10)          36.7342         estimate D2E/DX2                !
 ! D110  D(5,15,16,13)        -119.8604         estimate D2E/DX2                !
 ! D111  D(14,15,16,10)        164.7516         estimate D2E/DX2                !
 ! D112  D(14,15,16,13)          8.1571         estimate D2E/DX2                !
 ! D113  D(20,17,18,4)         164.7214         estimate D2E/DX2                !
 ! D114  D(20,17,18,19)          8.147          estimate D2E/DX2                !
 ! D115  D(23,17,18,4)          36.7601         estimate D2E/DX2                !
 ! D116  D(23,17,18,19)       -119.8143         estimate D2E/DX2                !
 ! D117  D(18,17,20,19)         -8.2813         estimate D2E/DX2                !
 ! D118  D(18,17,20,53)       -139.5752         estimate D2E/DX2                !
 ! D119  D(23,17,20,19)        126.7244         estimate D2E/DX2                !
 ! D120  D(23,17,20,53)         -4.5695         estimate D2E/DX2                !
 ! D121  D(18,17,23,22)         -0.0387         estimate D2E/DX2                !
 ! D122  D(18,17,23,24)        116.5833         estimate D2E/DX2                !
 ! D123  D(20,17,23,22)       -116.626          estimate D2E/DX2                !
 ! D124  D(20,17,23,24)         -0.004          estimate D2E/DX2                !
 ! D125  D(4,18,19,20)        -164.7303         estimate D2E/DX2                !
 ! D126  D(4,18,19,44)         -36.7435         estimate D2E/DX2                !
 ! D127  D(17,18,19,20)         -8.1472         estimate D2E/DX2                !
 ! D128  D(17,18,19,44)        119.8396         estimate D2E/DX2                !
 ! D129  D(18,19,20,17)          8.2826         estimate D2E/DX2                !
 ! D130  D(18,19,20,53)        139.5912         estimate D2E/DX2                !
 ! D131  D(44,19,20,17)       -126.7147         estimate D2E/DX2                !
 ! D132  D(44,19,20,53)          4.5939         estimate D2E/DX2                !
 ! D133  D(18,19,44,45)         -0.0153         estimate D2E/DX2                !
 ! D134  D(18,19,44,47)       -116.6332         estimate D2E/DX2                !
 ! D135  D(20,19,44,45)        116.59           estimate D2E/DX2                !
 ! D136  D(20,19,44,47)         -0.0279         estimate D2E/DX2                !
 ! D137  D(17,20,53,54)          4.5395         estimate D2E/DX2                !
 ! D138  D(17,20,53,56)        110.679          estimate D2E/DX2                !
 ! D139  D(19,20,53,54)       -110.7093         estimate D2E/DX2                !
 ! D140  D(19,20,53,56)         -4.5699         estimate D2E/DX2                !
 ! D141  D(24,21,22,12)        164.7035         estimate D2E/DX2                !
 ! D142  D(24,21,22,23)          8.1455         estimate D2E/DX2                !
 ! D143  D(35,21,22,12)         36.7263         estimate D2E/DX2                !
 ! D144  D(35,21,22,23)       -119.8317         estimate D2E/DX2                !
 ! D145  D(22,21,24,23)         -8.2814         estimate D2E/DX2                !
 ! D146  D(22,21,24,54)       -139.6098         estimate D2E/DX2                !
 ! D147  D(35,21,24,23)        126.7462         estimate D2E/DX2                !
 ! D148  D(35,21,24,54)         -4.5823         estimate D2E/DX2                !
 ! D149  D(22,21,35,34)         -0.0048         estimate D2E/DX2                !
 ! D150  D(22,21,35,36)        116.5919         estimate D2E/DX2                !
 ! D151  D(24,21,35,34)       -116.6085         estimate D2E/DX2                !
 ! D152  D(24,21,35,36)         -0.0118         estimate D2E/DX2                !
 ! D153  D(12,22,23,17)        -36.7199         estimate D2E/DX2                !
 ! D154  D(12,22,23,24)       -164.7159         estimate D2E/DX2                !
 ! D155  D(21,22,23,17)        119.8492         estimate D2E/DX2                !
 ! D156  D(21,22,23,24)         -8.1468         estimate D2E/DX2                !
 ! D157  D(17,23,24,21)       -126.7439         estimate D2E/DX2                !
 ! D158  D(17,23,24,54)          4.5928         estimate D2E/DX2                !
 ! D159  D(22,23,24,21)          8.2819         estimate D2E/DX2                !
 ! D160  D(22,23,24,54)        139.6186         estimate D2E/DX2                !
 ! D161  D(21,24,54,53)        110.7009         estimate D2E/DX2                !
 ! D162  D(21,24,54,55)          4.5746         estimate D2E/DX2                !
 ! D163  D(23,24,54,53)         -4.589          estimate D2E/DX2                !
 ! D164  D(23,24,54,55)       -110.7153         estimate D2E/DX2                !
 ! D165  D(28,25,26,27)         16.8819         estimate D2E/DX2                !
 ! D166  D(28,25,26,32)       -176.5111         estimate D2E/DX2                !
 ! D167  D(39,25,26,27)       -121.0249         estimate D2E/DX2                !
 ! D168  D(39,25,26,32)         45.5821         estimate D2E/DX2                !
 ! D169  D(26,25,28,27)        -16.8824         estimate D2E/DX2                !
 ! D170  D(26,25,28,34)        176.5027         estimate D2E/DX2                !
 ! D171  D(39,25,28,27)        121.0233         estimate D2E/DX2                !
 ! D172  D(39,25,28,34)        -45.5917         estimate D2E/DX2                !
 ! D173  D(26,25,39,38)          0.0424         estimate D2E/DX2                !
 ! D174  D(26,25,39,40)        123.8773         estimate D2E/DX2                !
 ! D175  D(28,25,39,38)       -123.8678         estimate D2E/DX2                !
 ! D176  D(28,25,39,40)         -0.0329         estimate D2E/DX2                !
 ! D177  D(25,26,27,9)         120.9721         estimate D2E/DX2                !
 ! D178  D(25,26,27,28)        -16.8797         estimate D2E/DX2                !
 ! D179  D(32,26,27,9)         -45.6284         estimate D2E/DX2                !
 ! D180  D(32,26,27,28)        176.5198         estimate D2E/DX2                !
 ! D181  D(25,26,32,29)         -7.0318         estimate D2E/DX2                !
 ! D182  D(25,26,32,31)       -153.5665         estimate D2E/DX2                !
 ! D183  D(27,26,32,29)        153.5471         estimate D2E/DX2                !
 ! D184  D(27,26,32,31)          7.0124         estimate D2E/DX2                !
 ! D185  D(9,27,28,25)        -120.983          estimate D2E/DX2                !
 ! D186  D(9,27,28,34)          45.6215         estimate D2E/DX2                !
 ! D187  D(26,27,28,25)         16.8802         estimate D2E/DX2                !
 ! D188  D(26,27,28,34)       -176.5153         estimate D2E/DX2                !
 ! D189  D(25,28,34,33)          7.0444         estimate D2E/DX2                !
 ! D190  D(25,28,34,35)        153.5863         estimate D2E/DX2                !
 ! D191  D(27,28,34,33)       -153.5436         estimate D2E/DX2                !
 ! D192  D(27,28,34,35)         -7.0017         estimate D2E/DX2                !
 ! D193  D(32,29,30,31)          8.2747         estimate D2E/DX2                !
 ! D194  D(32,29,30,49)        139.5944         estimate D2E/DX2                !
 ! D195  D(42,29,30,31)       -126.7175         estimate D2E/DX2                !
 ! D196  D(42,29,30,49)          4.6022         estimate D2E/DX2                !
 ! D197  D(30,29,32,26)       -164.72           estimate D2E/DX2                !
 ! D198  D(30,29,32,31)         -8.1402         estimate D2E/DX2                !
 ! D199  D(42,29,32,26)        -36.7796         estimate D2E/DX2                !
 ! D200  D(42,29,32,31)        119.8002         estimate D2E/DX2                !
 ! D201  D(30,29,42,43)        116.6187         estimate D2E/DX2                !
 ! D202  D(30,29,42,50)         -0.0217         estimate D2E/DX2                !
 ! D203  D(32,29,42,43)          0.0507         estimate D2E/DX2                !
 ! D204  D(32,29,42,50)       -116.5898         estimate D2E/DX2                !
 ! D205  D(29,30,31,13)        126.7216         estimate D2E/DX2                !
 ! D206  D(29,30,31,32)         -8.2759         estimate D2E/DX2                !
 ! D207  D(49,30,31,13)         -4.6175         estimate D2E/DX2                !
 ! D208  D(49,30,31,32)       -139.615          estimate D2E/DX2                !
 ! D209  D(29,30,49,48)         -4.5789         estimate D2E/DX2                !
 ! D210  D(29,30,49,52)       -110.6842         estimate D2E/DX2                !
 ! D211  D(31,30,49,48)        110.7064         estimate D2E/DX2                !
 ! D212  D(31,30,49,52)          4.6011         estimate D2E/DX2                !
 ! D213  D(13,31,32,26)         36.748          estimate D2E/DX2                !
 ! D214  D(13,31,32,29)       -119.8414         estimate D2E/DX2                !
 ! D215  D(30,31,32,26)        164.7292         estimate D2E/DX2                !
 ! D216  D(30,31,32,29)          8.1398         estimate D2E/DX2                !
 ! D217  D(36,33,34,28)        164.736          estimate D2E/DX2                !
 ! D218  D(36,33,34,35)          8.1507         estimate D2E/DX2                !
 ! D219  D(46,33,34,28)         36.7473         estimate D2E/DX2                !
 ! D220  D(46,33,34,35)       -119.838          estimate D2E/DX2                !
 ! D221  D(34,33,36,35)         -8.2855         estimate D2E/DX2                !
 ! D222  D(34,33,36,55)       -139.5832         estimate D2E/DX2                !
 ! D223  D(46,33,36,35)        126.7492         estimate D2E/DX2                !
 ! D224  D(46,33,36,55)         -4.5485         estimate D2E/DX2                !
 ! D225  D(34,33,46,45)         -0.0058         estimate D2E/DX2                !
 ! D226  D(34,33,46,47)        116.6018         estimate D2E/DX2                !
 ! D227  D(36,33,46,45)       -116.6301         estimate D2E/DX2                !
 ! D228  D(36,33,46,47)         -0.0225         estimate D2E/DX2                !
 ! D229  D(28,34,35,21)        -36.7656         estimate D2E/DX2                !
 ! D230  D(28,34,35,36)       -164.7461         estimate D2E/DX2                !
 ! D231  D(33,34,35,21)        119.8306         estimate D2E/DX2                !
 ! D232  D(33,34,35,36)         -8.15           estimate D2E/DX2                !
 ! D233  D(21,35,36,33)       -126.7085         estimate D2E/DX2                !
 ! D234  D(21,35,36,55)          4.5955         estimate D2E/DX2                !
 ! D235  D(34,35,36,33)          8.2855         estimate D2E/DX2                !
 ! D236  D(34,35,36,55)        139.5894         estimate D2E/DX2                !
 ! D237  D(33,36,55,54)        110.679          estimate D2E/DX2                !
 ! D238  D(33,36,55,56)          4.5421         estimate D2E/DX2                !
 ! D239  D(35,36,55,54)         -4.5686         estimate D2E/DX2                !
 ! D240  D(35,36,55,56)       -110.7055         estimate D2E/DX2                !
 ! D241  D(3,37,38,39)        -121.0259         estimate D2E/DX2                !
 ! D242  D(3,37,38,43)          45.6267         estimate D2E/DX2                !
 ! D243  D(40,37,38,39)         16.8617         estimate D2E/DX2                !
 ! D244  D(40,37,38,43)       -176.4857         estimate D2E/DX2                !
 ! D245  D(3,37,40,39)         121.0316         estimate D2E/DX2                !
 ! D246  D(3,37,40,45)         -45.6044         estimate D2E/DX2                !
 ! D247  D(38,37,40,39)        -16.8618         estimate D2E/DX2                !
 ! D248  D(38,37,40,45)        176.5021         estimate D2E/DX2                !
 ! D249  D(37,38,39,25)        120.9983         estimate D2E/DX2                !
 ! D250  D(37,38,39,40)        -16.8571         estimate D2E/DX2                !
 ! D251  D(43,38,39,25)        -45.6469         estimate D2E/DX2                !
 ! D252  D(43,38,39,40)        176.4977         estimate D2E/DX2                !
 ! D253  D(37,38,43,41)         -7.0956         estimate D2E/DX2                !
 ! D254  D(37,38,43,42)       -153.6013         estimate D2E/DX2                !
 ! D255  D(39,38,43,41)        153.5499         estimate D2E/DX2                !
 ! D256  D(39,38,43,42)          7.0442         estimate D2E/DX2                !
 ! D257  D(25,39,40,37)       -120.9948         estimate D2E/DX2                !
 ! D258  D(25,39,40,45)         45.6376         estimate D2E/DX2                !
 ! D259  D(38,39,40,37)         16.8573         estimate D2E/DX2                !
 ! D260  D(38,39,40,45)       -176.5103         estimate D2E/DX2                !
 ! D261  D(37,40,45,44)          7.0683         estimate D2E/DX2                !
 ! D262  D(37,40,45,46)        153.606          estimate D2E/DX2                !
 ! D263  D(39,40,45,44)       -153.5562         estimate D2E/DX2                !
 ! D264  D(39,40,45,46)         -7.0185         estimate D2E/DX2                !
 ! D265  D(7,41,43,38)         -36.7136         estimate D2E/DX2                !
 ! D266  D(7,41,43,42)         119.8457         estimate D2E/DX2                !
 ! D267  D(50,41,43,38)       -164.716          estimate D2E/DX2                !
 ! D268  D(50,41,43,42)         -8.1568         estimate D2E/DX2                !
 ! D269  D(7,41,50,42)        -126.7569         estimate D2E/DX2                !
 ! D270  D(7,41,50,48)           4.5449         estimate D2E/DX2                !
 ! D271  D(43,41,50,42)          8.2922         estimate D2E/DX2                !
 ! D272  D(43,41,50,48)        139.5941         estimate D2E/DX2                !
 ! D273  D(29,42,43,38)         36.7102         estimate D2E/DX2                !
 ! D274  D(29,42,43,41)       -119.8584         estimate D2E/DX2                !
 ! D275  D(50,42,43,38)        164.7264         estimate D2E/DX2                !
 ! D276  D(50,42,43,41)          8.1578         estimate D2E/DX2                !
 ! D277  D(29,42,50,41)        126.7419         estimate D2E/DX2                !
 ! D278  D(29,42,50,48)         -4.56           estimate D2E/DX2                !
 ! D279  D(43,42,50,41)         -8.2933         estimate D2E/DX2                !
 ! D280  D(43,42,50,48)       -139.5952         estimate D2E/DX2                !
 ! D281  D(19,44,45,40)         36.7444         estimate D2E/DX2                !
 ! D282  D(19,44,45,46)       -119.8388         estimate D2E/DX2                !
 ! D283  D(47,44,45,40)        164.7362         estimate D2E/DX2                !
 ! D284  D(47,44,45,46)          8.1529         estimate D2E/DX2                !
 ! D285  D(19,44,47,46)        126.7459         estimate D2E/DX2                !
 ! D286  D(19,44,47,56)         -4.5415         estimate D2E/DX2                !
 ! D287  D(45,44,47,46)         -8.2876         estimate D2E/DX2                !
 ! D288  D(45,44,47,56)       -139.575          estimate D2E/DX2                !
 ! D289  D(40,45,46,33)        -36.753          estimate D2E/DX2                !
 ! D290  D(40,45,46,47)       -164.7434         estimate D2E/DX2                !
 ! D291  D(44,45,46,33)        119.8373         estimate D2E/DX2                !
 ! D292  D(44,45,46,47)         -8.1532         estimate D2E/DX2                !
 ! D293  D(33,46,47,44)       -126.7114         estimate D2E/DX2                !
 ! D294  D(33,46,47,56)          4.5852         estimate D2E/DX2                !
 ! D295  D(45,46,47,44)          8.2888         estimate D2E/DX2                !
 ! D296  D(45,46,47,56)        139.5854         estimate D2E/DX2                !
 ! D297  D(44,47,56,53)          4.5316         estimate D2E/DX2                !
 ! D298  D(44,47,56,55)        110.6822         estimate D2E/DX2                !
 ! D299  D(46,47,56,53)       -110.7086         estimate D2E/DX2                !
 ! D300  D(46,47,56,55)         -4.5581         estimate D2E/DX2                !
 ! D301  D(50,48,49,30)          0.0102         estimate D2E/DX2                !
 ! D302  D(50,48,49,52)        121.8075         estimate D2E/DX2                !
 ! D303  D(51,48,49,30)       -121.8194         estimate D2E/DX2                !
 ! D304  D(51,48,49,52)         -0.0221         estimate D2E/DX2                !
 ! D305  D(49,48,50,41)       -110.7034         estimate D2E/DX2                !
 ! D306  D(49,48,50,42)          4.5492         estimate D2E/DX2                !
 ! D307  D(51,48,50,41)         -4.5439         estimate D2E/DX2                !
 ! D308  D(51,48,50,42)        110.7088         estimate D2E/DX2                !
 ! D309  D(49,48,51,6)         121.8265         estimate D2E/DX2                !
 ! D310  D(49,48,51,52)          0.0221         estimate D2E/DX2                !
 ! D311  D(50,48,51,6)          -0.0061         estimate D2E/DX2                !
 ! D312  D(50,48,51,52)       -121.8104         estimate D2E/DX2                !
 ! D313  D(30,49,52,14)         -0.0417         estimate D2E/DX2                !
 ! D314  D(30,49,52,51)        121.811          estimate D2E/DX2                !
 ! D315  D(48,49,52,14)       -121.8306         estimate D2E/DX2                !
 ! D316  D(48,49,52,51)          0.0221         estimate D2E/DX2                !
 ! D317  D(6,51,52,14)           0.019          estimate D2E/DX2                !
 ! D318  D(6,51,52,49)        -121.8262         estimate D2E/DX2                !
 ! D319  D(48,51,52,14)        121.8231         estimate D2E/DX2                !
 ! D320  D(48,51,52,49)         -0.0221         estimate D2E/DX2                !
 ! D321  D(20,53,54,24)          0.0303         estimate D2E/DX2                !
 ! D322  D(20,53,54,55)        121.8278         estimate D2E/DX2                !
 ! D323  D(56,53,54,24)       -121.7953         estimate D2E/DX2                !
 ! D324  D(56,53,54,55)          0.0022         estimate D2E/DX2                !
 ! D325  D(20,53,56,47)          0.0154         estimate D2E/DX2                !
 ! D326  D(20,53,56,55)       -121.8174         estimate D2E/DX2                !
 ! D327  D(54,53,56,47)        121.8305         estimate D2E/DX2                !
 ! D328  D(54,53,56,55)         -0.0022         estimate D2E/DX2                !
 ! D329  D(24,54,55,36)         -0.0069         estimate D2E/DX2                !
 ! D330  D(24,54,55,56)        121.809          estimate D2E/DX2                !
 ! D331  D(53,54,55,36)       -121.8182         estimate D2E/DX2                !
 ! D332  D(53,54,55,56)         -0.0022         estimate D2E/DX2                !
 ! D333  D(36,55,56,47)          0.0035         estimate D2E/DX2                !
 ! D334  D(36,55,56,53)        121.8238         estimate D2E/DX2                !
 ! D335  D(54,55,56,47)       -121.8181         estimate D2E/DX2                !
 ! D336  D(54,55,56,53)          0.0022         estimate D2E/DX2                !
 --------------------------------------------------------------------------------
 Trust Radius=3.00D-01 FncErr=1.00D-07 GrdErr=1.00D-06
 Number of steps in this run=    336 maximum allowed number of steps=    336.
 GradGradGradGradGradGradGradGradGradGradGradGradGradGradGradGradGradGrad

 Stoichiometry    C56
 Framework group  C1[X(C56)]
 Deg. of freedom   162
 Full point group                 C1      NOp   1
 Largest Abelian subgroup         C1      NOp   1
 Largest concise Abelian subgroup C1      NOp   1
                         Standard orientation:                         
 ---------------------------------------------------------------------
 Center     Atomic      Atomic             Coordinates (Angstroms)
 Number     Number       Type             X           Y           Z
 ---------------------------------------------------------------------
      1          6           0        0.000046   -1.855978   -1.251594
      2          6           0       -1.061638   -2.197262   -0.264193
      3          6           0        0.000067   -2.100132    0.776193
      4          6           0        1.061767   -2.197181   -0.264198
      5          6           0       -3.455724   -1.868763   -1.264234
      6          6           0       -4.502988   -1.943866   -0.234513
      7          6           0       -3.455987   -2.115855    0.783944
      8          6           0       -2.404380   -2.255071   -0.271736
      9          6           0        0.000032    1.251790   -1.855972
     10          6           0       -1.061611    0.264397   -2.196772
     11          6           0        0.000049   -0.776205   -2.099728
     12          6           0        1.061735    0.264406   -2.196983
     13          6           0       -3.455631    1.264358   -1.868339
     14          6           0       -4.502846    0.234412   -1.943674
     15          6           0       -3.455766   -0.783858   -2.115255
     16          6           0       -2.404282    0.271682   -2.254590
     17          6           0        3.455776   -1.868723   -1.264390
     18          6           0        2.404494   -2.255097   -0.271679
     19          6           0        3.455987   -2.115678    0.783879
     20          6           0        4.503014   -1.943718   -0.234496
     21          6           0        3.455685    1.264416   -1.868443
     22          6           0        2.404402    0.271856   -2.254967
     23          6           0        3.455826   -0.783865   -2.115413
     24          6           0        4.502706    0.234326   -1.943311
     25          6           0        0.000008    1.856052    1.251601
     26          6           0       -1.061770    2.197468    0.264322
     27          6           0       -0.000107    2.100209   -0.776158
     28          6           0        1.061628    2.197352    0.264190
     29          6           0       -3.455800    1.868819    1.264451
     30          6           0       -4.502868    1.943530    0.234547
     31          6           0       -3.455939    2.115664   -0.783883
     32          6           0       -2.404463    2.255204    0.271751
     33          6           0        3.455604    1.868551    1.264147
     34          6           0        2.404322    2.255025    0.271655
     35          6           0        3.455889    2.115702   -0.783999
     36          6           0        4.502856    1.943698    0.234470
     37          6           0       -0.000070   -1.251708    1.855944
     38          6           0       -1.061732   -0.264287    2.196802
     39          6           0       -0.000002    0.776273    2.099775
     40          6           0        1.061616   -0.264367    2.196882
     41          6           0       -3.455689   -1.264329    1.868225
     42          6           0       -3.455854    0.783835    2.115296
     43          6           0       -2.404440   -0.271754    2.254790
     44          6           0        3.455693   -1.264340    1.868372
     45          6           0        2.404356   -0.271727    2.254754
     46          6           0        3.455817    0.783883    2.115496
     47          6           0        4.502835   -0.234433    1.943685
     48          6           0       -5.548982   -0.124454    1.032034
     49          6           0       -5.549228    1.032242    0.124462
     50          6           0       -4.502773   -0.234377    1.943426
     51          6           0       -5.549174   -1.032389   -0.124648
     52          6           0       -5.548852    0.124320   -1.032116
     53          6           0        5.549131   -1.032221   -0.124415
     54          6           0        5.549140    0.124295   -1.032157
     55          6           0        5.549088    1.032202    0.124556
     56          6           0        5.549022   -0.124331    1.032208
 ---------------------------------------------------------------------
 Rotational constants (GHZ):      0.1745424      0.0543056      0.0543032
 Standard basis: 6-31G(d) (6D, 7F)
 There are   840 symmetry adapted cartesian basis functions of A   symmetry.
 There are   840 symmetry adapted basis functions of A   symmetry.
   840 basis functions,  1568 primitive gaussians,   840 cartesian basis functions
   168 alpha electrons      168 beta electrons
       nuclear repulsion energy      7086.1136535786 Hartrees.
 NAtoms=   56 NActive=   56 NUniq=   56 SFac= 1.00D+00 NAtFMM=   60 NAOKFM=F Big=F
 Integral buffers will be    262144 words long.
 Raffenetti 2 integral format.
 Two-electron integral symmetry is turned on.
 Nuclear repulsion after empirical dispersion term =     7086.0081378865 Hartrees.
 One-electron integrals computed using PRISM.
 NBasis=   840 RedAO= T EigKep=  1.99D-04  NBF=   840
 NBsUse=   840 1.00D-06 EigRej= -1.00D+00 NBFU=   840
 ExpMin= 1.69D-01 ExpMax= 3.05D+03 ExpMxC= 4.57D+02 IAcc=1 IRadAn=         1 AccDes= 0.00D+00
 Harris functional with IExCor=  402 and IRadAn=       1 diagonalized for initial guess.
 HarFok:  IExCor=  402 AccDes= 0.00D+00 IRadAn=         1 IDoV= 1 UseB2=F ITyADJ=14
 ICtDFT=  3500011 ScaDFX=  1.000000  1.000000  1.000000  1.000000
 FoFCou: FMM=F IPFlag=           0 FMFlag=      100000 FMFlg1=           0
         NFxFlg=           0 DoJE=T BraDBF=F KetDBF=T FulRan=T
         wScrn=  0.000000 ICntrl=     500 IOpCl=  0 I1Cent=   200000004 NGrid=           0
         NMat0=    1 NMatS0=      1 NMatT0=    0 NMatD0=    1 NMtDS0=    0 NMtDT0=    0
 Petite list used in FoFCou.
 Requested convergence on RMS density matrix=1.00D-08 within 128 cycles.
 Requested convergence on MAX density matrix=1.00D-06.
 Requested convergence on             energy=1.00D-06.
 No special actions if energy rises.
 Integral accuracy reduced to 1.0D-05 until final iterations.
 Initial convergence to 1.0D-05 achieved.  Increase integral accuracy.
 SCF Done:  E(RB3LYP) =  -2132.78212825     A.U. after   16 cycles
            NFock= 16  Conv=0.60D-08     -V/T= 2.0092

 **********************************************************************

            Population analysis using the SCF density.

 **********************************************************************

 Orbital symmetries:
       Occupied  (A) (A) (A) (A) (A) (A) (A) (A) (A) (A) (A) (A)
                 (A) (A) (A) (A) (A) (A) (A) (A) (A) (A) (A) (A)
                 (A) (A) (A) (A) (A) (A) (A) (A) (A) (A) (A) (A)
                 (A) (A) (A) (A) (A) (A) (A) (A) (A) (A) (A) (A)
                 (A) (A) (A) (A) (A) (A) (A) (A) (A) (A) (A) (A)
                 (A) (A) (A) (A) (A) (A) (A) (A) (A) (A) (A) (A)
                 (A) (A) (A) (A) (A) (A) (A) (A) (A) (A) (A) (A)
                 (A) (A) (A) (A) (A) (A) (A) (A) (A) (A) (A) (A)
                 (A) (A) (A) (A) (A) (A) (A) (A) (A) (A) (A) (A)
                 (A) (A) (A) (A) (A) (A) (A) (A) (A) (A) (A) (A)
                 (A) (A) (A) (A) (A) (A) (A) (A) (A) (A) (A) (A)
                 (A) (A) (A) (A) (A) (A) (A) (A) (A) (A) (A) (A)
                 (A) (A) (A) (A) (A) (A) (A) (A) (A) (A) (A) (A)
                 (A) (A) (A) (A) (A) (A) (A) (A) (A) (A) (A) (A)
       Virtual   (A) (A) (A) (A) (A) (A) (A) (A) (A) (A) (A) (A)
                 (A) (A) (A) (A) (A) (A) (A) (A) (A) (A) (A) (A)
                 (A) (A) (A) (A) (A) (A) (A) (A) (A) (A) (A) (A)
                 (A) (A) (A) (A) (A) (A) (A) (A) (A) (A) (A) (A)
                 (A) (A) (A) (A) (A) (A) (A) (A) (A) (A) (A) (A)
                 (A) (A) (A) (A) (A) (A) (A) (A) (A) (A) (A) (A)
                 (A) (A) (A) (A) (A) (A) (A) (A) (A) (A) (A) (A)
                 (A) (A) (A) (A) (A) (A) (A) (A) (A) (A) (A) (A)
                 (A) (A) (A) (A) (A) (A) (A) (A) (A) (A) (A) (A)
                 (A) (A) (A) (A) (A) (A) (A) (A) (A) (A) (A) (A)
                 (A) (A) (A) (A) (A) (A) (A) (A) (A) (A) (A) (A)
                 (A) (A) (A) (A) (A) (A) (A) (A) (A) (A) (A) (A)
                 (A) (A) (A) (A) (A) (A) (A) (A) (A) (A) (A) (A)
                 (A) (A) (A) (A) (A) (A) (A) (A) (A) (A) (A) (A)
                 (A) (A) (A) (A) (A) (A) (A) (A) (A) (A) (A) (A)
                 (A) (A) (A) (A) (A) (A) (A) (A) (A) (A) (A) (A)
                 (A) (A) (A) (A) (A) (A) (A) (A) (A) (A) (A) (A)
                 (A) (A) (A) (A) (A) (A) (A) (A) (A) (A) (A) (A)
                 (A) (A) (A) (A) (A) (A) (A) (A) (A) (A) (A) (A)
                 (A) (A) (A) (A) (A) (A) (A) (A) (A) (A) (A) (A)
                 (A) (A) (A) (A) (A) (A) (A) (A) (A) (A) (A) (A)
                 (A) (A) (A) (A) (A) (A) (A) (A) (A) (A) (A) (A)
                 (A) (A) (A) (A) (A) (A) (A) (A) (A) (A) (A) (A)
                 (A) (A) (A) (A) (A) (A) (A) (A) (A) (A) (A) (A)
                 (A) (A) (A) (A) (A) (A) (A) (A) (A) (A) (A) (A)
                 (A) (A) (A) (A) (A) (A) (A) (A) (A) (A) (A) (A)
                 (A) (A) (A) (A) (A) (A) (A) (A) (A) (A) (A) (A)
                 (A) (A) (A) (A) (A) (A) (A) (A) (A) (A) (A) (A)
                 (A) (A) (A) (A) (A) (A) (A) (A) (A) (A) (A) (A)
                 (A) (A) (A) (A) (A) (A) (A) (A) (A) (A) (A) (A)
                 (A) (A) (A) (A) (A) (A) (A) (A) (A) (A) (A) (A)
                 (A) (A) (A) (A) (A) (A) (A) (A) (A) (A) (A) (A)
                 (A) (A) (A) (A) (A) (A) (A) (A) (A) (A) (A) (A)
                 (A) (A) (A) (A) (A) (A) (A) (A) (A) (A) (A) (A)
                 (A) (A) (A) (A) (A) (A) (A) (A) (A) (A) (A) (A)
                 (A) (A) (A) (A) (A) (A) (A) (A) (A) (A) (A) (A)
                 (A) (A) (A) (A) (A) (A) (A) (A) (A) (A) (A) (A)
                 (A) (A) (A) (A) (A) (A) (A) (A) (A) (A) (A) (A)
                 (A) (A) (A) (A) (A) (A) (A) (A) (A) (A) (A) (A)
                 (A) (A) (A) (A) (A) (A) (A) (A) (A) (A) (A) (A)
                 (A) (A) (A) (A) (A) (A) (A) (A) (A) (A) (A) (A)
                 (A) (A) (A) (A) (A) (A) (A) (A) (A) (A) (A) (A)
                 (A) (A) (A) (A) (A) (A) (A) (A) (A) (A) (A) (A)
                 (A) (A) (A) (A) (A) (A) (A) (A) (A) (A) (A) (A)
                 (A) (A) (A) (A) (A) (A) (A) (A) (A) (A) (A) (A)
                 (A) (A) (A) (A) (A) (A) (A) (A) (A) (A) (A) (A)
                 (A) (A) (A) (A) (A) (A) (A) (A) (A) (A) (A) (A)
                 (A) (A) (A) (A) (A) (A) (A) (A) (A) (A) (A) (A)
                 (A) (A) (A) (A) (A) (A) (A) (A) (A) (A) (A) (A)
                 (A) (A) (A) (A) (A) (A) (A) (A) (A) (A) (A) (A)
                 (A) (A) (A) (A) (A) (A) (A) (A) (A) (A) (A) (A)
                 (A) (A) (A) (A) (A) (A) (A) (A) (A) (A) (A) (A)
                 (A) (A) (A) (A) (A) (A) (A) (A) (A) (A) (A) (A)
                 (A) (A) (A) (A) (A) (A) (A) (A) (A) (A) (A) (A)
                 (A) (A) (A) (A) (A) (A) (A) (A) (A) (A) (A) (A)
                 (A) (A) (A) (A) (A) (A) (A) (A) (A) (A) (A) (A)
 The electronic state is 1-A.
 Alpha  occ. eigenvalues --  -10.24913 -10.24911 -10.24911 -10.24910 -10.24849
 Alpha  occ. eigenvalues --  -10.24847 -10.24847 -10.24846 -10.24702 -10.24702
 Alpha  occ. eigenvalues --  -10.24702 -10.24701 -10.24700 -10.24700 -10.24699
 Alpha  occ. eigenvalues --  -10.24698 -10.24642 -10.24642 -10.24641 -10.24640
 Alpha  occ. eigenvalues --  -10.24639 -10.24638 -10.24638 -10.24638 -10.24502
 Alpha  occ. eigenvalues --  -10.24501 -10.24500 -10.24499 -10.24498 -10.24497
 Alpha  occ. eigenvalues --  -10.24495 -10.24494 -10.24330 -10.24330 -10.24329
 Alpha  occ. eigenvalues --  -10.24329 -10.24329 -10.24328 -10.24328 -10.24327
 Alpha  occ. eigenvalues --  -10.24104 -10.24104 -10.24075 -10.24073 -10.24072
 Alpha  occ. eigenvalues --  -10.24070 -10.24044 -10.24043 -10.24043 -10.24042
 Alpha  occ. eigenvalues --  -10.24042 -10.24042 -10.24042 -10.24041 -10.24041
 Alpha  occ. eigenvalues --  -10.24041  -0.98179  -0.98040  -0.94839  -0.93835
 Alpha  occ. eigenvalues --   -0.93834  -0.93032  -0.93031  -0.91244  -0.91243
 Alpha  occ. eigenvalues --   -0.90620  -0.90064  -0.89642  -0.88078  -0.86395
 Alpha  occ. eigenvalues --   -0.78833  -0.78831  -0.78708  -0.78332  -0.77764
 Alpha  occ. eigenvalues --   -0.77088  -0.76677  -0.76675  -0.74983  -0.72823
 Alpha  occ. eigenvalues --   -0.71906  -0.71904  -0.71573  -0.71572  -0.70410
 Alpha  occ. eigenvalues --   -0.69942  -0.69938  -0.69566  -0.69565  -0.66125
 Alpha  occ. eigenvalues --   -0.66123  -0.65401  -0.64147  -0.63071  -0.61503
 Alpha  occ. eigenvalues --   -0.60683  -0.60544  -0.59804  -0.55251  -0.54258
 Alpha  occ. eigenvalues --   -0.54255  -0.53805  -0.53297  -0.52412  -0.52158
 Alpha  occ. eigenvalues --   -0.50986  -0.50206  -0.50201  -0.48926  -0.48924
 Alpha  occ. eigenvalues --   -0.48071  -0.47838  -0.47317  -0.47144  -0.46907
 Alpha  occ. eigenvalues --   -0.46906  -0.46101  -0.45065  -0.45062  -0.44618
 Alpha  occ. eigenvalues --   -0.44616  -0.44041  -0.43440  -0.43355  -0.43353
 Alpha  occ. eigenvalues --   -0.42609  -0.42553  -0.42552  -0.41556  -0.41081
 Alpha  occ. eigenvalues --   -0.41081  -0.41067  -0.41065  -0.40321  -0.39537
 Alpha  occ. eigenvalues --   -0.38455  -0.38454  -0.38167  -0.37552  -0.37253
 Alpha  occ. eigenvalues --   -0.36795  -0.36791  -0.36693  -0.36668  -0.36035
 Alpha  occ. eigenvalues --   -0.35194  -0.35191  -0.34532  -0.34529  -0.34337
 Alpha  occ. eigenvalues --   -0.34066  -0.33900  -0.31477  -0.29578  -0.28903
 Alpha  occ. eigenvalues --   -0.28902  -0.27908  -0.27741  -0.27651  -0.26287
 Alpha  occ. eigenvalues --   -0.25930  -0.25927  -0.24322  -0.21967  -0.21966
 Alpha  occ. eigenvalues --   -0.21830  -0.20543  -0.20542
 Alpha virt. eigenvalues --   -0.14849  -0.10383  -0.10382  -0.10271  -0.10269
 Alpha virt. eigenvalues --   -0.08940  -0.07670  -0.07035  -0.07030  -0.06667
 Alpha virt. eigenvalues --   -0.04297  -0.02144  -0.02141  -0.01718  -0.00738
 Alpha virt. eigenvalues --    0.00025   0.00471   0.00476   0.00480   0.02342
 Alpha virt. eigenvalues --    0.02389   0.04068   0.05057   0.05128   0.05132
 Alpha virt. eigenvalues --    0.06267   0.06692   0.07316   0.08177   0.08181
 Alpha virt. eigenvalues --    0.08550   0.09554   0.09559   0.10816   0.10820
 Alpha virt. eigenvalues --    0.10986   0.11783   0.12714   0.12719   0.14030
 Alpha virt. eigenvalues --    0.14677   0.14678   0.18015   0.18329   0.18333
 Alpha virt. eigenvalues --    0.19323   0.19323   0.20070   0.21312   0.22541
 Alpha virt. eigenvalues --    0.23371   0.23607   0.23610   0.23655   0.25776
 Alpha virt. eigenvalues --    0.27308   0.27312   0.27942   0.28524   0.29151
 Alpha virt. eigenvalues --    0.31037   0.31665   0.31670   0.31927   0.31945
 Alpha virt. eigenvalues --    0.33772   0.34078   0.34080   0.34523   0.35112
 Alpha virt. eigenvalues --    0.36802   0.36804   0.37811   0.37831   0.38975
 Alpha virt. eigenvalues --    0.38982   0.39323   0.39324   0.41349   0.41683
 Alpha virt. eigenvalues --    0.42097   0.42110   0.42276   0.42281   0.42705
 Alpha virt. eigenvalues --    0.42710   0.43367   0.43448   0.43786   0.43973
 Alpha virt. eigenvalues --    0.45162   0.45209   0.45212   0.45557   0.45611
 Alpha virt. eigenvalues --    0.45616   0.46077   0.46081   0.46117   0.46624
 Alpha virt. eigenvalues --    0.46625   0.46962   0.47506   0.47613   0.48139
 Alpha virt. eigenvalues --    0.48141   0.48615   0.48646   0.49283   0.49285
 Alpha virt. eigenvalues --    0.49525   0.49527   0.49760   0.50162   0.50163
 Alpha virt. eigenvalues --    0.50530   0.50699   0.50700   0.51205   0.51280
 Alpha virt. eigenvalues --    0.51519   0.51987   0.52282   0.53240   0.53244
 Alpha virt. eigenvalues --    0.53835   0.53968   0.53971   0.54012   0.54715
 Alpha virt. eigenvalues --    0.54719   0.54780   0.54835   0.54854   0.55350
 Alpha virt. eigenvalues --    0.55354   0.55510   0.55582   0.55972   0.56039
 Alpha virt. eigenvalues --    0.56043   0.56603   0.56664   0.56665   0.56977
 Alpha virt. eigenvalues --    0.57413   0.58210   0.58892   0.59562   0.59564
 Alpha virt. eigenvalues --    0.59568   0.59686   0.59834   0.60351   0.60557
 Alpha virt. eigenvalues --    0.60829   0.60829   0.61085   0.61144   0.61275
 Alpha virt. eigenvalues --    0.61276   0.61806   0.62606   0.62614   0.63420
 Alpha virt. eigenvalues --    0.63422   0.63517   0.63518   0.63945   0.64531
 Alpha virt. eigenvalues --    0.64838   0.64840   0.65211   0.65537   0.65545
 Alpha virt. eigenvalues --    0.65572   0.65646   0.65653   0.65759   0.65831
 Alpha virt. eigenvalues --    0.66541   0.66544   0.67064   0.67671   0.68217
 Alpha virt. eigenvalues --    0.69093   0.69116   0.69792   0.69794   0.69904
 Alpha virt. eigenvalues --    0.70460   0.72319   0.72322   0.73870   0.74854
 Alpha virt. eigenvalues --    0.74857   0.75248   0.75251   0.75334   0.75766
 Alpha virt. eigenvalues --    0.76217   0.76527   0.76529   0.77006   0.77009
 Alpha virt. eigenvalues --    0.77283   0.77820   0.77823   0.79184   0.79657
 Alpha virt. eigenvalues --    0.79757   0.79761   0.80204   0.81676   0.82137
 Alpha virt. eigenvalues --    0.82140   0.82631   0.82794   0.82798   0.83470
 Alpha virt. eigenvalues --    0.83913   0.84932   0.84934   0.84968   0.85197
 Alpha virt. eigenvalues --    0.85202   0.85963   0.86765   0.86788   0.87100
 Alpha virt. eigenvalues --    0.88534   0.89552   0.89557   0.89775   0.89782
 Alpha virt. eigenvalues --    0.89920   0.90093   0.90541   0.90547   0.91630
 Alpha virt. eigenvalues --    0.91992   0.92693   0.92695   0.92773   0.92983
 Alpha virt. eigenvalues --    0.93216   0.93220   0.94380   0.96668   0.96751
 Alpha virt. eigenvalues --    0.98493   0.99040   0.99044   1.00349   1.00475
 Alpha virt. eigenvalues --    1.00888   1.00889   1.02169   1.02174   1.02314
 Alpha virt. eigenvalues --    1.02932   1.03052   1.03054   1.03308   1.03993
 Alpha virt. eigenvalues --    1.04919   1.05667   1.05834   1.05837   1.05916
 Alpha virt. eigenvalues --    1.06112   1.06963   1.07648   1.07653   1.08175
 Alpha virt. eigenvalues --    1.08178   1.08622   1.09421   1.09712   1.09775
 Alpha virt. eigenvalues --    1.10913   1.10917   1.11119   1.11670   1.14275
 Alpha virt. eigenvalues --    1.14458   1.14469   1.14518   1.15055   1.15134
 Alpha virt. eigenvalues --    1.16256   1.17010   1.17101   1.17105   1.17502
 Alpha virt. eigenvalues --    1.17995   1.18002   1.18138   1.19294   1.19295
 Alpha virt. eigenvalues --    1.21168   1.21726   1.21736   1.22172   1.24725
 Alpha virt. eigenvalues --    1.24731   1.26976   1.28058   1.28061   1.29313
 Alpha virt. eigenvalues --    1.29823   1.31617   1.33135   1.33231   1.33636
 Alpha virt. eigenvalues --    1.33641   1.34019   1.34962   1.35656   1.38928
 Alpha virt. eigenvalues --    1.42894   1.46330   1.46341   1.47238   1.47364
 Alpha virt. eigenvalues --    1.47523   1.47528   1.47867   1.48024   1.50068
 Alpha virt. eigenvalues --    1.50079   1.51587   1.51593   1.52150   1.52698
 Alpha virt. eigenvalues --    1.52699   1.52863   1.53316   1.54532   1.54536
 Alpha virt. eigenvalues --    1.55300   1.55305   1.55882   1.56113   1.56896
 Alpha virt. eigenvalues --    1.57786   1.57788   1.58765   1.59848   1.59854
 Alpha virt. eigenvalues --    1.61054   1.63503   1.63505   1.63588   1.63720
 Alpha virt. eigenvalues --    1.63726   1.64388   1.64762   1.64793   1.64799
 Alpha virt. eigenvalues --    1.65191   1.65950   1.67399   1.68212   1.68215
 Alpha virt. eigenvalues --    1.69799   1.69944   1.69952   1.70043   1.70610
 Alpha virt. eigenvalues --    1.70613   1.70806   1.72084   1.72092   1.72318
 Alpha virt. eigenvalues --    1.73217   1.73957   1.74182   1.74769   1.75558
 Alpha virt. eigenvalues --    1.76858   1.77464   1.77874   1.78075   1.78618
 Alpha virt. eigenvalues --    1.78622   1.79776   1.79782   1.80560   1.81318
 Alpha virt. eigenvalues --    1.81326   1.82952   1.83646   1.83649   1.84592
 Alpha virt. eigenvalues --    1.84827   1.84829   1.86236   1.86244   1.86530
 Alpha virt. eigenvalues --    1.87477   1.87481   1.87769   1.88724   1.89025
 Alpha virt. eigenvalues --    1.89219   1.89228   1.89416   1.89651   1.91544
 Alpha virt. eigenvalues --    1.91548   1.91890   1.92250   1.92657   1.92665
 Alpha virt. eigenvalues --    1.93065   1.94187   1.95085   1.95627   1.96191
 Alpha virt. eigenvalues --    1.96551   1.96785   1.96789   1.97067   1.97186
 Alpha virt. eigenvalues --    1.97374   1.97381   1.99057   1.99216   1.99684
 Alpha virt. eigenvalues --    1.99687   2.01601   2.01607   2.02926   2.02931
 Alpha virt. eigenvalues --    2.03138   2.04452   2.04464   2.05110   2.05684
 Alpha virt. eigenvalues --    2.05705   2.06459   2.07234   2.07238   2.07580
 Alpha virt. eigenvalues --    2.08918   2.08931   2.09942   2.10950   2.10953
 Alpha virt. eigenvalues --    2.11465   2.11465   2.12545   2.12547   2.12681
 Alpha virt. eigenvalues --    2.12880   2.13475   2.13481   2.15663   2.16037
 Alpha virt. eigenvalues --    2.16420   2.19581   2.19888   2.19892   2.20854
 Alpha virt. eigenvalues --    2.20857   2.22042   2.22051   2.22707   2.25908
 Alpha virt. eigenvalues --    2.25911   2.27435   2.27475   2.27489   2.27743
 Alpha virt. eigenvalues --    2.27769   2.28289   2.28297   2.28304   2.28517
 Alpha virt. eigenvalues --    2.28608   2.29438   2.29832   2.30272   2.30999
 Alpha virt. eigenvalues --    2.31675   2.31679   2.33061   2.33485   2.34041
 Alpha virt. eigenvalues --    2.35659   2.35775   2.35788   2.36826   2.36837
 Alpha virt. eigenvalues --    2.36896   2.38035   2.38049   2.39260   2.40078
 Alpha virt. eigenvalues --    2.41679   2.41711   2.41722   2.41760   2.42893
 Alpha virt. eigenvalues --    2.42899   2.43281   2.43352   2.43358   2.46876
 Alpha virt. eigenvalues --    2.47681   2.47700   2.47704   2.48163   2.48170
 Alpha virt. eigenvalues --    2.49548   2.49653   2.49655   2.50179   2.51082
 Alpha virt. eigenvalues --    2.52695   2.53849   2.53974   2.54630   2.55129
 Alpha virt. eigenvalues --    2.55132   2.56660   2.57604   2.57610   2.57857
 Alpha virt. eigenvalues --    2.58061   2.58120   2.59960   2.59965   2.60501
 Alpha virt. eigenvalues --    2.61392   2.61395   2.62232   2.63457   2.63462
 Alpha virt. eigenvalues --    2.63487   2.63489   2.66654   2.66846   2.69672
 Alpha virt. eigenvalues --    2.69688   2.69696   2.69896   2.69906   2.70914
 Alpha virt. eigenvalues --    2.71240   2.71437   2.72263   2.72265   2.73239
 Alpha virt. eigenvalues --    2.73435   2.73926   2.74036   2.74245   2.74254
 Alpha virt. eigenvalues --    2.76080   2.76882   2.76884   2.78379   2.78776
 Alpha virt. eigenvalues --    2.82222   2.82420   2.82424   2.84657   2.85220
 Alpha virt. eigenvalues --    2.85228   2.85937   2.86320   2.88704   2.89412
 Alpha virt. eigenvalues --    2.92654   2.94297   2.94302   2.94780   2.94785
 Alpha virt. eigenvalues --    2.95972   2.95990   2.96501   2.99457   3.01677
 Alpha virt. eigenvalues --    3.03478   3.03483   3.03831   3.04234   3.04621
 Alpha virt. eigenvalues --    3.05334   3.05550   3.07538   3.07622   3.07632
 Alpha virt. eigenvalues --    3.10458   3.11410   3.11416   3.13632   3.20447
 Alpha virt. eigenvalues --    3.23422   3.26478   3.26669   3.26672   3.29803
 Alpha virt. eigenvalues --    3.30777   3.30794   3.38458   3.40490   3.40494
 Alpha virt. eigenvalues --    3.43092   3.43100   3.51194   3.57186   3.64993
 Alpha virt. eigenvalues --    3.82938   3.87994   3.92057   3.95070   3.98421
 Alpha virt. eigenvalues --    3.98424   4.03038   4.03047   4.07800   4.07806
 Alpha virt. eigenvalues --    4.07821   4.10504   4.18521   4.21503   4.23110
 Alpha virt. eigenvalues --    4.23118   4.23233   4.28994   4.29028   4.29980
 Alpha virt. eigenvalues --    4.29993   4.30161   4.30506   4.37282   4.41964
 Alpha virt. eigenvalues --    4.41970   4.42875   4.51074   4.56006   4.56011
 Alpha virt. eigenvalues --    4.58387   4.61625   4.61629   4.62156   4.62161
 Alpha virt. eigenvalues --    4.64983   4.77530   4.77533   4.79703   4.79709
 Alpha virt. eigenvalues --    4.82632   4.91844   4.91852   4.93453   4.97071
 Alpha virt. eigenvalues --    5.00820   5.06003   5.06148   5.17549   5.22885
 Alpha virt. eigenvalues --    5.22901   5.25864   5.32601   5.32612   5.34216
 Alpha virt. eigenvalues --    5.49767   5.59037
          Condensed to atoms (all electrons):
 Mulliken charges:
               1
     1  C    0.001818
     2  C    0.032589
     3  C    0.001851
     4  C    0.032655
     5  C    0.007429
     6  C   -0.013139
     7  C    0.007356
     8  C   -0.028026
     9  C    0.001803
    10  C    0.032568
    11  C    0.001898
    12  C    0.032633
    13  C    0.007526
    14  C   -0.013276
    15  C    0.007620
    16  C   -0.027993
    17  C    0.007401
    18  C   -0.028069
    19  C    0.007472
    20  C   -0.013143
    21  C    0.007575
    22  C   -0.028147
    23  C    0.007632
    24  C   -0.013088
    25  C    0.001881
    26  C    0.032652
    27  C    0.001891
    28  C    0.032603
    29  C    0.007349
    30  C   -0.013055
    31  C    0.007506
    32  C   -0.028138
    33  C    0.007578
    34  C   -0.028028
    35  C    0.007444
    36  C   -0.013173
    37  C    0.001841
    38  C    0.032611
    39  C    0.001838
    40  C    0.032566
    41  C    0.007673
    42  C    0.007709
    43  C   -0.028090
    44  C    0.007589
    45  C   -0.028036
    46  C    0.007470
    47  C   -0.013217
    48  C   -0.008266
    49  C   -0.008387
    50  C   -0.013190
    51  C   -0.008315
    52  C   -0.008133
    53  C   -0.008258
    54  C   -0.008360
    55  C   -0.008274
    56  C   -0.008229
 Sum of Mulliken charges =   0.00000
 Mulliken charges with hydrogens summed into heavy atoms:
               1
     1  C    0.001818
     2  C    0.032589
     3  C    0.001851
     4  C    0.032655
     5  C    0.007429
     6  C   -0.013139
     7  C    0.007356
     8  C   -0.028026
     9  C    0.001803
    10  C    0.032568
    11  C    0.001898
    12  C    0.032633
    13  C    0.007526
    14  C   -0.013276
    15  C    0.007620
    16  C   -0.027993
    17  C    0.007401
    18  C   -0.028069
    19  C    0.007472
    20  C   -0.013143
    21  C    0.007575
    22  C   -0.028147
    23  C    0.007632
    24  C   -0.013088
    25  C    0.001881
    26  C    0.032652
    27  C    0.001891
    28  C    0.032603
    29  C    0.007349
    30  C   -0.013055
    31  C    0.007506
    32  C   -0.028138
    33  C    0.007578
    34  C   -0.028028
    35  C    0.007444
    36  C   -0.013173
    37  C    0.001841
    38  C    0.032611
    39  C    0.001838
    40  C    0.032566
    41  C    0.007673
    42  C    0.007709
    43  C   -0.028090
    44  C    0.007589
    45  C   -0.028036
    46  C    0.007470
    47  C   -0.013217
    48  C   -0.008266
    49  C   -0.008387
    50  C   -0.013190
    51  C   -0.008315
    52  C   -0.008133
    53  C   -0.008258
    54  C   -0.008360
    55  C   -0.008274
    56  C   -0.008229
 Electronic spatial extent (au):  <R**2>=          19886.7377
 Charge=              0.0000 electrons
 Dipole moment (field-independent basis, Debye):
    X=             -0.0001    Y=              0.0009    Z=              0.0003  Tot=              0.0009
 Quadrupole moment (field-independent basis, Debye-Ang):
   XX=           -309.8816   YY=           -305.6562   ZZ=           -305.6509
   XY=              0.0000   XZ=             -0.0038   YZ=              0.0014
 Traceless Quadrupole moment (field-independent basis, Debye-Ang):
   XX=             -2.8187   YY=              1.4067   ZZ=              1.4120
   XY=              0.0000   XZ=             -0.0038   YZ=              0.0014
 Octapole moment (field-independent basis, Debye-Ang**2):
  XXX=             -0.0140  YYY=              0.0080  ZZZ=              0.0014  XYY=              0.0056
  XXY=              0.0092  XXZ=              0.0044  XZZ=             -0.0071  YZZ=              0.0020
  YYZ=              0.0007  XYZ=             -0.0008
 Hexadecapole moment (field-independent basis, Debye-Ang**3):
 XXXX=         -22114.5624 YYYY=          -4283.0903 ZZZZ=          -4281.8811 XXXY=              0.0002
 XXXZ=             -0.0065 YYYX=              0.0019 YYYZ=             -0.6019 ZZZX=             -0.0521
 ZZZY=              0.6099 XXYY=          -4325.2091 XXZZ=          -4324.9531 YYZZ=          -1425.9367
 XXYZ=              0.0585 YYXZ=             -0.0064 ZZXY=             -0.0034
 N-N= 7.086008137886D+03 E-N=-1.910655673212D+04  KE= 2.113252109106D+03
 There are a total of      449408 grid points.
 ElSum from          density=      335.9995603865
 ElSum from atomic densities=      336.0008795669
 Hirshfeld populations at iteration   1 (CA, CB, DipXYZ):
               1          2          3          4          5
     1  C    2.998512   2.998512  -0.000007  -0.069536  -0.049625
     2  C    3.001287   3.001287   0.015880  -0.019159  -0.002301
     3  C    2.998495   2.998495   0.000029  -0.079329   0.031779
     4  C    3.001274   3.001274  -0.015876  -0.019141  -0.002309
     5  C    2.999549   2.999549   0.013725  -0.080751  -0.064236
     6  C    2.995217   2.995217  -0.069725  -0.081635  -0.009815
     7  C    2.999576   2.999576   0.013485  -0.093830   0.043181
     8  C    3.002006   3.002006  -0.020066  -0.034556  -0.004405
     9  C    2.998514   2.998514   0.000039   0.049683  -0.069509
    10  C    3.001274   3.001274   0.015879   0.002336  -0.019137
    11  C    2.998521   2.998521   0.000006  -0.031664  -0.079297
    12  C    3.001269   3.001269  -0.015910   0.002320  -0.019163
    13  C    2.999504   2.999504   0.013752   0.064160  -0.080827
    14  C    2.995295   2.995295  -0.069662   0.009862  -0.081591
    15  C    2.999510   2.999510   0.013555  -0.043252  -0.093796
    16  C    3.002022   3.002022  -0.020080   0.004373  -0.034549
    17  C    2.999518   2.999518  -0.013735  -0.080793  -0.064239
    18  C    3.002013   3.002013   0.020067  -0.034581  -0.004393
    19  C    2.999562   2.999562  -0.013502  -0.093828   0.043209
    20  C    2.995242   2.995242   0.069688  -0.081578  -0.009854
    21  C    2.999528   2.999528  -0.013751   0.064171  -0.080837
    22  C    3.002018   3.002018   0.020108   0.004410  -0.034614
    23  C    2.999532   2.999532  -0.013607  -0.043257  -0.093832
    24  C    2.995241   2.995241   0.069674   0.009851  -0.081522
    25  C    2.998507   2.998507   0.000011   0.069510   0.049621
    26  C    3.001287   3.001287   0.015911   0.019203   0.002339
    27  C    2.998489   2.998489  -0.000044   0.079298  -0.031770
    28  C    3.001279   3.001279  -0.015881   0.019197   0.002307
    29  C    2.999550   2.999550   0.013755   0.080798   0.064262
    30  C    2.995201   2.995201  -0.069725   0.081563   0.009849
    31  C    2.999578   2.999578   0.013512   0.093821  -0.043186
    32  C    3.002007   3.002007  -0.020106   0.034580   0.004399
    33  C    2.999517   2.999517  -0.013784   0.080752   0.064243
    34  C    3.002015   3.002015   0.020078   0.034559   0.004386
    35  C    2.999546   2.999546  -0.013519   0.093868  -0.043190
    36  C    2.995243   2.995243   0.069721   0.081572   0.009807
    37  C    2.998517   2.998517  -0.000035  -0.049688   0.069511
    38  C    3.001258   3.001258   0.015876  -0.002300   0.019133
    39  C    2.998521   2.998521   0.000003   0.031675   0.079305
    40  C    3.001280   3.001280  -0.015872  -0.002333   0.019139
    41  C    2.999500   2.999500   0.013773  -0.064160   0.080818
    42  C    2.999497   2.999497   0.013572   0.043278   0.093855
    43  C    3.002024   3.002024  -0.020077  -0.004410   0.034601
    44  C    2.999521   2.999521  -0.013757  -0.064168   0.080781
    45  C    3.002015   3.002015   0.020067  -0.004396   0.034565
    46  C    2.999540   2.999540  -0.013521   0.043277   0.093805
    47  C    2.995259   2.995259   0.069697  -0.009852   0.081590
    48  C    3.003819   3.003819  -0.088600  -0.010040   0.083180
    49  C    3.003903   3.003903  -0.088529   0.083162   0.009953
    50  C    2.995286   2.995286  -0.069671  -0.009819   0.081554
    51  C    3.003893   3.003893  -0.088527  -0.083136  -0.009992
    52  C    3.003814   3.003814  -0.088615   0.010015  -0.083184
    53  C    3.003863   3.003863   0.088577  -0.083168  -0.009949
    54  C    3.003870   3.003870   0.088568   0.009994  -0.083167
    55  C    3.003851   3.003851   0.088549   0.083191   0.009969
    56  C    3.003855   3.003855   0.088562  -0.010006   0.083178
       Tot 167.999780 167.999780  -0.000063   0.000113   0.000032

 Dip from Atomic Chgs              0.000035   0.000229   0.000089
         Total Dipole             -0.000028   0.000342   0.000121

 Hirshfeld charges, spin densities, dipoles, and CM5 charges using IRadAn=      4:
              Q-H        S-H        Dx         Dy         Dz        Q-CM5   
     1  C    0.002976   0.000000  -0.000007  -0.069536  -0.049625   0.002976
     2  C   -0.002573   0.000000   0.015880  -0.019159  -0.002301  -0.002573
     3  C    0.003010   0.000000   0.000029  -0.079329   0.031779   0.003010
     4  C   -0.002548   0.000000  -0.015876  -0.019141  -0.002309  -0.002548
     5  C    0.000902   0.000000   0.013725  -0.080751  -0.064236   0.000902
     6  C    0.009566   0.000000  -0.069725  -0.081635  -0.009815   0.009566
     7  C    0.000848   0.000000   0.013485  -0.093830   0.043181   0.000848
     8  C   -0.004013   0.000000  -0.020066  -0.034556  -0.004405  -0.004013
     9  C    0.002973   0.000000   0.000039   0.049683  -0.069509   0.002973
    10  C   -0.002548   0.000000   0.015879   0.002336  -0.019137  -0.002548
    11  C    0.002957   0.000000   0.000006  -0.031664  -0.079297   0.002957
    12  C   -0.002539   0.000000  -0.015910   0.002320  -0.019163  -0.002539
    13  C    0.000993   0.000000   0.013752   0.064160  -0.080827   0.000993
    14  C    0.009411   0.000000  -0.069662   0.009862  -0.081591   0.009411
    15  C    0.000980   0.000000   0.013555  -0.043252  -0.093796   0.000980
    16  C   -0.004043   0.000000  -0.020080   0.004373  -0.034549  -0.004043
    17  C    0.000963   0.000000  -0.013735  -0.080793  -0.064239   0.000963
    18  C   -0.004025   0.000000   0.020067  -0.034581  -0.004393  -0.004025
    19  C    0.000875   0.000000  -0.013502  -0.093828   0.043209   0.000875
    20  C    0.009517   0.000000   0.069688  -0.081578  -0.009854   0.009517
    21  C    0.000945   0.000000  -0.013751   0.064171  -0.080837   0.000945
    22  C   -0.004036   0.000000   0.020108   0.004410  -0.034614  -0.004036
    23  C    0.000937   0.000000  -0.013607  -0.043257  -0.093832   0.000937
    24  C    0.009519   0.000000   0.069674   0.009851  -0.081522   0.009519
    25  C    0.002987   0.000000   0.000011   0.069510   0.049621   0.002987
    26  C   -0.002573   0.000000   0.015911   0.019203   0.002339  -0.002573
    27  C    0.003022   0.000000  -0.000044   0.079298  -0.031770   0.003022
    28  C   -0.002559   0.000000  -0.015881   0.019197   0.002307  -0.002559
    29  C    0.000900   0.000000   0.013755   0.080798   0.064262   0.000900
    30  C    0.009598   0.000000  -0.069725   0.081563   0.009849   0.009598
    31  C    0.000843   0.000000   0.013512   0.093821  -0.043186   0.000843
    32  C   -0.004013   0.000000  -0.020106   0.034580   0.004399  -0.004013
    33  C    0.000967   0.000000  -0.013784   0.080752   0.064243   0.000967
    34  C   -0.004030   0.000000   0.020078   0.034559   0.004386  -0.004030
    35  C    0.000908   0.000000  -0.013519   0.093868  -0.043190   0.000908
    36  C    0.009514   0.000000   0.069721   0.081572   0.009807   0.009514
    37  C    0.002966   0.000000  -0.000035  -0.049688   0.069511   0.002966
    38  C   -0.002516   0.000000   0.015876  -0.002300   0.019133  -0.002516
    39  C    0.002958   0.000000   0.000003   0.031675   0.079305   0.002958
    40  C   -0.002559   0.000000  -0.015872  -0.002333   0.019139  -0.002559
    41  C    0.000999   0.000000   0.013773  -0.064160   0.080818   0.000999
    42  C    0.001006   0.000000   0.013572   0.043278   0.093855   0.001006
    43  C   -0.004047   0.000000  -0.020077  -0.004410   0.034601  -0.004047
    44  C    0.000959   0.000000  -0.013757  -0.064168   0.080781   0.000959
    45  C   -0.004031   0.000000   0.020067  -0.004396   0.034565  -0.004031
    46  C    0.000921   0.000000  -0.013521   0.043277   0.093805   0.000921
    47  C    0.009482   0.000000   0.069697  -0.009852   0.081590   0.009482
    48  C   -0.007637   0.000000  -0.088600  -0.010040   0.083180  -0.007637
    49  C   -0.007805   0.000000  -0.088529   0.083162   0.009953  -0.007805
    50  C    0.009427   0.000000  -0.069671  -0.009819   0.081554   0.009427
    51  C   -0.007787   0.000000  -0.088527  -0.083136  -0.009992  -0.007787
    52  C   -0.007627   0.000000  -0.088615   0.010015  -0.083184  -0.007627
    53  C   -0.007726   0.000000   0.088577  -0.083168  -0.009949  -0.007726
    54  C   -0.007739   0.000000   0.088568   0.009994  -0.083167  -0.007739
    55  C   -0.007703   0.000000   0.088549   0.083191   0.009969  -0.007703
    56  C   -0.007710   0.000000   0.088562  -0.010006   0.083178  -0.007710
       Tot   0.000440   0.000000  -0.000063   0.000113   0.000032   0.000440
 Hirshfeld charges with hydrogens summed into heavy atoms:
              Q-H       Q-CM5   
     1  C    0.002976   0.002976
     2  C   -0.002573  -0.002573
     3  C    0.003010   0.003010
     4  C   -0.002548  -0.002548
     5  C    0.000902   0.000902
     6  C    0.009566   0.009566
     7  C    0.000848   0.000848
     8  C   -0.004013  -0.004013
     9  C    0.002973   0.002973
    10  C   -0.002548  -0.002548
    11  C    0.002957   0.002957
    12  C   -0.002539  -0.002539
    13  C    0.000993   0.000993
    14  C    0.009411   0.009411
    15  C    0.000980   0.000980
    16  C   -0.004043  -0.004043
    17  C    0.000963   0.000963
    18  C   -0.004025  -0.004025
    19  C    0.000875   0.000875
    20  C    0.009517   0.009517
    21  C    0.000945   0.000945
    22  C   -0.004036  -0.004036
    23  C    0.000937   0.000937
    24  C    0.009519   0.009519
    25  C    0.002987   0.002987
    26  C   -0.002573  -0.002573
    27  C    0.003022   0.003022
    28  C   -0.002559  -0.002559
    29  C    0.000900   0.000900
    30  C    0.009598   0.009598
    31  C    0.000843   0.000843
    32  C   -0.004013  -0.004013
    33  C    0.000967   0.000967
    34  C   -0.004030  -0.004030
    35  C    0.000908   0.000908
    36  C    0.009514   0.009514
    37  C    0.002966   0.002966
    38  C   -0.002516  -0.002516
    39  C    0.002958   0.002958
    40  C   -0.002559  -0.002559
    41  C    0.000999   0.000999
    42  C    0.001006   0.001006
    43  C   -0.004047  -0.004047
    44  C    0.000959   0.000959
    45  C   -0.004031  -0.004031
    46  C    0.000921   0.000921
    47  C    0.009482   0.009482
    48  C   -0.007637  -0.007637
    49  C   -0.007805  -0.007805
    50  C    0.009427   0.009427
    51  C   -0.007787  -0.007787
    52  C   -0.007627  -0.007627
    53  C   -0.007726  -0.007726
    54  C   -0.007739  -0.007739
    55  C   -0.007703  -0.007703
    56  C   -0.007710  -0.007710
 
 EQQ= 0.000000000000E+00 EQD= 0.000000000000E+00 EDD= 0.270963320728E-01
 EQQ+QD+DD= 0.270963320728E-01
 
 ******************************Gaussian NBO Version 3.1******************************
             N A T U R A L   A T O M I C   O R B I T A L   A N D
          N A T U R A L   B O N D   O R B I T A L   A N A L Y S I S
 ******************************Gaussian NBO Version 3.1******************************
       /RESON  / : Allow strongly delocalized NBO set

 Analyzing the SCF density

 Job title: RG NT                                                           

 Storage needed:   2127104 in NPA,   2828071 in NBO ( 134208782 available)


 NATURAL POPULATIONS:  Natural atomic orbital occupancies 
                                                          
   NAO  Atom  No  lang   Type(AO)    Occupancy      Energy
 ----------------------------------------------------------
     1    C    1  S      Cor( 1S)     1.99864     -10.09860
     2    C    1  S      Val( 2S)     0.89424      -0.16891
     3    C    1  S      Ryd( 3S)     0.00113       1.35201
     4    C    1  S      Ryd( 4S)     0.00006       4.42456
     5    C    1  px     Val( 2p)     1.01855      -0.08129
     6    C    1  px     Ryd( 3p)     0.00371       0.86918
     7    C    1  py     Val( 2p)     1.05934      -0.11339
     8    C    1  py     Ryd( 3p)     0.00140       0.76777
     9    C    1  pz     Val( 2p)     0.99463      -0.08935
    10    C    1  pz     Ryd( 3p)     0.00607       0.87423
    11    C    1  dxy    Ryd( 3d)     0.00058       2.01487
    12    C    1  dxz    Ryd( 3d)     0.00093       2.37029
    13    C    1  dyz    Ryd( 3d)     0.00075       2.38569
    14    C    1  dx2y2  Ryd( 3d)     0.00064       2.30264
    15    C    1  dz2    Ryd( 3d)     0.00101       2.15593

    16    C    2  S      Cor( 1S)     1.99886     -10.08683
    17    C    2  S      Val( 2S)     0.86571      -0.14967
    18    C    2  S      Ryd( 3S)     0.00239       1.13235
    19    C    2  S      Ryd( 4S)     0.00008       4.19736
    20    C    2  px     Val( 2p)     1.09968      -0.06453
    21    C    2  px     Ryd( 3p)     0.00493       1.18602
    22    C    2  py     Val( 2p)     1.01249      -0.13002
    23    C    2  py     Ryd( 3p)     0.00401       0.76792
    24    C    2  pz     Val( 2p)     1.02199      -0.08199
    25    C    2  pz     Ryd( 3p)     0.00449       0.95899
    26    C    2  dxy    Ryd( 3d)     0.00106       2.12168
    27    C    2  dxz    Ryd( 3d)     0.00089       2.46464
    28    C    2  dyz    Ryd( 3d)     0.00036       1.94923
    29    C    2  dx2y2  Ryd( 3d)     0.00065       2.52982
    30    C    2  dz2    Ryd( 3d)     0.00070       2.15934

    31    C    3  S      Cor( 1S)     1.99864     -10.09872
    32    C    3  S      Val( 2S)     0.89440      -0.16903
    33    C    3  S      Ryd( 3S)     0.00113       1.35286
    34    C    3  S      Ryd( 4S)     0.00006       4.42511
    35    C    3  px     Val( 2p)     1.01838      -0.08131
    36    C    3  px     Ryd( 3p)     0.00371       0.86899
    37    C    3  py     Val( 2p)     1.03791      -0.12660
    38    C    3  py     Ryd( 3p)     0.00156       0.72767
    39    C    3  pz     Val( 2p)     1.01597      -0.07614
    40    C    3  pz     Ryd( 3p)     0.00590       0.91394
    41    C    3  dxy    Ryd( 3d)     0.00051       1.95474
    42    C    3  dxz    Ryd( 3d)     0.00100       2.43025
    43    C    3  dyz    Ryd( 3d)     0.00075       2.31101
    44    C    3  dx2y2  Ryd( 3d)     0.00062       2.26063
    45    C    3  dz2    Ryd( 3d)     0.00102       2.27213

    46    C    4  S      Cor( 1S)     1.99886     -10.08684
    47    C    4  S      Val( 2S)     0.86571      -0.14967
    48    C    4  S      Ryd( 3S)     0.00239       1.13228
    49    C    4  S      Ryd( 4S)     0.00008       4.19729
    50    C    4  px     Val( 2p)     1.09968      -0.06454
    51    C    4  px     Ryd( 3p)     0.00493       1.18605
    52    C    4  py     Val( 2p)     1.01243      -0.13003
    53    C    4  py     Ryd( 3p)     0.00401       0.76792
    54    C    4  pz     Val( 2p)     1.02199      -0.08200
    55    C    4  pz     Ryd( 3p)     0.00449       0.95901
    56    C    4  dxy    Ryd( 3d)     0.00106       2.12166
    57    C    4  dxz    Ryd( 3d)     0.00089       2.46466
    58    C    4  dyz    Ryd( 3d)     0.00036       1.94917
    59    C    4  dx2y2  Ryd( 3d)     0.00065       2.52984
    60    C    4  dz2    Ryd( 3d)     0.00070       2.15936

    61    C    5  S      Cor( 1S)     1.99853     -10.09540
    62    C    5  S      Val( 2S)     0.90889      -0.17779
    63    C    5  S      Ryd( 3S)     0.00120       1.44022
    64    C    5  S      Ryd( 4S)     0.00005       4.46626
    65    C    5  px     Val( 2p)     1.01403      -0.08576
    66    C    5  px     Ryd( 3p)     0.00319       0.80670
    67    C    5  py     Val( 2p)     1.04980      -0.11549
    68    C    5  py     Ryd( 3p)     0.00243       0.75777
    69    C    5  pz     Val( 2p)     1.00193      -0.09010
    70    C    5  pz     Ryd( 3p)     0.00608       0.82909
    71    C    5  dxy    Ryd( 3d)     0.00063       2.04336
    72    C    5  dxz    Ryd( 3d)     0.00094       2.37768
    73    C    5  dyz    Ryd( 3d)     0.00081       2.32983
    74    C    5  dx2y2  Ryd( 3d)     0.00070       2.23990
    75    C    5  dz2    Ryd( 3d)     0.00105       2.15101

    76    C    6  S      Cor( 1S)     1.99858     -10.09331
    77    C    6  S      Val( 2S)     0.91713      -0.18684
    78    C    6  S      Ryd( 3S)     0.00135       1.54444
    79    C    6  S      Ryd( 4S)     0.00004       4.49178
    80    C    6  px     Val( 2p)     1.03195      -0.08691
    81    C    6  px     Ryd( 3p)     0.00591       0.84577
    82    C    6  py     Val( 2p)     0.99545      -0.12592
    83    C    6  py     Ryd( 3p)     0.00341       0.73974
    84    C    6  pz     Val( 2p)     1.02010      -0.09006
    85    C    6  pz     Ryd( 3p)     0.00297       0.76445
    86    C    6  dxy    Ryd( 3d)     0.00084       2.27480
    87    C    6  dxz    Ryd( 3d)     0.00099       2.40682
    88    C    6  dyz    Ryd( 3d)     0.00060       1.98615
    89    C    6  dx2y2  Ryd( 3d)     0.00081       2.27373
    90    C    6  dz2    Ryd( 3d)     0.00084       2.09110

    91    C    7  S      Cor( 1S)     1.99853     -10.09536
    92    C    7  S      Val( 2S)     0.90889      -0.17776
    93    C    7  S      Ryd( 3S)     0.00120       1.44049
    94    C    7  S      Ryd( 4S)     0.00005       4.46642
    95    C    7  px     Val( 2p)     1.01402      -0.08574
    96    C    7  px     Ryd( 3p)     0.00318       0.80666
    97    C    7  py     Val( 2p)     1.03045      -0.12840
    98    C    7  py     Ryd( 3p)     0.00244       0.72122
    99    C    7  pz     Val( 2p)     1.02127      -0.07715
   100    C    7  pz     Ryd( 3p)     0.00608       0.86544
   101    C    7  dxy    Ryd( 3d)     0.00058       2.01198
   102    C    7  dxz    Ryd( 3d)     0.00099       2.40896
   103    C    7  dyz    Ryd( 3d)     0.00080       2.28994
   104    C    7  dx2y2  Ryd( 3d)     0.00072       2.17277
   105    C    7  dz2    Ryd( 3d)     0.00104       2.25807

   106    C    8  S      Cor( 1S)     1.99879     -10.09046
   107    C    8  S      Val( 2S)     0.87536      -0.15133
   108    C    8  S      Ryd( 3S)     0.00258       1.21864
   109    C    8  S      Ryd( 4S)     0.00007       4.25191
   110    C    8  px     Val( 2p)     1.09304      -0.06302
   111    C    8  px     Ryd( 3p)     0.00457       1.06241
   112    C    8  py     Val( 2p)     1.03015      -0.13098
   113    C    8  py     Ryd( 3p)     0.00363       0.75761
   114    C    8  pz     Val( 2p)     1.01411      -0.08192
   115    C    8  pz     Ryd( 3p)     0.00478       0.93026
   116    C    8  dxy    Ryd( 3d)     0.00107       2.13500
   117    C    8  dxz    Ryd( 3d)     0.00090       2.44908
   118    C    8  dyz    Ryd( 3d)     0.00038       1.99523
   119    C    8  dx2y2  Ryd( 3d)     0.00063       2.53492
   120    C    8  dz2    Ryd( 3d)     0.00075       2.13989

   121    C    9  S      Cor( 1S)     1.99864     -10.09862
   122    C    9  S      Val( 2S)     0.89427      -0.16894
   123    C    9  S      Ryd( 3S)     0.00113       1.35221
   124    C    9  S      Ryd( 4S)     0.00006       4.42463
   125    C    9  px     Val( 2p)     1.01857      -0.08129
   126    C    9  px     Ryd( 3p)     0.00371       0.86914
   127    C    9  py     Val( 2p)     0.99467      -0.08936
   128    C    9  py     Ryd( 3p)     0.00607       0.87412
   129    C    9  pz     Val( 2p)     1.05930      -0.11341
   130    C    9  pz     Ryd( 3p)     0.00140       0.76772
   131    C    9  dxy    Ryd( 3d)     0.00093       2.37046
   132    C    9  dxz    Ryd( 3d)     0.00058       2.01475
   133    C    9  dyz    Ryd( 3d)     0.00075       2.38551
   134    C    9  dx2y2  Ryd( 3d)     0.00090       2.16967
   135    C    9  dz2    Ryd( 3d)     0.00075       2.28892

   136    C   10  S      Cor( 1S)     1.99886     -10.08681
   137    C   10  S      Val( 2S)     0.86570      -0.14964
   138    C   10  S      Ryd( 3S)     0.00239       1.13239
   139    C   10  S      Ryd( 4S)     0.00008       4.19708
   140    C   10  px     Val( 2p)     1.09970      -0.06452
   141    C   10  px     Ryd( 3p)     0.00493       1.18607
   142    C   10  py     Val( 2p)     1.02201      -0.08199
   143    C   10  py     Ryd( 3p)     0.00449       0.95910
   144    C   10  pz     Val( 2p)     1.01237      -0.13002
   145    C   10  pz     Ryd( 3p)     0.00401       0.76790
   146    C   10  dxy    Ryd( 3d)     0.00089       2.46478
   147    C   10  dxz    Ryd( 3d)     0.00106       2.12159
   148    C   10  dyz    Ryd( 3d)     0.00036       1.94904
   149    C   10  dx2y2  Ryd( 3d)     0.00085       2.41471
   150    C   10  dz2    Ryd( 3d)     0.00050       2.27469

   151    C   11  S      Cor( 1S)     1.99864     -10.09869
   152    C   11  S      Val( 2S)     0.89437      -0.16901
   153    C   11  S      Ryd( 3S)     0.00113       1.35258
   154    C   11  S      Ryd( 4S)     0.00006       4.42497
   155    C   11  px     Val( 2p)     1.01834      -0.08129
   156    C   11  px     Ryd( 3p)     0.00371       0.86908
   157    C   11  py     Val( 2p)     1.01603      -0.07610
   158    C   11  py     Ryd( 3p)     0.00590       0.91413
   159    C   11  pz     Val( 2p)     1.03801      -0.12659
   160    C   11  pz     Ryd( 3p)     0.00156       0.72768
   161    C   11  dxy    Ryd( 3d)     0.00100       2.43019
   162    C   11  dxz    Ryd( 3d)     0.00051       1.95470
   163    C   11  dyz    Ryd( 3d)     0.00075       2.31104
   164    C   11  dx2y2  Ryd( 3d)     0.00091       2.24858
   165    C   11  dz2    Ryd( 3d)     0.00073       2.28430

   166    C   12  S      Cor( 1S)     1.99886     -10.08684
   167    C   12  S      Val( 2S)     0.86572      -0.14967
   168    C   12  S      Ryd( 3S)     0.00239       1.13238
   169    C   12  S      Ryd( 4S)     0.00008       4.19721
   170    C   12  px     Val( 2p)     1.09968      -0.06453
   171    C   12  px     Ryd( 3p)     0.00493       1.18608
   172    C   12  py     Val( 2p)     1.02197      -0.08200
   173    C   12  py     Ryd( 3p)     0.00449       0.95905
   174    C   12  pz     Val( 2p)     1.01239      -0.13002
   175    C   12  pz     Ryd( 3p)     0.00401       0.76791
   176    C   12  dxy    Ryd( 3d)     0.00089       2.46465
   177    C   12  dxz    Ryd( 3d)     0.00106       2.12168
   178    C   12  dyz    Ryd( 3d)     0.00036       1.94913
   179    C   12  dx2y2  Ryd( 3d)     0.00085       2.41465
   180    C   12  dz2    Ryd( 3d)     0.00050       2.27460

   181    C   13  S      Cor( 1S)     1.99853     -10.09542
   182    C   13  S      Val( 2S)     0.90888      -0.17779
   183    C   13  S      Ryd( 3S)     0.00120       1.43963
   184    C   13  S      Ryd( 4S)     0.00005       4.46595
   185    C   13  px     Val( 2p)     1.01402      -0.08576
   186    C   13  px     Ryd( 3p)     0.00318       0.80678
   187    C   13  py     Val( 2p)     1.00187      -0.09006
   188    C   13  py     Ryd( 3p)     0.00609       0.82934
   189    C   13  pz     Val( 2p)     1.04961      -0.11550
   190    C   13  pz     Ryd( 3p)     0.00243       0.75781
   191    C   13  dxy    Ryd( 3d)     0.00094       2.37761
   192    C   13  dxz    Ryd( 3d)     0.00063       2.04323
   193    C   13  dyz    Ryd( 3d)     0.00081       2.32998
   194    C   13  dx2y2  Ryd( 3d)     0.00101       2.12271
   195    C   13  dz2    Ryd( 3d)     0.00074       2.26812

   196    C   14  S      Cor( 1S)     1.99858     -10.09323
   197    C   14  S      Val( 2S)     0.91711      -0.18678
   198    C   14  S      Ryd( 3S)     0.00135       1.54484
   199    C   14  S      Ryd( 4S)     0.00004       4.49225
   200    C   14  px     Val( 2p)     1.03201      -0.08688
   201    C   14  px     Ryd( 3p)     0.00591       0.84564
   202    C   14  py     Val( 2p)     1.02010      -0.09003
   203    C   14  py     Ryd( 3p)     0.00297       0.76438
   204    C   14  pz     Val( 2p)     0.99574      -0.12591
   205    C   14  pz     Ryd( 3p)     0.00341       0.73966
   206    C   14  dxy    Ryd( 3d)     0.00099       2.40686
   207    C   14  dxz    Ryd( 3d)     0.00085       2.27479
   208    C   14  dyz    Ryd( 3d)     0.00060       1.98631
   209    C   14  dx2y2  Ryd( 3d)     0.00097       2.13900
   210    C   14  dz2    Ryd( 3d)     0.00068       2.22592

   211    C   15  S      Cor( 1S)     1.99853     -10.09540
   212    C   15  S      Val( 2S)     0.90884      -0.17778
   213    C   15  S      Ryd( 3S)     0.00120       1.43963
   214    C   15  S      Ryd( 4S)     0.00005       4.46580
   215    C   15  px     Val( 2p)     1.01412      -0.08575
   216    C   15  px     Ryd( 3p)     0.00318       0.80683
   217    C   15  py     Val( 2p)     1.02135      -0.07719
   218    C   15  py     Ryd( 3p)     0.00607       0.86584
   219    C   15  pz     Val( 2p)     1.03008      -0.12841
   220    C   15  pz     Ryd( 3p)     0.00244       0.72136
   221    C   15  dxy    Ryd( 3d)     0.00099       2.40918
   222    C   15  dxz    Ryd( 3d)     0.00058       2.01174
   223    C   15  dyz    Ryd( 3d)     0.00080       2.28972
   224    C   15  dx2y2  Ryd( 3d)     0.00100       2.20992
   225    C   15  dz2    Ryd( 3d)     0.00077       2.22121

   226    C   16  S      Cor( 1S)     1.99879     -10.09042
   227    C   16  S      Val( 2S)     0.87533      -0.15128
   228    C   16  S      Ryd( 3S)     0.00258       1.21870
   229    C   16  S      Ryd( 4S)     0.00007       4.25168
   230    C   16  px     Val( 2p)     1.09307      -0.06302
   231    C   16  px     Ryd( 3p)     0.00457       1.06260
   232    C   16  py     Val( 2p)     1.01413      -0.08192
   233    C   16  py     Ryd( 3p)     0.00478       0.93029
   234    C   16  pz     Val( 2p)     1.03026      -0.13098
   235    C   16  pz     Ryd( 3p)     0.00363       0.75760
   236    C   16  dxy    Ryd( 3d)     0.00090       2.44920
   237    C   16  dxz    Ryd( 3d)     0.00107       2.13507
   238    C   16  dyz    Ryd( 3d)     0.00038       1.99534
   239    C   16  dx2y2  Ryd( 3d)     0.00088       2.40471
   240    C   16  dz2    Ryd( 3d)     0.00049       2.27023

   241    C   17  S      Cor( 1S)     1.99853     -10.09545
   242    C   17  S      Val( 2S)     0.90894      -0.17785
   243    C   17  S      Ryd( 3S)     0.00120       1.44017
   244    C   17  S      Ryd( 4S)     0.00005       4.46620
   245    C   17  px     Val( 2p)     1.01400      -0.08578
   246    C   17  px     Ryd( 3p)     0.00318       0.80666
   247    C   17  py     Val( 2p)     1.04970      -0.11550
   248    C   17  py     Ryd( 3p)     0.00243       0.75774
   249    C   17  pz     Val( 2p)     1.00186      -0.09009
   250    C   17  pz     Ryd( 3p)     0.00608       0.82910
   251    C   17  dxy    Ryd( 3d)     0.00063       2.04333
   252    C   17  dxz    Ryd( 3d)     0.00094       2.37756
   253    C   17  dyz    Ryd( 3d)     0.00081       2.32978
   254    C   17  dx2y2  Ryd( 3d)     0.00070       2.23977
   255    C   17  dz2    Ryd( 3d)     0.00105       2.15093

   256    C   18  S      Cor( 1S)     1.99879     -10.09045
   257    C   18  S      Val( 2S)     0.87537      -0.15133
   258    C   18  S      Ryd( 3S)     0.00258       1.21878
   259    C   18  S      Ryd( 4S)     0.00007       4.25192
   260    C   18  px     Val( 2p)     1.09304      -0.06303
   261    C   18  px     Ryd( 3p)     0.00457       1.06231
   262    C   18  py     Val( 2p)     1.03020      -0.13099
   263    C   18  py     Ryd( 3p)     0.00363       0.75759
   264    C   18  pz     Val( 2p)     1.01412      -0.08193
   265    C   18  pz     Ryd( 3p)     0.00478       0.93020
   266    C   18  dxy    Ryd( 3d)     0.00107       2.13503
   267    C   18  dxz    Ryd( 3d)     0.00090       2.44910
   268    C   18  dyz    Ryd( 3d)     0.00038       1.99532
   269    C   18  dx2y2  Ryd( 3d)     0.00063       2.53489
   270    C   18  dz2    Ryd( 3d)     0.00075       2.13987

   271    C   19  S      Cor( 1S)     1.99853     -10.09536
   272    C   19  S      Val( 2S)     0.90884      -0.17774
   273    C   19  S      Ryd( 3S)     0.00120       1.44019
   274    C   19  S      Ryd( 4S)     0.00005       4.46623
   275    C   19  px     Val( 2p)     1.01408      -0.08574
   276    C   19  px     Ryd( 3p)     0.00318       0.80672
   277    C   19  py     Val( 2p)     1.03034      -0.12840
   278    C   19  py     Ryd( 3p)     0.00244       0.72129
   279    C   19  pz     Val( 2p)     1.02134      -0.07717
   280    C   19  pz     Ryd( 3p)     0.00608       0.86560
   281    C   19  dxy    Ryd( 3d)     0.00058       2.01193
   282    C   19  dxz    Ryd( 3d)     0.00099       2.40907
   283    C   19  dyz    Ryd( 3d)     0.00080       2.28989
   284    C   19  dx2y2  Ryd( 3d)     0.00072       2.17280
   285    C   19  dz2    Ryd( 3d)     0.00104       2.25813

   286    C   20  S      Cor( 1S)     1.99858     -10.09329
   287    C   20  S      Val( 2S)     0.91713      -0.18684
   288    C   20  S      Ryd( 3S)     0.00135       1.54440
   289    C   20  S      Ryd( 4S)     0.00004       4.49187
   290    C   20  px     Val( 2p)     1.03196      -0.08691
   291    C   20  px     Ryd( 3p)     0.00591       0.84577
   292    C   20  py     Val( 2p)     0.99556      -0.12592
   293    C   20  py     Ryd( 3p)     0.00341       0.73975
   294    C   20  pz     Val( 2p)     1.02008      -0.09006
   295    C   20  pz     Ryd( 3p)     0.00297       0.76446
   296    C   20  dxy    Ryd( 3d)     0.00084       2.27481
   297    C   20  dxz    Ryd( 3d)     0.00099       2.40682
   298    C   20  dyz    Ryd( 3d)     0.00060       1.98619
   299    C   20  dx2y2  Ryd( 3d)     0.00081       2.27373
   300    C   20  dz2    Ryd( 3d)     0.00084       2.09109

   301    C   21  S      Cor( 1S)     1.99853     -10.09539
   302    C   21  S      Val( 2S)     0.90883      -0.17776
   303    C   21  S      Ryd( 3S)     0.00120       1.43984
   304    C   21  S      Ryd( 4S)     0.00005       4.46618
   305    C   21  px     Val( 2p)     1.01403      -0.08576
   306    C   21  px     Ryd( 3p)     0.00319       0.80673
   307    C   21  py     Val( 2p)     1.00196      -0.09007
   308    C   21  py     Ryd( 3p)     0.00609       0.82930
   309    C   21  pz     Val( 2p)     1.04971      -0.11551
   310    C   21  pz     Ryd( 3p)     0.00243       0.75784
   311    C   21  dxy    Ryd( 3d)     0.00094       2.37765
   312    C   21  dxz    Ryd( 3d)     0.00063       2.04338
   313    C   21  dyz    Ryd( 3d)     0.00081       2.32998
   314    C   21  dx2y2  Ryd( 3d)     0.00101       2.12265
   315    C   21  dz2    Ryd( 3d)     0.00074       2.26810

   316    C   22  S      Cor( 1S)     1.99879     -10.09044
   317    C   22  S      Val( 2S)     0.87537      -0.15130
   318    C   22  S      Ryd( 3S)     0.00258       1.21902
   319    C   22  S      Ryd( 4S)     0.00007       4.25192
   320    C   22  px     Val( 2p)     1.09304      -0.06302
   321    C   22  px     Ryd( 3p)     0.00457       1.06234
   322    C   22  py     Val( 2p)     1.01410      -0.08192
   323    C   22  py     Ryd( 3p)     0.00477       0.93015
   324    C   22  pz     Val( 2p)     1.03024      -0.13099
   325    C   22  pz     Ryd( 3p)     0.00363       0.75758
   326    C   22  dxy    Ryd( 3d)     0.00090       2.44910
   327    C   22  dxz    Ryd( 3d)     0.00107       2.13518
   328    C   22  dyz    Ryd( 3d)     0.00038       1.99548
   329    C   22  dx2y2  Ryd( 3d)     0.00088       2.40460
   330    C   22  dz2    Ryd( 3d)     0.00049       2.27022

   331    C   23  S      Cor( 1S)     1.99853     -10.09538
   332    C   23  S      Val( 2S)     0.90882      -0.17776
   333    C   23  S      Ryd( 3S)     0.00120       1.43983
   334    C   23  S      Ryd( 4S)     0.00005       4.46599
   335    C   23  px     Val( 2p)     1.01412      -0.08576
   336    C   23  px     Ryd( 3p)     0.00319       0.80677
   337    C   23  py     Val( 2p)     1.02138      -0.07719
   338    C   23  py     Ryd( 3p)     0.00607       0.86577
   339    C   23  pz     Val( 2p)     1.03019      -0.12842
   340    C   23  pz     Ryd( 3p)     0.00244       0.72133
   341    C   23  dxy    Ryd( 3d)     0.00099       2.40914
   342    C   23  dxz    Ryd( 3d)     0.00058       2.01192
   343    C   23  dyz    Ryd( 3d)     0.00080       2.28972
   344    C   23  dx2y2  Ryd( 3d)     0.00100       2.20986
   345    C   23  dz2    Ryd( 3d)     0.00077       2.22110

   346    C   24  S      Cor( 1S)     1.99858     -10.09325
   347    C   24  S      Val( 2S)     0.91704      -0.18678
   348    C   24  S      Ryd( 3S)     0.00135       1.54382
   349    C   24  S      Ryd( 4S)     0.00004       4.49172
   350    C   24  px     Val( 2p)     1.03204      -0.08692
   351    C   24  px     Ryd( 3p)     0.00591       0.84595
   352    C   24  py     Val( 2p)     1.02016      -0.09006
   353    C   24  py     Ryd( 3p)     0.00297       0.76457
   354    C   24  pz     Val( 2p)     0.99552      -0.12592
   355    C   24  pz     Ryd( 3p)     0.00341       0.73983
   356    C   24  dxy    Ryd( 3d)     0.00099       2.40701
   357    C   24  dxz    Ryd( 3d)     0.00084       2.27487
   358    C   24  dyz    Ryd( 3d)     0.00060       1.98619
   359    C   24  dx2y2  Ryd( 3d)     0.00097       2.13901
   360    C   24  dz2    Ryd( 3d)     0.00068       2.22603

   361    C   25  S      Cor( 1S)     1.99864     -10.09862
   362    C   25  S      Val( 2S)     0.89423      -0.16892
   363    C   25  S      Ryd( 3S)     0.00113       1.35186
   364    C   25  S      Ryd( 4S)     0.00006       4.42449
   365    C   25  px     Val( 2p)     1.01855      -0.08129
   366    C   25  px     Ryd( 3p)     0.00371       0.86921
   367    C   25  py     Val( 2p)     1.05934      -0.11340
   368    C   25  py     Ryd( 3p)     0.00140       0.76782
   369    C   25  pz     Val( 2p)     0.99462      -0.08937
   370    C   25  pz     Ryd( 3p)     0.00607       0.87428
   371    C   25  dxy    Ryd( 3d)     0.00058       2.01488
   372    C   25  dxz    Ryd( 3d)     0.00093       2.37025
   373    C   25  dyz    Ryd( 3d)     0.00075       2.38573
   374    C   25  dx2y2  Ryd( 3d)     0.00064       2.30264
   375    C   25  dz2    Ryd( 3d)     0.00101       2.15586

   376    C   26  S      Cor( 1S)     1.99886     -10.08683
   377    C   26  S      Val( 2S)     0.86571      -0.14966
   378    C   26  S      Ryd( 3S)     0.00239       1.13236
   379    C   26  S      Ryd( 4S)     0.00008       4.19738
   380    C   26  px     Val( 2p)     1.09969      -0.06454
   381    C   26  px     Ryd( 3p)     0.00493       1.18606
   382    C   26  py     Val( 2p)     1.01249      -0.13003
   383    C   26  py     Ryd( 3p)     0.00401       0.76791
   384    C   26  pz     Val( 2p)     1.02197      -0.08200
   385    C   26  pz     Ryd( 3p)     0.00449       0.95889
   386    C   26  dxy    Ryd( 3d)     0.00106       2.12175
   387    C   26  dxz    Ryd( 3d)     0.00089       2.46459
   388    C   26  dyz    Ryd( 3d)     0.00036       1.94933
   389    C   26  dx2y2  Ryd( 3d)     0.00065       2.52983
   390    C   26  dz2    Ryd( 3d)     0.00070       2.15930

   391    C   27  S      Cor( 1S)     1.99864     -10.09874
   392    C   27  S      Val( 2S)     0.89441      -0.16907
   393    C   27  S      Ryd( 3S)     0.00113       1.35268
   394    C   27  S      Ryd( 4S)     0.00006       4.42503
   395    C   27  px     Val( 2p)     1.01837      -0.08132
   396    C   27  px     Ryd( 3p)     0.00371       0.86902
   397    C   27  py     Val( 2p)     1.03790      -0.12661
   398    C   27  py     Ryd( 3p)     0.00157       0.72769
   399    C   27  pz     Val( 2p)     1.01595      -0.07615
   400    C   27  pz     Ryd( 3p)     0.00590       0.91401
   401    C   27  dxy    Ryd( 3d)     0.00051       1.95471
   402    C   27  dxz    Ryd( 3d)     0.00100       2.43020
   403    C   27  dyz    Ryd( 3d)     0.00075       2.31098
   404    C   27  dx2y2  Ryd( 3d)     0.00062       2.26060
   405    C   27  dz2    Ryd( 3d)     0.00102       2.27207

   406    C   28  S      Cor( 1S)     1.99886     -10.08682
   407    C   28  S      Val( 2S)     0.86569      -0.14965
   408    C   28  S      Ryd( 3S)     0.00239       1.13235
   409    C   28  S      Ryd( 4S)     0.00008       4.19722
   410    C   28  px     Val( 2p)     1.09969      -0.06454
   411    C   28  px     Ryd( 3p)     0.00493       1.18606
   412    C   28  py     Val( 2p)     1.01241      -0.13003
   413    C   28  py     Ryd( 3p)     0.00401       0.76789
   414    C   28  pz     Val( 2p)     1.02201      -0.08200
   415    C   28  pz     Ryd( 3p)     0.00449       0.95892
   416    C   28  dxy    Ryd( 3d)     0.00106       2.12170
   417    C   28  dxz    Ryd( 3d)     0.00089       2.46468
   418    C   28  dyz    Ryd( 3d)     0.00036       1.94927
   419    C   28  dx2y2  Ryd( 3d)     0.00065       2.52986
   420    C   28  dz2    Ryd( 3d)     0.00070       2.15932

   421    C   29  S      Cor( 1S)     1.99853     -10.09541
   422    C   29  S      Val( 2S)     0.90892      -0.17781
   423    C   29  S      Ryd( 3S)     0.00120       1.44057
   424    C   29  S      Ryd( 4S)     0.00005       4.46650
   425    C   29  px     Val( 2p)     1.01400      -0.08577
   426    C   29  px     Ryd( 3p)     0.00319       0.80660
   427    C   29  py     Val( 2p)     1.04980      -0.11549
   428    C   29  py     Ryd( 3p)     0.00243       0.75768
   429    C   29  pz     Val( 2p)     1.00192      -0.09009
   430    C   29  pz     Ryd( 3p)     0.00609       0.82898
   431    C   29  dxy    Ryd( 3d)     0.00063       2.04345
   432    C   29  dxz    Ryd( 3d)     0.00094       2.37761
   433    C   29  dyz    Ryd( 3d)     0.00081       2.32973
   434    C   29  dx2y2  Ryd( 3d)     0.00070       2.23978
   435    C   29  dz2    Ryd( 3d)     0.00105       2.15099

   436    C   30  S      Cor( 1S)     1.99858     -10.09331
   437    C   30  S      Val( 2S)     0.91710      -0.18684
   438    C   30  S      Ryd( 3S)     0.00135       1.54393
   439    C   30  S      Ryd( 4S)     0.00004       4.49155
   440    C   30  px     Val( 2p)     1.03196      -0.08693
   441    C   30  px     Ryd( 3p)     0.00591       0.84592
   442    C   30  py     Val( 2p)     0.99539      -0.12593
   443    C   30  py     Ryd( 3p)     0.00341       0.73982
   444    C   30  pz     Val( 2p)     1.02013      -0.09007
   445    C   30  pz     Ryd( 3p)     0.00297       0.76456
   446    C   30  dxy    Ryd( 3d)     0.00084       2.27483
   447    C   30  dxz    Ryd( 3d)     0.00099       2.40692
   448    C   30  dyz    Ryd( 3d)     0.00060       1.98609
   449    C   30  dx2y2  Ryd( 3d)     0.00081       2.27375
   450    C   30  dz2    Ryd( 3d)     0.00084       2.09116

   451    C   31  S      Cor( 1S)     1.99853     -10.09534
   452    C   31  S      Val( 2S)     0.90883      -0.17772
   453    C   31  S      Ryd( 3S)     0.00120       1.44027
   454    C   31  S      Ryd( 4S)     0.00005       4.46634
   455    C   31  px     Val( 2p)     1.01406      -0.08574
   456    C   31  px     Ryd( 3p)     0.00319       0.80670
   457    C   31  py     Val( 2p)     1.03044      -0.12840
   458    C   31  py     Ryd( 3p)     0.00244       0.72129
   459    C   31  pz     Val( 2p)     1.02136      -0.07717
   460    C   31  pz     Ryd( 3p)     0.00608       0.86559
   461    C   31  dxy    Ryd( 3d)     0.00058       2.01199
   462    C   31  dxz    Ryd( 3d)     0.00099       2.40905
   463    C   31  dyz    Ryd( 3d)     0.00080       2.28991
   464    C   31  dx2y2  Ryd( 3d)     0.00072       2.17273
   465    C   31  dz2    Ryd( 3d)     0.00104       2.25823

   466    C   32  S      Cor( 1S)     1.99879     -10.09046
   467    C   32  S      Val( 2S)     0.87537      -0.15132
   468    C   32  S      Ryd( 3S)     0.00258       1.21878
   469    C   32  S      Ryd( 4S)     0.00007       4.25194
   470    C   32  px     Val( 2p)     1.09304      -0.06302
   471    C   32  px     Ryd( 3p)     0.00457       1.06233
   472    C   32  py     Val( 2p)     1.03016      -0.13098
   473    C   32  py     Ryd( 3p)     0.00363       0.75760
   474    C   32  pz     Val( 2p)     1.01410      -0.08192
   475    C   32  pz     Ryd( 3p)     0.00477       0.93024
   476    C   32  dxy    Ryd( 3d)     0.00107       2.13504
   477    C   32  dxz    Ryd( 3d)     0.00090       2.44905
   478    C   32  dyz    Ryd( 3d)     0.00038       1.99529
   479    C   32  dx2y2  Ryd( 3d)     0.00063       2.53490
   480    C   32  dz2    Ryd( 3d)     0.00075       2.13991

   481    C   33  S      Cor( 1S)     1.99853     -10.09543
   482    C   33  S      Val( 2S)     0.90886      -0.17780
   483    C   33  S      Ryd( 3S)     0.00120       1.43974
   484    C   33  S      Ryd( 4S)     0.00005       4.46594
   485    C   33  px     Val( 2p)     1.01406      -0.08577
   486    C   33  px     Ryd( 3p)     0.00319       0.80678
   487    C   33  py     Val( 2p)     1.04969      -0.11551
   488    C   33  py     Ryd( 3p)     0.00243       0.75786
   489    C   33  pz     Val( 2p)     1.00191      -0.09011
   490    C   33  pz     Ryd( 3p)     0.00608       0.82925
   491    C   33  dxy    Ryd( 3d)     0.00063       2.04332
   492    C   33  dxz    Ryd( 3d)     0.00094       2.37770
   493    C   33  dyz    Ryd( 3d)     0.00081       2.32990
   494    C   33  dx2y2  Ryd( 3d)     0.00070       2.23985
   495    C   33  dz2    Ryd( 3d)     0.00105       2.15100

   496    C   34  S      Cor( 1S)     1.99879     -10.09044
   497    C   34  S      Val( 2S)     0.87534      -0.15130
   498    C   34  S      Ryd( 3S)     0.00258       1.21869
   499    C   34  S      Ryd( 4S)     0.00007       4.25177
   500    C   34  px     Val( 2p)     1.09306      -0.06303
   501    C   34  px     Ryd( 3p)     0.00457       1.06254
   502    C   34  py     Val( 2p)     1.03024      -0.13099
   503    C   34  py     Ryd( 3p)     0.00363       0.75761
   504    C   34  pz     Val( 2p)     1.01411      -0.08192
   505    C   34  pz     Ryd( 3p)     0.00478       0.93026
   506    C   34  dxy    Ryd( 3d)     0.00107       2.13510
   507    C   34  dxz    Ryd( 3d)     0.00090       2.44911
   508    C   34  dyz    Ryd( 3d)     0.00038       1.99532
   509    C   34  dx2y2  Ryd( 3d)     0.00063       2.53494
   510    C   34  dz2    Ryd( 3d)     0.00075       2.13991

   511    C   35  S      Cor( 1S)     1.99853     -10.09538
   512    C   35  S      Val( 2S)     0.90887      -0.17776
   513    C   35  S      Ryd( 3S)     0.00120       1.44020
   514    C   35  S      Ryd( 4S)     0.00005       4.46623
   515    C   35  px     Val( 2p)     1.01404      -0.08575
   516    C   35  px     Ryd( 3p)     0.00318       0.80670
   517    C   35  py     Val( 2p)     1.03029      -0.12841
   518    C   35  py     Ryd( 3p)     0.00244       0.72124
   519    C   35  pz     Val( 2p)     1.02130      -0.07716
   520    C   35  pz     Ryd( 3p)     0.00608       0.86559
   521    C   35  dxy    Ryd( 3d)     0.00058       2.01191
   522    C   35  dxz    Ryd( 3d)     0.00099       2.40900
   523    C   35  dyz    Ryd( 3d)     0.00080       2.28990
   524    C   35  dx2y2  Ryd( 3d)     0.00072       2.17277
   525    C   35  dz2    Ryd( 3d)     0.00104       2.25814

   526    C   36  S      Cor( 1S)     1.99858     -10.09329
   527    C   36  S      Val( 2S)     0.91712      -0.18684
   528    C   36  S      Ryd( 3S)     0.00135       1.54444
   529    C   36  S      Ryd( 4S)     0.00004       4.49187
   530    C   36  px     Val( 2p)     1.03197      -0.08692
   531    C   36  px     Ryd( 3p)     0.00591       0.84576
   532    C   36  py     Val( 2p)     0.99556      -0.12592
   533    C   36  py     Ryd( 3p)     0.00341       0.73974
   534    C   36  pz     Val( 2p)     1.02011      -0.09006
   535    C   36  pz     Ryd( 3p)     0.00297       0.76444
   536    C   36  dxy    Ryd( 3d)     0.00085       2.27477
   537    C   36  dxz    Ryd( 3d)     0.00099       2.40684
   538    C   36  dyz    Ryd( 3d)     0.00060       1.98618
   539    C   36  dx2y2  Ryd( 3d)     0.00081       2.27377
   540    C   36  dz2    Ryd( 3d)     0.00084       2.09110

   541    C   37  S      Cor( 1S)     1.99864     -10.09860
   542    C   37  S      Val( 2S)     0.89425      -0.16892
   543    C   37  S      Ryd( 3S)     0.00113       1.35222
   544    C   37  S      Ryd( 4S)     0.00006       4.42461
   545    C   37  px     Val( 2p)     1.01857      -0.08129
   546    C   37  px     Ryd( 3p)     0.00371       0.86914
   547    C   37  py     Val( 2p)     0.99468      -0.08935
   548    C   37  py     Ryd( 3p)     0.00607       0.87416
   549    C   37  pz     Val( 2p)     1.05930      -0.11341
   550    C   37  pz     Ryd( 3p)     0.00140       0.76773
   551    C   37  dxy    Ryd( 3d)     0.00093       2.37048
   552    C   37  dxz    Ryd( 3d)     0.00058       2.01474
   553    C   37  dyz    Ryd( 3d)     0.00075       2.38554
   554    C   37  dx2y2  Ryd( 3d)     0.00090       2.16970
   555    C   37  dz2    Ryd( 3d)     0.00075       2.28894

   556    C   38  S      Cor( 1S)     1.99886     -10.08685
   557    C   38  S      Val( 2S)     0.86572      -0.14968
   558    C   38  S      Ryd( 3S)     0.00239       1.13233
   559    C   38  S      Ryd( 4S)     0.00008       4.19714
   560    C   38  px     Val( 2p)     1.09967      -0.06453
   561    C   38  px     Ryd( 3p)     0.00493       1.18609
   562    C   38  py     Val( 2p)     1.02199      -0.08200
   563    C   38  py     Ryd( 3p)     0.00449       0.95910
   564    C   38  pz     Val( 2p)     1.01233      -0.13003
   565    C   38  pz     Ryd( 3p)     0.00401       0.76792
   566    C   38  dxy    Ryd( 3d)     0.00089       2.46470
   567    C   38  dxz    Ryd( 3d)     0.00106       2.12159
   568    C   38  dyz    Ryd( 3d)     0.00036       1.94903
   569    C   38  dx2y2  Ryd( 3d)     0.00085       2.41465
   570    C   38  dz2    Ryd( 3d)     0.00050       2.27464

   571    C   39  S      Cor( 1S)     1.99864     -10.09870
   572    C   39  S      Val( 2S)     0.89439      -0.16902
   573    C   39  S      Ryd( 3S)     0.00113       1.35265
   574    C   39  S      Ryd( 4S)     0.00006       4.42502
   575    C   39  px     Val( 2p)     1.01835      -0.08130
   576    C   39  px     Ryd( 3p)     0.00371       0.86906
   577    C   39  py     Val( 2p)     1.01603      -0.07610
   578    C   39  py     Ryd( 3p)     0.00590       0.91404
   579    C   39  pz     Val( 2p)     1.03800      -0.12660
   580    C   39  pz     Ryd( 3p)     0.00156       0.72767
   581    C   39  dxy    Ryd( 3d)     0.00100       2.43019
   582    C   39  dxz    Ryd( 3d)     0.00051       1.95472
   583    C   39  dyz    Ryd( 3d)     0.00075       2.31101
   584    C   39  dx2y2  Ryd( 3d)     0.00091       2.24856
   585    C   39  dz2    Ryd( 3d)     0.00073       2.28429

   586    C   40  S      Cor( 1S)     1.99886     -10.08683
   587    C   40  S      Val( 2S)     0.86572      -0.14967
   588    C   40  S      Ryd( 3S)     0.00239       1.13239
   589    C   40  S      Ryd( 4S)     0.00008       4.19725
   590    C   40  px     Val( 2p)     1.09967      -0.06453
   591    C   40  px     Ryd( 3p)     0.00493       1.18602
   592    C   40  py     Val( 2p)     1.02199      -0.08199
   593    C   40  py     Ryd( 3p)     0.00449       0.95908
   594    C   40  pz     Val( 2p)     1.01242      -0.13002
   595    C   40  pz     Ryd( 3p)     0.00401       0.76791
   596    C   40  dxy    Ryd( 3d)     0.00089       2.46469
   597    C   40  dxz    Ryd( 3d)     0.00106       2.12160
   598    C   40  dyz    Ryd( 3d)     0.00036       1.94910
   599    C   40  dx2y2  Ryd( 3d)     0.00085       2.41463
   600    C   40  dz2    Ryd( 3d)     0.00050       2.27465

   601    C   41  S      Cor( 1S)     1.99853     -10.09541
   602    C   41  S      Val( 2S)     0.90882      -0.17776
   603    C   41  S      Ryd( 3S)     0.00120       1.43934
   604    C   41  S      Ryd( 4S)     0.00005       4.46584
   605    C   41  px     Val( 2p)     1.01405      -0.08576
   606    C   41  px     Ryd( 3p)     0.00318       0.80683
   607    C   41  py     Val( 2p)     1.00193      -0.09007
   608    C   41  py     Ryd( 3p)     0.00608       0.82945
   609    C   41  pz     Val( 2p)     1.04960      -0.11551
   610    C   41  pz     Ryd( 3p)     0.00243       0.75793
   611    C   41  dxy    Ryd( 3d)     0.00094       2.37767
   612    C   41  dxz    Ryd( 3d)     0.00063       2.04328
   613    C   41  dyz    Ryd( 3d)     0.00081       2.33007
   614    C   41  dx2y2  Ryd( 3d)     0.00101       2.12269
   615    C   41  dz2    Ryd( 3d)     0.00074       2.26805

   616    C   42  S      Cor( 1S)     1.99853     -10.09540
   617    C   42  S      Val( 2S)     0.90879      -0.17776
   618    C   42  S      Ryd( 3S)     0.00120       1.43954
   619    C   42  S      Ryd( 4S)     0.00005       4.46578
   620    C   42  px     Val( 2p)     1.01415      -0.08577
   621    C   42  px     Ryd( 3p)     0.00318       0.80682
   622    C   42  py     Val( 2p)     1.02138      -0.07720
   623    C   42  py     Ryd( 3p)     0.00607       0.86590
   624    C   42  pz     Val( 2p)     1.03002      -0.12843
   625    C   42  pz     Ryd( 3p)     0.00244       0.72136
   626    C   42  dxy    Ryd( 3d)     0.00099       2.40922
   627    C   42  dxz    Ryd( 3d)     0.00058       2.01181
   628    C   42  dyz    Ryd( 3d)     0.00080       2.28972
   629    C   42  dx2y2  Ryd( 3d)     0.00100       2.20991
   630    C   42  dz2    Ryd( 3d)     0.00077       2.22117

   631    C   43  S      Cor( 1S)     1.99879     -10.09044
   632    C   43  S      Val( 2S)     0.87535      -0.15130
   633    C   43  S      Ryd( 3S)     0.00258       1.21897
   634    C   43  S      Ryd( 4S)     0.00007       4.25184
   635    C   43  px     Val( 2p)     1.09304      -0.06303
   636    C   43  px     Ryd( 3p)     0.00457       1.06244
   637    C   43  py     Val( 2p)     1.01413      -0.08192
   638    C   43  py     Ryd( 3p)     0.00478       0.93013
   639    C   43  pz     Val( 2p)     1.03029      -0.13099
   640    C   43  pz     Ryd( 3p)     0.00363       0.75757
   641    C   43  dxy    Ryd( 3d)     0.00090       2.44915
   642    C   43  dxz    Ryd( 3d)     0.00107       2.13520
   643    C   43  dyz    Ryd( 3d)     0.00038       1.99552
   644    C   43  dx2y2  Ryd( 3d)     0.00088       2.40460
   645    C   43  dz2    Ryd( 3d)     0.00049       2.27020

   646    C   44  S      Cor( 1S)     1.99853     -10.09541
   647    C   44  S      Val( 2S)     0.90885      -0.17778
   648    C   44  S      Ryd( 3S)     0.00120       1.43961
   649    C   44  S      Ryd( 4S)     0.00005       4.46596
   650    C   44  px     Val( 2p)     1.01403      -0.08576
   651    C   44  px     Ryd( 3p)     0.00318       0.80679
   652    C   44  py     Val( 2p)     1.00193      -0.09008
   653    C   44  py     Ryd( 3p)     0.00608       0.82933
   654    C   44  pz     Val( 2p)     1.04968      -0.11550
   655    C   44  pz     Ryd( 3p)     0.00243       0.75785
   656    C   44  dxy    Ryd( 3d)     0.00094       2.37764
   657    C   44  dxz    Ryd( 3d)     0.00063       2.04327
   658    C   44  dyz    Ryd( 3d)     0.00081       2.32998
   659    C   44  dx2y2  Ryd( 3d)     0.00101       2.12271
   660    C   44  dz2    Ryd( 3d)     0.00074       2.26812

   661    C   45  S      Cor( 1S)     1.99879     -10.09045
   662    C   45  S      Val( 2S)     0.87536      -0.15132
   663    C   45  S      Ryd( 3S)     0.00258       1.21871
   664    C   45  S      Ryd( 4S)     0.00007       4.25185
   665    C   45  px     Val( 2p)     1.09304      -0.06303
   666    C   45  px     Ryd( 3p)     0.00457       1.06244
   667    C   45  py     Val( 2p)     1.01413      -0.08192
   668    C   45  py     Ryd( 3p)     0.00478       0.93024
   669    C   45  pz     Val( 2p)     1.03020      -0.13098
   670    C   45  pz     Ryd( 3p)     0.00363       0.75759
   671    C   45  dxy    Ryd( 3d)     0.00090       2.44912
   672    C   45  dxz    Ryd( 3d)     0.00107       2.13504
   673    C   45  dyz    Ryd( 3d)     0.00038       1.99535
   674    C   45  dx2y2  Ryd( 3d)     0.00088       2.40462
   675    C   45  dz2    Ryd( 3d)     0.00049       2.27019

   676    C   46  S      Cor( 1S)     1.99853     -10.09540
   677    C   46  S      Val( 2S)     0.90887      -0.17779
   678    C   46  S      Ryd( 3S)     0.00120       1.44013
   679    C   46  S      Ryd( 4S)     0.00005       4.46611
   680    C   46  px     Val( 2p)     1.01410      -0.08576
   681    C   46  px     Ryd( 3p)     0.00319       0.80673
   682    C   46  py     Val( 2p)     1.02131      -0.07718
   683    C   46  py     Ryd( 3p)     0.00607       0.86561
   684    C   46  pz     Val( 2p)     1.03023      -0.12841
   685    C   46  pz     Ryd( 3p)     0.00244       0.72130
   686    C   46  dxy    Ryd( 3d)     0.00099       2.40909
   687    C   46  dxz    Ryd( 3d)     0.00058       2.01184
   688    C   46  dyz    Ryd( 3d)     0.00080       2.28976
   689    C   46  dx2y2  Ryd( 3d)     0.00100       2.20979
   690    C   46  dz2    Ryd( 3d)     0.00077       2.22113

   691    C   47  S      Cor( 1S)     1.99858     -10.09327
   692    C   47  S      Val( 2S)     0.91712      -0.18681
   693    C   47  S      Ryd( 3S)     0.00135       1.54461
   694    C   47  S      Ryd( 4S)     0.00004       4.49200
   695    C   47  px     Val( 2p)     1.03198      -0.08690
   696    C   47  px     Ryd( 3p)     0.00591       0.84571
   697    C   47  py     Val( 2p)     1.02011      -0.09005
   698    C   47  py     Ryd( 3p)     0.00297       0.76442
   699    C   47  pz     Val( 2p)     0.99558      -0.12591
   700    C   47  pz     Ryd( 3p)     0.00341       0.73971
   701    C   47  dxy    Ryd( 3d)     0.00099       2.40687
   702    C   47  dxz    Ryd( 3d)     0.00085       2.27476
   703    C   47  dyz    Ryd( 3d)     0.00060       1.98625
   704    C   47  dx2y2  Ryd( 3d)     0.00097       2.13895
   705    C   47  dz2    Ryd( 3d)     0.00068       2.22591

   706    C   48  S      Cor( 1S)     1.99835     -10.08860
   707    C   48  S      Val( 2S)     0.92616      -0.18157
   708    C   48  S      Ryd( 3S)     0.00113       1.74292
   709    C   48  S      Ryd( 4S)     0.00003       4.54373
   710    C   48  px     Val( 2p)     1.05165      -0.12085
   711    C   48  px     Ryd( 3p)     0.00413       0.71560
   712    C   48  py     Val( 2p)     1.01024      -0.08395
   713    C   48  py     Ryd( 3p)     0.00321       0.74070
   714    C   48  pz     Val( 2p)     1.00187      -0.08279
   715    C   48  pz     Ryd( 3p)     0.00629       0.77803
   716    C   48  dxy    Ryd( 3d)     0.00067       2.01471
   717    C   48  dxz    Ryd( 3d)     0.00092       2.26174
   718    C   48  dyz    Ryd( 3d)     0.00096       2.37561
   719    C   48  dx2y2  Ryd( 3d)     0.00084       2.17111
   720    C   48  dz2    Ryd( 3d)     0.00120       2.17620

   721    C   49  S      Cor( 1S)     1.99835     -10.08854
   722    C   49  S      Val( 2S)     0.92617      -0.18155
   723    C   49  S      Ryd( 3S)     0.00113       1.74388
   724    C   49  S      Ryd( 4S)     0.00003       4.54452
   725    C   49  px     Val( 2p)     1.05195      -0.12086
   726    C   49  px     Ryd( 3p)     0.00413       0.71551
   727    C   49  py     Val( 2p)     1.00204      -0.08277
   728    C   49  py     Ryd( 3p)     0.00629       0.77787
   729    C   49  pz     Val( 2p)     1.01018      -0.08392
   730    C   49  pz     Ryd( 3p)     0.00321       0.74050
   731    C   49  dxy    Ryd( 3d)     0.00092       2.26155
   732    C   49  dxz    Ryd( 3d)     0.00067       2.01486
   733    C   49  dyz    Ryd( 3d)     0.00096       2.37565
   734    C   49  dx2y2  Ryd( 3d)     0.00102       2.23577
   735    C   49  dz2    Ryd( 3d)     0.00102       2.11147

   736    C   50  S      Cor( 1S)     1.99858     -10.09321
   737    C   50  S      Val( 2S)     0.91705      -0.18675
   738    C   50  S      Ryd( 3S)     0.00135       1.54439
   739    C   50  S      Ryd( 4S)     0.00004       4.49212
   740    C   50  px     Val( 2p)     1.03205      -0.08690
   741    C   50  px     Ryd( 3p)     0.00591       0.84577
   742    C   50  py     Val( 2p)     1.02014      -0.09004
   743    C   50  py     Ryd( 3p)     0.00297       0.76445
   744    C   50  pz     Val( 2p)     0.99572      -0.12592
   745    C   50  pz     Ryd( 3p)     0.00341       0.73974
   746    C   50  dxy    Ryd( 3d)     0.00099       2.40699
   747    C   50  dxz    Ryd( 3d)     0.00085       2.27486
   748    C   50  dyz    Ryd( 3d)     0.00060       1.98631
   749    C   50  dx2y2  Ryd( 3d)     0.00097       2.13905
   750    C   50  dz2    Ryd( 3d)     0.00068       2.22600

   751    C   51  S      Cor( 1S)     1.99835     -10.08855
   752    C   51  S      Val( 2S)     0.92616      -0.18155
   753    C   51  S      Ryd( 3S)     0.00113       1.74372
   754    C   51  S      Ryd( 4S)     0.00003       4.54439
   755    C   51  px     Val( 2p)     1.05195      -0.12086
   756    C   51  px     Ryd( 3p)     0.00413       0.71556
   757    C   51  py     Val( 2p)     1.00205      -0.08277
   758    C   51  py     Ryd( 3p)     0.00629       0.77796
   759    C   51  pz     Val( 2p)     1.01017      -0.08393
   760    C   51  pz     Ryd( 3p)     0.00321       0.74054
   761    C   51  dxy    Ryd( 3d)     0.00092       2.26161
   762    C   51  dxz    Ryd( 3d)     0.00067       2.01477
   763    C   51  dyz    Ryd( 3d)     0.00096       2.37562
   764    C   51  dx2y2  Ryd( 3d)     0.00102       2.23582
   765    C   51  dz2    Ryd( 3d)     0.00102       2.11148

   766    C   52  S      Cor( 1S)     1.99835     -10.08858
   767    C   52  S      Val( 2S)     0.92609      -0.18153
   768    C   52  S      Ryd( 3S)     0.00113       1.74266
   769    C   52  S      Ryd( 4S)     0.00003       4.54366
   770    C   52  px     Val( 2p)     1.05166      -0.12087
   771    C   52  px     Ryd( 3p)     0.00413       0.71568
   772    C   52  py     Val( 2p)     1.01028      -0.08395
   773    C   52  py     Ryd( 3p)     0.00321       0.74077
   774    C   52  pz     Val( 2p)     1.00193      -0.08280
   775    C   52  pz     Ryd( 3p)     0.00629       0.77813
   776    C   52  dxy    Ryd( 3d)     0.00067       2.01471
   777    C   52  dxz    Ryd( 3d)     0.00092       2.26180
   778    C   52  dyz    Ryd( 3d)     0.00096       2.37573
   779    C   52  dx2y2  Ryd( 3d)     0.00084       2.17116
   780    C   52  dz2    Ryd( 3d)     0.00120       2.17628

   781    C   53  S      Cor( 1S)     1.99835     -10.08855
   782    C   53  S      Val( 2S)     0.92613      -0.18154
   783    C   53  S      Ryd( 3S)     0.00113       1.74326
   784    C   53  S      Ryd( 4S)     0.00003       4.54409
   785    C   53  px     Val( 2p)     1.05182      -0.12086
   786    C   53  px     Ryd( 3p)     0.00413       0.71559
   787    C   53  py     Val( 2p)     1.00201      -0.08278
   788    C   53  py     Ryd( 3p)     0.00629       0.77801
   789    C   53  pz     Val( 2p)     1.01022      -0.08394
   790    C   53  pz     Ryd( 3p)     0.00321       0.74063
   791    C   53  dxy    Ryd( 3d)     0.00092       2.26167
   792    C   53  dxz    Ryd( 3d)     0.00067       2.01477
   793    C   53  dyz    Ryd( 3d)     0.00096       2.37572
   794    C   53  dx2y2  Ryd( 3d)     0.00102       2.23573
   795    C   53  dz2    Ryd( 3d)     0.00102       2.11156

   796    C   54  S      Cor( 1S)     1.99835     -10.08856
   797    C   54  S      Val( 2S)     0.92618      -0.18156
   798    C   54  S      Ryd( 3S)     0.00113       1.74350
   799    C   54  S      Ryd( 4S)     0.00003       4.54422
   800    C   54  px     Val( 2p)     1.05183      -0.12085
   801    C   54  px     Ryd( 3p)     0.00413       0.71552
   802    C   54  py     Val( 2p)     1.01021      -0.08393
   803    C   54  py     Ryd( 3p)     0.00321       0.74058
   804    C   54  pz     Val( 2p)     1.00194      -0.08278
   805    C   54  pz     Ryd( 3p)     0.00629       0.77789
   806    C   54  dxy    Ryd( 3d)     0.00067       2.01484
   807    C   54  dxz    Ryd( 3d)     0.00092       2.26163
   808    C   54  dyz    Ryd( 3d)     0.00096       2.37563
   809    C   54  dx2y2  Ryd( 3d)     0.00084       2.17107
   810    C   54  dz2    Ryd( 3d)     0.00120       2.17619

   811    C   55  S      Cor( 1S)     1.99835     -10.08859
   812    C   55  S      Val( 2S)     0.92617      -0.18158
   813    C   55  S      Ryd( 3S)     0.00113       1.74331
   814    C   55  S      Ryd( 4S)     0.00003       4.54399
   815    C   55  px     Val( 2p)     1.05179      -0.12086
   816    C   55  px     Ryd( 3p)     0.00413       0.71559
   817    C   55  py     Val( 2p)     1.00197      -0.08279
   818    C   55  py     Ryd( 3p)     0.00629       0.77798
   819    C   55  pz     Val( 2p)     1.01020      -0.08395
   820    C   55  pz     Ryd( 3p)     0.00321       0.74063
   821    C   55  dxy    Ryd( 3d)     0.00092       2.26162
   822    C   55  dxz    Ryd( 3d)     0.00067       2.01470
   823    C   55  dyz    Ryd( 3d)     0.00096       2.37565
   824    C   55  dx2y2  Ryd( 3d)     0.00102       2.23571
   825    C   55  dz2    Ryd( 3d)     0.00102       2.11153

   826    C   56  S      Cor( 1S)     1.99835     -10.08856
   827    C   56  S      Val( 2S)     0.92613      -0.18154
   828    C   56  S      Ryd( 3S)     0.00113       1.74322
   829    C   56  S      Ryd( 4S)     0.00003       4.54396
   830    C   56  px     Val( 2p)     1.05179      -0.12086
   831    C   56  px     Ryd( 3p)     0.00413       0.71562
   832    C   56  py     Val( 2p)     1.01025      -0.08394
   833    C   56  py     Ryd( 3p)     0.00321       0.74065
   834    C   56  pz     Val( 2p)     1.00197      -0.08279
   835    C   56  pz     Ryd( 3p)     0.00629       0.77803
   836    C   56  dxy    Ryd( 3d)     0.00067       2.01476
   837    C   56  dxz    Ryd( 3d)     0.00092       2.26165
   838    C   56  dyz    Ryd( 3d)     0.00096       2.37573
   839    C   56  dx2y2  Ryd( 3d)     0.00084       2.17106
   840    C   56  dz2    Ryd( 3d)     0.00120       2.17629

 WARNING:  1 low occupancy (<1.9990e) core orbital  found on  C    1
           1 low occupancy (<1.9990e) core orbital  found on  C    2
           1 low occupancy (<1.9990e) core orbital  found on  C    3
           1 low occupancy (<1.9990e) core orbital  found on  C    4
           1 low occupancy (<1.9990e) core orbital  found on  C    5
           1 low occupancy (<1.9990e) core orbital  found on  C    6
           1 low occupancy (<1.9990e) core orbital  found on  C    7
           1 low occupancy (<1.9990e) core orbital  found on  C    8
           1 low occupancy (<1.9990e) core orbital  found on  C    9
           1 low occupancy (<1.9990e) core orbital  found on  C   10
           1 low occupancy (<1.9990e) core orbital  found on  C   11
           1 low occupancy (<1.9990e) core orbital  found on  C   12
           1 low occupancy (<1.9990e) core orbital  found on  C   13
           1 low occupancy (<1.9990e) core orbital  found on  C   14
           1 low occupancy (<1.9990e) core orbital  found on  C   15
           1 low occupancy (<1.9990e) core orbital  found on  C   16
           1 low occupancy (<1.9990e) core orbital  found on  C   17
           1 low occupancy (<1.9990e) core orbital  found on  C   18
           1 low occupancy (<1.9990e) core orbital  found on  C   19
           1 low occupancy (<1.9990e) core orbital  found on  C   20
           1 low occupancy (<1.9990e) core orbital  found on  C   21
           1 low occupancy (<1.9990e) core orbital  found on  C   22
           1 low occupancy (<1.9990e) core orbital  found on  C   23
           1 low occupancy (<1.9990e) core orbital  found on  C   24
           1 low occupancy (<1.9990e) core orbital  found on  C   25
           1 low occupancy (<1.9990e) core orbital  found on  C   26
           1 low occupancy (<1.9990e) core orbital  found on  C   27
           1 low occupancy (<1.9990e) core orbital  found on  C   28
           1 low occupancy (<1.9990e) core orbital  found on  C   29
           1 low occupancy (<1.9990e) core orbital  found on  C   30
           1 low occupancy (<1.9990e) core orbital  found on  C   31
           1 low occupancy (<1.9990e) core orbital  found on  C   32
           1 low occupancy (<1.9990e) core orbital  found on  C   33
           1 low occupancy (<1.9990e) core orbital  found on  C   34
           1 low occupancy (<1.9990e) core orbital  found on  C   35
           1 low occupancy (<1.9990e) core orbital  found on  C   36
           1 low occupancy (<1.9990e) core orbital  found on  C   37
           1 low occupancy (<1.9990e) core orbital  found on  C   38
           1 low occupancy (<1.9990e) core orbital  found on  C   39
           1 low occupancy (<1.9990e) core orbital  found on  C   40
           1 low occupancy (<1.9990e) core orbital  found on  C   41
           1 low occupancy (<1.9990e) core orbital  found on  C   42
           1 low occupancy (<1.9990e) core orbital  found on  C   43
           1 low occupancy (<1.9990e) core orbital  found on  C   44
           1 low occupancy (<1.9990e) core orbital  found on  C   45
           1 low occupancy (<1.9990e) core orbital  found on  C   46
           1 low occupancy (<1.9990e) core orbital  found on  C   47
           1 low occupancy (<1.9990e) core orbital  found on  C   48
           1 low occupancy (<1.9990e) core orbital  found on  C   49
           1 low occupancy (<1.9990e) core orbital  found on  C   50
           1 low occupancy (<1.9990e) core orbital  found on  C   51
           1 low occupancy (<1.9990e) core orbital  found on  C   52
           1 low occupancy (<1.9990e) core orbital  found on  C   53
           1 low occupancy (<1.9990e) core orbital  found on  C   54
           1 low occupancy (<1.9990e) core orbital  found on  C   55
           1 low occupancy (<1.9990e) core orbital  found on  C   56


 Summary of Natural Population Analysis:                  
                                                          
                                       Natural Population 
                Natural  -----------------------------------------------
    Atom  No    Charge         Core      Valence    Rydberg      Total
 -----------------------------------------------------------------------
      C    1    0.01834      1.99864     3.96675    0.01627     5.98166
      C    2   -0.01828      1.99886     3.99986    0.01955     6.01828
      C    3    0.01843      1.99864     3.96666    0.01627     5.98157
      C    4   -0.01822      1.99886     3.99981    0.01955     6.01822
      C    5    0.00972      1.99853     3.97466    0.01709     5.99028
      C    6    0.01903      1.99858     3.96463    0.01776     5.98097
      C    7    0.00974      1.99853     3.97464    0.01709     5.99026
      C    8   -0.03080      1.99879     4.01267    0.01935     6.03080
      C    9    0.01828      1.99864     3.96681    0.01627     5.98172
      C   10   -0.01818      1.99886     3.99976    0.01955     6.01818
      C   11    0.01833      1.99864     3.96676    0.01627     5.98167
      C   12   -0.01818      1.99886     3.99976    0.01955     6.01818
      C   13    0.01000      1.99853     3.97438    0.01709     5.99000
      C   14    0.01871      1.99858     3.96495    0.01776     5.98129
      C   15    0.01000      1.99853     3.97438    0.01709     5.99000
      C   16   -0.03093      1.99879     4.01280    0.01935     6.03093
      C   17    0.00988      1.99853     3.97449    0.01709     5.99012
      C   18   -0.03086      1.99879     4.01272    0.01934     6.03086
      C   19    0.00978      1.99853     3.97459    0.01709     5.99022
      C   20    0.01892      1.99858     3.96474    0.01776     5.98108
      C   21    0.00984      1.99853     3.97453    0.01709     5.99016
      C   22   -0.03088      1.99879     4.01275    0.01934     6.03088
      C   23    0.00987      1.99853     3.97451    0.01709     5.99013
      C   24    0.01890      1.99858     3.96476    0.01776     5.98110
      C   25    0.01834      1.99864     3.96674    0.01627     5.98166
      C   26   -0.01827      1.99886     3.99985    0.01955     6.01827
      C   27    0.01845      1.99864     3.96664    0.01627     5.98155
      C   28   -0.01822      1.99886     3.99980    0.01955     6.01822
      C   29    0.00973      1.99853     3.97464    0.01709     5.99027
      C   30    0.01908      1.99858     3.96458    0.01776     5.98092
      C   31    0.00969      1.99853     3.97468    0.01709     5.99031
      C   32   -0.03080      1.99879     4.01266    0.01935     6.03080
      C   33    0.00985      1.99853     3.97452    0.01709     5.99015
      C   34   -0.03088      1.99879     4.01275    0.01935     6.03088
      C   35    0.00988      1.99853     3.97449    0.01709     5.99012
      C   36    0.01890      1.99858     3.96476    0.01776     5.98110
      C   37    0.01828      1.99864     3.96680    0.01627     5.98172
      C   38   -0.01812      1.99886     3.99971    0.01955     6.01812
      C   39    0.01832      1.99864     3.96676    0.01627     5.98168
      C   40   -0.01822      1.99886     3.99980    0.01955     6.01822
      C   41    0.00998      1.99853     3.97439    0.01709     5.99002
      C   42    0.01003      1.99853     3.97435    0.01709     5.98997
      C   43   -0.03095      1.99879     4.01281    0.01934     6.03095
      C   44    0.00989      1.99853     3.97449    0.01709     5.99011
      C   45   -0.03087      1.99879     4.01273    0.01935     6.03087
      C   46    0.00988      1.99853     3.97450    0.01709     5.99012
      C   47    0.01886      1.99858     3.96480    0.01776     5.98114
      C   48   -0.00764      1.99835     3.98992    0.01938     6.00764
      C   49   -0.00808      1.99835     3.99035    0.01938     6.00808
      C   50    0.01870      1.99858     3.96496    0.01776     5.98130
      C   51   -0.00806      1.99835     3.99034    0.01938     6.00806
      C   52   -0.00768      1.99835     3.98996    0.01937     6.00768
      C   53   -0.00790      1.99835     3.99018    0.01938     6.00790
      C   54   -0.00788      1.99835     3.99015    0.01938     6.00788
      C   55   -0.00785      1.99835     3.99013    0.01938     6.00785
      C   56   -0.00786      1.99835     3.99014    0.01938     6.00786
 =======================================================================
   * Total *    0.00000    111.92235   223.06576    1.01188   336.00000

                                 Natural Population      
 --------------------------------------------------------
   Core                     111.92235 ( 99.9307% of 112)
   Valence                  223.06576 ( 99.5829% of 224)
   Natural Minimal Basis    334.98812 ( 99.6988% of 336)
   Natural Rydberg Basis      1.01188 (  0.3012% of 336)
 --------------------------------------------------------

    Atom  No          Natural Electron Configuration
 ----------------------------------------------------------------------------
      C    1      [core]2S( 0.89)2p( 3.07)3p( 0.01)
      C    2      [core]2S( 0.87)2p( 3.13)3p( 0.01)
      C    3      [core]2S( 0.89)2p( 3.07)3p( 0.01)
      C    4      [core]2S( 0.87)2p( 3.13)3p( 0.01)
      C    5      [core]2S( 0.91)2p( 3.07)3p( 0.01)
      C    6      [core]2S( 0.92)2p( 3.05)3p( 0.01)
      C    7      [core]2S( 0.91)2p( 3.07)3p( 0.01)
      C    8      [core]2S( 0.88)2p( 3.14)3p( 0.01)
      C    9      [core]2S( 0.89)2p( 3.07)3p( 0.01)
      C   10      [core]2S( 0.87)2p( 3.13)3p( 0.01)
      C   11      [core]2S( 0.89)2p( 3.07)3p( 0.01)
      C   12      [core]2S( 0.87)2p( 3.13)3p( 0.01)
      C   13      [core]2S( 0.91)2p( 3.07)3p( 0.01)
      C   14      [core]2S( 0.92)2p( 3.05)3p( 0.01)
      C   15      [core]2S( 0.91)2p( 3.07)3p( 0.01)
      C   16      [core]2S( 0.88)2p( 3.14)3p( 0.01)
      C   17      [core]2S( 0.91)2p( 3.07)3p( 0.01)
      C   18      [core]2S( 0.88)2p( 3.14)3p( 0.01)
      C   19      [core]2S( 0.91)2p( 3.07)3p( 0.01)
      C   20      [core]2S( 0.92)2p( 3.05)3p( 0.01)
      C   21      [core]2S( 0.91)2p( 3.07)3p( 0.01)
      C   22      [core]2S( 0.88)2p( 3.14)3p( 0.01)
      C   23      [core]2S( 0.91)2p( 3.07)3p( 0.01)
      C   24      [core]2S( 0.92)2p( 3.05)3p( 0.01)
      C   25      [core]2S( 0.89)2p( 3.07)3p( 0.01)
      C   26      [core]2S( 0.87)2p( 3.13)3p( 0.01)
      C   27      [core]2S( 0.89)2p( 3.07)3p( 0.01)
      C   28      [core]2S( 0.87)2p( 3.13)3p( 0.01)
      C   29      [core]2S( 0.91)2p( 3.07)3p( 0.01)
      C   30      [core]2S( 0.92)2p( 3.05)3p( 0.01)
      C   31      [core]2S( 0.91)2p( 3.07)3p( 0.01)
      C   32      [core]2S( 0.88)2p( 3.14)3p( 0.01)
      C   33      [core]2S( 0.91)2p( 3.07)3p( 0.01)
      C   34      [core]2S( 0.88)2p( 3.14)3p( 0.01)
      C   35      [core]2S( 0.91)2p( 3.07)3p( 0.01)
      C   36      [core]2S( 0.92)2p( 3.05)3p( 0.01)
      C   37      [core]2S( 0.89)2p( 3.07)3p( 0.01)
      C   38      [core]2S( 0.87)2p( 3.13)3p( 0.01)
      C   39      [core]2S( 0.89)2p( 3.07)3p( 0.01)
      C   40      [core]2S( 0.87)2p( 3.13)3p( 0.01)
      C   41      [core]2S( 0.91)2p( 3.07)3p( 0.01)
      C   42      [core]2S( 0.91)2p( 3.07)3p( 0.01)
      C   43      [core]2S( 0.88)2p( 3.14)3p( 0.01)
      C   44      [core]2S( 0.91)2p( 3.07)3p( 0.01)
      C   45      [core]2S( 0.88)2p( 3.14)3p( 0.01)
      C   46      [core]2S( 0.91)2p( 3.07)3p( 0.01)
      C   47      [core]2S( 0.92)2p( 3.05)3p( 0.01)
      C   48      [core]2S( 0.93)2p( 3.06)3p( 0.01)
      C   49      [core]2S( 0.93)2p( 3.06)3p( 0.01)
      C   50      [core]2S( 0.92)2p( 3.05)3p( 0.01)
      C   51      [core]2S( 0.93)2p( 3.06)3p( 0.01)
      C   52      [core]2S( 0.93)2p( 3.06)3p( 0.01)
      C   53      [core]2S( 0.93)2p( 3.06)3p( 0.01)
      C   54      [core]2S( 0.93)2p( 3.06)3p( 0.01)
      C   55      [core]2S( 0.93)2p( 3.06)3p( 0.01)
      C   56      [core]2S( 0.93)2p( 3.06)3p( 0.01)


 NATURAL BOND ORBITAL ANALYSIS:

                       Occupancies       Lewis Structure    Low   High
           Occ.    -------------------  -----------------   occ   occ
  Cycle   Thresh.   Lewis   Non-Lewis     CR  BD  3C  LP    (L)   (NL)   Dev
 =============================================================================
   1(1)    1.90   305.10284  30.89716     56  84   0  28    28     28    0.62
   2(2)    1.90   305.10284  30.89716     56  84   0  28    28     28    0.62
   3(1)    1.80   311.11461  24.88539     56  92   0  20    20     28    0.55
   4(2)    1.80   311.11461  24.88539     56  92   0  20    20     28    0.55
   5(1)    1.70   319.90252  16.09748     56 104   0   8     8     28    0.40
   6(2)    1.70   319.90252  16.09748     56 104   0   8     8     28    0.40
   7(1)    1.60   324.99189  11.00811     56 112   0   0     0     28    0.13
   8(2)    1.60   324.99189  11.00811     56 112   0   0     0     28    0.13
   9(1)    1.50   324.99189  11.00811     56 112   0   0     0     28    0.13
  10(2)    1.50   324.99189  11.00811     56 112   0   0     0     28    0.13
  11(1)    1.60   324.99189  11.00811     56 112   0   0     0     28    0.13
 -----------------------------------------------------------------------------

 Structure accepted: RESONANCE keyword permits strongly delocalized structure

 WARNING:  1 low occupancy (<1.9990e) core orbital  found on  C    1
           1 low occupancy (<1.9990e) core orbital  found on  C    2
           1 low occupancy (<1.9990e) core orbital  found on  C    3
           1 low occupancy (<1.9990e) core orbital  found on  C    4
           1 low occupancy (<1.9990e) core orbital  found on  C    5
           1 low occupancy (<1.9990e) core orbital  found on  C    6
           1 low occupancy (<1.9990e) core orbital  found on  C    7
           1 low occupancy (<1.9990e) core orbital  found on  C    8
           1 low occupancy (<1.9990e) core orbital  found on  C    9
           1 low occupancy (<1.9990e) core orbital  found on  C   10
           1 low occupancy (<1.9990e) core orbital  found on  C   11
           1 low occupancy (<1.9990e) core orbital  found on  C   12
           1 low occupancy (<1.9990e) core orbital  found on  C   13
           1 low occupancy (<1.9990e) core orbital  found on  C   14
           1 low occupancy (<1.9990e) core orbital  found on  C   15
           1 low occupancy (<1.9990e) core orbital  found on  C   16
           1 low occupancy (<1.9990e) core orbital  found on  C   17
           1 low occupancy (<1.9990e) core orbital  found on  C   18
           1 low occupancy (<1.9990e) core orbital  found on  C   19
           1 low occupancy (<1.9990e) core orbital  found on  C   20
           1 low occupancy (<1.9990e) core orbital  found on  C   21
           1 low occupancy (<1.9990e) core orbital  found on  C   22
           1 low occupancy (<1.9990e) core orbital  found on  C   23
           1 low occupancy (<1.9990e) core orbital  found on  C   24
           1 low occupancy (<1.9990e) core orbital  found on  C   25
           1 low occupancy (<1.9990e) core orbital  found on  C   26
           1 low occupancy (<1.9990e) core orbital  found on  C   27
           1 low occupancy (<1.9990e) core orbital  found on  C   28
           1 low occupancy (<1.9990e) core orbital  found on  C   29
           1 low occupancy (<1.9990e) core orbital  found on  C   30
           1 low occupancy (<1.9990e) core orbital  found on  C   31
           1 low occupancy (<1.9990e) core orbital  found on  C   32
           1 low occupancy (<1.9990e) core orbital  found on  C   33
           1 low occupancy (<1.9990e) core orbital  found on  C   34
           1 low occupancy (<1.9990e) core orbital  found on  C   35
           1 low occupancy (<1.9990e) core orbital  found on  C   36
           1 low occupancy (<1.9990e) core orbital  found on  C   37
           1 low occupancy (<1.9990e) core orbital  found on  C   38
           1 low occupancy (<1.9990e) core orbital  found on  C   39
           1 low occupancy (<1.9990e) core orbital  found on  C   40
           1 low occupancy (<1.9990e) core orbital  found on  C   41
           1 low occupancy (<1.9990e) core orbital  found on  C   42
           1 low occupancy (<1.9990e) core orbital  found on  C   43
           1 low occupancy (<1.9990e) core orbital  found on  C   44
           1 low occupancy (<1.9990e) core orbital  found on  C   45
           1 low occupancy (<1.9990e) core orbital  found on  C   46
           1 low occupancy (<1.9990e) core orbital  found on  C   47
           1 low occupancy (<1.9990e) core orbital  found on  C   48
           1 low occupancy (<1.9990e) core orbital  found on  C   49
           1 low occupancy (<1.9990e) core orbital  found on  C   50
           1 low occupancy (<1.9990e) core orbital  found on  C   51
           1 low occupancy (<1.9990e) core orbital  found on  C   52
           1 low occupancy (<1.9990e) core orbital  found on  C   53
           1 low occupancy (<1.9990e) core orbital  found on  C   54
           1 low occupancy (<1.9990e) core orbital  found on  C   55
           1 low occupancy (<1.9990e) core orbital  found on  C   56

 --------------------------------------------------------
   Core                    111.92032 ( 99.929% of 112)
   Valence Lewis           213.07157 ( 95.121% of 224)
  ==================       ============================
   Total Lewis             324.99189 ( 96.724% of 336)
  -----------------------------------------------------
   Valence non-Lewis        10.22376 (  3.043% of 336)
   Rydberg non-Lewis         0.78435 (  0.233% of 336)
  ==================       ============================
   Total non-Lewis          11.00811 (  3.276% of 336)
 --------------------------------------------------------


       (Occupancy)   Bond orbital/ Coefficients/ Hybrids
 ---------------------------------------------------------------------------------
     1. (1.94666) BD ( 1) C   1 - C   2  
                ( 49.79%)   0.7056* C   1 s( 29.95%)p 2.34( 70.00%)d 0.00(  0.06%)
                                            0.0000  0.5472  0.0063 -0.0008 -0.7068
                                           -0.0035 -0.2712 -0.0034  0.3556 -0.0178
                                            0.0031 -0.0196 -0.0079  0.0098  0.0018
                ( 50.21%)   0.7086* C   2 s( 28.89%)p 2.46( 71.06%)d 0.00(  0.05%)
                                           -0.0003  0.5374  0.0102 -0.0009  0.4565
                                           -0.0315  0.1217 -0.0107 -0.6971 -0.0153
                                            0.0059 -0.0169 -0.0057  0.0103  0.0065
     2. (1.94666) BD ( 1) C   1 - C   4  
                ( 49.79%)   0.7056* C   1 s( 29.95%)p 2.34( 70.00%)d 0.00(  0.06%)
                                            0.0000  0.5472  0.0063 -0.0008  0.7068
                                            0.0035 -0.2712 -0.0034  0.3556 -0.0177
                                           -0.0031  0.0196 -0.0079  0.0099  0.0018
                ( 50.21%)   0.7086* C   4 s( 28.90%)p 2.46( 71.05%)d 0.00(  0.05%)
                                           -0.0003  0.5374  0.0102 -0.0009 -0.4565
                                            0.0315  0.1216 -0.0107 -0.6971 -0.0153
                                           -0.0059  0.0169 -0.0057  0.0103  0.0065
     3. (1.98079) BD ( 1) C   1 - C  11  
                ( 50.00%)   0.7071* C   1 s( 39.96%)p 1.50( 60.00%)d 0.00(  0.04%)
                                           -0.0001  0.6320 -0.0123  0.0021  0.0000
                                            0.0000  0.4597 -0.0010 -0.6230 -0.0241
                                            0.0000  0.0000 -0.0167 -0.0101  0.0016
                ( 50.00%)   0.7071* C  11 s( 39.97%)p 1.50( 59.99%)d 0.00(  0.04%)
                                           -0.0001  0.6321 -0.0123  0.0021  0.0000
                                            0.0000 -0.7141 -0.0232  0.2990 -0.0067
                                            0.0000  0.0000 -0.0166 -0.0105  0.0009
     4. (1.74503) BD ( 2) C   1 - C  11  
                ( 49.99%)   0.7070* C   1 s(  0.01%)p 1.00( 99.95%)d 0.00(  0.04%)
                                           -0.0001  0.0073  0.0015  0.0032  0.0000
                                            0.0000  0.8004  0.0042  0.5987 -0.0233
                                            0.0000  0.0000  0.0120 -0.0109 -0.0114
                ( 50.01%)   0.7072* C  11 s(  0.01%)p 1.00( 99.95%)d 0.00(  0.04%)
                                           -0.0001  0.0071  0.0015  0.0032  0.0001
                                            0.0000  0.3919 -0.0236  0.9195 -0.0015
                                            0.0000  0.0000  0.0036  0.0063  0.0184
     5. (1.94669) BD ( 1) C   2 - C   3  
                ( 50.21%)   0.7086* C   2 s( 28.90%)p 2.46( 71.05%)d 0.00(  0.05%)
                                           -0.0003  0.5375  0.0103 -0.0009  0.4562
                                           -0.0316 -0.0475 -0.0141  0.7062  0.0122
                                            0.0017  0.0178  0.0001  0.0110  0.0078
                ( 49.79%)   0.7056* C   3 s( 29.95%)p 2.34( 70.00%)d 0.00(  0.06%)
                                            0.0000  0.5472  0.0063 -0.0008 -0.7068
                                           -0.0035 -0.1792 -0.0076 -0.4098  0.0164
                                           -0.0017  0.0198  0.0040  0.0113  0.0043
     6. (1.97938) BD ( 1) C   2 - C   8  
                ( 50.19%)   0.7084* C   2 s( 42.01%)p 1.38( 57.96%)d 0.00(  0.03%)
                                           -0.0001  0.6479 -0.0193  0.0018 -0.7594
                                           -0.0074 -0.0508 -0.0125 -0.0063 -0.0015
                                           -0.0004  0.0000  0.0001  0.0159 -0.0094
                ( 49.81%)   0.7058* C   8 s( 41.52%)p 1.41( 58.45%)d 0.00(  0.04%)
                                           -0.0001  0.6440 -0.0194  0.0027  0.7643
                                            0.0096  0.0065 -0.0104  0.0010 -0.0013
                                            0.0038  0.0005  0.0001  0.0163 -0.0097
     7. (1.81450) BD ( 2) C   2 - C   8  
                ( 49.36%)   0.7026* C   2 s(  0.01%)p 1.00( 99.96%)d 0.00(  0.04%)
                                           -0.0003 -0.0072  0.0014  0.0020 -0.0733
                                           -0.0043  0.9899  0.0014  0.1193  0.0001
                                           -0.0188 -0.0023  0.0003  0.0023 -0.0027
                ( 50.64%)   0.7116* C   8 s(  0.08%)p99.99( 99.88%)d 0.48(  0.04%)
                                           -0.0007 -0.0271  0.0065  0.0023  0.0143
                                            0.0042  0.9921 -0.0028  0.1197 -0.0004
                                            0.0188  0.0023  0.0009 -0.0034 -0.0022
     8. (1.94669) BD ( 1) C   3 - C   4  
                ( 49.79%)   0.7056* C   3 s( 29.95%)p 2.34( 69.99%)d 0.00(  0.06%)
                                            0.0000  0.5472  0.0063 -0.0008  0.7068
                                            0.0035 -0.1791 -0.0076 -0.4098  0.0164
                                            0.0017 -0.0198  0.0040  0.0113  0.0043
                ( 50.21%)   0.7086* C   4 s( 28.90%)p 2.46( 71.05%)d 0.00(  0.05%)
                                           -0.0003  0.5375  0.0103 -0.0009 -0.4562
                                            0.0316 -0.0475 -0.0141  0.7062  0.0122
                                           -0.0017 -0.0178  0.0001  0.0110  0.0078
     9. (1.98079) BD ( 1) C   3 - C  37  
                ( 50.00%)   0.7071* C   3 s( 39.96%)p 1.50( 60.00%)d 0.00(  0.04%)
                                           -0.0001  0.6320 -0.0123  0.0021 -0.0001
                                            0.0000  0.2991 -0.0067  0.7141  0.0232
                                            0.0000  0.0000  0.0166 -0.0061  0.0086
                ( 50.00%)   0.7071* C  37 s( 39.95%)p 1.50( 60.01%)d 0.00(  0.04%)
                                           -0.0001  0.6320 -0.0122  0.0021  0.0000
                                            0.0000 -0.6232 -0.0241 -0.4595  0.0010
                                            0.0000  0.0000  0.0167 -0.0064  0.0080
    10. (1.74479) BD ( 2) C   3 - C  37  
                ( 50.00%)   0.7071* C   3 s(  0.01%)p 1.00( 99.95%)d 0.00(  0.04%)
                                           -0.0001  0.0071  0.0015  0.0032  0.0000
                                            0.0000  0.9194 -0.0015 -0.3919  0.0236
                                            0.0000  0.0000 -0.0037 -0.0128 -0.0147
                ( 50.00%)   0.7071* C  37 s(  0.01%)p 1.00( 99.95%)d 0.00(  0.04%)
                                           -0.0001  0.0072  0.0015  0.0032  0.0000
                                            0.0000  0.5984 -0.0233 -0.8006 -0.0042
                                            0.0000  0.0000 -0.0120  0.0044  0.0151
    11. (1.97938) BD ( 1) C   4 - C  18  
                ( 50.19%)   0.7084* C   4 s( 42.01%)p 1.38( 57.96%)d 0.00(  0.03%)
                                           -0.0001  0.6479 -0.0193  0.0018  0.7594
                                            0.0073 -0.0508 -0.0125 -0.0063 -0.0015
                                            0.0004  0.0000  0.0001  0.0159 -0.0094
                ( 49.81%)   0.7058* C  18 s( 41.51%)p 1.41( 58.45%)d 0.00(  0.04%)
                                           -0.0001  0.6440 -0.0194  0.0027 -0.7644
                                           -0.0096  0.0065 -0.0104  0.0010 -0.0013
                                           -0.0038 -0.0005  0.0001  0.0163 -0.0097
    12. (1.81446) BD ( 2) C   4 - C  18  
                ( 49.35%)   0.7025* C   4 s(  0.01%)p 1.00( 99.96%)d 0.00(  0.04%)
                                           -0.0003 -0.0072  0.0014  0.0020  0.0733
                                            0.0044  0.9899  0.0014  0.1192  0.0001
                                            0.0188  0.0023  0.0003  0.0023 -0.0027
                ( 50.65%)   0.7117* C  18 s(  0.08%)p99.99( 99.88%)d 0.48(  0.04%)
                                           -0.0007 -0.0272  0.0064  0.0023 -0.0143
                                           -0.0042  0.9921 -0.0028  0.1196 -0.0004
                                           -0.0188 -0.0023  0.0009 -0.0034 -0.0022
    13. (1.95855) BD ( 1) C   5 - C   6  
                ( 49.90%)   0.7064* C   5 s( 29.63%)p 2.37( 70.31%)d 0.00(  0.06%)
                                           -0.0002  0.5443  0.0066 -0.0012 -0.7235
                                           -0.0108 -0.1955 -0.0131  0.3754 -0.0148
                                           -0.0007 -0.0207 -0.0046  0.0116  0.0022
                ( 50.10%)   0.7078* C   6 s( 30.54%)p 2.27( 69.41%)d 0.00(  0.05%)
                                           -0.0002  0.5526  0.0056 -0.0006  0.3978
                                           -0.0182 -0.1033 -0.0102 -0.7242 -0.0149
                                           -0.0012 -0.0198 -0.0031  0.0093  0.0075
    14. (1.95205) BD ( 1) C   5 - C   8  
                ( 49.96%)   0.7068* C   5 s( 31.18%)p 2.21( 68.77%)d 0.00(  0.05%)
                                            0.0000  0.5583  0.0060 -0.0004  0.6836
                                            0.0033 -0.3243 -0.0060  0.3388 -0.0193
                                           -0.0045  0.0189 -0.0083  0.0096  0.0023
                ( 50.04%)   0.7074* C   8 s( 29.13%)p 2.43( 70.81%)d 0.00(  0.05%)
                                           -0.0004  0.5397  0.0107 -0.0013 -0.4550
                                            0.0264  0.1056 -0.0131 -0.6992 -0.0145
                                           -0.0055  0.0170 -0.0076  0.0090  0.0069
    15. (1.98121) BD ( 1) C   5 - C  15  
                ( 50.00%)   0.7071* C   5 s( 38.98%)p 1.56( 60.97%)d 0.00(  0.04%)
                                           -0.0002  0.6243 -0.0114  0.0021  0.0159
                                            0.0050  0.4290 -0.0054 -0.6517 -0.0252
                                            0.0005  0.0000 -0.0179 -0.0098  0.0015
                ( 50.00%)   0.7071* C  15 s( 38.98%)p 1.56( 60.97%)d 0.00(  0.04%)
                                           -0.0002  0.6243 -0.0114  0.0021  0.0159
                                            0.0050 -0.7351 -0.0231  0.2615 -0.0112
                                           -0.0002  0.0005 -0.0175 -0.0106  0.0002
    16. (1.70855) BD ( 2) C   5 - C  15  
                ( 50.01%)   0.7072* C   5 s(  0.06%)p99.99( 99.90%)d 0.75(  0.04%)
                                            0.0009 -0.0232 -0.0041 -0.0032 -0.0894
                                            0.0003 -0.8194  0.0041 -0.5647  0.0268
                                            0.0013  0.0004 -0.0121  0.0132  0.0100
                ( 49.99%)   0.7070* C  15 s(  0.06%)p99.99( 99.90%)d 0.74(  0.04%)
                                            0.0009 -0.0234 -0.0041 -0.0032 -0.0894
                                            0.0003 -0.3534  0.0251 -0.9302  0.0103
                                            0.0001  0.0014 -0.0037 -0.0040 -0.0198
    17. (1.95855) BD ( 1) C   6 - C   7  
                ( 50.10%)   0.7078* C   6 s( 30.53%)p 2.27( 69.42%)d 0.00(  0.05%)
                                           -0.0002  0.5525  0.0056 -0.0006  0.3976
                                           -0.0182 -0.2726 -0.0134  0.6790  0.0121
                                           -0.0059  0.0189 -0.0024  0.0094  0.0077
                ( 49.90%)   0.7064* C   7 s( 29.63%)p 2.37( 70.31%)d 0.00(  0.06%)
                                           -0.0002  0.5443  0.0066 -0.0012 -0.7235
                                           -0.0108 -0.1005 -0.0163 -0.4112  0.0112
                                           -0.0057  0.0199  0.0005  0.0122  0.0033
    18. (1.98367) BD ( 1) C   6 - C  51  
                ( 50.48%)   0.7105* C   6 s( 38.67%)p 1.59( 61.29%)d 0.00(  0.04%)
                                           -0.0001  0.6217 -0.0102  0.0015 -0.7251
                                           -0.0206  0.2919 -0.0142  0.0351 -0.0017
                                           -0.0181 -0.0022  0.0014  0.0033 -0.0087
                ( 49.52%)   0.7037* C  51 s( 37.63%)p 1.66( 62.32%)d 0.00(  0.05%)
                                           -0.0002  0.6133 -0.0105  0.0018  0.3794
                                           -0.0106 -0.6866 -0.0299 -0.0828 -0.0036
                                           -0.0197 -0.0024  0.0015  0.0026 -0.0088
    19. (1.63107) BD ( 2) C   6 - C  51  
                ( 48.06%)   0.6932* C   6 s(  0.08%)p99.99( 99.88%)d 0.47(  0.04%)
                                           -0.0010  0.0279  0.0033  0.0034  0.3966
                                           -0.0271  0.9103 -0.0118  0.1099 -0.0014
                                            0.0051  0.0006  0.0038 -0.0163 -0.0085
                ( 51.94%)   0.7207* C  51 s(  0.02%)p99.99( 99.92%)d 2.18(  0.05%)
                                           -0.0024  0.0114  0.0103  0.0024  0.8709
                                           -0.0216  0.4857 -0.0287  0.0587 -0.0035
                                            0.0118  0.0014 -0.0003  0.0179 -0.0088
    20. (1.95203) BD ( 1) C   7 - C   8  
                ( 49.96%)   0.7068* C   7 s( 31.17%)p 2.21( 68.78%)d 0.00(  0.05%)
                                            0.0000 -0.5582 -0.0060  0.0004 -0.6837
                                           -0.0032  0.2346  0.0105  0.4062 -0.0173
                                           -0.0001  0.0194 -0.0043 -0.0111 -0.0049
                ( 50.04%)   0.7074* C   8 s( 29.12%)p 2.43( 70.83%)d 0.00(  0.05%)
                                            0.0004 -0.5395 -0.0107  0.0013  0.4554
                                           -0.0264  0.0637  0.0162 -0.7041 -0.0110
                                            0.0013  0.0178 -0.0019 -0.0102 -0.0089
    21. (1.98121) BD ( 1) C   7 - C  41  
                ( 50.00%)   0.7071* C   7 s( 38.99%)p 1.56( 60.97%)d 0.00(  0.04%)
                                           -0.0002  0.6243 -0.0115  0.0021  0.0160
                                            0.0050  0.2618 -0.0112  0.7350  0.0232
                                            0.0005  0.0002  0.0175 -0.0055  0.0090
                ( 50.00%)   0.7071* C  41 s( 39.00%)p 1.56( 60.96%)d 0.00(  0.04%)
                                           -0.0002  0.6244 -0.0115  0.0021  0.0158
                                            0.0050 -0.6519 -0.0251 -0.4286  0.0054
                                            0.0000 -0.0005  0.0179 -0.0062  0.0077
    22. (1.70882) BD ( 2) C   7 - C  41  
                ( 50.01%)   0.7072* C   7 s(  0.06%)p99.99( 99.90%)d 0.75(  0.04%)
                                            0.0009 -0.0232 -0.0042 -0.0032 -0.0896
                                            0.0003 -0.9301  0.0104  0.3537 -0.0251
                                            0.0014 -0.0001  0.0037  0.0152  0.0134
                ( 49.99%)   0.7070* C  41 s(  0.06%)p99.99( 99.90%)d 0.73(  0.04%)
                                            0.0009 -0.0235 -0.0041 -0.0032 -0.0895
                                            0.0003 -0.5643  0.0269  0.8196 -0.0040
                                            0.0004 -0.0013  0.0121 -0.0021 -0.0165
    23. (1.94670) BD ( 1) C   9 - C  10  
                ( 49.79%)   0.7056* C   9 s( 29.95%)p 2.34( 69.99%)d 0.00(  0.06%)
                                            0.0000  0.5472  0.0063 -0.0008 -0.7068
                                           -0.0035 -0.3557  0.0177 -0.2710 -0.0035
                                            0.0196  0.0031  0.0079  0.0033 -0.0095
                ( 50.21%)   0.7086* C  10 s( 28.91%)p 2.46( 71.04%)d 0.00(  0.05%)
                                           -0.0003  0.5375  0.0102 -0.0009  0.4565
                                           -0.0315  0.6971  0.0153  0.1214 -0.0107
                                            0.0169  0.0059  0.0057 -0.0005 -0.0122
    24. (1.94669) BD ( 1) C   9 - C  12  
                ( 49.79%)   0.7056* C   9 s( 29.95%)p 2.34( 69.99%)d 0.00(  0.06%)
                                            0.0000  0.5473  0.0063 -0.0008  0.7068
                                            0.0035 -0.3557  0.0177 -0.2711 -0.0035
                                           -0.0196 -0.0031  0.0079  0.0033 -0.0095
                ( 50.21%)   0.7086* C  12 s( 28.90%)p 2.46( 71.05%)d 0.00(  0.05%)
                                           -0.0003  0.5375  0.0102 -0.0009 -0.4566
                                            0.0315  0.6971  0.0153  0.1215 -0.0107
                                           -0.0169 -0.0059  0.0057 -0.0005 -0.0122
    25. (1.98079) BD ( 1) C   9 - C  27  
                ( 50.00%)   0.7071* C   9 s( 39.95%)p 1.50( 60.01%)d 0.00(  0.04%)
                                           -0.0001  0.6320 -0.0122  0.0021  0.0000
                                            0.0000  0.6231  0.0241  0.4596 -0.0010
                                            0.0000  0.0000  0.0167 -0.0064  0.0080
                ( 50.00%)   0.7071* C  27 s( 39.96%)p 1.50( 60.00%)d 0.00(  0.04%)
                                           -0.0001  0.6320 -0.0123  0.0021  0.0000
                                            0.0000 -0.2991  0.0067 -0.7141 -0.0232
                                            0.0000  0.0000  0.0166 -0.0061  0.0086
    26. (1.74480) BD ( 2) C   9 - C  27  
                ( 50.00%)   0.7071* C   9 s(  0.01%)p 1.00( 99.95%)d 0.00(  0.04%)
                                            0.0001 -0.0072 -0.0015 -0.0032 -0.0001
                                            0.0000  0.5984 -0.0233 -0.8005 -0.0042
                                            0.0000  0.0000  0.0120 -0.0044 -0.0151
                ( 50.00%)   0.7071* C  27 s(  0.01%)p 1.00( 99.95%)d 0.00(  0.04%)
                                            0.0001 -0.0071 -0.0015 -0.0032  0.0000
                                            0.0000  0.9194 -0.0015 -0.3920  0.0236
                                            0.0000  0.0000  0.0037  0.0128  0.0147
    27. (1.94667) BD ( 1) C  10 - C  11  
                ( 50.21%)   0.7086* C  10 s( 28.89%)p 2.46( 71.06%)d 0.00(  0.05%)
                                           -0.0003  0.5374  0.0103 -0.0009  0.4562
                                           -0.0316 -0.7063 -0.0122 -0.0474 -0.0141
                                           -0.0178  0.0017 -0.0001 -0.0012 -0.0134
                ( 49.79%)   0.7056* C  11 s( 29.94%)p 2.34( 70.00%)d 0.00(  0.06%)
                                            0.0000  0.5472  0.0063 -0.0008 -0.7068
                                           -0.0035  0.4099 -0.0164 -0.1791 -0.0076
                                           -0.0198 -0.0017 -0.0040  0.0019 -0.0120
    28. (1.97937) BD ( 1) C  10 - C  16  
                ( 50.19%)   0.7084* C  10 s( 42.01%)p 1.38( 57.96%)d 0.00(  0.03%)
                                           -0.0001  0.6479 -0.0193  0.0018 -0.7594
                                           -0.0074  0.0062  0.0015 -0.0507 -0.0125
                                            0.0000 -0.0004 -0.0001  0.0161 -0.0090
                ( 49.81%)   0.7058* C  16 s( 41.52%)p 1.41( 58.45%)d 0.00(  0.04%)
                                           -0.0001  0.6440 -0.0194  0.0027  0.7643
                                            0.0096 -0.0009  0.0013  0.0065 -0.0104
                                           -0.0005  0.0038 -0.0001  0.0166 -0.0092
    29. (1.81445) BD ( 2) C  10 - C  16  
                ( 49.35%)   0.7025* C  10 s(  0.01%)p 1.00( 99.96%)d 0.00(  0.04%)
                                           -0.0003 -0.0072  0.0014  0.0020 -0.0732
                                           -0.0043 -0.1191 -0.0002  0.9900  0.0015
                                            0.0023 -0.0188 -0.0003  0.0035 -0.0006
                ( 50.65%)   0.7117* C  16 s(  0.08%)p99.99( 99.88%)d 0.48(  0.04%)
                                           -0.0007 -0.0272  0.0064  0.0023  0.0143
                                            0.0042 -0.1195  0.0004  0.9921 -0.0028
                                           -0.0023  0.0188 -0.0009  0.0002  0.0041
    30. (1.94667) BD ( 1) C  11 - C  12  
                ( 49.79%)   0.7056* C  11 s( 29.94%)p 2.34( 70.00%)d 0.00(  0.06%)
                                            0.0000 -0.5472 -0.0063  0.0008 -0.7068
                                           -0.0035 -0.4099  0.0164  0.1792  0.0076
                                           -0.0198 -0.0017  0.0040 -0.0019  0.0120
                ( 50.21%)   0.7086* C  12 s( 28.90%)p 2.46( 71.05%)d 0.00(  0.05%)
                                            0.0003 -0.5374 -0.0103  0.0009  0.4562
                                           -0.0316  0.7063  0.0122  0.0474  0.0141
                                           -0.0178  0.0017  0.0001  0.0012  0.0134
    31. (1.97938) BD ( 1) C  12 - C  22  
                ( 50.19%)   0.7084* C  12 s( 42.01%)p 1.38( 57.95%)d 0.00(  0.03%)
                                           -0.0001  0.6479 -0.0193  0.0018  0.7594
                                            0.0074  0.0063  0.0015 -0.0509 -0.0125
                                            0.0000  0.0004 -0.0001  0.0161 -0.0090
                ( 49.81%)   0.7058* C  22 s( 41.51%)p 1.41( 58.45%)d 0.00(  0.04%)
                                           -0.0001  0.6440 -0.0194  0.0027 -0.7644
                                           -0.0096 -0.0010  0.0013  0.0065 -0.0104
                                            0.0005 -0.0038 -0.0001  0.0166 -0.0092
    32. (1.81450) BD ( 2) C  12 - C  22  
                ( 49.35%)   0.7025* C  12 s(  0.01%)p 1.00( 99.96%)d 0.00(  0.04%)
                                           -0.0003 -0.0072  0.0014  0.0020  0.0734
                                            0.0044 -0.1191 -0.0002  0.9899  0.0015
                                           -0.0023  0.0188 -0.0003  0.0035 -0.0006
                ( 50.65%)   0.7117* C  22 s(  0.08%)p99.99( 99.88%)d 0.48(  0.04%)
                                           -0.0007 -0.0273  0.0064  0.0023 -0.0144
                                           -0.0042 -0.1195  0.0004  0.9921 -0.0028
                                            0.0023 -0.0188 -0.0009  0.0002  0.0041
    33. (1.95854) BD ( 1) C  13 - C  14  
                ( 49.90%)   0.7064* C  13 s( 29.62%)p 2.37( 70.32%)d 0.00(  0.06%)
                                           -0.0002  0.5442  0.0066 -0.0012 -0.7235
                                           -0.0108 -0.3755  0.0148 -0.1956 -0.0131
                                            0.0207 -0.0007  0.0046  0.0039 -0.0112
                ( 50.10%)   0.7078* C  14 s( 30.54%)p 2.27( 69.41%)d 0.00(  0.05%)
                                           -0.0002  0.5526  0.0056 -0.0006  0.3978
                                           -0.0182  0.7243  0.0149 -0.1032 -0.0102
                                            0.0198 -0.0012  0.0032 -0.0019 -0.0118
    34. (1.95204) BD ( 1) C  13 - C  16  
                ( 49.96%)   0.7068* C  13 s( 31.17%)p 2.21( 68.77%)d 0.00(  0.05%)
                                            0.0000 -0.5583 -0.0060  0.0004 -0.6836
                                           -0.0032  0.3388 -0.0193  0.3243  0.0060
                                            0.0188  0.0045 -0.0083 -0.0028  0.0094
                ( 50.04%)   0.7074* C  16 s( 29.12%)p 2.43( 70.83%)d 0.00(  0.05%)
                                            0.0004 -0.5396 -0.0107  0.0013  0.4550
                                           -0.0264 -0.6993 -0.0145 -0.1055  0.0131
                                            0.0170  0.0055 -0.0076  0.0014  0.0112
    35. (1.98121) BD ( 1) C  13 - C  31  
                ( 50.00%)   0.7071* C  13 s( 38.99%)p 1.56( 60.96%)d 0.00(  0.04%)
                                           -0.0002  0.6243 -0.0115  0.0021  0.0158
                                            0.0050  0.6518  0.0251  0.4287 -0.0054
                                            0.0000  0.0005  0.0179 -0.0062  0.0077
                ( 50.00%)   0.7071* C  31 s( 38.99%)p 1.56( 60.97%)d 0.00(  0.04%)
                                           -0.0002  0.6243 -0.0114  0.0021  0.0160
                                            0.0050 -0.2617  0.0112 -0.7350 -0.0232
                                           -0.0005 -0.0002  0.0175 -0.0055  0.0090
    36. (1.70883) BD ( 2) C  13 - C  31  
                ( 49.99%)   0.7070* C  13 s(  0.06%)p99.99( 99.90%)d 0.74(  0.04%)
                                           -0.0009  0.0234  0.0041  0.0032  0.0894
                                           -0.0003 -0.5644  0.0269  0.8196 -0.0040
                                            0.0004 -0.0013 -0.0121  0.0021  0.0165
                ( 50.01%)   0.7072* C  31 s(  0.06%)p99.99( 99.90%)d 0.74(  0.04%)
                                           -0.0009  0.0232  0.0041  0.0032  0.0897
                                           -0.0003 -0.9302  0.0103  0.3536 -0.0251
                                            0.0014 -0.0001 -0.0037 -0.0152 -0.0134
    37. (1.95856) BD ( 1) C  14 - C  15  
                ( 50.10%)   0.7078* C  14 s( 30.53%)p 2.27( 69.41%)d 0.00(  0.05%)
                                           -0.0002  0.5525  0.0056 -0.0006  0.3978
                                           -0.0182 -0.6790 -0.0121 -0.2724 -0.0134
                                           -0.0189 -0.0058  0.0023 -0.0020 -0.0120
                ( 49.90%)   0.7064* C  15 s( 29.63%)p 2.37( 70.31%)d 0.00(  0.06%)
                                           -0.0002  0.5443  0.0066 -0.0012 -0.7235
                                           -0.0108  0.4112 -0.0112 -0.1007 -0.0163
                                           -0.0199 -0.0056 -0.0005  0.0033 -0.0122
    38. (1.98366) BD ( 1) C  14 - C  52  
                ( 50.48%)   0.7105* C  14 s( 38.67%)p 1.58( 61.29%)d 0.00(  0.04%)
                                           -0.0001  0.6218 -0.0102  0.0015 -0.7251
                                           -0.0206 -0.0353  0.0017  0.2920 -0.0142
                                            0.0022 -0.0181 -0.0015  0.0092  0.0015
                ( 49.52%)   0.7037* C  52 s( 37.63%)p 1.66( 62.33%)d 0.00(  0.05%)
                                           -0.0002  0.6133 -0.0105  0.0018  0.3794
                                           -0.0107  0.0829  0.0036 -0.6866 -0.0299
                                            0.0024 -0.0197 -0.0015  0.0089  0.0021
    39. (1.63104) BD ( 2) C  14 - C  52  
                ( 48.10%)   0.6935* C  14 s(  0.08%)p99.99( 99.88%)d 0.48(  0.04%)
                                           -0.0010  0.0277  0.0033  0.0034  0.3966
                                           -0.0271 -0.1098  0.0014  0.9103 -0.0118
                                           -0.0006  0.0051 -0.0038 -0.0008  0.0184
                ( 51.90%)   0.7204* C  52 s(  0.03%)p99.99( 99.92%)d 2.10(  0.05%)
                                           -0.0024  0.0117  0.0103  0.0024  0.8708
                                           -0.0216 -0.0586  0.0035  0.4860 -0.0288
                                           -0.0014  0.0118  0.0003  0.0166 -0.0111
    40. (1.95205) BD ( 1) C  15 - C  16  
                ( 49.96%)   0.7068* C  15 s( 31.17%)p 2.21( 68.78%)d 0.00(  0.05%)
                                            0.0000 -0.5583 -0.0060  0.0004 -0.6837
                                           -0.0032 -0.4062  0.0173  0.2344  0.0104
                                           -0.0194 -0.0001  0.0043 -0.0013  0.0121
                ( 50.04%)   0.7074* C  16 s( 29.13%)p 2.43( 70.82%)d 0.00(  0.05%)
                                            0.0004 -0.5396 -0.0107  0.0013  0.4553
                                           -0.0264  0.7041  0.0110  0.0636  0.0162
                                           -0.0178  0.0013  0.0019  0.0026  0.0132
    41. (1.95205) BD ( 1) C  17 - C  18  
                ( 49.96%)   0.7068* C  17 s( 31.17%)p 2.21( 68.77%)d 0.00(  0.05%)
                                            0.0000  0.5583  0.0060 -0.0004 -0.6836
                                           -0.0032 -0.3244 -0.0060  0.3388 -0.0193
                                            0.0045 -0.0189 -0.0083  0.0096  0.0023
                ( 50.04%)   0.7074* C  18 s( 29.13%)p 2.43( 70.82%)d 0.00(  0.05%)
                                           -0.0004  0.5396  0.0107 -0.0013  0.4549
                                           -0.0264  0.1055 -0.0131 -0.6993 -0.0145
                                            0.0055 -0.0170 -0.0076  0.0090  0.0069
    42. (1.95855) BD ( 1) C  17 - C  20  
                ( 49.90%)   0.7064* C  17 s( 29.62%)p 2.37( 70.32%)d 0.00(  0.06%)
                                           -0.0002  0.5442  0.0066 -0.0012  0.7235
                                            0.0108 -0.1954 -0.0131  0.3755 -0.0148
                                            0.0008  0.0207 -0.0046  0.0116  0.0022
                ( 50.10%)   0.7078* C  20 s( 30.54%)p 2.27( 69.41%)d 0.00(  0.05%)
                                           -0.0002  0.5526  0.0056 -0.0006 -0.3977
                                            0.0182 -0.1034 -0.0102 -0.7243 -0.0149
                                            0.0012  0.0198 -0.0031  0.0093  0.0075
    43. (1.98121) BD ( 1) C  17 - C  23  
                ( 50.00%)   0.7071* C  17 s( 38.99%)p 1.56( 60.97%)d 0.00(  0.04%)
                                           -0.0002  0.6243 -0.0114  0.0021 -0.0159
                                           -0.0050  0.4289 -0.0054 -0.6517 -0.0252
                                           -0.0005  0.0000 -0.0179 -0.0098  0.0015
                ( 50.00%)   0.7071* C  23 s( 38.98%)p 1.56( 60.97%)d 0.00(  0.04%)
                                           -0.0002  0.6243 -0.0114  0.0021 -0.0159
                                           -0.0050 -0.7351 -0.0231  0.2614 -0.0112
                                            0.0002 -0.0005 -0.0175 -0.0106  0.0002
    44. (1.70856) BD ( 2) C  17 - C  23  
                ( 50.00%)   0.7071* C  17 s(  0.06%)p99.99( 99.90%)d 0.75(  0.04%)
                                            0.0009 -0.0232 -0.0041 -0.0032  0.0895
                                           -0.0003 -0.8194  0.0041 -0.5646  0.0269
                                           -0.0013 -0.0004 -0.0121  0.0132  0.0100
                ( 50.00%)   0.7071* C  23 s(  0.06%)p99.99( 99.90%)d 0.74(  0.04%)
                                            0.0009 -0.0233 -0.0041 -0.0032  0.0897
                                           -0.0003 -0.3533  0.0251 -0.9303  0.0103
                                           -0.0001 -0.0014 -0.0037 -0.0040 -0.0198
    45. (1.95204) BD ( 1) C  18 - C  19  
                ( 50.04%)   0.7074* C  18 s( 29.13%)p 2.43( 70.82%)d 0.00(  0.05%)
                                           -0.0004  0.5396  0.0107 -0.0013  0.4554
                                           -0.0264 -0.0636 -0.0162  0.7040  0.0110
                                            0.0013  0.0178  0.0019  0.0102  0.0089
                ( 49.96%)   0.7068* C  19 s( 31.17%)p 2.21( 68.78%)d 0.00(  0.05%)
                                            0.0000  0.5583  0.0060 -0.0004 -0.6836
                                           -0.0032 -0.2346 -0.0105 -0.4062  0.0173
                                           -0.0001  0.0194  0.0043  0.0111  0.0049
    46. (1.95855) BD ( 1) C  19 - C  20  
                ( 49.90%)   0.7064* C  19 s( 29.63%)p 2.37( 70.31%)d 0.00(  0.06%)
                                           -0.0002  0.5443  0.0066 -0.0012  0.7235
                                            0.0108 -0.1005 -0.0163 -0.4112  0.0112
                                            0.0056 -0.0199  0.0005  0.0122  0.0033
                ( 50.10%)   0.7078* C  20 s( 30.53%)p 2.27( 69.42%)d 0.00(  0.05%)
                                           -0.0002  0.5525  0.0056 -0.0006 -0.3977
                                            0.0182 -0.2725 -0.0134  0.6790  0.0121
                                            0.0059 -0.0189 -0.0024  0.0094  0.0077
    47. (1.98121) BD ( 1) C  19 - C  44  
                ( 50.00%)   0.7071* C  19 s( 38.99%)p 1.56( 60.97%)d 0.00(  0.04%)
                                           -0.0002  0.6243 -0.0114  0.0021 -0.0160
                                           -0.0050  0.2617 -0.0112  0.7350  0.0232
                                           -0.0005 -0.0002  0.0175 -0.0055  0.0090
                ( 50.00%)   0.7071* C  44 s( 38.99%)p 1.56( 60.97%)d 0.00(  0.04%)
                                           -0.0002  0.6243 -0.0114  0.0021 -0.0158
                                           -0.0050 -0.6519 -0.0251 -0.4287  0.0054
                                            0.0000  0.0005  0.0179 -0.0062  0.0077
    48. (1.70878) BD ( 2) C  19 - C  44  
                ( 50.00%)   0.7071* C  19 s(  0.06%)p99.99( 99.90%)d 0.74(  0.04%)
                                            0.0009 -0.0233 -0.0041 -0.0032  0.0896
                                           -0.0003 -0.9302  0.0103  0.3536 -0.0251
                                           -0.0014  0.0001  0.0037  0.0151  0.0134
                ( 50.00%)   0.7071* C  44 s(  0.06%)p99.99( 99.90%)d 0.73(  0.04%)
                                            0.0009 -0.0234 -0.0041 -0.0032  0.0894
                                           -0.0003 -0.5645  0.0269  0.8195 -0.0040
                                           -0.0004  0.0013  0.0121 -0.0021 -0.0165
    49. (1.98367) BD ( 1) C  20 - C  53  
                ( 50.48%)   0.7105* C  20 s( 38.67%)p 1.59( 61.29%)d 0.00(  0.04%)
                                           -0.0001  0.6218 -0.0102  0.0015  0.7251
                                            0.0206  0.2920 -0.0142  0.0352 -0.0017
                                            0.0181  0.0022  0.0015  0.0033 -0.0087
                ( 49.52%)   0.7037* C  53 s( 37.63%)p 1.66( 62.32%)d 0.00(  0.05%)
                                           -0.0002  0.6133 -0.0105  0.0018 -0.3794
                                            0.0107 -0.6866 -0.0299 -0.0828 -0.0036
                                            0.0197  0.0024  0.0015  0.0026 -0.0088
    50. (1.63105) BD ( 2) C  20 - C  53  
                ( 48.07%)   0.6933* C  20 s(  0.08%)p99.99( 99.88%)d 0.47(  0.04%)
                                            0.0010 -0.0279 -0.0033 -0.0034  0.3967
                                           -0.0271 -0.9102  0.0118 -0.1098  0.0014
                                            0.0051  0.0006 -0.0038  0.0163  0.0085
                ( 51.93%)   0.7206* C  53 s(  0.03%)p99.99( 99.92%)d 2.15(  0.05%)
                                            0.0024 -0.0115 -0.0103 -0.0024  0.8709
                                           -0.0216 -0.4858  0.0288 -0.0585  0.0035
                                            0.0118  0.0014  0.0003 -0.0179  0.0088
    51. (1.95204) BD ( 1) C  21 - C  22  
                ( 49.96%)   0.7068* C  21 s( 31.17%)p 2.21( 68.77%)d 0.00(  0.05%)
                                            0.0000  0.5583  0.0060 -0.0004 -0.6836
                                           -0.0032 -0.3388  0.0193 -0.3244 -0.0060
                                            0.0188  0.0045  0.0083  0.0028 -0.0094
                ( 50.04%)   0.7074* C  22 s( 29.13%)p 2.43( 70.82%)d 0.00(  0.05%)
                                           -0.0004  0.5396  0.0107 -0.0013  0.4550
                                           -0.0264  0.6992  0.0145  0.1056 -0.0131
                                            0.0170  0.0055  0.0076 -0.0014 -0.0112
    52. (1.95854) BD ( 1) C  21 - C  24  
                ( 49.90%)   0.7064* C  21 s( 29.62%)p 2.37( 70.32%)d 0.00(  0.06%)
                                           -0.0002  0.5442  0.0066 -0.0012  0.7235
                                            0.0108 -0.3756  0.0148 -0.1953 -0.0131
                                           -0.0207  0.0008  0.0046  0.0039 -0.0112
                ( 50.10%)   0.7078* C  24 s( 30.53%)p 2.27( 69.41%)d 0.00(  0.05%)
                                           -0.0002  0.5526  0.0056 -0.0006 -0.3976
                                            0.0182  0.7243  0.0149 -0.1033 -0.0101
                                           -0.0198  0.0012  0.0031 -0.0019 -0.0118
    53. (1.98121) BD ( 1) C  21 - C  35  
                ( 50.00%)   0.7071* C  21 s( 39.00%)p 1.56( 60.96%)d 0.00(  0.04%)
                                           -0.0002  0.6244 -0.0115  0.0021 -0.0158
                                           -0.0050  0.6519  0.0251  0.4287 -0.0054
                                            0.0000 -0.0005  0.0179 -0.0062  0.0077
                ( 50.00%)   0.7071* C  35 s( 38.99%)p 1.56( 60.97%)d 0.00(  0.04%)
                                           -0.0002  0.6243 -0.0115  0.0021 -0.0159
                                           -0.0050 -0.2617  0.0112 -0.7350 -0.0232
                                            0.0005  0.0002  0.0175 -0.0055  0.0090
    54. (1.70881) BD ( 2) C  21 - C  35  
                ( 50.00%)   0.7071* C  21 s(  0.06%)p99.99( 99.90%)d 0.74(  0.04%)
                                            0.0009 -0.0233 -0.0041 -0.0032  0.0897
                                           -0.0003  0.5644 -0.0269 -0.8196  0.0041
                                            0.0004 -0.0013  0.0121 -0.0021 -0.0165
                ( 50.00%)   0.7071* C  35 s(  0.06%)p99.99( 99.90%)d 0.74(  0.04%)
                                            0.0009 -0.0233 -0.0041 -0.0032  0.0897
                                           -0.0003  0.9302 -0.0103 -0.3536  0.0251
                                            0.0014 -0.0001  0.0037  0.0152  0.0134
    55. (1.95204) BD ( 1) C  22 - C  23  
                ( 50.04%)   0.7074* C  22 s( 29.13%)p 2.43( 70.82%)d 0.00(  0.05%)
                                           -0.0004  0.5396  0.0107 -0.0013  0.4553
                                           -0.0264 -0.7041 -0.0110 -0.0635 -0.0162
                                           -0.0178  0.0013 -0.0019 -0.0026 -0.0132
                ( 49.96%)   0.7068* C  23 s( 31.17%)p 2.21( 68.78%)d 0.00(  0.05%)
                                            0.0000  0.5583  0.0060 -0.0004 -0.6836
                                           -0.0032  0.4062 -0.0173 -0.2345 -0.0104
                                           -0.0194 -0.0001 -0.0043  0.0013 -0.0121
    56. (1.95857) BD ( 1) C  23 - C  24  
                ( 49.90%)   0.7064* C  23 s( 29.63%)p 2.37( 70.31%)d 0.00(  0.06%)
                                           -0.0002  0.5443  0.0065 -0.0012  0.7234
                                            0.0108  0.4112 -0.0112 -0.1004 -0.0163
                                            0.0199  0.0056 -0.0005  0.0033 -0.0122
                ( 50.10%)   0.7078* C  24 s( 30.54%)p 2.27( 69.41%)d 0.00(  0.05%)
                                           -0.0002  0.5526  0.0056 -0.0006 -0.3977
                                            0.0182 -0.6789 -0.0121 -0.2726 -0.0134
                                            0.0189  0.0059  0.0024 -0.0020 -0.0120
    57. (1.98366) BD ( 1) C  24 - C  54  
                ( 50.48%)   0.7105* C  24 s( 38.66%)p 1.59( 61.29%)d 0.00(  0.04%)
                                           -0.0001  0.6217 -0.0102  0.0015  0.7252
                                            0.0206 -0.0352  0.0017  0.2918 -0.0142
                                           -0.0022  0.0181 -0.0014  0.0092  0.0015
                ( 49.52%)   0.7037* C  54 s( 37.63%)p 1.66( 62.32%)d 0.00(  0.05%)
                                           -0.0002  0.6133 -0.0105  0.0018 -0.3797
                                            0.0106  0.0828  0.0036 -0.6864 -0.0299
                                           -0.0024  0.0197 -0.0015  0.0089  0.0021
    58. (1.63100) BD ( 2) C  24 - C  54  
                ( 48.07%)   0.6933* C  24 s(  0.08%)p99.99( 99.88%)d 0.47(  0.04%)
                                            0.0010 -0.0280 -0.0033 -0.0034  0.3966
                                           -0.0271  0.1098 -0.0014 -0.9103  0.0118
                                           -0.0006  0.0051  0.0038  0.0008 -0.0184
                ( 51.93%)   0.7206* C  54 s(  0.02%)p99.99( 99.92%)d 2.18(  0.05%)
                                            0.0024 -0.0114 -0.0103 -0.0024  0.8708
                                           -0.0216  0.0586 -0.0035 -0.4860  0.0287
                                           -0.0014  0.0118 -0.0003 -0.0166  0.0111
    59. (1.94666) BD ( 1) C  25 - C  26  
                ( 49.79%)   0.7056* C  25 s( 29.95%)p 2.34( 70.00%)d 0.00(  0.06%)
                                            0.0000  0.5472  0.0063 -0.0008 -0.7068
                                           -0.0035  0.2713  0.0034 -0.3555  0.0178
                                           -0.0031  0.0196 -0.0079  0.0099  0.0018
                ( 50.21%)   0.7086* C  26 s( 28.90%)p 2.46( 71.05%)d 0.00(  0.05%)
                                           -0.0003  0.5375  0.0102 -0.0009  0.4566
                                           -0.0315 -0.1217  0.0107  0.6971  0.0153
                                           -0.0059  0.0169 -0.0057  0.0103  0.0065
    60. (1.94666) BD ( 1) C  25 - C  28  
                ( 49.79%)   0.7056* C  25 s( 29.95%)p 2.34( 69.99%)d 0.00(  0.06%)
                                            0.0000  0.5472  0.0063 -0.0008  0.7068
                                            0.0035  0.2712  0.0034 -0.3557  0.0177
                                            0.0031 -0.0196 -0.0079  0.0098  0.0018
                ( 50.21%)   0.7086* C  28 s( 28.89%)p 2.46( 71.06%)d 0.00(  0.05%)
                                           -0.0003  0.5374  0.0102 -0.0009 -0.4565
                                            0.0315 -0.1217  0.0107  0.6971  0.0153
                                            0.0059 -0.0169 -0.0057  0.0103  0.0065
    61. (1.98079) BD ( 1) C  25 - C  39  
                ( 50.00%)   0.7071* C  25 s( 39.96%)p 1.50( 60.00%)d 0.00(  0.04%)
                                           -0.0001  0.6320 -0.0123  0.0021  0.0000
                                            0.0000 -0.4597  0.0010  0.6230  0.0241
                                            0.0000  0.0000 -0.0167 -0.0101  0.0016
                ( 50.00%)   0.7071* C  39 s( 39.97%)p 1.50( 59.99%)d 0.00(  0.04%)
                                           -0.0001  0.6321 -0.0123  0.0021  0.0000
                                            0.0000  0.7141  0.0232 -0.2990  0.0067
                                            0.0000  0.0000 -0.0166 -0.0105  0.0009
    62. (1.74501) BD ( 2) C  25 - C  39  
                ( 49.99%)   0.7070* C  25 s(  0.01%)p 1.00( 99.95%)d 0.00(  0.04%)
                                            0.0001 -0.0073 -0.0015 -0.0032  0.0001
                                            0.0000  0.8003  0.0042  0.5987 -0.0233
                                            0.0000  0.0000 -0.0120  0.0109  0.0114
                ( 50.01%)   0.7072* C  39 s(  0.01%)p 1.00( 99.95%)d 0.00(  0.04%)
                                            0.0001 -0.0071 -0.0015 -0.0032  0.0000
                                            0.0000  0.3919 -0.0236  0.9195 -0.0015
                                            0.0000  0.0000 -0.0036 -0.0063 -0.0184
    63. (1.94668) BD ( 1) C  26 - C  27  
                ( 50.21%)   0.7086* C  26 s( 28.90%)p 2.46( 71.05%)d 0.00(  0.05%)
                                           -0.0003  0.5375  0.0103 -0.0009  0.4562
                                           -0.0316  0.0474  0.0141 -0.7063 -0.0122
                                           -0.0017 -0.0178  0.0001  0.0110  0.0078
                ( 49.79%)   0.7056* C  27 s( 29.95%)p 2.34( 69.99%)d 0.00(  0.06%)
                                            0.0000  0.5472  0.0063 -0.0008 -0.7068
                                           -0.0035  0.1791  0.0076  0.4098 -0.0164
                                            0.0017 -0.0198  0.0040  0.0113  0.0044
    64. (1.97938) BD ( 1) C  26 - C  32  
                ( 50.19%)   0.7084* C  26 s( 42.01%)p 1.38( 57.95%)d 0.00(  0.03%)
                                           -0.0001  0.6479 -0.0193  0.0018 -0.7594
                                           -0.0074  0.0508  0.0125  0.0063  0.0015
                                            0.0004  0.0000  0.0001  0.0159 -0.0094
                ( 49.81%)   0.7058* C  32 s( 41.52%)p 1.41( 58.45%)d 0.00(  0.04%)
                                           -0.0001  0.6440 -0.0194  0.0027  0.7643
                                            0.0096 -0.0064  0.0105 -0.0010  0.0013
                                           -0.0038 -0.0005  0.0001  0.0163 -0.0097
    65. (1.81455) BD ( 2) C  26 - C  32  
                ( 49.36%)   0.7025* C  26 s(  0.01%)p 1.00( 99.96%)d 0.00(  0.04%)
                                            0.0003  0.0073 -0.0014 -0.0020  0.0733
                                            0.0043  0.9899  0.0014  0.1192  0.0001
                                           -0.0188 -0.0023 -0.0003 -0.0023  0.0027
                ( 50.64%)   0.7116* C  32 s(  0.08%)p99.99( 99.88%)d 0.48(  0.04%)
                                            0.0007  0.0271 -0.0064 -0.0023 -0.0144
                                           -0.0042  0.9921 -0.0028  0.1195 -0.0004
                                            0.0188  0.0023 -0.0009  0.0034  0.0022
    66. (1.94669) BD ( 1) C  27 - C  28  
                ( 49.79%)   0.7056* C  27 s( 29.94%)p 2.34( 70.00%)d 0.00(  0.06%)
                                            0.0000  0.5472  0.0063 -0.0008  0.7068
                                            0.0035  0.1792  0.0076  0.4098 -0.0164
                                           -0.0017  0.0198  0.0040  0.0113  0.0043
                ( 50.21%)   0.7086* C  28 s( 28.90%)p 2.46( 71.05%)d 0.00(  0.05%)
                                           -0.0003  0.5375  0.0103 -0.0009 -0.4563
                                            0.0316  0.0475  0.0141 -0.7062 -0.0122
                                            0.0017  0.0178  0.0001  0.0110  0.0078
    67. (1.97937) BD ( 1) C  28 - C  34  
                ( 50.19%)   0.7084* C  28 s( 42.01%)p 1.38( 57.96%)d 0.00(  0.03%)
                                           -0.0001  0.6479 -0.0193  0.0018  0.7594
                                            0.0074  0.0507  0.0125  0.0063  0.0015
                                           -0.0004  0.0000  0.0001  0.0159 -0.0094
                ( 49.81%)   0.7058* C  34 s( 41.52%)p 1.41( 58.45%)d 0.00(  0.04%)
                                           -0.0001  0.6440 -0.0194  0.0027 -0.7643
                                           -0.0096 -0.0064  0.0105 -0.0010  0.0013
                                            0.0038  0.0005  0.0001  0.0163 -0.0097
    68. (1.81450) BD ( 2) C  28 - C  34  
                ( 49.35%)   0.7025* C  28 s(  0.01%)p 1.00( 99.96%)d 0.00(  0.04%)
                                            0.0003  0.0073 -0.0014 -0.0020 -0.0732
                                           -0.0043  0.9899  0.0014  0.1193  0.0001
                                            0.0188  0.0023 -0.0003 -0.0023  0.0027
                ( 50.65%)   0.7117* C  34 s(  0.08%)p99.99( 99.88%)d 0.48(  0.04%)
                                            0.0007  0.0271 -0.0064 -0.0023  0.0144
                                            0.0042  0.9921 -0.0028  0.1197 -0.0004
                                           -0.0188 -0.0023 -0.0009  0.0034  0.0022
    69. (1.95856) BD ( 1) C  29 - C  30  
                ( 49.90%)   0.7064* C  29 s( 29.63%)p 2.37( 70.31%)d 0.00(  0.06%)
                                           -0.0002  0.5443  0.0066 -0.0012 -0.7235
                                           -0.0108  0.1953  0.0131 -0.3755  0.0147
                                            0.0008  0.0207 -0.0046  0.0116  0.0022
                ( 50.10%)   0.7078* C  30 s( 30.54%)p 2.27( 69.40%)d 0.00(  0.05%)
                                           -0.0002  0.5526  0.0056 -0.0006  0.3977
                                           -0.0182  0.1035  0.0101  0.7242  0.0149
                                            0.0012  0.0198 -0.0031  0.0093  0.0075
    70. (1.95204) BD ( 1) C  29 - C  32  
                ( 49.96%)   0.7068* C  29 s( 31.17%)p 2.21( 68.77%)d 0.00(  0.05%)
                                            0.0000  0.5583  0.0060 -0.0004  0.6836
                                            0.0032  0.3244  0.0060 -0.3388  0.0193
                                            0.0045 -0.0189 -0.0083  0.0096  0.0023
                ( 50.04%)   0.7074* C  32 s( 29.13%)p 2.43( 70.82%)d 0.00(  0.05%)
                                           -0.0004  0.5396  0.0107 -0.0013 -0.4550
                                            0.0264 -0.1055  0.0131  0.6993  0.0145
                                            0.0055 -0.0170 -0.0076  0.0090  0.0069
    71. (1.98121) BD ( 1) C  29 - C  42  
                ( 50.00%)   0.7071* C  29 s( 38.99%)p 1.56( 60.97%)d 0.00(  0.04%)
                                            0.0002 -0.6243  0.0114 -0.0021 -0.0159
                                           -0.0050  0.4290 -0.0054 -0.6517 -0.0252
                                            0.0005  0.0000  0.0179  0.0098 -0.0015
                ( 50.00%)   0.7071* C  42 s( 38.98%)p 1.56( 60.97%)d 0.00(  0.04%)
                                            0.0002 -0.6243  0.0114 -0.0021 -0.0159
                                           -0.0050 -0.7352 -0.0231  0.2613 -0.0112
                                           -0.0002  0.0005  0.0175  0.0106 -0.0002
    72. (1.70852) BD ( 2) C  29 - C  42  
                ( 50.02%)   0.7072* C  29 s(  0.06%)p99.99( 99.90%)d 0.75(  0.04%)
                                            0.0009 -0.0231 -0.0041 -0.0032 -0.0896
                                            0.0003  0.8194 -0.0041  0.5646 -0.0268
                                           -0.0013 -0.0004 -0.0121  0.0132  0.0100
                ( 49.98%)   0.7070* C  42 s(  0.06%)p99.99( 99.90%)d 0.73(  0.04%)
                                            0.0009 -0.0234 -0.0041 -0.0032 -0.0896
                                            0.0003  0.3533 -0.0251  0.9303 -0.0103
                                           -0.0001 -0.0014 -0.0037 -0.0040 -0.0198
    73. (1.95855) BD ( 1) C  30 - C  31  
                ( 50.10%)   0.7078* C  30 s( 30.53%)p 2.27( 69.42%)d 0.00(  0.05%)
                                           -0.0002  0.5525  0.0056 -0.0006  0.3976
                                           -0.0182  0.2726  0.0134 -0.6790 -0.0121
                                            0.0059 -0.0189 -0.0024  0.0094  0.0077
                ( 49.90%)   0.7064* C  31 s( 29.63%)p 2.37( 70.31%)d 0.00(  0.06%)
                                           -0.0002  0.5443  0.0066 -0.0012 -0.7235
                                           -0.0108  0.1004  0.0163  0.4112 -0.0112
                                            0.0057 -0.0199  0.0005  0.0122  0.0033
    74. (1.98366) BD ( 1) C  30 - C  49  
                ( 50.48%)   0.7105* C  30 s( 38.66%)p 1.59( 61.29%)d 0.00(  0.04%)
                                           -0.0001  0.6217 -0.0102  0.0015 -0.7252
                                           -0.0206 -0.2919  0.0142 -0.0352  0.0017
                                            0.0181  0.0022  0.0014  0.0033 -0.0087
                ( 49.52%)   0.7037* C  49 s( 37.63%)p 1.66( 62.32%)d 0.00(  0.05%)
                                           -0.0002  0.6133 -0.0105  0.0018  0.3796
                                           -0.0106  0.6865  0.0299  0.0829  0.0036
                                            0.0197  0.0024  0.0015  0.0027 -0.0088
    75. (1.63097) BD ( 2) C  30 - C  49  
                ( 48.05%)   0.6932* C  30 s(  0.08%)p99.99( 99.88%)d 0.47(  0.04%)
                                           -0.0010  0.0281  0.0033  0.0035  0.3966
                                           -0.0271 -0.9103  0.0118 -0.1097  0.0014
                                           -0.0051 -0.0006  0.0038 -0.0163 -0.0085
                ( 51.95%)   0.7207* C  49 s(  0.02%)p99.99( 99.92%)d 2.20(  0.05%)
                                           -0.0024  0.0113  0.0103  0.0024  0.8709
                                           -0.0216 -0.4858  0.0287 -0.0585  0.0035
                                           -0.0118 -0.0014 -0.0003  0.0179 -0.0088
    76. (1.95203) BD ( 1) C  31 - C  32  
                ( 49.96%)   0.7068* C  31 s( 31.17%)p 2.21( 68.78%)d 0.00(  0.05%)
                                            0.0000 -0.5582 -0.0060  0.0004 -0.6836
                                           -0.0032 -0.2346 -0.0105 -0.4062  0.0173
                                            0.0001 -0.0194 -0.0043 -0.0111 -0.0049
                ( 50.04%)   0.7074* C  32 s( 29.13%)p 2.43( 70.82%)d 0.00(  0.05%)
                                            0.0004 -0.5396 -0.0107  0.0013  0.4554
                                           -0.0264 -0.0636 -0.0162  0.7041  0.0110
                                           -0.0013 -0.0178 -0.0019 -0.0102 -0.0089
    77. (1.95205) BD ( 1) C  33 - C  34  
                ( 49.96%)   0.7068* C  33 s( 31.18%)p 2.21( 68.77%)d 0.00(  0.05%)
                                            0.0000  0.5583  0.0060 -0.0004 -0.6836
                                           -0.0032  0.3243  0.0060 -0.3388  0.0193
                                           -0.0045  0.0188 -0.0083  0.0096  0.0023
                ( 50.04%)   0.7074* C  34 s( 29.13%)p 2.43( 70.82%)d 0.00(  0.05%)
                                           -0.0004  0.5396  0.0107 -0.0013  0.4550
                                           -0.0264 -0.1056  0.0131  0.6992  0.0145
                                           -0.0055  0.0170 -0.0076  0.0090  0.0069
    78. (1.95856) BD ( 1) C  33 - C  36  
                ( 49.90%)   0.7064* C  33 s( 29.62%)p 2.37( 70.32%)d 0.00(  0.06%)
                                           -0.0002  0.5442  0.0066 -0.0012  0.7235
                                            0.0108  0.1955  0.0131 -0.3754  0.0148
                                           -0.0007 -0.0207 -0.0046  0.0116  0.0022
                ( 50.10%)   0.7078* C  36 s( 30.54%)p 2.27( 69.40%)d 0.00(  0.05%)
                                           -0.0002  0.5526  0.0056 -0.0006 -0.3978
                                            0.0182  0.1033  0.0102  0.7242  0.0149
                                           -0.0012 -0.0198 -0.0031  0.0093  0.0075
    79. (1.98121) BD ( 1) C  33 - C  46  
                ( 50.00%)   0.7071* C  33 s( 38.98%)p 1.56( 60.97%)d 0.00(  0.04%)
                                           -0.0002  0.6243 -0.0114  0.0021 -0.0159
                                           -0.0050 -0.4288  0.0054  0.6518  0.0251
                                            0.0005  0.0000 -0.0179 -0.0098  0.0015
                ( 50.00%)   0.7071* C  46 s( 38.98%)p 1.56( 60.97%)d 0.00(  0.04%)
                                           -0.0002  0.6243 -0.0114  0.0021 -0.0160
                                           -0.0050  0.7351  0.0232 -0.2617  0.0112
                                           -0.0002  0.0005 -0.0175 -0.0106  0.0002
    80. (1.70851) BD ( 2) C  33 - C  46  
                ( 50.00%)   0.7071* C  33 s(  0.06%)p99.99( 99.90%)d 0.74(  0.04%)
                                            0.0009 -0.0234 -0.0041 -0.0032  0.0894
                                           -0.0003  0.8195 -0.0041  0.5645 -0.0268
                                            0.0013  0.0004 -0.0121  0.0132  0.0100
                ( 50.00%)   0.7071* C  46 s(  0.06%)p99.99( 99.90%)d 0.75(  0.04%)
                                            0.0009 -0.0232 -0.0041 -0.0032  0.0895
                                           -0.0003  0.3536 -0.0251  0.9302 -0.0103
                                            0.0001  0.0014 -0.0037 -0.0040 -0.0198
    81. (1.95203) BD ( 1) C  34 - C  35  
                ( 50.04%)   0.7074* C  34 s( 29.12%)p 2.43( 70.83%)d 0.00(  0.05%)
                                           -0.0004  0.5395  0.0107 -0.0013  0.4554
                                           -0.0264  0.0637  0.0162 -0.7041 -0.0110
                                           -0.0013 -0.0178  0.0019  0.0102  0.0089
                ( 49.96%)   0.7068* C  35 s( 31.17%)p 2.21( 68.78%)d 0.00(  0.05%)
                                            0.0000  0.5582  0.0060 -0.0004 -0.6836
                                           -0.0032  0.2346  0.0104  0.4062 -0.0173
                                            0.0001 -0.0194  0.0043  0.0111  0.0049
    82. (1.95855) BD ( 1) C  35 - C  36  
                ( 49.90%)   0.7064* C  35 s( 29.63%)p 2.37( 70.31%)d 0.00(  0.06%)
                                           -0.0002  0.5443  0.0066 -0.0012  0.7235
                                            0.0108  0.1005  0.0163  0.4113 -0.0112
                                           -0.0056  0.0199  0.0005  0.0122  0.0033
                ( 50.10%)   0.7078* C  36 s( 30.53%)p 2.27( 69.42%)d 0.00(  0.05%)
                                           -0.0002  0.5525  0.0056 -0.0006 -0.3976
                                            0.0182  0.2725  0.0134 -0.6791 -0.0121
                                           -0.0059  0.0189 -0.0024  0.0094  0.0077
    83. (1.98367) BD ( 1) C  36 - C  55  
                ( 50.48%)   0.7105* C  36 s( 38.67%)p 1.59( 61.29%)d 0.00(  0.04%)
                                           -0.0001  0.6217 -0.0102  0.0015  0.7251
                                            0.0206 -0.2920  0.0142 -0.0352  0.0017
                                           -0.0181 -0.0022  0.0014  0.0033 -0.0087
                ( 49.52%)   0.7037* C  55 s( 37.63%)p 1.66( 62.32%)d 0.00(  0.05%)
                                           -0.0002  0.6133 -0.0105  0.0018 -0.3795
                                            0.0107  0.6865  0.0299  0.0828  0.0036
                                           -0.0197 -0.0024  0.0015  0.0026 -0.0088
    84. (1.63094) BD ( 2) C  36 - C  55  
                ( 48.07%)   0.6934* C  36 s(  0.08%)p99.99( 99.88%)d 0.48(  0.04%)
                                            0.0010 -0.0278 -0.0033 -0.0034  0.3966
                                           -0.0271  0.9103 -0.0118  0.1099 -0.0014
                                           -0.0051 -0.0006 -0.0038  0.0163  0.0085
                ( 51.93%)   0.7206* C  55 s(  0.02%)p99.99( 99.92%)d 2.16(  0.05%)
                                            0.0024 -0.0115 -0.0103 -0.0024  0.8709
                                           -0.0216  0.4859 -0.0288  0.0586 -0.0035
                                           -0.0118 -0.0014  0.0003 -0.0179  0.0088
    85. (1.94670) BD ( 1) C  37 - C  38  
                ( 49.79%)   0.7056* C  37 s( 29.95%)p 2.34( 69.99%)d 0.00(  0.06%)
                                            0.0000  0.5473  0.0063 -0.0008 -0.7068
                                           -0.0035  0.3557 -0.0177  0.2710  0.0034
                                           -0.0196 -0.0031  0.0079  0.0033 -0.0095
                ( 50.21%)   0.7086* C  38 s( 28.90%)p 2.46( 71.05%)d 0.00(  0.05%)
                                           -0.0003  0.5375  0.0102 -0.0009  0.4566
                                           -0.0315 -0.6971 -0.0153 -0.1215  0.0107
                                           -0.0169 -0.0059  0.0057 -0.0005 -0.0122
    86. (1.94669) BD ( 1) C  37 - C  40  
                ( 49.79%)   0.7056* C  37 s( 29.95%)p 2.34( 69.99%)d 0.00(  0.06%)
                                            0.0000  0.5472  0.0063 -0.0008  0.7068
                                            0.0035  0.3557 -0.0177  0.2711  0.0035
                                            0.0196  0.0031  0.0079  0.0033 -0.0095
                ( 50.21%)   0.7086* C  40 s( 28.90%)p 2.46( 71.05%)d 0.00(  0.05%)
                                           -0.0003  0.5375  0.0102 -0.0009 -0.4566
                                            0.0315 -0.6971 -0.0153 -0.1215  0.0107
                                            0.0169  0.0059  0.0057 -0.0005 -0.0122
    87. (1.94668) BD ( 1) C  38 - C  39  
                ( 50.21%)   0.7086* C  38 s( 28.90%)p 2.46( 71.05%)d 0.00(  0.05%)
                                           -0.0003  0.5375  0.0103 -0.0009  0.4562
                                           -0.0316  0.7063  0.0122  0.0475  0.0141
                                            0.0178 -0.0017 -0.0001 -0.0012 -0.0134
                ( 49.79%)   0.7056* C  39 s( 29.94%)p 2.34( 70.00%)d 0.00(  0.06%)
                                            0.0000  0.5472  0.0063 -0.0008 -0.7069
                                           -0.0035 -0.4098  0.0164  0.1791  0.0076
                                            0.0198  0.0017 -0.0040  0.0019 -0.0120
    88. (1.97938) BD ( 1) C  38 - C  43  
                ( 50.19%)   0.7084* C  38 s( 42.01%)p 1.38( 57.96%)d 0.00(  0.03%)
                                           -0.0001  0.6479 -0.0193  0.0018 -0.7594
                                           -0.0073 -0.0063 -0.0015  0.0509  0.0125
                                            0.0000  0.0004 -0.0001  0.0161 -0.0090
                ( 49.81%)   0.7058* C  43 s( 41.51%)p 1.41( 58.45%)d 0.00(  0.04%)
                                           -0.0001  0.6440 -0.0194  0.0027  0.7644
                                            0.0096  0.0010 -0.0013 -0.0066  0.0104
                                            0.0005 -0.0038 -0.0001  0.0166 -0.0092
    89. (1.81443) BD ( 2) C  38 - C  43  
                ( 49.35%)   0.7025* C  38 s(  0.01%)p 1.00( 99.96%)d 0.00(  0.04%)
                                            0.0003  0.0071 -0.0014 -0.0020  0.0733
                                            0.0044 -0.1192 -0.0002  0.9899  0.0015
                                            0.0023 -0.0188  0.0003 -0.0035  0.0006
                ( 50.65%)   0.7117* C  43 s(  0.08%)p99.99( 99.88%)d 0.48(  0.04%)
                                            0.0007  0.0273 -0.0064 -0.0023 -0.0143
                                           -0.0042 -0.1196  0.0004  0.9921 -0.0028
                                           -0.0023  0.0188  0.0009 -0.0002 -0.0041
    90. (1.94668) BD ( 1) C  39 - C  40  
                ( 49.79%)   0.7056* C  39 s( 29.94%)p 2.34( 70.00%)d 0.00(  0.06%)
                                            0.0000 -0.5472 -0.0063  0.0008 -0.7068
                                           -0.0035  0.4099 -0.0164 -0.1791 -0.0076
                                            0.0198  0.0017  0.0040 -0.0019  0.0120
                ( 50.21%)   0.7086* C  40 s( 28.89%)p 2.46( 71.06%)d 0.00(  0.05%)
                                            0.0003 -0.5374 -0.0103  0.0009  0.4562
                                           -0.0316 -0.7063 -0.0122 -0.0474 -0.0141
                                            0.0178 -0.0017  0.0001  0.0012  0.0134
    91. (1.97938) BD ( 1) C  40 - C  45  
                ( 50.19%)   0.7084* C  40 s( 42.01%)p 1.38( 57.96%)d 0.00(  0.03%)
                                           -0.0001  0.6478 -0.0193  0.0018  0.7594
                                            0.0073 -0.0063 -0.0015  0.0508  0.0125
                                            0.0000 -0.0004 -0.0001  0.0161 -0.0090
                ( 49.81%)   0.7058* C  45 s( 41.51%)p 1.41( 58.45%)d 0.00(  0.04%)
                                           -0.0001  0.6440 -0.0194  0.0027 -0.7644
                                           -0.0096  0.0009 -0.0013 -0.0065  0.0104
                                           -0.0005  0.0038 -0.0001  0.0166 -0.0092
    92. (1.81444) BD ( 2) C  40 - C  45  
                ( 49.35%)   0.7025* C  40 s(  0.01%)p 1.00( 99.96%)d 0.00(  0.04%)
                                            0.0003  0.0072 -0.0014 -0.0020 -0.0732
                                           -0.0043 -0.1191 -0.0002  0.9899  0.0014
                                           -0.0023  0.0188  0.0003 -0.0035  0.0006
                ( 50.65%)   0.7117* C  45 s(  0.08%)p99.99( 99.88%)d 0.48(  0.04%)
                                            0.0007  0.0272 -0.0064 -0.0023  0.0143
                                            0.0042 -0.1196  0.0004  0.9921 -0.0028
                                            0.0023 -0.0188  0.0009 -0.0002 -0.0041
    93. (1.95204) BD ( 1) C  41 - C  43  
                ( 49.96%)   0.7068* C  41 s( 31.17%)p 2.21( 68.77%)d 0.00(  0.05%)
                                            0.0000 -0.5583 -0.0060  0.0004 -0.6836
                                           -0.0032 -0.3388  0.0193 -0.3243 -0.0060
                                           -0.0188 -0.0045 -0.0083 -0.0028  0.0094
                ( 50.04%)   0.7074* C  43 s( 29.13%)p 2.43( 70.82%)d 0.00(  0.05%)
                                            0.0004 -0.5396 -0.0107  0.0013  0.4550
                                           -0.0264  0.6993  0.0145  0.1056 -0.0131
                                           -0.0170 -0.0055 -0.0076  0.0014  0.0112
    94. (1.95854) BD ( 1) C  41 - C  50  
                ( 49.90%)   0.7064* C  41 s( 29.62%)p 2.37( 70.32%)d 0.00(  0.06%)
                                           -0.0002  0.5442  0.0066 -0.0012 -0.7235
                                           -0.0108  0.3756 -0.0148  0.1955  0.0131
                                           -0.0207  0.0007  0.0046  0.0039 -0.0112
                ( 50.10%)   0.7078* C  50 s( 30.53%)p 2.27( 69.41%)d 0.00(  0.05%)
                                           -0.0002  0.5525  0.0056 -0.0006  0.3977
                                           -0.0182 -0.7243 -0.0149  0.1032  0.0102
                                           -0.0198  0.0012  0.0032 -0.0019 -0.0118
    95. (1.95205) BD ( 1) C  42 - C  43  
                ( 49.96%)   0.7068* C  42 s( 31.17%)p 2.21( 68.78%)d 0.00(  0.05%)
                                            0.0000 -0.5583 -0.0060  0.0004 -0.6836
                                           -0.0032  0.4062 -0.0173 -0.2345 -0.0104
                                            0.0194  0.0001  0.0043 -0.0013  0.0121
                ( 50.04%)   0.7074* C  43 s( 29.13%)p 2.43( 70.82%)d 0.00(  0.05%)
                                            0.0004 -0.5396 -0.0107  0.0013  0.4554
                                           -0.0264 -0.7041 -0.0110 -0.0636 -0.0162
                                            0.0178 -0.0013  0.0019  0.0026  0.0132
    96. (1.95856) BD ( 1) C  42 - C  50  
                ( 49.90%)   0.7064* C  42 s( 29.63%)p 2.37( 70.31%)d 0.00(  0.06%)
                                           -0.0002  0.5443  0.0066 -0.0012 -0.7235
                                           -0.0108 -0.4112  0.0112  0.1004  0.0163
                                            0.0199  0.0056 -0.0005  0.0033 -0.0122
                ( 50.10%)   0.7078* C  50 s( 30.54%)p 2.27( 69.41%)d 0.00(  0.05%)
                                           -0.0002  0.5526  0.0056 -0.0006  0.3977
                                           -0.0182  0.6790  0.0121  0.2725  0.0134
                                            0.0189  0.0058  0.0024 -0.0020 -0.0120
    97. (1.95204) BD ( 1) C  44 - C  45  
                ( 49.96%)   0.7068* C  44 s( 31.17%)p 2.21( 68.77%)d 0.00(  0.05%)
                                            0.0000  0.5583  0.0060 -0.0004 -0.6836
                                           -0.0032  0.3388 -0.0193  0.3243  0.0060
                                           -0.0188 -0.0045  0.0083  0.0028 -0.0094
                ( 50.04%)   0.7074* C  45 s( 29.13%)p 2.43( 70.82%)d 0.00(  0.05%)
                                           -0.0004  0.5396  0.0107 -0.0013  0.4550
                                           -0.0264 -0.6993 -0.0145 -0.1056  0.0131
                                           -0.0170 -0.0055  0.0076 -0.0014 -0.0112
    98. (1.95855) BD ( 1) C  44 - C  47  
                ( 49.90%)   0.7064* C  44 s( 29.62%)p 2.37( 70.32%)d 0.00(  0.06%)
                                           -0.0002  0.5442  0.0066 -0.0012  0.7235
                                            0.0108  0.3755 -0.0148  0.1955  0.0131
                                            0.0207 -0.0007  0.0046  0.0039 -0.0112
                ( 50.10%)   0.7078* C  47 s( 30.54%)p 2.27( 69.41%)d 0.00(  0.05%)
                                           -0.0002  0.5526  0.0056 -0.0006 -0.3977
                                            0.0182 -0.7243 -0.0149  0.1032  0.0102
                                            0.0198 -0.0012  0.0032 -0.0019 -0.0118
    99. (1.95205) BD ( 1) C  45 - C  46  
                ( 50.04%)   0.7074* C  45 s( 29.13%)p 2.43( 70.82%)d 0.00(  0.05%)
                                           -0.0004  0.5396  0.0107 -0.0013  0.4553
                                           -0.0264  0.7041  0.0110  0.0636  0.0162
                                            0.0178 -0.0013 -0.0019 -0.0026 -0.0132
                ( 49.96%)   0.7068* C  46 s( 31.17%)p 2.21( 68.78%)d 0.00(  0.05%)
                                            0.0000  0.5583  0.0060 -0.0004 -0.6837
                                           -0.0032 -0.4062  0.0173  0.2344  0.0104
                                            0.0194  0.0001 -0.0043  0.0013 -0.0121
   100. (1.95856) BD ( 1) C  46 - C  47  
                ( 49.90%)   0.7064* C  46 s( 29.63%)p 2.37( 70.31%)d 0.00(  0.06%)
                                           -0.0002  0.5443  0.0066 -0.0012  0.7235
                                            0.0108 -0.4112  0.0112  0.1006  0.0163
                                           -0.0199 -0.0056 -0.0005  0.0033 -0.0122
                ( 50.10%)   0.7078* C  47 s( 30.53%)p 2.27( 69.41%)d 0.00(  0.05%)
                                           -0.0002  0.5525  0.0056 -0.0006 -0.3977
                                            0.0182  0.6790  0.0121  0.2725  0.0134
                                           -0.0189 -0.0058  0.0024 -0.0020 -0.0120
   101. (1.98367) BD ( 1) C  47 - C  56  
                ( 50.48%)   0.7105* C  47 s( 38.67%)p 1.59( 61.29%)d 0.00(  0.04%)
                                           -0.0001  0.6217 -0.0102  0.0015  0.7251
                                            0.0206  0.0353 -0.0017 -0.2919  0.0142
                                            0.0022 -0.0181 -0.0015  0.0092  0.0015
                ( 49.52%)   0.7037* C  56 s( 37.63%)p 1.66( 62.33%)d 0.00(  0.05%)
                                           -0.0002  0.6133 -0.0105  0.0018 -0.3795
                                            0.0107 -0.0829 -0.0036  0.6866  0.0299
                                            0.0024 -0.0197 -0.0015  0.0089  0.0021
   102. (1.63098) BD ( 2) C  47 - C  56  
                ( 48.08%)   0.6934* C  47 s(  0.08%)p99.99( 99.88%)d 0.48(  0.04%)
                                            0.0010 -0.0278 -0.0033 -0.0034  0.3965
                                           -0.0271 -0.1098  0.0014  0.9103 -0.0118
                                            0.0006 -0.0051  0.0038  0.0008 -0.0184
                ( 51.92%)   0.7206* C  56 s(  0.03%)p99.99( 99.92%)d 2.13(  0.05%)
                                            0.0024 -0.0116 -0.0103 -0.0024  0.8709
                                           -0.0216 -0.0586  0.0035  0.4859 -0.0288
                                            0.0014 -0.0118 -0.0003 -0.0166  0.0111
   103. (1.95815) BD ( 1) C  48 - C  49  
                ( 50.00%)   0.7071* C  48 s( 31.08%)p 2.22( 68.86%)d 0.00(  0.06%)
                                           -0.0003  0.5574  0.0065 -0.0007 -0.2190
                                           -0.0185  0.7465  0.0102 -0.2877  0.0160
                                            0.0015  0.0036 -0.0186 -0.0145 -0.0005
                ( 50.00%)   0.7071* C  49 s( 31.07%)p 2.22( 68.87%)d 0.00(  0.06%)
                                           -0.0003  0.5574  0.0065 -0.0007 -0.2188
                                           -0.0186 -0.4570  0.0131  0.6567  0.0138
                                            0.0031  0.0024 -0.0201 -0.0115  0.0046
   104. (1.98366) BD ( 1) C  48 - C  50  
                ( 49.52%)   0.7037* C  48 s( 37.63%)p 1.66( 62.32%)d 0.00(  0.05%)
                                           -0.0002  0.6133 -0.0105  0.0018  0.3796
                                           -0.0106 -0.0828 -0.0036  0.6865  0.0299
                                           -0.0024  0.0197 -0.0015  0.0089  0.0021
                ( 50.48%)   0.7105* C  50 s( 38.67%)p 1.59( 61.29%)d 0.00(  0.04%)
                                           -0.0001  0.6217 -0.0102  0.0015 -0.7251
                                           -0.0206  0.0352 -0.0017 -0.2920  0.0142
                                           -0.0022  0.0181 -0.0014  0.0092  0.0015
   105. (1.63100) BD ( 2) C  48 - C  50  
                ( 51.91%)   0.7205* C  48 s(  0.03%)p99.99( 99.92%)d 2.14(  0.05%)
                                            0.0024 -0.0116 -0.0103 -0.0024 -0.8708
                                            0.0216 -0.0586  0.0035  0.4860 -0.0288
                                           -0.0014  0.0118 -0.0003 -0.0166  0.0111
                ( 48.09%)   0.6935* C  50 s(  0.08%)p99.99( 99.88%)d 0.48(  0.04%)
                                            0.0010 -0.0278 -0.0033 -0.0034 -0.3966
                                            0.0271 -0.1098  0.0014  0.9103 -0.0118
                                           -0.0006  0.0051  0.0038  0.0008 -0.0184
   106. (1.95812) BD ( 1) C  48 - C  51  
                ( 50.00%)   0.7071* C  48 s( 31.07%)p 2.22( 68.88%)d 0.00(  0.06%)
                                           -0.0003  0.5573  0.0065 -0.0007 -0.2189
                                           -0.0185 -0.6568 -0.0137 -0.4569  0.0132
                                           -0.0023  0.0031  0.0201 -0.0098  0.0077
                ( 50.00%)   0.7071* C  51 s( 31.07%)p 2.22( 68.88%)d 0.00(  0.06%)
                                           -0.0003  0.5573  0.0065 -0.0007 -0.2188
                                           -0.0185  0.2878 -0.0160  0.7466  0.0102
                                           -0.0036  0.0016  0.0186 -0.0068  0.0128
   107. (1.95812) BD ( 1) C  49 - C  52  
                ( 50.00%)   0.7071* C  49 s( 31.07%)p 2.22( 68.87%)d 0.00(  0.06%)
                                           -0.0003  0.5574  0.0065 -0.0007 -0.2186
                                           -0.0186 -0.2878  0.0160 -0.7466 -0.0102
                                            0.0036 -0.0016  0.0186 -0.0068  0.0128
                ( 50.00%)   0.7071* C  52 s( 31.07%)p 2.22( 68.88%)d 0.00(  0.06%)
                                           -0.0003  0.5573  0.0065 -0.0007 -0.2190
                                           -0.0185  0.6568  0.0137  0.4569 -0.0132
                                            0.0023 -0.0031  0.0201 -0.0098  0.0076
   108. (1.95815) BD ( 1) C  51 - C  52  
                ( 50.00%)   0.7071* C  51 s( 31.08%)p 2.22( 68.87%)d 0.00(  0.06%)
                                           -0.0003  0.5574  0.0065 -0.0007 -0.2187
                                           -0.0186  0.4571 -0.0131 -0.6567 -0.0138
                                           -0.0031 -0.0024 -0.0201 -0.0115  0.0046
                ( 50.00%)   0.7071* C  52 s( 31.08%)p 2.22( 68.86%)d 0.00(  0.06%)
                                           -0.0003  0.5575  0.0065 -0.0007 -0.2189
                                           -0.0185 -0.7465 -0.0102  0.2876 -0.0160
                                           -0.0015 -0.0036 -0.0186 -0.0145 -0.0005
   109. (1.95814) BD ( 1) C  53 - C  54  
                ( 50.00%)   0.7071* C  53 s( 31.07%)p 2.22( 68.87%)d 0.00(  0.06%)
                                           -0.0003  0.5574  0.0065 -0.0007  0.2189
                                            0.0186  0.4570 -0.0131 -0.6567 -0.0138
                                            0.0031  0.0024 -0.0201 -0.0115  0.0047
                ( 50.00%)   0.7071* C  54 s( 31.08%)p 2.22( 68.86%)d 0.00(  0.06%)
                                           -0.0003  0.5575  0.0065 -0.0007  0.2188
                                            0.0186 -0.7465 -0.0102  0.2878 -0.0160
                                            0.0015  0.0036 -0.0186 -0.0145 -0.0005
   110. (1.95812) BD ( 1) C  53 - C  56  
                ( 50.00%)   0.7071* C  53 s( 31.07%)p 2.22( 68.87%)d 0.00(  0.06%)
                                           -0.0003  0.5574  0.0065 -0.0007  0.2187
                                            0.0185  0.2878 -0.0160  0.7465  0.0102
                                            0.0036 -0.0015  0.0186 -0.0068  0.0128
                ( 50.00%)   0.7071* C  56 s( 31.06%)p 2.22( 68.88%)d 0.00(  0.06%)
                                           -0.0003  0.5573  0.0065 -0.0007  0.2189
                                            0.0185 -0.6568 -0.0137 -0.4569  0.0132
                                            0.0024 -0.0031  0.0201 -0.0098  0.0077
   111. (1.95812) BD ( 1) C  54 - C  55  
                ( 50.00%)   0.7071* C  54 s( 31.06%)p 2.22( 68.88%)d 0.00(  0.06%)
                                           -0.0003  0.5573  0.0065 -0.0007  0.2189
                                            0.0185  0.6568  0.0137  0.4569 -0.0131
                                           -0.0024  0.0031  0.0201 -0.0098  0.0077
                ( 50.00%)   0.7071* C  55 s( 31.07%)p 2.22( 68.87%)d 0.00(  0.06%)
                                           -0.0003  0.5574  0.0065 -0.0007  0.2188
                                            0.0185 -0.2877  0.0160 -0.7466 -0.0102
                                           -0.0036  0.0015  0.0186 -0.0068  0.0128
   112. (1.95816) BD ( 1) C  55 - C  56  
                ( 50.00%)   0.7071* C  55 s( 31.08%)p 2.22( 68.87%)d 0.00(  0.06%)
                                           -0.0003  0.5574  0.0065 -0.0007  0.2188
                                            0.0186 -0.4570  0.0131  0.6567  0.0138
                                           -0.0031 -0.0024 -0.0201 -0.0115  0.0047
                ( 50.00%)   0.7071* C  56 s( 31.08%)p 2.22( 68.86%)d 0.00(  0.06%)
                                           -0.0003  0.5575  0.0065 -0.0007  0.2188
                                            0.0185  0.7465  0.0103 -0.2877  0.0160
                                           -0.0015 -0.0036 -0.0186 -0.0145 -0.0005
   113. (1.99864) CR ( 1) C   1           s(100.00%)p 0.00(  0.00%)
                                            1.0000  0.0001  0.0000  0.0000  0.0000
                                            0.0000  0.0002  0.0000  0.0000  0.0000
                                            0.0000  0.0000  0.0000  0.0000  0.0000
   114. (1.99886) CR ( 1) C   2           s(100.00%)p 0.00(  0.00%)
                                            1.0000  0.0004  0.0000  0.0000  0.0002
                                            0.0000  0.0003  0.0000  0.0000  0.0000
                                            0.0000  0.0000  0.0000  0.0000  0.0000
   115. (1.99864) CR ( 1) C   3           s(100.00%)p 0.00(  0.00%)
                                            1.0000  0.0001  0.0000  0.0000  0.0000
                                            0.0000  0.0001  0.0000  0.0001  0.0000
                                            0.0000  0.0000  0.0000  0.0000  0.0000
   116. (1.99886) CR ( 1) C   4           s(100.00%)p 0.00(  0.00%)
                                            1.0000  0.0004  0.0000  0.0000 -0.0002
                                            0.0000  0.0003  0.0000  0.0000  0.0000
                                            0.0000  0.0000  0.0000  0.0000  0.0000
   117. (1.99850) CR ( 1) C   5           s(100.00%)p 0.00(  0.00%)
                                            1.0000  0.0003  0.0000  0.0000  0.0000
                                            0.0000  0.0008  0.0000  0.0005  0.0000
                                            0.0000  0.0000  0.0000  0.0000  0.0000
   118. (1.99854) CR ( 1) C   6           s(100.00%)p 0.00(  0.00%)
                                            1.0000  0.0003  0.0000  0.0000  0.0005
                                            0.0000  0.0008  0.0000  0.0001  0.0000
                                            0.0000  0.0000  0.0000  0.0000  0.0000
   119. (1.99850) CR ( 1) C   7           s(100.00%)p 0.00(  0.00%)
                                            1.0000  0.0003  0.0000  0.0000  0.0000
                                            0.0000  0.0009  0.0000 -0.0003  0.0000
                                            0.0000  0.0000  0.0000  0.0000  0.0000
   120. (1.99878) CR ( 1) C   8           s(100.00%)p 0.00(  0.00%)
                                            1.0000  0.0005  0.0000  0.0000 -0.0002
                                            0.0000  0.0007  0.0000  0.0001  0.0000
                                            0.0000  0.0000  0.0000  0.0000  0.0000
   121. (1.99864) CR ( 1) C   9           s(100.00%)p 0.00(  0.00%)
                                            1.0000  0.0001  0.0000  0.0000  0.0000
                                            0.0000  0.0000  0.0000  0.0002  0.0000
                                            0.0000  0.0000  0.0000  0.0000  0.0000
   122. (1.99886) CR ( 1) C  10           s(100.00%)p 0.00(  0.00%)
                                            1.0000  0.0004  0.0000  0.0000  0.0002
                                            0.0000  0.0000  0.0000  0.0003  0.0000
                                            0.0000  0.0000  0.0000  0.0000  0.0000
   123. (1.99864) CR ( 1) C  11           s(100.00%)p 0.00(  0.00%)
                                            1.0000  0.0001  0.0000  0.0000  0.0000
                                            0.0000 -0.0001  0.0000  0.0001  0.0000
                                            0.0000  0.0000  0.0000  0.0000  0.0000
   124. (1.99886) CR ( 1) C  12           s(100.00%)p 0.00(  0.00%)
                                            1.0000  0.0004  0.0000  0.0000 -0.0002
                                            0.0000  0.0000  0.0000  0.0003  0.0000
                                            0.0000  0.0000  0.0000  0.0000  0.0000
   125. (1.99850) CR ( 1) C  13           s(100.00%)p 0.00(  0.00%)
                                            1.0000  0.0003  0.0000  0.0000  0.0000
                                            0.0000 -0.0005  0.0000  0.0008  0.0000
                                            0.0000  0.0000  0.0000  0.0000  0.0000
   126. (1.99854) CR ( 1) C  14           s(100.00%)p 0.00(  0.00%)
                                            1.0000  0.0003  0.0000  0.0000  0.0005
                                            0.0000 -0.0001  0.0000  0.0008  0.0000
                                            0.0000  0.0000  0.0000  0.0000  0.0000
   127. (1.99850) CR ( 1) C  15           s(100.00%)p 0.00(  0.00%)
                                            1.0000  0.0003  0.0000  0.0000  0.0000
                                            0.0000  0.0003  0.0000  0.0009  0.0000
                                            0.0000  0.0000  0.0000  0.0000  0.0000
   128. (1.99878) CR ( 1) C  16           s(100.00%)p 0.00(  0.00%)
                                            1.0000  0.0005  0.0000  0.0000 -0.0002
                                            0.0000 -0.0001  0.0000  0.0007  0.0000
                                            0.0000  0.0000  0.0000  0.0000  0.0000
   129. (1.99850) CR ( 1) C  17           s(100.00%)p 0.00(  0.00%)
                                            1.0000  0.0003  0.0000  0.0000  0.0000
                                            0.0000  0.0008  0.0000  0.0005  0.0000
                                            0.0000  0.0000  0.0000  0.0000  0.0000
   130. (1.99878) CR ( 1) C  18           s(100.00%)p 0.00(  0.00%)
                                            1.0000  0.0005  0.0000  0.0000  0.0002
                                            0.0000  0.0007  0.0000  0.0001  0.0000
                                            0.0000  0.0000  0.0000  0.0000  0.0000
   131. (1.99850) CR ( 1) C  19           s(100.00%)p 0.00(  0.00%)
                                            1.0000  0.0003  0.0000  0.0000  0.0000
                                            0.0000  0.0009  0.0000 -0.0003  0.0000
                                            0.0000  0.0000  0.0000  0.0000  0.0000
   132. (1.99854) CR ( 1) C  20           s(100.00%)p 0.00(  0.00%)
                                            1.0000  0.0003  0.0000  0.0000 -0.0005
                                            0.0000  0.0008  0.0000  0.0001  0.0000
                                            0.0000  0.0000  0.0000  0.0000  0.0000
   133. (1.99850) CR ( 1) C  21           s(100.00%)p 0.00(  0.00%)
                                            1.0000  0.0003  0.0000  0.0000  0.0000
                                            0.0000 -0.0005  0.0000  0.0008  0.0000
                                            0.0000  0.0000  0.0000  0.0000  0.0000
   134. (1.99878) CR ( 1) C  22           s(100.00%)p 0.00(  0.00%)
                                            1.0000  0.0005  0.0000  0.0000  0.0002
                                            0.0000 -0.0001  0.0000  0.0007  0.0000
                                            0.0000  0.0000  0.0000  0.0000  0.0000
   135. (1.99850) CR ( 1) C  23           s(100.00%)p 0.00(  0.00%)
                                            1.0000  0.0003  0.0000  0.0000  0.0000
                                            0.0000  0.0003  0.0000  0.0009  0.0000
                                            0.0000  0.0000  0.0000  0.0000  0.0000
   136. (1.99854) CR ( 1) C  24           s(100.00%)p 0.00(  0.00%)
                                            1.0000  0.0003  0.0000  0.0000 -0.0005
                                            0.0000 -0.0001  0.0000  0.0008  0.0000
                                            0.0000  0.0000  0.0000  0.0000  0.0000
   137. (1.99864) CR ( 1) C  25           s(100.00%)p 0.00(  0.00%)
                                            1.0000  0.0001  0.0000  0.0000  0.0000
                                            0.0000 -0.0002  0.0000  0.0000  0.0000
                                            0.0000  0.0000  0.0000  0.0000  0.0000
   138. (1.99886) CR ( 1) C  26           s(100.00%)p 0.00(  0.00%)
                                            1.0000  0.0004  0.0000  0.0000  0.0002
                                            0.0000 -0.0003  0.0000  0.0000  0.0000
                                            0.0000  0.0000  0.0000  0.0000  0.0000
   139. (1.99864) CR ( 1) C  27           s(100.00%)p 0.00(  0.00%)
                                            1.0000  0.0001  0.0000  0.0000  0.0000
                                            0.0000 -0.0001  0.0000 -0.0001  0.0000
                                            0.0000  0.0000  0.0000  0.0000  0.0000
   140. (1.99886) CR ( 1) C  28           s(100.00%)p 0.00(  0.00%)
                                            1.0000  0.0004  0.0000  0.0000 -0.0002
                                            0.0000 -0.0003  0.0000  0.0000  0.0000
                                            0.0000  0.0000  0.0000  0.0000  0.0000
   141. (1.99850) CR ( 1) C  29           s(100.00%)p 0.00(  0.00%)
                                            1.0000  0.0003  0.0000  0.0000  0.0000
                                            0.0000 -0.0008  0.0000 -0.0005  0.0000
                                            0.0000  0.0000  0.0000  0.0000  0.0000
   142. (1.99854) CR ( 1) C  30           s(100.00%)p 0.00(  0.00%)
                                            1.0000  0.0003  0.0000  0.0000  0.0005
                                            0.0000 -0.0008  0.0000 -0.0001  0.0000
                                            0.0000  0.0000  0.0000  0.0000  0.0000
   143. (1.99850) CR ( 1) C  31           s(100.00%)p 0.00(  0.00%)
                                            1.0000  0.0003  0.0000  0.0000  0.0000
                                            0.0000 -0.0009  0.0000  0.0003  0.0000
                                            0.0000  0.0000  0.0000  0.0000  0.0000
   144. (1.99878) CR ( 1) C  32           s(100.00%)p 0.00(  0.00%)
                                            1.0000  0.0005  0.0000  0.0000 -0.0002
                                            0.0000 -0.0007  0.0000 -0.0001  0.0000
                                            0.0000  0.0000  0.0000  0.0000  0.0000
   145. (1.99850) CR ( 1) C  33           s(100.00%)p 0.00(  0.00%)
                                            1.0000  0.0003  0.0000  0.0000  0.0000
                                            0.0000 -0.0008  0.0000 -0.0005  0.0000
                                            0.0000  0.0000  0.0000  0.0000  0.0000
   146. (1.99878) CR ( 1) C  34           s(100.00%)p 0.00(  0.00%)
                                            1.0000  0.0005  0.0000  0.0000  0.0002
                                            0.0000 -0.0007  0.0000 -0.0001  0.0000
                                            0.0000  0.0000  0.0000  0.0000  0.0000
   147. (1.99850) CR ( 1) C  35           s(100.00%)p 0.00(  0.00%)
                                            1.0000  0.0003  0.0000  0.0000  0.0000
                                            0.0000 -0.0009  0.0000  0.0003  0.0000
                                            0.0000  0.0000  0.0000  0.0000  0.0000
   148. (1.99854) CR ( 1) C  36           s(100.00%)p 0.00(  0.00%)
                                            1.0000  0.0003  0.0000  0.0000 -0.0005
                                            0.0000 -0.0008  0.0000 -0.0001  0.0000
                                            0.0000  0.0000  0.0000  0.0000  0.0000
   149. (1.99864) CR ( 1) C  37           s(100.00%)p 0.00(  0.00%)
                                            1.0000  0.0001  0.0000  0.0000  0.0000
                                            0.0000  0.0000  0.0000 -0.0002  0.0000
                                            0.0000  0.0000  0.0000  0.0000  0.0000
   150. (1.99886) CR ( 1) C  38           s(100.00%)p 0.00(  0.00%)
                                            1.0000  0.0004  0.0000  0.0000  0.0002
                                            0.0000  0.0000  0.0000 -0.0003  0.0000
                                            0.0000  0.0000  0.0000  0.0000  0.0000
   151. (1.99864) CR ( 1) C  39           s(100.00%)p 0.00(  0.00%)
                                            1.0000  0.0001  0.0000  0.0000  0.0000
                                            0.0000  0.0001  0.0000 -0.0001  0.0000
                                            0.0000  0.0000  0.0000  0.0000  0.0000
   152. (1.99886) CR ( 1) C  40           s(100.00%)p 0.00(  0.00%)
                                            1.0000  0.0004  0.0000  0.0000 -0.0002
                                            0.0000  0.0000  0.0000 -0.0003  0.0000
                                            0.0000  0.0000  0.0000  0.0000  0.0000
   153. (1.99850) CR ( 1) C  41           s(100.00%)p 0.00(  0.00%)
                                            1.0000  0.0003  0.0000  0.0000  0.0000
                                            0.0000  0.0005  0.0000 -0.0008  0.0000
                                            0.0000  0.0000  0.0000  0.0000  0.0000
   154. (1.99850) CR ( 1) C  42           s(100.00%)p 0.00(  0.00%)
                                            1.0000  0.0003  0.0000  0.0000  0.0000
                                            0.0000 -0.0003  0.0000 -0.0009  0.0000
                                            0.0000  0.0000  0.0000  0.0000  0.0000
   155. (1.99878) CR ( 1) C  43           s(100.00%)p 0.00(  0.00%)
                                            1.0000  0.0005  0.0000  0.0000 -0.0002
                                            0.0000  0.0001  0.0000 -0.0007  0.0000
                                            0.0000  0.0000  0.0000  0.0000  0.0000
   156. (1.99850) CR ( 1) C  44           s(100.00%)p 0.00(  0.00%)
                                            1.0000  0.0003  0.0000  0.0000  0.0000
                                            0.0000  0.0005  0.0000 -0.0008  0.0000
                                            0.0000  0.0000  0.0000  0.0000  0.0000
   157. (1.99878) CR ( 1) C  45           s(100.00%)p 0.00(  0.00%)
                                            1.0000  0.0005  0.0000  0.0000  0.0002
                                            0.0000  0.0001  0.0000 -0.0007  0.0000
                                            0.0000  0.0000  0.0000  0.0000  0.0000
   158. (1.99850) CR ( 1) C  46           s(100.00%)p 0.00(  0.00%)
                                            1.0000  0.0003  0.0000  0.0000  0.0000
                                            0.0000 -0.0003  0.0000 -0.0009  0.0000
                                            0.0000  0.0000  0.0000  0.0000  0.0000
   159. (1.99854) CR ( 1) C  47           s(100.00%)p 0.00(  0.00%)
                                            1.0000  0.0003  0.0000  0.0000 -0.0005
                                            0.0000  0.0001  0.0000 -0.0008  0.0000
                                            0.0000  0.0000  0.0000  0.0000  0.0000
   160. (1.99823) CR ( 1) C  48           s(100.00%)p 0.00(  0.00%)
                                            1.0000  0.0005  0.0000  0.0000  0.0021
                                           -0.0001  0.0001  0.0000 -0.0012  0.0001
                                            0.0000  0.0000  0.0000  0.0000  0.0000
   161. (1.99822) CR ( 1) C  49           s(100.00%)p 0.00(  0.00%)
                                            1.0000  0.0005  0.0000  0.0000  0.0021
                                           -0.0001 -0.0012  0.0001 -0.0001  0.0000
                                            0.0000  0.0000  0.0000  0.0000  0.0000
   162. (1.99854) CR ( 1) C  50           s(100.00%)p 0.00(  0.00%)
                                            1.0000  0.0003  0.0000  0.0000  0.0005
                                            0.0000  0.0001  0.0000 -0.0008  0.0000
                                            0.0000  0.0000  0.0000  0.0000  0.0000
   163. (1.99822) CR ( 1) C  51           s(100.00%)p 0.00(  0.00%)
                                            1.0000  0.0005  0.0000  0.0000  0.0021
                                           -0.0001  0.0012 -0.0001  0.0001  0.0000
                                            0.0000  0.0000  0.0000  0.0000  0.0000
   164. (1.99823) CR ( 1) C  52           s(100.00%)p 0.00(  0.00%)
                                            1.0000  0.0005  0.0000  0.0000  0.0021
                                           -0.0001 -0.0001  0.0000  0.0012 -0.0001
                                            0.0000  0.0000  0.0000  0.0000  0.0000
   165. (1.99823) CR ( 1) C  53           s(100.00%)p 0.00(  0.00%)
                                            1.0000  0.0005  0.0000  0.0000 -0.0021
                                            0.0001  0.0012 -0.0001  0.0001  0.0000
                                            0.0000  0.0000  0.0000  0.0000  0.0000
   166. (1.99823) CR ( 1) C  54           s(100.00%)p 0.00(  0.00%)
                                            1.0000  0.0005  0.0000  0.0000 -0.0021
                                            0.0001 -0.0001  0.0000  0.0012 -0.0001
                                            0.0000  0.0000  0.0000  0.0000  0.0000
   167. (1.99823) CR ( 1) C  55           s(100.00%)p 0.00(  0.00%)
                                            1.0000  0.0005  0.0000  0.0000 -0.0021
                                            0.0001 -0.0012  0.0001 -0.0001  0.0000
                                            0.0000  0.0000  0.0000  0.0000  0.0000
   168. (1.99823) CR ( 1) C  56           s(100.00%)p 0.00(  0.00%)
                                            1.0000  0.0005  0.0000  0.0000 -0.0021
                                            0.0001  0.0001  0.0000 -0.0012  0.0001
                                            0.0000  0.0000  0.0000  0.0000  0.0000
   169. (0.00505) RY*( 1) C   1           s(  1.48%)p63.89( 94.33%)d 2.84(  4.20%)
                                            0.0000 -0.0331  0.1152  0.0201  0.0000
                                            0.0000 -0.0204  0.0690 -0.0141 -0.9684
                                            0.0001  0.0000 -0.0115  0.0243 -0.2031
   170. (0.00388) RY*( 2) C   1           s(  0.00%)p 1.00( 93.65%)d 0.07(  6.35%)
                                            0.0000  0.0000  0.0001  0.0000  0.0007
                                            0.9677  0.0000 -0.0001  0.0000  0.0000
                                            0.1891 -0.1665  0.0000  0.0000  0.0000
   171. (0.00188) RY*( 3) C   1           s( 28.49%)p 2.17( 61.79%)d 0.34(  9.72%)
                                            0.0000  0.0005  0.5328  0.0325  0.0000
                                           -0.0001  0.0088 -0.7829 -0.0089  0.0693
                                            0.0000  0.0000  0.0438  0.1342 -0.2780
   172. (0.00078) RY*( 4) C   1           s(  2.29%)p 4.17(  9.56%)d38.48( 88.15%)
                                            0.0000 -0.0103  0.1388  0.0595  0.0000
                                            0.0000  0.0079 -0.2404  0.0014 -0.1943
                                            0.0000  0.0000  0.0259  0.0634  0.9364
   173. (0.00074) RY*( 5) C   1           s( 34.57%)p 0.75( 26.08%)d 1.14( 39.35%)
                                            0.0000  0.0124  0.5849 -0.0585  0.0000
                                            0.0000  0.0108  0.4994 -0.0148  0.1049
                                           -0.0001  0.0000  0.4247  0.4610  0.0241
   174. (0.00045) RY*( 6) C   1           s(  0.00%)p 1.00(  3.57%)d27.05( 96.43%)
                                            0.0000  0.0000  0.0001  0.0000  0.0047
                                           -0.1888  0.0000  0.0001  0.0000  0.0001
                                            0.9818  0.0181  0.0001  0.0000  0.0000
   175. (0.00011) RY*( 7) C   1           s( 32.58%)p 0.20(  6.66%)d 1.86( 60.76%)
                                            0.0000 -0.0077  0.5444 -0.1714  0.0000
                                            0.0000  0.0030  0.2491  0.0046  0.0670
                                            0.0000  0.0004 -0.6843 -0.3697  0.0519
   176. (0.00007) RY*( 8) C   1           s( 29.85%)p 0.02(  0.60%)d 2.33( 69.56%)
   177. (0.00007) RY*( 9) C   1           s(  0.00%)p 1.00(  2.86%)d33.96( 97.14%)
   178. (0.00002) RY*(10) C   1           s( 70.88%)p 0.01(  0.96%)d 0.40( 28.16%)
   179. (0.00477) RY*( 1) C   2           s(  3.06%)p29.16( 89.20%)d 2.53(  7.74%)
                                            0.0000 -0.0008  0.1741 -0.0169 -0.0186
                                           -0.5362 -0.0018  0.7718 -0.0002  0.0918
                                            0.1241  0.0152 -0.0176 -0.1697  0.1807
   180. (0.00425) RY*( 2) C   2           s(  0.00%)p 1.00( 93.08%)d 0.07(  6.92%)
                                            0.0000  0.0000 -0.0001  0.0000  0.0000
                                           -0.0007  0.0016 -0.1145 -0.0131  0.9579
                                            0.0296 -0.2431  0.0931  0.0112  0.0197
   181. (0.00271) RY*( 3) C   2           s( 18.32%)p 3.20( 58.67%)d 1.26( 23.01%)
                                            0.0000 -0.0312  0.4205  0.0736 -0.0264
                                           -0.5757 -0.0109 -0.5009 -0.0013 -0.0602
                                           -0.3743 -0.0453 -0.0579 -0.0279  0.2894
   182. (0.00219) RY*( 4) C   2           s( 59.51%)p 0.60( 35.67%)d 0.08(  4.82%)
                                            0.0000  0.0274  0.7707 -0.0193 -0.0066
                                            0.5614 -0.0017  0.2021 -0.0002  0.0247
                                           -0.1515 -0.0184 -0.0335  0.0070  0.1541
   183. (0.00065) RY*( 5) C   2           s(  9.47%)p 0.99(  9.38%)d 8.57( 81.15%)
                                            0.0000 -0.0041  0.2901  0.1026 -0.0134
                                           -0.0494  0.0151 -0.2995  0.0018 -0.0362
                                            0.8312  0.1000  0.0420 -0.3299 -0.0055
   184. (0.00030) RY*( 6) C   2           s(  0.00%)p 1.00(  0.28%)d99.99( 99.72%)
                                            0.0000  0.0000  0.0001 -0.0001  0.0000
                                           -0.0001 -0.0009 -0.0063  0.0075  0.0516
                                            0.0220 -0.1785 -0.9542 -0.1166 -0.2022
   185. (0.00010) RY*( 7) C   2           s( 11.61%)p 0.53(  6.11%)d 7.09( 82.28%)
   186. (0.00007) RY*( 8) C   2           s(  0.00%)p 1.00(  6.70%)d13.92( 93.30%)
   187. (0.00005) RY*( 9) C   2           s( 83.90%)p 0.01(  0.77%)d 0.18( 15.33%)
   188. (0.00003) RY*(10) C   2           s( 14.33%)p 0.01(  0.11%)d 5.97( 85.56%)
   189. (0.00505) RY*( 1) C   3           s(  1.48%)p63.59( 94.32%)d 2.83(  4.19%)
                                            0.0000 -0.0332  0.1155  0.0200  0.0000
                                            0.0001 -0.0232 -0.1623  0.0089  0.9572
                                            0.0000  0.0000  0.0856  0.0362 -0.1825
   190. (0.00388) RY*( 2) C   3           s(  0.00%)p 1.00( 93.65%)d 0.07(  6.35%)
                                            0.0000  0.0000 -0.0001  0.0000  0.0007
                                            0.9677  0.0000  0.0000  0.0000 -0.0001
                                            0.1443  0.2066  0.0000  0.0000  0.0000
   191. (0.00187) RY*( 3) C   3           s( 28.49%)p 2.17( 61.79%)d 0.34(  9.73%)
                                            0.0000  0.0004  0.5327  0.0325  0.0000
                                            0.0001  0.0065 -0.7442  0.0107 -0.2528
                                            0.0000  0.0000  0.0407  0.1343 -0.2785
   192. (0.00078) RY*( 4) C   3           s(  2.23%)p 4.33(  9.66%)d39.55( 88.11%)
                                            0.0000 -0.0103  0.1365  0.0596  0.0000
                                            0.0001  0.0080 -0.2814  0.0004  0.1317
                                           -0.0002 -0.0001 -0.4092  0.0086  0.8448
   193. (0.00073) RY*( 5) C   3           s( 34.60%)p 0.75( 25.99%)d 1.14( 39.41%)
                                            0.0000  0.0124  0.5852 -0.0581  0.0000
                                            0.0000  0.0070  0.5092  0.0170  0.0167
                                            0.0002  0.0001 -0.4947  0.3487 -0.1665
   194. (0.00045) RY*( 6) C   3           s(  0.00%)p 1.00(  3.57%)d27.02( 96.43%)
                                            0.0000  0.0000  0.0000  0.0000  0.0047
                                           -0.1889  0.0000 -0.0001  0.0000  0.0000
                                            0.9581  0.2154  0.0002 -0.0002  0.0002
   195. (0.00011) RY*( 7) C   3           s( 32.60%)p 0.20(  6.64%)d 1.86( 60.76%)
                                            0.0000 -0.0077  0.5439 -0.1735  0.0000
                                            0.0001  0.0040  0.2576 -0.0038 -0.0063
                                           -0.0002 -0.0001  0.6725 -0.2013  0.3388
   196. (0.00007) RY*( 8) C   3           s( 29.79%)p 0.02(  0.61%)d 2.34( 69.60%)
   197. (0.00007) RY*( 9) C   3           s(  0.00%)p 1.00(  2.86%)d33.94( 97.14%)
   198. (0.00002) RY*(10) C   3           s( 70.95%)p 0.01(  0.96%)d 0.40( 28.09%)
   199. (0.00477) RY*( 1) C   4           s(  3.07%)p29.10( 89.19%)d 2.52(  7.74%)
                                            0.0000 -0.0008  0.1743 -0.0169  0.0186
                                            0.5359 -0.0018  0.7720 -0.0002  0.0915
                                           -0.1241 -0.0153 -0.0177 -0.1697  0.1807
   200. (0.00425) RY*( 2) C   4           s(  0.00%)p 1.00( 93.08%)d 0.07(  6.92%)
                                            0.0000  0.0000  0.0002 -0.0001  0.0000
                                            0.0008  0.0016 -0.1141 -0.0131  0.9579
                                           -0.0296  0.2431  0.0931  0.0112  0.0198
   201. (0.00271) RY*( 3) C   4           s( 18.36%)p 3.19( 58.63%)d 1.25( 23.01%)
                                            0.0000 -0.0311  0.4209  0.0736  0.0264
                                            0.5755 -0.0109 -0.5007 -0.0013 -0.0602
                                            0.3743  0.0453 -0.0579 -0.0280  0.2895
   202. (0.00219) RY*( 4) C   4           s( 59.47%)p 0.60( 35.72%)d 0.08(  4.81%)
                                            0.0000  0.0275  0.7704 -0.0193  0.0066
                                           -0.5619 -0.0016  0.2022 -0.0002  0.0244
                                            0.1515  0.0182 -0.0335  0.0072  0.1539
   203. (0.00065) RY*( 5) C   4           s(  9.47%)p 0.99(  9.38%)d 8.57( 81.15%)
                                            0.0000 -0.0041  0.2901  0.1026  0.0134
                                            0.0493  0.0151 -0.2994  0.0018 -0.0362
                                           -0.8312 -0.1000  0.0419 -0.3300 -0.0055
   204. (0.00030) RY*( 6) C   4           s(  0.00%)p 1.00(  0.28%)d99.99( 99.72%)
                                            0.0000  0.0000  0.0001 -0.0001  0.0000
                                            0.0000 -0.0009 -0.0063  0.0075  0.0516
                                           -0.0219  0.1786 -0.9542 -0.1167 -0.2021
   205. (0.00010) RY*( 7) C   4           s( 11.61%)p 0.53(  6.11%)d 7.09( 82.28%)
   206. (0.00007) RY*( 8) C   4           s(  0.00%)p 1.00(  6.70%)d13.92( 93.30%)
   207. (0.00005) RY*( 9) C   4           s( 83.91%)p 0.01(  0.77%)d 0.18( 15.32%)
   208. (0.00003) RY*(10) C   4           s( 14.31%)p 0.01(  0.11%)d 5.98( 85.57%)
   209. (0.00539) RY*( 1) C   5           s(  1.22%)p77.27( 94.11%)d 3.84(  4.68%)
                                            0.0000 -0.0280  0.1064  0.0080 -0.0069
                                            0.1346 -0.0222  0.2829 -0.0102 -0.9178
                                           -0.0086 -0.0282 -0.0121  0.0456 -0.2090
   210. (0.00325) RY*( 2) C   5           s(  0.12%)p99.99( 88.84%)d92.31( 11.04%)
                                            0.0000 -0.0036  0.0237  0.0250  0.0031
                                           -0.9341 -0.0007  0.0683 -0.0078 -0.1055
                                           -0.2802  0.1613  0.0165 -0.0510 -0.0545
   211. (0.00240) RY*( 3) C   5           s( 24.99%)p 2.91( 72.62%)d 0.10(  2.39%)
                                            0.0000 -0.0185  0.4982  0.0364  0.0050
                                           -0.0506 -0.0023 -0.8321 -0.0143 -0.1759
                                            0.0672 -0.0321 -0.0503  0.0604 -0.1105
   212. (0.00101) RY*( 4) C   5           s( 10.07%)p 1.46( 14.74%)d 7.46( 75.18%)
                                            0.0000  0.0183  0.3078 -0.0752  0.0009
                                            0.0298  0.0056  0.2292 -0.0074  0.3065
                                           -0.0182 -0.0126  0.1552  0.2233 -0.8231
   213. (0.00063) RY*( 5) C   5           s( 27.36%)p 0.31(  8.62%)d 2.34( 64.02%)
                                            0.0000  0.0103  0.5229 -0.0099  0.0017
                                           -0.0956  0.0130  0.2748 -0.0113  0.0347
                                            0.3153  0.0545  0.4314  0.3763  0.4584
   214. (0.00038) RY*( 6) C   5           s(  2.58%)p 2.69(  6.94%)d35.10( 90.48%)
                                            0.0000  0.0037  0.1587 -0.0239 -0.0044
                                            0.2605  0.0007 -0.0362 -0.0073  0.0139
                                           -0.8726  0.0185  0.3451  0.0147  0.1543
   215. (0.00011) RY*( 7) C   5           s(  6.23%)p 0.22(  1.36%)d14.83( 92.41%)
                                            0.0000  0.0096  0.0059  0.2494  0.0208
                                           -0.1133 -0.0144  0.0081 -0.0050 -0.0049
                                            0.0968 -0.7341  0.4273 -0.4363 -0.0528
   216. (0.00009) RY*( 8) C   5           s( 31.94%)p 0.28(  8.80%)d 1.86( 59.26%)
   217. (0.00006) RY*( 9) C   5           s(  9.28%)p 0.25(  2.28%)d 9.53( 88.45%)
   218. (0.00001) RY*(10) C   5           s( 86.37%)p 0.02(  1.74%)d 0.14( 11.89%)
   219. (0.00572) RY*( 1) C   6           s(  1.11%)p82.90( 92.20%)d 6.01(  6.69%)
                                            0.0000 -0.0205  0.1030  0.0095 -0.0109
                                           -0.8892 -0.0179  0.3592 -0.0022  0.0434
                                           -0.0149 -0.0019 -0.0169 -0.1804  0.1839
   220. (0.00291) RY*( 2) C   6           s(  0.00%)p 1.00( 85.14%)d 0.17( 14.86%)
                                            0.0000 -0.0002  0.0027  0.0002  0.0000
                                           -0.0019  0.0015 -0.1158 -0.0129  0.9153
                                            0.0209 -0.1777  0.3317  0.0410  0.0699
   221. (0.00284) RY*( 3) C   6           s( 18.36%)p 4.38( 80.37%)d 0.07(  1.27%)
                                            0.0000 -0.0312  0.4263  0.0294 -0.0104
                                           -0.3101 -0.0151 -0.8342 -0.0017 -0.1065
                                           -0.0874 -0.0094  0.0003  0.0548 -0.0442
   222. (0.00105) RY*( 4) C   6           s( 50.52%)p 0.26( 13.00%)d 0.72( 36.48%)
                                            0.0000  0.0201  0.7096 -0.0363 -0.0125
                                            0.3144  0.0112  0.1744  0.0013  0.0210
                                            0.1877  0.0224 -0.0555 -0.3400  0.4586
   223. (0.00067) RY*( 5) C   6           s(  6.97%)p 0.44(  3.05%)d12.90( 89.98%)
                                            0.0000  0.0043  0.2636  0.0154 -0.0095
                                           -0.0929  0.0065  0.1462  0.0008  0.0176
                                            0.6910  0.0833 -0.0201  0.5942 -0.2488
   224. (0.00029) RY*( 6) C   6           s(  0.00%)p 1.00(  9.16%)d 9.92( 90.84%)
                                            0.0000  0.0000  0.0002  0.0001  0.0000
                                           -0.0001  0.0001  0.0362 -0.0006 -0.3004
                                           -0.0255  0.2110  0.9025  0.1105  0.1910
   225. (0.00016) RY*( 7) C   6           s(  0.00%)p 1.00(  5.78%)d16.31( 94.22%)
                                            0.0000  0.0000  0.0007  0.0003  0.0000
                                            0.0001  0.0037 -0.0281 -0.0307  0.2367
                                           -0.1152  0.9533 -0.1377 -0.0174 -0.0302
   226. (0.00011) RY*( 8) C   6           s( 18.02%)p 0.39(  7.10%)d 4.15( 74.88%)
                                            0.0000  0.0069  0.4240  0.0206  0.0067
                                            0.0380 -0.0093  0.2616 -0.0011  0.0313
                                           -0.3208 -0.0401  0.1832 -0.1813 -0.7602
   227. (0.00008) RY*( 9) C   6           s( 24.09%)p 0.12(  2.90%)d 3.03( 73.01%)
   228. (0.00001) RY*(10) C   6           s( 81.11%)p 0.02(  1.31%)d 0.22( 17.58%)
   229. (0.00539) RY*( 1) C   7           s(  1.21%)p77.80( 94.12%)d 3.86(  4.67%)
                                            0.0000 -0.0281  0.1060  0.0081 -0.0069
                                            0.1346 -0.0241  0.0567  0.0046  0.9588
                                           -0.0150  0.0254  0.0838  0.0573 -0.1885
   230. (0.00325) RY*( 2) C   7           s(  0.12%)p99.99( 88.84%)d94.30( 11.05%)
                                            0.0000 -0.0035  0.0232  0.0249  0.0031
                                           -0.9340 -0.0025  0.0424  0.0074  0.1186
                                           -0.2339 -0.2234  0.0189 -0.0507 -0.0541
   231. (0.00239) RY*( 3) C   7           s( 25.03%)p 2.90( 72.57%)d 0.10(  2.40%)
                                            0.0000 -0.0185  0.4986  0.0364  0.0050
                                           -0.0518 -0.0056 -0.8498  0.0134 -0.0267
                                            0.0575  0.0469  0.0748  0.0759 -0.0842
   232. (0.00101) RY*( 4) C   7           s( 10.07%)p 1.47( 14.76%)d 7.47( 75.17%)
                                            0.0000  0.0183  0.3077 -0.0752  0.0009
                                            0.0301  0.0037  0.2959  0.0086 -0.2430
                                           -0.0207  0.0083  0.1403  0.2212 -0.8262
   233. (0.00063) RY*( 5) C   7           s( 27.33%)p 0.32(  8.64%)d 2.34( 64.03%)
                                            0.0000  0.0103  0.5226 -0.0097  0.0017
                                           -0.0957  0.0099  0.2756  0.0140  0.0318
                                            0.3199  0.0222 -0.6527  0.2435  0.2283
   234. (0.00038) RY*( 6) C   7           s(  2.59%)p 2.68(  6.94%)d34.95( 90.48%)
                                            0.0000  0.0037  0.1591 -0.0238 -0.0043
                                            0.2604 -0.0011 -0.0318  0.0073 -0.0219
                                           -0.8428 -0.2254 -0.3720 -0.0729  0.0023
   235. (0.00011) RY*( 7) C   7           s(  6.21%)p 0.22(  1.36%)d14.88( 92.43%)
                                            0.0000  0.0095  0.0075  0.2489  0.0208
                                           -0.1133 -0.0152  0.0074  0.0014  0.0066
                                           -0.0807  0.7364 -0.2554 -0.5212 -0.1966
   236. (0.00009) RY*( 8) C   7           s( 31.98%)p 0.28(  8.80%)d 1.85( 59.22%)
   237. (0.00006) RY*( 9) C   7           s(  9.27%)p 0.25(  2.28%)d 9.54( 88.45%)
   238. (0.00001) RY*(10) C   7           s( 86.35%)p 0.02(  1.74%)d 0.14( 11.91%)
   239. (0.00460) RY*( 1) C   8           s(  0.00%)p 1.00( 93.15%)d 0.07(  6.85%)
                                            0.0000  0.0001  0.0009  0.0001  0.0000
                                           -0.0033  0.0015 -0.1183 -0.0119  0.9578
                                           -0.0290  0.2445  0.0865  0.0110  0.0181
   240. (0.00438) RY*( 2) C   8           s(  1.86%)p50.83( 94.28%)d 2.08(  3.86%)
                                            0.0000  0.0039  0.1351  0.0168 -0.0060
                                           -0.6430 -0.0024 -0.7219 -0.0003 -0.0913
                                            0.1331  0.0150  0.0037  0.1152 -0.0859
   241. (0.00318) RY*( 3) C   8           s( 40.52%)p 0.76( 30.92%)d 0.70( 28.55%)
                                            0.0000 -0.0204  0.6334  0.0598  0.0283
                                            0.4727 -0.0144 -0.2891 -0.0018 -0.0347
                                            0.3684  0.0443 -0.0636 -0.1091  0.3632
   242. (0.00217) RY*( 4) C   8           s( 37.58%)p 1.62( 60.80%)d 0.04(  1.62%)
                                            0.0000  0.0334  0.6104 -0.0461  0.0050
                                           -0.5406  0.0013  0.5580  0.0002  0.0666
                                           -0.0242 -0.0030 -0.0119 -0.0750  0.0990
   243. (0.00056) RY*( 5) C   8           s(  5.92%)p 1.24(  7.33%)d14.67( 86.75%)
                                            0.0000 -0.0024  0.2369  0.0549  0.0155
                                            0.0917  0.0118 -0.2522  0.0014 -0.0304
                                           -0.8478 -0.1023  0.0402 -0.3690  0.0223
   244. (0.00027) RY*( 6) C   8           s(  0.00%)p 1.00(  0.62%)d99.99( 99.38%)
                                            0.0000  0.0000  0.0000  0.0001  0.0000
                                           -0.0001  0.0008  0.0094 -0.0067 -0.0776
                                            0.0062 -0.0535  0.9669  0.1182  0.2050
   245. (0.00009) RY*( 7) C   8           s( 22.94%)p 0.26(  5.85%)d 3.10( 71.21%)
   246. (0.00007) RY*( 8) C   8           s(  0.00%)p 1.00(  6.31%)d14.86( 93.69%)
   247. (0.00003) RY*( 9) C   8           s( 81.41%)p 0.01(  0.41%)d 0.22( 18.19%)
   248. (0.00004) RY*(10) C   8           s(  9.94%)p 0.04(  0.35%)d 9.03( 89.71%)
   249. (0.00505) RY*( 1) C   9           s(  1.48%)p63.55( 94.32%)d 2.83(  4.20%)
                                            0.0000 -0.0331  0.1155  0.0201  0.0000
                                           -0.0001  0.0141  0.9684 -0.0204  0.0685
                                            0.0000  0.0000  0.0115  0.1881  0.0805
   250. (0.00388) RY*( 2) C   9           s(  0.00%)p 1.00( 93.66%)d 0.07(  6.34%)
                                            0.0000  0.0000  0.0002  0.0000 -0.0007
                                           -0.9678  0.0000 -0.0001  0.0000 -0.0002
                                           -0.1664 -0.1890  0.0000  0.0001  0.0000
   251. (0.00187) RY*( 3) C   9           s( 28.44%)p 2.17( 61.86%)d 0.34(  9.69%)
                                            0.0000  0.0005  0.5323  0.0325  0.0000
                                            0.0003  0.0088 -0.0697  0.0088 -0.7833
                                            0.0001  0.0001 -0.0437  0.3074  0.0225
   252. (0.00078) RY*( 4) C   9           s(  2.34%)p 4.03(  9.45%)d37.68( 88.21%)
                                            0.0000 -0.0102  0.1407  0.0593  0.0000
                                            0.0001 -0.0014  0.1938  0.0079 -0.2384
                                           -0.0001 -0.0002 -0.0271 -0.7790 -0.5239
   253. (0.00074) RY*( 5) C   9           s( 34.56%)p 0.76( 26.13%)d 1.14( 39.31%)
                                            0.0000  0.0125  0.5848 -0.0587  0.0000
                                            0.0001  0.0148 -0.1056  0.0108  0.4998
                                            0.0000 -0.0001 -0.4247  0.2121 -0.4095
   254. (0.00045) RY*( 6) C   9           s(  0.00%)p 1.00(  3.56%)d27.08( 96.44%)
                                            0.0000  0.0000  0.0001  0.0001  0.0047
                                           -0.1886  0.0000  0.0000  0.0000  0.0000
                                           -0.0179  0.9819  0.0000 -0.0001 -0.0002
   255. (0.00011) RY*( 7) C   9           s( 32.58%)p 0.20(  6.65%)d 1.87( 60.77%)
                                            0.0000 -0.0077  0.5441 -0.1722  0.0000
                                           -0.0001 -0.0046 -0.0671  0.0030  0.2490
                                            0.0005  0.0000  0.6849 -0.2290  0.2937
   256. (0.00007) RY*( 8) C   9           s(  0.00%)p 1.00(  2.86%)d33.99( 97.14%)
   257. (0.00007) RY*( 9) C   9           s( 29.84%)p 0.02(  0.60%)d 2.33( 69.56%)
   258. (0.00002) RY*(10) C   9           s( 70.89%)p 0.01(  0.96%)d 0.40( 28.15%)
   259. (0.00477) RY*( 1) C  10           s(  3.06%)p29.13( 89.20%)d 2.53(  7.74%)
                                            0.0000 -0.0008  0.1742 -0.0169 -0.0186
                                           -0.5362  0.0002 -0.0900 -0.0018  0.7720
                                           -0.0156  0.1241  0.0178 -0.2414  0.0566
   260. (0.00425) RY*( 2) C  10           s(  0.00%)p 1.00( 93.08%)d 0.07(  6.92%)
                                            0.0000  0.0000  0.0005 -0.0001  0.0000
                                           -0.0014  0.0131 -0.9581  0.0016 -0.1129
                                            0.2431  0.0297 -0.0931 -0.0119 -0.0195
   261. (0.00271) RY*( 3) C  10           s( 18.41%)p 3.18( 58.56%)d 1.25( 23.04%)
                                            0.0000 -0.0311  0.4215  0.0736 -0.0264
                                           -0.5749  0.0013  0.0601 -0.0109 -0.5006
                                            0.0454 -0.3746  0.0577 -0.2648 -0.1205
   262. (0.00219) RY*( 4) C  10           s( 59.42%)p 0.60( 35.78%)d 0.08(  4.79%)
                                            0.0000  0.0275  0.7701 -0.0194 -0.0066
                                            0.5622  0.0002 -0.0243 -0.0016  0.2028
                                            0.0182 -0.1511  0.0333 -0.1296 -0.0830
   263. (0.00065) RY*( 5) C  10           s(  9.47%)p 0.99(  9.38%)d 8.57( 81.15%)
                                            0.0000 -0.0041  0.2901  0.1026 -0.0134
                                           -0.0494 -0.0018  0.0361  0.0151 -0.2995
                                           -0.0997  0.8312 -0.0415 -0.1601  0.2884
   264. (0.00030) RY*( 6) C  10           s(  0.00%)p 1.00(  0.28%)d99.99( 99.72%)
                                            0.0000  0.0000 -0.0001  0.0002  0.0000
                                            0.0000  0.0075  0.0516  0.0009  0.0062
                                           -0.1789 -0.0216 -0.9542 -0.1165 -0.2016
   265. (0.00010) RY*( 7) C  10           s( 11.60%)p 0.53(  6.11%)d 7.09( 82.28%)
   266. (0.00007) RY*( 8) C  10           s(  0.00%)p 1.00(  6.70%)d13.92( 93.30%)
   267. (0.00005) RY*( 9) C  10           s( 84.01%)p 0.01(  0.77%)d 0.18( 15.22%)
   268. (0.00003) RY*(10) C  10           s( 14.21%)p 0.01(  0.11%)d 6.03( 85.67%)
   269. (0.00505) RY*( 1) C  11           s(  1.48%)p63.73( 94.33%)d 2.83(  4.19%)
                                            0.0000 -0.0332  0.1153  0.0201  0.0000
                                           -0.0002 -0.0089 -0.9573 -0.0232 -0.1623
                                            0.0000  0.0000 -0.0855  0.1761  0.0599
   270. (0.00388) RY*( 2) C  11           s(  0.00%)p 1.00( 93.65%)d 0.07(  6.35%)
                                            0.0000  0.0000  0.0000  0.0000  0.0007
                                            0.9677  0.0000 -0.0002  0.0000  0.0001
                                           -0.2066  0.1442  0.0000  0.0000  0.0000
   271. (0.00187) RY*( 3) C  11           s( 28.51%)p 2.17( 61.78%)d 0.34(  9.71%)
                                            0.0000  0.0005  0.5330  0.0325  0.0000
                                            0.0001 -0.0107  0.2527  0.0065 -0.7441
                                           -0.0001  0.0000 -0.0409  0.3081  0.0230
   272. (0.00078) RY*( 4) C  11           s(  2.15%)p 4.55(  9.79%)d40.94( 88.06%)
                                            0.0000 -0.0104  0.1335  0.0599  0.0000
                                            0.0000 -0.0004 -0.1316  0.0079 -0.2837
                                            0.0001  0.0000  0.4073 -0.7286 -0.4289
   273. (0.00073) RY*( 5) C  11           s( 34.68%)p 0.75( 25.87%)d 1.14( 39.45%)
                                            0.0000  0.0124  0.5859 -0.0577  0.0000
                                            0.0000 -0.0170 -0.0174  0.0071  0.5080
                                            0.0001 -0.0002  0.4965  0.3152 -0.2206
   274. (0.00045) RY*( 6) C  11           s(  0.00%)p 1.00(  3.57%)d27.02( 96.43%)
                                            0.0000  0.0000  0.0000  0.0000  0.0047
                                           -0.1888  0.0000  0.0000  0.0000  0.0001
                                           -0.2156  0.9580  0.0002  0.0002 -0.0002
   275. (0.00011) RY*( 7) C  11           s( 32.58%)p 0.20(  6.65%)d 1.87( 60.77%)
                                            0.0000 -0.0077  0.5440 -0.1725  0.0000
                                           -0.0001  0.0038  0.0061  0.0040  0.2578
                                           -0.0001  0.0001 -0.6721 -0.3949  0.0057
   276. (0.00007) RY*( 8) C  11           s(  0.00%)p 1.00(  2.86%)d33.96( 97.14%)
   277. (0.00007) RY*( 9) C  11           s( 29.80%)p 0.02(  0.60%)d 2.34( 69.59%)
   278. (0.00002) RY*(10) C  11           s( 70.93%)p 0.01(  0.96%)d 0.40( 28.11%)
   279. (0.00477) RY*( 1) C  12           s(  3.07%)p29.01( 89.19%)d 2.52(  7.74%)
                                            0.0000 -0.0008  0.1745 -0.0169  0.0187
                                            0.5361  0.0002 -0.0911 -0.0018  0.7719
                                            0.0153 -0.1239  0.0177 -0.2414  0.0566
   280. (0.00425) RY*( 2) C  12           s(  0.00%)p 1.00( 93.08%)d 0.07(  6.92%)
                                            0.0000  0.0000  0.0001 -0.0001  0.0000
                                            0.0009  0.0131 -0.9580  0.0016 -0.1137
                                           -0.2432 -0.0297 -0.0931 -0.0115 -0.0195
   281. (0.00271) RY*( 3) C  12           s( 18.30%)p 3.21( 58.71%)d 1.26( 22.99%)
                                            0.0000 -0.0312  0.4203  0.0736  0.0264
                                            0.5757  0.0013  0.0601 -0.0109 -0.5012
                                           -0.0454  0.3742  0.0577 -0.2645 -0.1205
   282. (0.00219) RY*( 4) C  12           s( 59.51%)p 0.60( 35.66%)d 0.08(  4.83%)
                                            0.0000  0.0274  0.7707 -0.0192  0.0067
                                           -0.5615  0.0002 -0.0244 -0.0016  0.2017
                                           -0.0184  0.1518  0.0334 -0.1300 -0.0833
   283. (0.00065) RY*( 5) C  12           s(  9.47%)p 0.99(  9.38%)d 8.57( 81.15%)
                                            0.0000 -0.0041  0.2901  0.1026  0.0134
                                            0.0493 -0.0018  0.0361  0.0151 -0.2994
                                            0.0997 -0.8312 -0.0417 -0.1603  0.2886
   284. (0.00030) RY*( 6) C  12           s(  0.00%)p 1.00(  0.28%)d99.99( 99.72%)
                                            0.0000  0.0000 -0.0001  0.0002  0.0000
                                            0.0000  0.0075  0.0516  0.0009  0.0063
                                            0.1785  0.0218 -0.9543 -0.1166 -0.2016
   285. (0.00010) RY*( 7) C  12           s( 11.61%)p 0.53(  6.11%)d 7.09( 82.28%)
   286. (0.00007) RY*( 8) C  12           s(  0.00%)p 1.00(  6.71%)d13.91( 93.29%)
   287. (0.00005) RY*( 9) C  12           s( 83.90%)p 0.01(  0.77%)d 0.18( 15.33%)
   288. (0.00003) RY*(10) C  12           s( 14.32%)p 0.01(  0.11%)d 5.98( 85.57%)
   289. (0.00539) RY*( 1) C  13           s(  1.22%)p77.36( 94.10%)d 3.85(  4.68%)
                                            0.0000 -0.0281  0.1064  0.0080 -0.0069
                                            0.1345  0.0103  0.9178 -0.0223  0.2826
                                            0.0282 -0.0085  0.0122  0.2038  0.0652
   290. (0.00325) RY*( 2) C  13           s(  0.12%)p99.99( 88.83%)d91.39( 11.05%)
                                            0.0000 -0.0036  0.0239  0.0250  0.0031
                                           -0.9341  0.0078  0.1054 -0.0007  0.0682
                                           -0.1613 -0.2804 -0.0166  0.0217  0.0714
   291. (0.00240) RY*( 3) C  13           s( 25.02%)p 2.90( 72.59%)d 0.10(  2.39%)
                                            0.0000 -0.0185  0.4985  0.0364  0.0050
                                           -0.0505  0.0143  0.1756 -0.0023 -0.8320
                                            0.0322  0.0673  0.0501  0.1259  0.0029
   292. (0.00101) RY*( 4) C  13           s( 10.05%)p 1.47( 14.75%)d 7.48( 75.19%)
                                            0.0000  0.0183  0.3075 -0.0752  0.0009
                                            0.0299  0.0074 -0.3065  0.0056  0.2294
                                            0.0127 -0.0184 -0.1543  0.8245  0.2187
   293. (0.00063) RY*( 5) C  13           s( 27.37%)p 0.32(  8.63%)d 2.34( 64.00%)
                                            0.0000  0.0103  0.5230 -0.0099  0.0017
                                           -0.0953  0.0113 -0.0348  0.0130  0.2752
                                           -0.0544  0.3149 -0.4321 -0.2082 -0.5548
   294. (0.00038) RY*( 6) C  13           s(  2.57%)p 2.71(  6.96%)d35.27( 90.48%)
                                            0.0000  0.0036  0.1583 -0.0239 -0.0044
                                            0.2608  0.0073 -0.0138  0.0007 -0.0363
                                           -0.0188 -0.8727 -0.3449 -0.1258 -0.0897
   295. (0.00011) RY*( 7) C  13           s(  6.20%)p 0.22(  1.36%)d14.92( 92.45%)
                                            0.0000  0.0095  0.0070  0.2486  0.0208
                                           -0.1133  0.0050  0.0046 -0.0144  0.0088
                                            0.7354  0.0958 -0.4256 -0.1729  0.4043
   296. (0.00009) RY*( 8) C  13           s( 31.96%)p 0.28(  8.80%)d 1.85( 59.24%)
   297. (0.00006) RY*( 9) C  13           s(  9.29%)p 0.25(  2.28%)d 9.52( 88.43%)
   298. (0.00001) RY*(10) C  13           s( 86.36%)p 0.02(  1.74%)d 0.14( 11.90%)
   299. (0.00572) RY*( 1) C  14           s(  1.11%)p83.02( 92.21%)d 6.01(  6.68%)
                                            0.0000 -0.0205  0.1029  0.0095 -0.0109
                                           -0.8893  0.0022 -0.0434 -0.0179  0.3591
                                            0.0018 -0.0148  0.0169 -0.2493  0.0641
   300. (0.00292) RY*( 2) C  14           s(  0.00%)p 1.00( 85.16%)d 0.17( 14.84%)
                                            0.0000 -0.0001  0.0019  0.0001 -0.0001
                                           -0.0012  0.0129 -0.9157  0.0015 -0.1141
                                            0.1778  0.0210 -0.3313 -0.0404 -0.0703
   301. (0.00284) RY*( 3) C  14           s( 18.33%)p 4.39( 80.40%)d 0.07(  1.27%)
                                            0.0000 -0.0312  0.4260  0.0294 -0.0104
                                           -0.3101  0.0018  0.1046 -0.0151 -0.8346
                                            0.0097 -0.0875 -0.0010  0.0658 -0.0257
   302. (0.00105) RY*( 4) C  14           s( 50.60%)p 0.26( 12.97%)d 0.72( 36.42%)
                                            0.0000  0.0201  0.7101 -0.0362 -0.0125
                                            0.3140 -0.0014 -0.0209  0.0112  0.1743
                                           -0.0229  0.1883  0.0557 -0.5665  0.0647
   303. (0.00066) RY*( 5) C  14           s(  6.95%)p 0.44(  3.04%)d12.96( 90.01%)
                                            0.0000  0.0042  0.2631  0.0155 -0.0095
                                           -0.0930 -0.0008 -0.0177  0.0065  0.1461
                                           -0.0832  0.6906  0.0198  0.5136 -0.3899
   304. (0.00029) RY*( 6) C  14           s(  0.00%)p 1.00(  9.13%)d 9.95( 90.87%)
                                            0.0000  0.0000  0.0003 -0.0001  0.0000
                                            0.0000  0.0006  0.3000  0.0001  0.0364
                                           -0.2111 -0.0258 -0.9027 -0.1100 -0.1911
   305. (0.00016) RY*( 7) C  14           s(  0.00%)p 1.00(  5.78%)d16.30( 94.22%)
                                            0.0000  0.0000  0.0003  0.0002  0.0000
                                            0.0000  0.0307 -0.2368  0.0037 -0.0282
                                           -0.9532 -0.1152  0.1380  0.0176  0.0298
   306. (0.00011) RY*( 8) C  14           s( 18.02%)p 0.39(  7.10%)d 4.15( 74.88%)
                                            0.0000  0.0069  0.4240  0.0202  0.0067
                                            0.0379  0.0011 -0.0315 -0.0093  0.2616
                                            0.0399 -0.3218 -0.1827  0.5675  0.5368
   307. (0.00008) RY*( 9) C  14           s( 24.05%)p 0.12(  2.89%)d 3.04( 73.06%)
   308. (0.00001) RY*(10) C  14           s( 81.13%)p 0.02(  1.31%)d 0.22( 17.56%)
   309. (0.00539) RY*( 1) C  15           s(  1.22%)p77.28( 94.10%)d 3.85(  4.69%)
                                            0.0000 -0.0280  0.1064  0.0080 -0.0069
                                            0.1348 -0.0047 -0.9586 -0.0240  0.0563
                                           -0.0255 -0.0150 -0.0839  0.1922  0.0448
   310. (0.00325) RY*( 2) C  15           s(  0.12%)p99.99( 88.83%)d92.51( 11.05%)
                                            0.0000 -0.0036  0.0236  0.0250  0.0031
                                           -0.9340 -0.0074 -0.1189 -0.0025  0.0416
                                            0.2233 -0.2340 -0.0189  0.0216  0.0709
   311. (0.00240) RY*( 3) C  15           s( 25.04%)p 2.90( 72.57%)d 0.10(  2.39%)
                                            0.0000 -0.0185  0.4988  0.0363  0.0050
                                           -0.0510 -0.0133  0.0272 -0.0056 -0.8498
                                           -0.0471  0.0578 -0.0743  0.1106 -0.0237
   312. (0.00101) RY*( 4) C  15           s( 10.01%)p 1.47( 14.74%)d 7.52( 75.25%)
                                            0.0000  0.0183  0.3068 -0.0751  0.0009
                                            0.0300 -0.0085  0.2433  0.0037  0.2953
                                           -0.0082 -0.0208 -0.1413  0.8263  0.2218
   313. (0.00064) RY*( 5) C  15           s( 27.36%)p 0.32(  8.68%)d 2.34( 63.97%)
                                            0.0000  0.0103  0.5228 -0.0100  0.0017
                                           -0.0956 -0.0140 -0.0315  0.0099  0.2763
                                           -0.0222  0.3195  0.6526 -0.0748 -0.3249
   314. (0.00038) RY*( 6) C  15           s(  2.58%)p 2.69(  6.94%)d35.08( 90.48%)
                                            0.0000  0.0037  0.1588 -0.0238 -0.0044
                                            0.2605 -0.0072  0.0221 -0.0011 -0.0317
                                            0.2251 -0.8430  0.3718 -0.0379  0.0619
   315. (0.00011) RY*( 7) C  15           s(  6.20%)p 0.22(  1.36%)d14.90( 92.43%)
                                            0.0000  0.0095  0.0070  0.2488  0.0208
                                           -0.1135 -0.0014 -0.0066 -0.0152  0.0074
                                           -0.7372 -0.0811  0.2556 -0.0896  0.5486
   316. (0.00009) RY*( 8) C  15           s( 31.98%)p 0.28(  8.80%)d 1.85( 59.22%)
   317. (0.00006) RY*( 9) C  15           s(  9.30%)p 0.25(  2.28%)d 9.51( 88.42%)
   318. (0.00001) RY*(10) C  15           s( 86.35%)p 0.02(  1.74%)d 0.14( 11.91%)
   319. (0.00461) RY*( 1) C  16           s(  0.00%)p 1.00( 93.15%)d 0.07(  6.85%)
                                            0.0000  0.0000  0.0005  0.0001  0.0000
                                           -0.0004  0.0119 -0.9581  0.0015 -0.1156
                                           -0.2444 -0.0293 -0.0863 -0.0108 -0.0183
   320. (0.00438) RY*( 2) C  16           s(  1.82%)p51.78( 94.32%)d 2.12(  3.86%)
                                            0.0000  0.0039  0.1339  0.0168 -0.0061
                                           -0.6436  0.0003  0.0875 -0.0024 -0.7220
                                           -0.0159  0.1325 -0.0042  0.1325 -0.0568
   321. (0.00318) RY*( 3) C  16           s( 40.59%)p 0.76( 30.86%)d 0.70( 28.55%)
                                            0.0000 -0.0204  0.6339  0.0599  0.0283
                                            0.4715  0.0017  0.0352 -0.0144 -0.2900
                                           -0.0441  0.3686  0.0635 -0.3690 -0.0872
   322. (0.00217) RY*( 4) C  16           s( 37.56%)p 1.62( 60.83%)d 0.04(  1.61%)
                                            0.0000  0.0334  0.6102 -0.0461  0.0050
                                           -0.5409 -0.0002 -0.0667  0.0013  0.5579
                                            0.0029 -0.0245  0.0118 -0.1230  0.0155
   323. (0.00056) RY*( 5) C  16           s(  5.91%)p 1.24(  7.34%)d14.69( 86.75%)
                                            0.0000 -0.0024  0.2368  0.0547  0.0155
                                            0.0917 -0.0014  0.0305  0.0118 -0.2524
                                            0.1023 -0.8478 -0.0409 -0.2040  0.3081
   324. (0.00027) RY*( 6) C  16           s(  0.00%)p 1.00(  0.61%)d99.99( 99.39%)
                                            0.0000  0.0000  0.0001 -0.0001  0.0000
                                            0.0001  0.0067  0.0775  0.0008  0.0096
                                            0.0534  0.0068 -0.9670 -0.1175 -0.2053
   325. (0.00009) RY*( 7) C  16           s( 22.95%)p 0.25(  5.85%)d 3.10( 71.21%)
   326. (0.00007) RY*( 8) C  16           s(  0.00%)p 1.00(  6.30%)d14.87( 93.70%)
   327. (0.00004) RY*( 9) C  16           s( 90.21%)p 0.01(  0.56%)d 0.10(  9.24%)
   328. (0.00003) RY*(10) C  16           s(  1.13%)p 0.18(  0.21%)d87.61( 98.67%)
   329. (0.00539) RY*( 1) C  17           s(  1.22%)p77.39( 94.11%)d 3.85(  4.68%)
                                            0.0000 -0.0281  0.1063  0.0080  0.0069
                                           -0.1347 -0.0222  0.2829 -0.0102 -0.9177
                                            0.0086  0.0282 -0.0121  0.0455 -0.2090
   330. (0.00325) RY*( 2) C  17           s(  0.12%)p99.99( 88.83%)d92.38( 11.05%)
                                            0.0000 -0.0035  0.0236  0.0250 -0.0031
                                            0.9341 -0.0007  0.0685 -0.0078 -0.1055
                                            0.2803 -0.1613  0.0165 -0.0510 -0.0546
   331. (0.00239) RY*( 3) C  17           s( 25.00%)p 2.90( 72.61%)d 0.10(  2.39%)
                                            0.0000 -0.0185  0.4983  0.0364 -0.0050
                                            0.0508 -0.0023 -0.8320 -0.0143 -0.1760
                                           -0.0672  0.0322 -0.0502  0.0605 -0.1104
   332. (0.00101) RY*( 4) C  17           s( 10.06%)p 1.46( 14.74%)d 7.47( 75.20%)
                                            0.0000  0.0183  0.3076 -0.0751 -0.0009
                                           -0.0300  0.0056  0.2291 -0.0074  0.3064
                                            0.0184  0.0127  0.1548  0.2230 -0.8233
   333. (0.00063) RY*( 5) C  17           s( 27.37%)p 0.32(  8.63%)d 2.34( 64.01%)
                                            0.0000  0.0103  0.5229 -0.0099 -0.0017
                                            0.0956  0.0130  0.2750 -0.0113  0.0348
                                           -0.3150 -0.0545  0.4318  0.3764  0.4580
   334. (0.00038) RY*( 6) C  17           s(  2.57%)p 2.70(  6.95%)d35.16( 90.48%)
                                            0.0000  0.0037  0.1586 -0.0238  0.0044
                                           -0.2606  0.0007 -0.0363 -0.0073  0.0138
                                            0.8726 -0.0188  0.3449  0.0145  0.1542
   335. (0.00011) RY*( 7) C  17           s(  6.20%)p 0.22(  1.36%)d14.91( 92.44%)
                                            0.0000  0.0096  0.0071  0.2487 -0.0208
                                            0.1132 -0.0144  0.0087 -0.0050 -0.0047
                                           -0.0963  0.7346  0.4262 -0.4372 -0.0525
   336. (0.00009) RY*( 8) C  17           s( 31.96%)p 0.28(  8.80%)d 1.85( 59.25%)
   337. (0.00006) RY*( 9) C  17           s(  9.28%)p 0.25(  2.28%)d 9.53( 88.44%)
   338. (0.00001) RY*(10) C  17           s( 86.38%)p 0.02(  1.74%)d 0.14( 11.88%)
   339. (0.00460) RY*( 1) C  18           s(  0.00%)p 1.00( 93.15%)d 0.07(  6.85%)
                                            0.0000  0.0000  0.0009  0.0001  0.0000
                                            0.0019  0.0014 -0.1171 -0.0119  0.9579
                                            0.0291 -0.2445  0.0864  0.0107  0.0184
   340. (0.00438) RY*( 2) C  18           s(  1.84%)p51.19( 94.30%)d 2.09(  3.86%)
                                            0.0000  0.0039  0.1346  0.0168  0.0061
                                            0.6434 -0.0024 -0.7218 -0.0003 -0.0895
                                           -0.1327 -0.0155  0.0039  0.1153 -0.0861
   341. (0.00318) RY*( 3) C  18           s( 40.54%)p 0.76( 30.90%)d 0.70( 28.56%)
                                            0.0000 -0.0204  0.6336  0.0599 -0.0283
                                           -0.4721 -0.0144 -0.2896 -0.0017 -0.0352
                                           -0.3685 -0.0441 -0.0635 -0.1091  0.3632
   342. (0.00217) RY*( 4) C  18           s( 37.58%)p 1.62( 60.81%)d 0.04(  1.62%)
                                            0.0000  0.0334  0.6103 -0.0461 -0.0050
                                            0.5405  0.0013  0.5581  0.0002  0.0666
                                            0.0243  0.0031 -0.0119 -0.0750  0.0990
   343. (0.00056) RY*( 5) C  18           s(  5.91%)p 1.24(  7.34%)d14.68( 86.75%)
                                            0.0000 -0.0024  0.2369  0.0548 -0.0155
                                           -0.0917  0.0118 -0.2523  0.0014 -0.0305
                                            0.8478  0.1024  0.0406 -0.3690  0.0225
   344. (0.00027) RY*( 6) C  18           s(  0.00%)p 1.00(  0.62%)d99.99( 99.38%)
                                            0.0000  0.0000  0.0001  0.0001  0.0000
                                            0.0000  0.0008  0.0094 -0.0067 -0.0776
                                           -0.0065  0.0532  0.9670  0.1187  0.2045
   345. (0.00009) RY*( 7) C  18           s( 22.95%)p 0.25(  5.85%)d 3.10( 71.20%)
   346. (0.00007) RY*( 8) C  18           s(  0.00%)p 1.00(  6.30%)d14.86( 93.70%)
   347. (0.00003) RY*( 9) C  18           s( 81.41%)p 0.01(  0.41%)d 0.22( 18.18%)
   348. (0.00004) RY*(10) C  18           s(  9.92%)p 0.04(  0.36%)d 9.04( 89.72%)
   349. (0.00539) RY*( 1) C  19           s(  1.21%)p77.70( 94.11%)d 3.86(  4.68%)
                                            0.0000 -0.0280  0.1061  0.0080  0.0069
                                           -0.1346 -0.0240  0.0566  0.0047  0.9587
                                            0.0150 -0.0254  0.0839  0.0573 -0.1886
   350. (0.00325) RY*( 2) C  19           s(  0.12%)p99.99( 88.84%)d94.16( 11.05%)
                                            0.0000 -0.0035  0.0232  0.0250 -0.0031
                                            0.9340 -0.0025  0.0423  0.0074  0.1187
                                            0.2339  0.2234  0.0189 -0.0508 -0.0541
   351. (0.00239) RY*( 3) C  19           s( 25.03%)p 2.90( 72.58%)d 0.10(  2.39%)
                                            0.0000 -0.0185  0.4986  0.0364 -0.0050
                                            0.0517 -0.0056 -0.8498  0.0133 -0.0268
                                           -0.0576 -0.0469  0.0747  0.0759 -0.0842
   352. (0.00101) RY*( 4) C  19           s( 10.04%)p 1.47( 14.75%)d 7.49( 75.22%)
                                            0.0000  0.0183  0.3072 -0.0752 -0.0009
                                           -0.0300  0.0037  0.2956  0.0085 -0.2431
                                            0.0209 -0.0083  0.1408  0.2211 -0.8264
   353. (0.00063) RY*( 5) C  19           s( 27.35%)p 0.32(  8.66%)d 2.34( 63.99%)
                                            0.0000  0.0103  0.5228 -0.0098 -0.0017
                                            0.0958  0.0099  0.2758  0.0140  0.0316
                                           -0.3198 -0.0221 -0.6526  0.2439  0.2277
   354. (0.00038) RY*( 6) C  19           s(  2.59%)p 2.68(  6.94%)d34.97( 90.48%)
                                            0.0000  0.0037  0.1590 -0.0238  0.0043
                                           -0.2604 -0.0011 -0.0318  0.0073 -0.0220
                                            0.8428  0.2252 -0.3720 -0.0730  0.0021
   355. (0.00011) RY*( 7) C  19           s(  6.20%)p 0.22(  1.36%)d14.91( 92.44%)
                                            0.0000  0.0095  0.0079  0.2486 -0.0208
                                            0.1134 -0.0152  0.0077  0.0014  0.0065
                                            0.0808 -0.7369 -0.2550 -0.5209 -0.1962
   356. (0.00009) RY*( 8) C  19           s( 32.00%)p 0.27(  8.80%)d 1.85( 59.21%)
   357. (0.00006) RY*( 9) C  19           s(  9.28%)p 0.25(  2.28%)d 9.53( 88.44%)
   358. (0.00001) RY*(10) C  19           s( 86.35%)p 0.02(  1.74%)d 0.14( 11.92%)
   359. (0.00572) RY*( 1) C  20           s(  1.11%)p82.93( 92.20%)d 6.01(  6.69%)
                                            0.0000 -0.0205  0.1030  0.0095  0.0109
                                            0.8892 -0.0179  0.3591 -0.0022  0.0436
                                            0.0148  0.0018 -0.0169 -0.1803  0.1839
   360. (0.00292) RY*( 2) C  20           s(  0.00%)p 1.00( 85.15%)d 0.17( 14.85%)
                                            0.0000 -0.0002  0.0029  0.0002  0.0001
                                            0.0019  0.0015 -0.1163 -0.0129  0.9153
                                           -0.0209  0.1777  0.3316  0.0410  0.0699
   361. (0.00284) RY*( 3) C  20           s( 18.36%)p 4.38( 80.37%)d 0.07(  1.27%)
                                            0.0000 -0.0312  0.4263  0.0294  0.0104
                                            0.3101 -0.0151 -0.8341 -0.0017 -0.1069
                                            0.0874  0.0093  0.0001  0.0548 -0.0442
   362. (0.00105) RY*( 4) C  20           s( 50.54%)p 0.26( 13.00%)d 0.72( 36.46%)
                                            0.0000  0.0201  0.7097 -0.0363  0.0125
                                           -0.3144  0.0112  0.1745  0.0014  0.0210
                                           -0.1879 -0.0226 -0.0556 -0.3397  0.4585
   363. (0.00067) RY*( 5) C  20           s(  6.97%)p 0.44(  3.05%)d12.92( 89.99%)
                                            0.0000  0.0043  0.2634  0.0155  0.0095
                                            0.0929  0.0065  0.1462  0.0008  0.0175
                                           -0.6908 -0.0831 -0.0199  0.5944 -0.2491
   364. (0.00029) RY*( 6) C  20           s(  0.00%)p 1.00(  9.15%)d 9.93( 90.85%)
                                            0.0000  0.0000  0.0002  0.0000  0.0000
                                            0.0001  0.0001  0.0362 -0.0006 -0.3003
                                            0.0257 -0.2112  0.9025  0.1104  0.1909
   365. (0.00016) RY*( 7) C  20           s(  0.00%)p 1.00(  5.78%)d16.30( 94.22%)
                                            0.0000  0.0000  0.0007  0.0004  0.0000
                                           -0.0001  0.0037 -0.0281 -0.0307  0.2368
                                            0.1151 -0.9533 -0.1379 -0.0173 -0.0307
   366. (0.00011) RY*( 8) C  20           s( 18.03%)p 0.39(  7.11%)d 4.15( 74.86%)
                                            0.0000  0.0069  0.4241  0.0202 -0.0067
                                           -0.0380 -0.0093  0.2617 -0.0011  0.0313
                                            0.3214  0.0405  0.1830 -0.1809 -0.7599
   367. (0.00008) RY*( 9) C  20           s( 24.06%)p 0.12(  2.89%)d 3.04( 73.05%)
   368. (0.00001) RY*(10) C  20           s( 81.12%)p 0.02(  1.31%)d 0.22( 17.57%)
   369. (0.00539) RY*( 1) C  21           s(  1.22%)p77.18( 94.10%)d 3.84(  4.68%)
                                            0.0000 -0.0281  0.1065  0.0081  0.0069
                                           -0.1341  0.0103  0.9179 -0.0223  0.2826
                                           -0.0282  0.0087  0.0122  0.2038  0.0651
   370. (0.00325) RY*( 2) C  21           s(  0.12%)p99.99( 88.84%)d91.60( 11.04%)
                                            0.0000 -0.0036  0.0239  0.0249 -0.0031
                                            0.9342  0.0078  0.1050 -0.0007  0.0678
                                            0.1613  0.2802 -0.0165  0.0217  0.0715
   371. (0.00240) RY*( 3) C  21           s( 24.99%)p 2.91( 72.61%)d 0.10(  2.39%)
                                            0.0000 -0.0185  0.4983  0.0365 -0.0050
                                            0.0503  0.0143  0.1756 -0.0023 -0.8322
                                           -0.0323 -0.0674  0.0503  0.1257  0.0028
   372. (0.00101) RY*( 4) C  21           s( 10.06%)p 1.46( 14.73%)d 7.48( 75.21%)
                                            0.0000  0.0183  0.3076 -0.0752 -0.0009
                                           -0.0300  0.0074 -0.3064  0.0056  0.2291
                                           -0.0129  0.0185 -0.1544  0.8246  0.2186
   373. (0.00063) RY*( 5) C  21           s( 27.39%)p 0.31(  8.63%)d 2.34( 63.98%)
                                            0.0000  0.0103  0.5232 -0.0099 -0.0017
                                            0.0954  0.0113 -0.0348  0.0130  0.2750
                                            0.0545 -0.3145 -0.4321 -0.2082 -0.5549
   374. (0.00038) RY*( 6) C  21           s(  2.57%)p 2.71(  6.96%)d35.21( 90.47%)
                                            0.0000  0.0036  0.1585 -0.0239  0.0044
                                           -0.2607  0.0073 -0.0138  0.0007 -0.0365
                                            0.0191  0.8728 -0.3447 -0.1262 -0.0890
   375. (0.00011) RY*( 7) C  21           s(  6.18%)p 0.22(  1.36%)d14.95( 92.46%)
                                            0.0000  0.0095  0.0076  0.2483 -0.0208
                                            0.1132  0.0050  0.0045 -0.0144  0.0091
                                           -0.7354 -0.0958 -0.4252 -0.1733  0.4046
   376. (0.00009) RY*( 8) C  21           s( 31.96%)p 0.28(  8.79%)d 1.85( 59.25%)
   377. (0.00006) RY*( 9) C  21           s(  9.30%)p 0.25(  2.28%)d 9.51( 88.42%)
   378. (0.00001) RY*(10) C  21           s( 86.36%)p 0.02(  1.74%)d 0.14( 11.90%)
   379. (0.00460) RY*( 1) C  22           s(  0.00%)p 1.00( 93.15%)d 0.07(  6.85%)
                                            0.0000  0.0000  0.0008  0.0001  0.0000
                                            0.0021  0.0119 -0.9579  0.0014 -0.1176
                                            0.2445  0.0290 -0.0863 -0.0104 -0.0185
   380. (0.00438) RY*( 2) C  22           s(  1.81%)p52.21( 94.33%)d 2.14(  3.86%)
                                            0.0000  0.0040  0.1333  0.0167  0.0061
                                            0.6444  0.0003  0.0899 -0.0024 -0.7211
                                            0.0152 -0.1322 -0.0040  0.1328 -0.0567
   381. (0.00318) RY*( 3) C  22           s( 40.54%)p 0.76( 30.91%)d 0.70( 28.55%)
                                            0.0000 -0.0204  0.6335  0.0599 -0.0283
                                           -0.4712  0.0017  0.0353 -0.0144 -0.2913
                                            0.0442 -0.3687  0.0635 -0.3687 -0.0873
   382. (0.00217) RY*( 4) C  22           s( 37.62%)p 1.62( 60.76%)d 0.04(  1.62%)
                                            0.0000  0.0334  0.6107 -0.0460 -0.0050
                                            0.5403 -0.0002 -0.0668  0.0013  0.5579
                                           -0.0028  0.0243  0.0119 -0.1234  0.0155
   383. (0.00056) RY*( 5) C  22           s(  5.91%)p 1.24(  7.35%)d14.69( 86.75%)
                                            0.0000 -0.0024  0.2368  0.0547 -0.0155
                                           -0.0917 -0.0014  0.0305  0.0118 -0.2525
                                           -0.1023  0.8478 -0.0406 -0.2039  0.3083
   384. (0.00027) RY*( 6) C  22           s(  0.00%)p 1.00(  0.62%)d99.99( 99.38%)
                                            0.0000  0.0000  0.0001 -0.0001  0.0000
                                           -0.0001  0.0067  0.0776  0.0008  0.0095
                                           -0.0529 -0.0064 -0.9670 -0.1177 -0.2051
   385. (0.00009) RY*( 7) C  22           s( 22.97%)p 0.25(  5.84%)d 3.10( 71.19%)
   386. (0.00007) RY*( 8) C  22           s(  0.00%)p 1.00(  6.30%)d14.86( 93.70%)
   387. (0.00004) RY*( 9) C  22           s( 90.18%)p 0.01(  0.56%)d 0.10(  9.26%)
   388. (0.00003) RY*(10) C  22           s(  1.13%)p 0.18(  0.21%)d87.49( 98.67%)
   389. (0.00539) RY*( 1) C  23           s(  1.22%)p77.32( 94.10%)d 3.85(  4.68%)
                                            0.0000 -0.0280  0.1064  0.0080  0.0069
                                           -0.1346 -0.0047 -0.9587 -0.0240  0.0563
                                            0.0254  0.0151 -0.0839  0.1921  0.0448
   390. (0.00325) RY*( 2) C  23           s(  0.12%)p99.99( 88.84%)d91.42( 11.04%)
                                            0.0000 -0.0036  0.0239  0.0250 -0.0031
                                            0.9341 -0.0074 -0.1186 -0.0025  0.0410
                                           -0.2232  0.2338 -0.0191  0.0218  0.0710
   391. (0.00240) RY*( 3) C  23           s( 25.02%)p 2.90( 72.59%)d 0.10(  2.39%)
                                            0.0000 -0.0185  0.4985  0.0363 -0.0050
                                            0.0504 -0.0133  0.0272 -0.0056 -0.8499
                                            0.0474 -0.0580 -0.0744  0.1104 -0.0239
   392. (0.00101) RY*( 4) C  23           s( 10.02%)p 1.47( 14.72%)d 7.51( 75.25%)
                                            0.0000  0.0183  0.3070 -0.0752 -0.0009
                                           -0.0301 -0.0085  0.2432  0.0037  0.2951
                                            0.0085  0.0209 -0.1412  0.8264  0.2217
   393. (0.00063) RY*( 5) C  23           s( 27.37%)p 0.32(  8.67%)d 2.34( 63.96%)
                                            0.0000  0.0103  0.5230 -0.0100 -0.0017
                                            0.0956 -0.0140 -0.0315  0.0100  0.2761
                                            0.0220 -0.3190  0.6529 -0.0749 -0.3248
   394. (0.00038) RY*( 6) C  23           s(  2.58%)p 2.69(  6.94%)d35.02( 90.47%)
                                            0.0000  0.0037  0.1589 -0.0240  0.0044
                                           -0.2605 -0.0072  0.0222 -0.0011 -0.0319
                                           -0.2256  0.8431  0.3710 -0.0383  0.0624
   395. (0.00011) RY*( 7) C  23           s(  6.17%)p 0.22(  1.36%)d14.99( 92.47%)
                                            0.0000  0.0095  0.0087  0.2481 -0.0208
                                            0.1133 -0.0014 -0.0065 -0.0152  0.0083
                                            0.7376  0.0817  0.2541 -0.0912  0.5487
   396. (0.00009) RY*( 8) C  23           s( 32.00%)p 0.27(  8.79%)d 1.85( 59.21%)
   397. (0.00006) RY*( 9) C  23           s(  9.30%)p 0.25(  2.28%)d 9.51( 88.42%)
   398. (0.00001) RY*(10) C  23           s( 86.35%)p 0.02(  1.74%)d 0.14( 11.91%)
   399. (0.00571) RY*( 1) C  24           s(  1.12%)p82.62( 92.19%)d 6.00(  6.69%)
                                            0.0000 -0.0205  0.1032  0.0095  0.0109
                                            0.8892  0.0021 -0.0433 -0.0179  0.3590
                                           -0.0018  0.0149  0.0169 -0.2496  0.0643
   400. (0.00292) RY*( 2) C  24           s(  0.00%)p 1.00( 85.15%)d 0.17( 14.85%)
                                            0.0000 -0.0001  0.0017  0.0001  0.0001
                                            0.0009  0.0129 -0.9157  0.0015 -0.1133
                                           -0.1776 -0.0212 -0.3316 -0.0406 -0.0704
   401. (0.00284) RY*( 3) C  24           s( 18.37%)p 4.38( 80.36%)d 0.07(  1.27%)
                                            0.0000 -0.0311  0.4264  0.0294  0.0104
                                            0.3099  0.0018  0.1038 -0.0151 -0.8346
                                           -0.0098  0.0873 -0.0014  0.0656 -0.0255
   402. (0.00105) RY*( 4) C  24           s( 50.55%)p 0.26( 13.02%)d 0.72( 36.43%)
                                            0.0000  0.0201  0.7098 -0.0363  0.0125
                                           -0.3146 -0.0014 -0.0208  0.0112  0.1747
                                            0.0230 -0.1882  0.0559 -0.5666  0.0647
   403. (0.00067) RY*( 5) C  24           s(  6.94%)p 0.44(  3.05%)d12.96( 90.01%)
                                            0.0000  0.0042  0.2630  0.0153  0.0095
                                            0.0932 -0.0008 -0.0176  0.0065  0.1462
                                            0.0832 -0.6906  0.0198  0.5131 -0.3904
   404. (0.00029) RY*( 6) C  24           s(  0.00%)p 1.00(  9.15%)d 9.93( 90.85%)
                                            0.0000  0.0000  0.0003 -0.0001  0.0000
                                           -0.0001  0.0006  0.3003  0.0000  0.0364
                                            0.2115  0.0259 -0.9025 -0.1101 -0.1910
   405. (0.00016) RY*( 7) C  24           s(  0.00%)p 1.00(  5.78%)d16.30( 94.22%)
                                            0.0000  0.0000 -0.0002  0.0002  0.0000
                                            0.0001  0.0307 -0.2367  0.0037 -0.0285
                                            0.9532  0.1150  0.1384  0.0172  0.0294
   406. (0.00011) RY*( 8) C  24           s( 18.06%)p 0.39(  7.13%)d 4.14( 74.81%)
                                            0.0000  0.0069  0.4245  0.0194 -0.0067
                                           -0.0380  0.0011 -0.0318 -0.0093  0.2621
                                           -0.0392  0.3225 -0.1824  0.5680  0.5354
   407. (0.00008) RY*( 9) C  24           s( 24.02%)p 0.12(  2.87%)d 3.04( 73.11%)
   408. (0.00001) RY*(10) C  24           s( 81.11%)p 0.02(  1.31%)d 0.22( 17.58%)
   409. (0.00505) RY*( 1) C  25           s(  1.48%)p63.82( 94.32%)d 2.84(  4.20%)
                                            0.0000 -0.0331  0.1152  0.0201  0.0000
                                            0.0002  0.0204 -0.0689  0.0141  0.9684
                                            0.0000  0.0000 -0.0115  0.0243 -0.2032
   410. (0.00388) RY*( 2) C  25           s(  0.00%)p 1.00( 93.65%)d 0.07(  6.35%)
                                            0.0000  0.0000  0.0000  0.0000  0.0007
                                            0.9677  0.0000  0.0001  0.0000 -0.0002
                                           -0.1892  0.1664  0.0000  0.0000  0.0000
   411. (0.00188) RY*( 3) C  25           s( 28.47%)p 2.17( 61.82%)d 0.34(  9.71%)
                                            0.0000  0.0005  0.5326  0.0326  0.0000
                                           -0.0001 -0.0088  0.7831  0.0088 -0.0694
                                            0.0001 -0.0001  0.0438  0.1341 -0.2779
   412. (0.00078) RY*( 4) C  25           s(  2.27%)p 4.21(  9.59%)d38.75( 88.14%)
                                            0.0000 -0.0103  0.1382  0.0596  0.0000
                                            0.0000 -0.0079  0.2408 -0.0014  0.1945
                                            0.0000  0.0001  0.0255  0.0629  0.9364
   413. (0.00074) RY*( 5) C  25           s( 34.60%)p 0.75( 26.03%)d 1.14( 39.38%)
                                            0.0000  0.0124  0.5851 -0.0585  0.0000
                                            0.0000 -0.0108 -0.4990  0.0148 -0.1048
                                           -0.0003  0.0000  0.4247  0.4612  0.0250
   414. (0.00045) RY*( 6) C  25           s(  0.00%)p 1.00(  3.57%)d27.03( 96.43%)
                                            0.0000  0.0000  0.0000  0.0000 -0.0047
                                            0.1888  0.0000 -0.0001  0.0000  0.0000
                                            0.9818  0.0182  0.0002  0.0003  0.0000
   415. (0.00011) RY*( 7) C  25           s( 32.59%)p 0.20(  6.66%)d 1.86( 60.75%)
                                            0.0000 -0.0077  0.5444 -0.1716  0.0000
                                            0.0000 -0.0030 -0.2491 -0.0046 -0.0671
                                            0.0002  0.0002 -0.6843 -0.3696  0.0519
   416. (0.00007) RY*( 8) C  25           s( 29.83%)p 0.02(  0.60%)d 2.33( 69.57%)
   417. (0.00007) RY*( 9) C  25           s(  0.00%)p 1.00(  2.86%)d33.96( 97.14%)
   418. (0.00002) RY*(10) C  25           s( 70.90%)p 0.01(  0.96%)d 0.40( 28.14%)
   419. (0.00477) RY*( 1) C  26           s(  3.07%)p29.04( 89.19%)d 2.52(  7.74%)
                                            0.0000 -0.0008  0.1744 -0.0168 -0.0187
                                           -0.5363  0.0018 -0.7718  0.0002 -0.0909
                                           -0.1240 -0.0154 -0.0177 -0.1698  0.1807
   420. (0.00425) RY*( 2) C  26           s(  0.00%)p 1.00( 93.08%)d 0.07(  6.92%)
                                            0.0000  0.0000  0.0003 -0.0001  0.0000
                                           -0.0011 -0.0016  0.1137  0.0131 -0.9580
                                           -0.0297  0.2432  0.0930  0.0111  0.0199
   421. (0.00271) RY*( 3) C  26           s( 18.25%)p 3.22( 58.77%)d 1.26( 22.99%)
                                            0.0000 -0.0312  0.4196  0.0736 -0.0264
                                           -0.5761  0.0109  0.5013  0.0013  0.0603
                                            0.3742  0.0453 -0.0578 -0.0278  0.2892
   422. (0.00219) RY*( 4) C  26           s( 59.56%)p 0.60( 35.59%)d 0.08(  4.85%)
                                            0.0000  0.0274  0.7711 -0.0192 -0.0067
                                            0.5609  0.0017 -0.2015  0.0002 -0.0243
                                            0.1520  0.0183 -0.0335  0.0071  0.1545
   423. (0.00065) RY*( 5) C  26           s(  9.47%)p 0.99(  9.39%)d 8.57( 81.14%)
                                            0.0000 -0.0041  0.2902  0.1026 -0.0134
                                           -0.0494 -0.0151  0.2995 -0.0018  0.0362
                                           -0.8311 -0.1000  0.0419 -0.3300 -0.0056
   424. (0.00030) RY*( 6) C  26           s(  0.00%)p 1.00(  0.28%)d99.99( 99.72%)
                                            0.0000  0.0000  0.0001 -0.0001  0.0000
                                            0.0000  0.0009  0.0063 -0.0075 -0.0516
                                           -0.0218  0.1783 -0.9542 -0.1166 -0.2020
   425. (0.00010) RY*( 7) C  26           s( 11.61%)p 0.53(  6.11%)d 7.09( 82.28%)
   426. (0.00007) RY*( 8) C  26           s(  0.00%)p 1.00(  6.70%)d13.92( 93.30%)
   427. (0.00005) RY*( 9) C  26           s( 83.88%)p 0.01(  0.77%)d 0.18( 15.35%)
   428. (0.00003) RY*(10) C  26           s( 14.34%)p 0.01(  0.11%)d 5.97( 85.54%)
   429. (0.00505) RY*( 1) C  27           s(  1.48%)p63.60( 94.32%)d 2.83(  4.20%)
                                            0.0000 -0.0332  0.1155  0.0200  0.0000
                                            0.0000  0.0232  0.1622 -0.0089 -0.9572
                                            0.0000  0.0000  0.0856  0.0362 -0.1825
   430. (0.00388) RY*( 2) C  27           s(  0.00%)p 1.00( 93.65%)d 0.07(  6.35%)
                                            0.0000  0.0000  0.0002  0.0000  0.0007
                                            0.9677  0.0000  0.0002  0.0000  0.0001
                                           -0.1443 -0.2066  0.0000  0.0000  0.0000
   431. (0.00188) RY*( 3) C  27           s( 28.48%)p 2.17( 61.80%)d 0.34(  9.72%)
                                            0.0000  0.0004  0.5327  0.0325  0.0000
                                           -0.0003 -0.0065  0.7443 -0.0107  0.2528
                                            0.0000  0.0001  0.0408  0.1342 -0.2785
   432. (0.00078) RY*( 4) C  27           s(  2.23%)p 4.34(  9.66%)d39.56( 88.11%)
                                            0.0000 -0.0103  0.1364  0.0596  0.0000
                                           -0.0001 -0.0080  0.2814 -0.0004 -0.1318
                                           -0.0001  0.0000 -0.4092  0.0086  0.8447
   433. (0.00073) RY*( 5) C  27           s( 34.61%)p 0.75( 25.98%)d 1.14( 39.42%)
                                            0.0000  0.0124  0.5853 -0.0581  0.0000
                                            0.0000 -0.0070 -0.5091 -0.0170 -0.0166
                                            0.0001  0.0000 -0.4948  0.3488 -0.1665
   434. (0.00045) RY*( 6) C  27           s(  0.00%)p 1.00(  3.57%)d27.01( 96.43%)
                                            0.0000  0.0000  0.0000  0.0001 -0.0047
                                            0.1889  0.0000  0.0001  0.0000 -0.0001
                                            0.9581  0.2154  0.0001  0.0000  0.0001
   435. (0.00011) RY*( 7) C  27           s( 32.60%)p 0.20(  6.65%)d 1.86( 60.75%)
                                            0.0000 -0.0077  0.5440 -0.1733  0.0000
                                            0.0001 -0.0040 -0.2577  0.0038  0.0063
                                           -0.0002  0.0005  0.6724 -0.2016  0.3388
   436. (0.00007) RY*( 8) C  27           s( 29.77%)p 0.02(  0.60%)d 2.34( 69.62%)
   437. (0.00007) RY*( 9) C  27           s(  0.00%)p 1.00(  2.86%)d33.95( 97.14%)
   438. (0.00002) RY*(10) C  27           s( 70.97%)p 0.01(  0.96%)d 0.40( 28.07%)
   439. (0.00477) RY*( 1) C  28           s(  3.06%)p29.11( 89.19%)d 2.53(  7.74%)
                                            0.0000 -0.0008  0.1742 -0.0169  0.0186
                                            0.5362  0.0018 -0.7718  0.0002 -0.0918
                                            0.1241  0.0152 -0.0176 -0.1697  0.1807
   440. (0.00425) RY*( 2) C  28           s(  0.00%)p 1.00( 93.08%)d 0.07(  6.92%)
                                            0.0000  0.0000  0.0000  0.0000  0.0000
                                           -0.0007  0.0016 -0.1144 -0.0131  0.9579
                                           -0.0296  0.2431 -0.0931 -0.0112 -0.0197
   441. (0.00271) RY*( 3) C  28           s( 18.33%)p 3.20( 58.65%)d 1.26( 23.02%)
                                            0.0000 -0.0312  0.4206  0.0736  0.0264
                                            0.5755  0.0109  0.5009  0.0013  0.0602
                                           -0.3745 -0.0453 -0.0579 -0.0279  0.2894
   442. (0.00219) RY*( 4) C  28           s( 59.49%)p 0.60( 35.69%)d 0.08(  4.82%)
                                            0.0000  0.0275  0.7706 -0.0193  0.0066
                                           -0.5616  0.0016 -0.2021  0.0002 -0.0246
                                           -0.1516 -0.0184 -0.0335  0.0071  0.1541
   443. (0.00065) RY*( 5) C  28           s(  9.48%)p 0.99(  9.39%)d 8.56( 81.13%)
                                            0.0000 -0.0041  0.2902  0.1026  0.0134
                                            0.0495 -0.0151  0.2995 -0.0018  0.0362
                                            0.8311  0.1000  0.0420 -0.3298 -0.0055
   444. (0.00030) RY*( 6) C  28           s(  0.00%)p 1.00(  0.28%)d99.99( 99.72%)
                                            0.0000  0.0000  0.0001 -0.0001  0.0000
                                            0.0001  0.0009  0.0063 -0.0075 -0.0516
                                            0.0220 -0.1785 -0.9541 -0.1166 -0.2022
   445. (0.00010) RY*( 7) C  28           s( 11.61%)p 0.53(  6.11%)d 7.09( 82.28%)
   446. (0.00007) RY*( 8) C  28           s(  0.00%)p 1.00(  6.70%)d13.92( 93.30%)
   447. (0.00005) RY*( 9) C  28           s( 83.96%)p 0.01(  0.77%)d 0.18( 15.27%)
   448. (0.00003) RY*(10) C  28           s( 14.26%)p 0.01(  0.11%)d 6.00( 85.62%)
   449. (0.00539) RY*( 1) C  29           s(  1.22%)p77.44( 94.11%)d 3.84(  4.67%)
                                            0.0000 -0.0280  0.1063  0.0080 -0.0069
                                            0.1346  0.0222 -0.2829  0.0102  0.9178
                                            0.0086  0.0282 -0.0121  0.0456 -0.2088
   450. (0.00325) RY*( 2) C  29           s(  0.12%)p99.99( 88.85%)d91.73( 11.03%)
                                            0.0000 -0.0036  0.0238  0.0249  0.0031
                                           -0.9341  0.0007 -0.0681  0.0078  0.1054
                                            0.2801 -0.1613  0.0165 -0.0510 -0.0547
   451. (0.00239) RY*( 3) C  29           s( 24.97%)p 2.91( 72.64%)d 0.10(  2.39%)
                                            0.0000 -0.0186  0.4980  0.0364  0.0050
                                           -0.0504  0.0023  0.8322  0.0143  0.1761
                                           -0.0673  0.0323 -0.0504  0.0605 -0.1103
   452. (0.00101) RY*( 4) C  29           s( 10.08%)p 1.46( 14.73%)d 7.46( 75.20%)
                                            0.0000  0.0183  0.3079 -0.0752  0.0010
                                            0.0300 -0.0056 -0.2290  0.0074 -0.3063
                                            0.0182  0.0129  0.1551  0.2233 -0.8231
   453. (0.00063) RY*( 5) C  29           s( 27.38%)p 0.31(  8.61%)d 2.34( 64.01%)
                                            0.0000  0.0103  0.5231 -0.0098  0.0017
                                           -0.0955 -0.0130 -0.2747  0.0113 -0.0347
                                           -0.3149 -0.0546  0.4316  0.3762  0.4584
   454. (0.00038) RY*( 6) C  29           s(  2.58%)p 2.69(  6.94%)d35.08( 90.48%)
                                            0.0000  0.0037  0.1588 -0.0239 -0.0044
                                            0.2605 -0.0007  0.0363  0.0073 -0.0139
                                            0.8727 -0.0189  0.3447  0.0142  0.1541
   455. (0.00011) RY*( 7) C  29           s(  6.21%)p 0.22(  1.36%)d14.88( 92.43%)
                                            0.0000  0.0096  0.0071  0.2489  0.0208
                                           -0.1131  0.0144 -0.0087  0.0050  0.0047
                                           -0.0964  0.7341  0.4264 -0.4376 -0.0524
   456. (0.00009) RY*( 8) C  29           s( 31.95%)p 0.28(  8.80%)d 1.85( 59.25%)
   457. (0.00006) RY*( 9) C  29           s(  9.27%)p 0.25(  2.28%)d 9.54( 88.46%)
   458. (0.00001) RY*(10) C  29           s( 86.38%)p 0.02(  1.74%)d 0.14( 11.88%)
   459. (0.00571) RY*( 1) C  30           s(  1.11%)p82.77( 92.19%)d 6.01(  6.70%)
                                            0.0000 -0.0205  0.1031  0.0095 -0.0110
                                           -0.8891  0.0179 -0.3592  0.0022 -0.0437
                                            0.0149  0.0018 -0.0168 -0.1805  0.1840
   460. (0.00291) RY*( 2) C  30           s(  0.00%)p 1.00( 85.14%)d 0.17( 14.86%)
                                            0.0000 -0.0002  0.0019  0.0001  0.0000
                                           -0.0012 -0.0015  0.1146  0.0129 -0.9155
                                           -0.0210  0.1776  0.3318  0.0409  0.0699
   461. (0.00284) RY*( 3) C  30           s( 18.38%)p 4.37( 80.36%)d 0.07(  1.26%)
                                            0.0000 -0.0311  0.4266  0.0294 -0.0104
                                           -0.3100  0.0151  0.8343  0.0018  0.1050
                                            0.0873  0.0096  0.0008  0.0547 -0.0441
   462. (0.00105) RY*( 4) C  30           s( 50.51%)p 0.26( 13.02%)d 0.72( 36.47%)
                                            0.0000  0.0202  0.7095 -0.0363 -0.0125
                                            0.3147 -0.0112 -0.1746 -0.0013 -0.0211
                                           -0.1878 -0.0225 -0.0554 -0.3398  0.4587
   463. (0.00067) RY*( 5) C  30           s(  6.97%)p 0.44(  3.05%)d12.92( 89.98%)
                                            0.0000  0.0043  0.2635  0.0153 -0.0095
                                           -0.0929 -0.0065 -0.1463 -0.0008 -0.0177
                                           -0.6909 -0.0830 -0.0202  0.5944 -0.2486
   464. (0.00029) RY*( 6) C  30           s(  0.00%)p 1.00(  9.16%)d 9.92( 90.84%)
                                            0.0000  0.0000  0.0002  0.0000  0.0000
                                           -0.0001 -0.0001 -0.0363  0.0006  0.3005
                                            0.0255 -0.2114  0.9025  0.1105  0.1907
   465. (0.00016) RY*( 7) C  30           s(  0.00%)p 1.00(  5.78%)d16.30( 94.22%)
                                            0.0000  0.0000  0.0011  0.0002  0.0000
                                            0.0002 -0.0037  0.0278  0.0307 -0.2368
                                            0.1155 -0.9532 -0.1380 -0.0173 -0.0311
   466. (0.00011) RY*( 8) C  30           s( 18.05%)p 0.39(  7.12%)d 4.15( 74.83%)
                                            0.0000  0.0069  0.4243  0.0200  0.0067
                                            0.0380  0.0093 -0.2620  0.0010 -0.0311
                                            0.3212  0.0411  0.1830 -0.1804 -0.7599
   467. (0.00008) RY*( 9) C  30           s( 24.06%)p 0.12(  2.88%)d 3.04( 73.05%)
   468. (0.00001) RY*(10) C  30           s( 81.11%)p 0.02(  1.31%)d 0.22( 17.58%)
   469. (0.00539) RY*( 1) C  31           s(  1.21%)p77.58( 94.11%)d 3.85(  4.67%)
                                            0.0000 -0.0281  0.1062  0.0081 -0.0069
                                            0.1344  0.0240 -0.0565 -0.0047 -0.9588
                                            0.0151 -0.0254  0.0838  0.0572 -0.1886
   470. (0.00325) RY*( 2) C  31           s(  0.12%)p99.99( 88.84%)d93.89( 11.04%)
                                            0.0000 -0.0035  0.0233  0.0249  0.0031
                                           -0.9341  0.0025 -0.0421 -0.0074 -0.1184
                                            0.2338  0.2233  0.0189 -0.0508 -0.0541
   471. (0.00239) RY*( 3) C  31           s( 25.03%)p 2.90( 72.58%)d 0.10(  2.39%)
                                            0.0000 -0.0185  0.4986  0.0364  0.0050
                                           -0.0515  0.0056  0.8498 -0.0133  0.0269
                                           -0.0576 -0.0471  0.0748  0.0759 -0.0840
   472. (0.00101) RY*( 4) C  31           s( 10.05%)p 1.47( 14.75%)d 7.48( 75.20%)
                                            0.0000  0.0183  0.3075 -0.0752  0.0009
                                            0.0300 -0.0037 -0.2957 -0.0085  0.2430
                                            0.0208 -0.0084  0.1406  0.2212 -0.8263
   473. (0.00063) RY*( 5) C  31           s( 27.34%)p 0.32(  8.65%)d 2.34( 64.01%)
                                            0.0000  0.0103  0.5227 -0.0098  0.0017
                                           -0.0958 -0.0099 -0.2757 -0.0140 -0.0317
                                           -0.3199 -0.0222 -0.6525  0.2438  0.2281
   474. (0.00038) RY*( 6) C  31           s(  2.59%)p 2.67(  6.93%)d34.89( 90.48%)
                                            0.0000  0.0037  0.1592 -0.0239 -0.0044
                                            0.2603  0.0011  0.0318 -0.0073  0.0220
                                            0.8427  0.2255 -0.3720 -0.0731  0.0022
   475. (0.00011) RY*( 7) C  31           s(  6.19%)p 0.22(  1.36%)d14.94( 92.45%)
                                            0.0000  0.0095  0.0083  0.2484  0.0208
                                           -0.1133  0.0152 -0.0080 -0.0014 -0.0065
                                            0.0811 -0.7370 -0.2546 -0.5211 -0.1958
   476. (0.00009) RY*( 8) C  31           s( 32.00%)p 0.27(  8.80%)d 1.85( 59.21%)
   477. (0.00006) RY*( 9) C  31           s(  9.28%)p 0.25(  2.28%)d 9.53( 88.44%)
   478. (0.00001) RY*(10) C  31           s( 86.35%)p 0.02(  1.74%)d 0.14( 11.91%)
   479. (0.00460) RY*( 1) C  32           s(  0.00%)p 1.00( 93.14%)d 0.07(  6.86%)
                                            0.0000  0.0000  0.0009  0.0001  0.0000
                                           -0.0017 -0.0014  0.1169  0.0119 -0.9579
                                            0.0291 -0.2446  0.0864  0.0107  0.0184
   480. (0.00438) RY*( 2) C  32           s(  1.84%)p51.32( 94.30%)d 2.10(  3.86%)
                                            0.0000  0.0039  0.1345  0.0168 -0.0061
                                           -0.6434  0.0024  0.7219  0.0003  0.0893
                                           -0.1327 -0.0155  0.0039  0.1154 -0.0861
   481. (0.00318) RY*( 3) C  32           s( 40.51%)p 0.76( 30.94%)d 0.70( 28.55%)
                                            0.0000 -0.0204  0.6333  0.0599  0.0283
                                            0.4723  0.0144  0.2899  0.0017  0.0352
                                           -0.3685 -0.0441 -0.0635 -0.1090  0.3631
   482. (0.00217) RY*( 4) C  32           s( 37.61%)p 1.62( 60.77%)d 0.04(  1.62%)
                                            0.0000  0.0334  0.6106 -0.0461  0.0050
                                           -0.5404 -0.0013 -0.5579 -0.0002 -0.0666
                                            0.0241  0.0030 -0.0119 -0.0750  0.0991
   483. (0.00056) RY*( 5) C  32           s(  5.91%)p 1.24(  7.33%)d14.67( 86.75%)
                                            0.0000 -0.0024  0.2369  0.0549  0.0155
                                            0.0917 -0.0118  0.2522 -0.0014  0.0304
                                            0.8477  0.1023  0.0407 -0.3691  0.0224
   484. (0.00027) RY*( 6) C  32           s(  0.00%)p 1.00(  0.62%)d99.99( 99.38%)
                                            0.0000  0.0000  0.0001  0.0000  0.0000
                                            0.0001 -0.0008 -0.0095  0.0067  0.0777
                                           -0.0065  0.0531  0.9670  0.1187  0.2044
   485. (0.00009) RY*( 7) C  32           s( 22.94%)p 0.25(  5.85%)d 3.10( 71.21%)
   486. (0.00007) RY*( 8) C  32           s(  0.00%)p 1.00(  6.31%)d14.85( 93.69%)
   487. (0.00003) RY*( 9) C  32           s( 81.41%)p 0.01(  0.41%)d 0.22( 18.18%)
   488. (0.00004) RY*(10) C  32           s(  9.93%)p 0.04(  0.35%)d 9.04( 89.72%)
   489. (0.00539) RY*( 1) C  33           s(  1.22%)p77.04( 94.10%)d 3.83(  4.68%)
                                            0.0000 -0.0280  0.1066  0.0080  0.0069
                                           -0.1346  0.0222 -0.2826  0.0103  0.9178
                                           -0.0086 -0.0282 -0.0121  0.0455 -0.2091
   490. (0.00325) RY*( 2) C  33           s(  0.12%)p99.99( 88.84%)d90.58( 11.04%)
                                            0.0000 -0.0036  0.0241  0.0250 -0.0031
                                            0.9341  0.0007 -0.0677  0.0078  0.1056
                                           -0.2802  0.1613  0.0165 -0.0509 -0.0546
   491. (0.00240) RY*( 3) C  33           s( 25.00%)p 2.90( 72.61%)d 0.10(  2.39%)
                                            0.0000 -0.0185  0.4983  0.0364 -0.0050
                                            0.0500  0.0023  0.8322  0.0142  0.1755
                                            0.0675 -0.0323 -0.0502  0.0605 -0.1102
   492. (0.00101) RY*( 4) C  33           s( 10.05%)p 1.47( 14.74%)d 7.48( 75.21%)
                                            0.0000  0.0183  0.3075 -0.0751 -0.0009
                                           -0.0299 -0.0056 -0.2290  0.0074 -0.3065
                                           -0.0183 -0.0126  0.1547  0.2231 -0.8233
   493. (0.00063) RY*( 5) C  33           s( 27.37%)p 0.32(  8.63%)d 2.34( 64.00%)
                                            0.0000  0.0103  0.5230 -0.0100 -0.0017
                                            0.0955 -0.0130 -0.2751  0.0113 -0.0349
                                            0.3149  0.0545  0.4316  0.3765  0.4580
   494. (0.00038) RY*( 6) C  33           s(  2.57%)p 2.70(  6.95%)d35.16( 90.48%)
                                            0.0000  0.0037  0.1586 -0.0239  0.0044
                                           -0.2606 -0.0007  0.0363  0.0073 -0.0139
                                           -0.8727  0.0186  0.3449  0.0146  0.1540
   495. (0.00011) RY*( 7) C  33           s(  6.21%)p 0.22(  1.36%)d14.89( 92.43%)
                                            0.0000  0.0096  0.0065  0.2489 -0.0208
                                            0.1133  0.0144 -0.0085  0.0050  0.0047
                                            0.0964 -0.7350  0.4264 -0.4362 -0.0526
   496. (0.00009) RY*( 8) C  33           s( 31.95%)p 0.28(  8.80%)d 1.85( 59.25%)
   497. (0.00006) RY*( 9) C  33           s(  9.29%)p 0.25(  2.28%)d 9.52( 88.43%)
   498. (0.00001) RY*(10) C  33           s( 86.37%)p 0.02(  1.74%)d 0.14( 11.89%)
   499. (0.00460) RY*( 1) C  34           s(  0.00%)p 1.00( 93.15%)d 0.07(  6.85%)
                                            0.0000  0.0001  0.0007  0.0001  0.0000
                                            0.0025 -0.0015  0.1174  0.0119 -0.9579
                                           -0.0292  0.2445  0.0864  0.0108  0.0181
   500. (0.00438) RY*( 2) C  34           s(  1.83%)p51.61( 94.31%)d 2.11(  3.86%)
                                            0.0000  0.0039  0.1341  0.0168  0.0061
                                            0.6434  0.0024  0.7218  0.0003  0.0901
                                            0.1327  0.0153  0.0039  0.1154 -0.0862
   501. (0.00318) RY*( 3) C  34           s( 40.52%)p 0.76( 30.94%)d 0.70( 28.54%)
                                            0.0000 -0.0204  0.6334  0.0599 -0.0283
                                           -0.4721  0.0144  0.2902  0.0018  0.0348
                                            0.3685  0.0443 -0.0636 -0.1089  0.3630
   502. (0.00217) RY*( 4) C  34           s( 37.62%)p 1.62( 60.77%)d 0.04(  1.62%)
                                            0.0000  0.0334  0.6107 -0.0460 -0.0050
                                            0.5406 -0.0013 -0.5577 -0.0002 -0.0666
                                           -0.0240 -0.0029 -0.0120 -0.0750  0.0990
   503. (0.00056) RY*( 5) C  34           s(  5.91%)p 1.24(  7.33%)d14.67( 86.75%)
                                            0.0000 -0.0024  0.2369  0.0548 -0.0155
                                           -0.0916 -0.0118  0.2523 -0.0014  0.0304
                                           -0.8478 -0.1024  0.0402 -0.3691  0.0224
   504. (0.00027) RY*( 6) C  34           s(  0.00%)p 1.00(  0.62%)d99.99( 99.38%)
                                            0.0000  0.0000  0.0000  0.0002  0.0000
                                            0.0001 -0.0008 -0.0094  0.0067  0.0776
                                            0.0062 -0.0533  0.9669  0.1182  0.2052
   505. (0.00009) RY*( 7) C  34           s( 22.94%)p 0.25(  5.85%)d 3.10( 71.21%)
   506. (0.00007) RY*( 8) C  34           s(  0.00%)p 1.00(  6.30%)d14.86( 93.70%)
   507. (0.00003) RY*( 9) C  34           s( 81.42%)p 0.01(  0.41%)d 0.22( 18.18%)
   508. (0.00004) RY*(10) C  34           s(  9.92%)p 0.04(  0.36%)d 9.04( 89.72%)
   509. (0.00539) RY*( 1) C  35           s(  1.21%)p77.63( 94.11%)d 3.86(  4.68%)
                                            0.0000 -0.0281  0.1062  0.0081  0.0069
                                           -0.1344  0.0241 -0.0564 -0.0047 -0.9588
                                           -0.0150  0.0255  0.0839  0.0572 -0.1886
   510. (0.00325) RY*( 2) C  35           s(  0.12%)p99.99( 88.83%)d93.55( 11.05%)
                                            0.0000 -0.0035  0.0233  0.0250 -0.0031
                                            0.9340  0.0025 -0.0421 -0.0074 -0.1185
                                           -0.2339 -0.2234  0.0189 -0.0508 -0.0541
   511. (0.00239) RY*( 3) C  35           s( 25.04%)p 2.90( 72.57%)d 0.10(  2.39%)
                                            0.0000 -0.0185  0.4987  0.0364 -0.0050
                                            0.0515  0.0056  0.8497 -0.0133  0.0270
                                            0.0576  0.0471  0.0746  0.0759 -0.0841
   512. (0.00101) RY*( 4) C  35           s( 10.04%)p 1.47( 14.75%)d 7.49( 75.20%)
                                            0.0000  0.0183  0.3073 -0.0752 -0.0009
                                           -0.0301 -0.0037 -0.2957 -0.0085  0.2431
                                           -0.0209  0.0083  0.1409  0.2211 -0.8263
   513. (0.00063) RY*( 5) C  35           s( 27.34%)p 0.32(  8.66%)d 2.34( 64.00%)
                                            0.0000  0.0103  0.5227 -0.0098 -0.0017
                                            0.0956 -0.0099 -0.2759 -0.0140 -0.0317
                                            0.3196  0.0220 -0.6528  0.2437  0.2277
   514. (0.00038) RY*( 6) C  35           s(  2.58%)p 2.69(  6.94%)d35.01( 90.47%)
                                            0.0000  0.0037  0.1589 -0.0239  0.0044
                                           -0.2605  0.0011  0.0319 -0.0073  0.0219
                                           -0.8428 -0.2255 -0.3717 -0.0730  0.0021
   515. (0.00011) RY*( 7) C  35           s(  6.19%)p 0.22(  1.36%)d14.92( 92.45%)
                                            0.0000  0.0095  0.0080  0.2486 -0.0208
                                            0.1133  0.0152 -0.0078 -0.0014 -0.0065
                                           -0.0811  0.7368 -0.2549 -0.5211 -0.1961
   516. (0.00009) RY*( 8) C  35           s( 31.99%)p 0.27(  8.80%)d 1.85( 59.21%)
   517. (0.00006) RY*( 9) C  35           s(  9.28%)p 0.25(  2.28%)d 9.53( 88.44%)
   518. (0.00001) RY*(10) C  35           s( 86.35%)p 0.02(  1.74%)d 0.14( 11.91%)
   519. (0.00572) RY*( 1) C  36           s(  1.11%)p82.83( 92.20%)d 6.01(  6.69%)
                                            0.0000 -0.0205  0.1031  0.0095  0.0109
                                            0.8892  0.0179 -0.3591  0.0022 -0.0434
                                           -0.0148 -0.0018 -0.0169 -0.1803  0.1839
   520. (0.00292) RY*( 2) C  36           s(  0.00%)p 1.00( 85.15%)d 0.17( 14.85%)
                                            0.0000 -0.0003  0.0043  0.0003  0.0001
                                            0.0030 -0.0014  0.1188  0.0129 -0.9150
                                            0.0206 -0.1777  0.3315  0.0412  0.0697
   521. (0.00284) RY*( 3) C  36           s( 18.35%)p 4.38( 80.38%)d 0.07(  1.27%)
                                            0.0000 -0.0312  0.4262  0.0294  0.0104
                                            0.3100  0.0151  0.8339  0.0017  0.1098
                                           -0.0875 -0.0088 -0.0010  0.0547 -0.0445
   522. (0.00105) RY*( 4) C  36           s( 50.57%)p 0.26( 13.00%)d 0.72( 36.43%)
                                            0.0000  0.0201  0.7099 -0.0363  0.0125
                                           -0.3143 -0.0112 -0.1744 -0.0014 -0.0210
                                            0.1883  0.0224 -0.0555 -0.3394  0.4584
   523. (0.00067) RY*( 5) C  36           s(  6.95%)p 0.44(  3.05%)d12.96( 90.01%)
                                            0.0000  0.0042  0.2631  0.0154  0.0095
                                            0.0931 -0.0065 -0.1461 -0.0008 -0.0176
                                            0.6907  0.0833 -0.0201  0.5946 -0.2494
   524. (0.00029) RY*( 6) C  36           s(  0.00%)p 1.00(  9.15%)d 9.93( 90.85%)
                                            0.0000  0.0000  0.0002  0.0001  0.0000
                                            0.0001 -0.0001 -0.0361  0.0006  0.3003
                                           -0.0255  0.2112  0.9025  0.1105  0.1911
   525. (0.00016) RY*( 7) C  36           s(  0.00%)p 1.00(  5.78%)d16.31( 94.22%)
                                            0.0000  0.0000  0.0007  0.0003  0.0000
                                           -0.0001 -0.0037  0.0282  0.0307 -0.2367
                                           -0.1151  0.9533 -0.1379 -0.0175 -0.0303
   526. (0.00011) RY*( 8) C  36           s( 18.04%)p 0.39(  7.11%)d 4.15( 74.86%)
                                            0.0000  0.0069  0.4241  0.0200 -0.0067
                                           -0.0380  0.0093 -0.2618  0.0011 -0.0312
                                           -0.3216 -0.0401  0.1831 -0.1807 -0.7598
   527. (0.00008) RY*( 9) C  36           s( 24.05%)p 0.12(  2.89%)d 3.04( 73.06%)
   528. (0.00001) RY*(10) C  36           s( 81.12%)p 0.02(  1.31%)d 0.22( 17.57%)
   529. (0.00505) RY*( 1) C  37           s(  1.49%)p63.51( 94.32%)d 2.83(  4.20%)
                                            0.0000 -0.0331  0.1155  0.0201  0.0000
                                           -0.0002 -0.0141 -0.9684  0.0204 -0.0684
                                            0.0000  0.0001  0.0115  0.1881  0.0804
   530. (0.00388) RY*( 2) C  37           s(  0.00%)p 1.00( 93.66%)d 0.07(  6.34%)
                                            0.0000  0.0000  0.0001  0.0000  0.0007
                                            0.9678  0.0000 -0.0002  0.0000  0.0000
                                           -0.1664 -0.1890  0.0000  0.0000  0.0000
   531. (0.00187) RY*( 3) C  37           s( 28.46%)p 2.17( 61.86%)d 0.34(  9.68%)
                                            0.0000  0.0005  0.5324  0.0325  0.0000
                                           -0.0001 -0.0088  0.0698 -0.0088  0.7833
                                            0.0000  0.0000 -0.0437  0.3073  0.0223
   532. (0.00078) RY*( 4) C  37           s(  2.32%)p 4.08(  9.47%)d38.01( 88.21%)
                                            0.0000 -0.0102  0.1399  0.0593  0.0000
                                           -0.0001  0.0014 -0.1939 -0.0079  0.2388
                                            0.0000 -0.0002 -0.0267 -0.7793 -0.5236
   533. (0.00074) RY*( 5) C  37           s( 34.57%)p 0.76( 26.11%)d 1.14( 39.31%)
                                            0.0000  0.0125  0.5849 -0.0586  0.0000
                                            0.0000 -0.0148  0.1054 -0.0108 -0.4997
                                            0.0000  0.0002 -0.4247  0.2112 -0.4101
   534. (0.00045) RY*( 6) C  37           s(  0.00%)p 1.00(  3.56%)d27.08( 96.44%)
                                            0.0000  0.0000  0.0001  0.0001 -0.0047
                                            0.1887  0.0000  0.0000  0.0000  0.0001
                                           -0.0179  0.9819  0.0001 -0.0003  0.0001
   535. (0.00011) RY*( 7) C  37           s( 32.57%)p 0.20(  6.65%)d 1.87( 60.78%)
                                            0.0000 -0.0077  0.5441 -0.1722  0.0000
                                            0.0000  0.0046  0.0671 -0.0030 -0.2489
                                            0.0001 -0.0002  0.6850 -0.2289  0.2936
   536. (0.00007) RY*( 8) C  37           s(  0.00%)p 1.00(  2.86%)d33.98( 97.14%)
   537. (0.00007) RY*( 9) C  37           s( 29.84%)p 0.02(  0.60%)d 2.33( 69.56%)
   538. (0.00002) RY*(10) C  37           s( 70.89%)p 0.01(  0.96%)d 0.40( 28.15%)
   539. (0.00477) RY*( 1) C  38           s(  3.07%)p29.04( 89.19%)d 2.52(  7.74%)
                                            0.0000 -0.0008  0.1744 -0.0169 -0.0187
                                           -0.5359 -0.0002  0.0914  0.0018 -0.7720
                                            0.0153 -0.1240  0.0177 -0.2414  0.0565
   540. (0.00425) RY*( 2) C  38           s(  0.00%)p 1.00( 93.08%)d 0.07(  6.92%)
                                            0.0000  0.0000  0.0001 -0.0001  0.0000
                                           -0.0008 -0.0131  0.9580 -0.0016  0.1140
                                           -0.2431 -0.0296 -0.0931 -0.0115 -0.0195
   541. (0.00271) RY*( 3) C  38           s( 18.38%)p 3.19( 58.60%)d 1.25( 23.02%)
                                            0.0000 -0.0311  0.4212  0.0736 -0.0264
                                           -0.5752 -0.0013 -0.0600  0.0109  0.5007
                                           -0.0454  0.3744  0.0578 -0.2648 -0.1205
   542. (0.00219) RY*( 4) C  38           s( 59.44%)p 0.60( 35.76%)d 0.08(  4.81%)
                                            0.0000  0.0275  0.7702 -0.0194 -0.0066
                                            0.5622 -0.0002  0.0245  0.0016 -0.2022
                                           -0.0183  0.1514  0.0334 -0.1296 -0.0831
   543. (0.00065) RY*( 5) C  38           s(  9.47%)p 0.99(  9.37%)d 8.57( 81.16%)
                                            0.0000 -0.0041  0.2901  0.1026 -0.0134
                                           -0.0493  0.0018 -0.0361 -0.0151  0.2993
                                            0.0997 -0.8312 -0.0416 -0.1602  0.2885
   544. (0.00030) RY*( 6) C  38           s(  0.00%)p 1.00(  0.28%)d99.99( 99.72%)
                                            0.0000  0.0000 -0.0001  0.0002  0.0000
                                            0.0001 -0.0075 -0.0516 -0.0009 -0.0062
                                            0.1788  0.0217 -0.9542 -0.1167 -0.2016
   545. (0.00010) RY*( 7) C  38           s( 11.61%)p 0.53(  6.11%)d 7.09( 82.28%)
   546. (0.00007) RY*( 8) C  38           s(  0.00%)p 1.00(  6.70%)d13.92( 93.30%)
   547. (0.00005) RY*( 9) C  38           s( 83.94%)p 0.01(  0.77%)d 0.18( 15.29%)
   548. (0.00003) RY*(10) C  38           s( 14.28%)p 0.01(  0.11%)d 6.00( 85.61%)
   549. (0.00505) RY*( 1) C  39           s(  1.48%)p63.73( 94.33%)d 2.83(  4.19%)
                                            0.0000 -0.0332  0.1153  0.0201  0.0000
                                            0.0000  0.0089  0.9573  0.0232  0.1622
                                            0.0000  0.0000 -0.0855  0.1761  0.0599
   550. (0.00388) RY*( 2) C  39           s(  0.00%)p 1.00( 93.65%)d 0.07(  6.35%)
                                            0.0000  0.0000  0.0000  0.0000  0.0007
                                            0.9677  0.0000  0.0000  0.0000 -0.0001
                                            0.2066 -0.1442  0.0000  0.0000  0.0000
   551. (0.00187) RY*( 3) C  39           s( 28.51%)p 2.17( 61.77%)d 0.34(  9.72%)
                                            0.0000  0.0005  0.5330  0.0325  0.0000
                                            0.0001  0.0107 -0.2527 -0.0065  0.7441
                                            0.0000  0.0000 -0.0409  0.3082  0.0230
   552. (0.00078) RY*( 4) C  39           s(  2.17%)p 4.48(  9.75%)d40.50( 88.08%)
                                            0.0000 -0.0103  0.1344  0.0598  0.0000
                                            0.0000  0.0004  0.1317 -0.0080  0.2830
                                            0.0001 -0.0002  0.4080 -0.7281 -0.4292
   553. (0.00073) RY*( 5) C  39           s( 34.65%)p 0.75( 25.91%)d 1.14( 39.44%)
                                            0.0000  0.0124  0.5857 -0.0578  0.0000
                                            0.0000  0.0170  0.0172 -0.0070 -0.5084
                                            0.0000 -0.0001  0.4960  0.3163 -0.2199
   554. (0.00045) RY*( 6) C  39           s(  0.00%)p 1.00(  3.57%)d27.03( 96.43%)
                                            0.0000  0.0000  0.0001  0.0000 -0.0047
                                            0.1888  0.0000  0.0000  0.0000  0.0000
                                           -0.2156  0.9580  0.0001 -0.0001 -0.0001
   555. (0.00011) RY*( 7) C  39           s( 32.59%)p 0.20(  6.65%)d 1.86( 60.76%)
                                            0.0000 -0.0077  0.5440 -0.1727  0.0000
                                           -0.0001 -0.0038 -0.0061 -0.0040 -0.2578
                                            0.0007  0.0001 -0.6721 -0.3948  0.0055
   556. (0.00007) RY*( 8) C  39           s(  0.00%)p 1.00(  2.86%)d33.96( 97.14%)
   557. (0.00007) RY*( 9) C  39           s( 29.82%)p 0.02(  0.60%)d 2.33( 69.58%)
   558. (0.00002) RY*(10) C  39           s( 70.92%)p 0.01(  0.96%)d 0.40( 28.12%)
   559. (0.00477) RY*( 1) C  40           s(  3.06%)p29.13( 89.20%)d 2.53(  7.74%)
                                            0.0000 -0.0008  0.1742 -0.0169  0.0186
                                            0.5362 -0.0002  0.0899  0.0018 -0.7720
                                           -0.0156  0.1240  0.0178 -0.2414  0.0566
   560. (0.00425) RY*( 2) C  40           s(  0.00%)p 1.00( 93.08%)d 0.07(  6.92%)
                                            0.0000  0.0000  0.0006 -0.0001  0.0000
                                            0.0016 -0.0131  0.9581 -0.0016  0.1128
                                            0.2431  0.0297 -0.0931 -0.0119 -0.0195
   561. (0.00271) RY*( 3) C  40           s( 18.35%)p 3.20( 58.64%)d 1.25( 23.01%)
                                            0.0000 -0.0311  0.4208  0.0736  0.0264
                                            0.5754 -0.0013 -0.0602  0.0109  0.5009
                                            0.0454 -0.3744  0.0578 -0.2647 -0.1205
   562. (0.00219) RY*( 4) C  40           s( 59.48%)p 0.60( 35.71%)d 0.08(  4.81%)
                                            0.0000  0.0275  0.7705 -0.0193  0.0066
                                           -0.5617 -0.0002  0.0243  0.0017 -0.2024
                                            0.0183 -0.1514  0.0334 -0.1298 -0.0831
   563. (0.00065) RY*( 5) C  40           s(  9.47%)p 0.99(  9.38%)d 8.57( 81.15%)
                                            0.0000 -0.0041  0.2901  0.1026  0.0134
                                            0.0494  0.0018 -0.0361 -0.0151  0.2994
                                           -0.0998  0.8312 -0.0415 -0.1602  0.2885
   564. (0.00030) RY*( 6) C  40           s(  0.00%)p 1.00(  0.28%)d99.99( 99.72%)
                                            0.0000  0.0000  0.0000  0.0002  0.0000
                                            0.0000 -0.0075 -0.0516 -0.0009 -0.0062
                                           -0.1787 -0.0216 -0.9543 -0.1166 -0.2016
   565. (0.00010) RY*( 7) C  40           s( 11.61%)p 0.53(  6.11%)d 7.09( 82.28%)
   566. (0.00007) RY*( 8) C  40           s(  0.00%)p 1.00(  6.70%)d13.92( 93.30%)
   567. (0.00005) RY*( 9) C  40           s( 83.93%)p 0.01(  0.77%)d 0.18( 15.30%)
   568. (0.00003) RY*(10) C  40           s( 14.29%)p 0.01(  0.11%)d 5.99( 85.59%)
   569. (0.00539) RY*( 1) C  41           s(  1.22%)p77.07( 94.09%)d 3.84(  4.69%)
                                            0.0000 -0.0281  0.1066  0.0080 -0.0069
                                            0.1343 -0.0103 -0.9179  0.0222 -0.2824
                                           -0.0282  0.0086  0.0122  0.2039  0.0652
   570. (0.00325) RY*( 2) C  41           s(  0.12%)p99.99( 88.83%)d90.91( 11.05%)
                                            0.0000 -0.0036  0.0240  0.0250  0.0031
                                           -0.9341 -0.0078 -0.1053  0.0007 -0.0676
                                            0.1613  0.2804 -0.0165  0.0218  0.0715
   571. (0.00240) RY*( 3) C  41           s( 25.01%)p 2.90( 72.59%)d 0.10(  2.39%)
                                            0.0000 -0.0185  0.4985  0.0364  0.0050
                                           -0.0500 -0.0142 -0.1753  0.0023  0.8322
                                           -0.0323 -0.0675  0.0501  0.1257  0.0029
   572. (0.00101) RY*( 4) C  41           s( 10.04%)p 1.47( 14.74%)d 7.49( 75.22%)
                                            0.0000  0.0183  0.3072 -0.0752  0.0009
                                            0.0300 -0.0074  0.3065 -0.0056 -0.2291
                                           -0.0128  0.0185 -0.1540  0.8246  0.2189
   573. (0.00063) RY*( 5) C  41           s( 27.39%)p 0.32(  8.64%)d 2.34( 63.97%)
                                            0.0000  0.0103  0.5232 -0.0100  0.0017
                                           -0.0953 -0.0113  0.0349 -0.0130 -0.2753
                                            0.0544 -0.3142 -0.4324 -0.2078 -0.5549
   574. (0.00038) RY*( 6) C  41           s(  2.56%)p 2.72(  6.96%)d35.33( 90.47%)
                                            0.0000  0.0036  0.1582 -0.0239 -0.0044
                                            0.2609 -0.0073  0.0139 -0.0007  0.0365
                                            0.0189  0.8729 -0.3445 -0.1258 -0.0890
   575. (0.00011) RY*( 7) C  41           s(  6.18%)p 0.22(  1.36%)d14.97( 92.46%)
                                            0.0000  0.0095  0.0074  0.2482  0.0208
                                           -0.1133 -0.0050 -0.0044  0.0144 -0.0091
                                           -0.7361 -0.0957 -0.4248 -0.1730  0.4041
   576. (0.00009) RY*( 8) C  41           s( 31.96%)p 0.28(  8.79%)d 1.85( 59.25%)
   577. (0.00006) RY*( 9) C  41           s(  9.31%)p 0.25(  2.28%)d 9.49( 88.40%)
   578. (0.00001) RY*(10) C  41           s( 86.36%)p 0.02(  1.74%)d 0.14( 11.90%)
   579. (0.00539) RY*( 1) C  42           s(  1.22%)p77.20( 94.09%)d 3.84(  4.69%)
                                            0.0000 -0.0280  0.1065  0.0080 -0.0069
                                            0.1347  0.0047  0.9587  0.0240 -0.0561
                                            0.0254  0.0150 -0.0840  0.1922  0.0448
   580. (0.00325) RY*( 2) C  42           s(  0.12%)p99.99( 88.83%)d91.77( 11.05%)
                                            0.0000 -0.0036  0.0238  0.0250  0.0031
                                           -0.9340  0.0074  0.1187  0.0025 -0.0413
                                           -0.2233  0.2340 -0.0190  0.0217  0.0710
   581. (0.00240) RY*( 3) C  42           s( 25.03%)p 2.90( 72.58%)d 0.10(  2.39%)
                                            0.0000 -0.0185  0.4987  0.0363  0.0050
                                           -0.0507  0.0133 -0.0274  0.0056  0.8499
                                            0.0473 -0.0580 -0.0742  0.1104 -0.0239
   582. (0.00101) RY*( 4) C  42           s( 10.00%)p 1.47( 14.72%)d 7.53( 75.28%)
                                            0.0000  0.0183  0.3066 -0.0752  0.0009
                                            0.0302  0.0085 -0.2433 -0.0037 -0.2950
                                            0.0083  0.0211 -0.1417  0.8264  0.2219
   583. (0.00064) RY*( 5) C  42           s( 27.38%)p 0.32(  8.69%)d 2.34( 63.93%)
                                            0.0000  0.0103  0.5230 -0.0101  0.0017
                                           -0.0955  0.0140  0.0314 -0.0099 -0.2765
                                            0.0219 -0.3189  0.6529 -0.0743 -0.3247
   584. (0.00038) RY*( 6) C  42           s(  2.58%)p 2.70(  6.95%)d35.09( 90.47%)
                                            0.0000  0.0037  0.1587 -0.0239 -0.0044
                                            0.2606  0.0072 -0.0221  0.0011  0.0319
                                           -0.2254  0.8431  0.3710 -0.0382  0.0623
   585. (0.00011) RY*( 7) C  42           s(  6.17%)p 0.22(  1.36%)d14.98( 92.47%)
                                            0.0000  0.0095  0.0082  0.2481  0.0208
                                           -0.1134  0.0014  0.0065  0.0152 -0.0081
                                            0.7377  0.0816  0.2545 -0.0907  0.5485
   586. (0.00009) RY*( 8) C  42           s( 31.99%)p 0.27(  8.79%)d 1.85( 59.22%)
   587. (0.00006) RY*( 9) C  42           s(  9.31%)p 0.25(  2.28%)d 9.49( 88.40%)
   588. (0.00001) RY*(10) C  42           s( 86.35%)p 0.02(  1.74%)d 0.14( 11.91%)
   589. (0.00460) RY*( 1) C  43           s(  0.00%)p 1.00( 93.15%)d 0.07(  6.85%)
                                            0.0000  0.0000  0.0008  0.0001  0.0000
                                           -0.0019 -0.0120  0.9579 -0.0015  0.1171
                                            0.2445  0.0291 -0.0863 -0.0105 -0.0184
   590. (0.00438) RY*( 2) C  43           s(  1.80%)p52.54( 94.34%)d 2.15(  3.86%)
                                            0.0000  0.0040  0.1329  0.0167 -0.0061
                                           -0.6445 -0.0003 -0.0894  0.0024  0.7211
                                            0.0154 -0.1321 -0.0040  0.1330 -0.0567
   591. (0.00318) RY*( 3) C  43           s( 40.57%)p 0.76( 30.88%)d 0.70( 28.55%)
                                            0.0000 -0.0204  0.6338  0.0599  0.0283
                                            0.4708 -0.0017 -0.0353  0.0144  0.2914
                                            0.0442 -0.3688  0.0636 -0.3687 -0.0873
   592. (0.00217) RY*( 4) C  43           s( 37.60%)p 1.62( 60.78%)d 0.04(  1.62%)
                                            0.0000  0.0334  0.6106 -0.0460  0.0050
                                           -0.5405  0.0002  0.0667 -0.0013 -0.5578
                                           -0.0029  0.0244  0.0119 -0.1233  0.0156
   593. (0.00056) RY*( 5) C  43           s(  5.90%)p 1.25(  7.35%)d14.70( 86.75%)
                                            0.0000 -0.0024  0.2367  0.0546  0.0155
                                            0.0917  0.0014 -0.0305 -0.0118  0.2526
                                           -0.1024  0.8478 -0.0407 -0.2039  0.3082
   594. (0.00027) RY*( 6) C  43           s(  0.00%)p 1.00(  0.61%)d99.99( 99.39%)
                                            0.0000  0.0000 -0.0001  0.0001  0.0000
                                            0.0000  0.0067  0.0775  0.0008  0.0095
                                            0.0530  0.0065  0.9669  0.1179  0.2053
   595. (0.00009) RY*( 7) C  43           s( 22.98%)p 0.25(  5.84%)d 3.10( 71.18%)
   596. (0.00007) RY*( 8) C  43           s(  0.00%)p 1.00(  6.30%)d14.87( 93.70%)
   597. (0.00004) RY*( 9) C  43           s( 90.17%)p 0.01(  0.56%)d 0.10(  9.27%)
   598. (0.00003) RY*(10) C  43           s(  1.13%)p 0.18(  0.21%)d87.14( 98.66%)
   599. (0.00539) RY*( 1) C  44           s(  1.22%)p77.15( 94.10%)d 3.84(  4.68%)
                                            0.0000 -0.0281  0.1065  0.0080  0.0069
                                           -0.1345 -0.0103 -0.9178  0.0222 -0.2825
                                            0.0282 -0.0085  0.0122  0.2039  0.0652
   600. (0.00325) RY*( 2) C  44           s(  0.12%)p99.99( 88.84%)d90.92( 11.04%)
                                            0.0000 -0.0036  0.0240  0.0250 -0.0031
                                            0.9341 -0.0078 -0.1054  0.0007 -0.0678
                                           -0.1613 -0.2803 -0.0166  0.0218  0.0714
   601. (0.00240) RY*( 3) C  44           s( 25.01%)p 2.90( 72.60%)d 0.10(  2.39%)
                                            0.0000 -0.0185  0.4984  0.0364 -0.0050
                                            0.0502 -0.0142 -0.1755  0.0023  0.8322
                                            0.0322  0.0674  0.0502  0.1257  0.0029
   602. (0.00101) RY*( 4) C  44           s( 10.06%)p 1.47( 14.75%)d 7.48( 75.20%)
                                            0.0000  0.0183  0.3075 -0.0752 -0.0009
                                           -0.0299 -0.0074  0.3065 -0.0056 -0.2292
                                            0.0127 -0.0183 -0.1544  0.8245  0.2186
   603. (0.00063) RY*( 5) C  44           s( 27.37%)p 0.32(  8.63%)d 2.34( 64.00%)
                                            0.0000  0.0103  0.5230 -0.0099 -0.0017
                                            0.0954 -0.0113  0.0348 -0.0130 -0.2751
                                           -0.0544  0.3148 -0.4320 -0.2083 -0.5549
   604. (0.00038) RY*( 6) C  44           s(  2.57%)p 2.71(  6.96%)d35.21( 90.48%)
                                            0.0000  0.0037  0.1585 -0.0239  0.0044
                                           -0.2607 -0.0073  0.0138 -0.0007  0.0363
                                           -0.0188 -0.8727 -0.3448 -0.1258 -0.0896
   605. (0.00011) RY*( 7) C  44           s(  6.20%)p 0.22(  1.36%)d14.91( 92.44%)
                                            0.0000  0.0095  0.0067  0.2487 -0.0208
                                            0.1133 -0.0050 -0.0046  0.0144 -0.0086
                                            0.7353  0.0959 -0.4259 -0.1727  0.4041
   606. (0.00009) RY*( 8) C  44           s( 31.95%)p 0.28(  8.80%)d 1.85( 59.25%)
   607. (0.00006) RY*( 9) C  44           s(  9.29%)p 0.25(  2.28%)d 9.51( 88.43%)
   608. (0.00001) RY*(10) C  44           s( 86.37%)p 0.02(  1.74%)d 0.14( 11.90%)
   609. (0.00460) RY*( 1) C  45           s(  0.00%)p 1.00( 93.15%)d 0.07(  6.85%)
                                            0.0000  0.0000  0.0004  0.0001  0.0000
                                            0.0012 -0.0119  0.9580 -0.0015  0.1162
                                           -0.2444 -0.0294 -0.0864 -0.0106 -0.0184
   610. (0.00438) RY*( 2) C  45           s(  1.83%)p51.67( 94.31%)d 2.12(  3.86%)
                                            0.0000  0.0039  0.1340  0.0168  0.0061
                                            0.6436 -0.0003 -0.0883  0.0024  0.7219
                                           -0.0157  0.1326 -0.0041  0.1325 -0.0568
   611. (0.00318) RY*( 3) C  45           s( 40.57%)p 0.76( 30.87%)d 0.70( 28.56%)
                                            0.0000 -0.0204  0.6338  0.0599 -0.0283
                                           -0.4716 -0.0017 -0.0349  0.0144  0.2899
                                           -0.0442  0.3685  0.0636 -0.3690 -0.0871
   612. (0.00217) RY*( 4) C  45           s( 37.56%)p 1.62( 60.82%)d 0.04(  1.61%)
                                            0.0000  0.0334  0.6102 -0.0461 -0.0050
                                            0.5408  0.0002  0.0667 -0.0013 -0.5579
                                            0.0029 -0.0244  0.0119 -0.1231  0.0155
   613. (0.00056) RY*( 5) C  45           s(  5.91%)p 1.24(  7.34%)d14.68( 86.75%)
                                            0.0000 -0.0024  0.2368  0.0548 -0.0155
                                           -0.0917  0.0014 -0.0305 -0.0118  0.2524
                                            0.1024 -0.8478 -0.0408 -0.2039  0.3082
   614. (0.00027) RY*( 6) C  45           s(  0.00%)p 1.00(  0.61%)d99.99( 99.39%)
                                            0.0000  0.0000 -0.0001  0.0000  0.0000
                                            0.0000  0.0067  0.0775  0.0008  0.0095
                                           -0.0533 -0.0067  0.9669  0.1179  0.2053
   615. (0.00009) RY*( 7) C  45           s( 22.95%)p 0.25(  5.85%)d 3.10( 71.20%)
   616. (0.00007) RY*( 8) C  45           s(  0.00%)p 1.00(  6.30%)d14.87( 93.70%)
   617. (0.00004) RY*( 9) C  45           s( 90.20%)p 0.01(  0.56%)d 0.10(  9.24%)
   618. (0.00003) RY*(10) C  45           s(  1.12%)p 0.18(  0.20%)d87.86( 98.67%)
   619. (0.00539) RY*( 1) C  46           s(  1.21%)p77.50( 94.11%)d 3.85(  4.68%)
                                            0.0000 -0.0280  0.1063  0.0080  0.0069
                                           -0.1348  0.0047  0.9587  0.0240 -0.0564
                                           -0.0254 -0.0150 -0.0839  0.1921  0.0447
   620. (0.00325) RY*( 2) C  46           s(  0.12%)p99.99( 88.84%)d93.51( 11.04%)
                                            0.0000 -0.0035  0.0233  0.0250 -0.0031
                                            0.9340  0.0074  0.1189  0.0025 -0.0420
                                            0.2233 -0.2339 -0.0189  0.0215  0.0709
   621. (0.00240) RY*( 3) C  46           s( 25.03%)p 2.90( 72.58%)d 0.10(  2.39%)
                                            0.0000 -0.0185  0.4986  0.0363 -0.0050
                                            0.0514  0.0133 -0.0269  0.0056  0.8498
                                           -0.0470  0.0576 -0.0745  0.1107 -0.0238
   622. (0.00101) RY*( 4) C  46           s( 10.02%)p 1.47( 14.73%)d 7.51( 75.24%)
                                            0.0000  0.0183  0.3070 -0.0751 -0.0009
                                           -0.0300  0.0085 -0.2432 -0.0037 -0.2953
                                           -0.0082 -0.0208 -0.1410  0.8264  0.2217
   623. (0.00063) RY*( 5) C  46           s( 27.36%)p 0.32(  8.67%)d 2.34( 63.98%)
                                            0.0000  0.0103  0.5229 -0.0099 -0.0017
                                            0.0957  0.0140  0.0315 -0.0099 -0.2761
                                           -0.0221  0.3196  0.6526 -0.0752 -0.3249
   624. (0.00038) RY*( 6) C  46           s(  2.58%)p 2.69(  6.94%)d35.03( 90.48%)
                                            0.0000  0.0037  0.1589 -0.0238  0.0044
                                           -0.2604  0.0073 -0.0221  0.0011  0.0317
                                            0.2252 -0.8430  0.3718 -0.0381  0.0620
   625. (0.00011) RY*( 7) C  46           s(  6.21%)p 0.22(  1.36%)d14.90( 92.43%)
                                            0.0000  0.0095  0.0075  0.2488 -0.0208
                                            0.1133  0.0014  0.0066  0.0152 -0.0075
                                           -0.7367 -0.0808  0.2553 -0.0902  0.5493
   626. (0.00009) RY*( 8) C  46           s( 31.99%)p 0.27(  8.80%)d 1.85( 59.21%)
   627. (0.00006) RY*( 9) C  46           s(  9.28%)p 0.25(  2.28%)d 9.53( 88.44%)
   628. (0.00001) RY*(10) C  46           s( 86.35%)p 0.02(  1.74%)d 0.14( 11.91%)
   629. (0.00572) RY*( 1) C  47           s(  1.11%)p82.80( 92.20%)d 6.01(  6.69%)
                                            0.0000 -0.0205  0.1031  0.0095  0.0109
                                            0.8892 -0.0022  0.0433  0.0179 -0.3591
                                            0.0018 -0.0148  0.0169 -0.2495  0.0642
   630. (0.00292) RY*( 2) C  47           s(  0.00%)p 1.00( 85.15%)d 0.17( 14.85%)
                                            0.0000 -0.0002  0.0032  0.0002  0.0001
                                            0.0021 -0.0129  0.9153 -0.0015  0.1164
                                            0.1777  0.0208 -0.3314 -0.0402 -0.0704
   631. (0.00284) RY*( 3) C  47           s( 18.34%)p 4.38( 80.39%)d 0.07(  1.27%)
                                            0.0000 -0.0312  0.4261  0.0294  0.0104
                                            0.3101 -0.0017 -0.1072  0.0151  0.8342
                                            0.0092 -0.0875 -0.0001  0.0658 -0.0254
   632. (0.00105) RY*( 4) C  47           s( 50.57%)p 0.26( 12.99%)d 0.72( 36.44%)
                                            0.0000  0.0201  0.7099 -0.0362  0.0125
                                           -0.3143  0.0014  0.0209 -0.0112 -0.1744
                                           -0.0228  0.1883  0.0558 -0.5666  0.0648
   633. (0.00067) RY*( 5) C  47           s(  6.95%)p 0.44(  3.05%)d12.95( 90.01%)
                                            0.0000  0.0042  0.2631  0.0154  0.0095
                                            0.0931  0.0008  0.0177 -0.0065 -0.1462
                                           -0.0832  0.6907  0.0200  0.5134 -0.3900
   634. (0.00029) RY*( 6) C  47           s(  0.00%)p 1.00(  9.15%)d 9.93( 90.85%)
                                            0.0000  0.0000  0.0003  0.0000  0.0000
                                            0.0000 -0.0006 -0.3002 -0.0001 -0.0363
                                           -0.2110 -0.0255 -0.9026 -0.1102 -0.1912
   635. (0.00016) RY*( 7) C  47           s(  0.00%)p 1.00(  5.78%)d16.31( 94.22%)
                                            0.0000  0.0000  0.0001  0.0002  0.0000
                                            0.0000 -0.0307  0.2366 -0.0037  0.0283
                                           -0.9533 -0.1150  0.1379  0.0172  0.0295
   636. (0.00011) RY*( 8) C  47           s( 18.03%)p 0.39(  7.10%)d 4.15( 74.88%)
                                            0.0000  0.0069  0.4240  0.0203 -0.0067
                                           -0.0380 -0.0011  0.0315  0.0093 -0.2616
                                            0.0393 -0.3215 -0.1829  0.5676  0.5369
   637. (0.00008) RY*( 9) C  47           s( 24.07%)p 0.12(  2.89%)d 3.04( 73.04%)
   638. (0.00001) RY*(10) C  47           s( 81.12%)p 0.02(  1.31%)d 0.22( 17.57%)
   639. (0.00579) RY*( 1) C  48           s(  0.04%)p99.99( 94.23%)d99.99(  5.73%)
                                            0.0000  0.0185  0.0065 -0.0059  0.0209
                                           -0.4287 -0.0003  0.1045  0.0024 -0.8643
                                            0.0020 -0.0164 -0.0550  0.0606  0.2244
   640. (0.00318) RY*( 2) C  48           s(  0.00%)p 1.00( 85.60%)d 0.17( 14.40%)
                                            0.0000  0.0000  0.0002  0.0000  0.0000
                                            0.0000 -0.0116  0.9185 -0.0014  0.1110
                                            0.3327  0.0401  0.1730  0.0210  0.0364
   641. (0.00265) RY*( 3) C  48           s( 19.28%)p 4.04( 77.97%)d 0.14(  2.75%)
                                            0.0000 -0.0377  0.4370  0.0221 -0.0229
                                           -0.8018 -0.0026 -0.0443  0.0213  0.3658
                                           -0.0157  0.1303  0.0238 -0.0607 -0.0774
   642. (0.00133) RY*( 4) C  48           s( 18.13%)p 0.71( 12.84%)d 3.81( 69.03%)
                                            0.0000  0.0184  0.4220 -0.0534  0.0071
                                            0.1779 -0.0010  0.0370  0.0079 -0.3087
                                            0.0012 -0.0118  0.1885 -0.1732 -0.7903
   643. (0.00042) RY*( 5) C  48           s( 27.66%)p 0.08(  2.33%)d 2.53( 70.01%)
                                            0.0000  0.0121  0.5230  0.0544  0.0033
                                            0.1497 -0.0023 -0.0030  0.0187  0.0232
                                            0.0914 -0.7517 -0.0539 -0.1291  0.3274
   644. (0.00032) RY*( 6) C  48           s(  0.00%)p 1.00( 10.30%)d 8.71( 89.70%)
                                            0.0000  0.0000  0.0002  0.0001  0.0000
                                            0.0000  0.0001  0.3186  0.0000  0.0386
                                           -0.9345 -0.1135  0.1012  0.0124  0.0217
   645. (0.00011) RY*( 7) C  48           s(  8.80%)p 0.04(  0.34%)d10.33( 90.86%)
                                            0.0000  0.0095  0.1991  0.2197 -0.0241
                                            0.0519  0.0004 -0.0016 -0.0031  0.0128
                                            0.0055 -0.0451 -0.0873  0.9394 -0.1279
   646. (0.00009) RY*( 8) C  48           s(  0.00%)p 1.00(  4.18%)d22.93( 95.82%)
   647. (0.00007) RY*( 9) C  48           s( 41.70%)p 0.25( 10.28%)d 1.15( 48.02%)
   648. (0.00001) RY*(10) C  48           s( 84.59%)p 0.02(  1.94%)d 0.16( 13.47%)
   649. (0.00579) RY*( 1) C  49           s(  0.04%)p99.99( 94.24%)d99.99(  5.72%)
                                            0.0000  0.0185  0.0062 -0.0059  0.0209
                                           -0.4286  0.0025 -0.8645  0.0003 -0.1040
                                           -0.0163 -0.0019  0.0550 -0.1638 -0.1646
   650. (0.00318) RY*( 2) C  49           s(  0.00%)p 1.00( 85.64%)d 0.17( 14.36%)
                                            0.0000  0.0000  0.0005  0.0000  0.0000
                                           -0.0006  0.0014 -0.1103 -0.0117  0.9188
                                           -0.0400  0.3321  0.1729  0.0213  0.0369
   651. (0.00264) RY*( 3) C  49           s( 19.19%)p 4.07( 78.06%)d 0.14(  2.75%)
                                            0.0000 -0.0377  0.4359  0.0221 -0.0229
                                           -0.8023  0.0213  0.3660  0.0026  0.0433
                                            0.1309  0.0154 -0.0239  0.0362  0.0909
   652. (0.00132) RY*( 4) C  49           s( 18.19%)p 0.70( 12.79%)d 3.80( 69.03%)
                                            0.0000  0.0184  0.4227 -0.0533  0.0071
                                            0.1772  0.0079 -0.3082  0.0010 -0.0373
                                           -0.0118 -0.0015 -0.1888  0.5977  0.5452
   653. (0.00042) RY*( 5) C  49           s( 27.68%)p 0.08(  2.31%)d 2.53( 70.01%)
                                            0.0000  0.0120  0.5232  0.0544  0.0033
                                            0.1488  0.0187  0.0234  0.0023  0.0026
                                           -0.7518 -0.0903  0.0535 -0.3481 -0.0523
   654. (0.00032) RY*( 6) C  49           s(  0.00%)p 1.00( 10.27%)d 8.74( 89.73%)
                                            0.0000  0.0000  0.0002  0.0001  0.0000
                                            0.0001  0.0000 -0.0383  0.0001  0.3181
                                            0.1124 -0.9349  0.1007  0.0122  0.0213
   655. (0.00011) RY*( 7) C  49           s(  8.79%)p 0.04(  0.34%)d10.33( 90.86%)
                                            0.0000  0.0095  0.1987  0.2199 -0.0241
                                            0.0514 -0.0031  0.0129 -0.0004  0.0017
                                           -0.0452 -0.0054  0.0873  0.5809 -0.7494
   656. (0.00009) RY*( 8) C  49           s(  0.00%)p 1.00(  4.17%)d22.97( 95.83%)
   657. (0.00007) RY*( 9) C  49           s( 41.71%)p 0.25( 10.27%)d 1.15( 48.02%)
   658. (0.00001) RY*(10) C  49           s( 84.60%)p 0.02(  1.94%)d 0.16( 13.47%)
   659. (0.00572) RY*( 1) C  50           s(  1.12%)p82.65( 92.20%)d 5.99(  6.69%)
                                            0.0000 -0.0205  0.1032  0.0095 -0.0109
                                           -0.8893 -0.0022  0.0433  0.0179 -0.3589
                                           -0.0018  0.0148  0.0169 -0.2495  0.0642
   660. (0.00292) RY*( 2) C  50           s(  0.00%)p 1.00( 85.16%)d 0.17( 14.84%)
                                            0.0000 -0.0001  0.0014  0.0001  0.0000
                                           -0.0008 -0.0129  0.9158 -0.0015  0.1130
                                           -0.1777 -0.0211 -0.3314 -0.0405 -0.0703
   661. (0.00284) RY*( 3) C  50           s( 18.33%)p 4.39( 80.39%)d 0.07(  1.27%)
                                            0.0000 -0.0311  0.4260  0.0294 -0.0104
                                           -0.3099 -0.0018 -0.1035  0.0151  0.8348
                                           -0.0100  0.0875 -0.0015  0.0658 -0.0257
   662. (0.00105) RY*( 4) C  50           s( 50.61%)p 0.26( 12.99%)d 0.72( 36.40%)
                                            0.0000  0.0201  0.7102 -0.0363 -0.0125
                                            0.3142  0.0014  0.0209 -0.0112 -0.1744
                                            0.0230 -0.1886  0.0558 -0.5662  0.0645
   663. (0.00067) RY*( 5) C  50           s(  6.93%)p 0.44(  3.05%)d12.99( 90.02%)
                                            0.0000  0.0042  0.2628  0.0154 -0.0095
                                           -0.0932  0.0008  0.0177 -0.0065 -0.1460
                                            0.0833 -0.6904  0.0198  0.5139 -0.3902
   664. (0.00029) RY*( 6) C  50           s(  0.00%)p 1.00(  9.14%)d 9.94( 90.86%)
                                            0.0000  0.0000  0.0004 -0.0001  0.0000
                                            0.0001 -0.0006 -0.3001 -0.0001 -0.0364
                                            0.2113  0.0259 -0.9026 -0.1100 -0.1911
   665. (0.00016) RY*( 7) C  50           s(  0.00%)p 1.00(  5.78%)d16.30( 94.22%)
                                            0.0000  0.0000  0.0003 -0.0002  0.0000
                                            0.0001  0.0307 -0.2367  0.0037 -0.0286
                                           -0.9533 -0.1149 -0.1383 -0.0169 -0.0293
   666. (0.00011) RY*( 8) C  50           s( 18.05%)p 0.39(  7.12%)d 4.15( 74.83%)
                                            0.0000  0.0069  0.4244  0.0194  0.0067
                                            0.0380 -0.0011  0.0319  0.0093 -0.2619
                                           -0.0389  0.3228 -0.1823  0.5678  0.5357
   667. (0.00008) RY*( 9) C  50           s( 24.02%)p 0.12(  2.88%)d 3.04( 73.11%)
   668. (0.00001) RY*(10) C  50           s( 81.12%)p 0.02(  1.31%)d 0.22( 17.57%)
   669. (0.00579) RY*( 1) C  51           s(  0.04%)p99.99( 94.23%)d99.99(  5.72%)
                                            0.0000  0.0185  0.0060 -0.0059  0.0209
                                           -0.4284 -0.0024  0.8646 -0.0003  0.1041
                                            0.0163  0.0020  0.0550 -0.1638 -0.1646
   670. (0.00318) RY*( 2) C  51           s(  0.00%)p 1.00( 85.63%)d 0.17( 14.37%)
                                            0.0000  0.0000  0.0002  0.0000  0.0000
                                            0.0000 -0.0014  0.1107  0.0117 -0.9187
                                            0.0400 -0.3322  0.1729  0.0214  0.0369
   671. (0.00265) RY*( 3) C  51           s( 19.20%)p 4.07( 78.06%)d 0.14(  2.74%)
                                            0.0000 -0.0377  0.4360  0.0221 -0.0229
                                           -0.8024 -0.0213 -0.3657 -0.0026 -0.0440
                                           -0.1307 -0.0157 -0.0237  0.0361  0.0908
   672. (0.00132) RY*( 4) C  51           s( 18.19%)p 0.70( 12.79%)d 3.79( 69.02%)
                                            0.0000  0.0184  0.4228 -0.0533  0.0071
                                            0.1771 -0.0079  0.3082 -0.0010  0.0374
                                            0.0117  0.0016 -0.1889  0.5977  0.5451
   673. (0.00042) RY*( 5) C  51           s( 27.67%)p 0.08(  2.31%)d 2.53( 70.02%)
                                            0.0000  0.0120  0.5231  0.0543  0.0033
                                            0.1489 -0.0187 -0.0233 -0.0023 -0.0024
                                            0.7519  0.0894  0.0536 -0.3481 -0.0522
   674. (0.00032) RY*( 6) C  51           s(  0.00%)p 1.00( 10.27%)d 8.73( 89.73%)
                                            0.0000  0.0000  0.0004  0.0003  0.0000
                                            0.0001  0.0000  0.0383 -0.0001 -0.3182
                                           -0.1114  0.9350  0.1006  0.0120  0.0213
   675. (0.00011) RY*( 7) C  51           s(  8.79%)p 0.04(  0.34%)d10.34( 90.87%)
                                            0.0000  0.0095  0.1984  0.2202 -0.0241
                                            0.0513  0.0031 -0.0129  0.0003 -0.0014
                                            0.0456  0.0055  0.0885  0.5811 -0.7490
   676. (0.00009) RY*( 8) C  51           s(  0.00%)p 1.00(  4.17%)d22.96( 95.83%)
   677. (0.00007) RY*( 9) C  51           s( 41.71%)p 0.25( 10.27%)d 1.15( 48.02%)
   678. (0.00001) RY*(10) C  51           s( 84.59%)p 0.02(  1.94%)d 0.16( 13.47%)
   679. (0.00579) RY*( 1) C  52           s(  0.04%)p99.99( 94.22%)d99.99(  5.73%)
                                            0.0000  0.0185  0.0063 -0.0058  0.0209
                                           -0.4287  0.0003 -0.1044 -0.0024  0.8644
                                           -0.0020  0.0164 -0.0550  0.0606  0.2244
   680. (0.00318) RY*( 2) C  52           s(  0.00%)p 1.00( 85.60%)d 0.17( 14.40%)
                                            0.0000  0.0000  0.0003  0.0000  0.0000
                                           -0.0007 -0.0116  0.9185 -0.0014  0.1106
                                            0.3328  0.0401 -0.1729 -0.0211 -0.0365
   681. (0.00265) RY*( 3) C  52           s( 19.28%)p 4.04( 77.98%)d 0.14(  2.74%)
                                            0.0000 -0.0377  0.4369  0.0221 -0.0229
                                           -0.8019  0.0026  0.0435 -0.0213 -0.3658
                                            0.0154 -0.1302  0.0239 -0.0605 -0.0773
   682. (0.00133) RY*( 4) C  52           s( 18.13%)p 0.71( 12.84%)d 3.81( 69.04%)
                                            0.0000  0.0184  0.4220 -0.0535  0.0071
                                            0.1777  0.0010 -0.0371 -0.0079  0.3087
                                           -0.0012  0.0117  0.1886 -0.1732 -0.7904
   683. (0.00042) RY*( 5) C  52           s( 27.66%)p 0.08(  2.33%)d 2.53( 70.01%)
                                            0.0000  0.0121  0.5230  0.0543  0.0034
                                            0.1498  0.0023  0.0030 -0.0187 -0.0230
                                           -0.0916  0.7516 -0.0538 -0.1293  0.3274
   684. (0.00032) RY*( 6) C  52           s(  0.00%)p 1.00( 10.30%)d 8.71( 89.70%)
                                            0.0000  0.0000  0.0004  0.0002  0.0000
                                           -0.0001  0.0000 -0.3187  0.0000 -0.0386
                                            0.9344  0.1137  0.1012  0.0125  0.0217
   685. (0.00011) RY*( 7) C  52           s(  8.80%)p 0.04(  0.34%)d10.33( 90.86%)
                                            0.0000  0.0095  0.1988  0.2200 -0.0241
                                            0.0517 -0.0004  0.0019  0.0031 -0.0127
                                           -0.0058  0.0457 -0.0862  0.9395 -0.1279
   686. (0.00009) RY*( 8) C  52           s(  0.00%)p 1.00(  4.18%)d22.93( 95.82%)
   687. (0.00007) RY*( 9) C  52           s( 41.71%)p 0.25( 10.28%)d 1.15( 48.01%)
   688. (0.00001) RY*(10) C  52           s( 84.58%)p 0.02(  1.94%)d 0.16( 13.48%)
   689. (0.00579) RY*( 1) C  53           s(  0.04%)p99.99( 94.23%)d99.99(  5.73%)
                                            0.0000  0.0185  0.0062 -0.0059 -0.0209
                                            0.4285 -0.0024  0.8645 -0.0003  0.1039
                                           -0.0164 -0.0019  0.0550 -0.1639 -0.1647
   690. (0.00318) RY*( 2) C  53           s(  0.00%)p 1.00( 85.62%)d 0.17( 14.38%)
                                            0.0000 -0.0001  0.0007  0.0000  0.0000
                                            0.0009 -0.0014  0.1100  0.0117 -0.9187
                                           -0.0400  0.3324  0.1729  0.0213  0.0370
   691. (0.00265) RY*( 3) C  53           s( 19.24%)p 4.06( 78.02%)d 0.14(  2.75%)
                                            0.0000 -0.0377  0.4364  0.0221  0.0229
                                            0.8022 -0.0213 -0.3659 -0.0026 -0.0429
                                            0.1306  0.0152 -0.0240  0.0364  0.0910
   692. (0.00132) RY*( 4) C  53           s( 18.16%)p 0.71( 12.81%)d 3.80( 69.02%)
                                            0.0000  0.0184  0.4224 -0.0534 -0.0071
                                           -0.1775 -0.0079  0.3084 -0.0010  0.0374
                                           -0.0117 -0.0015 -0.1887  0.5977  0.5452
   693. (0.00042) RY*( 5) C  53           s( 27.67%)p 0.08(  2.32%)d 2.53( 70.01%)
                                            0.0000  0.0120  0.5231  0.0544 -0.0033
                                           -0.1492 -0.0187 -0.0233 -0.0023 -0.0025
                                           -0.7519 -0.0899  0.0534 -0.3481 -0.0521
   694. (0.00032) RY*( 6) C  53           s(  0.00%)p 1.00( 10.28%)d 8.72( 89.72%)
                                            0.0000  0.0000  0.0002  0.0001  0.0000
                                           -0.0002  0.0000  0.0384 -0.0001 -0.3184
                                            0.1119 -0.9348  0.1009  0.0121  0.0214
   695. (0.00011) RY*( 7) C  53           s(  8.80%)p 0.04(  0.34%)d10.33( 90.86%)
                                            0.0000  0.0095  0.1988  0.2199  0.0241
                                           -0.0516  0.0031 -0.0128  0.0004 -0.0020
                                           -0.0452 -0.0056  0.0860  0.5806 -0.7497
   696. (0.00009) RY*( 8) C  53           s(  0.00%)p 1.00(  4.18%)d22.95( 95.82%)
   697. (0.00007) RY*( 9) C  53           s( 41.71%)p 0.25( 10.27%)d 1.15( 48.02%)
   698. (0.00001) RY*(10) C  53           s( 84.59%)p 0.02(  1.94%)d 0.16( 13.48%)
   699. (0.00579) RY*( 1) C  54           s(  0.04%)p99.99( 94.23%)d99.99(  5.73%)
                                            0.0000  0.0185  0.0065 -0.0059 -0.0209
                                            0.4288  0.0003 -0.1045 -0.0024  0.8644
                                            0.0020 -0.0163 -0.0549  0.0606  0.2243
   700. (0.00318) RY*( 2) C  54           s(  0.00%)p 1.00( 85.62%)d 0.17( 14.38%)
                                            0.0000  0.0000  0.0002  0.0000  0.0000
                                            0.0008 -0.0117  0.9186 -0.0014  0.1105
                                           -0.3324 -0.0400 -0.1730 -0.0210 -0.0364
   701. (0.00264) RY*( 3) C  54           s( 19.24%)p 4.06( 78.01%)d 0.14(  2.75%)
                                            0.0000 -0.0377  0.4364  0.0221  0.0229
                                            0.8020  0.0026  0.0434 -0.0213 -0.3661
                                           -0.0154  0.1307  0.0239 -0.0607 -0.0773
   702. (0.00132) RY*( 4) C  54           s( 18.15%)p 0.71( 12.82%)d 3.80( 69.03%)
                                            0.0000  0.0184  0.4223 -0.0534 -0.0071
                                           -0.1776  0.0010 -0.0369 -0.0079  0.3085
                                            0.0011 -0.0120  0.1884 -0.1733 -0.7903
   703. (0.00042) RY*( 5) C  54           s( 27.67%)p 0.08(  2.32%)d 2.53( 70.01%)
                                            0.0000  0.0120  0.5231  0.0545 -0.0033
                                           -0.1492  0.0023  0.0031 -0.0187 -0.0233
                                            0.0917 -0.7516 -0.0540 -0.1290  0.3275
   704. (0.00032) RY*( 6) C  54           s(  0.00%)p 1.00( 10.28%)d 8.73( 89.72%)
                                            0.0000  0.0000  0.0004  0.0001  0.0000
                                            0.0000 -0.0001 -0.3183  0.0000 -0.0386
                                           -0.9346 -0.1138  0.1009  0.0124  0.0217
   705. (0.00011) RY*( 7) C  54           s(  8.80%)p 0.04(  0.34%)d10.33( 90.86%)
                                            0.0000  0.0095  0.1989  0.2198  0.0241
                                           -0.0516 -0.0005  0.0020  0.0031 -0.0128
                                            0.0057 -0.0451 -0.0853  0.9397 -0.1277
   706. (0.00009) RY*( 8) C  54           s(  0.00%)p 1.00(  4.18%)d22.95( 95.82%)
   707. (0.00007) RY*( 9) C  54           s( 41.71%)p 0.25( 10.28%)d 1.15( 48.02%)
   708. (0.00001) RY*(10) C  54           s( 84.59%)p 0.02(  1.94%)d 0.16( 13.47%)
   709. (0.00579) RY*( 1) C  55           s(  0.04%)p99.99( 94.23%)d99.99(  5.73%)
                                            0.0000  0.0185  0.0062 -0.0059 -0.0209
                                            0.4286  0.0024 -0.8645  0.0003 -0.1040
                                            0.0164  0.0019  0.0550 -0.1640 -0.1647
   710. (0.00318) RY*( 2) C  55           s(  0.00%)p 1.00( 85.62%)d 0.17( 14.38%)
                                            0.0000  0.0000  0.0003  0.0000  0.0000
                                            0.0002  0.0014 -0.1105 -0.0117  0.9186
                                            0.0400 -0.3324  0.1728  0.0214  0.0369
   711. (0.00265) RY*( 3) C  55           s( 19.24%)p 4.06( 78.02%)d 0.14(  2.74%)
                                            0.0000 -0.0377  0.4364  0.0221  0.0229
                                            0.8021  0.0213  0.3658  0.0026  0.0437
                                           -0.1305 -0.0155 -0.0239  0.0364  0.0909
[truncated: 1,346,716 more chars]
