# Supplementary material for: Phosphorus-doped T-graphene nanocapsule toward O3 and SO2 gas sensing: a DFT and QTAIM analysis
Source: Sci Rep. 2024 Feb 12;14:3467. doi: 10.1038/s41598-024-54110-z (PMC10859388; doi:10.1038/s41598-024-54110-z)
Supplement: Supplementary file 1 — Supplementary Information. [file 41598_2024_54110_MOESM1_ESM.zip › SI/TG_CAPSULE_F.LOG]

 Entering Link 1 = C:\G09W\l1.exe PID=      6500.
  
 Copyright (c) 1988,1990,1992,1993,1995,1998,2003,2009,2013,
            Gaussian, Inc.  All Rights Reserved.
  
 This is part of the Gaussian(R) 09 program.  It is based on
 the Gaussian(R) 03 system (copyright 2003, Gaussian, Inc.),
 the Gaussian(R) 98 system (copyright 1998, Gaussian, Inc.),
 the Gaussian(R) 94 system (copyright 1995, Gaussian, Inc.),
 the Gaussian 92(TM) system (copyright 1992, Gaussian, Inc.),
 the Gaussian 90(TM) system (copyright 1990, Gaussian, Inc.),
 the Gaussian 88(TM) system (copyright 1988, Gaussian, Inc.),
 the Gaussian 86(TM) system (copyright 1986, Carnegie Mellon
 University), and the Gaussian 82(TM) system (copyright 1983,
 Carnegie Mellon University). Gaussian is a federally registered
 trademark of Gaussian, Inc.
  
 This software contains proprietary and confidential information,
 including trade secrets, belonging to Gaussian, Inc.
  
 This software is provided under written license and may be
 used, copied, transmitted, or stored only in accord with that
 written license.
  
 The following legend is applicable only to US Government
 contracts under FAR:
  
                    RESTRICTED RIGHTS LEGEND
  
 Use, reproduction and disclosure by the US Government is
 subject to restrictions as set forth in subparagraphs (a)
 and (c) of the Commercial Computer Software - Restricted
 Rights clause in FAR 52.227-19.
  
 Gaussian, Inc.
 340 Quinnipiac St., Bldg. 40, Wallingford CT 06492
  
  
 ---------------------------------------------------------------
 Warning -- This program may not be used in any manner that
 competes with the business of Gaussian, Inc. or will provide
 assistance to any competitor of Gaussian, Inc.  The licensee
 of this program is prohibited from giving any competitor of
 Gaussian, Inc. access to this program.  By using this program,
 the user acknowledges that Gaussian, Inc. is engaged in the
 business of creating and licensing software in the field of
 computational chemistry and represents and warrants to the
 licensee that it is not a competitor of Gaussian, Inc. and that
 it will not use this program in any manner prohibited above.
 ---------------------------------------------------------------
  

 Cite this work as:
 Gaussian 09, Revision D.01,
 M. J. Frisch, G. W. Trucks, H. B. Schlegel, G. E. Scuseria, 
 M. A. Robb, J. R. Cheeseman, G. Scalmani, V. Barone, B. Mennucci, 
 G. A. Petersson, H. Nakatsuji, M. Caricato, X. Li, H. P. Hratchian, 
 A. F. Izmaylov, J. Bloino, G. Zheng, J. L. Sonnenberg, M. Hada, 
 M. Ehara, K. Toyota, R. Fukuda, J. Hasegawa, M. Ishida, T. Nakajima, 
 Y. Honda, O. Kitao, H. Nakai, T. Vreven, J. A. Montgomery, Jr., 
 J. E. Peralta, F. Ogliaro, M. Bearpark, J. J. Heyd, E. Brothers, 
 K. N. Kudin, V. N. Staroverov, T. Keith, R. Kobayashi, J. Normand, 
 K. Raghavachari, A. Rendell, J. C. Burant, S. S. Iyengar, J. Tomasi, 
 M. Cossi, N. Rega, J. M. Millam, M. Klene, J. E. Knox, J. B. Cross, 
 V. Bakken, C. Adamo, J. Jaramillo, R. Gomperts, R. E. Stratmann, 
 O. Yazyev, A. J. Austin, R. Cammi, C. Pomelli, J. W. Ochterski, 
 R. L. Martin, K. Morokuma, V. G. Zakrzewski, G. A. Voth, 
 P. Salvador, J. J. Dannenberg, S. Dapprich, A. D. Daniels, 
 O. Farkas, J. B. Foresman, J. V. Ortiz, J. Cioslowski, 
 and D. J. Fox, Gaussian, Inc., Wallingford CT, 2013.
 
 ******************************************
 Gaussian 09:  IA32W-G09RevD.01 24-Apr-2013
                20-Jun-2023 
 ******************************************
 %nprocshared=4
 Will use up to    4 processors via shared memory.
 %mem=1GB
 %chk=E:\MTA\MBCN 2\TG_capsule_F.chk
 ----------------------------------------
 # freq rb3lyp/6-31g(d) geom=connectivity
 ----------------------------------------
 1/10=4,30=1,38=1,57=2/1,3;
 2/12=2,17=6,18=5,40=1/2;
 3/5=1,6=6,7=1,11=2,16=1,25=1,30=1,71=2,74=-5,116=1,140=1/1,2,3;
 4//1;
 5/5=2,38=5,98=1/2;
 8/6=4,10=90,11=11/1;
 11/6=1,8=1,9=11,15=111,16=1/1,2,10;
 10/6=1/2;
 6/7=2,8=2,9=2,10=2,18=1,28=1/1;
 7/8=1,10=1,25=1/1,2,3,16;
 1/10=4,30=1/3;
 99//99;
 -----
 RG NT
 -----
 Symbolic Z-matrix:
 Charge =  0 Multiplicity = 1
 C                    -0.00005  -1.85598   1.25159 
 C                     1.06164  -2.19726   0.26419 
 C                    -0.00007  -2.10013  -0.77619 
 C                    -1.06177  -2.19718   0.2642 
 C                     3.45572  -1.86876   1.26423 
 C                     4.50299  -1.94387   0.23451 
 C                     3.45599  -2.11585  -0.78394 
 C                     2.40438  -2.25507   0.27174 
 C                    -0.00003   1.25179   1.85597 
 C                     1.06161   0.2644    2.19677 
 C                    -0.00005  -0.7762    2.09973 
 C                    -1.06174   0.26441   2.19698 
 C                     3.45563   1.26436   1.86834 
 C                     4.50285   0.23441   1.94367 
 C                     3.45577  -0.78386   2.11526 
 C                     2.40428   0.27168   2.25459 
 C                    -3.45578  -1.86872   1.26439 
 C                    -2.40449  -2.2551    0.27168 
 C                    -3.45599  -2.11568  -0.78388 
 C                    -4.50301  -1.94372   0.2345 
 C                    -3.45568   1.26442   1.86844 
 C                    -2.4044    0.27186   2.25497 
 C                    -3.45583  -0.78386   2.11541 
 C                    -4.50271   0.23433   1.94331 
 C                    -0.00001   1.85605  -1.2516 
 C                     1.06177   2.19747  -0.26432 
 C                     0.00011   2.10021   0.77616 
 C                    -1.06163   2.19735  -0.26419 
 C                     3.4558    1.86882  -1.26445 
 C                     4.50287   1.94353  -0.23455 
 C                     3.45594   2.11566   0.78388 
 C                     2.40446   2.2552   -0.27175 
 C                    -3.4556    1.86855  -1.26415 
 C                    -2.40432   2.25503  -0.27166 
 C                    -3.45589   2.1157    0.784 
 C                    -4.50286   1.9437   -0.23447 
 C                     0.00007  -1.25171  -1.85594 
 C                     1.06173  -0.26429  -2.1968 
 C                     0.        0.77627  -2.09977 
 C                    -1.06162  -0.26437  -2.19688 
 C                     3.45569  -1.26433  -1.86823 
 C                     3.45585   0.78384  -2.1153 
 C                     2.40444  -0.27175  -2.25479 
 C                    -3.45569  -1.26434  -1.86837 
 C                    -2.40436  -0.27173  -2.25475 
 C                    -3.45582   0.78388  -2.1155 
 C                    -4.50283  -0.23443  -1.94368 
 C                     5.54898  -0.12445  -1.03203 
 C                     5.54923   1.03224  -0.12446 
 C                     4.50277  -0.23438  -1.94343 
 C                     5.54917  -1.03239   0.12465 
 C                     5.54885   0.12432   1.03212 
 C                    -5.54913  -1.03222   0.12441 
 C                    -5.54914   0.1243    1.03216 
 C                    -5.54909   1.0322   -0.12456 
 C                    -5.54902  -0.12433  -1.03221 
 

 GradGradGradGradGradGradGradGradGradGradGradGradGradGradGradGradGradGrad
 Berny optimization.
 Initialization pass.
 Trust Radius=3.00D-01 FncErr=1.00D-07 GrdErr=1.00D-07
 Number of steps in this run=      2 maximum allowed number of steps=      2.
 GradGradGradGradGradGradGradGradGradGradGradGradGradGradGradGradGradGrad

 Stoichiometry    C56
 Framework group  C1[X(C56)]
 Deg. of freedom   162
 Full point group                 C1      NOp   1
 Largest Abelian subgroup         C1      NOp   1
 Largest concise Abelian subgroup C1      NOp   1
                         Standard orientation:                         
 ---------------------------------------------------------------------
 Center     Atomic      Atomic             Coordinates (Angstroms)
 Number     Number       Type             X           Y           Z
 ---------------------------------------------------------------------
      1          6           0        0.000046   -1.855978   -1.251594
      2          6           0       -1.061638   -2.197262   -0.264193
      3          6           0        0.000067   -2.100132    0.776193
      4          6           0        1.061767   -2.197181   -0.264198
      5          6           0       -3.455724   -1.868763   -1.264234
      6          6           0       -4.502988   -1.943866   -0.234513
      7          6           0       -3.455987   -2.115855    0.783944
      8          6           0       -2.404380   -2.255071   -0.271736
      9          6           0        0.000032    1.251790   -1.855972
     10          6           0       -1.061611    0.264397   -2.196772
     11          6           0        0.000049   -0.776205   -2.099728
     12          6           0        1.061735    0.264406   -2.196983
     13          6           0       -3.455631    1.264358   -1.868339
     14          6           0       -4.502846    0.234412   -1.943674
     15          6           0       -3.455766   -0.783858   -2.115255
     16          6           0       -2.404282    0.271682   -2.254590
     17          6           0        3.455776   -1.868723   -1.264390
     18          6           0        2.404494   -2.255097   -0.271679
     19          6           0        3.455987   -2.115678    0.783879
     20          6           0        4.503014   -1.943718   -0.234496
     21          6           0        3.455685    1.264416   -1.868443
     22          6           0        2.404402    0.271856   -2.254967
     23          6           0        3.455826   -0.783865   -2.115413
     24          6           0        4.502706    0.234326   -1.943311
     25          6           0        0.000008    1.856052    1.251601
     26          6           0       -1.061770    2.197468    0.264322
     27          6           0       -0.000107    2.100209   -0.776158
     28          6           0        1.061628    2.197352    0.264190
     29          6           0       -3.455800    1.868819    1.264451
     30          6           0       -4.502868    1.943530    0.234547
     31          6           0       -3.455939    2.115664   -0.783883
     32          6           0       -2.404463    2.255204    0.271751
     33          6           0        3.455604    1.868551    1.264147
     34          6           0        2.404322    2.255025    0.271655
     35          6           0        3.455889    2.115702   -0.783999
     36          6           0        4.502856    1.943698    0.234470
     37          6           0       -0.000070   -1.251708    1.855944
     38          6           0       -1.061732   -0.264287    2.196802
     39          6           0       -0.000002    0.776273    2.099775
     40          6           0        1.061616   -0.264367    2.196882
     41          6           0       -3.455689   -1.264329    1.868225
     42          6           0       -3.455854    0.783835    2.115296
     43          6           0       -2.404440   -0.271754    2.254790
     44          6           0        3.455693   -1.264340    1.868372
     45          6           0        2.404356   -0.271727    2.254754
     46          6           0        3.455817    0.783883    2.115496
     47          6           0        4.502835   -0.234433    1.943685
     48          6           0       -5.548982   -0.124454    1.032034
     49          6           0       -5.549228    1.032242    0.124462
     50          6           0       -4.502773   -0.234377    1.943426
     51          6           0       -5.549174   -1.032389   -0.124648
     52          6           0       -5.548852    0.124320   -1.032116
     53          6           0        5.549131   -1.032221   -0.124415
     54          6           0        5.549140    0.124295   -1.032157
     55          6           0        5.549088    1.032202    0.124556
     56          6           0        5.549022   -0.124331    1.032208
 ---------------------------------------------------------------------
 Rotational constants (GHZ):      0.1745424      0.0543056      0.0543032
 Standard basis: 6-31G(d) (6D, 7F)
 There are   840 symmetry adapted cartesian basis functions of A   symmetry.
 There are   840 symmetry adapted basis functions of A   symmetry.
   840 basis functions,  1568 primitive gaussians,   840 cartesian basis functions
   168 alpha electrons      168 beta electrons
       nuclear repulsion energy      7086.1136535786 Hartrees.
 NAtoms=   56 NActive=   56 NUniq=   56 SFac= 1.00D+00 NAtFMM=   60 NAOKFM=F Big=F
 Integral buffers will be    262144 words long.
 Raffenetti 2 integral format.
 Two-electron integral symmetry is turned on.
 One-electron integrals computed using PRISM.
 NBasis=   840 RedAO= T EigKep=  1.99D-04  NBF=   840
 NBsUse=   840 1.00D-06 EigRej= -1.00D+00 NBFU=   840
 ExpMin= 1.69D-01 ExpMax= 3.05D+03 ExpMxC= 4.57D+02 IAcc=1 IRadAn=         1 AccDes= 0.00D+00
 Harris functional with IExCor=  402 and IRadAn=       1 diagonalized for initial guess.
 HarFok:  IExCor=  402 AccDes= 0.00D+00 IRadAn=         1 IDoV= 1 UseB2=F ITyADJ=14
 ICtDFT=  3500011 ScaDFX=  1.000000  1.000000  1.000000  1.000000
 FoFCou: FMM=F IPFlag=           0 FMFlag=      100000 FMFlg1=           0
         NFxFlg=           0 DoJE=T BraDBF=F KetDBF=T FulRan=T
         wScrn=  0.000000 ICntrl=     500 IOpCl=  0 I1Cent=   200000004 NGrid=           0
         NMat0=    1 NMatS0=      1 NMatT0=    0 NMatD0=    1 NMtDS0=    0 NMtDT0=    0
 Petite list used in FoFCou.
 Requested convergence on RMS density matrix=1.00D-08 within 128 cycles.
 Requested convergence on MAX density matrix=1.00D-06.
 Requested convergence on             energy=1.00D-06.
 No special actions if energy rises.
 Integral accuracy reduced to 1.0D-05 until final iterations.
 EnCoef did     2 forward-backward iterations
 Initial convergence to 1.0D-05 achieved.  Increase integral accuracy.
 SCF Done:  E(RB3LYP) =  -2132.67661256     A.U. after   16 cycles
            NFock= 16  Conv=0.60D-08     -V/T= 2.0092
 DoSCS=F DFT=T ScalE2(SS,OS)=  1.000000  1.000000
 Range of M.O.s used for correlation:     1   840
 NBasis=   840 NAE=   168 NBE=   168 NFC=     0 NFV=     0
 NROrb=    840 NOA=   168 NOB=   168 NVA=   672 NVB=   672

 **** Warning!!: The smallest alpha delta epsilon is  0.56933235D-01

 PrsmSu:  requested number of processors reduced to:   2 ShMem   1 Linda.
 Symmetrizing basis deriv contribution to polar:
 IMax=3 JMax=2 DiffMx= 0.00D+00
 G2DrvN: will do    19 centers at a time, making    3 passes.
 Calling FoFCou, ICntrl=  3107 FMM=F I1Cent=   0 AccDes= 0.00D+00.
 Calling FoFCou, ICntrl=  3107 FMM=F I1Cent=   0 AccDes= 0.00D+00.
 Calling FoFCou, ICntrl=  3107 FMM=F I1Cent=   0 AccDes= 0.00D+00.
 End of G2Drv F.D. properties file   721 does not exist.
 End of G2Drv F.D. properties file   722 does not exist.
 End of G2Drv F.D. properties file   788 does not exist.
          IDoAtm=11111111111111111111111111111111111111111111111111
          IDoAtm=111111
          Differentiating once with respect to electric field.
                with respect to dipole field.
          Differentiating once with respect to nuclear coordinates.
          There are   171 degrees of freedom in the 1st order CPHF.  IDoFFX=6 NUNeed=     3.
    171 vectors produced by pass  0 Test12= 1.13D-13 1.00D-09 XBig12= 4.07D+03 4.63D+01.
 AX will form    60 AO Fock derivatives at one time.
    171 vectors produced by pass  1 Test12= 1.13D-13 1.00D-09 XBig12= 3.69D+02 1.97D+00.
    169 vectors produced by pass  2 Test12= 1.13D-13 1.00D-09 XBig12= 5.27D+00 3.27D-01.
    168 vectors produced by pass  3 Test12= 1.13D-13 1.00D-09 XBig12= 1.80D-01 6.45D-02.
    168 vectors produced by pass  4 Test12= 1.13D-13 1.00D-09 XBig12= 5.59D-04 3.62D-03.
    168 vectors produced by pass  5 Test12= 1.13D-13 1.00D-09 XBig12= 1.39D-06 1.71D-04.
    149 vectors produced by pass  6 Test12= 1.13D-13 1.00D-09 XBig12= 3.28D-09 7.24D-06.
     57 vectors produced by pass  7 Test12= 1.13D-13 1.00D-09 XBig12= 4.80D-12 2.60D-07.
      5 vectors produced by pass  8 Test12= 1.13D-13 1.00D-09 XBig12= 1.57D-14 1.06D-08.
      4 vectors produced by pass  9 Test12= 1.13D-13 1.00D-09 XBig12= 6.02D-15 7.40D-09.
      4 vectors produced by pass 10 Test12= 1.13D-13 1.00D-09 XBig12= 1.87D-14 1.66D-08.
      4 vectors produced by pass 11 Test12= 1.13D-13 1.00D-09 XBig12= 5.20D-15 7.25D-09.
      4 vectors produced by pass 12 Test12= 1.13D-13 1.00D-09 XBig12= 1.54D-14 1.17D-08.
      4 vectors produced by pass 13 Test12= 1.13D-13 1.00D-09 XBig12= 2.22D-14 1.34D-08.
      3 vectors produced by pass 14 Test12= 1.13D-13 1.00D-09 XBig12= 1.00D-14 6.60D-09.
      3 vectors produced by pass 15 Test12= 1.13D-13 1.00D-09 XBig12= 1.49D-14 8.31D-09.
      3 vectors produced by pass 16 Test12= 1.13D-13 1.00D-09 XBig12= 7.19D-15 5.06D-09.
      3 vectors produced by pass 17 Test12= 1.13D-13 1.00D-09 XBig12= 1.16D-14 7.37D-09.
      3 vectors produced by pass 18 Test12= 1.13D-13 1.00D-09 XBig12= 1.14D-14 9.46D-09.
      2 vectors produced by pass 19 Test12= 1.13D-13 1.00D-09 XBig12= 7.32D-15 8.48D-09.
 InvSVY:  IOpt=1 It=  1 EMax= 2.84D-14
 Solved reduced A of dimension  1263 with   171 vectors.
 Isotropic polarizability for W=    0.000000      537.10 Bohr**3.
 End of Minotr F.D. properties file   721 does not exist.
 End of Minotr F.D. properties file   722 does not exist.
 End of Minotr F.D. properties file   788 does not exist.

 **********************************************************************

            Population analysis using the SCF density.

 **********************************************************************

 Orbital symmetries:
       Occupied  (A) (A) (A) (A) (A) (A) (A) (A) (A) (A) (A) (A)
                 (A) (A) (A) (A) (A) (A) (A) (A) (A) (A) (A) (A)
                 (A) (A) (A) (A) (A) (A) (A) (A) (A) (A) (A) (A)
                 (A) (A) (A) (A) (A) (A) (A) (A) (A) (A) (A) (A)
                 (A) (A) (A) (A) (A) (A) (A) (A) (A) (A) (A) (A)
                 (A) (A) (A) (A) (A) (A) (A) (A) (A) (A) (A) (A)
                 (A) (A) (A) (A) (A) (A) (A) (A) (A) (A) (A) (A)
                 (A) (A) (A) (A) (A) (A) (A) (A) (A) (A) (A) (A)
                 (A) (A) (A) (A) (A) (A) (A) (A) (A) (A) (A) (A)
                 (A) (A) (A) (A) (A) (A) (A) (A) (A) (A) (A) (A)
                 (A) (A) (A) (A) (A) (A) (A) (A) (A) (A) (A) (A)
                 (A) (A) (A) (A) (A) (A) (A) (A) (A) (A) (A) (A)
                 (A) (A) (A) (A) (A) (A) (A) (A) (A) (A) (A) (A)
                 (A) (A) (A) (A) (A) (A) (A) (A) (A) (A) (A) (A)
       Virtual   (A) (A) (A) (A) (A) (A) (A) (A) (A) (A) (A) (A)
                 (A) (A) (A) (A) (A) (A) (A) (A) (A) (A) (A) (A)
                 (A) (A) (A) (A) (A) (A) (A) (A) (A) (A) (A) (A)
                 (A) (A) (A) (A) (A) (A) (A) (A) (A) (A) (A) (A)
                 (A) (A) (A) (A) (A) (A) (A) (A) (A) (A) (A) (A)
                 (A) (A) (A) (A) (A) (A) (A) (A) (A) (A) (A) (A)
                 (A) (A) (A) (A) (A) (A) (A) (A) (A) (A) (A) (A)
                 (A) (A) (A) (A) (A) (A) (A) (A) (A) (A) (A) (A)
                 (A) (A) (A) (A) (A) (A) (A) (A) (A) (A) (A) (A)
                 (A) (A) (A) (A) (A) (A) (A) (A) (A) (A) (A) (A)
                 (A) (A) (A) (A) (A) (A) (A) (A) (A) (A) (A) (A)
                 (A) (A) (A) (A) (A) (A) (A) (A) (A) (A) (A) (A)
                 (A) (A) (A) (A) (A) (A) (A) (A) (A) (A) (A) (A)
                 (A) (A) (A) (A) (A) (A) (A) (A) (A) (A) (A) (A)
                 (A) (A) (A) (A) (A) (A) (A) (A) (A) (A) (A) (A)
                 (A) (A) (A) (A) (A) (A) (A) (A) (A) (A) (A) (A)
                 (A) (A) (A) (A) (A) (A) (A) (A) (A) (A) (A) (A)
                 (A) (A) (A) (A) (A) (A) (A) (A) (A) (A) (A) (A)
                 (A) (A) (A) (A) (A) (A) (A) (A) (A) (A) (A) (A)
                 (A) (A) (A) (A) (A) (A) (A) (A) (A) (A) (A) (A)
                 (A) (A) (A) (A) (A) (A) (A) (A) (A) (A) (A) (A)
                 (A) (A) (A) (A) (A) (A) (A) (A) (A) (A) (A) (A)
                 (A) (A) (A) (A) (A) (A) (A) (A) (A) (A) (A) (A)
                 (A) (A) (A) (A) (A) (A) (A) (A) (A) (A) (A) (A)
                 (A) (A) (A) (A) (A) (A) (A) (A) (A) (A) (A) (A)
                 (A) (A) (A) (A) (A) (A) (A) (A) (A) (A) (A) (A)
                 (A) (A) (A) (A) (A) (A) (A) (A) (A) (A) (A) (A)
                 (A) (A) (A) (A) (A) (A) (A) (A) (A) (A) (A) (A)
                 (A) (A) (A) (A) (A) (A) (A) (A) (A) (A) (A) (A)
                 (A) (A) (A) (A) (A) (A) (A) (A) (A) (A) (A) (A)
                 (A) (A) (A) (A) (A) (A) (A) (A) (A) (A) (A) (A)
                 (A) (A) (A) (A) (A) (A) (A) (A) (A) (A) (A) (A)
                 (A) (A) (A) (A) (A) (A) (A) (A) (A) (A) (A) (A)
                 (A) (A) (A) (A) (A) (A) (A) (A) (A) (A) (A) (A)
                 (A) (A) (A) (A) (A) (A) (A) (A) (A) (A) (A) (A)
                 (A) (A) (A) (A) (A) (A) (A) (A) (A) (A) (A) (A)
                 (A) (A) (A) (A) (A) (A) (A) (A) (A) (A) (A) (A)
                 (A) (A) (A) (A) (A) (A) (A) (A) (A) (A) (A) (A)
                 (A) (A) (A) (A) (A) (A) (A) (A) (A) (A) (A) (A)
                 (A) (A) (A) (A) (A) (A) (A) (A) (A) (A) (A) (A)
                 (A) (A) (A) (A) (A) (A) (A) (A) (A) (A) (A) (A)
                 (A) (A) (A) (A) (A) (A) (A) (A) (A) (A) (A) (A)
                 (A) (A) (A) (A) (A) (A) (A) (A) (A) (A) (A) (A)
                 (A) (A) (A) (A) (A) (A) (A) (A) (A) (A) (A) (A)
                 (A) (A) (A) (A) (A) (A) (A) (A) (A) (A) (A) (A)
                 (A) (A) (A) (A) (A) (A) (A) (A) (A) (A) (A) (A)
                 (A) (A) (A) (A) (A) (A) (A) (A) (A) (A) (A) (A)
                 (A) (A) (A) (A) (A) (A) (A) (A) (A) (A) (A) (A)
                 (A) (A) (A) (A) (A) (A) (A) (A) (A) (A) (A) (A)
                 (A) (A) (A) (A) (A) (A) (A) (A) (A) (A) (A) (A)
                 (A) (A) (A) (A) (A) (A) (A) (A) (A) (A) (A) (A)
                 (A) (A) (A) (A) (A) (A) (A) (A) (A) (A) (A) (A)
                 (A) (A) (A) (A) (A) (A) (A) (A) (A) (A) (A) (A)
                 (A) (A) (A) (A) (A) (A) (A) (A) (A) (A) (A) (A)
                 (A) (A) (A) (A) (A) (A) (A) (A) (A) (A) (A) (A)
                 (A) (A) (A) (A) (A) (A) (A) (A) (A) (A) (A) (A)
 The electronic state is 1-A.
 Alpha  occ. eigenvalues --  -10.24913 -10.24911 -10.24911 -10.24910 -10.24849
 Alpha  occ. eigenvalues --  -10.24847 -10.24847 -10.24846 -10.24702 -10.24702
 Alpha  occ. eigenvalues --  -10.24702 -10.24701 -10.24700 -10.24700 -10.24699
 Alpha  occ. eigenvalues --  -10.24698 -10.24642 -10.24642 -10.24641 -10.24640
 Alpha  occ. eigenvalues --  -10.24639 -10.24638 -10.24638 -10.24638 -10.24502
 Alpha  occ. eigenvalues --  -10.24501 -10.24500 -10.24499 -10.24498 -10.24497
 Alpha  occ. eigenvalues --  -10.24495 -10.24494 -10.24330 -10.24330 -10.24329
 Alpha  occ. eigenvalues --  -10.24329 -10.24329 -10.24328 -10.24328 -10.24327
 Alpha  occ. eigenvalues --  -10.24104 -10.24104 -10.24075 -10.24073 -10.24072
 Alpha  occ. eigenvalues --  -10.24070 -10.24044 -10.24043 -10.24043 -10.24042
 Alpha  occ. eigenvalues --  -10.24042 -10.24042 -10.24042 -10.24041 -10.24041
 Alpha  occ. eigenvalues --  -10.24041  -0.98179  -0.98040  -0.94839  -0.93835
 Alpha  occ. eigenvalues --   -0.93834  -0.93032  -0.93031  -0.91244  -0.91243
 Alpha  occ. eigenvalues --   -0.90620  -0.90064  -0.89642  -0.88078  -0.86395
 Alpha  occ. eigenvalues --   -0.78833  -0.78831  -0.78708  -0.78332  -0.77764
 Alpha  occ. eigenvalues --   -0.77088  -0.76677  -0.76675  -0.74983  -0.72823
 Alpha  occ. eigenvalues --   -0.71906  -0.71904  -0.71573  -0.71572  -0.70410
 Alpha  occ. eigenvalues --   -0.69942  -0.69938  -0.69566  -0.69565  -0.66125
 Alpha  occ. eigenvalues --   -0.66123  -0.65401  -0.64147  -0.63071  -0.61503
 Alpha  occ. eigenvalues --   -0.60683  -0.60544  -0.59804  -0.55251  -0.54258
 Alpha  occ. eigenvalues --   -0.54255  -0.53805  -0.53297  -0.52412  -0.52158
 Alpha  occ. eigenvalues --   -0.50986  -0.50206  -0.50201  -0.48926  -0.48924
 Alpha  occ. eigenvalues --   -0.48071  -0.47838  -0.47317  -0.47144  -0.46907
 Alpha  occ. eigenvalues --   -0.46906  -0.46101  -0.45065  -0.45062  -0.44618
 Alpha  occ. eigenvalues --   -0.44616  -0.44041  -0.43440  -0.43355  -0.43353
 Alpha  occ. eigenvalues --   -0.42609  -0.42553  -0.42552  -0.41556  -0.41081
 Alpha  occ. eigenvalues --   -0.41081  -0.41067  -0.41065  -0.40321  -0.39537
 Alpha  occ. eigenvalues --   -0.38455  -0.38454  -0.38167  -0.37552  -0.37253
 Alpha  occ. eigenvalues --   -0.36795  -0.36791  -0.36693  -0.36668  -0.36035
 Alpha  occ. eigenvalues --   -0.35194  -0.35191  -0.34532  -0.34529  -0.34337
 Alpha  occ. eigenvalues --   -0.34066  -0.33900  -0.31477  -0.29578  -0.28903
 Alpha  occ. eigenvalues --   -0.28902  -0.27908  -0.27741  -0.27651  -0.26287
 Alpha  occ. eigenvalues --   -0.25930  -0.25927  -0.24322  -0.21967  -0.21966
 Alpha  occ. eigenvalues --   -0.21830  -0.20543  -0.20542
 Alpha virt. eigenvalues --   -0.14849  -0.10383  -0.10382  -0.10271  -0.10269
 Alpha virt. eigenvalues --   -0.08940  -0.07670  -0.07035  -0.07030  -0.06667
 Alpha virt. eigenvalues --   -0.04297  -0.02144  -0.02141  -0.01718  -0.00738
 Alpha virt. eigenvalues --    0.00025   0.00471   0.00476   0.00480   0.02342
 Alpha virt. eigenvalues --    0.02389   0.04068   0.05057   0.05128   0.05132
 Alpha virt. eigenvalues --    0.06267   0.06692   0.07316   0.08177   0.08181
 Alpha virt. eigenvalues --    0.08550   0.09554   0.09559   0.10816   0.10820
 Alpha virt. eigenvalues --    0.10986   0.11783   0.12714   0.12719   0.14030
 Alpha virt. eigenvalues --    0.14677   0.14678   0.18015   0.18329   0.18333
 Alpha virt. eigenvalues --    0.19323   0.19323   0.20070   0.21312   0.22541
 Alpha virt. eigenvalues --    0.23371   0.23607   0.23610   0.23655   0.25776
 Alpha virt. eigenvalues --    0.27308   0.27312   0.27942   0.28524   0.29151
 Alpha virt. eigenvalues --    0.31037   0.31665   0.31670   0.31927   0.31945
 Alpha virt. eigenvalues --    0.33772   0.34078   0.34080   0.34523   0.35112
 Alpha virt. eigenvalues --    0.36802   0.36804   0.37811   0.37831   0.38975
 Alpha virt. eigenvalues --    0.38982   0.39323   0.39324   0.41349   0.41683
 Alpha virt. eigenvalues --    0.42097   0.42110   0.42276   0.42281   0.42705
 Alpha virt. eigenvalues --    0.42710   0.43367   0.43448   0.43786   0.43973
 Alpha virt. eigenvalues --    0.45162   0.45209   0.45212   0.45557   0.45611
 Alpha virt. eigenvalues --    0.45616   0.46077   0.46081   0.46117   0.46624
 Alpha virt. eigenvalues --    0.46625   0.46962   0.47506   0.47613   0.48139
 Alpha virt. eigenvalues --    0.48141   0.48615   0.48646   0.49283   0.49285
 Alpha virt. eigenvalues --    0.49525   0.49527   0.49760   0.50162   0.50163
 Alpha virt. eigenvalues --    0.50530   0.50699   0.50700   0.51205   0.51280
 Alpha virt. eigenvalues --    0.51519   0.51987   0.52282   0.53240   0.53244
 Alpha virt. eigenvalues --    0.53835   0.53968   0.53971   0.54012   0.54715
 Alpha virt. eigenvalues --    0.54719   0.54780   0.54835   0.54854   0.55350
 Alpha virt. eigenvalues --    0.55354   0.55510   0.55582   0.55972   0.56039
 Alpha virt. eigenvalues --    0.56043   0.56603   0.56664   0.56665   0.56977
 Alpha virt. eigenvalues --    0.57413   0.58210   0.58892   0.59562   0.59564
 Alpha virt. eigenvalues --    0.59568   0.59686   0.59834   0.60351   0.60557
 Alpha virt. eigenvalues --    0.60829   0.60829   0.61085   0.61144   0.61275
 Alpha virt. eigenvalues --    0.61276   0.61806   0.62606   0.62614   0.63420
 Alpha virt. eigenvalues --    0.63422   0.63517   0.63518   0.63945   0.64531
 Alpha virt. eigenvalues --    0.64838   0.64840   0.65211   0.65537   0.65545
 Alpha virt. eigenvalues --    0.65572   0.65646   0.65653   0.65759   0.65831
 Alpha virt. eigenvalues --    0.66541   0.66544   0.67064   0.67671   0.68217
 Alpha virt. eigenvalues --    0.69093   0.69116   0.69792   0.69794   0.69904
 Alpha virt. eigenvalues --    0.70460   0.72319   0.72322   0.73870   0.74854
 Alpha virt. eigenvalues --    0.74857   0.75248   0.75251   0.75334   0.75766
 Alpha virt. eigenvalues --    0.76217   0.76527   0.76529   0.77006   0.77009
 Alpha virt. eigenvalues --    0.77283   0.77820   0.77823   0.79184   0.79657
 Alpha virt. eigenvalues --    0.79757   0.79761   0.80204   0.81676   0.82137
 Alpha virt. eigenvalues --    0.82140   0.82631   0.82794   0.82798   0.83470
 Alpha virt. eigenvalues --    0.83913   0.84932   0.84934   0.84968   0.85197
 Alpha virt. eigenvalues --    0.85202   0.85963   0.86765   0.86788   0.87100
 Alpha virt. eigenvalues --    0.88534   0.89552   0.89557   0.89775   0.89782
 Alpha virt. eigenvalues --    0.89920   0.90093   0.90541   0.90547   0.91630
 Alpha virt. eigenvalues --    0.91992   0.92693   0.92695   0.92773   0.92983
 Alpha virt. eigenvalues --    0.93216   0.93220   0.94380   0.96668   0.96751
 Alpha virt. eigenvalues --    0.98493   0.99040   0.99044   1.00349   1.00475
 Alpha virt. eigenvalues --    1.00888   1.00889   1.02169   1.02174   1.02314
 Alpha virt. eigenvalues --    1.02932   1.03052   1.03054   1.03308   1.03993
 Alpha virt. eigenvalues --    1.04919   1.05667   1.05834   1.05837   1.05916
 Alpha virt. eigenvalues --    1.06112   1.06963   1.07648   1.07653   1.08175
 Alpha virt. eigenvalues --    1.08178   1.08622   1.09421   1.09712   1.09775
 Alpha virt. eigenvalues --    1.10913   1.10917   1.11119   1.11670   1.14275
 Alpha virt. eigenvalues --    1.14458   1.14469   1.14518   1.15055   1.15134
 Alpha virt. eigenvalues --    1.16256   1.17010   1.17101   1.17105   1.17502
 Alpha virt. eigenvalues --    1.17995   1.18002   1.18138   1.19294   1.19295
 Alpha virt. eigenvalues --    1.21168   1.21726   1.21736   1.22172   1.24725
 Alpha virt. eigenvalues --    1.24731   1.26976   1.28058   1.28061   1.29313
 Alpha virt. eigenvalues --    1.29823   1.31617   1.33135   1.33231   1.33636
 Alpha virt. eigenvalues --    1.33641   1.34019   1.34962   1.35656   1.38928
 Alpha virt. eigenvalues --    1.42894   1.46330   1.46341   1.47238   1.47364
 Alpha virt. eigenvalues --    1.47523   1.47528   1.47867   1.48024   1.50068
 Alpha virt. eigenvalues --    1.50079   1.51587   1.51593   1.52150   1.52698
 Alpha virt. eigenvalues --    1.52699   1.52863   1.53316   1.54532   1.54536
 Alpha virt. eigenvalues --    1.55300   1.55305   1.55882   1.56113   1.56896
 Alpha virt. eigenvalues --    1.57786   1.57788   1.58765   1.59848   1.59854
 Alpha virt. eigenvalues --    1.61054   1.63503   1.63505   1.63588   1.63720
 Alpha virt. eigenvalues --    1.63726   1.64388   1.64762   1.64793   1.64799
 Alpha virt. eigenvalues --    1.65191   1.65950   1.67399   1.68212   1.68215
 Alpha virt. eigenvalues --    1.69799   1.69944   1.69952   1.70043   1.70610
 Alpha virt. eigenvalues --    1.70613   1.70806   1.72084   1.72092   1.72318
 Alpha virt. eigenvalues --    1.73217   1.73957   1.74182   1.74769   1.75558
 Alpha virt. eigenvalues --    1.76858   1.77464   1.77874   1.78075   1.78618
 Alpha virt. eigenvalues --    1.78622   1.79776   1.79782   1.80560   1.81318
 Alpha virt. eigenvalues --    1.81326   1.82952   1.83646   1.83649   1.84592
 Alpha virt. eigenvalues --    1.84827   1.84829   1.86236   1.86244   1.86530
 Alpha virt. eigenvalues --    1.87477   1.87481   1.87769   1.88724   1.89025
 Alpha virt. eigenvalues --    1.89219   1.89228   1.89416   1.89651   1.91544
 Alpha virt. eigenvalues --    1.91548   1.91890   1.92250   1.92657   1.92665
 Alpha virt. eigenvalues --    1.93065   1.94187   1.95085   1.95627   1.96191
 Alpha virt. eigenvalues --    1.96551   1.96785   1.96789   1.97067   1.97186
 Alpha virt. eigenvalues --    1.97374   1.97381   1.99057   1.99216   1.99684
 Alpha virt. eigenvalues --    1.99687   2.01601   2.01607   2.02926   2.02931
 Alpha virt. eigenvalues --    2.03138   2.04452   2.04464   2.05110   2.05684
 Alpha virt. eigenvalues --    2.05705   2.06459   2.07234   2.07238   2.07580
 Alpha virt. eigenvalues --    2.08918   2.08931   2.09942   2.10950   2.10953
 Alpha virt. eigenvalues --    2.11465   2.11465   2.12545   2.12547   2.12681
 Alpha virt. eigenvalues --    2.12880   2.13475   2.13481   2.15663   2.16037
 Alpha virt. eigenvalues --    2.16420   2.19581   2.19888   2.19892   2.20854
 Alpha virt. eigenvalues --    2.20857   2.22042   2.22051   2.22707   2.25908
 Alpha virt. eigenvalues --    2.25911   2.27435   2.27475   2.27489   2.27743
 Alpha virt. eigenvalues --    2.27769   2.28289   2.28297   2.28304   2.28517
 Alpha virt. eigenvalues --    2.28608   2.29438   2.29832   2.30272   2.30999
 Alpha virt. eigenvalues --    2.31675   2.31679   2.33061   2.33485   2.34041
 Alpha virt. eigenvalues --    2.35659   2.35775   2.35788   2.36826   2.36837
 Alpha virt. eigenvalues --    2.36896   2.38035   2.38049   2.39260   2.40078
 Alpha virt. eigenvalues --    2.41679   2.41711   2.41722   2.41760   2.42893
 Alpha virt. eigenvalues --    2.42899   2.43281   2.43352   2.43358   2.46876
 Alpha virt. eigenvalues --    2.47681   2.47700   2.47704   2.48163   2.48170
 Alpha virt. eigenvalues --    2.49548   2.49653   2.49655   2.50179   2.51082
 Alpha virt. eigenvalues --    2.52695   2.53849   2.53974   2.54630   2.55129
 Alpha virt. eigenvalues --    2.55132   2.56660   2.57604   2.57610   2.57857
 Alpha virt. eigenvalues --    2.58061   2.58120   2.59960   2.59965   2.60501
 Alpha virt. eigenvalues --    2.61392   2.61395   2.62232   2.63457   2.63462
 Alpha virt. eigenvalues --    2.63487   2.63489   2.66654   2.66846   2.69672
 Alpha virt. eigenvalues --    2.69688   2.69696   2.69896   2.69906   2.70914
 Alpha virt. eigenvalues --    2.71240   2.71437   2.72263   2.72265   2.73239
 Alpha virt. eigenvalues --    2.73435   2.73926   2.74036   2.74245   2.74254
 Alpha virt. eigenvalues --    2.76080   2.76882   2.76884   2.78379   2.78776
 Alpha virt. eigenvalues --    2.82222   2.82420   2.82424   2.84657   2.85220
 Alpha virt. eigenvalues --    2.85228   2.85937   2.86320   2.88704   2.89412
 Alpha virt. eigenvalues --    2.92654   2.94297   2.94302   2.94780   2.94785
 Alpha virt. eigenvalues --    2.95972   2.95990   2.96501   2.99457   3.01677
 Alpha virt. eigenvalues --    3.03478   3.03483   3.03831   3.04234   3.04621
 Alpha virt. eigenvalues --    3.05334   3.05550   3.07538   3.07622   3.07632
 Alpha virt. eigenvalues --    3.10458   3.11410   3.11416   3.13632   3.20447
 Alpha virt. eigenvalues --    3.23422   3.26478   3.26669   3.26672   3.29803
 Alpha virt. eigenvalues --    3.30777   3.30794   3.38458   3.40490   3.40494
 Alpha virt. eigenvalues --    3.43092   3.43100   3.51194   3.57186   3.64993
 Alpha virt. eigenvalues --    3.82938   3.87994   3.92057   3.95070   3.98421
 Alpha virt. eigenvalues --    3.98424   4.03038   4.03047   4.07800   4.07806
 Alpha virt. eigenvalues --    4.07821   4.10504   4.18521   4.21503   4.23110
 Alpha virt. eigenvalues --    4.23118   4.23233   4.28994   4.29028   4.29980
 Alpha virt. eigenvalues --    4.29993   4.30161   4.30506   4.37282   4.41964
 Alpha virt. eigenvalues --    4.41970   4.42875   4.51074   4.56006   4.56011
 Alpha virt. eigenvalues --    4.58387   4.61625   4.61629   4.62156   4.62161
 Alpha virt. eigenvalues --    4.64983   4.77530   4.77533   4.79703   4.79709
 Alpha virt. eigenvalues --    4.82632   4.91844   4.91852   4.93453   4.97071
 Alpha virt. eigenvalues --    5.00820   5.06003   5.06148   5.17549   5.22885
 Alpha virt. eigenvalues --    5.22901   5.25864   5.32601   5.32612   5.34216
 Alpha virt. eigenvalues --    5.49767   5.59037
          Condensed to atoms (all electrons):
 Mulliken charges:
               1
     1  C    0.001818
     2  C    0.032589
     3  C    0.001851
     4  C    0.032655
     5  C    0.007429
     6  C   -0.013139
     7  C    0.007356
     8  C   -0.028026
     9  C    0.001803
    10  C    0.032568
    11  C    0.001898
    12  C    0.032633
    13  C    0.007526
    14  C   -0.013276
    15  C    0.007620
    16  C   -0.027993
    17  C    0.007401
    18  C   -0.028069
    19  C    0.007472
    20  C   -0.013143
    21  C    0.007575
    22  C   -0.028147
    23  C    0.007632
    24  C   -0.013088
    25  C    0.001881
    26  C    0.032652
    27  C    0.001891
    28  C    0.032603
    29  C    0.007349
    30  C   -0.013055
    31  C    0.007506
    32  C   -0.028138
    33  C    0.007578
    34  C   -0.028028
    35  C    0.007444
    36  C   -0.013173
    37  C    0.001841
    38  C    0.032611
    39  C    0.001838
    40  C    0.032566
    41  C    0.007673
    42  C    0.007709
    43  C   -0.028090
    44  C    0.007589
    45  C   -0.028036
    46  C    0.007470
    47  C   -0.013217
    48  C   -0.008266
    49  C   -0.008387
    50  C   -0.013190
    51  C   -0.008315
    52  C   -0.008133
    53  C   -0.008258
    54  C   -0.008360
    55  C   -0.008274
    56  C   -0.008229
 Sum of Mulliken charges =   0.00000
 Mulliken charges with hydrogens summed into heavy atoms:
               1
     1  C    0.001818
     2  C    0.032589
     3  C    0.001851
     4  C    0.032655
     5  C    0.007429
     6  C   -0.013139
     7  C    0.007356
     8  C   -0.028026
     9  C    0.001803
    10  C    0.032568
    11  C    0.001898
    12  C    0.032633
    13  C    0.007526
    14  C   -0.013276
    15  C    0.007620
    16  C   -0.027993
    17  C    0.007401
    18  C   -0.028069
    19  C    0.007472
    20  C   -0.013143
    21  C    0.007575
    22  C   -0.028147
    23  C    0.007632
    24  C   -0.013088
    25  C    0.001881
    26  C    0.032652
    27  C    0.001891
    28  C    0.032603
    29  C    0.007349
    30  C   -0.013055
    31  C    0.007506
    32  C   -0.028138
    33  C    0.007578
    34  C   -0.028028
    35  C    0.007444
    36  C   -0.013173
    37  C    0.001841
    38  C    0.032611
    39  C    0.001838
    40  C    0.032566
    41  C    0.007673
    42  C    0.007709
    43  C   -0.028090
    44  C    0.007589
    45  C   -0.028036
    46  C    0.007470
    47  C   -0.013217
    48  C   -0.008266
    49  C   -0.008387
    50  C   -0.013190
    51  C   -0.008315
    52  C   -0.008133
    53  C   -0.008258
    54  C   -0.008360
    55  C   -0.008274
    56  C   -0.008229
 APT charges:
               1
     1  C   -0.011325
     2  C   -0.027938
     3  C   -0.011778
     4  C   -0.027753
     5  C   -0.035700
     6  C    0.039088
     7  C   -0.035843
     8  C    0.123356
     9  C   -0.011563
    10  C   -0.027514
    11  C   -0.012043
    12  C   -0.027485
    13  C   -0.035042
    14  C    0.037854
    15  C   -0.034907
    16  C    0.122843
    17  C   -0.035414
    18  C    0.123163
    19  C   -0.035501
    20  C    0.038581
    21  C   -0.035336
    22  C    0.122909
    23  C   -0.035278
    24  C    0.038403
    25  C   -0.011451
    26  C   -0.027692
    27  C   -0.011847
    28  C   -0.027545
    29  C   -0.035802
    30  C    0.038911
    31  C   -0.035690
    32  C    0.123124
    33  C   -0.035194
    34  C    0.122881
    35  C   -0.035411
    36  C    0.038336
    37  C   -0.011593
    38  C   -0.027400
    39  C   -0.011893
    40  C   -0.027794
    41  C   -0.034886
    42  C   -0.034874
    43  C    0.122741
    44  C   -0.035264
    45  C    0.123168
    46  C   -0.035485
    47  C    0.038510
    48  C   -0.050817
    49  C   -0.052041
    50  C    0.037813
    51  C   -0.052054
    52  C   -0.050779
    53  C   -0.051531
    54  C   -0.051455
    55  C   -0.051376
    56  C   -0.051386
 Sum of APT charges =   0.00000
 APT charges with hydrogens summed into heavy atoms:
               1
     1  C   -0.011325
     2  C   -0.027938
     3  C   -0.011778
     4  C   -0.027753
     5  C   -0.035700
     6  C    0.039088
     7  C   -0.035843
     8  C    0.123356
     9  C   -0.011563
    10  C   -0.027514
    11  C   -0.012043
    12  C   -0.027485
    13  C   -0.035042
    14  C    0.037854
    15  C   -0.034907
    16  C    0.122843
    17  C   -0.035414
    18  C    0.123163
    19  C   -0.035501
    20  C    0.038581
    21  C   -0.035336
    22  C    0.122909
    23  C   -0.035278
    24  C    0.038403
    25  C   -0.011451
    26  C   -0.027692
    27  C   -0.011847
    28  C   -0.027545
    29  C   -0.035802
    30  C    0.038911
    31  C   -0.035690
    32  C    0.123124
    33  C   -0.035194
    34  C    0.122881
    35  C   -0.035411
    36  C    0.038336
    37  C   -0.011593
    38  C   -0.027400
    39  C   -0.011893
    40  C   -0.027794
    41  C   -0.034886
    42  C   -0.034874
    43  C    0.122741
    44  C   -0.035264
    45  C    0.123168
    46  C   -0.035485
    47  C    0.038510
    48  C   -0.050817
    49  C   -0.052041
    50  C    0.037813
    51  C   -0.052054
    52  C   -0.050779
    53  C   -0.051531
    54  C   -0.051455
    55  C   -0.051376
    56  C   -0.051386
 Electronic spatial extent (au):  <R**2>=          19886.7377
 Charge=              0.0000 electrons
 Dipole moment (field-independent basis, Debye):
    X=             -0.0001    Y=              0.0009    Z=              0.0003  Tot=              0.0009
 Quadrupole moment (field-independent basis, Debye-Ang):
   XX=           -309.8816   YY=           -305.6562   ZZ=           -305.6509
   XY=              0.0000   XZ=             -0.0038   YZ=              0.0014
 Traceless Quadrupole moment (field-independent basis, Debye-Ang):
   XX=             -2.8187   YY=              1.4067   ZZ=              1.4120
   XY=              0.0000   XZ=             -0.0038   YZ=              0.0014
 Octapole moment (field-independent basis, Debye-Ang**2):
  XXX=             -0.0140  YYY=              0.0080  ZZZ=              0.0014  XYY=              0.0056
  XXY=              0.0092  XXZ=              0.0044  XZZ=             -0.0071  YZZ=              0.0020
  YYZ=              0.0007  XYZ=             -0.0008
 Hexadecapole moment (field-independent basis, Debye-Ang**3):
 XXXX=         -22114.5624 YYYY=          -4283.0903 ZZZZ=          -4281.8811 XXXY=              0.0002
 XXXZ=             -0.0065 YYYX=              0.0019 YYYZ=             -0.6019 ZZZX=             -0.0521
 ZZZY=              0.6099 XXYY=          -4325.2091 XXZZ=          -4324.9531 YYZZ=          -1425.9367
 XXYZ=              0.0585 YYXZ=             -0.0064 ZZXY=             -0.0034
 N-N= 7.086113653579D+03 E-N=-1.910655673212D+04  KE= 2.113252109106D+03
  Exact polarizability: 860.069   0.004 375.647   0.002   0.002 375.590
 Approx polarizability:2314.050   0.0351270.490   0.012   0.0321270.330
 Calling FoFJK, ICntrl=    100127 FMM=F ISym2X=0 I1Cent= 0 IOpClX= 0 NMat=1 NMatS=1 NMatT=0.
 Full mass-weighted force constant matrix:
 Low frequencies ---   -9.3120   -5.5401   -5.4410   -0.0011   -0.0005   -0.0002
 Low frequencies ---  149.1757  152.3510  156.9749
 Diagonal vibrational polarizability:
       11.8958482       7.5649819       7.5587607
 Harmonic frequencies (cm**-1), IR intensities (KM/Mole), Raman scattering
 activities (A**4/AMU), depolarization ratios for plane and unpolarized
 incident light, reduced masses (AMU), force constants (mDyne/A),
 and normal coordinates:
                      1                      2                      3
                      A                      A                      A
 Frequencies --    149.1757               152.3510               156.9749
 Red. masses --     12.0000                12.0000                12.0000
 Frc consts  --      0.1573                 0.1641                 0.1742
 IR Inten    --      0.0000                 0.0000                 0.0026
  Atom  AN      X      Y      Z        X      Y      Z        X      Y      Z
     1   6     0.00   0.19   0.01     0.02   0.00   0.00     0.00   0.04   0.18
     2   6     0.02   0.23   0.03     0.00   0.01  -0.04     0.01   0.04   0.16
     3   6     0.00   0.18   0.04    -0.02   0.00   0.00     0.00   0.05   0.18
     4   6    -0.02   0.23   0.03     0.00  -0.01   0.04    -0.01   0.04   0.16
     5   6     0.02   0.07   0.00     0.01   0.09  -0.15     0.08  -0.01  -0.04
     6   6     0.03   0.04   0.01     0.00   0.02  -0.17     0.02  -0.03  -0.11
     7   6     0.02   0.06   0.02    -0.01  -0.05  -0.17    -0.03  -0.02  -0.04
     8   6     0.02   0.14   0.02     0.00   0.02  -0.15     0.02   0.00   0.05
     9   6     0.00   0.01  -0.19     0.02   0.00   0.00     0.00   0.04   0.19
    10   6    -0.02   0.03  -0.23     0.00   0.04   0.01     0.03   0.04   0.16
    11   6     0.00   0.04  -0.18    -0.02   0.00   0.00     0.00   0.04   0.18
    12   6     0.02   0.03  -0.23     0.00  -0.04  -0.01    -0.03   0.04   0.16
    13   6    -0.02   0.00  -0.07     0.01   0.15   0.09     0.05   0.00  -0.05
    14   6    -0.03   0.01  -0.04     0.00   0.17   0.02     0.06  -0.02  -0.12
    15   6    -0.02   0.02  -0.06    -0.01   0.17  -0.05     0.09  -0.01  -0.05
    16   6    -0.02   0.02  -0.14     0.00   0.15   0.02     0.05   0.01   0.02
    17   6    -0.02   0.07   0.00     0.01  -0.09   0.15    -0.08  -0.01  -0.04
    18   6    -0.02   0.14   0.02     0.00  -0.02   0.15    -0.02   0.00   0.05
    19   6    -0.02   0.06   0.02    -0.01   0.05   0.17     0.03  -0.02  -0.04
    20   6    -0.03   0.04   0.01     0.00  -0.02   0.17    -0.02  -0.03  -0.11
    21   6     0.02   0.00  -0.07     0.01  -0.15  -0.09    -0.05   0.00  -0.05
    22   6     0.02   0.02  -0.14     0.00  -0.15  -0.02    -0.05   0.01   0.02
    23   6     0.02   0.02  -0.06    -0.01  -0.17   0.05    -0.09  -0.01  -0.05
    24   6     0.03   0.01  -0.04     0.00  -0.17  -0.02    -0.06  -0.02  -0.12
    25   6     0.00  -0.19  -0.01     0.02   0.00   0.00     0.00   0.04   0.18
    26   6     0.02  -0.23  -0.03     0.00  -0.01   0.04    -0.01   0.04   0.16
    27   6     0.00  -0.18  -0.04    -0.02   0.00   0.00     0.00   0.05   0.18
    28   6    -0.02  -0.23  -0.03     0.00   0.01  -0.04     0.01   0.04   0.16
    29   6     0.02  -0.07   0.00     0.01  -0.09   0.15    -0.08  -0.01  -0.04
    30   6     0.03  -0.04  -0.01     0.00  -0.02   0.17    -0.02  -0.03  -0.11
    31   6     0.02  -0.06  -0.02    -0.01   0.05   0.17     0.03  -0.02  -0.04
    32   6     0.02  -0.14  -0.02     0.00  -0.02   0.15    -0.02   0.00   0.05
    33   6    -0.02  -0.07   0.00     0.01   0.09  -0.15     0.08  -0.01  -0.04
    34   6    -0.02  -0.14  -0.02     0.00   0.02  -0.15     0.02   0.00   0.05
    35   6    -0.02  -0.06  -0.02    -0.01  -0.05  -0.17    -0.03  -0.02  -0.04
    36   6    -0.03  -0.04  -0.01     0.00   0.02  -0.17     0.02  -0.03  -0.11
    37   6     0.00  -0.01   0.19     0.02   0.00   0.00     0.00   0.04   0.19
    38   6    -0.02  -0.03   0.23     0.00  -0.04  -0.01    -0.03   0.04   0.16
    39   6     0.00  -0.04   0.18    -0.02   0.00   0.00     0.00   0.04   0.18
    40   6     0.02  -0.03   0.23     0.00   0.04   0.01     0.03   0.04   0.16
    41   6    -0.02   0.00   0.07     0.01  -0.15  -0.09    -0.05   0.00  -0.05
    42   6    -0.02  -0.02   0.06    -0.01  -0.17   0.05    -0.09  -0.01  -0.05
    43   6    -0.02  -0.02   0.14     0.00  -0.15  -0.02    -0.05   0.01   0.02
    44   6     0.02   0.00   0.07     0.01   0.15   0.09     0.05   0.00  -0.05
    45   6     0.02  -0.02   0.14     0.00   0.15   0.02     0.05   0.01   0.02
    46   6     0.02  -0.02   0.06    -0.01   0.17  -0.05     0.09  -0.01  -0.05
    47   6     0.03  -0.01   0.04     0.00   0.17   0.02     0.06  -0.02  -0.12
    48   6    -0.01   0.00   0.01     0.00  -0.10  -0.01    -0.03  -0.04  -0.17
    49   6     0.01  -0.01   0.00     0.00  -0.01   0.10    -0.01  -0.04  -0.17
    50   6    -0.03  -0.01   0.04     0.00  -0.17  -0.02    -0.06  -0.02  -0.12
    51   6     0.01   0.01   0.00     0.00   0.01  -0.10     0.01  -0.04  -0.17
    52   6    -0.01   0.00  -0.01     0.00   0.10   0.01     0.03  -0.04  -0.17
    53   6    -0.01   0.01   0.00     0.00  -0.01   0.10    -0.01  -0.04  -0.17
    54   6     0.01   0.00  -0.01     0.00  -0.10  -0.01    -0.03  -0.04  -0.17
    55   6    -0.01  -0.01   0.00     0.00   0.01  -0.10     0.01  -0.04  -0.17
    56   6     0.01   0.00   0.01     0.00   0.10   0.01     0.03  -0.04  -0.17
                      4                      5                      6
                      A                      A                      A
 Frequencies --    157.0039               199.9821               214.9554
 Red. masses --     12.0000                12.0000                12.0000
 Frc consts  --      0.1743                 0.2828                 0.3267
 IR Inten    --      0.0026                 0.0000                 0.0000
  Atom  AN      X      Y      Z        X      Y      Z        X      Y      Z
     1   6     0.00   0.19  -0.04     0.00   0.15   0.19    -0.05   0.00   0.00
     2   6     0.03   0.16  -0.04     0.00  -0.02   0.14    -0.07   0.00   0.03
     3   6     0.00   0.18  -0.04     0.00  -0.19   0.15    -0.07   0.00   0.00
     4   6    -0.03   0.16  -0.04     0.00  -0.02   0.14    -0.07   0.00  -0.03
     5   6     0.05  -0.05   0.00     0.05   0.07   0.09    -0.02  -0.06   0.08
     6   6     0.06  -0.12   0.02     0.00   0.00   0.02    -0.08  -0.03   0.03
     7   6     0.09  -0.05   0.01    -0.05  -0.09   0.07    -0.13  -0.06   0.09
     8   6     0.05   0.02  -0.01     0.00  -0.02   0.11    -0.08  -0.07   0.10
     9   6     0.00   0.18  -0.04     0.00   0.19  -0.15     0.12   0.00   0.00
    10   6    -0.01   0.16  -0.04     0.00   0.14   0.02     0.14  -0.01   0.00
    11   6     0.00   0.18  -0.04     0.00   0.15   0.19     0.11   0.00   0.00
    12   6     0.01   0.16  -0.04     0.00   0.14   0.02     0.14   0.01   0.00
    13   6    -0.08  -0.04   0.01    -0.05   0.09  -0.07     0.17  -0.06   0.09
    14   6    -0.02  -0.11   0.03     0.00   0.02   0.00     0.15  -0.02   0.04
    15   6     0.03  -0.04   0.02     0.05   0.07   0.09     0.11  -0.06   0.09
    16   6    -0.02   0.05   0.00     0.00   0.11   0.02     0.15  -0.07   0.11
    17   6    -0.05  -0.05   0.00    -0.05   0.07   0.09    -0.02   0.06  -0.08
    18   6    -0.05   0.02  -0.01     0.00  -0.02   0.11    -0.08   0.07  -0.10
    19   6    -0.09  -0.05   0.01     0.05  -0.09   0.07    -0.13   0.06  -0.09
    20   6    -0.06  -0.12   0.02     0.00   0.00   0.02    -0.08   0.03  -0.03
    21   6     0.08  -0.04   0.01     0.05   0.09  -0.07     0.17   0.06  -0.09
    22   6     0.02   0.05   0.00     0.00   0.11   0.02     0.15   0.07  -0.11
    23   6    -0.03  -0.04   0.02    -0.05   0.07   0.09     0.11   0.06  -0.09
    24   6     0.02  -0.11   0.03     0.00   0.02   0.00     0.15   0.02  -0.04
    25   6     0.00   0.19  -0.04     0.00  -0.15  -0.19     0.05   0.00   0.00
    26   6    -0.03   0.16  -0.04     0.00   0.02  -0.14     0.07   0.00   0.03
    27   6     0.00   0.18  -0.04     0.00   0.19  -0.15     0.07   0.00   0.00
    28   6     0.03   0.16  -0.04     0.00   0.02  -0.14     0.07   0.00  -0.03
    29   6    -0.05  -0.05   0.00     0.05  -0.07  -0.09     0.02  -0.06   0.08
    30   6    -0.06  -0.12   0.02     0.00   0.00  -0.02     0.08  -0.03   0.03
    31   6    -0.09  -0.05   0.01    -0.05   0.09  -0.07     0.13  -0.06   0.09
    32   6    -0.05   0.02  -0.01     0.00   0.02  -0.11     0.08  -0.07   0.10
    33   6     0.05  -0.05   0.00    -0.05  -0.07  -0.09     0.02   0.06  -0.08
    34   6     0.05   0.02  -0.01     0.00   0.02  -0.11     0.08   0.07  -0.10
    35   6     0.09  -0.05   0.01     0.05   0.09  -0.07     0.13   0.06  -0.09
    36   6     0.06  -0.12   0.02     0.00   0.00  -0.02     0.08   0.03  -0.03
    37   6     0.00   0.18  -0.04     0.00  -0.19   0.15    -0.12   0.00   0.00
    38   6     0.01   0.16  -0.04     0.00  -0.14  -0.02    -0.14  -0.01   0.00
    39   6     0.00   0.18  -0.05     0.00  -0.15  -0.19    -0.11   0.00   0.00
    40   6    -0.01   0.16  -0.04     0.00  -0.14  -0.02    -0.14   0.01   0.00
    41   6     0.08  -0.04   0.01    -0.05  -0.09   0.07    -0.17  -0.06   0.09
    42   6    -0.03  -0.04   0.02     0.05  -0.07  -0.09    -0.11  -0.06   0.09
    43   6     0.02   0.05   0.00     0.00  -0.11  -0.02    -0.15  -0.07   0.11
    44   6    -0.08  -0.04   0.01     0.05  -0.09   0.07    -0.17   0.06  -0.09
    45   6    -0.02   0.05   0.00     0.00  -0.11  -0.02    -0.15   0.07  -0.11
    46   6     0.03  -0.04   0.02    -0.05  -0.07  -0.09    -0.11   0.06  -0.09
    47   6    -0.02  -0.11   0.03     0.00  -0.02   0.00    -0.15   0.02  -0.04
    48   6     0.01  -0.17   0.04     0.00   0.00   0.00    -0.08   0.02  -0.03
    49   6    -0.03  -0.17   0.04     0.00   0.00   0.00     0.04   0.02  -0.03
    50   6     0.02  -0.11   0.03     0.00  -0.02   0.00    -0.15  -0.02   0.04
    51   6     0.03  -0.17   0.04     0.00   0.00   0.00    -0.04   0.02  -0.03
    52   6    -0.01  -0.17   0.04     0.00   0.00   0.00     0.08   0.02  -0.03
    53   6    -0.03  -0.17   0.04     0.00   0.00   0.00    -0.04  -0.02   0.03
    54   6     0.01  -0.17   0.04     0.00   0.00   0.00     0.08  -0.02   0.03
    55   6     0.03  -0.17   0.04     0.00   0.00   0.00     0.04  -0.02   0.03
    56   6    -0.01  -0.17   0.04     0.00   0.00   0.00    -0.08  -0.02   0.03
                      7                      8                      9
                      A                      A                      A
 Frequencies --    214.9812               248.7914               260.8926
 Red. masses --     12.0000                12.0000                12.0000
 Frc consts  --      0.3268                 0.4376                 0.4812
 IR Inten    --      0.0000                 0.0000                 0.0000
  Atom  AN      X      Y      Z        X      Y      Z        X      Y      Z
     1   6     0.12   0.00   0.00    -0.11   0.00   0.00    -0.03   0.00   0.00
     2   6     0.14   0.00   0.01     0.00  -0.01   0.13    -0.05  -0.06  -0.01
     3   6     0.11   0.00   0.00     0.11   0.00   0.00    -0.03   0.00   0.00
     4   6     0.14   0.00  -0.01     0.00   0.01  -0.13    -0.05   0.06   0.01
     5   6     0.17   0.09   0.06     0.08   0.10   0.13    -0.05  -0.16  -0.01
     6   6     0.15   0.04   0.02     0.00   0.00   0.03    -0.07  -0.10  -0.01
     7   6     0.11   0.09   0.06    -0.08  -0.13   0.11    -0.05  -0.16  -0.03
     8   6     0.15   0.11   0.07     0.00  -0.02   0.16    -0.05  -0.21  -0.02
     9   6     0.05   0.00   0.00     0.11   0.00   0.00     0.03   0.00   0.00
    10   6     0.07   0.03   0.00     0.00   0.13   0.01     0.05  -0.01   0.06
    11   6     0.07   0.00   0.00    -0.11   0.00   0.00     0.03   0.00   0.00
    12   6     0.07  -0.03   0.00     0.00  -0.13  -0.01     0.05   0.01  -0.06
    13   6     0.02   0.08   0.06    -0.08   0.13  -0.10     0.05  -0.01   0.16
    14   6     0.08   0.03   0.03     0.00   0.03   0.00     0.07  -0.01   0.10
    15   6     0.13   0.09   0.06     0.08   0.11   0.13     0.05  -0.03   0.16
    16   6     0.08   0.10   0.07     0.00   0.16   0.02     0.05  -0.02   0.22
    17   6     0.17  -0.09  -0.06     0.08  -0.10  -0.13    -0.05   0.16   0.01
    18   6     0.15  -0.11  -0.07     0.00   0.02  -0.16    -0.05   0.21   0.02
    19   6     0.11  -0.09  -0.06    -0.08   0.13  -0.11    -0.05   0.16   0.03
    20   6     0.15  -0.04  -0.02     0.00   0.00  -0.03    -0.07   0.10   0.01
    21   6     0.02  -0.08  -0.06    -0.08  -0.13   0.10     0.05   0.01  -0.16
    22   6     0.08  -0.10  -0.07     0.00  -0.16  -0.02     0.05   0.02  -0.22
    23   6     0.13  -0.09  -0.06     0.08  -0.11  -0.13     0.05   0.03  -0.16
    24   6     0.08  -0.03  -0.03     0.00  -0.03   0.00     0.07   0.01  -0.10
    25   6    -0.12   0.00   0.00    -0.11   0.00   0.00    -0.03   0.00   0.00
    26   6    -0.14   0.00   0.01     0.00   0.01  -0.13    -0.05   0.06   0.01
    27   6    -0.11   0.00   0.00     0.11   0.00   0.00    -0.03   0.00   0.00
    28   6    -0.14   0.00  -0.01     0.00  -0.01   0.13    -0.05  -0.06  -0.01
    29   6    -0.17   0.09   0.06     0.08  -0.10  -0.13    -0.05   0.16   0.01
    30   6    -0.15   0.04   0.02     0.00   0.00  -0.03    -0.07   0.10   0.01
    31   6    -0.11   0.09   0.06    -0.08   0.13  -0.11    -0.05   0.16   0.03
    32   6    -0.15   0.11   0.07     0.00   0.02  -0.16    -0.05   0.21   0.02
    33   6    -0.17  -0.09  -0.06     0.08   0.10   0.13    -0.05  -0.16  -0.01
    34   6    -0.15  -0.11  -0.07     0.00  -0.02   0.16    -0.05  -0.21  -0.02
    35   6    -0.11  -0.09  -0.06    -0.08  -0.13   0.11    -0.05  -0.16  -0.03
    36   6    -0.15  -0.04  -0.02     0.00   0.00   0.03    -0.07  -0.10  -0.01
    37   6    -0.05   0.00   0.00     0.11   0.00   0.00     0.03   0.00   0.00
    38   6    -0.07   0.03   0.00     0.00  -0.13  -0.01     0.05   0.01  -0.06
    39   6    -0.07   0.00   0.00    -0.11   0.00   0.00     0.03   0.00   0.00
    40   6    -0.07  -0.03   0.00     0.00   0.13   0.01     0.05  -0.01   0.06
    41   6    -0.02   0.08   0.06    -0.08  -0.13   0.10     0.05   0.01  -0.16
    42   6    -0.13   0.09   0.06     0.08  -0.11  -0.13     0.05   0.03  -0.16
    43   6    -0.08   0.10   0.07     0.00  -0.16  -0.02     0.05   0.02  -0.22
    44   6    -0.02  -0.08  -0.06    -0.08   0.13  -0.10     0.05  -0.01   0.16
    45   6    -0.08  -0.10  -0.07     0.00   0.16   0.02     0.05  -0.02   0.22
    46   6    -0.13  -0.09  -0.06     0.08   0.11   0.13     0.05  -0.03   0.16
    47   6    -0.08  -0.03  -0.03     0.00   0.03   0.00     0.07  -0.01   0.10
    48   6    -0.04  -0.03  -0.02     0.00   0.01   0.00     0.03   0.00  -0.03
    49   6    -0.08  -0.03  -0.02     0.00   0.00   0.01    -0.03   0.03   0.00
    50   6    -0.08   0.03   0.03     0.00  -0.03   0.00     0.07   0.01  -0.10
    51   6     0.08  -0.03  -0.02     0.00   0.00  -0.01    -0.03  -0.03   0.00
    52   6     0.04  -0.03  -0.02     0.00  -0.01   0.00     0.03   0.00   0.03
    53   6     0.08   0.03   0.02     0.00   0.00   0.01    -0.03   0.03   0.00
    54   6     0.04   0.03   0.02     0.00   0.01   0.00     0.03   0.00  -0.03
    55   6    -0.08   0.03   0.02     0.00   0.00  -0.01    -0.03  -0.03   0.00
    56   6    -0.04   0.03   0.02     0.00  -0.01   0.00     0.03   0.00   0.03
                     10                     11                     12
                      A                      A                      A
 Frequencies --    270.5658               291.3609               314.4149
 Red. masses --     12.0000                12.0000                12.0000
 Frc consts  --      0.5176                 0.6002                 0.6989
 IR Inten    --      0.0000                 0.0000                 0.0000
  Atom  AN      X      Y      Z        X      Y      Z        X      Y      Z
     1   6     0.00  -0.01  -0.02     0.00  -0.08   0.20     0.00  -0.13  -0.01
     2   6     0.05  -0.03   0.00     0.00  -0.02   0.17     0.01  -0.12  -0.01
     3   6     0.00  -0.02   0.01     0.00   0.04   0.21     0.00  -0.13  -0.02
     4   6    -0.05  -0.03   0.00     0.00  -0.02   0.17    -0.01  -0.12  -0.01
     5   6     0.14  -0.02  -0.02     0.02   0.05  -0.09     0.03   0.15   0.01
     6   6     0.16  -0.01   0.00     0.00   0.01  -0.13     0.05   0.11   0.01
     7   6     0.14  -0.03   0.02    -0.02  -0.03  -0.10     0.03   0.15   0.03
     8   6     0.09  -0.06  -0.01     0.00   0.00  -0.02     0.01   0.16   0.02
     9   6     0.00   0.02  -0.01     0.00  -0.20  -0.08     0.00  -0.01   0.13
    10   6     0.05   0.00  -0.03     0.00  -0.17  -0.02    -0.01  -0.01   0.12
    11   6     0.00  -0.01  -0.02     0.00  -0.21   0.04     0.00  -0.02   0.13
    12   6    -0.05   0.00  -0.03     0.00  -0.17  -0.02     0.01  -0.01   0.12
    13   6     0.14   0.02  -0.02     0.02   0.09   0.05    -0.03   0.01  -0.15
    14   6     0.16   0.00  -0.01     0.00   0.13   0.01    -0.05   0.01  -0.11
    15   6     0.14  -0.02  -0.03    -0.02   0.10  -0.03    -0.03   0.03  -0.15
    16   6     0.09   0.01  -0.06     0.00   0.02   0.00    -0.01   0.02  -0.16
    17   6    -0.14  -0.02  -0.02    -0.02   0.05  -0.09    -0.03   0.15   0.01
    18   6    -0.09  -0.06  -0.01     0.00   0.00  -0.02    -0.01   0.16   0.02
    19   6    -0.14  -0.03   0.02     0.02  -0.03  -0.10    -0.03   0.15   0.03
    20   6    -0.16  -0.01   0.00     0.00   0.01  -0.13    -0.05   0.11   0.01
    21   6    -0.14   0.02  -0.02    -0.02   0.09   0.05     0.03   0.01  -0.15
    22   6    -0.09   0.01  -0.06     0.00   0.02   0.00     0.01   0.02  -0.16
    23   6    -0.14  -0.02  -0.03     0.02   0.10  -0.03     0.03   0.03  -0.15
    24   6    -0.16   0.00  -0.01     0.00   0.13   0.01     0.05   0.01  -0.11
    25   6     0.00   0.01   0.02     0.00   0.08  -0.20     0.00   0.13   0.01
    26   6     0.05   0.03   0.00     0.00   0.02  -0.17     0.01   0.12   0.01
    27   6     0.00   0.02  -0.01     0.00  -0.04  -0.21     0.00   0.13   0.02
    28   6    -0.05   0.03   0.00     0.00   0.02  -0.17    -0.01   0.12   0.01
    29   6     0.14   0.02   0.02     0.02  -0.05   0.09     0.03  -0.15  -0.01
    30   6     0.16   0.01   0.00     0.00  -0.01   0.13     0.05  -0.11  -0.01
    31   6     0.14   0.03  -0.02    -0.02   0.03   0.10     0.03  -0.15  -0.03
    32   6     0.09   0.06   0.01     0.00   0.00   0.02     0.01  -0.16  -0.02
    33   6    -0.14   0.02   0.02    -0.02  -0.05   0.09    -0.03  -0.15  -0.01
    34   6    -0.09   0.06   0.01     0.00   0.00   0.02    -0.01  -0.16  -0.02
    35   6    -0.14   0.03  -0.02     0.02   0.03   0.10    -0.03  -0.15  -0.03
    36   6    -0.16   0.01   0.00     0.00  -0.01   0.13    -0.05  -0.11  -0.01
    37   6     0.00  -0.02   0.01     0.00   0.20   0.08     0.00   0.01  -0.13
    38   6     0.05   0.00   0.03     0.00   0.17   0.02    -0.01   0.01  -0.12
    39   6     0.00   0.01   0.02     0.00   0.21  -0.04     0.00   0.02  -0.13
    40   6    -0.05   0.00   0.03     0.00   0.17   0.02     0.01   0.01  -0.12
    41   6     0.14  -0.02   0.02     0.02  -0.09  -0.05    -0.03  -0.01   0.15
    42   6     0.14   0.02   0.03    -0.02  -0.10   0.03    -0.03  -0.03   0.15
    43   6     0.09  -0.01   0.06     0.00  -0.02   0.00    -0.01  -0.02   0.16
    44   6    -0.14  -0.02   0.02    -0.02  -0.09  -0.05     0.03  -0.01   0.15
    45   6    -0.09  -0.01   0.06     0.00  -0.02   0.00     0.01  -0.02   0.16
    46   6    -0.14   0.02   0.03     0.02  -0.10   0.03     0.03  -0.03   0.15
    47   6    -0.16   0.00   0.01     0.00  -0.13  -0.01     0.05  -0.01   0.11
    48   6     0.20   0.00  -0.01     0.00  -0.10  -0.01    -0.02   0.00   0.04
    49   6     0.20  -0.01   0.00     0.00  -0.01   0.10     0.02  -0.04   0.00
    50   6     0.16   0.00   0.01     0.00  -0.13  -0.01    -0.05  -0.01   0.11
    51   6     0.20   0.01   0.00     0.00   0.01  -0.10     0.02   0.04   0.00
    52   6     0.20   0.00   0.01     0.00   0.10   0.01    -0.02   0.00  -0.04
    53   6    -0.20   0.01   0.00     0.00   0.01  -0.10    -0.02   0.04   0.00
    54   6    -0.20   0.00   0.01     0.00   0.10   0.01     0.02   0.00  -0.04
    55   6    -0.20  -0.01   0.00     0.00  -0.01   0.10    -0.02  -0.04   0.00
    56   6    -0.20   0.00  -0.01     0.00  -0.10  -0.01     0.02   0.00   0.04
                     13                     14                     15
                      A                      A                      A
 Frequencies --    341.9317               341.9502               359.3430
 Red. masses --     12.0000                12.0000                12.0000
 Frc consts  --      0.8266                 0.8267                 0.9130
 IR Inten    --      0.5895                 0.5878                 3.3496
  Atom  AN      X      Y      Z        X      Y      Z        X      Y      Z
     1   6     0.00   0.03  -0.10     0.00   0.13   0.11     0.00  -0.20  -0.17
     2   6    -0.03   0.05  -0.05    -0.06   0.09   0.04     0.00  -0.07  -0.11
     3   6     0.00   0.12  -0.12     0.00   0.10   0.04     0.00   0.18  -0.12
     4   6     0.03   0.05  -0.05     0.06   0.09   0.04     0.00  -0.07  -0.11
     5   6    -0.01  -0.06   0.09    -0.16  -0.09  -0.05    -0.04  -0.08  -0.05
     6   6    -0.07   0.00   0.01    -0.14  -0.01  -0.01     0.03   0.02   0.00
     7   6    -0.12  -0.05   0.08    -0.10  -0.09  -0.06     0.09   0.07  -0.04
     8   6    -0.04  -0.07   0.09    -0.09  -0.11  -0.06     0.01  -0.10  -0.08
     9   6     0.00   0.11  -0.13     0.00   0.10   0.03     0.00   0.07  -0.01
    10   6     0.06   0.04  -0.09    -0.03   0.05   0.05     0.00   0.03   0.19
    11   6     0.00   0.04  -0.10     0.00   0.12   0.12     0.00   0.05   0.16
    12   6    -0.06   0.04  -0.09     0.03   0.05   0.05     0.00   0.03   0.19
    13   6     0.16  -0.05   0.09    -0.01  -0.09  -0.06    -0.08   0.03   0.00
    14   6     0.14  -0.01   0.01    -0.07  -0.01   0.00    -0.06   0.01  -0.04
    15   6     0.10  -0.06   0.09    -0.12  -0.08  -0.05    -0.02   0.01   0.06
    16   6     0.09  -0.06   0.11    -0.04  -0.09  -0.07    -0.02   0.00   0.23
    17   6     0.01  -0.06   0.09     0.16  -0.09  -0.05     0.04  -0.08  -0.05
    18   6     0.04  -0.07   0.09     0.09  -0.11  -0.06    -0.01  -0.10  -0.08
    19   6     0.12  -0.05   0.08     0.10  -0.09  -0.06    -0.09   0.07  -0.04
    20   6     0.07   0.00   0.01     0.14  -0.01  -0.01    -0.03   0.02   0.00
    21   6    -0.16  -0.05   0.09     0.01  -0.09  -0.06     0.08   0.03   0.00
    22   6    -0.09  -0.06   0.11     0.04  -0.09  -0.07     0.02   0.00   0.23
    23   6    -0.10  -0.06   0.09     0.12  -0.08  -0.05     0.02   0.01   0.06
    24   6    -0.14  -0.01   0.01     0.07  -0.01   0.00     0.06   0.01  -0.04
    25   6     0.00   0.03  -0.10     0.00   0.13   0.11     0.00  -0.20  -0.17
    26   6     0.03   0.05  -0.05     0.06   0.09   0.04     0.00  -0.07  -0.11
    27   6     0.00   0.12  -0.12     0.00   0.10   0.04     0.00   0.18  -0.12
    28   6    -0.03   0.05  -0.05    -0.06   0.09   0.04     0.00  -0.07  -0.11
    29   6     0.01  -0.06   0.09     0.16  -0.09  -0.05     0.04  -0.08  -0.05
    30   6     0.07   0.00   0.01     0.14  -0.01  -0.01    -0.03   0.02   0.00
    31   6     0.12  -0.05   0.08     0.10  -0.09  -0.06    -0.09   0.07  -0.04
    32   6     0.04  -0.07   0.09     0.09  -0.11  -0.06    -0.01  -0.10  -0.08
    33   6    -0.01  -0.06   0.09    -0.16  -0.09  -0.05    -0.04  -0.08  -0.05
    34   6    -0.04  -0.07   0.09    -0.09  -0.11  -0.06     0.01  -0.10  -0.08
    35   6    -0.12  -0.05   0.08    -0.10  -0.09  -0.06     0.09   0.07  -0.04
    36   6    -0.07   0.00   0.01    -0.14  -0.01  -0.01     0.03   0.02   0.00
    37   6     0.00   0.11  -0.13     0.00   0.10   0.03     0.00   0.07  -0.01
    38   6    -0.06   0.04  -0.09     0.03   0.05   0.05     0.00   0.03   0.19
    39   6     0.00   0.04  -0.10     0.00   0.12   0.12     0.00   0.05   0.16
    40   6     0.06   0.04  -0.09    -0.03   0.05   0.05     0.00   0.03   0.19
    41   6    -0.16  -0.05   0.09     0.01  -0.09  -0.06     0.08   0.03   0.00
    42   6    -0.10  -0.06   0.09     0.12  -0.08  -0.05     0.02   0.01   0.06
    43   6    -0.09  -0.06   0.11     0.04  -0.09  -0.07     0.02   0.00   0.23
    44   6     0.16  -0.05   0.09    -0.01  -0.09  -0.06    -0.08   0.03   0.00
    45   6     0.09  -0.06   0.11    -0.04  -0.09  -0.07    -0.02   0.00   0.23
    46   6     0.10  -0.06   0.09    -0.12  -0.08  -0.05    -0.02   0.01   0.06
    47   6     0.14  -0.01   0.01    -0.07  -0.01   0.00    -0.06   0.01  -0.04
    48   6    -0.06   0.06  -0.10     0.03   0.10   0.07     0.07   0.02  -0.06
    49   6     0.03   0.07  -0.10     0.06   0.10   0.06    -0.03   0.03  -0.03
    50   6    -0.14  -0.01   0.01     0.07  -0.01   0.00     0.06   0.01  -0.04
    51   6    -0.03   0.07  -0.10    -0.06   0.10   0.06     0.03   0.03  -0.03
    52   6     0.06   0.06  -0.10    -0.03   0.10   0.07    -0.07   0.02  -0.06
    53   6     0.03   0.07  -0.10     0.06   0.10   0.06    -0.03   0.03  -0.03
    54   6    -0.06   0.06  -0.10     0.03   0.10   0.07     0.07   0.02  -0.06
    55   6    -0.03   0.07  -0.10    -0.06   0.10   0.06     0.03   0.03  -0.03
    56   6     0.06   0.06  -0.10    -0.03   0.10   0.07    -0.07   0.02  -0.06
                     16                     17                     18
                      A                      A                      A
 Frequencies --    359.3925               364.2759               364.3400
 Red. masses --     12.0000                12.0000                12.0000
 Frc consts  --      0.9132                 0.9382                 0.9385
 IR Inten    --      3.3591                 0.0000                 0.0000
  Atom  AN      X      Y      Z        X      Y      Z        X      Y      Z
     1   6     0.00  -0.01  -0.07    -0.17   0.00   0.00    -0.13   0.00   0.00
     2   6     0.00   0.19  -0.03    -0.02  -0.02   0.15    -0.10   0.00  -0.03
     3   6     0.00   0.16  -0.05     0.11   0.00   0.00    -0.18   0.00   0.00
     4   6     0.00   0.19  -0.03    -0.02   0.02  -0.15    -0.10   0.00   0.03
     5   6    -0.08   0.00  -0.03     0.05   0.04   0.10    -0.02   0.02  -0.02
     6   6    -0.06  -0.04  -0.01    -0.01  -0.02  -0.01    -0.05  -0.10  -0.01
     7   6    -0.02   0.06  -0.01    -0.06  -0.06   0.09     0.00   0.04  -0.01
     8   6    -0.02   0.23   0.00    -0.02  -0.02   0.18    -0.08   0.05  -0.03
     9   6     0.00  -0.17   0.20    -0.13   0.00   0.00     0.17   0.00   0.00
    10   6     0.00  -0.11   0.07    -0.10   0.03   0.00     0.02   0.15   0.02
    11   6     0.00  -0.12  -0.18    -0.18   0.00   0.00    -0.11   0.00   0.00
    12   6     0.00  -0.11   0.07    -0.10  -0.03   0.00     0.02  -0.15  -0.02
    13   6     0.04  -0.05   0.08    -0.02   0.02   0.02    -0.05   0.10  -0.04
    14   6    -0.03   0.00  -0.02    -0.05   0.01  -0.10     0.01  -0.01   0.02
    15   6    -0.09  -0.04  -0.07     0.00   0.01   0.04     0.06   0.09   0.06
    16   6    -0.01  -0.08   0.10    -0.08   0.03   0.05     0.01   0.18   0.01
    17   6     0.08   0.00  -0.03     0.05  -0.04  -0.10    -0.02  -0.02   0.02
    18   6     0.02   0.23   0.00    -0.02   0.02  -0.18    -0.08  -0.05   0.03
    19   6     0.02   0.06  -0.01    -0.06   0.06  -0.09     0.00  -0.04   0.01
    20   6     0.06  -0.04  -0.01    -0.01   0.02   0.01    -0.05   0.10   0.01
    21   6    -0.04  -0.05   0.08    -0.02  -0.02  -0.02    -0.05  -0.10   0.04
    22   6     0.01  -0.08   0.10    -0.08  -0.03  -0.05     0.01  -0.18  -0.01
    23   6     0.09  -0.04  -0.07     0.00  -0.01  -0.04     0.06  -0.09  -0.06
    24   6     0.03   0.00  -0.02    -0.05  -0.01   0.10     0.01   0.01  -0.02
    25   6     0.00  -0.01  -0.07     0.17   0.00   0.00     0.13   0.00   0.00
    26   6     0.00   0.19  -0.03     0.02  -0.02   0.15     0.10   0.00  -0.03
    27   6     0.00   0.16  -0.05    -0.11   0.00   0.00     0.18   0.00   0.00
    28   6     0.00   0.19  -0.03     0.02   0.02  -0.15     0.10   0.00   0.03
    29   6     0.08   0.00  -0.03    -0.05   0.04   0.10     0.02   0.02  -0.02
    30   6     0.06  -0.04  -0.01     0.01  -0.02  -0.01     0.05  -0.10  -0.01
    31   6     0.02   0.06  -0.01     0.06  -0.06   0.09     0.00   0.04  -0.01
    32   6     0.02   0.23   0.00     0.01  -0.01   0.18     0.08   0.05  -0.03
    33   6    -0.08   0.00  -0.03    -0.05  -0.04  -0.10     0.02  -0.02   0.02
    34   6    -0.02   0.23   0.00     0.01   0.01  -0.18     0.08  -0.05   0.03
    35   6    -0.02   0.06  -0.01     0.06   0.06  -0.09     0.00  -0.04   0.01
    36   6    -0.06  -0.04  -0.01     0.01   0.02   0.01     0.05   0.10   0.01
    37   6     0.00  -0.17   0.20     0.13   0.00   0.00    -0.17   0.00   0.00
    38   6     0.00  -0.11   0.07     0.10   0.03   0.00    -0.02   0.15   0.02
    39   6     0.00  -0.12  -0.18     0.18   0.00   0.00     0.11   0.00   0.00
    40   6     0.00  -0.11   0.07     0.10  -0.03   0.00    -0.02  -0.15  -0.02
    41   6    -0.04  -0.05   0.08     0.02   0.02   0.02     0.05   0.10  -0.04
    42   6     0.09  -0.04  -0.07     0.00   0.01   0.04    -0.06   0.09   0.06
    43   6     0.01  -0.08   0.10     0.08   0.03   0.05    -0.02   0.18   0.01
    44   6     0.04  -0.05   0.08     0.02  -0.02  -0.02     0.05  -0.10   0.04
    45   6    -0.01  -0.08   0.10     0.08  -0.03  -0.05    -0.02  -0.18  -0.02
    46   6    -0.09  -0.04  -0.07     0.00  -0.01  -0.04    -0.06  -0.09  -0.06
    47   6    -0.03   0.00  -0.02     0.05  -0.01   0.10    -0.01   0.01  -0.02
    48   6     0.03  -0.03  -0.03     0.10   0.00  -0.21    -0.02  -0.16   0.02
    49   6     0.07  -0.06  -0.02     0.02  -0.02  -0.16     0.10  -0.21   0.00
    50   6     0.03   0.00  -0.02     0.05   0.01  -0.10    -0.01  -0.01   0.02
    51   6    -0.07  -0.06  -0.02    -0.02  -0.02  -0.16    -0.10  -0.21   0.00
    52   6    -0.03  -0.03  -0.03    -0.10   0.00  -0.21     0.02  -0.16   0.02
    53   6     0.07  -0.06  -0.02    -0.02   0.02   0.16    -0.10   0.21   0.00
    54   6     0.03  -0.03  -0.03    -0.10   0.00   0.21     0.02   0.16  -0.02
    55   6    -0.07  -0.06  -0.02     0.02   0.02   0.16     0.10   0.21   0.00
    56   6    -0.03  -0.03  -0.03     0.10   0.00   0.21    -0.02   0.16  -0.02
                     19                     20                     21
                      A                      A                      A
 Frequencies --    364.4930               367.5700               388.0418
 Red. masses --     12.0000                12.0000                12.0000
 Frc consts  --      0.9393                 0.9552                 1.0646
 IR Inten    --      0.0014                 0.0000                 0.0000
  Atom  AN      X      Y      Z        X      Y      Z        X      Y      Z
     1   6     0.08   0.00   0.00     0.00  -0.12  -0.16     0.09   0.00   0.00
     2   6     0.03   0.23   0.03     0.00   0.01  -0.06     0.00   0.05  -0.08
     3   6     0.08   0.00   0.00     0.00   0.15  -0.13    -0.08   0.00   0.00
     4   6     0.03  -0.23  -0.03     0.00   0.01  -0.06     0.00  -0.05   0.08
     5   6    -0.02   0.04   0.03     0.03   0.11   0.15    -0.07  -0.06  -0.05
     6   6    -0.05  -0.02   0.00     0.00  -0.01   0.07    -0.01  -0.01   0.00
     7   6    -0.02   0.05  -0.02    -0.03  -0.14   0.12     0.05   0.09  -0.03
     8   6     0.03   0.23   0.03     0.00  -0.01   0.07     0.00   0.06  -0.08
     9   6     0.08   0.00   0.00     0.00  -0.16   0.12     0.01   0.00   0.00
    10   6     0.03  -0.03   0.23     0.00  -0.06  -0.01    -0.01  -0.05   0.25
    11   6     0.08   0.00   0.00     0.00  -0.13  -0.15     0.04   0.00   0.00
    12   6     0.03   0.03  -0.23     0.00  -0.06  -0.01    -0.01   0.05  -0.25
    13   6    -0.02  -0.03   0.04    -0.03   0.15  -0.11    -0.03  -0.01   0.06
    14   6    -0.05   0.00  -0.02     0.00   0.07   0.01    -0.05   0.01  -0.06
    15   6    -0.02   0.02   0.05     0.03   0.12   0.14    -0.05  -0.01   0.04
    16   6     0.03  -0.03   0.23     0.00   0.07   0.01    -0.01  -0.05   0.31
    17   6    -0.02  -0.04  -0.03    -0.03   0.11   0.15    -0.07   0.06   0.05
    18   6     0.03  -0.23  -0.03     0.00  -0.01   0.07     0.00  -0.06   0.08
    19   6    -0.02  -0.05   0.02     0.03  -0.14   0.12     0.05  -0.09   0.03
    20   6    -0.05   0.02   0.00     0.00  -0.01   0.07    -0.01   0.01   0.00
    21   6    -0.02   0.03  -0.04     0.03   0.15  -0.11    -0.03   0.02  -0.06
    22   6     0.03   0.03  -0.23     0.00   0.07   0.01    -0.01   0.05  -0.31
    23   6    -0.02  -0.02  -0.05    -0.03   0.12   0.14    -0.05   0.01  -0.04
    24   6    -0.05   0.00   0.02     0.00   0.07   0.01    -0.05  -0.01   0.06
    25   6     0.08   0.00   0.00     0.00   0.12   0.16    -0.09   0.00   0.00
    26   6     0.03  -0.23  -0.03     0.00  -0.01   0.06     0.00   0.05  -0.08
    27   6     0.08   0.00   0.00     0.00  -0.15   0.13     0.08   0.00   0.00
    28   6     0.03   0.23   0.03     0.00  -0.01   0.06     0.00  -0.05   0.08
    29   6    -0.02  -0.04  -0.03     0.03  -0.11  -0.15     0.07  -0.06  -0.05
    30   6    -0.05   0.02   0.00     0.00   0.01  -0.07     0.01  -0.01   0.00
    31   6    -0.02  -0.05   0.02    -0.03   0.14  -0.12    -0.05   0.09  -0.03
    32   6     0.03  -0.23  -0.03     0.00   0.01  -0.07     0.00   0.06  -0.08
    33   6    -0.02   0.04   0.03    -0.03  -0.11  -0.15     0.07   0.06   0.05
    34   6     0.03   0.23   0.03     0.00   0.01  -0.07     0.00  -0.06   0.08
    35   6    -0.02   0.05  -0.02     0.03   0.14  -0.12    -0.05  -0.09   0.03
    36   6    -0.05  -0.02   0.00     0.00   0.01  -0.07     0.01   0.01   0.00
    37   6     0.08   0.00   0.00     0.00   0.16  -0.12    -0.01   0.00   0.00
    38   6     0.03   0.03  -0.23     0.00   0.06   0.01     0.01  -0.05   0.25
    39   6     0.08   0.00   0.00     0.00   0.13   0.15    -0.04   0.00   0.00
    40   6     0.03  -0.03   0.23     0.00   0.06   0.01     0.01   0.05  -0.25
    41   6    -0.02   0.03  -0.04    -0.03  -0.15   0.11     0.03  -0.02   0.06
    42   6    -0.02  -0.02  -0.05     0.03  -0.12  -0.14     0.05  -0.01   0.04
    43   6     0.03   0.03  -0.22     0.00  -0.07  -0.01     0.01  -0.05   0.31
    44   6    -0.02  -0.03   0.04     0.03  -0.15   0.11     0.03   0.01  -0.06
    45   6     0.03  -0.03   0.23     0.00  -0.07  -0.01     0.01   0.05  -0.31
    46   6    -0.02   0.02   0.05    -0.03  -0.12  -0.14     0.05   0.01  -0.04
    47   6    -0.05   0.00  -0.02     0.00  -0.07  -0.01     0.05  -0.01   0.06
    48   6    -0.05   0.00   0.01     0.00   0.00   0.00     0.08   0.00  -0.10
    49   6    -0.05   0.01   0.00     0.00   0.00   0.00     0.01  -0.01  -0.07
    50   6    -0.05   0.00   0.02     0.00  -0.07  -0.01     0.05   0.01  -0.06
    51   6    -0.05  -0.01   0.00     0.00   0.00   0.00    -0.01  -0.01  -0.07
    52   6    -0.05   0.00  -0.01     0.00   0.00   0.00    -0.08   0.00  -0.10
    53   6    -0.05   0.01   0.00     0.00   0.00   0.00    -0.01   0.01   0.07
    54   6    -0.05   0.00   0.01     0.00   0.00   0.00    -0.08   0.00   0.10
    55   6    -0.05  -0.01   0.00     0.00   0.00   0.00     0.01   0.01   0.07
    56   6    -0.05   0.00  -0.01     0.00   0.00   0.00     0.08   0.00   0.10
                     22                     23                     24
                      A                      A                      A
 Frequencies --    388.1100               410.2884               427.2080
 Red. masses --     12.0000                12.0000                12.0000
 Frc consts  --      1.0650                 1.1902                 1.2904
 IR Inten    --      0.0000                 0.0000                 9.1016
  Atom  AN      X      Y      Z        X      Y      Z        X      Y      Z
     1   6     0.01   0.00   0.00     0.13   0.00   0.00     0.00   0.11   0.06
     2   6    -0.01   0.26   0.05     0.17  -0.17  -0.02     0.00   0.00   0.03
     3   6     0.04   0.00   0.00     0.13   0.00   0.00     0.00  -0.11   0.04
     4   6    -0.01  -0.25  -0.05     0.17   0.17   0.02     0.00   0.00   0.03
     5   6    -0.03   0.06   0.02     0.08  -0.03   0.01    -0.01   0.08   0.11
     6   6    -0.05  -0.06  -0.01     0.09  -0.02   0.00     0.01   0.00   0.05
     7   6    -0.05   0.04   0.01     0.08  -0.03  -0.01     0.02  -0.10   0.09
     8   6    -0.01   0.31   0.05     0.15  -0.04  -0.01     0.00  -0.01   0.07
     9   6    -0.09   0.00   0.00    -0.13   0.00   0.00     0.00  -0.02  -0.05
    10   6     0.00  -0.08  -0.05    -0.17  -0.02   0.17    -0.04   0.01  -0.10
    11   6     0.08   0.00   0.00    -0.13   0.00   0.00     0.00   0.03  -0.06
    12   6     0.00   0.08   0.05    -0.17   0.02  -0.17     0.04   0.01  -0.10
    13   6     0.07  -0.05   0.06    -0.08   0.01   0.03    -0.10  -0.02   0.03
    14   6     0.01   0.00   0.01    -0.09   0.00   0.02    -0.17   0.01  -0.11
    15   6    -0.05  -0.03  -0.09    -0.08  -0.01   0.03    -0.10   0.01   0.03
    16   6     0.00  -0.08  -0.06    -0.15  -0.01   0.04    -0.08  -0.02   0.09
    17   6    -0.03  -0.06  -0.02     0.08   0.03  -0.01     0.01   0.07   0.11
    18   6    -0.01  -0.31  -0.05     0.15   0.04   0.01     0.00  -0.01   0.07
    19   6    -0.05  -0.04  -0.01     0.08   0.03   0.01    -0.02  -0.10   0.09
    20   6    -0.05   0.06   0.01     0.09   0.02   0.00    -0.01   0.00   0.05
    21   6     0.07   0.05  -0.06    -0.08  -0.01  -0.03     0.10  -0.02   0.03
    22   6     0.00   0.08   0.06    -0.15   0.01  -0.04     0.08  -0.02   0.09
    23   6    -0.05   0.03   0.09    -0.08   0.01  -0.03     0.10   0.01   0.03
    24   6     0.01   0.00  -0.01    -0.09   0.00  -0.02     0.17   0.01  -0.11
    25   6    -0.01   0.00   0.00     0.13   0.00   0.00     0.00   0.11   0.06
    26   6     0.01   0.25   0.05     0.17   0.17   0.02     0.00   0.00   0.03
    27   6    -0.04   0.00   0.00     0.13   0.00   0.00     0.00  -0.11   0.04
    28   6     0.01  -0.25  -0.05     0.17  -0.17  -0.02     0.00   0.00   0.03
    29   6     0.03   0.06   0.02     0.08   0.03  -0.01     0.01   0.07   0.11
    30   6     0.05  -0.06  -0.01     0.09   0.02   0.00    -0.01   0.00   0.05
    31   6     0.05   0.04   0.01     0.08   0.03   0.01    -0.02  -0.10   0.09
    32   6     0.01   0.31   0.05     0.15   0.04   0.01     0.00  -0.01   0.07
    33   6     0.03  -0.06  -0.02     0.08  -0.03   0.01    -0.01   0.07   0.11
    34   6     0.01  -0.31  -0.05     0.15  -0.04  -0.01     0.00  -0.01   0.07
    35   6     0.05  -0.04  -0.01     0.08  -0.03  -0.01     0.02  -0.10   0.09
    36   6     0.05   0.06   0.01     0.09  -0.02   0.00     0.01   0.00   0.05
    37   6     0.09   0.00   0.00    -0.13   0.00   0.00     0.00  -0.02  -0.05
    38   6     0.00  -0.08  -0.05    -0.17   0.02  -0.17     0.04   0.01  -0.10
    39   6    -0.08   0.00   0.00    -0.13   0.00   0.00     0.00   0.03  -0.06
    40   6     0.00   0.08   0.05    -0.17  -0.02   0.17    -0.04   0.01  -0.10
    41   6    -0.07  -0.05   0.06    -0.08  -0.01  -0.03     0.10  -0.02   0.03
    42   6     0.05  -0.03  -0.09    -0.08   0.01  -0.03     0.10   0.01   0.03
    43   6     0.00  -0.08  -0.06    -0.15   0.01  -0.04     0.08  -0.02   0.09
    44   6    -0.07   0.05  -0.06    -0.08   0.01   0.03    -0.10  -0.02   0.03
    45   6     0.00   0.08   0.06    -0.15  -0.01   0.04    -0.08  -0.02   0.09
    46   6     0.05   0.03   0.09    -0.08  -0.01   0.03    -0.10   0.01   0.03
    47   6    -0.01   0.00  -0.01    -0.09   0.00   0.02    -0.17   0.01  -0.11
    48   6    -0.01  -0.07   0.01    -0.03   0.01  -0.04     0.22   0.03  -0.19
    49   6     0.08  -0.10   0.00     0.03   0.04   0.01    -0.01   0.02  -0.10
    50   6    -0.01   0.00   0.01    -0.09   0.00  -0.02     0.17   0.01  -0.11
    51   6    -0.08  -0.10   0.00     0.03  -0.04  -0.01     0.01   0.02  -0.10
    52   6     0.01  -0.07   0.01    -0.03  -0.01   0.04    -0.22   0.03  -0.19
    53   6    -0.08   0.10   0.00     0.03   0.04   0.01    -0.01   0.02  -0.10
    54   6     0.01   0.07  -0.01    -0.03   0.01  -0.04     0.22   0.03  -0.19
    55   6     0.08   0.10   0.00     0.03  -0.04  -0.01     0.01   0.02  -0.10
    56   6    -0.01   0.07  -0.01    -0.03  -0.01   0.04    -0.22   0.03  -0.19
                     25                     26                     27
                      A                      A                      A
 Frequencies --    427.2875               440.4423               440.9487
 Red. masses --     12.0000                12.0000                12.0000
 Frc consts  --      1.2908                 1.3715                 1.3747
 IR Inten    --      9.1201                 0.0000                 0.0000
  Atom  AN      X      Y      Z        X      Y      Z        X      Y      Z
     1   6     0.00  -0.05   0.02    -0.15   0.00   0.00     0.00   0.07   0.04
     2   6    -0.04  -0.10  -0.01     0.00  -0.02   0.13     0.01   0.19   0.02
     3   6     0.00  -0.06  -0.03     0.16   0.00   0.00     0.00   0.08  -0.03
     4   6     0.04  -0.10  -0.01     0.00   0.02  -0.13    -0.01   0.19   0.02
     5   6    -0.10   0.03   0.02     0.08  -0.10  -0.13     0.01   0.02   0.01
     6   6    -0.17  -0.11  -0.01     0.00   0.02  -0.13     0.00  -0.08  -0.01
     7   6    -0.10   0.03  -0.01    -0.08   0.12  -0.10     0.01   0.02   0.00
     8   6    -0.08   0.09   0.02     0.00  -0.01   0.06     0.03   0.26   0.03
     9   6     0.00   0.06  -0.11     0.15   0.00   0.00     0.00  -0.04   0.07
    10   6     0.00   0.03   0.00     0.00   0.13   0.02     0.01  -0.02   0.19
    11   6     0.00   0.04   0.11    -0.16   0.00   0.00     0.00   0.03   0.08
    12   6     0.00   0.03   0.00     0.00  -0.13  -0.02    -0.01  -0.02   0.19
    13   6     0.01   0.11  -0.07    -0.08  -0.12   0.10     0.01  -0.01   0.02
    14   6    -0.01   0.05   0.00     0.00  -0.13  -0.02     0.00   0.01  -0.08
    15   6    -0.02   0.09   0.10     0.08  -0.10  -0.12     0.01   0.00   0.02
    16   6     0.00   0.07   0.01     0.00   0.06   0.01     0.03  -0.03   0.26
    17   6     0.10   0.03   0.02     0.08   0.10   0.13    -0.01   0.02   0.01
    18   6     0.08   0.09   0.02     0.00   0.01  -0.06    -0.03   0.26   0.03
    19   6     0.10   0.03  -0.01    -0.08  -0.12   0.10    -0.01   0.02   0.00
    20   6     0.17  -0.11  -0.01     0.00  -0.02   0.13     0.00  -0.08  -0.01
    21   6    -0.01   0.11  -0.07    -0.08   0.13  -0.10    -0.01  -0.01   0.02
    22   6     0.00   0.07   0.01     0.00  -0.06  -0.01    -0.03  -0.03   0.26
    23   6     0.02   0.09   0.10     0.08   0.10   0.12    -0.01   0.00   0.02
    24   6     0.01   0.05   0.00     0.00   0.13   0.02     0.00   0.01  -0.08
    25   6     0.00  -0.05   0.02    -0.15   0.00   0.00     0.00  -0.07  -0.04
    26   6     0.04  -0.10  -0.01     0.00   0.02  -0.13     0.01  -0.19  -0.02
    27   6     0.00  -0.06  -0.03     0.16   0.00   0.00     0.00  -0.08   0.03
    28   6    -0.04  -0.10  -0.01     0.00  -0.02   0.13    -0.01  -0.19  -0.02
    29   6     0.10   0.03   0.02     0.08   0.10   0.13     0.01  -0.02  -0.01
    30   6     0.17  -0.11  -0.01     0.00  -0.02   0.13     0.00   0.08   0.01
    31   6     0.10   0.03  -0.01    -0.08  -0.12   0.10     0.01  -0.02   0.00
    32   6     0.08   0.09   0.02     0.00   0.01  -0.06     0.03  -0.26  -0.03
    33   6    -0.10   0.03   0.02     0.08  -0.10  -0.13    -0.01  -0.02  -0.01
    34   6    -0.08   0.09   0.02     0.00  -0.01   0.06    -0.03  -0.26  -0.03
    35   6    -0.10   0.03  -0.01    -0.08   0.12  -0.10    -0.01  -0.02   0.00
    36   6    -0.17  -0.11  -0.01     0.00   0.02  -0.13     0.00   0.08   0.01
    37   6     0.00   0.06  -0.11     0.15   0.00   0.00     0.00   0.04  -0.07
    38   6     0.00   0.03   0.00     0.00  -0.13  -0.02     0.01   0.02  -0.19
    39   6     0.00   0.04   0.11    -0.16   0.00   0.00     0.00  -0.03  -0.08
    40   6     0.00   0.03   0.00     0.00   0.13   0.02    -0.01   0.02  -0.19
    41   6    -0.01   0.11  -0.07    -0.08   0.13  -0.10     0.01   0.01  -0.02
    42   6     0.02   0.09   0.10     0.08   0.10   0.12     0.01   0.00  -0.02
    43   6     0.00   0.07   0.01     0.00  -0.06  -0.01     0.03   0.03  -0.26
    44   6     0.01   0.11  -0.08    -0.08  -0.12   0.10    -0.01   0.01  -0.02
    45   6     0.00   0.07   0.01     0.00   0.06   0.01    -0.03   0.03  -0.26
    46   6    -0.02   0.09   0.10     0.08  -0.10  -0.12    -0.01   0.00  -0.02
    47   6    -0.01   0.05   0.00     0.00  -0.13  -0.02     0.00  -0.01   0.08
    48   6     0.01  -0.10  -0.02     0.00   0.01   0.00     0.08   0.00   0.00
    49   6     0.22  -0.19  -0.03     0.00   0.00   0.01     0.08   0.00   0.00
    50   6     0.01   0.05   0.00     0.00   0.13   0.02     0.00  -0.01   0.08
    51   6    -0.22  -0.19  -0.03     0.00   0.00  -0.01     0.08   0.00   0.00
    52   6    -0.01  -0.10  -0.02     0.00  -0.01   0.00     0.08   0.00   0.00
    53   6     0.22  -0.19  -0.03     0.00   0.00   0.01    -0.08   0.00   0.00
    54   6     0.01  -0.10  -0.02     0.00   0.01   0.00    -0.08   0.00   0.00
    55   6    -0.22  -0.19  -0.03     0.00   0.00  -0.01    -0.08   0.00   0.00
    56   6    -0.01  -0.10  -0.02     0.00  -0.01   0.00    -0.08   0.00   0.00
                     28                     29                     30
                      A                      A                      A
 Frequencies --    449.4855               497.5760               509.1690
 Red. masses --     12.0000                12.0000                12.0000
 Frc consts  --      1.4284                 1.7505                 1.8330
 IR Inten    --      0.1362                 0.0000                 0.0007
  Atom  AN      X      Y      Z        X      Y      Z        X      Y      Z
     1   6     0.09   0.00   0.00     0.00   0.04   0.04    -0.10   0.00   0.00
     2   6     0.08  -0.12  -0.01    -0.05   0.02   0.00     0.01  -0.03   0.12
     3   6     0.09   0.00   0.00     0.00   0.05  -0.03     0.12   0.00   0.00
     4   6     0.08   0.12   0.01     0.05   0.02   0.00     0.01   0.03  -0.12
     5   6     0.01   0.07   0.07    -0.09  -0.11  -0.09     0.05  -0.12  -0.11
     6   6    -0.03   0.14   0.02    -0.05  -0.17  -0.02    -0.01   0.01  -0.11
     7   6     0.01   0.09  -0.06    -0.09  -0.12   0.06    -0.06   0.15  -0.09
     8   6     0.05  -0.01   0.00    -0.07  -0.09  -0.01     0.00   0.00   0.05
     9   6     0.09   0.00   0.00     0.00  -0.04   0.04    -0.15   0.00   0.00
    10   6     0.08   0.02  -0.12    -0.05   0.00   0.02    -0.10  -0.03   0.20
    11   6     0.09   0.00   0.00     0.00   0.03   0.05    -0.14   0.00   0.00
    12   6     0.08  -0.02   0.12     0.05   0.00   0.02    -0.10   0.03  -0.21
    13   6     0.01  -0.07   0.07    -0.09   0.09  -0.10     0.07   0.04  -0.01
    14   6    -0.03  -0.02   0.14    -0.05   0.02  -0.17     0.13   0.00   0.07
    15   6     0.01   0.06   0.09    -0.09  -0.06  -0.12     0.06  -0.03  -0.01
    16   6     0.05   0.00  -0.01    -0.07   0.01  -0.09    -0.04   0.00  -0.02
    17   6     0.01  -0.07  -0.07     0.09  -0.10  -0.09     0.05   0.12   0.11
    18   6     0.05   0.01   0.00     0.07  -0.09  -0.01     0.00   0.01  -0.05
    19   6     0.01  -0.09   0.06     0.09  -0.12   0.06    -0.06  -0.14   0.08
    20   6    -0.03  -0.14  -0.02     0.05  -0.17  -0.02    -0.01  -0.01   0.10
    21   6     0.01   0.07  -0.07     0.09   0.09  -0.10     0.07  -0.05   0.01
    22   6     0.05   0.00   0.01     0.07   0.01  -0.09    -0.04   0.00   0.03
    23   6     0.01  -0.05  -0.09     0.09  -0.06  -0.12     0.06   0.03   0.01
    24   6    -0.03   0.02  -0.14     0.05   0.02  -0.17     0.13   0.00  -0.07
    25   6     0.09   0.00   0.00     0.00  -0.04  -0.04     0.10   0.00   0.00
    26   6     0.08   0.12   0.01    -0.05  -0.02   0.00    -0.01  -0.03   0.12
    27   6     0.09   0.00   0.00     0.00  -0.05   0.03    -0.12   0.00   0.00
    28   6     0.08  -0.12  -0.02     0.05  -0.02   0.00    -0.01   0.03  -0.12
    29   6     0.01  -0.07  -0.07    -0.09   0.11   0.09    -0.05  -0.12  -0.11
    30   6    -0.03  -0.14  -0.02    -0.05   0.17   0.02     0.01   0.01  -0.11
    31   6     0.01  -0.09   0.06    -0.09   0.12  -0.06     0.06   0.15  -0.09
    32   6     0.05   0.01   0.00    -0.07   0.09   0.01     0.00   0.00   0.05
    33   6     0.01   0.07   0.07     0.09   0.11   0.09    -0.05   0.12   0.11
    34   6     0.05  -0.01   0.00     0.07   0.09   0.01     0.00   0.01  -0.05
    35   6     0.01   0.09  -0.06     0.09   0.12  -0.06     0.06  -0.15   0.08
    36   6    -0.03   0.14   0.02     0.05   0.17   0.02     0.01  -0.01   0.10
    37   6     0.09   0.00   0.00     0.00   0.04  -0.04     0.15   0.00   0.00
    38   6     0.08  -0.02   0.12    -0.05   0.00  -0.02     0.10  -0.03   0.20
    39   6     0.09   0.00   0.00     0.00  -0.03  -0.05     0.14   0.00   0.00
    40   6     0.08   0.02  -0.12     0.05   0.00  -0.02     0.10   0.03  -0.21
    41   6     0.01   0.07  -0.07    -0.09  -0.09   0.11    -0.07   0.04  -0.01
    42   6     0.01  -0.05  -0.09    -0.09   0.06   0.12    -0.06  -0.03  -0.01
    43   6     0.05   0.00   0.01    -0.07  -0.01   0.09     0.04   0.00  -0.02
    44   6     0.01  -0.07   0.07     0.09  -0.09   0.11    -0.07  -0.05   0.01
    45   6     0.05   0.00  -0.01     0.07  -0.01   0.09     0.04   0.00   0.03
    46   6     0.01   0.05   0.09     0.09   0.06   0.12    -0.06   0.03   0.01
    47   6    -0.03  -0.02   0.14     0.05  -0.02   0.17    -0.13   0.00  -0.07
    48   6    -0.22   0.00   0.02     0.14   0.00  -0.01    -0.16  -0.01   0.09
    49   6    -0.22   0.02   0.00     0.14  -0.01   0.00     0.01  -0.01   0.01
    50   6    -0.03   0.02  -0.14    -0.05  -0.02   0.17    -0.13   0.00   0.07
    51   6    -0.22  -0.02   0.00     0.14   0.01   0.00    -0.01  -0.01   0.01
    52   6    -0.22   0.00  -0.02     0.14   0.00   0.01     0.16  -0.01   0.09
    53   6    -0.22   0.02   0.00    -0.14   0.01   0.00    -0.01   0.01  -0.01
    54   6    -0.22   0.00   0.02    -0.14   0.00   0.01     0.16   0.01  -0.09
    55   6    -0.22  -0.02   0.00    -0.14  -0.01   0.00     0.01   0.01  -0.01
    56   6    -0.22   0.00  -0.02    -0.14   0.00  -0.01    -0.16   0.01  -0.09
                     31                     32                     33
                      A                      A                      A
 Frequencies --    509.2337               510.7199               510.7872
 Red. masses --     12.0000                12.0000                12.0000
 Frc consts  --      1.8334                 1.8442                 1.8446
 IR Inten    --      0.0006                 4.7695                 4.8024
  Atom  AN      X      Y      Z        X      Y      Z        X      Y      Z
     1   6    -0.15   0.00   0.00     0.00  -0.19  -0.17     0.00  -0.11  -0.03
     2   6    -0.10   0.21   0.03     0.00   0.02  -0.04     0.01  -0.11  -0.02
     3   6    -0.14   0.00   0.00     0.00   0.25  -0.12     0.00  -0.05  -0.03
     4   6    -0.10  -0.20  -0.03     0.00   0.02  -0.04    -0.01  -0.11  -0.02
     5   6     0.07  -0.01  -0.05     0.04   0.15   0.14     0.01   0.10   0.03
     6   6     0.13   0.07   0.00     0.00  -0.01   0.06     0.02   0.04   0.01
     7   6     0.06  -0.01   0.03    -0.05  -0.20   0.10     0.00   0.05   0.02
     8   6    -0.04  -0.03   0.00     0.00  -0.03   0.06     0.01   0.18   0.03
     9   6     0.10   0.00   0.00     0.00  -0.03   0.11     0.00   0.17  -0.19
    10   6    -0.01   0.12   0.03    -0.01  -0.02   0.11     0.00   0.04   0.02
    11   6    -0.12   0.00   0.00     0.00  -0.03   0.05     0.00   0.12   0.25
    12   6    -0.01  -0.12  -0.03     0.00  -0.02   0.11     0.00   0.04   0.02
    13   6    -0.05  -0.11   0.12    -0.01   0.03  -0.10     0.04  -0.14   0.15
    14   6     0.01  -0.10  -0.01    -0.02   0.01  -0.04     0.00  -0.06  -0.01
    15   6     0.06  -0.08  -0.14     0.00   0.02  -0.05    -0.04  -0.10  -0.20
    16   6     0.00   0.05   0.01    -0.01   0.03  -0.19     0.00  -0.06  -0.03
    17   6     0.07   0.01   0.04    -0.04   0.15   0.14    -0.01   0.10   0.03
    18   6    -0.04   0.02   0.00     0.00  -0.03   0.06    -0.01   0.19   0.03
    19   6     0.06   0.00  -0.03     0.04  -0.20   0.10     0.00   0.05   0.02
    20   6     0.13  -0.07   0.00     0.00  -0.01   0.06    -0.02   0.04   0.01
    21   6    -0.05   0.11  -0.12     0.01   0.03  -0.10    -0.04  -0.14   0.15
    22   6     0.00  -0.05   0.00     0.01   0.03  -0.18     0.00  -0.06  -0.03
    23   6     0.06   0.09   0.15     0.00   0.02  -0.05     0.05  -0.10  -0.20
    24   6     0.01   0.11   0.01     0.02   0.01  -0.04     0.00  -0.06  -0.01
    25   6     0.15   0.00   0.00     0.00  -0.19  -0.17     0.00  -0.11  -0.03
    26   6     0.10   0.21   0.03     0.00   0.02  -0.04     0.00  -0.11  -0.02
    27   6     0.14   0.00   0.00     0.00   0.25  -0.12     0.00  -0.05  -0.03
    28   6     0.10  -0.20  -0.03     0.00   0.02  -0.04     0.01  -0.11  -0.02
    29   6    -0.07  -0.01  -0.05    -0.04   0.15   0.14    -0.01   0.10   0.03
    30   6    -0.13   0.07   0.00     0.00  -0.01   0.06    -0.02   0.04   0.01
    31   6    -0.06  -0.01   0.03     0.05  -0.20   0.10     0.00   0.05   0.02
    32   6     0.04  -0.03   0.00     0.00  -0.03   0.06    -0.01   0.18   0.03
    33   6    -0.07   0.01   0.04     0.04   0.15   0.14     0.01   0.10   0.03
    34   6     0.04   0.02   0.00     0.00  -0.03   0.06     0.01   0.19   0.03
    35   6    -0.06   0.00  -0.03    -0.04  -0.20   0.10     0.00   0.05   0.02
    36   6    -0.13  -0.07   0.00     0.00  -0.01   0.06     0.02   0.04   0.01
    37   6    -0.10   0.00   0.00     0.00  -0.03   0.12     0.00   0.17  -0.19
    38   6     0.01   0.12   0.03     0.01  -0.02   0.11     0.00   0.04   0.02
    39   6     0.12   0.00   0.00     0.00  -0.03   0.05     0.00   0.12   0.25
    40   6     0.01  -0.12  -0.03     0.00  -0.02   0.11     0.00   0.04   0.02
    41   6     0.05  -0.11   0.12     0.01   0.03  -0.10    -0.04  -0.14   0.15
    42   6    -0.06  -0.08  -0.14     0.00   0.02  -0.05     0.04  -0.10  -0.20
    43   6     0.00   0.05   0.01     0.01   0.03  -0.19     0.00  -0.06  -0.03
    44   6     0.05   0.11  -0.12    -0.01   0.03  -0.10     0.04  -0.14   0.15
    45   6     0.00  -0.05   0.00    -0.01   0.03  -0.18     0.00  -0.06  -0.03
    46   6    -0.06   0.09   0.15     0.00   0.02  -0.05    -0.05  -0.10  -0.20
    47   6    -0.01   0.11   0.01    -0.02   0.01  -0.04     0.00  -0.06  -0.01
    48   6    -0.01   0.01   0.01    -0.02   0.00   0.00     0.00  -0.01   0.00
    49   6    -0.16   0.09   0.01     0.00   0.00   0.01     0.01   0.00   0.00
    50   6    -0.01  -0.10  -0.01     0.02   0.01  -0.04     0.00  -0.06  -0.01
    51   6     0.16   0.09   0.01     0.00   0.00   0.01    -0.01   0.00   0.00
    52   6     0.01   0.01   0.01     0.02   0.00   0.00     0.00  -0.01   0.00
    53   6     0.16  -0.09  -0.01     0.00   0.00   0.01     0.02   0.00   0.00
    54   6     0.01  -0.01  -0.01    -0.01   0.00   0.00     0.00  -0.01   0.00
    55   6    -0.16  -0.09  -0.01     0.00   0.00   0.01    -0.02   0.00   0.00
    56   6    -0.01  -0.01  -0.01     0.01   0.00   0.00     0.00  -0.01   0.00
                     34                     35                     36
                      A                      A                      A
 Frequencies --    523.0412               526.2230               526.2886
 Red. masses --     12.0000                12.0000                12.0000
 Frc consts  --      1.9342                 1.9578                 1.9583
 IR Inten    --      0.0000                 0.0000                 0.0000
  Atom  AN      X      Y      Z        X      Y      Z        X      Y      Z
     1   6     0.00   0.06   0.07     0.07   0.00   0.00    -0.01   0.00   0.00
     2   6     0.00   0.00  -0.04    -0.01   0.16   0.00    -0.02   0.26   0.05
     3   6     0.00  -0.08   0.05    -0.05   0.00   0.00     0.06   0.00   0.00
     4   6     0.00   0.00  -0.04    -0.01  -0.16   0.00    -0.02  -0.26  -0.05
     5   6    -0.18   0.04   0.04     0.03   0.10   0.09    -0.02  -0.18  -0.07
     6   6     0.00  -0.02   0.17     0.00  -0.05   0.04     0.01  -0.07  -0.03
     7   6     0.18  -0.05   0.04    -0.03  -0.22   0.05     0.02   0.02  -0.05
     8   6     0.00   0.01  -0.12     0.01  -0.05   0.00     0.01  -0.08  -0.01
     9   6     0.00   0.07  -0.06    -0.01   0.00   0.00    -0.07   0.00   0.00
    10   6     0.00  -0.04   0.00    -0.02  -0.05   0.26     0.01   0.00  -0.16
    11   6     0.00   0.05   0.08     0.06   0.00   0.00     0.05   0.00   0.00
    12   6     0.00  -0.04   0.00    -0.02   0.05  -0.26     0.01   0.00   0.16
    13   6     0.18   0.04  -0.04    -0.02   0.07  -0.18    -0.03   0.09  -0.11
    14   6     0.00   0.17   0.02     0.01   0.03  -0.07     0.00   0.04   0.05
    15   6    -0.18   0.04   0.05     0.02   0.05   0.02     0.03   0.05   0.23
    16   6     0.00  -0.12  -0.02     0.01   0.01  -0.08    -0.01   0.00   0.05
    17   6     0.18   0.04   0.04     0.03  -0.11  -0.09    -0.02   0.18   0.07
    18   6     0.00   0.02  -0.12     0.01   0.05   0.00     0.01   0.08   0.01
    19   6    -0.18  -0.05   0.04    -0.03   0.22  -0.05     0.02  -0.02   0.05
    20   6     0.00  -0.02   0.17     0.00   0.05  -0.04     0.01   0.07   0.03
    21   6    -0.18   0.04  -0.04    -0.02  -0.07   0.18    -0.03  -0.09   0.11
    22   6     0.00  -0.12  -0.02     0.01  -0.01   0.08    -0.01   0.00  -0.05
    23   6     0.18   0.04   0.05     0.02  -0.05  -0.02     0.03  -0.05  -0.23
    24   6     0.00   0.17   0.02     0.01  -0.03   0.07     0.00  -0.04  -0.05
    25   6     0.00  -0.06  -0.07    -0.07   0.00   0.00     0.01   0.00   0.00
    26   6     0.00   0.00   0.04     0.01   0.16   0.00     0.02   0.26   0.05
    27   6     0.00   0.08  -0.05     0.04   0.00   0.00    -0.06   0.00   0.00
    28   6     0.00   0.00   0.04     0.01  -0.16   0.00     0.02  -0.26  -0.05
    29   6    -0.18  -0.04  -0.04    -0.03   0.10   0.09     0.02  -0.18  -0.07
    30   6     0.00   0.02  -0.17     0.00  -0.05   0.04    -0.01  -0.07  -0.03
    31   6     0.18   0.05  -0.04     0.03  -0.22   0.05    -0.02   0.02  -0.05
    32   6     0.00  -0.01   0.12    -0.01  -0.05   0.00    -0.01  -0.08  -0.01
    33   6     0.18  -0.04  -0.04    -0.03  -0.11  -0.09     0.02   0.18   0.07
    34   6     0.00  -0.01   0.12    -0.01   0.05   0.00    -0.01   0.08   0.01
    35   6    -0.18   0.05  -0.04     0.03   0.23  -0.05    -0.02  -0.02   0.05
    36   6     0.00   0.02  -0.17     0.00   0.05  -0.04    -0.01   0.07   0.03
    37   6     0.00  -0.07   0.06     0.01   0.00   0.00     0.07   0.00   0.00
    38   6     0.00   0.04   0.00     0.02  -0.05   0.26    -0.01   0.00  -0.16
    39   6     0.00  -0.05  -0.08    -0.06   0.00   0.00    -0.05   0.00   0.00
    40   6     0.00   0.04   0.00     0.02   0.05  -0.26    -0.01   0.00   0.16
    41   6     0.18  -0.04   0.04     0.02   0.07  -0.18     0.03   0.10  -0.11
    42   6    -0.18  -0.04  -0.05    -0.02   0.05   0.02    -0.03   0.05   0.23
    43   6     0.00   0.12   0.02    -0.01   0.01  -0.08     0.01   0.00   0.05
    44   6    -0.18  -0.04   0.04     0.02  -0.07   0.18     0.03  -0.09   0.10
    45   6     0.00   0.12   0.02    -0.01  -0.01   0.08     0.01   0.00  -0.05
    46   6     0.18  -0.04  -0.05    -0.02  -0.05  -0.02    -0.03  -0.05  -0.22
    47   6     0.00  -0.17  -0.02    -0.01  -0.03   0.07     0.00  -0.04  -0.05
    48   6     0.00  -0.03  -0.01    -0.09   0.01   0.04     0.05   0.02  -0.02
    49   6     0.00   0.01  -0.03    -0.05   0.02   0.02    -0.09   0.04  -0.01
    50   6     0.00  -0.17  -0.02    -0.01   0.04  -0.07     0.00   0.04   0.05
    51   6     0.00  -0.01   0.03     0.05   0.02   0.02     0.09   0.04  -0.01
    52   6     0.00   0.03   0.01     0.09   0.01   0.04    -0.05   0.02  -0.02
    53   6     0.00  -0.01   0.03     0.05  -0.02  -0.02     0.09  -0.04   0.01
    54   6     0.00   0.03   0.01     0.09  -0.01  -0.04    -0.05  -0.02   0.02
    55   6     0.00   0.01  -0.03    -0.05  -0.02  -0.02    -0.09  -0.04   0.01
    56   6     0.00  -0.03  -0.01    -0.09  -0.01  -0.04     0.05  -0.02   0.02
                     37                     38                     39
                      A                      A                      A
 Frequencies --    534.4799               539.0021               544.5012
 Red. masses --     12.0000                12.0000                12.0000
 Frc consts  --      2.0197                 2.0541                 2.0962
 IR Inten    --      0.0000                 0.0208                 0.0000
  Atom  AN      X      Y      Z        X      Y      Z        X      Y      Z
     1   6     0.00  -0.23  -0.15     0.05   0.00   0.00     0.00   0.15   0.12
     2   6     0.00  -0.01  -0.01     0.00   0.02  -0.10    -0.03   0.20   0.02
     3   6     0.00   0.25  -0.08    -0.05   0.00   0.00     0.00   0.19  -0.09
     4   6     0.00  -0.01  -0.01     0.00  -0.02   0.10     0.03   0.20   0.02
     5   6    -0.01  -0.13  -0.06    -0.05   0.07  -0.01     0.02  -0.02  -0.01
     6   6     0.00   0.00  -0.04     0.00  -0.01   0.11     0.05   0.12   0.01
     7   6     0.01   0.14  -0.03     0.05  -0.07  -0.03     0.02  -0.01   0.00
     8   6     0.00   0.00   0.03     0.00   0.01  -0.15    -0.01  -0.15  -0.02
     9   6     0.00   0.15  -0.23     0.05   0.00   0.00     0.00  -0.12   0.15
    10   6     0.00   0.01  -0.01     0.00   0.10   0.02    -0.03  -0.02   0.20
    11   6     0.00   0.08   0.25    -0.05   0.00   0.00     0.00   0.09   0.19
    12   6     0.00   0.01  -0.01     0.00  -0.10  -0.02     0.03  -0.02   0.20
    13   6    -0.01   0.06  -0.13    -0.05   0.01   0.07     0.02   0.01  -0.01
    14   6     0.00   0.04   0.00     0.00  -0.11  -0.01     0.05  -0.01   0.12
    15   6     0.01   0.03   0.15     0.05   0.03  -0.07     0.02   0.00  -0.01
    16   6     0.00  -0.03   0.00     0.00   0.15   0.01    -0.01   0.02  -0.15
    17   6     0.01  -0.13  -0.06    -0.05  -0.07   0.01    -0.02  -0.01  -0.01
    18   6     0.00   0.00   0.03     0.00  -0.01   0.15     0.01  -0.15  -0.02
    19   6    -0.01   0.15  -0.03     0.05   0.07   0.03    -0.02  -0.01   0.00
    20   6     0.00   0.00  -0.04     0.00   0.01  -0.11    -0.05   0.12   0.01
    21   6     0.01   0.06  -0.13    -0.05  -0.01  -0.07    -0.02   0.01  -0.01
    22   6     0.00  -0.03   0.00     0.00  -0.15  -0.01     0.01   0.02  -0.15
    23   6    -0.01   0.03   0.14     0.05  -0.03   0.07    -0.02   0.00  -0.01
    24   6     0.00   0.04   0.00     0.00   0.11   0.01    -0.05  -0.01   0.12
    25   6     0.00   0.23   0.15     0.05   0.00   0.00     0.00  -0.15  -0.12
    26   6     0.00   0.01   0.01     0.00  -0.02   0.10    -0.03  -0.20  -0.02
    27   6     0.00  -0.25   0.08    -0.05   0.00   0.00     0.00  -0.19   0.09
    28   6     0.00   0.01   0.01     0.00   0.02  -0.10     0.03  -0.20  -0.02
    29   6    -0.01   0.13   0.06    -0.05  -0.07   0.01     0.02   0.01   0.01
    30   6     0.00   0.00   0.04     0.00   0.01  -0.11     0.05  -0.12  -0.01
    31   6     0.01  -0.14   0.03     0.05   0.07   0.03     0.02   0.01   0.00
    32   6     0.00   0.00  -0.03     0.00  -0.01   0.15    -0.01   0.15   0.02
    33   6     0.01   0.13   0.06    -0.05   0.07  -0.01    -0.02   0.01   0.01
    34   6     0.00   0.00  -0.03     0.00   0.01  -0.15     0.01   0.15   0.02
    35   6    -0.01  -0.14   0.03     0.05  -0.07  -0.03    -0.02   0.01   0.00
    36   6     0.00   0.00   0.04     0.00  -0.01   0.11    -0.05  -0.12  -0.01
    37   6     0.00  -0.15   0.23     0.05   0.00   0.00     0.00   0.12  -0.15
    38   6     0.00  -0.01   0.01     0.00  -0.10  -0.02    -0.03   0.02  -0.20
    39   6     0.00  -0.08  -0.25    -0.05   0.00   0.00     0.00  -0.09  -0.19
    40   6     0.00  -0.01   0.01     0.00   0.10   0.02     0.03   0.02  -0.20
    41   6    -0.01  -0.06   0.13    -0.05  -0.01  -0.07     0.02  -0.01   0.01
    42   6     0.01  -0.03  -0.14     0.05  -0.03   0.07     0.02   0.00   0.01
    43   6     0.00   0.03   0.00     0.00  -0.15  -0.01    -0.01  -0.02   0.15
    44   6     0.01  -0.06   0.13    -0.05   0.01   0.07    -0.02  -0.01   0.01
    45   6     0.00   0.03   0.00     0.00   0.15   0.01     0.01  -0.02   0.15
    46   6    -0.01  -0.03  -0.15     0.05   0.03  -0.07    -0.02   0.00   0.01
    47   6     0.00  -0.04   0.00     0.00  -0.11  -0.01    -0.05   0.01  -0.12
    48   6     0.00  -0.09  -0.01     0.00   0.24   0.03    -0.06   0.00   0.00
    49   6     0.00  -0.01   0.09     0.00   0.03  -0.24    -0.06   0.00   0.00
    50   6     0.00  -0.04   0.00     0.00   0.11   0.01     0.05   0.01  -0.12
    51   6     0.00   0.01  -0.09     0.00  -0.03   0.24    -0.06   0.00   0.00
    52   6     0.00   0.09   0.01     0.00  -0.24  -0.03    -0.06   0.00   0.00
    53   6     0.00   0.01  -0.09     0.00   0.03  -0.24     0.06   0.00   0.00
    54   6     0.00   0.09   0.01     0.00   0.24   0.03     0.06   0.00   0.00
    55   6     0.00  -0.01   0.09     0.00  -0.03   0.24     0.06   0.00   0.00
    56   6     0.00  -0.09  -0.01     0.00  -0.24  -0.03     0.06   0.00   0.00
                     40                     41                     42
                      A                      A                      A
 Frequencies --    551.4144               552.0461               557.9371
 Red. masses --     12.0000                12.0000                12.0000
 Frc consts  --      2.1497                 2.1547                 2.2009
 IR Inten    --      0.0308                44.8689                 0.0011
  Atom  AN      X      Y      Z        X      Y      Z        X      Y      Z
     1   6    -0.03   0.00   0.00     0.02   0.00   0.00     0.00   0.02   0.01
     2   6    -0.04  -0.22  -0.03     0.04  -0.22  -0.03     0.02  -0.05  -0.01
     3   6    -0.03   0.00   0.00     0.02   0.00   0.00     0.00   0.02  -0.01
     4   6    -0.04   0.22   0.03     0.04   0.22   0.03    -0.02  -0.05  -0.01
     5   6    -0.04   0.09   0.01    -0.03   0.01   0.01     0.03  -0.09  -0.07
     6   6    -0.01   0.17   0.02    -0.07  -0.16  -0.02     0.12   0.12   0.01
     7   6    -0.04   0.09   0.01    -0.03   0.01  -0.01     0.02  -0.10   0.05
     8   6    -0.07  -0.10  -0.01     0.02   0.19   0.02     0.03   0.08   0.01
     9   6     0.03   0.00   0.00     0.02   0.00   0.00     0.00   0.01  -0.02
    10   6     0.04  -0.03   0.21     0.04   0.03  -0.23    -0.02  -0.01   0.05
    11   6     0.03   0.00   0.00     0.02   0.00   0.00     0.00  -0.01  -0.02
    12   6     0.04   0.03  -0.21     0.04  -0.03   0.23     0.02  -0.01   0.05
    13   6     0.04   0.01  -0.09    -0.04  -0.01   0.01    -0.03  -0.07   0.09
    14   6     0.00   0.02  -0.18    -0.07   0.02  -0.15    -0.12   0.01  -0.12
    15   6     0.04   0.01  -0.09    -0.03   0.01   0.02    -0.02   0.05   0.10
    16   6     0.07  -0.01   0.11     0.01  -0.02   0.18    -0.03   0.01  -0.08
    17   6    -0.04  -0.09  -0.01    -0.03  -0.01  -0.01    -0.03  -0.09  -0.07
    18   6    -0.07   0.10   0.01     0.01  -0.19  -0.02    -0.03   0.08   0.01
    19   6    -0.04  -0.09  -0.01    -0.03  -0.01   0.01    -0.02  -0.10   0.05
    20   6    -0.01  -0.17  -0.02    -0.07   0.16   0.02    -0.12   0.12   0.01
    21   6     0.04  -0.01   0.09    -0.04   0.01  -0.01     0.03  -0.07   0.09
    22   6     0.07   0.01  -0.11     0.01   0.02  -0.18     0.03   0.01  -0.08
    23   6     0.04  -0.01   0.09    -0.03  -0.01  -0.02     0.02   0.05   0.10
    24   6     0.00  -0.02   0.18    -0.07  -0.01   0.15     0.12   0.01  -0.12
    25   6    -0.03   0.00   0.00     0.02   0.00   0.00     0.00  -0.01  -0.01
    26   6    -0.04   0.22   0.03     0.04   0.22   0.03     0.02   0.05   0.01
    27   6    -0.03   0.00   0.00     0.02   0.00   0.00     0.00  -0.02   0.01
    28   6    -0.04  -0.22  -0.03     0.04  -0.22  -0.03    -0.02   0.05   0.01
    29   6    -0.04  -0.09  -0.01    -0.03  -0.01  -0.01     0.03   0.09   0.07
    30   6    -0.01  -0.17  -0.02    -0.07   0.16   0.02     0.12  -0.12  -0.01
    31   6    -0.04  -0.09  -0.01    -0.03  -0.01   0.01     0.02   0.10  -0.05
    32   6    -0.07   0.10   0.01     0.02  -0.19  -0.02     0.03  -0.08  -0.01
    33   6    -0.04   0.09   0.01    -0.03   0.01   0.01    -0.03   0.09   0.07
    34   6    -0.07  -0.10  -0.01     0.01   0.19   0.02    -0.03  -0.08  -0.01
    35   6    -0.04   0.09   0.01    -0.03   0.01  -0.01    -0.02   0.10  -0.05
    36   6    -0.01   0.17   0.02    -0.07  -0.16  -0.02    -0.12  -0.12  -0.01
    37   6     0.03   0.00   0.00     0.02   0.00   0.00     0.00  -0.01   0.02
    38   6     0.04   0.03  -0.21     0.04  -0.03   0.23    -0.02   0.01  -0.05
    39   6     0.03   0.00   0.00     0.02   0.00   0.00     0.00   0.01   0.02
    40   6     0.04  -0.03   0.21     0.04   0.03  -0.23     0.02   0.01  -0.05
    41   6     0.04  -0.01   0.09    -0.04   0.01  -0.01    -0.03   0.07  -0.09
    42   6     0.04  -0.01   0.09    -0.03  -0.01  -0.02    -0.02  -0.05  -0.10
    43   6     0.07   0.01  -0.11     0.01   0.02  -0.18    -0.03  -0.01   0.08
    44   6     0.04   0.01  -0.09    -0.04  -0.01   0.01     0.03   0.07  -0.09
    45   6     0.07  -0.01   0.11     0.01  -0.02   0.18     0.03  -0.01   0.08
    46   6     0.04   0.01  -0.09    -0.03   0.01   0.02     0.02  -0.05  -0.10
    47   6     0.00   0.02  -0.18    -0.07   0.02  -0.15     0.12  -0.01   0.12
    48   6     0.03  -0.01   0.08     0.06   0.01   0.00     0.18   0.02  -0.17
    49   6    -0.03  -0.08  -0.01     0.06   0.00  -0.01    -0.18   0.17   0.02
    50   6     0.00  -0.02   0.18    -0.07  -0.02   0.15    -0.12  -0.01   0.12
    51   6    -0.03   0.08   0.01     0.06   0.00   0.01    -0.18  -0.17  -0.02
    52   6     0.03   0.01  -0.08     0.06  -0.01   0.00     0.18  -0.02   0.17
    53   6    -0.03  -0.08  -0.01     0.06   0.00  -0.01     0.18  -0.17  -0.02
    54   6     0.03  -0.01   0.08     0.06   0.01   0.00    -0.18  -0.02   0.17
    55   6    -0.03   0.08   0.01     0.06   0.00   0.01     0.18   0.17   0.02
    56   6     0.03   0.01  -0.08     0.06  -0.01   0.00    -0.18   0.02  -0.17
                     43                     44                     45
                      A                      A                      A
 Frequencies --    574.1685               582.3774               582.3807
 Red. masses --     12.0000                12.0000                12.0000
 Frc consts  --      2.3308                 2.3980                 2.3980
 IR Inten    --      0.0217                10.5291                10.5490
  Atom  AN      X      Y      Z        X      Y      Z        X      Y      Z
     1   6     0.03   0.00   0.00     0.00  -0.12  -0.03     0.00  -0.04  -0.04
     2   6     0.00   0.01  -0.05     0.01   0.02   0.05    -0.01  -0.04   0.03
     3   6    -0.02   0.00   0.00     0.00   0.09  -0.03     0.00   0.10   0.01
     4   6     0.00  -0.01   0.05    -0.01   0.02   0.05     0.01  -0.04   0.03
     5   6    -0.06  -0.21  -0.11     0.05  -0.13  -0.05     0.04   0.00  -0.01
     6   6     0.00   0.00   0.01     0.00  -0.12  -0.08     0.00   0.18  -0.02
     7   6     0.06   0.23  -0.06    -0.05   0.05  -0.02    -0.03   0.13  -0.02
     8   6     0.00   0.00  -0.05     0.02   0.11   0.09    -0.03  -0.17   0.03
     9   6     0.03   0.00   0.00     0.00   0.04  -0.04     0.00  -0.03   0.12
    10   6     0.00   0.05   0.01    -0.01  -0.03  -0.04    -0.01   0.05  -0.02
    11   6    -0.02   0.00   0.00     0.00  -0.01   0.10     0.00  -0.03  -0.09
    12   6     0.00  -0.05  -0.01     0.01  -0.03  -0.04     0.01   0.05  -0.02
    13   6    -0.06   0.11  -0.21     0.04   0.01   0.00    -0.05  -0.05   0.13
    14   6     0.00  -0.01   0.00     0.00   0.02   0.18     0.00  -0.08   0.12
    15   6     0.06   0.06   0.23    -0.03   0.01   0.13     0.05  -0.02  -0.05
    16   6     0.00   0.05   0.00    -0.03  -0.03  -0.17    -0.02   0.09  -0.11
    17   6    -0.06   0.21   0.11    -0.05  -0.13  -0.05    -0.04   0.00  -0.01
    18   6     0.00   0.00   0.05    -0.02   0.11   0.09     0.03  -0.17   0.03
    19   6     0.06  -0.23   0.06     0.05   0.05  -0.02     0.03   0.13  -0.01
    20   6     0.00   0.00  -0.01     0.00  -0.12  -0.08     0.00   0.18  -0.02
    21   6    -0.06  -0.11   0.21    -0.04   0.01   0.00     0.05  -0.05   0.13
    22   6     0.00  -0.05   0.00     0.03  -0.03  -0.17     0.02   0.09  -0.11
    23   6     0.06  -0.06  -0.23     0.03   0.02   0.14    -0.05  -0.02  -0.05
    24   6     0.00   0.01   0.00     0.01   0.02   0.17     0.00  -0.08   0.12
    25   6     0.03   0.00   0.00     0.00  -0.12  -0.03     0.00  -0.04  -0.04
    26   6     0.00  -0.01   0.05    -0.01   0.02   0.05     0.01  -0.04   0.03
    27   6    -0.02   0.00   0.00     0.00   0.09  -0.03     0.00   0.10   0.01
    28   6     0.00   0.01  -0.05     0.01   0.02   0.05    -0.01  -0.04   0.03
    29   6    -0.06   0.21   0.11    -0.05  -0.14  -0.05    -0.04   0.00  -0.01
    30   6     0.00   0.00  -0.01     0.00  -0.12  -0.08     0.00   0.18  -0.02
    31   6     0.06  -0.23   0.06     0.05   0.05  -0.02     0.03   0.14  -0.01
    32   6     0.00   0.00   0.05    -0.02   0.11   0.09     0.03  -0.17   0.03
    33   6    -0.06  -0.21  -0.11     0.05  -0.13  -0.05     0.04   0.00  -0.01
    34   6     0.00   0.00  -0.05     0.02   0.11   0.09    -0.03  -0.17   0.03
    35   6     0.06   0.23  -0.06    -0.05   0.05  -0.02    -0.03   0.14  -0.01
    36   6     0.00   0.00   0.01     0.00  -0.12  -0.08     0.00   0.18  -0.02
    37   6     0.03   0.00   0.00     0.00   0.04  -0.04     0.00  -0.03   0.12
    38   6     0.00  -0.05  -0.01     0.01  -0.03  -0.04     0.01   0.05  -0.02
    39   6    -0.02   0.00   0.00     0.00  -0.01   0.10     0.00  -0.03  -0.09
    40   6     0.00   0.05   0.01    -0.01  -0.03  -0.04    -0.01   0.05  -0.02
    41   6    -0.06  -0.11   0.21    -0.04   0.01   0.00     0.05  -0.05   0.13
    42   6     0.06  -0.06  -0.23     0.03   0.02   0.14    -0.05  -0.02  -0.05
    43   6     0.00  -0.05   0.00     0.03  -0.03  -0.17     0.02   0.09  -0.11
    44   6    -0.06   0.11  -0.21     0.04   0.01  -0.01    -0.05  -0.05   0.13
    45   6     0.00   0.05   0.00    -0.03  -0.03  -0.17    -0.02   0.09  -0.11
    46   6     0.06   0.06   0.23    -0.03   0.01   0.13     0.05  -0.02  -0.05
    47   6     0.00  -0.01   0.00     0.00   0.02   0.18     0.00  -0.08   0.12
    48   6     0.00   0.03   0.00     0.20   0.03  -0.06     0.15  -0.02  -0.06
    49   6     0.00   0.00  -0.03    -0.15   0.05  -0.02     0.21  -0.07  -0.03
    50   6     0.00   0.01   0.00     0.01   0.02   0.17     0.00  -0.08   0.12
    51   6     0.00   0.00   0.03     0.16   0.06  -0.02    -0.21  -0.07  -0.03
    52   6     0.00  -0.03   0.00    -0.21   0.03  -0.07    -0.15  -0.02  -0.06
    53   6     0.00   0.00  -0.03    -0.15   0.05  -0.02     0.21  -0.07  -0.03
    54   6     0.00   0.03   0.00     0.20   0.03  -0.06     0.15  -0.02  -0.06
    55   6     0.00   0.00   0.03     0.16   0.06  -0.02    -0.21  -0.07  -0.03
    56   6     0.00  -0.03   0.00    -0.21   0.03  -0.07    -0.15  -0.02  -0.06
                     46                     47                     48
                      A                      A                      A
 Frequencies --    582.7856               582.8789               593.3763
 Red. masses --     12.0000                12.0000                12.0000
 Frc consts  --      2.4013                 2.4021                 2.4894
 IR Inten    --      0.0005                 0.0059                 0.0000
  Atom  AN      X      Y      Z        X      Y      Z        X      Y      Z
     1   6     0.00   0.18   0.02     0.02   0.00   0.00     0.00  -0.12  -0.10
     2   6     0.00   0.00  -0.02     0.02   0.01   0.00     0.00   0.00   0.00
     3   6     0.00  -0.18  -0.03     0.02   0.00   0.00     0.00   0.14  -0.07
     4   6     0.00   0.00  -0.02     0.02  -0.01   0.00     0.00   0.00   0.00
     5   6     0.03  -0.08   0.04     0.00   0.07   0.07     0.06   0.15   0.12
     6   6     0.00   0.01  -0.07    -0.09  -0.14  -0.02     0.00   0.00  -0.03
     7   6    -0.03   0.07   0.06     0.00   0.08  -0.05    -0.06  -0.18   0.08
     8   6     0.00  -0.01   0.11     0.01  -0.08  -0.01     0.00  -0.01   0.08
     9   6     0.00  -0.02   0.18    -0.02   0.00   0.00     0.00   0.10  -0.12
    10   6     0.00   0.02   0.00    -0.02   0.00  -0.01     0.00   0.00   0.00
    11   6     0.00   0.03  -0.18    -0.02   0.00   0.00     0.00   0.07   0.14
    12   6     0.00   0.02   0.00    -0.03   0.00   0.01     0.00   0.00   0.00
    13   6     0.03  -0.04  -0.08     0.00   0.06  -0.07     0.06  -0.12   0.15
    14   6     0.00   0.07   0.01     0.09  -0.02   0.14     0.00   0.03   0.00
    15   6    -0.03  -0.06   0.07     0.00  -0.05  -0.08    -0.06  -0.08  -0.18
    16   6     0.00  -0.11  -0.02    -0.01  -0.01   0.08     0.00  -0.08  -0.01
    17   6    -0.03  -0.08   0.04     0.00  -0.07  -0.06    -0.06   0.15   0.12
    18   6     0.00  -0.01   0.11     0.01   0.07   0.01     0.00  -0.01   0.08
    19   6     0.03   0.07   0.06     0.00  -0.08   0.05     0.06  -0.18   0.08
    20   6     0.00   0.01  -0.07    -0.09   0.15   0.02     0.00   0.00  -0.03
    21   6    -0.03  -0.04  -0.08     0.00  -0.07   0.07    -0.06  -0.12   0.15
    22   6     0.00  -0.11  -0.01    -0.01   0.01  -0.07     0.00  -0.08  -0.01
    23   6     0.03  -0.06   0.07     0.00   0.05   0.08     0.06  -0.08  -0.18
    24   6     0.00   0.07   0.01     0.09   0.02  -0.15     0.00   0.03   0.00
    25   6     0.00  -0.18  -0.02     0.03   0.00   0.00     0.00   0.12   0.10
    26   6     0.00   0.00   0.02     0.03  -0.01   0.00     0.00   0.00   0.00
    27   6     0.00   0.18   0.03     0.02   0.00   0.00     0.00  -0.14   0.07
    28   6     0.00   0.00   0.02     0.02   0.01   0.00     0.00   0.00   0.00
    29   6     0.03   0.08  -0.04     0.00  -0.06  -0.06     0.06  -0.15  -0.12
    30   6     0.00  -0.01   0.07    -0.09   0.15   0.02     0.00   0.00   0.03
    31   6    -0.03  -0.07  -0.06     0.00  -0.08   0.05    -0.06   0.18  -0.08
    32   6     0.00   0.01  -0.11     0.01   0.07   0.01     0.00   0.01  -0.08
    33   6    -0.03   0.08  -0.04     0.00   0.07   0.07    -0.06  -0.15  -0.12
    34   6     0.00   0.01  -0.11     0.01  -0.08  -0.01     0.00   0.01  -0.08
    35   6     0.03  -0.07  -0.06     0.00   0.08  -0.05     0.06   0.18  -0.08
    36   6     0.00  -0.01   0.07    -0.09  -0.14  -0.02     0.00   0.00   0.03
    37   6     0.00   0.02  -0.18    -0.02   0.00   0.00     0.00  -0.10   0.12
    38   6     0.00  -0.02   0.00    -0.02   0.00   0.01     0.00   0.00   0.00
    39   6     0.00  -0.03   0.18    -0.02   0.00   0.00     0.00  -0.07  -0.14
    40   6     0.00  -0.02   0.00    -0.02   0.00  -0.01     0.00   0.00   0.00
    41   6     0.03   0.04   0.08     0.00  -0.07   0.07     0.06   0.12  -0.15
    42   6    -0.03   0.06  -0.07     0.00   0.05   0.08    -0.06   0.08   0.18
    43   6     0.00   0.11   0.01    -0.01   0.01  -0.07     0.00   0.08   0.01
    44   6    -0.03   0.04   0.08     0.00   0.07  -0.07    -0.06   0.12  -0.15
    45   6     0.00   0.11   0.01    -0.01  -0.01   0.08     0.00   0.08   0.01
    46   6     0.03   0.06  -0.07     0.00  -0.05  -0.08     0.06   0.08   0.18
    47   6     0.00  -0.07  -0.01     0.09  -0.02   0.14     0.00  -0.03   0.00
    48   6     0.00  -0.23  -0.03    -0.22  -0.02   0.16     0.00  -0.11  -0.01
    49   6     0.00  -0.03   0.23     0.21  -0.16  -0.02     0.00  -0.01   0.11
    50   6     0.00  -0.07  -0.01     0.09   0.02  -0.15     0.00  -0.03   0.00
    51   6     0.00   0.03  -0.23     0.21   0.16   0.02     0.00   0.01  -0.11
    52   6     0.00   0.23   0.03    -0.20   0.02  -0.16     0.00   0.11   0.01
    53   6     0.00   0.03  -0.23     0.21  -0.16  -0.02     0.00   0.01  -0.11
    54   6     0.00   0.23   0.03    -0.22  -0.02   0.16     0.00   0.11   0.01
    55   6     0.00  -0.03   0.23     0.21   0.16   0.02     0.00  -0.01   0.11
    56   6     0.00  -0.23  -0.03    -0.20   0.02  -0.16     0.00  -0.11  -0.01
                     49                     50                     51
                      A                      A                      A
 Frequencies --    598.2856               604.6923               605.2290
 Red. masses --     12.0000                12.0000                12.0000
 Frc consts  --      2.5307                 2.5852                 2.5898
 IR Inten    --      0.0000                 0.0003                 0.0001
  Atom  AN      X      Y      Z        X      Y      Z        X      Y      Z
     1   6     0.00   0.04   0.04     0.19   0.00   0.00     0.01   0.00   0.00
     2   6    -0.07   0.02   0.00     0.00   0.01  -0.10     0.00  -0.11  -0.04
     3   6     0.00   0.05  -0.03    -0.19   0.00   0.00    -0.08   0.00   0.00
     4   6     0.07   0.02   0.00     0.00  -0.01   0.10     0.00   0.11   0.04
     5   6    -0.09   0.05   0.00     0.16   0.01   0.01     0.03  -0.05  -0.04
     6   6    -0.05   0.21   0.03     0.00   0.02  -0.15    -0.02  -0.18  -0.07
     7   6    -0.09   0.05   0.01    -0.16  -0.02   0.01    -0.06  -0.04   0.01
     8   6    -0.11  -0.13  -0.02     0.00  -0.01   0.05    -0.01   0.15   0.03
     9   6     0.00   0.04  -0.04    -0.19   0.00   0.00     0.09   0.00   0.00
    10   6     0.07   0.00  -0.02     0.00  -0.10  -0.01     0.01   0.02   0.10
    11   6     0.00  -0.03  -0.05     0.19   0.00   0.00    -0.01   0.00   0.00
    12   6    -0.07   0.00  -0.02     0.00   0.10   0.01     0.01  -0.02  -0.10
    13   6     0.09   0.00  -0.05    -0.16   0.01  -0.01     0.06  -0.02   0.02
    14   6     0.05   0.03  -0.21     0.00  -0.15  -0.02     0.01   0.03   0.17
    15   6     0.09   0.01  -0.05     0.16   0.01   0.02    -0.03   0.03   0.05
    16   6     0.11  -0.02   0.13     0.00   0.05   0.01     0.01   0.01  -0.14
    17   6     0.09   0.05   0.00     0.16  -0.01  -0.01     0.03   0.05   0.04
    18   6     0.11  -0.13  -0.02     0.00   0.01  -0.05    -0.01  -0.15  -0.03
    19   6     0.09   0.05   0.01    -0.16   0.02  -0.01    -0.06   0.04  -0.01
    20   6     0.05   0.21   0.03     0.00  -0.02   0.15    -0.02   0.18   0.07
    21   6    -0.09   0.00  -0.05    -0.16  -0.01   0.01     0.06   0.02  -0.02
    22   6    -0.11  -0.02   0.13     0.00  -0.05  -0.01     0.01  -0.01   0.14
    23   6    -0.09   0.01  -0.05     0.16  -0.01  -0.02    -0.03  -0.03  -0.05
    24   6    -0.05   0.03  -0.21     0.00   0.15   0.02     0.01  -0.03  -0.17
    25   6     0.00  -0.04  -0.04     0.19   0.00   0.00    -0.01   0.00   0.00
    26   6    -0.07  -0.02   0.00     0.00  -0.01   0.10     0.00  -0.11  -0.04
    27   6     0.00  -0.05   0.03    -0.19   0.00   0.00     0.08   0.00   0.00
    28   6     0.07  -0.02   0.00     0.00   0.01  -0.10     0.00   0.11   0.04
    29   6    -0.09  -0.05   0.00     0.16  -0.01  -0.01    -0.03  -0.05  -0.04
    30   6    -0.05  -0.21  -0.03     0.00  -0.02   0.15     0.02  -0.18  -0.07
    31   6    -0.09  -0.05  -0.01    -0.16   0.02  -0.01     0.06  -0.04   0.01
    32   6    -0.11   0.13   0.02     0.00   0.01  -0.05     0.01   0.15   0.03
    33   6     0.09  -0.05   0.00     0.16   0.01   0.01    -0.03   0.05   0.04
    34   6     0.11   0.13   0.02     0.00  -0.01   0.05     0.01  -0.15  -0.03
    35   6     0.09  -0.05  -0.01    -0.16  -0.02   0.01     0.06   0.04  -0.01
    36   6     0.05  -0.21  -0.03     0.00   0.02  -0.15     0.02   0.18   0.07
    37   6     0.00  -0.04   0.04    -0.19   0.00   0.00    -0.09   0.00   0.00
    38   6     0.07   0.00   0.02     0.00   0.10   0.01    -0.01   0.02   0.10
    39   6     0.00   0.03   0.05     0.19   0.00   0.00     0.02   0.00   0.00
    40   6    -0.07   0.00   0.02     0.00  -0.10  -0.01    -0.01  -0.02  -0.10
    41   6     0.09   0.00   0.05    -0.16  -0.01   0.01    -0.06  -0.02   0.02
    42   6     0.09  -0.01   0.05     0.16  -0.01  -0.02     0.03   0.03   0.05
    43   6     0.11   0.02  -0.13     0.00  -0.05   0.00    -0.01   0.01  -0.14
    44   6    -0.09   0.00   0.05    -0.16   0.01  -0.01    -0.06   0.02  -0.02
    45   6    -0.11   0.02  -0.13     0.00   0.05   0.00    -0.01  -0.01   0.14
    46   6    -0.09  -0.01   0.05     0.16   0.01   0.02     0.03  -0.03  -0.05
    47   6    -0.05  -0.03   0.21     0.00  -0.15  -0.02    -0.01  -0.03  -0.17
    48   6     0.11  -0.01   0.07     0.00   0.04   0.00     0.19   0.03  -0.06
    49   6    -0.11  -0.07  -0.01     0.00   0.00   0.04    -0.21   0.07  -0.01
    50   6     0.05  -0.03   0.21     0.00   0.15   0.02    -0.01   0.03   0.17
    51   6    -0.11   0.07   0.01     0.00   0.00  -0.04     0.21   0.07  -0.01
    52   6     0.11   0.01  -0.07     0.00  -0.04   0.00    -0.19   0.03  -0.06
    53   6     0.11   0.07   0.01     0.00   0.00   0.04     0.21  -0.07   0.01
    54   6    -0.11   0.01  -0.07     0.00   0.04   0.00    -0.19  -0.03   0.06
    55   6     0.11  -0.07  -0.01     0.00   0.00  -0.04    -0.21  -0.07   0.01
    56   6    -0.11  -0.01   0.07     0.00  -0.04   0.00     0.19  -0.03   0.06
                     52                     53                     54
                      A                      A                      A
 Frequencies --    605.2492               610.6732               614.8751
 Red. masses --     12.0000                12.0000                12.0000
 Frc consts  --      2.5900                 2.6366                 2.6730
 IR Inten    --      0.0000                36.5193                 0.0000
  Atom  AN      X      Y      Z        X      Y      Z        X      Y      Z
     1   6    -0.09   0.00   0.00     0.20   0.00   0.00     0.00  -0.01   0.04
     2   6    -0.01  -0.10   0.02     0.09   0.03   0.00    -0.06  -0.03   0.00
     3   6     0.02   0.00   0.00     0.20   0.00   0.00     0.00   0.00  -0.04
     4   6    -0.01   0.10  -0.02     0.09  -0.03   0.00     0.06  -0.03   0.00
     5   6    -0.06  -0.02  -0.02    -0.08  -0.08  -0.05    -0.10  -0.02  -0.01
     6   6    -0.01  -0.17   0.03    -0.10  -0.12  -0.01    -0.16  -0.10  -0.01
     7   6     0.03  -0.05   0.03    -0.08  -0.09   0.03    -0.10  -0.03   0.00
     8   6    -0.01   0.14   0.01     0.03  -0.14  -0.02    -0.09   0.20   0.02
     9   6     0.01   0.00   0.00     0.20   0.00   0.00     0.00   0.04   0.01
    10   6     0.00   0.04  -0.11     0.09   0.00   0.03     0.06   0.00   0.03
    11   6    -0.08   0.00   0.00     0.20   0.00   0.00     0.00  -0.04   0.00
    12   6     0.00  -0.04   0.11     0.09   0.00  -0.03    -0.06   0.00   0.03
    13   6     0.03   0.04  -0.05    -0.08   0.05  -0.08     0.10  -0.01   0.02
    14   6    -0.02   0.07  -0.18    -0.10   0.01  -0.12     0.16  -0.01   0.10
    15   6    -0.06  -0.01  -0.04    -0.08  -0.03  -0.09     0.10   0.00   0.03
    16   6    -0.01  -0.03   0.15     0.03   0.02  -0.14     0.09   0.02  -0.20
    17   6    -0.06   0.02   0.02    -0.08   0.08   0.05     0.10  -0.02  -0.01
    18   6    -0.01  -0.14  -0.01     0.03   0.14   0.02     0.09   0.20   0.02
    19   6     0.03   0.05  -0.03    -0.08   0.09  -0.03     0.10  -0.03   0.00
    20   6    -0.01   0.17  -0.03    -0.10   0.12   0.01     0.16  -0.10  -0.01
    21   6     0.03  -0.04   0.05    -0.08  -0.05   0.08    -0.10  -0.01   0.02
    22   6    -0.01   0.03  -0.15     0.03  -0.02   0.14    -0.09   0.02  -0.20
    23   6    -0.06   0.01   0.04    -0.08   0.03   0.09    -0.10   0.00   0.03
    24   6    -0.02  -0.07   0.18    -0.10  -0.01   0.12    -0.16  -0.01   0.10
    25   6     0.09   0.00   0.00     0.20   0.00   0.00     0.00   0.01  -0.04
    26   6     0.01  -0.10   0.02     0.09  -0.03   0.00    -0.06   0.03   0.00
    27   6    -0.02   0.00   0.00     0.20   0.00   0.00     0.00   0.00   0.04
    28   6     0.01   0.10  -0.02     0.09   0.03   0.00     0.06   0.03   0.00
    29   6     0.06  -0.02  -0.02    -0.08   0.08   0.05    -0.10   0.02   0.01
    30   6     0.01  -0.17   0.03    -0.10   0.12   0.01    -0.16   0.10   0.01
    31   6    -0.03  -0.05   0.03    -0.08   0.09  -0.03    -0.10   0.03   0.00
    32   6     0.01   0.14   0.01     0.03   0.14   0.02    -0.09  -0.20  -0.02
    33   6     0.06   0.02   0.02    -0.08  -0.08  -0.05     0.10   0.02   0.01
    34   6     0.01  -0.14  -0.01     0.03  -0.14  -0.02     0.09  -0.20  -0.02
    35   6    -0.03   0.05  -0.03    -0.08  -0.09   0.03     0.10   0.03   0.00
    36   6     0.01   0.17  -0.03    -0.10  -0.12  -0.01     0.16   0.10   0.01
    37   6    -0.01   0.00   0.00     0.20   0.00   0.00     0.00  -0.04  -0.01
    38   6     0.00   0.04  -0.11     0.09   0.00  -0.03     0.06   0.00  -0.03
    39   6     0.08   0.00   0.00     0.20   0.00   0.00     0.00   0.04   0.00
    40   6     0.00  -0.04   0.11     0.09   0.00   0.03    -0.06   0.00  -0.03
    41   6    -0.03   0.04  -0.05    -0.08  -0.05   0.08     0.10   0.01  -0.02
    42   6     0.06  -0.01  -0.04    -0.08   0.03   0.09     0.10   0.00  -0.03
    43   6     0.01  -0.03   0.15     0.03  -0.02   0.14     0.09  -0.02   0.20
    44   6    -0.03  -0.04   0.05    -0.08   0.05  -0.08    -0.10   0.01  -0.02
    45   6     0.01   0.03  -0.15     0.03   0.02  -0.14    -0.09  -0.02   0.20
    46   6     0.06   0.01   0.04    -0.08  -0.03  -0.09    -0.10   0.00  -0.03
    47   6     0.02  -0.07   0.18    -0.10   0.01  -0.12    -0.16   0.01  -0.10
    48   6    -0.21   0.01   0.07    -0.05   0.00   0.02     0.09   0.00  -0.01
    49   6    -0.19   0.06   0.03    -0.05   0.02   0.00    -0.09   0.01   0.00
    50   6     0.02   0.07  -0.18    -0.10  -0.01   0.12     0.16   0.01  -0.10
    51   6     0.19   0.06   0.03    -0.05  -0.02   0.00    -0.09  -0.01   0.00
    52   6     0.21   0.01   0.07    -0.05   0.00  -0.02     0.09   0.00   0.01
    53   6     0.19  -0.06  -0.03    -0.05   0.02   0.00     0.09  -0.01   0.00
    54   6     0.21  -0.01  -0.07    -0.05   0.00   0.02    -0.09   0.00   0.01
    55   6    -0.19  -0.06  -0.03    -0.05  -0.02   0.00     0.09   0.01   0.00
    56   6    -0.21  -0.01  -0.07    -0.05   0.00  -0.02    -0.09   0.00  -0.01
                     55                     56                     57
                      A                      A                      A
 Frequencies --    634.6185               644.7152               644.7404
 Red. masses --     12.0000                12.0000                12.0000
 Frc consts  --      2.8475                 2.9388                 2.9390
 IR Inten    --      0.0000                 0.0000                 0.0000
  Atom  AN      X      Y      Z        X      Y      Z        X      Y      Z
     1   6    -0.01   0.00   0.00     0.10   0.00   0.00     0.02   0.00   0.00
     2   6    -0.02  -0.19  -0.02     0.03   0.01  -0.12     0.08   0.00   0.04
     3   6    -0.01   0.00   0.00    -0.06   0.00   0.00     0.08   0.00   0.00
     4   6    -0.02   0.19   0.02     0.03  -0.01   0.11     0.08   0.00  -0.04
     5   6    -0.05  -0.01  -0.01    -0.11  -0.12   0.10     0.05  -0.01   0.06
     6   6    -0.12  -0.14  -0.02    -0.06  -0.03   0.18    -0.15   0.00  -0.07
     7   6    -0.05  -0.02   0.00     0.11   0.07   0.06    -0.03  -0.06  -0.13
     8   6    -0.04   0.21   0.03     0.02   0.07  -0.03     0.06   0.15   0.03
     9   6     0.01   0.00   0.00    -0.02   0.00   0.00     0.10   0.00   0.00
    10   6     0.02  -0.02   0.19    -0.08   0.04   0.00     0.03   0.11   0.01
    11   6     0.01   0.00   0.00    -0.08   0.00   0.00    -0.06   0.00   0.00
    12   6     0.02   0.02  -0.19    -0.08  -0.04   0.00     0.03  -0.12  -0.01
    13   6     0.05  -0.01   0.01    -0.05   0.06   0.01    -0.11  -0.10  -0.12
    14   6     0.12  -0.02   0.14     0.15  -0.07   0.00    -0.06  -0.18  -0.03
    15   6     0.05   0.00   0.02     0.03  -0.13   0.06     0.11  -0.06   0.07
    16   6     0.04   0.03  -0.21    -0.06   0.03  -0.14     0.02   0.03   0.07
    17   6    -0.05   0.01   0.01    -0.11   0.12  -0.10     0.05   0.01  -0.06
    18   6    -0.04  -0.21  -0.03     0.02  -0.07   0.03     0.06  -0.15  -0.03
    19   6    -0.05   0.02   0.00     0.11  -0.07  -0.06    -0.03   0.06   0.13
    20   6    -0.12   0.14   0.02    -0.06   0.03  -0.18    -0.15   0.00   0.07
    21   6     0.05   0.01  -0.01    -0.05  -0.06  -0.01    -0.11   0.10   0.12
    22   6     0.04  -0.03   0.21    -0.06  -0.03   0.14     0.02  -0.03  -0.07
    23   6     0.05   0.00  -0.02     0.03   0.13  -0.05     0.11   0.06  -0.07
    24   6     0.12   0.02  -0.14     0.15   0.07   0.00    -0.06   0.18   0.03
    25   6    -0.01   0.00   0.00    -0.10   0.00   0.00    -0.02   0.00   0.00
    26   6    -0.02   0.19   0.02    -0.03   0.01  -0.11    -0.08   0.00   0.04
    27   6    -0.01   0.00   0.00     0.06   0.00   0.00    -0.08   0.00   0.00
    28   6    -0.02  -0.19  -0.02    -0.03  -0.01   0.11    -0.08   0.00  -0.04
    29   6    -0.05   0.01   0.01     0.11  -0.12   0.10    -0.05  -0.01   0.06
    30   6    -0.12   0.14   0.02     0.06  -0.03   0.18     0.15   0.00  -0.07
    31   6    -0.05   0.02   0.00    -0.11   0.07   0.06     0.03  -0.05  -0.13
    32   6    -0.04  -0.21  -0.03    -0.02   0.07  -0.03    -0.06   0.14   0.03
    33   6    -0.05  -0.01  -0.01     0.11   0.12  -0.10    -0.05   0.01  -0.06
    34   6    -0.04   0.21   0.03    -0.02  -0.07   0.03    -0.06  -0.14  -0.03
    35   6    -0.05  -0.02   0.00    -0.11  -0.07  -0.06     0.03   0.06   0.13
    36   6    -0.12  -0.14  -0.02     0.06   0.03  -0.18     0.15   0.00   0.07
    37   6     0.01   0.00   0.00     0.02   0.00   0.00    -0.10   0.00   0.00
    38   6     0.02   0.02  -0.19     0.08   0.04   0.00    -0.03   0.11   0.01
    39   6     0.01   0.00   0.00     0.08   0.00   0.00     0.06   0.00   0.00
    40   6     0.02  -0.02   0.19     0.08  -0.04   0.00    -0.03  -0.12  -0.01
    41   6     0.05   0.01  -0.01     0.05   0.06   0.01     0.11  -0.10  -0.12
    42   6     0.05   0.00  -0.02    -0.03  -0.13   0.05    -0.11  -0.06   0.07
    43   6     0.04  -0.03   0.21     0.06   0.03  -0.14    -0.02   0.03   0.07
    44   6     0.05  -0.01   0.01     0.05  -0.06  -0.01     0.11   0.10   0.12
    45   6     0.04   0.03  -0.21     0.06  -0.03   0.15    -0.02  -0.03  -0.07
    46   6     0.05   0.00   0.02    -0.03   0.13  -0.05    -0.11   0.06  -0.07
    47   6     0.12  -0.02   0.14    -0.15   0.07   0.00     0.06   0.18   0.03
    48   6     0.03   0.00  -0.02    -0.10   0.05  -0.13     0.03   0.09   0.06
    49   6    -0.03   0.02   0.00     0.03   0.06  -0.09     0.10   0.13   0.05
    50   6     0.12   0.02  -0.14    -0.15  -0.07   0.00     0.06  -0.18  -0.03
    51   6    -0.03  -0.02   0.00    -0.03   0.06  -0.09    -0.10   0.13   0.05
    52   6     0.03   0.00   0.02     0.10   0.05  -0.13    -0.03   0.09   0.06
    53   6    -0.03   0.02   0.00    -0.03  -0.06   0.09    -0.10  -0.13  -0.05
    54   6     0.03   0.00  -0.02     0.10  -0.05   0.13    -0.03  -0.09  -0.06
    55   6    -0.03  -0.02   0.00     0.03  -0.06   0.09     0.10  -0.13  -0.05
    56   6     0.03   0.00   0.02    -0.10  -0.05   0.13     0.03  -0.09  -0.06
                     58                     59                     60
                      A                      A                      A
 Frequencies --    657.3874               657.3984               665.1249
 Red. masses --     12.0000                12.0000                12.0000
 Frc consts  --      3.0554                 3.0555                 3.1278
 IR Inten    --      0.2107                 0.2078                 0.3591
  Atom  AN      X      Y      Z        X      Y      Z        X      Y      Z
     1   6     0.00  -0.04   0.01     0.00   0.11   0.01     0.00   0.18   0.05
     2   6    -0.02  -0.08   0.05    -0.02  -0.09  -0.05    -0.01   0.04  -0.14
     3   6     0.00   0.13   0.01     0.00   0.00  -0.01     0.00  -0.17  -0.02
     4   6     0.02  -0.08   0.05     0.02  -0.09  -0.05     0.01   0.04  -0.14
     5   6    -0.11  -0.10  -0.04     0.03   0.14  -0.08    -0.10   0.00   0.04
     6   6     0.01  -0.12   0.11     0.00  -0.12  -0.13     0.03  -0.01   0.14
     7   6     0.05   0.13   0.11    -0.12  -0.09   0.03     0.10   0.00   0.07
     8   6    -0.04  -0.09   0.05    -0.05  -0.09  -0.05     0.00  -0.01  -0.14
     9   6     0.00  -0.01   0.11     0.00   0.01   0.04     0.00  -0.06  -0.03
    10   6    -0.02   0.05  -0.09     0.02   0.05   0.08    -0.03  -0.04   0.18
    11   6     0.00   0.01   0.00     0.00   0.01  -0.13     0.00   0.07   0.04
    12   6     0.02   0.05  -0.09    -0.02   0.05   0.08     0.03  -0.04   0.18
    13   6     0.03   0.08   0.13     0.11  -0.04   0.10     0.04   0.05   0.03
    14   6     0.00   0.13  -0.12    -0.01   0.11   0.12     0.15   0.02   0.13
    15   6    -0.12  -0.03  -0.09    -0.05   0.11  -0.13    -0.01  -0.02   0.00
    16   6    -0.05   0.05  -0.09     0.04   0.05   0.09     0.01   0.00  -0.12
    17   6     0.11  -0.10  -0.04    -0.03   0.14  -0.08     0.10   0.00   0.04
    18   6     0.04  -0.09   0.05     0.05  -0.09  -0.05     0.00  -0.01  -0.14
    19   6    -0.05   0.13   0.11     0.12  -0.09   0.03    -0.10   0.00   0.07
    20   6    -0.01  -0.12   0.11     0.00  -0.12  -0.13    -0.03  -0.01   0.14
    21   6    -0.03   0.08   0.13    -0.11  -0.04   0.10    -0.04   0.05   0.03
    22   6     0.05   0.05  -0.09    -0.04   0.05   0.09    -0.01   0.00  -0.12
    23   6     0.12  -0.03  -0.09     0.05   0.11  -0.13     0.02  -0.02   0.00
    24   6     0.00   0.13  -0.12     0.01   0.11   0.12    -0.15   0.02   0.13
    25   6     0.00  -0.04   0.01     0.00   0.11   0.01     0.00   0.18   0.05
    26   6     0.02  -0.08   0.05     0.02  -0.09  -0.05     0.01   0.04  -0.14
    27   6     0.00   0.13   0.01     0.00   0.00  -0.01     0.00  -0.17  -0.02
    28   6    -0.02  -0.08   0.05    -0.02  -0.09  -0.05    -0.01   0.04  -0.14
    29   6     0.11  -0.10  -0.04    -0.03   0.14  -0.08     0.10   0.00   0.04
    30   6    -0.01  -0.12   0.11     0.00  -0.12  -0.13    -0.03  -0.01   0.14
    31   6    -0.05   0.13   0.11     0.12  -0.09   0.03    -0.10   0.00   0.07
    32   6     0.04  -0.09   0.05     0.05  -0.09  -0.05     0.00  -0.01  -0.14
    33   6    -0.11  -0.10  -0.04     0.03   0.14  -0.08    -0.10   0.00   0.04
    34   6    -0.04  -0.09   0.05    -0.05  -0.09  -0.05     0.00  -0.01  -0.14
    35   6     0.05   0.13   0.11    -0.12  -0.09   0.03     0.10   0.00   0.07
    36   6     0.01  -0.12   0.11     0.00  -0.12  -0.13     0.03  -0.01   0.14
    37   6     0.00  -0.01   0.11     0.00   0.01   0.04     0.00  -0.06  -0.03
    38   6     0.02   0.05  -0.09    -0.02   0.05   0.08     0.03  -0.04   0.18
    39   6     0.00   0.01   0.00     0.00   0.01  -0.13     0.00   0.07   0.04
    40   6    -0.02   0.05  -0.09     0.02   0.05   0.08    -0.03  -0.04   0.18
    41   6    -0.03   0.08   0.13    -0.11  -0.04   0.10    -0.04   0.05   0.03
    42   6     0.12  -0.03  -0.09     0.05   0.11  -0.13     0.01  -0.02   0.00
    43   6     0.05   0.05  -0.09    -0.04   0.05   0.09    -0.01  -0.01  -0.12
    44   6     0.03   0.08   0.14     0.11  -0.04   0.10     0.04   0.05   0.03
    45   6    -0.05   0.05  -0.09     0.04   0.05   0.09     0.01   0.00  -0.12
    46   6    -0.12  -0.03  -0.09    -0.05   0.11  -0.13    -0.01  -0.02   0.00
    47   6     0.00   0.13  -0.12    -0.01   0.11   0.12     0.15   0.02   0.13
    48   6    -0.12  -0.03  -0.04     0.10  -0.04   0.04     0.04   0.00  -0.14
    49   6    -0.10  -0.04  -0.04    -0.12  -0.04   0.03     0.00  -0.02  -0.07
    50   6     0.00   0.13  -0.12     0.01   0.11   0.12    -0.15   0.02   0.13
    51   6     0.10  -0.04  -0.04     0.12  -0.04   0.03     0.00  -0.02  -0.07
    52   6     0.12  -0.03  -0.04    -0.10  -0.04   0.04    -0.04   0.00  -0.14
    53   6    -0.10  -0.04  -0.04    -0.12  -0.04   0.03     0.00  -0.02  -0.07
    54   6    -0.12  -0.03  -0.04     0.10  -0.04   0.04     0.04   0.00  -0.14
    55   6     0.10  -0.04  -0.04     0.12  -0.04   0.03     0.00  -0.02  -0.07
    56   6     0.12  -0.03  -0.04    -0.10  -0.04   0.04    -0.04   0.00  -0.14
                     61                     62                     63
                      A                      A                      A
 Frequencies --    665.1715               704.8195               704.8552
 Red. masses --     12.0000                12.0000                12.0000
 Frc consts  --      3.1282                 3.5123                 3.5126
 IR Inten    --      0.3542                 0.0000                 0.0000
  Atom  AN      X      Y      Z        X      Y      Z        X      Y      Z
     1   6     0.00  -0.03   0.06    -0.09   0.00   0.00    -0.01   0.00   0.00
     2   6    -0.03   0.18   0.04    -0.06  -0.08  -0.01     0.00  -0.01   0.04
     3   6     0.00   0.04  -0.07    -0.08   0.00   0.00     0.00   0.00   0.00
     4   6     0.03   0.18   0.04    -0.06   0.08   0.01     0.00   0.01  -0.04
     5   6     0.04   0.03  -0.05     0.01  -0.14  -0.11    -0.01  -0.10  -0.03
     6   6     0.15   0.13  -0.02     0.17   0.25   0.03     0.01   0.01   0.03
     7   6    -0.01   0.00   0.02     0.00  -0.17   0.07     0.01   0.09   0.00
     8   6     0.01  -0.12   0.01    -0.03   0.20   0.02     0.00   0.00   0.07
     9   6     0.00   0.05  -0.18    -0.01   0.00   0.00     0.09   0.00   0.00
    10   6     0.01  -0.14  -0.04     0.00  -0.04  -0.01     0.06  -0.01   0.08
    11   6     0.00  -0.02   0.17     0.00   0.00   0.00     0.08   0.00   0.00
    12   6    -0.01  -0.14  -0.04     0.00   0.04   0.01     0.06   0.01  -0.08
    13   6     0.10   0.04   0.00    -0.01   0.03  -0.10    -0.01  -0.11   0.14
    14   6    -0.03   0.14   0.01     0.01  -0.03   0.01    -0.17   0.03  -0.25
    15   6    -0.10   0.07   0.00     0.01   0.00   0.09     0.00   0.07   0.17
    16   6     0.00  -0.14   0.01     0.00  -0.07   0.00     0.03   0.02  -0.20
    17   6    -0.04   0.03  -0.05     0.01   0.14   0.11    -0.01   0.10   0.03
    18   6    -0.01  -0.12   0.01    -0.03  -0.20  -0.02     0.00   0.00  -0.07
    19   6     0.01   0.00   0.02     0.00   0.17  -0.07     0.01  -0.09   0.00
    20   6    -0.15   0.13  -0.02     0.17  -0.25  -0.03     0.01  -0.01  -0.03
    21   6    -0.10   0.04   0.00    -0.01  -0.03   0.10    -0.01   0.11  -0.14
    22   6     0.00  -0.14   0.01     0.00   0.07   0.00     0.03  -0.02   0.20
    23   6     0.10   0.07   0.00     0.01   0.00  -0.09     0.00  -0.07  -0.17
    24   6     0.03   0.14   0.01     0.01   0.03  -0.01    -0.17  -0.03   0.25
    25   6     0.00  -0.03   0.06     0.09   0.00   0.00     0.01   0.00   0.00
    26   6     0.03   0.18   0.04     0.06  -0.08  -0.01     0.00  -0.01   0.04
    27   6     0.00   0.04  -0.07     0.08   0.00   0.00     0.00   0.00   0.00
    28   6    -0.03   0.18   0.04     0.06   0.08   0.01     0.00   0.01  -0.04
    29   6    -0.04   0.03  -0.05    -0.01  -0.14  -0.11     0.01  -0.10  -0.03
    30   6    -0.15   0.13  -0.02    -0.17   0.25   0.03    -0.01   0.01   0.03
    31   6     0.01   0.00   0.02     0.00  -0.17   0.07    -0.01   0.09   0.00
    32   6    -0.01  -0.12   0.01     0.03   0.20   0.02     0.00   0.00   0.07
    33   6     0.04   0.03  -0.05    -0.01   0.14   0.11     0.01   0.10   0.03
    34   6     0.01  -0.12   0.01     0.03  -0.20  -0.02     0.00   0.00  -0.07
    35   6    -0.01   0.00   0.02     0.00   0.17  -0.07    -0.01  -0.09   0.00
    36   6     0.15   0.13  -0.02    -0.17  -0.25  -0.03    -0.01  -0.01  -0.03
    37   6     0.00   0.05  -0.18     0.01   0.00   0.00    -0.09   0.00   0.00
    38   6    -0.01  -0.14  -0.04     0.00  -0.04  -0.01    -0.06  -0.01   0.08
    39   6     0.00  -0.02   0.17     0.00   0.00   0.00    -0.08   0.00   0.00
    40   6     0.01  -0.14  -0.04     0.00   0.04   0.01    -0.06   0.01  -0.08
    41   6    -0.10   0.04   0.00     0.01   0.03  -0.10     0.01  -0.11   0.14
    42   6     0.10   0.07   0.00    -0.01   0.00   0.09     0.00   0.07   0.17
    43   6     0.00  -0.14   0.01     0.00  -0.07   0.00    -0.03   0.02  -0.20
    44   6     0.10   0.04   0.00     0.01  -0.03   0.10     0.01   0.11  -0.14
    45   6     0.00  -0.14   0.01     0.00   0.07   0.00    -0.03  -0.02   0.20
    46   6    -0.10   0.07   0.00    -0.01   0.00  -0.09     0.00  -0.07  -0.17
    47   6    -0.03   0.14   0.01    -0.01   0.03  -0.01     0.17  -0.03   0.25
    48   6     0.00  -0.07   0.02     0.00  -0.01   0.00    -0.05  -0.01   0.04
    49   6     0.04  -0.14   0.00     0.05  -0.04  -0.01     0.00   0.00   0.01
    50   6     0.03   0.14   0.01    -0.01  -0.03   0.01     0.17   0.03  -0.25
    51   6    -0.04  -0.14   0.00    -0.05  -0.04  -0.01     0.00   0.00   0.01
    52   6     0.00  -0.07   0.02     0.00  -0.01   0.00     0.05  -0.01   0.04
    53   6     0.04  -0.14   0.00    -0.05   0.04   0.01     0.00   0.00  -0.01
    54   6     0.00  -0.07   0.02     0.00   0.01   0.00     0.05   0.01  -0.04
    55   6    -0.04  -0.14   0.00     0.05   0.04   0.01     0.00   0.00  -0.01
    56   6     0.00  -0.07   0.02     0.00   0.01   0.00    -0.05   0.01  -0.04
                     64                     65                     66
                      A                      A                      A
 Frequencies --    707.3069               713.7650               713.7981
 Red. masses --     12.0000                12.0000                12.0000
 Frc consts  --      3.5371                 3.6020                 3.6023
 IR Inten    --      0.0000                 1.5783                 1.5505
  Atom  AN      X      Y      Z        X      Y      Z        X      Y      Z
     1   6     0.00  -0.17  -0.12     0.00  -0.07  -0.06     0.00   0.10   0.02
     2   6     0.00   0.17   0.02     0.00   0.17   0.01     0.00  -0.07  -0.04
     3   6     0.00  -0.20   0.08     0.00  -0.13   0.03     0.00  -0.02  -0.03
     4   6     0.00   0.17   0.02     0.00   0.17   0.01     0.00  -0.07  -0.04
     5   6     0.01   0.06   0.05     0.03   0.14   0.14     0.01  -0.09  -0.07
     6   6    -0.04  -0.05  -0.01    -0.12  -0.18  -0.03     0.05   0.08  -0.02
     7   6     0.01   0.07  -0.03     0.01   0.19  -0.11    -0.03  -0.04   0.03
     8   6     0.01  -0.06  -0.01     0.01  -0.15  -0.02     0.00   0.06   0.01
     9   6     0.00  -0.12   0.17     0.00   0.02  -0.10     0.00   0.06  -0.07
    10   6     0.00   0.02  -0.17     0.00  -0.04   0.07     0.00  -0.01   0.17
    11   6     0.00   0.08   0.20     0.00  -0.03   0.02     0.00  -0.03  -0.13
    12   6     0.00   0.02  -0.17     0.00  -0.04   0.07     0.00  -0.01   0.17
    13   6    -0.01   0.05  -0.06    -0.01  -0.08   0.09     0.03  -0.14   0.14
    14   6     0.04  -0.01   0.05    -0.05  -0.02  -0.08    -0.12   0.03  -0.18
    15   6    -0.01  -0.03  -0.07     0.03   0.03   0.04     0.01   0.11   0.19
    16   6    -0.01  -0.01   0.06     0.00   0.01  -0.06     0.01   0.02  -0.15
    17   6    -0.01   0.06   0.05    -0.03   0.14   0.14    -0.01  -0.09  -0.08
    18   6    -0.01  -0.06  -0.01    -0.01  -0.15  -0.02     0.00   0.06   0.01
    19   6    -0.01   0.07  -0.03    -0.01   0.19  -0.11     0.03  -0.04   0.03
    20   6     0.04  -0.05  -0.01     0.12  -0.18  -0.03    -0.05   0.08  -0.02
    21   6     0.01   0.05  -0.06     0.01  -0.08   0.09    -0.03  -0.14   0.14
    22   6     0.01  -0.01   0.06     0.00   0.01  -0.06    -0.01   0.02  -0.15
    23   6     0.01  -0.03  -0.07    -0.03   0.03   0.04    -0.01   0.11   0.19
    24   6    -0.04  -0.01   0.05     0.05  -0.02  -0.08     0.12   0.03  -0.18
    25   6     0.00   0.17   0.12     0.00  -0.07  -0.06     0.00   0.10   0.02
    26   6     0.00  -0.17  -0.02     0.00   0.17   0.01     0.00  -0.07  -0.04
    27   6     0.00   0.20  -0.08     0.00  -0.13   0.03     0.00  -0.02  -0.03
    28   6     0.00  -0.17  -0.02     0.00   0.17   0.01     0.00  -0.07  -0.04
    29   6     0.01  -0.06  -0.05    -0.03   0.14   0.14    -0.01  -0.09  -0.08
    30   6    -0.04   0.05   0.01     0.12  -0.18  -0.03    -0.05   0.08  -0.02
    31   6     0.01  -0.07   0.04    -0.01   0.19  -0.11     0.03  -0.04   0.03
    32   6     0.01   0.06   0.01    -0.01  -0.15  -0.02     0.00   0.06   0.01
    33   6    -0.01  -0.06  -0.05     0.03   0.14   0.14     0.01  -0.09  -0.07
    34   6    -0.01   0.06   0.01     0.01  -0.15  -0.02     0.00   0.06   0.01
    35   6    -0.01  -0.07   0.04     0.01   0.19  -0.11    -0.03  -0.04   0.03
    36   6     0.04   0.05   0.01    -0.12  -0.18  -0.03     0.05   0.08  -0.02
    37   6     0.00   0.12  -0.17     0.00   0.02  -0.10     0.00   0.06  -0.07
    38   6     0.00  -0.02   0.17     0.00  -0.04   0.07     0.00  -0.01   0.17
    39   6     0.00  -0.08  -0.20     0.00  -0.03   0.02     0.00  -0.03  -0.13
    40   6     0.00  -0.02   0.17     0.00  -0.04   0.07     0.00  -0.01   0.17
    41   6    -0.01  -0.05   0.06     0.01  -0.08   0.09    -0.03  -0.14   0.14
    42   6    -0.01   0.03   0.07    -0.03   0.03   0.04    -0.01   0.11   0.19
    43   6    -0.01   0.01  -0.06     0.00   0.01  -0.06    -0.01   0.02  -0.15
    44   6     0.01  -0.05   0.06    -0.01  -0.08   0.09     0.03  -0.14   0.14
    45   6     0.01   0.01  -0.06     0.00   0.01  -0.06     0.01   0.02  -0.15
    46   6     0.01   0.04   0.07     0.03   0.03   0.04     0.01   0.11   0.19
    47   6    -0.04   0.01  -0.05    -0.05  -0.02  -0.08    -0.12   0.03  -0.18
    48   6     0.14   0.01  -0.12    -0.02  -0.01   0.02    -0.05   0.00   0.04
    49   6    -0.14   0.12   0.01    -0.05   0.04   0.00     0.02  -0.02  -0.01
    50   6     0.04   0.01  -0.05     0.05  -0.02  -0.08     0.12   0.03  -0.18
    51   6    -0.14  -0.12  -0.01     0.05   0.04   0.00    -0.02  -0.02  -0.01
    52   6     0.14  -0.01   0.12     0.02  -0.01   0.02     0.05   0.00   0.04
    53   6     0.14  -0.12  -0.01    -0.05   0.04   0.00     0.02  -0.02  -0.01
    54   6    -0.14  -0.01   0.12    -0.02  -0.01   0.02    -0.05   0.00   0.04
    55   6     0.14   0.12   0.01     0.05   0.04   0.00    -0.02  -0.02  -0.01
    56   6    -0.14   0.01  -0.12     0.02  -0.01   0.02     0.05   0.00   0.04
                     67                     68                     69
                      A                      A                      A
 Frequencies --    728.7908               730.0363               733.1788
 Red. masses --     12.0000                12.0000                12.0000
 Frc consts  --      3.7552                 3.7681                 3.8006
 IR Inten    --      0.0003                 0.0090                 0.0000
  Atom  AN      X      Y      Z        X      Y      Z        X      Y      Z
     1   6    -0.05   0.00   0.00    -0.12   0.00   0.00     0.00   0.15   0.15
     2   6    -0.05  -0.03   0.00     0.00  -0.03   0.22    -0.01  -0.13  -0.02
     3   6    -0.05   0.00   0.00     0.12   0.00   0.00     0.00   0.18  -0.11
     4   6    -0.05   0.03   0.00     0.00   0.03  -0.22     0.01  -0.13  -0.02
     5   6     0.01  -0.11  -0.10     0.03   0.02  -0.09     0.02   0.10   0.10
     6   6     0.11   0.08   0.01     0.00   0.01  -0.06    -0.07  -0.11  -0.01
     7   6     0.01  -0.13   0.07    -0.03   0.01  -0.10     0.02   0.12  -0.07
     8   6    -0.02   0.09   0.01     0.00  -0.01   0.07     0.01  -0.04   0.00
     9   6     0.05   0.00   0.00    -0.12   0.00   0.00     0.00  -0.15   0.15
    10   6     0.05   0.00   0.03     0.00  -0.22  -0.03    -0.01   0.02  -0.13
    11   6     0.05   0.00   0.00     0.12   0.00   0.00     0.00   0.11   0.18
    12   6     0.05   0.00  -0.03     0.00   0.22   0.03     0.01   0.02  -0.13
    13   6    -0.01  -0.10   0.11     0.03   0.09   0.02     0.02  -0.10   0.10
    14   6    -0.11   0.01  -0.08     0.00   0.06   0.01    -0.07   0.01  -0.11
    15   6    -0.01   0.07   0.13    -0.03   0.10   0.01     0.02   0.07   0.12
    16   6     0.02   0.01  -0.09     0.00  -0.07  -0.01     0.01   0.00  -0.04
    17   6     0.01   0.11   0.10     0.03  -0.02   0.09    -0.02   0.10   0.10
    18   6    -0.02  -0.09  -0.01     0.00   0.01  -0.07    -0.01  -0.04   0.00
    19   6     0.01   0.13  -0.07    -0.03  -0.01   0.10    -0.02   0.12  -0.07
    20   6     0.11  -0.08  -0.01     0.00  -0.01   0.06     0.07  -0.12  -0.01
    21   6    -0.01   0.10  -0.11     0.03  -0.09  -0.02    -0.02  -0.10   0.10
    22   6     0.02  -0.01   0.09     0.00   0.07   0.01    -0.01   0.00  -0.04
    23   6    -0.01  -0.07  -0.13    -0.03  -0.10  -0.01    -0.02   0.07   0.12
    24   6    -0.11  -0.01   0.08     0.00  -0.06  -0.01     0.07   0.01  -0.12
    25   6    -0.05   0.00   0.00    -0.12   0.00   0.00     0.00  -0.15  -0.15
    26   6    -0.05   0.03   0.00     0.00   0.03  -0.22    -0.01   0.13   0.02
    27   6    -0.05   0.00   0.00     0.12   0.00   0.00     0.00  -0.18   0.11
    28   6    -0.05  -0.03   0.00     0.00  -0.03   0.22     0.01   0.13   0.02
    29   6     0.01   0.11   0.10     0.03  -0.02   0.09     0.02  -0.10  -0.10
    30   6     0.11  -0.08  -0.01     0.00  -0.01   0.06    -0.07   0.12   0.01
    31   6     0.01   0.13  -0.07    -0.03  -0.01   0.10     0.02  -0.12   0.07
    32   6    -0.02  -0.09  -0.01     0.00   0.01  -0.07     0.01   0.04   0.00
    33   6     0.01  -0.11  -0.10     0.03   0.02  -0.09    -0.02  -0.10  -0.10
    34   6    -0.02   0.09   0.01     0.00  -0.01   0.07    -0.01   0.04   0.00
    35   6     0.01  -0.13   0.07    -0.03   0.01  -0.10    -0.02  -0.12   0.07
    36   6     0.11   0.08   0.01     0.00   0.01  -0.06     0.07   0.12   0.01
    37   6     0.05   0.00   0.00    -0.12   0.00   0.00     0.00   0.15  -0.15
    38   6     0.05   0.00  -0.03     0.00   0.22   0.03    -0.01  -0.02   0.13
    39   6     0.05   0.00   0.00     0.12   0.00   0.00     0.00  -0.11  -0.18
    40   6     0.05   0.00   0.03     0.00  -0.22  -0.03     0.01  -0.02   0.13
    41   6    -0.01   0.10  -0.11     0.03  -0.09  -0.02     0.02   0.10  -0.10
    42   6    -0.01  -0.07  -0.13    -0.03  -0.10  -0.01     0.02  -0.07  -0.12
    43   6     0.02  -0.01   0.09     0.00   0.07   0.01     0.01   0.00   0.04
    44   6    -0.01  -0.10   0.11     0.03   0.09   0.02    -0.02   0.10  -0.10
    45   6     0.02   0.01  -0.09     0.00  -0.07  -0.01    -0.01   0.00   0.04
    46   6    -0.01   0.07   0.13    -0.03   0.10   0.01    -0.02  -0.07  -0.12
    47   6    -0.11   0.01  -0.08     0.00   0.06   0.01     0.07  -0.01   0.11
    48   6    -0.19  -0.01   0.12     0.00   0.18   0.02     0.05   0.00   0.00
    49   6     0.19  -0.12  -0.01     0.00   0.02  -0.18     0.05  -0.01   0.00
    50   6    -0.11  -0.01   0.08     0.00  -0.06  -0.01    -0.07  -0.01   0.12
    51   6     0.19   0.12   0.01     0.00  -0.02   0.18     0.05   0.01   0.00
    52   6    -0.19   0.01  -0.12     0.00  -0.18  -0.02     0.05   0.00   0.00
    53   6     0.19  -0.12  -0.01     0.00   0.02  -0.18    -0.05   0.00   0.00
    54   6    -0.19  -0.01   0.12     0.00   0.18   0.02    -0.05   0.00   0.01
    55   6     0.19   0.12   0.01     0.00  -0.02   0.18    -0.05   0.00   0.00
    56   6    -0.19   0.01  -0.12     0.00  -0.18  -0.02    -0.05   0.00  -0.01
                     70                     71                     72
                      A                      A                      A
 Frequencies --    735.6075               742.4529               743.9922
 Red. masses --     12.0000                12.0000                12.0000
 Frc consts  --      3.8258                 3.8973                 3.9135
 IR Inten    --     69.8440                 0.0014                31.4634
  Atom  AN      X      Y      Z        X      Y      Z        X      Y      Z
     1   6     0.02   0.00   0.00     0.00   0.10   0.12     0.00   0.22   0.21
     2   6     0.02  -0.05   0.00    -0.03  -0.17  -0.02     0.02  -0.17  -0.05
     3   6     0.02   0.00   0.00     0.00   0.13  -0.09     0.00   0.29  -0.16
     4   6     0.02   0.05   0.00     0.03  -0.17  -0.02    -0.02  -0.18  -0.05
     5   6    -0.03  -0.13  -0.13    -0.03  -0.06  -0.08     0.03   0.11   0.11
     6   6     0.09   0.15   0.02     0.09   0.14   0.02    -0.01  -0.02   0.00
     7   6    -0.03  -0.16   0.09    -0.03  -0.08   0.06     0.06   0.09  -0.10
     8   6    -0.01   0.13   0.02    -0.03   0.14   0.02     0.04   0.00  -0.06
     9   6     0.02   0.00   0.00     0.00  -0.12   0.11     0.00  -0.11   0.12
    10   6     0.02   0.00  -0.05    -0.03   0.02  -0.17     0.01  -0.06  -0.09
    11   6     0.02   0.00   0.00     0.00   0.09   0.13     0.00   0.05   0.11
    12   6     0.02   0.00   0.05     0.03   0.02  -0.17    -0.01  -0.06  -0.09
    13   6    -0.03   0.13  -0.13    -0.03   0.07  -0.06     0.04  -0.06  -0.01
    14   6     0.09  -0.02   0.15     0.09  -0.02   0.14     0.00   0.00  -0.01
    15   6    -0.03  -0.09  -0.16    -0.03  -0.06  -0.08     0.00   0.02   0.10
    16   6    -0.01  -0.02   0.13    -0.03  -0.02   0.14     0.02  -0.13  -0.02
    17   6    -0.03   0.13   0.13     0.03  -0.06  -0.08    -0.03   0.11   0.11
    18   6    -0.01  -0.13  -0.02     0.03   0.14   0.02    -0.04   0.00  -0.06
    19   6    -0.03   0.16  -0.09     0.03  -0.08   0.06    -0.06   0.09  -0.10
    20   6     0.09  -0.15  -0.02    -0.09   0.14   0.02     0.01  -0.02   0.00
    21   6    -0.03  -0.13   0.13     0.03   0.07  -0.06    -0.04  -0.06  -0.01
    22   6    -0.01   0.02  -0.13     0.03  -0.02   0.14    -0.02  -0.13  -0.02
    23   6    -0.03   0.09   0.16     0.03  -0.06  -0.08     0.00   0.02   0.10
    24   6     0.09   0.02  -0.15    -0.09  -0.02   0.14     0.00   0.00  -0.01
    25   6     0.02   0.00   0.00     0.00  -0.11  -0.12     0.00   0.22   0.21
    26   6     0.02   0.05   0.00    -0.03   0.17   0.02    -0.02  -0.17  -0.05
    27   6     0.02   0.00   0.00     0.00  -0.13   0.09     0.00   0.29  -0.15
    28   6     0.02  -0.05   0.00     0.03   0.17   0.02     0.02  -0.17  -0.05
    29   6    -0.03   0.13   0.13    -0.03   0.06   0.07    -0.03   0.11   0.11
    30   6     0.09  -0.15  -0.02     0.09  -0.14  -0.02     0.01  -0.02   0.00
    31   6    -0.03   0.16  -0.09    -0.03   0.08  -0.06    -0.06   0.09  -0.10
    32   6    -0.01  -0.13  -0.02    -0.03  -0.14  -0.02    -0.04   0.00  -0.06
    33   6    -0.03  -0.13  -0.13     0.03   0.06   0.07     0.03   0.11   0.11
    34   6    -0.01   0.13   0.02     0.03  -0.14  -0.02     0.04   0.00  -0.06
    35   6    -0.03  -0.16   0.09     0.03   0.08  -0.06     0.06   0.09  -0.10
    36   6     0.09   0.15   0.02    -0.09  -0.14  -0.02    -0.01  -0.02   0.00
    37   6     0.02   0.00   0.00     0.00   0.12  -0.10     0.00  -0.11   0.12
    38   6     0.02   0.00   0.05    -0.03  -0.02   0.17    -0.01  -0.06  -0.09
    39   6     0.02   0.00   0.00     0.00  -0.09  -0.13     0.00   0.05   0.10
    40   6     0.02   0.00  -0.05     0.03  -0.02   0.17     0.01  -0.06  -0.09
    41   6    -0.03  -0.13   0.13    -0.03  -0.08   0.06    -0.04  -0.06  -0.01
    42   6    -0.03   0.09   0.16    -0.03   0.06   0.08     0.00   0.02   0.10
    43   6    -0.01   0.02  -0.13    -0.03   0.02  -0.14    -0.02  -0.13  -0.02
    44   6    -0.03   0.13  -0.13     0.03  -0.08   0.06     0.04  -0.06  -0.01
    45   6    -0.01  -0.02   0.13     0.03   0.02  -0.14     0.02  -0.13  -0.02
    46   6    -0.03  -0.09  -0.16     0.03   0.06   0.08     0.00   0.02   0.10
    47   6     0.09  -0.02   0.15    -0.09   0.02  -0.14     0.00   0.00  -0.01
    48   6    -0.06   0.00   0.00     0.01   0.00  -0.02     0.00  -0.01   0.00
    49   6    -0.06   0.00   0.00     0.01  -0.02   0.00    -0.01   0.00   0.00
    50   6     0.09   0.02  -0.15     0.09   0.02  -0.14     0.00   0.00  -0.01
    51   6    -0.06   0.00   0.00     0.01   0.02   0.00     0.01   0.00   0.00
    52   6    -0.06   0.00   0.00     0.01   0.00   0.02     0.00  -0.01   0.00
    53   6    -0.06   0.00   0.00    -0.01   0.02   0.00    -0.01   0.00   0.00
    54   6    -0.06   0.00   0.00    -0.01   0.00   0.02     0.00  -0.01   0.00
    55   6    -0.06   0.00   0.00    -0.01  -0.02   0.00     0.01   0.00   0.00
    56   6    -0.06   0.00   0.00    -0.01   0.00  -0.02     0.00  -0.01   0.00
                     73                     74                     75
                      A                      A                      A
 Frequencies --    744.0155               747.8465               747.8950
 Red. masses --     12.0000                12.0000                12.0000
 Frc consts  --      3.9138                 3.9542                 3.9547
 IR Inten    --     31.4584                 0.0000                 0.0001
  Atom  AN      X      Y      Z        X      Y      Z        X      Y      Z
     1   6     0.00  -0.12  -0.11    -0.19   0.00   0.00     0.05   0.00   0.00
     2   6    -0.01   0.09  -0.06    -0.07  -0.06   0.15     0.13   0.06   0.10
     3   6     0.00  -0.11   0.05     0.05   0.00   0.00     0.19   0.00   0.00
     4   6     0.01   0.09  -0.06    -0.07   0.06  -0.15     0.13  -0.06  -0.10
     5   6    -0.04   0.01  -0.06    -0.06   0.00   0.05    -0.09  -0.15  -0.12
     6   6     0.00   0.01   0.00     0.00  -0.02   0.11    -0.01   0.00   0.07
     7   6     0.00  -0.10   0.02     0.11   0.14  -0.04     0.01  -0.10   0.08
     8   6    -0.02   0.02  -0.13    -0.04   0.01   0.07     0.08  -0.03   0.04
     9   6     0.00  -0.21   0.22     0.05   0.00   0.00     0.19   0.00   0.00
    10   6     0.02   0.05  -0.17     0.13  -0.10   0.06     0.07   0.15   0.06
    11   6     0.00   0.15   0.29     0.19   0.00   0.00    -0.05   0.00   0.00
    12   6    -0.02   0.05  -0.17     0.13   0.10  -0.06     0.07  -0.15  -0.06
    13   6     0.04  -0.11   0.11    -0.09   0.12  -0.15     0.06   0.05   0.00
    14   6    -0.01   0.00  -0.02    -0.01  -0.07   0.00     0.00   0.11   0.02
    15   6     0.06   0.10   0.09     0.01  -0.08  -0.10    -0.11  -0.04  -0.14
    16   6     0.04   0.06   0.00     0.08  -0.04  -0.03     0.04   0.07  -0.01
    17   6     0.04   0.01  -0.06    -0.06   0.00  -0.05    -0.09   0.15   0.12
    18   6     0.02   0.02  -0.13    -0.04  -0.01  -0.07     0.08   0.03  -0.04
    19   6     0.00  -0.10   0.02     0.11  -0.14   0.04     0.01   0.10  -0.08
    20   6     0.00   0.01   0.00     0.00   0.02  -0.11    -0.01   0.00  -0.07
    21   6    -0.04  -0.11   0.11    -0.09  -0.12   0.15     0.06  -0.05   0.00
    22   6    -0.04   0.06   0.00     0.08   0.04   0.03     0.04  -0.07   0.01
    23   6    -0.06   0.10   0.09     0.01   0.08   0.10    -0.11   0.04   0.14
    24   6     0.01   0.00  -0.02    -0.01   0.07   0.00     0.00  -0.11  -0.02
    25   6     0.00  -0.12  -0.11     0.19   0.00   0.00    -0.05   0.00   0.00
    26   6     0.01   0.09  -0.06     0.07  -0.06   0.15    -0.13   0.06   0.10
    27   6     0.00  -0.10   0.05    -0.05   0.00   0.00    -0.19   0.00   0.00
    28   6    -0.01   0.09  -0.06     0.07   0.06  -0.15    -0.13  -0.06  -0.10
    29   6     0.04   0.01  -0.06     0.06   0.00   0.05     0.09  -0.15  -0.12
    30   6     0.00   0.01   0.00     0.00  -0.02   0.11     0.01   0.00   0.07
    31   6     0.00  -0.10   0.02    -0.11   0.14  -0.04    -0.01  -0.10   0.08
    32   6     0.02   0.02  -0.13     0.04   0.01   0.07    -0.08  -0.03   0.04
    33   6    -0.04   0.01  -0.06     0.06   0.00  -0.05     0.09   0.15   0.12
    34   6    -0.02   0.02  -0.13     0.04  -0.01  -0.07    -0.08   0.03  -0.04
    35   6     0.00  -0.10   0.02    -0.11  -0.14   0.04    -0.01   0.10  -0.08
    36   6     0.01   0.01   0.00     0.00   0.02  -0.11     0.01   0.00  -0.07
    37   6     0.00  -0.21   0.23    -0.05   0.00   0.00    -0.19   0.00   0.00
    38   6    -0.02   0.05  -0.18    -0.13  -0.10   0.06    -0.07   0.15   0.06
    39   6     0.00   0.16   0.29    -0.19   0.00   0.00     0.05   0.00   0.00
    40   6     0.02   0.05  -0.18    -0.13   0.10  -0.06    -0.07  -0.15  -0.06
    41   6    -0.03  -0.11   0.11     0.09   0.12  -0.15    -0.06   0.05   0.00
    42   6    -0.06   0.10   0.09    -0.01  -0.08  -0.10     0.11  -0.04  -0.14
    43   6    -0.04   0.06   0.00    -0.08  -0.04  -0.03    -0.04   0.07  -0.01
    44   6     0.03  -0.11   0.11     0.09  -0.12   0.15    -0.06  -0.05   0.00
    45   6     0.04   0.06   0.00    -0.08   0.04   0.03    -0.04  -0.07   0.01
    46   6     0.06   0.10   0.09    -0.01   0.08   0.10     0.11   0.04   0.14
    47   6    -0.01   0.00  -0.02     0.01   0.07   0.00     0.00  -0.11  -0.02
    48   6    -0.01   0.00   0.00     0.09  -0.03  -0.04     0.05   0.06  -0.02
    49   6     0.00   0.00  -0.01    -0.05   0.02   0.06     0.09  -0.04   0.03
    50   6     0.01   0.00  -0.02     0.01  -0.07   0.00     0.00   0.11   0.02
    51   6     0.00   0.00  -0.01     0.05   0.02   0.06    -0.09  -0.04   0.03
    52   6     0.01   0.00   0.00    -0.09  -0.03  -0.04    -0.05   0.06  -0.02
    53   6     0.00   0.00  -0.01     0.05  -0.02  -0.06    -0.09   0.04  -0.03
    54   6    -0.01   0.00   0.00    -0.09   0.03   0.04    -0.05  -0.06   0.02
    55   6     0.00   0.00  -0.01    -0.05  -0.02  -0.06     0.09   0.04  -0.03
    56   6     0.01   0.00   0.00     0.09   0.03   0.04     0.05  -0.06   0.02
                     76                     77                     78
                      A                      A                      A
 Frequencies --    750.2666               755.5436               755.5658
 Red. masses --     12.0000                12.0000                12.0000
 Frc consts  --      3.9798                 4.0360                 4.0362
 IR Inten    --      0.0000                 1.4026                 1.4113
  Atom  AN      X      Y      Z        X      Y      Z        X      Y      Z
     1   6     0.00   0.15   0.08     0.00   0.14  -0.17     0.00  -0.10  -0.20
     2   6     0.03  -0.13  -0.01     0.05  -0.01  -0.11     0.12  -0.05   0.03
     3   6     0.00   0.17  -0.04     0.00  -0.16  -0.05     0.00  -0.05   0.26
     4   6    -0.03  -0.13  -0.02    -0.05  -0.01  -0.11    -0.12  -0.05   0.03
     5   6     0.03   0.11   0.07     0.13  -0.06   0.04    -0.01   0.02   0.06
     6   6    -0.03  -0.10  -0.01     0.00   0.01  -0.11     0.01   0.00   0.04
     7   6     0.03   0.12  -0.04    -0.11   0.06   0.00     0.07   0.00  -0.07
     8   6     0.02  -0.07  -0.01     0.05  -0.02   0.15     0.13  -0.01  -0.06
     9   6     0.00   0.08  -0.15     0.00  -0.20   0.10     0.00   0.17   0.14
    10   6    -0.03  -0.02   0.13    -0.12   0.03   0.05     0.05   0.11  -0.01
    11   6     0.00  -0.04  -0.17     0.00   0.26   0.05     0.00   0.05  -0.16
    12   6     0.03  -0.02   0.13     0.12   0.03   0.05    -0.05   0.11  -0.01
    13   6    -0.03   0.07  -0.11     0.01   0.06  -0.02     0.13  -0.04  -0.06
    14   6     0.03  -0.01   0.10    -0.01   0.04   0.00     0.00   0.11   0.01
    15   6    -0.03  -0.04  -0.12    -0.07  -0.07   0.00    -0.11   0.00   0.06
    16   6    -0.02  -0.01   0.07    -0.13  -0.06   0.01     0.05  -0.15  -0.02
    17   6    -0.03   0.11   0.07    -0.13  -0.06   0.04     0.01   0.02   0.06
    18   6    -0.02  -0.07  -0.01    -0.05  -0.02   0.15    -0.13  -0.01  -0.06
    19   6    -0.03   0.12  -0.04     0.11   0.06   0.00    -0.07   0.00  -0.07
    20   6     0.03  -0.10  -0.01     0.00   0.01  -0.11    -0.01   0.00   0.04
    21   6     0.03   0.07  -0.11    -0.01   0.06  -0.02    -0.13  -0.04  -0.06
    22   6     0.02  -0.01   0.07     0.13  -0.06   0.01    -0.05  -0.15  -0.02
    23   6     0.03  -0.04  -0.12     0.07  -0.07   0.00     0.11   0.00   0.06
    24   6    -0.03  -0.01   0.10     0.01   0.04   0.00     0.00   0.11   0.01
    25   6     0.00  -0.15  -0.08     0.00   0.14  -0.17     0.00  -0.10  -0.20
    26   6     0.03   0.13   0.02    -0.05  -0.01  -0.11    -0.12  -0.05   0.03
    27   6     0.00  -0.17   0.04     0.00  -0.16  -0.05     0.00  -0.05   0.26
    28   6    -0.03   0.13   0.01     0.05  -0.01  -0.11     0.12  -0.05   0.03
    29   6     0.03  -0.11  -0.07    -0.13  -0.06   0.04     0.01   0.02   0.06
    30   6    -0.03   0.10   0.01     0.00   0.01  -0.11    -0.01   0.00   0.04
    31   6     0.03  -0.12   0.04     0.11   0.06   0.00    -0.07   0.00  -0.07
    32   6     0.02   0.07   0.01    -0.05  -0.02   0.15    -0.13  -0.01  -0.06
    33   6    -0.03  -0.11  -0.07     0.13  -0.06   0.04    -0.01   0.02   0.06
    34   6    -0.02   0.07   0.01     0.05  -0.02   0.15     0.13  -0.01  -0.06
    35   6    -0.03  -0.12   0.04    -0.11   0.06   0.00     0.07   0.00  -0.07
    36   6     0.03   0.10   0.01     0.00   0.01  -0.11     0.01   0.00   0.04
    37   6     0.00  -0.08   0.15     0.00  -0.20   0.10     0.00   0.17   0.14
    38   6    -0.03   0.02  -0.13     0.12   0.03   0.05    -0.04   0.11  -0.01
    39   6     0.00   0.04   0.17     0.00   0.26   0.05     0.00   0.05  -0.16
    40   6     0.03   0.02  -0.13    -0.12   0.03   0.05     0.05   0.11  -0.01
    41   6    -0.03  -0.07   0.11    -0.01   0.06  -0.02    -0.13  -0.04  -0.06
    42   6    -0.03   0.04   0.12     0.07  -0.07   0.00     0.11   0.00   0.06
    43   6    -0.02   0.01  -0.07     0.13  -0.06   0.01    -0.05  -0.15  -0.02
    44   6     0.03  -0.07   0.11     0.01   0.06  -0.02     0.13  -0.04  -0.06
    45   6     0.02   0.01  -0.07    -0.13  -0.06   0.01     0.05  -0.15  -0.02
    46   6     0.03   0.04   0.12    -0.07  -0.07   0.00    -0.11   0.00   0.06
    47   6    -0.03   0.01  -0.10    -0.01   0.04   0.00     0.00   0.11   0.01
    48   6     0.10   0.01  -0.12    -0.07   0.01   0.05     0.03   0.04  -0.01
    49   6    -0.10   0.12   0.01     0.03  -0.01  -0.04     0.07  -0.05   0.01
    50   6     0.03   0.01  -0.10     0.01   0.04   0.00     0.00   0.11   0.01
    51   6    -0.10  -0.12  -0.01    -0.03  -0.01  -0.04    -0.07  -0.05   0.01
    52   6     0.10  -0.01   0.12     0.07   0.01   0.05    -0.03   0.04  -0.01
    53   6     0.10  -0.12  -0.01     0.03  -0.01  -0.04     0.07  -0.05   0.01
    54   6    -0.10  -0.01   0.12    -0.07   0.01   0.05     0.03   0.04  -0.01
    55   6     0.10   0.12   0.01    -0.03  -0.01  -0.04    -0.07  -0.05   0.01
    56   6    -0.10   0.01  -0.12     0.07   0.01   0.05    -0.03   0.04  -0.01
                     79                     80                     81
                      A                      A                      A
 Frequencies --    792.7408               796.1411               796.2007
 Red. masses --     12.0000                12.0000                12.0000
 Frc consts  --      4.4432                 4.4814                 4.4820
 IR Inten    --      0.0000                 0.0000                 0.0000
  Atom  AN      X      Y      Z        X      Y      Z        X      Y      Z
     1   6     0.12   0.00   0.00    -0.23   0.00   0.00     0.00   0.00   0.00
     2   6     0.11   0.06   0.01     0.01   0.01   0.09    -0.03  -0.04   0.04
     3   6     0.13   0.00   0.00     0.15   0.00   0.00     0.18   0.00   0.00
     4   6     0.11  -0.06  -0.01     0.01  -0.01  -0.09    -0.03   0.04  -0.04
     5   6    -0.08  -0.08   0.04    -0.10   0.12   0.03    -0.11   0.00  -0.14
     6   6    -0.13   0.13   0.02     0.03   0.01   0.06    -0.06  -0.05   0.02
     7   6    -0.08  -0.07  -0.05     0.15  -0.05  -0.10     0.01  -0.12   0.09
     8   6     0.06   0.05   0.01     0.03   0.01  -0.20    -0.07   0.03  -0.09
     9   6    -0.12   0.00   0.00     0.00   0.00   0.00    -0.23   0.00   0.00
    10   6    -0.11   0.01  -0.06     0.03   0.04   0.04     0.01  -0.09   0.01
    11   6    -0.13   0.00   0.00    -0.18   0.00   0.00     0.14   0.00   0.00
    12   6    -0.11  -0.01   0.06     0.03  -0.04  -0.04     0.01   0.09  -0.01
    13   6     0.08   0.04   0.08     0.11  -0.14   0.00    -0.10  -0.03   0.12
    14   6     0.13   0.02  -0.13     0.06   0.02   0.05     0.03  -0.06   0.01
    15   6     0.08  -0.05   0.07    -0.01   0.09   0.12     0.15   0.10  -0.05
    16   6    -0.06   0.01  -0.05     0.07  -0.09  -0.03     0.03   0.20   0.01
    17   6    -0.08   0.08  -0.04    -0.10  -0.12  -0.03    -0.11   0.00   0.14
    18   6     0.06  -0.05  -0.01     0.03  -0.01   0.20    -0.07  -0.03   0.09
    19   6    -0.08   0.07   0.05     0.15   0.05   0.10     0.01   0.12  -0.09
    20   6    -0.13  -0.13  -0.02     0.03  -0.01  -0.06    -0.06   0.05  -0.02
    21   6     0.08  -0.04  -0.08     0.11   0.14   0.00    -0.10   0.03  -0.12
    22   6    -0.06  -0.01   0.05     0.07   0.09   0.03     0.03  -0.20  -0.01
    23   6     0.08   0.05  -0.07    -0.01  -0.09  -0.12     0.15  -0.10   0.05
    24   6     0.13  -0.02   0.13     0.06  -0.02  -0.05     0.03   0.06  -0.01
    25   6     0.12   0.00   0.00     0.23   0.00   0.00     0.00   0.00   0.00
    26   6     0.11  -0.06  -0.01    -0.01   0.01   0.09     0.03  -0.04   0.04
    27   6     0.13   0.00   0.00    -0.15   0.00   0.00    -0.18   0.00   0.00
    28   6     0.11   0.06   0.01    -0.01  -0.01  -0.09     0.03   0.04  -0.04
    29   6    -0.08   0.08  -0.04     0.10   0.12   0.03     0.11   0.00  -0.14
    30   6    -0.13  -0.13  -0.02    -0.03   0.01   0.06     0.06  -0.05   0.02
    31   6    -0.08   0.07   0.05    -0.15  -0.05  -0.10    -0.01  -0.12   0.09
    32   6     0.06  -0.05  -0.01    -0.03   0.01  -0.20     0.07   0.03  -0.09
    33   6    -0.08  -0.08   0.04     0.10  -0.12  -0.03     0.11   0.00   0.14
    34   6     0.06   0.05   0.01    -0.03  -0.01   0.20     0.07  -0.03   0.09
    35   6    -0.08  -0.07  -0.05    -0.15   0.05   0.10    -0.01   0.12  -0.09
    36   6    -0.13   0.13   0.02    -0.03  -0.01  -0.07     0.06   0.05  -0.02
    37   6    -0.12   0.00   0.00     0.00   0.00   0.00     0.23   0.00   0.00
    38   6    -0.11  -0.01   0.06    -0.03   0.04   0.04    -0.01  -0.09   0.01
    39   6    -0.13   0.00   0.00     0.18   0.00   0.00    -0.14   0.00   0.00
    40   6    -0.11   0.01  -0.06    -0.03  -0.04  -0.04    -0.01   0.09  -0.01
    41   6     0.08  -0.04  -0.08    -0.11  -0.14   0.00     0.10  -0.03   0.12
    42   6     0.08   0.05  -0.07     0.01   0.09   0.12    -0.15   0.10  -0.05
    43   6    -0.06  -0.01   0.05    -0.07  -0.09  -0.03    -0.03   0.20   0.01
    44   6     0.08   0.04   0.08    -0.11   0.14   0.00     0.10   0.03  -0.12
    45   6    -0.06   0.01  -0.05    -0.07   0.09   0.03    -0.03  -0.20  -0.01
    46   6     0.08  -0.05   0.07     0.01  -0.09  -0.12    -0.15  -0.10   0.05
    47   6     0.13   0.02  -0.13    -0.06  -0.02  -0.05    -0.03   0.06  -0.01
    48   6     0.07  -0.02   0.15     0.01   0.00  -0.05     0.00   0.01  -0.02
    49   6    -0.07  -0.15  -0.02     0.00  -0.02  -0.01    -0.01   0.05   0.00
    50   6     0.13  -0.02   0.13    -0.06   0.02   0.05    -0.03  -0.06   0.01
    51   6    -0.07   0.15   0.02     0.00  -0.02  -0.01     0.01   0.05   0.00
    52   6     0.07   0.02  -0.15     0.00   0.00  -0.05     0.00   0.01  -0.02
    53   6    -0.07  -0.15  -0.02     0.00   0.02   0.01     0.00  -0.05   0.00
    54   6     0.07  -0.02   0.15    -0.01   0.00   0.05     0.00  -0.01   0.02
    55   6    -0.07   0.15   0.02     0.00   0.02   0.01    -0.01  -0.05   0.00
    56   6     0.07   0.02  -0.15     0.00   0.00   0.05     0.00  -0.01   0.02
                     82                     83                     84
                      A                      A                      A
 Frequencies --    798.7742               825.1412               839.9361
 Red. masses --     12.0000                12.0000                12.0000
 Frc consts  --      4.5111                 4.8138                 4.9880
 IR Inten    --      0.0000                16.7342                 0.0000
  Atom  AN      X      Y      Z        X      Y      Z        X      Y      Z
     1   6     0.00  -0.04  -0.03    -0.11   0.00   0.00     0.00  -0.05   0.07
     2   6    -0.07   0.03   0.00     0.00   0.01   0.00     0.00   0.00  -0.03
     3   6     0.00  -0.05   0.02    -0.11   0.00   0.00     0.00   0.03   0.08
     4   6     0.07   0.03   0.00     0.00  -0.01   0.00     0.00   0.00  -0.03
     5   6    -0.10   0.08   0.06     0.13  -0.05  -0.04    -0.11   0.00   0.06
     6   6     0.03   0.14   0.02    -0.02  -0.15  -0.02     0.00  -0.02   0.14
     7   6    -0.10   0.10  -0.04     0.13  -0.06   0.02     0.11  -0.01   0.05
     8   6    -0.09  -0.02   0.00     0.04   0.01   0.00     0.00   0.02  -0.19
     9   6     0.00   0.03  -0.04    -0.11   0.00   0.00     0.00  -0.07  -0.05
    10   6    -0.07   0.00   0.03     0.00   0.00   0.01     0.00   0.03   0.00
    11   6     0.00  -0.02  -0.05    -0.11   0.00   0.00     0.00  -0.08   0.03
    12   6     0.07   0.00   0.03     0.00   0.00  -0.01     0.00   0.03   0.00
    13   6    -0.10  -0.06   0.08     0.13   0.04  -0.05    -0.11  -0.06   0.00
    14   6     0.03  -0.02   0.14    -0.02   0.02  -0.15     0.00  -0.14  -0.02
    15   6    -0.10   0.04   0.10     0.13  -0.02  -0.06     0.11  -0.05  -0.01
    16   6    -0.09   0.00  -0.02     0.04   0.00   0.01     0.00   0.19   0.02
    17   6     0.10   0.08   0.06     0.13   0.05   0.04     0.11   0.00   0.06
    18   6     0.09  -0.02   0.00     0.04  -0.01   0.00     0.00   0.02  -0.19
    19   6     0.10   0.10  -0.04     0.13   0.06  -0.02    -0.11  -0.01   0.05
    20   6    -0.03   0.14   0.02    -0.02   0.15   0.02     0.00  -0.02   0.14
    21   6     0.10  -0.06   0.08     0.13  -0.04   0.05     0.11  -0.06   0.00
    22   6     0.09   0.00  -0.02     0.04   0.00  -0.01     0.00   0.19   0.02
    23   6     0.10   0.04   0.10     0.13   0.02   0.06    -0.11  -0.05  -0.01
    24   6    -0.03  -0.02   0.14    -0.02  -0.02   0.15     0.00  -0.14  -0.02
    25   6     0.00   0.04   0.03    -0.11   0.00   0.00     0.00   0.05  -0.07
    26   6    -0.07  -0.03   0.00     0.00  -0.01   0.00     0.00   0.00   0.03
    27   6     0.00   0.05  -0.02    -0.11   0.00   0.00     0.00  -0.03  -0.08
    28   6     0.07  -0.03   0.00     0.00   0.01   0.00     0.00   0.00   0.03
    29   6    -0.10  -0.08  -0.06     0.13   0.05   0.04    -0.11   0.00  -0.06
    30   6     0.03  -0.14  -0.02    -0.02   0.15   0.02     0.00   0.02  -0.14
    31   6    -0.10  -0.10   0.04     0.13   0.06  -0.02     0.11   0.01  -0.05
    32   6    -0.09   0.02   0.00     0.04  -0.01   0.00     0.00  -0.02   0.19
    33   6     0.10  -0.08  -0.06     0.13  -0.05  -0.04     0.11   0.00  -0.06
    34   6     0.09   0.02   0.00     0.04   0.01   0.00     0.00  -0.02   0.19
    35   6     0.10  -0.10   0.04     0.13  -0.06   0.02    -0.11   0.01  -0.05
    36   6    -0.03  -0.14  -0.02    -0.02  -0.15  -0.02     0.00   0.02  -0.14
    37   6     0.00  -0.03   0.04    -0.11   0.00   0.00     0.00   0.07   0.05
    38   6    -0.07   0.00  -0.03     0.00   0.00  -0.01     0.00  -0.03   0.00
    39   6     0.00   0.02   0.05    -0.11   0.00   0.00     0.00   0.08  -0.03
    40   6     0.07   0.00  -0.03     0.00   0.00   0.01     0.00  -0.03   0.00
    41   6    -0.10   0.06  -0.08     0.13  -0.04   0.05    -0.11   0.06   0.00
    42   6    -0.10  -0.04  -0.10     0.13   0.02   0.06     0.11   0.05   0.01
    43   6    -0.09   0.00   0.02     0.04   0.00  -0.01     0.00  -0.19  -0.02
    44   6     0.10   0.06  -0.08     0.13   0.04  -0.05     0.11   0.06   0.00
    45   6     0.09   0.00   0.02     0.04   0.00   0.01     0.00  -0.19  -0.02
    46   6     0.10  -0.04  -0.10     0.13  -0.02  -0.06    -0.11   0.05   0.01
    47   6    -0.03   0.02  -0.14    -0.02   0.02  -0.15     0.00   0.14   0.02
    48   6     0.19   0.01  -0.10    -0.18  -0.01   0.11     0.00  -0.17  -0.02
    49   6     0.19  -0.10  -0.01    -0.18   0.11   0.01     0.00  -0.02   0.17
    50   6     0.03   0.02  -0.14    -0.02  -0.02   0.15     0.00   0.14   0.02
    51   6     0.19   0.10   0.01    -0.18  -0.11  -0.01     0.00   0.02  -0.17
    52   6     0.19  -0.01   0.10    -0.18   0.01  -0.11     0.00   0.17   0.02
    53   6    -0.19   0.10   0.01    -0.18   0.11   0.01     0.00   0.02  -0.17
    54   6    -0.19  -0.01   0.10    -0.18  -0.01   0.11     0.00   0.17   0.02
    55   6    -0.19  -0.10  -0.01    -0.18  -0.11  -0.01     0.00  -0.02   0.17
    56   6    -0.19   0.01  -0.10    -0.18   0.01  -0.11     0.00  -0.17  -0.02
                     85                     86                     87
                      A                      A                      A
 Frequencies --    849.3660               880.5353               883.7882
 Red. masses --     12.0000                12.0000                12.0000
 Frc consts  --      5.1006                 5.4818                 5.5224
 IR Inten    --      0.0000                 0.0000                13.1286
  Atom  AN      X      Y      Z        X      Y      Z        X      Y      Z
     1   6     0.00  -0.11  -0.04     0.00   0.05  -0.12     0.00  -0.04   0.07
     2   6     0.00  -0.02   0.18     0.13  -0.05  -0.01     0.08   0.00   0.05
     3   6     0.00   0.12  -0.02     0.00   0.02   0.13     0.00   0.09  -0.01
     4   6     0.00  -0.02   0.18    -0.13  -0.05  -0.01    -0.08   0.00   0.05
     5   6    -0.05  -0.08  -0.04     0.00  -0.06   0.11     0.08   0.00  -0.03
     6   6     0.00  -0.02   0.15    -0.11   0.07   0.01    -0.06  -0.09  -0.09
     7   6     0.05   0.08  -0.02     0.00  -0.03  -0.12     0.11  -0.11   0.04
     8   6     0.00  -0.02   0.17     0.13   0.04   0.01     0.10   0.00  -0.06
     9   6     0.00  -0.04   0.11     0.00  -0.12  -0.05     0.00   0.03  -0.08
    10   6     0.00   0.18   0.02    -0.13  -0.01   0.05    -0.08  -0.05  -0.02
    11   6     0.00  -0.02  -0.12     0.00   0.13  -0.02     0.00  -0.08   0.02
    12   6     0.00   0.18   0.02     0.13  -0.01   0.05     0.08  -0.05  -0.02
    13   6     0.05  -0.04   0.08     0.00   0.11   0.06    -0.11  -0.06   0.10
    14   6     0.00   0.15   0.02     0.11   0.01  -0.07     0.06   0.07   0.11
    15   6    -0.05  -0.02  -0.08     0.00  -0.12   0.03    -0.08   0.03   0.01
    16   6     0.00   0.17   0.02    -0.13   0.01  -0.04    -0.11   0.06   0.02
    17   6     0.05  -0.08  -0.04     0.00  -0.06   0.11    -0.08   0.00  -0.03
    18   6     0.00  -0.02   0.17    -0.13   0.04   0.01    -0.10   0.00  -0.06
    19   6    -0.05   0.08  -0.02     0.00  -0.03  -0.12    -0.11  -0.11   0.04
    20   6     0.00  -0.02   0.15     0.11   0.07   0.01     0.06  -0.09  -0.09
    21   6    -0.05  -0.04   0.08     0.00   0.11   0.06     0.11  -0.06   0.10
    22   6     0.00   0.17   0.02     0.13   0.01  -0.04     0.11   0.06   0.02
    23   6     0.05  -0.02  -0.08     0.00  -0.12   0.03     0.08   0.03   0.01
    24   6     0.00   0.15   0.02    -0.11   0.01  -0.07    -0.06   0.07   0.11
    25   6     0.00   0.11   0.04     0.00  -0.05   0.12     0.00  -0.04   0.07
    26   6     0.00   0.02  -0.18     0.13   0.05   0.01    -0.08   0.00   0.05
    27   6     0.00  -0.12   0.02     0.00  -0.02  -0.13     0.00   0.09  -0.01
    28   6     0.00   0.02  -0.18    -0.13   0.05   0.01     0.08   0.00   0.05
    29   6    -0.05   0.08   0.04     0.00   0.06  -0.11    -0.08   0.00  -0.03
    30   6     0.00   0.02  -0.15    -0.11  -0.07  -0.01     0.06  -0.09  -0.09
    31   6     0.05  -0.08   0.02     0.00   0.03   0.12    -0.11  -0.11   0.04
    32   6     0.00   0.02  -0.17     0.13  -0.04  -0.01    -0.10   0.00  -0.06
    33   6     0.05   0.08   0.04     0.00   0.06  -0.11     0.08   0.00  -0.03
    34   6     0.00   0.02  -0.17    -0.13  -0.04  -0.01     0.10   0.00  -0.06
    35   6    -0.05  -0.08   0.02     0.00   0.03   0.12     0.11  -0.11   0.04
    36   6     0.00   0.02  -0.15     0.11  -0.07  -0.01    -0.06  -0.09  -0.09
    37   6     0.00   0.04  -0.11     0.00   0.12   0.05     0.00   0.03  -0.08
    38   6     0.00  -0.18  -0.02    -0.13   0.01  -0.05     0.08  -0.05  -0.02
    39   6     0.00   0.02   0.12     0.00  -0.13   0.02     0.00  -0.08   0.02
    40   6     0.00  -0.18  -0.02     0.13   0.01  -0.05    -0.08  -0.05  -0.02
    41   6     0.05   0.04  -0.08     0.00  -0.11  -0.06     0.11  -0.06   0.10
    42   6    -0.05   0.02   0.08     0.00   0.12  -0.03     0.08   0.03   0.01
    43   6     0.00  -0.17  -0.02    -0.13   0.00   0.04     0.11   0.06   0.02
    44   6    -0.05   0.04  -0.08     0.00  -0.11  -0.06    -0.11  -0.06   0.10
    45   6     0.00  -0.17  -0.02     0.13   0.00   0.04    -0.11   0.06   0.02
    46   6     0.05   0.02   0.08     0.00   0.12  -0.03    -0.08   0.03   0.01
    47   6     0.00  -0.15  -0.02    -0.11  -0.01   0.07     0.06   0.07   0.11
    48   6     0.00  -0.08  -0.01     0.08  -0.02   0.11    -0.13   0.15   0.03
    49   6     0.00   0.01  -0.08    -0.08  -0.11  -0.02     0.13   0.01  -0.15
    50   6     0.00  -0.15  -0.02     0.11  -0.01   0.07    -0.06   0.07   0.11
    51   6     0.00  -0.01   0.08    -0.08   0.11   0.02    -0.13   0.01  -0.15
    52   6     0.00   0.08   0.01     0.08   0.02  -0.11     0.13   0.15   0.03
    53   6     0.00  -0.01   0.08     0.08   0.11   0.02     0.13   0.00  -0.15
    54   6     0.00   0.08   0.01    -0.08   0.02  -0.11    -0.13   0.15   0.03
    55   6     0.00   0.01  -0.08     0.08  -0.11  -0.02    -0.13   0.01  -0.16
    56   6     0.00  -0.08  -0.01    -0.08  -0.02   0.11     0.13   0.15   0.03
                     88                     89                     90
                      A                      A                      A
 Frequencies --    883.9492               901.8347               920.7712
 Red. masses --     12.0000                12.0000                12.0000
 Frc consts  --      5.5244                 5.7502                 5.9943
 IR Inten    --     13.0628                 0.0002                 0.0000
  Atom  AN      X      Y      Z        X      Y      Z        X      Y      Z
     1   6     0.00   0.08   0.03     0.13   0.00   0.00    -0.09   0.00   0.00
     2   6     0.08   0.02  -0.05     0.00   0.02  -0.14     0.00   0.00  -0.01
     3   6     0.00  -0.02  -0.08    -0.13   0.00   0.00     0.09   0.00   0.00
     4   6    -0.08   0.02  -0.05     0.00  -0.02   0.14     0.00   0.00   0.01
     5   6     0.11  -0.10  -0.06     0.13  -0.02  -0.01    -0.06   0.05   0.06
     6   6    -0.06  -0.11   0.07     0.00   0.02  -0.13     0.00   0.02  -0.19
     7   6     0.08  -0.01   0.03    -0.13   0.02   0.00     0.06  -0.07   0.04
     8   6     0.11  -0.02   0.06     0.00  -0.02   0.14     0.00   0.01  -0.12
     9   6     0.00  -0.07  -0.04     0.13   0.00   0.00     0.09   0.00   0.00
    10   6     0.08  -0.05   0.00     0.00   0.14   0.02     0.00  -0.01   0.00
    11   6     0.00   0.01   0.09    -0.13   0.00   0.00    -0.09   0.00   0.00
    12   6    -0.08  -0.05   0.00     0.00  -0.14  -0.02     0.00   0.01   0.00
    13   6     0.08   0.03   0.00     0.13   0.01  -0.02     0.06   0.06  -0.05
    14   6    -0.06   0.09  -0.09     0.00   0.13   0.02     0.00  -0.19  -0.02
    15   6     0.11  -0.04  -0.11    -0.13   0.00   0.02    -0.06   0.04   0.07
    16   6     0.10   0.06   0.00     0.00  -0.14  -0.02     0.00  -0.12  -0.01
    17   6    -0.11  -0.10  -0.06     0.13   0.02   0.01    -0.06  -0.05  -0.06
    18   6    -0.11  -0.02   0.06     0.00   0.02  -0.14     0.00  -0.01   0.12
    19   6    -0.08  -0.01   0.03    -0.13  -0.02   0.00     0.06   0.07  -0.04
    20   6     0.06  -0.11   0.07     0.00  -0.02   0.13     0.00  -0.02   0.19
    21   6    -0.08   0.03   0.00     0.13  -0.01   0.02     0.06  -0.06   0.05
    22   6    -0.10   0.06   0.00     0.00   0.14   0.02     0.00   0.12   0.01
    23   6    -0.11  -0.04  -0.11    -0.13   0.00  -0.02    -0.06  -0.04  -0.07
    24   6     0.06   0.09  -0.09     0.00  -0.13  -0.02     0.00   0.19   0.02
    25   6     0.00   0.08   0.03     0.13   0.00   0.00    -0.09   0.00   0.00
    26   6    -0.08   0.02  -0.05     0.00  -0.02   0.14     0.00   0.00   0.01
    27   6     0.00  -0.02  -0.08    -0.13   0.00   0.00     0.09   0.00   0.00
    28   6     0.08   0.02  -0.05     0.00   0.02  -0.14     0.00   0.00  -0.01
    29   6    -0.11  -0.10  -0.06     0.13   0.02   0.01    -0.06  -0.05  -0.06
    30   6     0.06  -0.11   0.07     0.00  -0.02   0.13     0.00  -0.02   0.19
    31   6    -0.08  -0.01   0.03    -0.13  -0.02   0.00     0.06   0.07  -0.04
    32   6    -0.11  -0.02   0.06     0.00   0.02  -0.14     0.00  -0.01   0.12
    33   6     0.11  -0.10  -0.06     0.13  -0.02  -0.01    -0.06   0.05   0.06
    34   6     0.11  -0.02   0.06     0.00  -0.02   0.14     0.00   0.01  -0.12
    35   6     0.08  -0.01   0.03    -0.13   0.02   0.00     0.06  -0.07   0.04
    36   6    -0.06  -0.11   0.07     0.00   0.02  -0.13     0.00   0.02  -0.19
    37   6     0.00  -0.07  -0.04     0.13   0.00   0.00     0.09   0.00   0.00
    38   6    -0.08  -0.05   0.00     0.00  -0.14  -0.02     0.00   0.01   0.00
    39   6     0.00   0.01   0.09    -0.13   0.00   0.00    -0.09   0.00   0.00
    40   6     0.08  -0.05   0.00     0.00   0.14   0.02     0.00  -0.01   0.00
    41   6    -0.08   0.03   0.00     0.13  -0.01   0.02     0.06  -0.06   0.05
    42   6    -0.11  -0.04  -0.11    -0.13   0.00  -0.02    -0.06  -0.04  -0.07
    43   6    -0.10   0.06   0.00     0.00   0.14   0.02     0.00   0.12   0.01
    44   6     0.08   0.03   0.00     0.13   0.01  -0.02     0.06   0.06  -0.05
    45   6     0.10   0.06   0.00     0.00  -0.14  -0.02     0.00  -0.12  -0.01
    46   6     0.11  -0.04  -0.11    -0.13   0.00   0.02    -0.06   0.04   0.07
    47   6    -0.06   0.09  -0.09     0.00   0.13   0.02     0.00  -0.19  -0.02
    48   6     0.13   0.15   0.01     0.00   0.12   0.01     0.00   0.21   0.02
    49   6     0.13  -0.03   0.15     0.00   0.01  -0.12     0.00  -0.02   0.21
    50   6     0.06   0.09  -0.09     0.00  -0.13  -0.02     0.00   0.19   0.02
    51   6    -0.13  -0.03   0.15     0.00  -0.01   0.12     0.00   0.02  -0.21
    52   6    -0.13   0.15   0.01     0.00  -0.12  -0.01     0.00  -0.21  -0.02
    53   6     0.13  -0.03   0.15     0.00   0.01  -0.12     0.00  -0.02   0.21
    54   6     0.13   0.15   0.01     0.00   0.12   0.01     0.00   0.21   0.02
    55   6    -0.13  -0.03   0.15     0.00  -0.01   0.12     0.00   0.02  -0.21
    56   6    -0.13   0.15   0.01     0.00  -0.12  -0.01     0.00  -0.21  -0.02
                     91                     92                     93
                      A                      A                      A
 Frequencies --    935.2041               935.4069               942.3239
 Red. masses --     12.0000                12.0000                12.0000
 Frc consts  --      6.1836                 6.1863                 6.2782
 IR Inten    --      0.0000                 0.0000                 0.0000
  Atom  AN      X      Y      Z        X      Y      Z        X      Y      Z
     1   6     0.13   0.00   0.00    -0.11   0.00   0.00     0.00   0.04   0.01
     2   6     0.03   0.01  -0.07    -0.02   0.00  -0.07     0.00   0.01  -0.07
     3   6     0.11   0.00   0.00    -0.14   0.00   0.00     0.00  -0.04   0.00
     4   6     0.03  -0.01   0.07    -0.03   0.00   0.07     0.00   0.01  -0.07
     5   6    -0.11   0.01   0.01     0.17  -0.05  -0.04     0.12   0.02  -0.05
     6   6     0.03   0.09   0.10    -0.02  -0.11   0.07     0.00  -0.02   0.14
     7   6    -0.17   0.06  -0.03     0.11  -0.01   0.01    -0.12  -0.01  -0.05
     8   6    -0.03   0.00  -0.02     0.04   0.01  -0.02     0.00   0.01  -0.06
     9   6    -0.11   0.00   0.00    -0.13   0.00   0.00     0.00   0.01  -0.04
    10   6    -0.03   0.07   0.00    -0.02  -0.07  -0.01     0.00  -0.07  -0.01
    11   6    -0.14   0.00   0.00    -0.11   0.00   0.00     0.00   0.00   0.04
    12   6    -0.03  -0.07   0.00    -0.03   0.07   0.01     0.00  -0.07  -0.01
    13   6     0.17   0.04  -0.05     0.11   0.01  -0.01    -0.12  -0.05  -0.02
    14   6    -0.02  -0.07  -0.11    -0.03   0.10  -0.09     0.00   0.14   0.02
    15   6     0.11  -0.01  -0.01     0.17  -0.03  -0.06     0.12  -0.05   0.01
    16   6     0.04   0.02   0.01     0.03  -0.02   0.00     0.00  -0.06  -0.01
    17   6    -0.11  -0.01  -0.01     0.17   0.05   0.04    -0.12   0.02  -0.05
    18   6    -0.03   0.00   0.02     0.04  -0.01   0.02     0.00   0.01  -0.06
    19   6    -0.17  -0.06   0.03     0.11   0.01  -0.01     0.12  -0.01  -0.05
    20   6     0.03  -0.09  -0.10    -0.02   0.11  -0.08     0.00  -0.02   0.14
    21   6     0.17  -0.04   0.05     0.11  -0.01   0.01     0.12  -0.05  -0.02
    22   6     0.04  -0.02  -0.01     0.03   0.02   0.00     0.00  -0.06  -0.01
    23   6     0.11   0.01   0.01     0.17   0.03   0.06    -0.12  -0.05   0.01
    24   6    -0.02   0.08   0.11    -0.03  -0.10   0.09     0.00   0.14   0.02
    25   6    -0.13   0.00   0.00     0.11   0.00   0.00     0.00  -0.04  -0.01
    26   6    -0.03   0.01  -0.07     0.02   0.00  -0.07     0.00  -0.01   0.07
    27   6    -0.11   0.00   0.00     0.14   0.00   0.00     0.00   0.04   0.00
    28   6    -0.03  -0.01   0.07     0.03   0.00   0.07     0.00  -0.01   0.07
    29   6     0.11   0.01   0.01    -0.17  -0.05  -0.04     0.12  -0.02   0.05
    30   6    -0.03   0.09   0.10     0.02  -0.11   0.08     0.00   0.02  -0.14
    31   6     0.17   0.06  -0.03    -0.11  -0.01   0.01    -0.12   0.01   0.05
    32   6     0.03   0.00  -0.02    -0.04   0.01  -0.02     0.00  -0.01   0.06
    33   6     0.11  -0.01  -0.01    -0.17   0.05   0.04    -0.12  -0.02   0.05
    34   6     0.03   0.00   0.02    -0.04  -0.01   0.02     0.00  -0.01   0.06
    35   6     0.17  -0.06   0.03    -0.11   0.01  -0.01     0.12   0.01   0.05
    36   6    -0.02  -0.09  -0.10     0.02   0.11  -0.08     0.00   0.02  -0.14
    37   6     0.11   0.00   0.00     0.13   0.00   0.00     0.00  -0.01   0.04
    38   6     0.03   0.07   0.00     0.02  -0.07  -0.01     0.00   0.07   0.01
    39   6     0.14   0.00   0.00     0.11   0.00   0.00     0.00   0.00  -0.04
    40   6     0.03  -0.07   0.00     0.03   0.07   0.01     0.00   0.07   0.01
    41   6    -0.17   0.04  -0.05    -0.11   0.01  -0.01    -0.12   0.05   0.02
    42   6    -0.11  -0.01  -0.01    -0.17  -0.03  -0.06     0.12   0.05  -0.01
    43   6    -0.04   0.02   0.01    -0.03  -0.02   0.00     0.00   0.06   0.01
    44   6    -0.17  -0.04   0.05    -0.11  -0.01   0.01     0.12   0.05   0.02
    45   6    -0.04  -0.02  -0.01    -0.03   0.02   0.00     0.00   0.06   0.01
    46   6    -0.11   0.01   0.01    -0.17   0.03   0.06    -0.12   0.05  -0.01
    47   6     0.02   0.07   0.11     0.03  -0.10   0.09     0.00  -0.14  -0.02
    48   6     0.11  -0.16  -0.05     0.11   0.17  -0.02     0.00  -0.25  -0.03
    49   6    -0.11   0.02   0.16     0.11  -0.05   0.16     0.00   0.03  -0.25
    50   6     0.02  -0.08  -0.11     0.02   0.10  -0.09     0.00  -0.14  -0.02
    51   6     0.11   0.01   0.17    -0.11  -0.05   0.16     0.00  -0.03   0.25
    52   6    -0.11  -0.16  -0.05    -0.11   0.16  -0.02     0.00   0.25   0.03
    53   6     0.11  -0.02  -0.16    -0.11   0.05  -0.16     0.00  -0.03   0.25
    54   6    -0.11   0.16   0.05    -0.11  -0.17   0.01     0.00   0.25   0.03
    55   6    -0.11  -0.01  -0.17     0.11   0.05  -0.16     0.00   0.03  -0.25
    56   6     0.11   0.16   0.05     0.11  -0.16   0.02     0.00  -0.25  -0.03
                     94                     95                     96
                      A                      A                      A
 Frequencies --    968.9679              1016.6742              1020.2767
 Red. masses --     12.0000                12.0000                12.0000
 Frc consts  --      6.6382                 7.3079                 7.3598
 IR Inten    --      0.0000                 0.0000                 0.0003
  Atom  AN      X      Y      Z        X      Y      Z        X      Y      Z
     1   6    -0.10   0.00   0.00     0.00   0.09  -0.26    -0.16   0.00   0.00
     2   6     0.00   0.00  -0.01     0.04  -0.07  -0.01    -0.04  -0.03   0.00
     3   6     0.10   0.00   0.00     0.00   0.03   0.27    -0.17   0.00   0.00
     4   6     0.00   0.00   0.01    -0.04  -0.07  -0.01    -0.04   0.03   0.00
     5   6     0.10   0.09  -0.01    -0.06   0.05  -0.12     0.09  -0.07   0.17
     6   6     0.00   0.00   0.01     0.00  -0.04   0.00     0.00   0.04   0.00
     7   6    -0.10  -0.08  -0.04    -0.06   0.02   0.13     0.09  -0.03  -0.19
     8   6     0.00   0.03  -0.23    -0.03  -0.02   0.00     0.05   0.04   0.01
     9   6     0.10   0.00   0.00     0.00  -0.26  -0.09     0.16   0.00   0.00
    10   6     0.00  -0.01   0.00    -0.04  -0.01   0.07     0.04   0.00   0.03
    11   6    -0.10   0.00   0.00     0.00   0.27  -0.03     0.17   0.00   0.00
    12   6     0.00   0.01   0.00     0.04  -0.01   0.07     0.04   0.00  -0.03
    13   6    -0.10  -0.01  -0.09     0.06  -0.12  -0.05    -0.09   0.17   0.07
    14   6     0.00   0.01   0.00     0.00   0.00   0.04     0.00   0.01  -0.04
    15   6     0.10  -0.04   0.08     0.06   0.13  -0.02    -0.09  -0.19   0.03
    16   6     0.00  -0.23  -0.03     0.03   0.00   0.02    -0.05   0.01  -0.04
    17   6     0.10  -0.09   0.01     0.06   0.05  -0.12     0.09   0.07  -0.18
    18   6     0.00  -0.03   0.23     0.03  -0.02   0.00     0.05  -0.04  -0.01
    19   6    -0.10   0.08   0.04     0.06   0.02   0.13     0.09   0.03   0.19
    20   6     0.00   0.00  -0.01     0.00  -0.04   0.00     0.00  -0.04  -0.01
    21   6    -0.10   0.01   0.09    -0.06  -0.12  -0.05    -0.09  -0.18  -0.07
    22   6     0.00   0.23   0.03    -0.03   0.00   0.02    -0.05  -0.01   0.04
    23   6     0.10   0.04  -0.08    -0.06   0.13  -0.02    -0.09   0.19  -0.03
    24   6     0.00  -0.01   0.00     0.00   0.00   0.04     0.00   0.00   0.04
    25   6    -0.10   0.00   0.00     0.00  -0.09   0.26    -0.16   0.00   0.00
    26   6     0.00   0.00   0.01     0.04   0.07   0.01    -0.04   0.03   0.00
    27   6     0.10   0.00   0.00     0.00  -0.03  -0.27    -0.17   0.00   0.00
    28   6     0.00   0.00  -0.01    -0.04   0.07   0.01    -0.04  -0.03   0.00
    29   6     0.10  -0.09   0.01    -0.06  -0.05   0.12     0.09   0.07  -0.18
    30   6     0.00   0.00  -0.01     0.00   0.04   0.00     0.00  -0.04  -0.01
    31   6    -0.10   0.08   0.04    -0.06  -0.02  -0.13     0.09   0.03   0.19
    32   6     0.00  -0.03   0.23    -0.03   0.02   0.00     0.05  -0.04  -0.01
    33   6     0.10   0.09  -0.01     0.06  -0.05   0.12     0.09  -0.07   0.17
    34   6     0.00   0.03  -0.23     0.03   0.02   0.00     0.05   0.04   0.01
    35   6    -0.10  -0.08  -0.04     0.06  -0.02  -0.13     0.09  -0.03  -0.19
    36   6     0.00   0.00   0.01     0.00   0.04   0.00     0.00   0.04   0.00
    37   6     0.10   0.00   0.00     0.00   0.26   0.09     0.16   0.00   0.00
    38   6     0.00   0.01   0.00    -0.04   0.01  -0.07     0.04   0.00  -0.03
    39   6    -0.10   0.00   0.00     0.00  -0.27   0.03     0.17   0.00   0.00
    40   6     0.00  -0.01   0.00     0.04   0.01  -0.07     0.04   0.00   0.03
    41   6    -0.10   0.01   0.09     0.06   0.12   0.05    -0.09  -0.18  -0.07
    42   6     0.10   0.04  -0.08     0.06  -0.13   0.02    -0.09   0.19  -0.03
    43   6     0.00   0.23   0.03     0.03   0.00  -0.02    -0.05  -0.01   0.04
    44   6    -0.10  -0.01  -0.09    -0.06   0.12   0.05    -0.09   0.17   0.07
    45   6     0.00  -0.23  -0.03    -0.03   0.00  -0.02    -0.05   0.01  -0.04
    46   6     0.10  -0.04   0.08    -0.06  -0.13   0.02    -0.09  -0.19   0.03
    47   6     0.00   0.01   0.00     0.00   0.00  -0.04     0.00   0.01  -0.04
    48   6     0.00  -0.15  -0.02    -0.02   0.00  -0.02     0.02   0.00   0.03
    49   6     0.00   0.02  -0.15     0.02   0.02   0.00    -0.02  -0.03   0.00
    50   6     0.00  -0.01   0.00     0.00   0.00  -0.04     0.00   0.00   0.04
    51   6     0.00  -0.02   0.15     0.02  -0.02   0.00    -0.02   0.03   0.00
    52   6     0.00   0.15   0.02    -0.02   0.00   0.02     0.02   0.00  -0.03
    53   6     0.00   0.02  -0.15    -0.02  -0.02   0.00    -0.02  -0.03   0.00
    54   6     0.00  -0.15  -0.02     0.02   0.00   0.02     0.02   0.00   0.03
    55   6     0.00  -0.02   0.15    -0.02   0.02   0.00    -0.02   0.03   0.00
    56   6     0.00   0.15   0.02     0.02   0.00  -0.02     0.02   0.00  -0.03
                     97                     98                     99
                      A                      A                      A
 Frequencies --   1031.1450              1031.2580              1035.3442
 Red. masses --     12.0000                12.0000                12.0000
 Frc consts  --      7.5175                 7.5191                 7.5788
 IR Inten    --     15.0925                15.0579                 0.0002
  Atom  AN      X      Y      Z        X      Y      Z        X      Y      Z
     1   6     0.00   0.05  -0.06     0.00   0.00   0.06     0.22   0.00   0.00
     2   6    -0.02   0.00  -0.01     0.12   0.02   0.00    -0.03  -0.05   0.28
     3   6     0.00  -0.04  -0.04     0.00   0.00  -0.08    -0.16   0.00   0.00
     4   6     0.02   0.00  -0.01    -0.12   0.02   0.00    -0.03   0.05  -0.28
     5   6    -0.20   0.04  -0.04    -0.07  -0.03   0.07     0.10   0.01  -0.03
     6   6     0.00   0.01  -0.13     0.01   0.06  -0.01     0.00  -0.02   0.14
     7   6     0.21  -0.02  -0.02    -0.01  -0.02  -0.08    -0.10   0.02  -0.03
     8   6    -0.02  -0.03   0.27     0.11  -0.03   0.04    -0.03   0.03  -0.16
     9   6     0.00  -0.06   0.00     0.00  -0.06  -0.05    -0.03   0.00   0.00
    10   6     0.12   0.00   0.02     0.02  -0.01   0.00    -0.07   0.14  -0.01
    11   6     0.00   0.08   0.00     0.00  -0.04   0.04     0.16   0.00   0.00
    12   6    -0.12   0.00   0.02    -0.02  -0.01   0.00    -0.07  -0.14   0.01
    13   6    -0.07  -0.07  -0.03     0.20  -0.04  -0.04    -0.05  -0.01   0.02
    14   6     0.01   0.01   0.06     0.00  -0.13  -0.01     0.01   0.07   0.01
    15   6    -0.01   0.08  -0.03    -0.21  -0.02   0.02     0.05  -0.02   0.01
    16   6     0.12  -0.04  -0.03     0.02   0.27   0.03    -0.06  -0.08   0.01
    17   6     0.20   0.04  -0.03     0.07  -0.03   0.07     0.10  -0.01   0.03
    18   6     0.02  -0.03   0.27    -0.11  -0.03   0.04    -0.03  -0.03   0.17
    19   6    -0.21  -0.02  -0.02     0.01  -0.03  -0.08    -0.11  -0.02   0.03
    20   6     0.00   0.01  -0.13    -0.01   0.06  -0.01     0.00   0.02  -0.14
    21   6     0.07  -0.06  -0.03    -0.20  -0.04  -0.04    -0.05   0.01  -0.02
    22   6    -0.11  -0.04  -0.03    -0.02   0.27   0.03    -0.06   0.08  -0.01
    23   6     0.01   0.08  -0.02     0.21  -0.02   0.02     0.05   0.02  -0.02
    24   6    -0.01   0.01   0.06     0.00  -0.13  -0.01     0.01  -0.07  -0.01
    25   6     0.00   0.05  -0.05     0.00   0.00   0.06    -0.22   0.00   0.00
    26   6     0.02   0.00  -0.01    -0.12   0.02   0.00     0.03  -0.05   0.28
    27   6     0.00  -0.04  -0.04     0.00   0.00  -0.08     0.16   0.00   0.00
    28   6    -0.02   0.00  -0.01     0.12   0.02   0.00     0.03   0.05  -0.28
    29   6     0.20   0.04  -0.03     0.07  -0.03   0.07    -0.10   0.01  -0.03
    30   6     0.00   0.01  -0.13    -0.01   0.06  -0.01     0.00  -0.02   0.14
    31   6    -0.21  -0.02  -0.02     0.01  -0.03  -0.08     0.11   0.02  -0.03
    32   6     0.02  -0.03   0.27    -0.11  -0.03   0.04     0.03   0.03  -0.17
    33   6    -0.20   0.04  -0.04    -0.07  -0.03   0.07    -0.10  -0.01   0.03
    34   6    -0.02  -0.03   0.27     0.11  -0.03   0.04     0.03  -0.03   0.16
    35   6     0.21  -0.02  -0.02    -0.01  -0.03  -0.08     0.11  -0.02   0.03
    36   6     0.00   0.01  -0.13     0.01   0.06  -0.01     0.00   0.02  -0.14
    37   6     0.00  -0.06   0.00     0.00  -0.05  -0.05     0.03   0.00   0.00
    38   6    -0.12   0.00   0.02    -0.02  -0.01   0.00     0.07   0.14  -0.01
    39   6     0.00   0.08   0.00     0.00  -0.04   0.04    -0.16   0.00   0.00
    40   6     0.12   0.00   0.02     0.02  -0.01   0.00     0.07  -0.14   0.02
    41   6     0.07  -0.06  -0.03    -0.20  -0.04  -0.04     0.05  -0.01   0.02
    42   6     0.01   0.08  -0.03     0.21  -0.02   0.02    -0.05  -0.02   0.02
    43   6    -0.11  -0.04  -0.03    -0.02   0.27   0.03     0.06  -0.08   0.01
    44   6    -0.07  -0.07  -0.03     0.20  -0.03  -0.04     0.05   0.01  -0.02
    45   6     0.11  -0.04  -0.03     0.02   0.27   0.03     0.06   0.08  -0.01
    46   6    -0.01   0.08  -0.03    -0.21  -0.02   0.02    -0.05   0.02  -0.02
    47   6     0.01   0.01   0.06     0.00  -0.13  -0.01    -0.01  -0.07  -0.01
    48   6    -0.02   0.00   0.04     0.00  -0.06   0.00    -0.01   0.02  -0.05
    49   6     0.00   0.00  -0.06    -0.02   0.04   0.00    -0.01  -0.03   0.02
    50   6    -0.01   0.01   0.06     0.00  -0.13  -0.01    -0.01   0.07   0.01
    51   6     0.00   0.00  -0.06     0.02   0.04   0.00     0.01  -0.03   0.02
    52   6     0.02   0.00   0.04     0.00  -0.06   0.00     0.01   0.02  -0.05
    53   6     0.00   0.00  -0.06    -0.02   0.04   0.00     0.01   0.03  -0.02
    54   6    -0.02   0.00   0.04     0.00  -0.06   0.00     0.01  -0.02   0.05
    55   6     0.00   0.00  -0.06     0.02   0.04   0.00    -0.01   0.03  -0.02
    56   6     0.02   0.00   0.04     0.00  -0.06   0.00    -0.01  -0.02   0.05
                    100                    101                    102
                      A                      A                      A
 Frequencies --   1035.4730              1037.9077              1046.9103
 Red. masses --     12.0000                12.0000                12.0000
 Frc consts  --      7.5807                 7.6164                 7.7491
 IR Inten    --      0.0000                 0.0001                 0.0000
  Atom  AN      X      Y      Z        X      Y      Z        X      Y      Z
     1   6    -0.03   0.00   0.00     0.00   0.10   0.02    -0.18   0.00   0.00
     2   6    -0.07  -0.01  -0.14     0.00   0.03  -0.23     0.00   0.03  -0.28
     3   6     0.16   0.00   0.00     0.00  -0.10   0.00     0.18   0.00   0.00
     4   6    -0.07   0.01   0.14     0.00   0.03  -0.23     0.00  -0.03   0.28
     5   6    -0.05   0.02   0.01    -0.02  -0.07   0.00     0.00   0.00  -0.01
     6   6     0.01   0.01  -0.07     0.00   0.00   0.04     0.00   0.00  -0.01
     7   6     0.05   0.02   0.02     0.02   0.07   0.01     0.00   0.00  -0.01
     8   6    -0.06   0.01   0.08     0.00  -0.03   0.22     0.00  -0.01   0.11
     9   6    -0.22   0.00   0.00     0.00   0.02  -0.10     0.18   0.00   0.00
    10   6     0.03   0.28   0.05     0.00  -0.23  -0.03     0.00  -0.28  -0.03
    11   6     0.16   0.00   0.00     0.00   0.00   0.10    -0.18   0.00   0.00
    12   6     0.03  -0.28  -0.05     0.00  -0.23  -0.03     0.00   0.28   0.03
    13   6    -0.10  -0.03  -0.01     0.02   0.00   0.07     0.00  -0.01   0.00
    14   6     0.00   0.14   0.02     0.00   0.04   0.01     0.00  -0.01   0.00
    15   6     0.11  -0.03  -0.02    -0.02   0.01  -0.07     0.00  -0.01   0.00
    16   6     0.03  -0.16  -0.03     0.00   0.22   0.03     0.00   0.11   0.01
    17   6    -0.05  -0.02  -0.02     0.02  -0.07   0.00     0.00   0.00   0.01
    18   6    -0.06  -0.01  -0.08     0.00  -0.03   0.22     0.00   0.01  -0.11
    19   6     0.05  -0.02  -0.02    -0.02   0.07   0.01     0.00   0.00   0.01
    20   6     0.01  -0.01   0.07     0.00  -0.01   0.04     0.00   0.00   0.01
    21   6    -0.10   0.03   0.01    -0.02   0.00   0.07     0.00   0.01   0.00
    22   6     0.03   0.16   0.03     0.00   0.22   0.03     0.00  -0.11  -0.01
    23   6     0.10   0.03   0.02     0.02   0.01  -0.07     0.00   0.01   0.00
    24   6     0.00  -0.14  -0.02     0.00   0.04   0.01     0.00   0.01   0.00
    25   6     0.03   0.00   0.00     0.00  -0.10  -0.03    -0.18   0.00   0.00
    26   6     0.07  -0.01  -0.14     0.00  -0.03   0.23     0.00  -0.03   0.28
    27   6    -0.16   0.00   0.00     0.00   0.10   0.00     0.18   0.00   0.00
    28   6     0.07   0.01   0.14     0.00  -0.03   0.23     0.00   0.03  -0.28
    29   6     0.05   0.02   0.01    -0.02   0.07   0.00     0.00   0.00   0.01
    30   6    -0.01   0.01  -0.07     0.00   0.01  -0.04     0.00   0.00   0.01
    31   6    -0.05   0.02   0.02     0.02  -0.07  -0.01     0.00   0.00   0.01
    32   6     0.06   0.01   0.08     0.00   0.03  -0.22     0.00   0.01  -0.11
    33   6     0.05  -0.02  -0.01     0.02   0.07   0.00     0.00   0.00  -0.01
    34   6     0.06  -0.01  -0.08     0.00   0.03  -0.22     0.00  -0.01   0.11
    35   6    -0.05  -0.02  -0.02    -0.02  -0.07  -0.01     0.00   0.00  -0.01
    36   6    -0.01  -0.01   0.07     0.00   0.00  -0.04     0.00   0.00  -0.01
    37   6     0.22   0.00   0.00     0.00  -0.03   0.10     0.18   0.00   0.00
    38   6    -0.03   0.28   0.05     0.00   0.23   0.03     0.00   0.28   0.03
    39   6    -0.16   0.00   0.00     0.00   0.00  -0.10    -0.18   0.00   0.00
    40   6    -0.03  -0.28  -0.05     0.00   0.23   0.03     0.00  -0.28  -0.03
    41   6     0.10  -0.03  -0.01     0.02   0.00  -0.07     0.00   0.01   0.00
    42   6    -0.11  -0.03  -0.02    -0.02  -0.01   0.07     0.00   0.01   0.00
    43   6    -0.03  -0.17  -0.03     0.00  -0.22  -0.03     0.00  -0.11  -0.01
    44   6     0.10   0.03   0.01    -0.02   0.00  -0.07     0.00  -0.01   0.00
    45   6    -0.03   0.16   0.03     0.00  -0.22  -0.03     0.00   0.11   0.01
    46   6    -0.11   0.03   0.02     0.02  -0.01   0.07     0.00  -0.01   0.00
    47   6     0.00  -0.14  -0.02     0.00  -0.04   0.00     0.00  -0.01   0.00
    48   6     0.01   0.02   0.03     0.00   0.02   0.00     0.00  -0.03   0.00
    49   6    -0.01  -0.05  -0.02     0.00   0.00   0.02     0.00   0.00  -0.03
    50   6     0.00   0.14   0.02     0.00  -0.04  -0.01     0.00   0.01   0.00
    51   6     0.01  -0.05  -0.02     0.00   0.00  -0.02     0.00   0.00   0.03
    52   6    -0.01   0.02   0.03     0.00  -0.02   0.00     0.00   0.03   0.00
    53   6     0.01   0.05   0.02     0.00   0.00  -0.02     0.00   0.00  -0.03
    54   6    -0.01  -0.02  -0.03     0.00  -0.02   0.00     0.00  -0.03   0.00
    55   6    -0.01   0.05   0.02     0.00   0.00   0.02     0.00   0.00   0.03
    56   6     0.01  -0.02  -0.03     0.00   0.02   0.00     0.00   0.03   0.00
                    103                    104                    105
                      A                      A                      A
 Frequencies --   1053.0345              1070.3351              1072.3969
 Red. masses --     12.0000                12.0000                12.0000
 Frc consts  --      7.8400                 8.0997                 8.1310
 IR Inten    --      0.0000                 0.0006                 0.0002
  Atom  AN      X      Y      Z        X      Y      Z        X      Y      Z
     1   6     0.00  -0.04   0.06    -0.07   0.00   0.00     0.00  -0.06   0.01
     2   6     0.00   0.01  -0.07     0.00   0.00   0.03    -0.21   0.00   0.00
     3   6     0.00   0.02   0.07     0.07   0.00   0.00     0.00  -0.05  -0.02
     4   6     0.00   0.01  -0.07     0.00   0.00  -0.03     0.21   0.00   0.00
     5   6     0.20  -0.05   0.04     0.19  -0.05   0.02     0.10   0.03  -0.01
     6   6     0.00   0.00   0.03     0.00  -0.01   0.07     0.04  -0.04   0.00
     7   6    -0.20   0.04   0.05    -0.19   0.04   0.04     0.11   0.02   0.02
     8   6     0.00   0.02  -0.15     0.00   0.02  -0.18    -0.21   0.02   0.01
     9   6     0.00  -0.06  -0.04    -0.07   0.00   0.00     0.00  -0.01  -0.06
    10   6     0.00   0.07   0.01     0.00  -0.03   0.00    -0.21   0.00   0.00
    11   6     0.00  -0.07   0.02     0.07   0.00   0.00     0.00   0.02  -0.05
    12   6     0.00   0.07   0.01     0.00   0.03   0.00     0.21   0.00   0.00
    13   6     0.20  -0.04  -0.05     0.19  -0.02  -0.05     0.10   0.01   0.03
    14   6     0.00  -0.03   0.00     0.00  -0.07  -0.01     0.04   0.00  -0.04
    15   6    -0.20  -0.05   0.04    -0.19  -0.03   0.04     0.11  -0.02   0.02
    16   6     0.00   0.15   0.02     0.00   0.18   0.02    -0.21   0.00   0.02
    17   6    -0.20  -0.05   0.04     0.19   0.05  -0.03    -0.10   0.03  -0.01
    18   6     0.00   0.02  -0.15     0.00  -0.02   0.18     0.21   0.02   0.00
    19   6     0.20   0.04   0.05    -0.19  -0.04  -0.03    -0.10   0.02   0.02
    20   6     0.00   0.00   0.03     0.00   0.01  -0.07    -0.04  -0.04   0.00
    21   6    -0.20  -0.04  -0.05     0.19   0.02   0.05    -0.10   0.01   0.03
    22   6     0.00   0.15   0.02     0.00  -0.18  -0.02     0.21   0.00   0.02
    23   6     0.20  -0.05   0.04    -0.19   0.04  -0.04    -0.10  -0.02   0.02
    24   6     0.00  -0.03   0.00     0.00   0.07   0.01    -0.04   0.00  -0.04
    25   6     0.00   0.04  -0.06    -0.07   0.00   0.00     0.00   0.06  -0.01
    26   6     0.00  -0.01   0.07     0.00   0.00  -0.03    -0.21   0.00   0.00
    27   6     0.00  -0.02  -0.07     0.07   0.00   0.00     0.00   0.05   0.02
    28   6     0.00  -0.01   0.07     0.00   0.00   0.03     0.21   0.00   0.00
    29   6     0.20   0.05  -0.04     0.19   0.05  -0.03     0.10  -0.03   0.01
    30   6     0.00   0.00  -0.03     0.00   0.01  -0.07     0.04   0.04   0.01
    31   6    -0.20  -0.04  -0.05    -0.19  -0.04  -0.03     0.10  -0.02  -0.02
    32   6     0.00  -0.02   0.15     0.00  -0.02   0.18    -0.21  -0.02   0.00
    33   6    -0.20   0.05  -0.04     0.19  -0.05   0.02    -0.10  -0.03   0.01
    34   6     0.00  -0.02   0.15     0.00   0.02  -0.18     0.21  -0.02   0.00
    35   6     0.20  -0.04  -0.05    -0.19   0.04   0.04    -0.10  -0.02  -0.02
    36   6     0.00   0.00  -0.03     0.00  -0.01   0.07    -0.04   0.04   0.00
    37   6     0.00   0.06   0.04    -0.07   0.00   0.00     0.00   0.01   0.06
    38   6     0.00  -0.07  -0.01     0.00   0.03   0.00    -0.21   0.00   0.00
    39   6     0.00   0.07  -0.02     0.07   0.00   0.00     0.00  -0.02   0.05
    40   6     0.00  -0.07  -0.01     0.00  -0.03   0.00     0.21   0.00   0.00
    41   6     0.20   0.04   0.05     0.19   0.02   0.05     0.10  -0.01  -0.03
    42   6    -0.20   0.05  -0.04    -0.19   0.04  -0.04     0.10   0.02  -0.02
    43   6     0.00  -0.16  -0.02     0.00  -0.18  -0.02    -0.21   0.01  -0.02
    44   6    -0.20   0.04   0.05     0.19  -0.02  -0.05    -0.10  -0.01  -0.03
    45   6     0.00  -0.15  -0.02     0.00   0.18   0.02     0.21   0.00  -0.02
    46   6     0.20   0.05  -0.04    -0.19  -0.03   0.04    -0.10   0.02  -0.02
    47   6     0.00   0.03   0.00     0.00  -0.07  -0.01    -0.04   0.00   0.04
    48   6     0.00   0.01   0.00     0.00  -0.01   0.00    -0.03  -0.01   0.07
    49   6     0.00   0.00  -0.01     0.00   0.00   0.01    -0.03   0.07   0.01
    50   6     0.00   0.03   0.00     0.00   0.07   0.01     0.04  -0.01   0.04
    51   6     0.00   0.00   0.01     0.00   0.00  -0.01    -0.03  -0.07  -0.01
    52   6     0.00  -0.01   0.00     0.00   0.01   0.00    -0.03   0.01  -0.07
    53   6     0.00   0.00   0.01     0.00   0.00   0.01     0.03  -0.07  -0.01
    54   6     0.00  -0.01   0.00     0.00  -0.01   0.00     0.03   0.01  -0.07
    55   6     0.00   0.00  -0.01     0.00   0.00  -0.01     0.03   0.07   0.01
    56   6     0.00   0.01   0.00     0.00   0.01   0.00     0.03  -0.01   0.07
                    106                    107                    108
                      A                      A                      A
 Frequencies --   1074.5455              1074.5763              1078.9428
 Red. masses --     12.0000                12.0000                12.0000
 Frc consts  --      8.1636                 8.1641                 8.2305
 IR Inten    --      4.5614                 4.5490                 0.0002
  Atom  AN      X      Y      Z        X      Y      Z        X      Y      Z
     1   6     0.00   0.01  -0.14     0.00  -0.11   0.13     0.29   0.00   0.00
     2   6     0.00  -0.03   0.23    -0.16   0.04   0.01     0.00  -0.02   0.19
     3   6     0.00   0.02  -0.13     0.00  -0.07  -0.15    -0.29   0.00   0.00
     4   6     0.00  -0.03   0.23     0.16   0.04   0.00     0.00   0.02  -0.19
     5   6    -0.04   0.06  -0.11     0.08  -0.02   0.08     0.01   0.00  -0.01
     6   6     0.00  -0.01   0.11     0.05   0.01   0.00     0.00  -0.01   0.05
     7   6     0.04  -0.04  -0.12     0.08   0.00  -0.08    -0.01   0.00  -0.01
     8   6     0.00  -0.01   0.04    -0.12   0.03   0.00     0.00   0.00  -0.04
     9   6     0.00  -0.13  -0.10     0.00  -0.14  -0.01     0.29   0.00   0.00
    10   6    -0.16   0.00   0.04     0.00   0.23   0.03     0.00  -0.19  -0.02
    11   6     0.00   0.15  -0.07     0.00  -0.13  -0.02    -0.29   0.00   0.00
    12   6     0.16  -0.01   0.04     0.00   0.23   0.03     0.00   0.19   0.02
    13   6     0.08  -0.08  -0.02     0.05  -0.11  -0.06     0.01   0.01   0.00
    14   6     0.05   0.00   0.01     0.00   0.11   0.01     0.00  -0.05  -0.01
    15   6     0.08   0.08   0.00    -0.04  -0.12   0.04    -0.01   0.01   0.00
    16   6    -0.12  -0.01   0.03     0.00   0.04   0.01     0.00   0.04   0.00
    17   6     0.04   0.06  -0.11    -0.08  -0.02   0.08     0.01   0.00   0.01
    18   6     0.00   0.00   0.04     0.12   0.03   0.01     0.00   0.00   0.04
    19   6    -0.04  -0.04  -0.12    -0.08   0.00  -0.08    -0.01   0.00   0.01
    20   6     0.00  -0.01   0.12    -0.05   0.01   0.00     0.00   0.01  -0.05
    21   6    -0.08  -0.08  -0.02    -0.04  -0.11  -0.06     0.01  -0.01   0.00
    22   6     0.12   0.00   0.03     0.00   0.04   0.00     0.00  -0.04   0.00
    23   6    -0.08   0.08   0.00     0.04  -0.12   0.04    -0.01  -0.01   0.00
    24   6    -0.05   0.00   0.01     0.00   0.12   0.01     0.00   0.05   0.01
    25   6     0.00   0.01  -0.14     0.00  -0.11   0.13     0.29   0.00   0.00
    26   6     0.00  -0.03   0.23     0.16   0.04   0.00     0.00   0.02  -0.19
    27   6     0.00   0.02  -0.13     0.00  -0.07  -0.15    -0.29   0.00   0.00
    28   6     0.00  -0.03   0.23    -0.16   0.04   0.01     0.00  -0.02   0.19
    29   6     0.04   0.06  -0.11    -0.08  -0.02   0.08     0.01   0.00   0.01
    30   6     0.00  -0.01   0.11    -0.05   0.01   0.00     0.00   0.01  -0.05
    31   6    -0.04  -0.04  -0.12    -0.08   0.00  -0.08    -0.01   0.00   0.01
    32   6     0.00   0.00   0.04     0.12   0.03   0.01     0.00   0.00   0.04
    33   6    -0.04   0.06  -0.11     0.08  -0.02   0.08     0.01   0.00  -0.01
    34   6     0.00   0.00   0.04    -0.12   0.03   0.00     0.00   0.00  -0.04
    35   6     0.04  -0.04  -0.12     0.08   0.00  -0.08    -0.01   0.00  -0.01
    36   6     0.00  -0.01   0.11     0.05   0.01   0.00     0.00  -0.01   0.05
    37   6     0.00  -0.13  -0.11     0.00  -0.14  -0.01     0.29   0.00   0.00
    38   6     0.16  -0.01   0.04     0.00   0.23   0.03     0.00   0.19   0.02
    39   6     0.00   0.15  -0.07     0.00  -0.13  -0.02    -0.29   0.00   0.00
    40   6    -0.16  -0.01   0.04     0.00   0.23   0.03     0.00  -0.19  -0.02
    41   6    -0.08  -0.08  -0.02    -0.04  -0.11  -0.06     0.01  -0.01   0.00
    42   6    -0.08   0.08   0.00     0.04  -0.12   0.04    -0.01  -0.01   0.00
    43   6     0.12   0.00   0.03     0.00   0.04   0.00     0.00  -0.04   0.00
    44   6     0.08  -0.08  -0.02     0.05  -0.11  -0.06     0.01   0.01   0.00
    45   6    -0.12  -0.01   0.03     0.00   0.04   0.01     0.00   0.04   0.00
    46   6     0.08   0.08   0.00    -0.05  -0.12   0.04    -0.01   0.01   0.00
    47   6     0.05   0.00   0.01     0.00   0.11   0.01     0.00  -0.05  -0.01
    48   6    -0.02   0.01  -0.12     0.00   0.11   0.01     0.00  -0.02   0.00
    49   6     0.00  -0.01   0.11    -0.02  -0.12  -0.01     0.00   0.00   0.02
    50   6    -0.05   0.00   0.01     0.00   0.12   0.01     0.00   0.05   0.01
    51   6     0.00  -0.01   0.11     0.02  -0.12  -0.01     0.00   0.00  -0.02
    52   6     0.02   0.01  -0.12     0.00   0.11   0.01     0.00   0.02   0.00
    53   6     0.00  -0.01   0.11    -0.02  -0.12  -0.01     0.00   0.00   0.02
    54   6    -0.02   0.01  -0.12     0.00   0.11   0.01     0.00  -0.02   0.00
    55   6     0.00  -0.01   0.11     0.02  -0.12  -0.01     0.00   0.00  -0.02
    56   6     0.02   0.01  -0.12     0.00   0.11   0.01     0.00   0.02   0.00
                    109                    110                    111
                      A                      A                      A
 Frequencies --   1079.7735              1079.8319              1124.8385
 Red. masses --     12.0000                12.0000                12.0000
 Frc consts  --      8.2432                 8.2441                 8.9456
 IR Inten    --      0.0000                 0.0001                 0.1501
  Atom  AN      X      Y      Z        X      Y      Z        X      Y      Z
     1   6    -0.27   0.00   0.00    -0.04   0.00   0.00     0.20   0.00   0.00
     2   6     0.00   0.01  -0.11    -0.02  -0.02   0.01    -0.18  -0.03   0.00
     3   6     0.25   0.00   0.00    -0.13   0.00   0.00     0.19   0.00   0.00
     4   6     0.00  -0.01   0.11    -0.02   0.02  -0.01    -0.18   0.03   0.00
     5   6     0.18  -0.06   0.08     0.02  -0.04   0.07     0.07   0.03  -0.01
     6   6     0.00   0.00   0.05     0.03   0.03   0.00     0.05  -0.02   0.00
     7   6    -0.16   0.03   0.06     0.07  -0.03  -0.11     0.07   0.03   0.02
     8   6     0.00   0.03  -0.23     0.00   0.01   0.04    -0.18   0.02   0.00
     9   6     0.04   0.00   0.00    -0.27   0.00   0.00     0.20   0.00   0.00
    10   6     0.01   0.01   0.02     0.00   0.11   0.01    -0.18   0.00  -0.03
    11   6     0.13   0.00   0.00     0.25   0.00   0.00     0.19   0.00   0.00
    12   6     0.02  -0.01  -0.02     0.00  -0.11  -0.01    -0.18   0.00   0.03
    13   6    -0.02   0.07   0.04     0.18  -0.08  -0.06     0.07   0.01   0.03
    14   6    -0.03   0.00  -0.03     0.00  -0.05   0.00     0.05   0.00  -0.02
    15   6    -0.07  -0.11   0.03    -0.17  -0.06   0.03     0.07  -0.02   0.03
    16   6     0.00   0.04  -0.01     0.00   0.23   0.03    -0.18   0.00   0.02
    17   6     0.18   0.06  -0.08     0.02   0.04  -0.07     0.07  -0.03   0.01
    18   6     0.00  -0.03   0.23     0.00  -0.01  -0.04    -0.18  -0.02   0.00
    19   6    -0.17  -0.03  -0.06     0.08   0.03   0.11     0.07  -0.03  -0.02
    20   6     0.00   0.00  -0.04     0.03  -0.03   0.00     0.05   0.02   0.00
    21   6    -0.02  -0.07  -0.04     0.18   0.08   0.06     0.07  -0.01  -0.03
    22   6     0.00  -0.04   0.01     0.00  -0.23  -0.03    -0.18   0.00  -0.02
    23   6    -0.08   0.11  -0.03    -0.16   0.06  -0.03     0.07   0.02  -0.03
    24   6    -0.03   0.00   0.03     0.00   0.05   0.00     0.05   0.00   0.02
    25   6     0.27   0.00   0.00     0.04   0.00   0.00     0.20   0.00   0.00
    26   6     0.00   0.01  -0.11     0.02  -0.02   0.01    -0.18   0.03   0.00
    27   6    -0.25   0.00   0.00     0.13   0.00   0.00     0.19   0.00   0.00
    28   6     0.00  -0.01   0.11     0.01   0.02  -0.01    -0.18  -0.03   0.00
    29   6    -0.18  -0.06   0.08    -0.02  -0.04   0.07     0.07  -0.03   0.01
    30   6     0.00   0.00   0.05    -0.03   0.03   0.00     0.05   0.02   0.00
    31   6     0.17   0.03   0.06    -0.08  -0.03  -0.11     0.07  -0.03  -0.02
    32   6     0.00   0.03  -0.23     0.00   0.01   0.04    -0.18  -0.02   0.00
    33   6    -0.18   0.06  -0.08    -0.02   0.04  -0.07     0.07   0.03  -0.01
    34   6     0.00  -0.03   0.23     0.00  -0.01  -0.04    -0.18   0.02   0.00
    35   6     0.17  -0.03  -0.06    -0.07   0.03   0.11     0.07   0.03   0.02
    36   6     0.00   0.00  -0.04    -0.03  -0.03   0.00     0.05  -0.02   0.00
    37   6    -0.04   0.00   0.00     0.27   0.00   0.00     0.20   0.00   0.00
    38   6    -0.02   0.01   0.02     0.00   0.11   0.01    -0.18   0.00   0.03
    39   6    -0.13   0.00   0.00    -0.25   0.00   0.00     0.19   0.00   0.00
    40   6    -0.01  -0.01  -0.02     0.00  -0.11  -0.01    -0.18   0.00  -0.03
    41   6     0.02   0.07   0.04    -0.18  -0.08  -0.06     0.07  -0.01  -0.03
    42   6     0.08  -0.11   0.03     0.17  -0.06   0.03     0.07   0.02  -0.03
    43   6     0.00   0.04  -0.01     0.00   0.23   0.03    -0.18   0.00  -0.02
    44   6     0.02  -0.07  -0.04    -0.18   0.08   0.06     0.07   0.01   0.03
    45   6     0.00  -0.04   0.01     0.00  -0.23  -0.03    -0.18   0.00   0.02
    46   6     0.07   0.11  -0.03     0.17   0.06  -0.03     0.07  -0.02   0.03
    47   6     0.03   0.00   0.03     0.00   0.05   0.00     0.05   0.00  -0.02
    48   6     0.01   0.00   0.03     0.00   0.04   0.00    -0.02  -0.01   0.08
    49   6     0.00   0.00  -0.04    -0.01  -0.03   0.00    -0.02   0.08   0.01
    50   6     0.03   0.00  -0.03     0.00  -0.04   0.00     0.05   0.00   0.02
    51   6     0.00   0.00  -0.04     0.01  -0.03   0.00    -0.02  -0.08  -0.01
    52   6    -0.01   0.00   0.03     0.00   0.04   0.00    -0.02   0.01  -0.08
    53   6     0.00   0.00   0.04     0.01   0.03   0.00    -0.02   0.08   0.01
    54   6    -0.01   0.00  -0.03     0.00  -0.04   0.00    -0.02  -0.01   0.08
    55   6     0.00   0.00   0.04    -0.01   0.03   0.00    -0.02  -0.08  -0.01
    56   6     0.01   0.00  -0.03     0.00  -0.04   0.00    -0.02   0.01  -0.08
                    112                    113                    114
                      A                      A                      A
 Frequencies --   1156.5983              1156.7299              1156.8208
 Red. masses --     12.0000                12.0000                12.0000
 Frc consts  --      9.4579                 9.4601                 9.4616
 IR Inten    --      5.0728                 5.1183                 0.0480
  Atom  AN      X      Y      Z        X      Y      Z        X      Y      Z
     1   6     0.00  -0.05   0.02     0.00   0.03  -0.06     0.00  -0.04   0.10
     2   6    -0.10   0.00  -0.02    -0.10  -0.01   0.02     0.07   0.03   0.00
     3   6     0.00   0.02   0.08     0.00  -0.04  -0.03     0.00  -0.01  -0.09
     4   6     0.10  -0.01  -0.02     0.10  -0.01   0.02    -0.07   0.03   0.00
     5   6     0.00   0.03   0.03     0.20   0.02  -0.11     0.06   0.04  -0.15
     6   6     0.03  -0.03  -0.19     0.03  -0.08   0.15    -0.10  -0.04  -0.03
     7   6     0.20  -0.01   0.10     0.02   0.03   0.00     0.08   0.00   0.17
     8   6    -0.11   0.00  -0.03    -0.12  -0.01   0.02     0.08  -0.04  -0.01
     9   6     0.00   0.05   0.03     0.00   0.03   0.05     0.00   0.10   0.04
    10   6    -0.10  -0.02  -0.01     0.09  -0.02   0.00    -0.09   0.00  -0.03
    11   6     0.00   0.04  -0.04     0.00   0.08  -0.02     0.00  -0.10   0.01
    12   6     0.09  -0.02  -0.01    -0.09  -0.02   0.00     0.09   0.00  -0.03
    13   6     0.21   0.13   0.02     0.00   0.02  -0.03    -0.04  -0.14  -0.03
    14   6     0.02  -0.15  -0.08    -0.02  -0.19   0.03     0.11  -0.03   0.03
    15   6     0.03  -0.02   0.03    -0.20   0.11   0.01    -0.06   0.16   0.01
    16   6    -0.11  -0.03  -0.02     0.11  -0.03   0.00    -0.10  -0.01   0.04
    17   6     0.01   0.03   0.04    -0.20   0.02  -0.11    -0.06   0.04  -0.15
    18   6     0.11   0.00  -0.03     0.12  -0.01   0.03    -0.08  -0.04   0.00
    19   6    -0.20  -0.01   0.10    -0.02   0.03   0.00    -0.08   0.00   0.17
    20   6    -0.03  -0.03  -0.19    -0.03  -0.08   0.15     0.10  -0.04  -0.02
    21   6    -0.21   0.13   0.02     0.00   0.02  -0.03     0.04  -0.14  -0.04
    22   6     0.11  -0.02  -0.02    -0.11  -0.03   0.00     0.10  -0.01   0.04
    23   6    -0.03  -0.02   0.03     0.20   0.11   0.01     0.06   0.16   0.01
    24   6    -0.01  -0.15  -0.08     0.02  -0.19   0.03    -0.11  -0.02   0.03
    25   6     0.00  -0.06   0.04     0.00   0.03  -0.06     0.00   0.04  -0.09
    26   6     0.08   0.00  -0.02     0.10  -0.01   0.02     0.09  -0.03   0.00
    27   6     0.00   0.02   0.06     0.00  -0.04  -0.03     0.00   0.02   0.11
    28   6    -0.08   0.00  -0.02    -0.10  -0.01   0.01    -0.09  -0.03   0.00
    29   6    -0.01   0.03   0.00    -0.20   0.02  -0.12     0.05  -0.03   0.15
    30   6    -0.01  -0.04  -0.19    -0.02  -0.08   0.15    -0.11   0.04  -0.01
    31   6    -0.21  -0.01   0.13    -0.02   0.03   0.01     0.04   0.00  -0.14
    32   6     0.09  -0.01  -0.03     0.12  -0.01   0.02     0.11   0.04   0.00
    33   6     0.00   0.03   0.01     0.20   0.02  -0.12    -0.05  -0.03   0.15
    34   6    -0.09  -0.01  -0.03    -0.12  -0.01   0.03    -0.11   0.04   0.00
    35   6     0.21  -0.01   0.13     0.02   0.03   0.00    -0.04   0.00  -0.15
    36   6     0.01  -0.04  -0.19     0.02  -0.08   0.15     0.11   0.04   0.00
    37   6     0.00   0.07   0.03     0.00   0.03   0.05     0.00  -0.09  -0.03
    38   6     0.11  -0.01  -0.01    -0.09  -0.02   0.00    -0.08  -0.01   0.03
    39   6     0.00   0.02  -0.04     0.00   0.07  -0.02     0.00   0.11  -0.02
    40   6    -0.11  -0.02  -0.01     0.09  -0.02   0.00     0.08  -0.01   0.03
    41   6    -0.20   0.10   0.02     0.00   0.02  -0.03    -0.08   0.16   0.04
    42   6    -0.02   0.01   0.03     0.20   0.12   0.01    -0.06  -0.15   0.00
    43   6     0.13  -0.03  -0.01    -0.10  -0.03   0.00    -0.09   0.00  -0.04
    44   6     0.20   0.10   0.02     0.00   0.02  -0.03     0.08   0.16   0.04
    45   6    -0.13  -0.03  -0.01     0.10  -0.03   0.01     0.09   0.00  -0.04
    46   6     0.02   0.01   0.03    -0.20   0.12   0.01     0.06  -0.15   0.00
    47   6     0.04  -0.15  -0.08    -0.02  -0.19   0.03    -0.10  -0.01  -0.05
    48   6     0.05   0.05   0.03    -0.06   0.06  -0.03     0.11  -0.01   0.12
    49   6     0.07   0.04   0.07     0.07   0.04  -0.05    -0.10  -0.11  -0.01
    50   6    -0.04  -0.15  -0.08     0.02  -0.19   0.03     0.10  -0.01  -0.05
    51   6    -0.05   0.02   0.06    -0.06   0.04  -0.05    -0.11   0.12   0.02
    52   6    -0.07   0.04   0.05     0.05   0.06  -0.02     0.10   0.02  -0.11
    53   6     0.05   0.01   0.06     0.06   0.04  -0.05     0.11   0.12   0.02
    54   6     0.07   0.04   0.05    -0.06   0.06  -0.02    -0.10   0.02  -0.12
    55   6    -0.07   0.04   0.06    -0.06   0.04  -0.05     0.10  -0.12  -0.01
    56   6    -0.05   0.05   0.03     0.06   0.07  -0.03    -0.11  -0.01   0.12
                    115                    116                    117
                      A                      A                      A
 Frequencies --   1160.7483              1160.8054              1167.1010
 Red. masses --     12.0000                12.0000                12.0000
 Frc consts  --      9.5259                 9.5269                 9.6305
 IR Inten    --      0.0003                 0.0003                 0.0000
  Atom  AN      X      Y      Z        X      Y      Z        X      Y      Z
     1   6    -0.05   0.00   0.00    -0.09   0.00   0.00     0.00   0.08  -0.15
     2   6    -0.01   0.02  -0.11     0.02   0.00  -0.05     0.00  -0.03   0.21
     3   6     0.10   0.00   0.00    -0.01   0.00   0.00     0.00  -0.04  -0.17
     4   6    -0.01  -0.01   0.12     0.02   0.00   0.06     0.00  -0.03   0.21
     5   6     0.05   0.03  -0.09     0.11   0.04  -0.16     0.06   0.02  -0.07
     6   6     0.01   0.00   0.20    -0.02  -0.07   0.08     0.00  -0.02   0.17
     7   6    -0.12   0.00  -0.18     0.03   0.00   0.03    -0.06   0.00  -0.07
     8   6    -0.01  -0.01   0.13     0.03  -0.03   0.06     0.00   0.00  -0.03
     9   6     0.09   0.00   0.00    -0.05   0.00   0.00     0.00   0.15   0.08
    10   6    -0.02  -0.06   0.00    -0.01   0.11   0.01     0.00  -0.21  -0.03
    11   6     0.01   0.00   0.00     0.10   0.00   0.00     0.00   0.17  -0.04
    12   6    -0.02   0.06   0.00    -0.01  -0.12  -0.02     0.00  -0.21  -0.03
    13   6    -0.11  -0.16  -0.04     0.05   0.09   0.03     0.06   0.07   0.02
    14   6     0.02   0.08   0.07     0.01  -0.20   0.01     0.00  -0.17  -0.02
    15   6    -0.03   0.03   0.00    -0.12   0.18   0.00    -0.06   0.07   0.00
    16   6    -0.02   0.06   0.03    -0.01  -0.13   0.00     0.00   0.03   0.00
    17   6     0.05  -0.03   0.08     0.11  -0.04   0.15    -0.06   0.02  -0.07
    18   6    -0.01   0.00  -0.13     0.02   0.03  -0.06     0.00   0.00  -0.03
    19   6    -0.12   0.00   0.18     0.03   0.00  -0.03     0.06   0.00  -0.07
    20   6     0.01  -0.01  -0.19    -0.02   0.07  -0.08     0.00  -0.02   0.17
    21   6    -0.11   0.15   0.04     0.05  -0.09  -0.03    -0.06   0.07   0.02
    22   6    -0.03  -0.06  -0.03    -0.02   0.13   0.00     0.00   0.03   0.00
    23   6    -0.03  -0.03   0.00    -0.11  -0.18   0.00     0.06   0.07   0.00
    24   6     0.02  -0.08  -0.07     0.01   0.20   0.00     0.00  -0.17  -0.02
    25   6     0.05   0.00   0.00     0.09   0.00   0.00     0.00  -0.08   0.15
    26   6     0.01   0.01  -0.11    -0.02   0.00  -0.06     0.00   0.03  -0.21
    27   6    -0.10   0.00   0.00     0.01   0.00   0.00     0.00   0.04   0.17
    28   6     0.01  -0.02   0.12    -0.02   0.00   0.05     0.00   0.03  -0.21
    29   6    -0.05   0.03  -0.08    -0.11   0.04  -0.15     0.06  -0.02   0.07
    30   6    -0.01   0.00   0.20     0.02  -0.07   0.08     0.00   0.02  -0.17
    31   6     0.12   0.00  -0.18    -0.03   0.00   0.03    -0.06   0.00   0.07
    32   6     0.01   0.00   0.13    -0.03  -0.03   0.06     0.00   0.00   0.03
    33   6    -0.05  -0.03   0.09    -0.11  -0.04   0.15    -0.06  -0.02   0.07
    34   6     0.01   0.00  -0.13    -0.02   0.03  -0.06     0.00   0.00   0.03
    35   6     0.12   0.00   0.18    -0.03   0.00  -0.03     0.06   0.00   0.07
    36   6    -0.01  -0.01  -0.19     0.02   0.07  -0.08     0.00   0.02  -0.17
    37   6    -0.09   0.00   0.00     0.05   0.00   0.00     0.00  -0.15  -0.08
    38   6     0.02  -0.06   0.00     0.01   0.12   0.02     0.00   0.21   0.03
    39   6    -0.01   0.00   0.00    -0.10   0.00   0.00     0.00  -0.17   0.04
    40   6     0.02   0.06   0.00     0.01  -0.11  -0.01     0.00   0.21   0.03
    41   6     0.11  -0.15  -0.04    -0.05   0.08   0.03     0.06  -0.07  -0.02
    42   6     0.03   0.03   0.00     0.12   0.18   0.00    -0.06  -0.07   0.00
    43   6     0.02   0.06   0.03     0.01  -0.13   0.00     0.00  -0.03   0.00
    44   6     0.11   0.16   0.04    -0.05  -0.09  -0.03    -0.06  -0.07  -0.02
    45   6     0.03  -0.06  -0.03     0.02   0.13   0.00     0.00  -0.03   0.00
    46   6     0.03  -0.03   0.00     0.12  -0.18   0.00     0.06  -0.07   0.00
    47   6    -0.02  -0.08  -0.07    -0.01   0.20   0.00     0.00   0.17   0.02
    48   6    -0.11   0.06  -0.15    -0.05  -0.07  -0.09     0.00  -0.05   0.00
    49   6    -0.05  -0.09   0.07     0.11   0.15   0.06     0.00  -0.01   0.05
    50   6    -0.02   0.08   0.07    -0.01  -0.19   0.01     0.00   0.18   0.02
    51   6     0.05  -0.08   0.07    -0.11   0.15   0.06     0.00   0.00  -0.06
    52   6     0.11   0.06  -0.15     0.05  -0.07  -0.09     0.00   0.06   0.00
    53   6     0.05   0.09  -0.07    -0.11  -0.15  -0.06     0.00   0.01  -0.05
    54   6     0.10  -0.06   0.15     0.05   0.07   0.09     0.00   0.05   0.00
    55   6    -0.05   0.09  -0.07     0.11  -0.15  -0.06     0.00   0.00   0.06
    56   6    -0.11  -0.06   0.15    -0.05   0.07   0.09     0.00  -0.06   0.00
                    118                    119                    120
                      A                      A                      A
 Frequencies --   1175.6113              1189.1575              1189.3511
 Red. masses --     12.0000                12.0000                12.0000
 Frc consts  --      9.7714                 9.9979                10.0012
 IR Inten    --      0.0002                 6.1228                 6.0980
  Atom  AN      X      Y      Z        X      Y      Z        X      Y      Z
     1   6     0.10   0.00   0.00     0.00   0.08  -0.20     0.00  -0.02   0.00
     2   6    -0.03   0.00   0.00    -0.04  -0.04   0.18     0.04   0.00   0.16
     3   6     0.10   0.00   0.00     0.00   0.02  -0.03     0.00  -0.04  -0.21
     4   6    -0.03   0.00   0.00     0.04  -0.04   0.19    -0.04   0.00   0.16
     5   6    -0.12  -0.02   0.12    -0.03  -0.03   0.10     0.01  -0.03   0.01
     6   6     0.11   0.04   0.01     0.04   0.01  -0.02    -0.05  -0.01  -0.02
     7   6    -0.13   0.01  -0.12     0.00   0.03   0.03     0.03   0.00   0.10
     8   6    -0.05   0.03   0.00    -0.07   0.02  -0.12     0.08   0.00  -0.11
     9   6    -0.10   0.00   0.00     0.00   0.00  -0.02     0.00  -0.20  -0.08
    10   6     0.03   0.00   0.00     0.04  -0.16   0.00     0.04   0.18   0.04
    11   6    -0.10   0.00   0.00     0.00   0.21  -0.04     0.00  -0.03  -0.02
    12   6     0.03   0.00   0.00    -0.04  -0.16   0.00    -0.04   0.18   0.04
    13   6     0.12   0.12   0.02     0.00  -0.01  -0.03     0.03   0.10   0.03
    14   6    -0.11   0.01  -0.04    -0.03   0.02  -0.02    -0.04  -0.02  -0.01
    15   6     0.13  -0.12  -0.01     0.02  -0.10   0.00     0.00   0.03  -0.03
    16   6     0.05   0.00  -0.03     0.08   0.11   0.00     0.07  -0.12  -0.02
    17   6    -0.12   0.02  -0.12     0.02  -0.03   0.10    -0.01  -0.03   0.01
    18   6    -0.05  -0.03   0.00     0.07   0.02  -0.12    -0.08   0.00  -0.11
    19   6    -0.13  -0.01   0.12     0.00   0.03   0.03    -0.03   0.00   0.10
    20   6     0.11  -0.04  -0.01    -0.03   0.01  -0.02     0.05  -0.01  -0.02
    21   6     0.12  -0.12  -0.02     0.00  -0.01  -0.03    -0.03   0.10   0.03
    22   6     0.05   0.00   0.03    -0.08   0.11   0.00    -0.07  -0.12  -0.02
    23   6     0.13   0.12   0.01    -0.02  -0.10   0.00     0.00   0.03  -0.03
    24   6    -0.11  -0.01   0.04     0.03   0.02  -0.01     0.04  -0.02  -0.01
    25   6     0.10   0.00   0.00     0.00   0.08  -0.20     0.00  -0.02   0.00
    26   6    -0.03   0.00   0.00     0.04  -0.04   0.19    -0.04   0.00   0.16
    27   6     0.10   0.00   0.00     0.00   0.02  -0.03     0.00  -0.04  -0.21
    28   6    -0.03   0.00   0.00    -0.04  -0.04   0.19     0.04   0.00   0.16
    29   6    -0.12   0.02  -0.12     0.02  -0.03   0.10     0.00  -0.03   0.01
    30   6     0.11  -0.04  -0.01    -0.02   0.02  -0.02     0.03  -0.02  -0.02
    31   6    -0.13  -0.01   0.12    -0.01   0.02   0.03    -0.02   0.00   0.10
    32   6    -0.05  -0.03   0.00     0.07   0.02  -0.12    -0.08   0.00  -0.11
    33   6    -0.12  -0.02   0.12    -0.02  -0.03   0.10     0.00  -0.03   0.01
    34   6    -0.05   0.03   0.00    -0.07   0.02  -0.12     0.08   0.00  -0.11
    35   6    -0.13   0.01  -0.12     0.00   0.03   0.03     0.01   0.01   0.10
    36   6     0.11   0.04   0.01     0.03   0.02  -0.02    -0.02  -0.02  -0.02
    37   6    -0.10   0.00   0.00     0.00   0.00  -0.02     0.00  -0.20  -0.08
    38   6     0.03   0.00   0.00    -0.04  -0.16   0.00    -0.04   0.18   0.04
    39   6    -0.10   0.00   0.00     0.00   0.21  -0.04     0.00  -0.03  -0.02
    40   6     0.03   0.00   0.00     0.04  -0.16   0.00     0.04   0.19   0.04
    41   6     0.12  -0.12  -0.02    -0.01  -0.01  -0.03    -0.01   0.10   0.03
    42   6     0.13   0.12   0.01    -0.03  -0.10   0.00     0.01   0.03  -0.03
    43   6     0.06   0.00   0.03    -0.08   0.11   0.00    -0.07  -0.12  -0.02
    44   6     0.12   0.12   0.02     0.01  -0.01  -0.03     0.01   0.10   0.03
    45   6     0.05   0.00  -0.03     0.08   0.11   0.00     0.07  -0.12  -0.02
    46   6     0.13  -0.12  -0.01     0.03  -0.10   0.00    -0.01   0.03  -0.02
    47   6    -0.11   0.01  -0.04    -0.04   0.02  -0.01    -0.02  -0.02  -0.02
    48   6    -0.12   0.02  -0.14     0.07   0.09   0.16     0.06  -0.14   0.09
    49   6     0.12   0.14   0.03    -0.06  -0.09  -0.14     0.07   0.14  -0.10
    50   6    -0.11  -0.01   0.04     0.05   0.02  -0.01     0.02  -0.02  -0.02
    51   6     0.12  -0.14  -0.02     0.06  -0.11  -0.15    -0.07   0.16  -0.09
    52   6    -0.12  -0.02   0.14    -0.07   0.10   0.14    -0.06  -0.14   0.11
    53   6     0.12   0.14   0.02    -0.06  -0.10  -0.14     0.07   0.16  -0.09
    54   6    -0.12   0.02  -0.14     0.07   0.10   0.14     0.05  -0.15   0.11
    55   6     0.12  -0.14  -0.02     0.06  -0.09  -0.15    -0.07   0.13  -0.10
    56   6    -0.12  -0.02   0.14    -0.07   0.09   0.15    -0.06  -0.14   0.08
                    121                    122                    123
                      A                      A                      A
 Frequencies --   1189.4464              1190.9704              1192.5982
 Red. masses --     12.0000                12.0000                12.0000
 Frc consts  --     10.0028                10.0284                10.0559
 IR Inten    --      0.0266                11.3292                 0.0002
  Atom  AN      X      Y      Z        X      Y      Z        X      Y      Z
     1   6     0.00   0.00   0.00    -0.03   0.00   0.00     0.00   0.02  -0.01
     2   6    -0.01   0.00   0.00     0.03   0.00  -0.01     0.00   0.00   0.01
     3   6     0.00   0.00   0.00    -0.03   0.00   0.00     0.00  -0.02  -0.02
     4   6     0.01   0.00   0.00     0.03   0.00   0.00     0.00   0.00   0.01
     5   6     0.10  -0.04  -0.02    -0.11   0.04   0.02     0.10  -0.07   0.00
     6   6    -0.20   0.06   0.00     0.20  -0.05   0.00    -0.02  -0.02   0.20
     7   6     0.11  -0.05   0.00    -0.11   0.05  -0.01    -0.09   0.06   0.03
     8   6    -0.03   0.01   0.01     0.04  -0.02   0.00     0.00   0.01  -0.08
     9   6     0.00   0.01   0.00    -0.03   0.00   0.00     0.00  -0.01  -0.02
    10   6    -0.01  -0.02   0.00     0.02   0.00   0.00     0.00   0.01   0.00
    11   6     0.00   0.02  -0.01    -0.03   0.00   0.00     0.00  -0.02   0.02
    12   6     0.01  -0.02   0.00     0.03   0.00   0.00     0.00   0.01   0.00
    13   6     0.11   0.01  -0.05    -0.11  -0.02   0.04    -0.09   0.01   0.07
    14   6    -0.20  -0.02   0.05     0.20   0.01  -0.05    -0.01   0.20   0.03
    15   6     0.10  -0.01  -0.04    -0.11   0.01   0.04     0.11   0.03  -0.07
    16   6    -0.03   0.01   0.02     0.04   0.00  -0.02     0.00  -0.08  -0.01
    17   6    -0.10  -0.04  -0.02    -0.11  -0.04  -0.02    -0.10  -0.07   0.00
    18   6     0.03   0.01   0.01     0.04   0.02   0.01     0.00   0.01  -0.08
    19   6    -0.11  -0.05   0.00    -0.11  -0.05   0.01     0.09   0.06   0.03
    20   6     0.20   0.06   0.00     0.20   0.06   0.00     0.01  -0.02   0.20
    21   6    -0.11   0.01  -0.05    -0.11   0.02  -0.04     0.09   0.01   0.07
    22   6     0.03   0.01   0.02     0.04   0.00   0.02     0.00  -0.08  -0.01
    23   6    -0.10  -0.01  -0.04    -0.11  -0.01  -0.04    -0.11   0.02  -0.07
    24   6     0.20  -0.02   0.05     0.20  -0.01   0.05     0.01   0.20   0.03
    25   6     0.00   0.01  -0.01    -0.03   0.00   0.00     0.00  -0.02   0.01
    26   6    -0.01   0.00  -0.01     0.03   0.00   0.00     0.00   0.00  -0.01
    27   6     0.00   0.01   0.02    -0.03   0.00   0.00     0.00   0.02   0.02
    28   6     0.01   0.00  -0.01     0.03   0.00  -0.01     0.00   0.00  -0.01
    29   6     0.10   0.04   0.02    -0.11  -0.04  -0.02     0.10   0.07   0.00
    30   6    -0.20  -0.06   0.00     0.20   0.05   0.00    -0.02   0.02  -0.20
    31   6     0.11   0.05  -0.01    -0.11  -0.05   0.01    -0.09  -0.06  -0.03
    32   6    -0.02  -0.01   0.00     0.04   0.01   0.01     0.00  -0.01   0.08
    33   6    -0.10   0.04   0.02    -0.11   0.04   0.02    -0.10   0.07   0.00
    34   6     0.02  -0.01   0.00     0.04  -0.02   0.00     0.00  -0.01   0.08
    35   6    -0.11   0.05  -0.01    -0.11   0.05  -0.01     0.09  -0.06  -0.03
    36   6     0.20  -0.06   0.01     0.20  -0.05   0.00     0.01   0.02  -0.20
    37   6     0.00   0.01   0.01    -0.03   0.00   0.00     0.00   0.01   0.02
    38   6    -0.01  -0.01   0.00     0.03   0.00   0.00     0.00  -0.01   0.00
    39   6     0.00   0.00   0.01    -0.03   0.00   0.00     0.00   0.02  -0.02
    40   6     0.01  -0.01   0.00     0.02   0.00   0.00     0.00  -0.01   0.00
    41   6     0.11  -0.02   0.05    -0.11   0.02  -0.04    -0.09   0.00  -0.07
    42   6     0.10   0.00   0.05    -0.11  -0.01  -0.04     0.11  -0.02   0.07
    43   6    -0.02   0.01  -0.01     0.04   0.00   0.02    -0.01   0.08   0.01
    44   6    -0.11  -0.03   0.05    -0.11  -0.02   0.04     0.09  -0.01  -0.07
    45   6     0.02   0.01  -0.01     0.04   0.00  -0.02     0.00   0.08   0.01
    46   6    -0.10   0.00   0.04    -0.11   0.01   0.04    -0.10  -0.03   0.07
    47   6     0.20   0.02  -0.05     0.20   0.01  -0.05     0.01  -0.20  -0.03
    48   6     0.01   0.02  -0.23    -0.01  -0.02   0.22     0.00   0.21   0.01
    49   6     0.01  -0.24  -0.04    -0.01   0.22   0.04     0.00  -0.04   0.21
    50   6    -0.20   0.02  -0.05     0.20  -0.01   0.05    -0.01  -0.20  -0.03
    51   6     0.02   0.22   0.04    -0.01  -0.22  -0.03     0.00   0.04  -0.21
    52   6     0.01   0.00   0.23    -0.01   0.02  -0.23     0.00  -0.22  -0.01
    53   6    -0.02   0.21   0.04    -0.01   0.22   0.04     0.00   0.04  -0.21
    54   6    -0.01   0.00   0.23    -0.01  -0.02   0.22     0.00  -0.21  -0.01
    55   6    -0.01  -0.24  -0.04    -0.01  -0.22  -0.03     0.00  -0.04   0.21
    56   6    -0.01   0.03  -0.23    -0.01   0.02  -0.23     0.00   0.21   0.01
                    124                    125                    126
                      A                      A                      A
 Frequencies --   1197.9631              1202.6216              1202.7684
 Red. masses --     12.0000                12.0000                12.0000
 Frc consts  --     10.1465                10.2256                10.2281
 IR Inten    --      0.0086                 0.0000                 0.0000
  Atom  AN      X      Y      Z        X      Y      Z        X      Y      Z
     1   6    -0.04   0.00   0.00    -0.23   0.00   0.00     0.15   0.00   0.00
     2   6     0.00   0.00  -0.03     0.10   0.01   0.01    -0.12  -0.01   0.01
     3   6     0.04   0.00   0.00    -0.09   0.00   0.00     0.25   0.00   0.00
     4   6     0.00   0.00   0.03     0.10  -0.01  -0.01    -0.12   0.01   0.00
     5   6     0.11  -0.07   0.00    -0.09   0.00   0.03     0.01   0.06  -0.01
     6   6    -0.01  -0.02   0.20    -0.05   0.05  -0.11     0.07  -0.03  -0.10
     7   6    -0.09   0.06   0.02     0.01  -0.06  -0.02     0.09   0.01   0.03
     8   6     0.00   0.01  -0.07     0.13   0.00   0.00    -0.16   0.00   0.00
     9   6     0.05   0.00   0.00     0.15   0.00   0.00     0.23   0.00   0.00
    10   6     0.00  -0.03   0.00    -0.12  -0.01  -0.01    -0.10   0.01  -0.01
    11   6    -0.04   0.00   0.00     0.25   0.00   0.00     0.09   0.00   0.00
    12   6     0.00   0.03   0.00    -0.12   0.01   0.01    -0.10  -0.01   0.01
    13   6    -0.10   0.00   0.06     0.01   0.01   0.06     0.09   0.03   0.00
    14   6     0.00   0.20   0.03     0.07   0.11  -0.03     0.05  -0.11  -0.05
    15   6     0.10   0.02  -0.06     0.09  -0.03   0.01    -0.01  -0.02   0.06
    16   6     0.00  -0.07  -0.01    -0.16   0.00   0.00    -0.13   0.00   0.00
    17   6     0.11   0.07   0.00    -0.09   0.00  -0.03     0.01  -0.06   0.01
    18   6     0.00  -0.01   0.07     0.13   0.00   0.00    -0.16   0.00   0.00
    19   6    -0.09  -0.06  -0.02     0.01   0.06   0.02     0.09  -0.01  -0.03
    20   6    -0.01   0.02  -0.20    -0.06  -0.05   0.11     0.07   0.03   0.10
    21   6    -0.10   0.00  -0.06     0.01  -0.01  -0.06     0.09  -0.03   0.00
    22   6     0.00   0.07   0.01    -0.16   0.00   0.00    -0.13   0.00   0.00
    23   6     0.10  -0.02   0.06     0.09   0.03  -0.01    -0.01   0.02  -0.06
    24   6     0.00  -0.20  -0.03     0.07  -0.11   0.03     0.05   0.11   0.05
    25   6    -0.04   0.00   0.00     0.23   0.00   0.00    -0.15   0.00   0.00
    26   6     0.00   0.00   0.03    -0.10   0.01   0.01     0.12  -0.01   0.01
    27   6     0.04   0.00   0.00     0.09   0.00   0.00    -0.25   0.00   0.00
    28   6     0.00   0.00  -0.03    -0.10  -0.01  -0.01     0.12   0.01   0.00
    29   6     0.11   0.07   0.00     0.09   0.00   0.03    -0.01   0.06  -0.01
    30   6    -0.01   0.02  -0.20     0.06   0.05  -0.12    -0.07  -0.03  -0.11
    31   6    -0.09  -0.06  -0.02    -0.01  -0.06  -0.02    -0.09   0.01   0.03
    32   6     0.00  -0.01   0.07    -0.13   0.00   0.00     0.16   0.00   0.00
    33   6     0.11  -0.07   0.00     0.09   0.00  -0.03    -0.01  -0.06   0.01
    34   6     0.00   0.01  -0.07    -0.13   0.00   0.00     0.16   0.00   0.00
    35   6    -0.09   0.06   0.02    -0.01   0.06   0.02    -0.09  -0.01  -0.03
    36   6    -0.01  -0.02   0.20     0.05  -0.05   0.12    -0.07   0.03   0.10
    37   6     0.05   0.00   0.00    -0.15   0.00   0.00    -0.23   0.00   0.00
    38   6     0.00   0.03   0.00     0.12  -0.01  -0.01     0.10   0.01  -0.01
    39   6    -0.03   0.00   0.00    -0.25   0.00   0.00    -0.09   0.00   0.00
    40   6     0.00  -0.03   0.00     0.12   0.01   0.01     0.10  -0.01   0.01
    41   6    -0.10   0.00  -0.06    -0.01   0.01   0.06    -0.09   0.03   0.00
    42   6     0.10  -0.02   0.06    -0.09  -0.03   0.01     0.01  -0.02   0.06
    43   6     0.00   0.07   0.01     0.16   0.00   0.00     0.13   0.00   0.00
    44   6    -0.10   0.00   0.06    -0.01  -0.01  -0.06    -0.09  -0.03   0.00
    45   6     0.00  -0.07  -0.01     0.16   0.00   0.00     0.13   0.00   0.00
    46   6     0.10   0.02  -0.06    -0.09   0.03  -0.01     0.01   0.02  -0.06
    47   6     0.00   0.20   0.03    -0.07  -0.10   0.03    -0.05   0.11   0.05
    48   6     0.01   0.21   0.02     0.00  -0.11  -0.10     0.00   0.16  -0.05
    49   6     0.00  -0.04   0.21     0.00   0.05   0.16     0.00  -0.10   0.11
    50   6     0.00  -0.20  -0.03    -0.07   0.10  -0.03    -0.05  -0.12  -0.05
    51   6     0.00   0.04  -0.21     0.00   0.05   0.16     0.00  -0.10   0.11
    52   6     0.01  -0.21  -0.02     0.00  -0.11  -0.10     0.00   0.16  -0.05
    53   6     0.00  -0.04   0.21     0.00  -0.05  -0.16     0.00   0.10  -0.11
    54   6     0.00   0.21   0.02     0.00   0.11   0.10     0.00  -0.16   0.05
    55   6     0.00   0.04  -0.21     0.00  -0.04  -0.16     0.00   0.10  -0.11
    56   6     0.01  -0.21  -0.03     0.00   0.11   0.10     0.00  -0.16   0.05
                    127                    128                    129
                      A                      A                      A
 Frequencies --   1234.0043              1245.3847              1253.8387
 Red. masses --     12.0000                12.0000                12.0000
 Frc consts  --     10.7663                10.9658                11.1151
 IR Inten    --      0.0000                 0.0000                 0.3556
  Atom  AN      X      Y      Z        X      Y      Z        X      Y      Z
     1   6     0.00   0.00   0.00     0.00  -0.04   0.09     0.00  -0.03   0.08
     2   6     0.00  -0.01   0.06     0.14   0.02   0.00     0.06   0.02  -0.06
     3   6     0.00   0.00   0.00     0.00  -0.02  -0.10     0.00   0.00   0.01
     4   6     0.00   0.01  -0.06    -0.14   0.02   0.00    -0.06   0.02  -0.06
     5   6    -0.05  -0.05   0.13    -0.17   0.03  -0.01    -0.12   0.05  -0.06
     6   6     0.00   0.03  -0.23     0.04   0.01   0.00     0.11  -0.07   0.12
     7   6     0.05   0.02   0.14    -0.17   0.02   0.01    -0.09   0.05  -0.01
     8   6     0.00   0.02  -0.13     0.14  -0.01   0.00     0.06  -0.02   0.05
     9   6     0.00   0.00   0.00     0.00   0.09   0.04     0.00  -0.01  -0.01
    10   6     0.00  -0.06  -0.01    -0.14   0.00  -0.02    -0.06   0.07   0.00
    11   6     0.00   0.00   0.00     0.00  -0.10   0.02     0.00  -0.08   0.01
    12   6     0.00   0.06   0.01     0.14   0.00  -0.02     0.06   0.07   0.00
    13   6    -0.05  -0.13  -0.05     0.17  -0.01  -0.03     0.09   0.02  -0.04
    14   6     0.00   0.23   0.03    -0.04   0.00  -0.01    -0.12  -0.13   0.04
    15   6     0.05  -0.14   0.02     0.17   0.02  -0.02     0.12   0.07  -0.04
    16   6     0.00   0.13   0.02    -0.14   0.00   0.01    -0.06  -0.05   0.01
    17   6    -0.05   0.05  -0.13     0.17   0.03  -0.01     0.12   0.05  -0.06
    18   6     0.00  -0.02   0.13    -0.14  -0.01   0.00    -0.06  -0.02   0.05
    19   6     0.05  -0.02  -0.14     0.17   0.02   0.01     0.09   0.05  -0.01
    20   6     0.00  -0.03   0.23    -0.04   0.01   0.00    -0.11  -0.07   0.12
    21   6    -0.05   0.13   0.05    -0.17  -0.01  -0.03    -0.09   0.02  -0.04
    22   6     0.00  -0.13  -0.02     0.14   0.00   0.01     0.06  -0.05   0.01
    23   6     0.05   0.14  -0.02    -0.17   0.02  -0.02    -0.12   0.07  -0.04
    24   6     0.00  -0.23  -0.03     0.04   0.00  -0.01     0.12  -0.13   0.04
    25   6     0.00   0.00   0.00     0.00   0.04  -0.09     0.00  -0.03   0.08
    26   6     0.00   0.01  -0.06     0.14  -0.02   0.00    -0.06   0.02  -0.06
    27   6     0.00   0.00   0.00     0.00   0.02   0.10     0.00   0.00   0.01
    28   6     0.00  -0.01   0.06    -0.14  -0.02   0.00     0.06   0.02  -0.06
    29   6    -0.05   0.05  -0.13    -0.17  -0.03   0.01     0.12   0.05  -0.05
    30   6     0.00  -0.03   0.23     0.04  -0.01   0.00    -0.11  -0.07   0.12
    31   6     0.05  -0.02  -0.14    -0.17  -0.02  -0.01     0.09   0.05   0.00
    32   6     0.00  -0.02   0.13     0.14   0.01   0.00    -0.06  -0.02   0.05
    33   6    -0.05  -0.05   0.13     0.17  -0.03   0.01    -0.12   0.05  -0.05
    34   6     0.00   0.02  -0.13    -0.14   0.01   0.00     0.06  -0.02   0.05
    35   6     0.05   0.02   0.14     0.17  -0.02  -0.01    -0.09   0.05   0.00
    36   6     0.00   0.03  -0.23    -0.04  -0.01   0.00     0.11  -0.07   0.12
    37   6     0.00   0.00   0.00     0.00  -0.09  -0.04     0.00  -0.01  -0.01
    38   6     0.00   0.06   0.01    -0.14   0.00   0.02     0.06   0.06   0.00
    39   6     0.00   0.00   0.00     0.00   0.10  -0.02     0.00  -0.08   0.01
    40   6     0.00  -0.06  -0.01     0.14   0.00   0.02    -0.06   0.06   0.00
    41   6    -0.05   0.13   0.05     0.17   0.01   0.03    -0.09   0.02  -0.05
    42   6     0.05   0.14  -0.02     0.17  -0.02   0.02    -0.13   0.06  -0.04
    43   6     0.00  -0.13  -0.02    -0.14   0.00  -0.01     0.06  -0.05   0.01
    44   6    -0.05  -0.13  -0.05    -0.17   0.01   0.03     0.09   0.02  -0.05
    45   6     0.00   0.13   0.02     0.14   0.00  -0.01    -0.06  -0.05   0.01
    46   6     0.05  -0.14   0.02    -0.17  -0.02   0.02     0.13   0.07  -0.04
    47   6     0.00   0.23   0.03     0.04   0.00   0.01    -0.12  -0.13   0.04
    48   6     0.00   0.07   0.01    -0.07   0.01  -0.08     0.01   0.16   0.13
    49   6     0.00   0.01  -0.07     0.07   0.08   0.01    -0.01  -0.08  -0.19
    50   6     0.00  -0.23  -0.03    -0.04   0.00   0.01     0.12  -0.13   0.04
    51   6     0.00  -0.01   0.07     0.07  -0.08  -0.01     0.01  -0.08  -0.19
    52   6     0.00  -0.07  -0.01    -0.07  -0.01   0.08    -0.01   0.16   0.13
    53   6     0.00   0.01  -0.07    -0.07  -0.08  -0.01    -0.01  -0.08  -0.19
    54   6     0.00   0.07   0.01     0.07  -0.01   0.08     0.01   0.16   0.13
    55   6     0.00  -0.01   0.07    -0.07   0.08   0.01     0.01  -0.08  -0.19
    56   6     0.00  -0.07  -0.01     0.07   0.01  -0.08    -0.01   0.16   0.13
                    130                    131                    132
                      A                      A                      A
 Frequencies --   1254.1004              1256.0646              1256.1496
 Red. masses --     12.0000                12.0000                12.0000
 Frc consts  --     11.1198                11.1546                11.1561
 IR Inten    --      0.3541                 0.0000                 0.0000
  Atom  AN      X      Y      Z        X      Y      Z        X      Y      Z
     1   6     0.00  -0.01   0.01     0.14  -0.01   0.01     0.03   0.04  -0.09
     2   6    -0.06   0.00  -0.07    -0.09  -0.01   0.00    -0.02  -0.02   0.15
     3   6     0.00   0.01   0.08     0.06   0.00   0.01     0.02  -0.02  -0.10
     4   6     0.06   0.00  -0.07    -0.08   0.01  -0.04    -0.02  -0.02   0.15
     5   6     0.10  -0.04  -0.02     0.14  -0.04   0.03    -0.01  -0.05   0.11
     6   6    -0.12   0.04   0.14    -0.10   0.05  -0.08    -0.02   0.03  -0.18
     7   6     0.12  -0.04  -0.07     0.09  -0.04  -0.01     0.06   0.01   0.11
     8   6    -0.06   0.01   0.05    -0.08   0.02  -0.01    -0.02   0.02  -0.15
     9   6     0.00   0.07   0.03    -0.06  -0.01  -0.01     0.01   0.09   0.05
    10   6    -0.06  -0.06  -0.02     0.09   0.00   0.01     0.00  -0.16  -0.02
    11   6     0.00   0.01   0.00    -0.14  -0.01   0.00    -0.01   0.10  -0.02
    12   6     0.06  -0.06  -0.02     0.09   0.04   0.00     0.00  -0.15  -0.02
    13   6     0.12  -0.05  -0.05    -0.09  -0.01   0.04    -0.03  -0.12  -0.04
    14   6    -0.11   0.12   0.07     0.10   0.09  -0.03     0.00   0.20   0.02
    15   6     0.09   0.00  -0.05    -0.14  -0.04   0.03     0.03  -0.12   0.02
    16   6    -0.06   0.04   0.02     0.08   0.01  -0.02     0.00   0.15   0.02
    17   6    -0.09  -0.04  -0.02     0.13   0.05  -0.06     0.06  -0.03   0.10
    18   6     0.06   0.01   0.05    -0.08  -0.02   0.05    -0.02   0.01  -0.14
    19   6    -0.12  -0.04  -0.07     0.10   0.03  -0.03    -0.01   0.03   0.12
    20   6     0.12   0.04   0.13    -0.10  -0.06   0.13    -0.03   0.01  -0.17
    21   6    -0.12  -0.05  -0.05    -0.10   0.04  -0.03     0.03  -0.10  -0.04
    22   6     0.06   0.04   0.02     0.08  -0.05   0.01     0.00   0.14   0.02
    23   6    -0.09   0.00  -0.05    -0.13   0.07  -0.04    -0.05  -0.11   0.02
    24   6     0.11   0.12   0.07     0.10  -0.14   0.03     0.00   0.15   0.02
    25   6     0.00  -0.01   0.01    -0.14   0.01  -0.01    -0.03  -0.05   0.09
    26   6     0.06   0.00  -0.06     0.08  -0.01   0.04     0.02   0.02  -0.15
    27   6     0.00   0.01   0.08    -0.06   0.00  -0.01    -0.02   0.02   0.10
    28   6    -0.06   0.00  -0.06     0.09   0.01   0.00     0.02   0.02  -0.16
    29   6    -0.09  -0.05  -0.02    -0.13  -0.05   0.06    -0.06   0.03  -0.10
    30   6     0.12   0.04   0.13     0.10   0.06  -0.13     0.03  -0.01   0.18
    31   6    -0.13  -0.04  -0.06    -0.10  -0.03   0.03     0.01  -0.03  -0.12
    32   6     0.06   0.01   0.05     0.08   0.02  -0.05     0.02  -0.01   0.15
    33   6     0.09  -0.05  -0.02    -0.14   0.04  -0.03     0.01   0.05  -0.11
    34   6    -0.06   0.01   0.05     0.08  -0.02   0.01     0.02  -0.02   0.15
    35   6     0.12  -0.04  -0.06    -0.09   0.04   0.01    -0.06  -0.01  -0.11
    36   6    -0.12   0.04   0.13     0.10  -0.05   0.08     0.02  -0.03   0.18
    37   6     0.00   0.08   0.03     0.06   0.01   0.01    -0.01  -0.09  -0.05
    38   6     0.06  -0.06  -0.02    -0.09  -0.04   0.00     0.00   0.15   0.02
    39   6     0.00   0.01   0.00     0.14   0.01   0.00     0.01  -0.10   0.02
    40   6    -0.06  -0.06  -0.02    -0.09   0.00  -0.01     0.00   0.16   0.02
    41   6    -0.12  -0.06  -0.05     0.10  -0.04   0.03    -0.04   0.10   0.04
    42   6    -0.09  -0.01  -0.05     0.13  -0.07   0.04     0.04   0.11  -0.02
    43   6     0.06   0.05   0.02    -0.08   0.05  -0.01     0.00  -0.14  -0.02
    44   6     0.12  -0.06  -0.05     0.09   0.01  -0.04     0.03   0.11   0.04
    45   6    -0.06   0.05   0.02    -0.08  -0.01   0.02     0.00  -0.15  -0.02
    46   6     0.09  -0.01  -0.05     0.14   0.04  -0.03    -0.02   0.12  -0.02
    47   6    -0.11   0.12   0.07    -0.10  -0.09   0.03    -0.01  -0.21  -0.02
    48   6     0.01  -0.19   0.08    -0.02  -0.16  -0.13     0.00   0.01   0.00
    49   6     0.01   0.13  -0.16     0.02   0.09   0.19     0.01   0.03  -0.05
    50   6     0.11   0.12   0.07    -0.10   0.14  -0.03     0.00  -0.15  -0.02
    51   6    -0.01   0.13  -0.16    -0.02   0.09   0.17    -0.01   0.02   0.06
    52   6    -0.01  -0.19   0.08     0.02  -0.14  -0.13     0.00  -0.09  -0.01
    53   6     0.01   0.13  -0.16    -0.02  -0.09  -0.18    -0.01  -0.03   0.04
    54   6     0.01  -0.19   0.08     0.02   0.16   0.13     0.00  -0.01   0.00
    55   6    -0.01   0.13  -0.16     0.02  -0.09  -0.17     0.01  -0.02  -0.06
    56   6    -0.01  -0.19   0.08    -0.02   0.14   0.13     0.00   0.09   0.02
                    133                    134                    135
                      A                      A                      A
 Frequencies --   1256.3185              1288.3448              1363.3475
 Red. masses --     12.0000                12.0000                12.0000
 Frc consts  --     11.1591                11.7353                13.1415
 IR Inten    --      0.0000                 0.0000                 0.0013
  Atom  AN      X      Y      Z        X      Y      Z        X      Y      Z
     1   6    -0.06   0.00  -0.01     0.22   0.00   0.00     0.04   0.00   0.00
     2   6     0.08   0.00   0.03    -0.14   0.00   0.00    -0.10  -0.01   0.00
     3   6    -0.14   0.00  -0.01     0.21   0.00   0.00     0.05   0.00   0.00
     4   6     0.08  -0.01   0.00    -0.14   0.00   0.00    -0.10   0.01   0.00
     5   6    -0.10   0.03   0.03     0.12  -0.03   0.02    -0.06  -0.06   0.11
     6   6     0.10  -0.03  -0.13    -0.01   0.00   0.00     0.29  -0.16   0.00
     7   6    -0.13   0.03   0.06     0.12  -0.02  -0.03    -0.07  -0.01  -0.11
     8   6     0.08  -0.01  -0.05    -0.15   0.02   0.00     0.03   0.02   0.01
     9   6    -0.14   0.01   0.00    -0.22   0.00   0.00     0.03   0.00   0.00
    10   6     0.09   0.00   0.01     0.14   0.00   0.00    -0.04  -0.01  -0.01
    11   6    -0.06   0.01   0.00    -0.21   0.00   0.00     0.00   0.00   0.00
    12   6     0.09  -0.03  -0.01     0.14   0.00   0.00    -0.04   0.01   0.01
    13   6    -0.14   0.03   0.04    -0.12   0.02   0.03    -0.04  -0.03   0.02
    14   6     0.10  -0.08  -0.05     0.01   0.00   0.00     0.10   0.06  -0.05
    15   6    -0.09   0.00   0.04    -0.12  -0.03   0.02     0.00   0.06  -0.04
    16   6     0.08  -0.01  -0.02     0.15   0.00  -0.02     0.01   0.03   0.01
    17   6    -0.09  -0.04  -0.01     0.12   0.03  -0.02    -0.06   0.06  -0.11
    18   6     0.08   0.01   0.02    -0.15  -0.02   0.00     0.03  -0.02  -0.01
    19   6    -0.14  -0.03  -0.04     0.12   0.02   0.03    -0.07   0.01   0.11
    20   6     0.10   0.03   0.10    -0.01   0.00   0.00     0.29   0.16   0.00
    21   6    -0.13  -0.05  -0.05    -0.12  -0.02  -0.03    -0.04   0.03  -0.02
    22   6     0.08   0.04   0.02     0.15   0.00   0.02     0.01  -0.03  -0.01
    23   6    -0.10  -0.02  -0.04    -0.12   0.03  -0.02     0.00  -0.06   0.04
    24   6     0.10   0.12   0.06     0.01   0.00   0.00     0.11  -0.06   0.05
    25   6     0.06   0.00   0.01     0.22   0.00   0.00    -0.04   0.00   0.00
    26   6    -0.08   0.01   0.00    -0.14   0.00   0.00     0.10  -0.01   0.00
    27   6     0.14   0.00   0.01     0.21   0.00   0.00    -0.05   0.00   0.00
    28   6    -0.09   0.00  -0.04    -0.14   0.00   0.00     0.10   0.01   0.00
    29   6     0.09   0.04   0.01     0.12   0.03  -0.02     0.06  -0.06   0.11
    30   6    -0.10  -0.03  -0.10    -0.01   0.00   0.00    -0.29  -0.16   0.00
    31   6     0.14   0.03   0.04     0.12   0.02   0.03     0.07  -0.01  -0.11
    32   6    -0.08  -0.01  -0.01    -0.15  -0.02   0.00    -0.03   0.02   0.01
    33   6     0.10  -0.03  -0.03     0.12  -0.03   0.02     0.06   0.06  -0.11
    34   6    -0.08   0.01   0.05    -0.15   0.02   0.00    -0.03  -0.02  -0.01
    35   6     0.13  -0.03  -0.06     0.12  -0.02  -0.03     0.07   0.01   0.11
    36   6    -0.10   0.03   0.14    -0.01   0.00   0.00    -0.29   0.16   0.00
    37   6     0.14  -0.01   0.00    -0.22   0.00   0.00    -0.03   0.00   0.00
    38   6    -0.09   0.03   0.01     0.14   0.00   0.00     0.04  -0.01  -0.01
    39   6     0.06  -0.01   0.00    -0.21   0.00   0.00     0.00   0.00   0.00
    40   6    -0.09   0.00  -0.01     0.14   0.00   0.00     0.04   0.01   0.01
    41   6     0.13   0.05   0.05    -0.12  -0.02  -0.03     0.04  -0.03   0.02
    42   6     0.10   0.02   0.04    -0.12   0.03  -0.02     0.00   0.06  -0.04
    43   6    -0.08  -0.04  -0.02     0.15   0.00   0.02    -0.01   0.03   0.01
    44   6     0.14  -0.03  -0.04    -0.12   0.02   0.03     0.04   0.03  -0.02
    45   6    -0.08   0.01   0.02     0.15   0.00  -0.02    -0.01  -0.03  -0.01
    46   6     0.09   0.00  -0.04    -0.12  -0.03   0.02     0.00  -0.06   0.04
    47   6    -0.10   0.08   0.06     0.01   0.00   0.00    -0.11  -0.06   0.05
    48   6    -0.02   0.18  -0.09     0.03   0.00   0.04     0.06  -0.05   0.05
    49   6    -0.02  -0.13   0.15    -0.03  -0.04   0.00     0.17   0.15   0.00
    50   6    -0.10  -0.12  -0.06     0.01   0.00   0.00    -0.10   0.06  -0.05
    51   6     0.02  -0.13   0.16    -0.03   0.04   0.00    -0.17   0.15   0.00
    52   6     0.02   0.17  -0.09     0.03   0.00  -0.04    -0.06  -0.05   0.05
    53   6     0.02   0.13  -0.15    -0.03  -0.04   0.00    -0.18  -0.16   0.00
    54   6     0.02  -0.18   0.09     0.03   0.00   0.04    -0.06   0.05  -0.05
    55   6    -0.02   0.13  -0.16    -0.03   0.04   0.00     0.18  -0.16   0.00
    56   6    -0.02  -0.17   0.09     0.03   0.00  -0.04     0.06   0.05  -0.05
                    136                    137                    138
                      A                      A                      A
 Frequencies --   1363.5528              1370.1807              1370.3977
 Red. masses --     12.0000                12.0000                12.0000
 Frc consts  --     13.1454                13.2736                13.2778
 IR Inten    --      0.0049                70.2641                70.0810
  Atom  AN      X      Y      Z        X      Y      Z        X      Y      Z
     1   6    -0.03   0.00   0.00     0.00  -0.02   0.03     0.00  -0.01   0.01
     2   6     0.04   0.01  -0.01     0.10   0.01   0.01     0.03   0.01  -0.03
     3   6     0.00   0.00   0.00     0.00  -0.02  -0.04     0.00   0.00  -0.01
     4   6     0.04  -0.01   0.01    -0.10   0.01   0.01    -0.03   0.01  -0.03
     5   6     0.04  -0.02  -0.03     0.05   0.07  -0.11     0.04  -0.02  -0.03
     6   6    -0.10   0.05   0.06    -0.29   0.16   0.00    -0.10   0.05   0.06
     7   6     0.00   0.04   0.06     0.06   0.02   0.12     0.00   0.04   0.06
     8   6    -0.01  -0.01   0.03     0.00  -0.02  -0.02     0.00  -0.01   0.04
     9   6     0.04   0.00   0.00     0.00  -0.01  -0.01     0.00   0.03   0.02
    10   6    -0.10   0.00  -0.01     0.03   0.03   0.01    -0.10   0.01  -0.01
    11   6     0.05   0.00   0.00     0.00   0.01   0.00     0.00  -0.04   0.02
    12   6    -0.10   0.00   0.01    -0.03   0.03   0.01     0.10   0.01  -0.01
    13   6    -0.06  -0.11  -0.06     0.04   0.03  -0.01    -0.05  -0.11  -0.07
    14   6     0.29   0.00  -0.16    -0.11  -0.06   0.05     0.29   0.00  -0.16
    15   6    -0.07   0.11  -0.01     0.00  -0.06   0.04    -0.06   0.12  -0.02
    16   6     0.03  -0.01   0.02     0.00  -0.04  -0.01     0.00  -0.02   0.02
    17   6     0.04   0.02   0.03    -0.05   0.07  -0.11    -0.04  -0.01  -0.03
    18   6    -0.01   0.01  -0.03     0.00  -0.02  -0.02     0.00  -0.01   0.04
    19   6     0.00  -0.04  -0.06    -0.06   0.02   0.11     0.00   0.04   0.06
    20   6    -0.11  -0.05  -0.06     0.29   0.16   0.00     0.10   0.05   0.06
    21   6    -0.06   0.11   0.06    -0.04   0.03  -0.01     0.05  -0.11  -0.07
    22   6     0.03   0.01  -0.02     0.00  -0.04  -0.01     0.00  -0.02   0.02
    23   6    -0.07  -0.11   0.01     0.00  -0.06   0.04     0.06   0.11  -0.02
    24   6     0.29   0.00   0.16     0.10  -0.06   0.05    -0.29   0.00  -0.15
    25   6     0.03   0.00   0.00     0.00  -0.02   0.03     0.00  -0.01   0.01
    26   6    -0.04   0.01  -0.01    -0.10   0.01   0.01    -0.03   0.01  -0.03
    27   6     0.00   0.00   0.00     0.00  -0.02  -0.04     0.00   0.00  -0.01
    28   6    -0.04  -0.01   0.01     0.10   0.01   0.01     0.03   0.01  -0.03
    29   6    -0.04  -0.02  -0.03    -0.05   0.07  -0.11    -0.04  -0.02  -0.03
    30   6     0.10   0.05   0.06     0.29   0.16   0.00     0.10   0.05   0.06
    31   6     0.00   0.04   0.06    -0.06   0.02   0.12     0.00   0.04   0.06
    32   6     0.01  -0.01   0.03     0.00  -0.02  -0.02     0.00  -0.01   0.04
    33   6    -0.04   0.02   0.03     0.05   0.07  -0.11     0.04  -0.01  -0.03
    34   6     0.01   0.01  -0.03     0.00  -0.02  -0.02     0.00  -0.01   0.04
    35   6     0.00  -0.04  -0.06     0.06   0.02   0.11     0.00   0.04   0.06
    36   6     0.11  -0.05  -0.06    -0.29   0.16   0.00    -0.10   0.05   0.06
    37   6    -0.04   0.00   0.00     0.00  -0.01  -0.01     0.00   0.03   0.02
    38   6     0.10   0.00  -0.01    -0.03   0.03   0.01     0.10   0.01  -0.01
    39   6    -0.05   0.00   0.00     0.00   0.01   0.00     0.00  -0.04   0.02
    40   6     0.10   0.00   0.01     0.03   0.03   0.01    -0.10   0.01  -0.01
    41   6     0.06  -0.11  -0.06    -0.04   0.03  -0.01     0.05  -0.11  -0.07
    42   6     0.07   0.11  -0.01     0.00  -0.06   0.04     0.07   0.12  -0.02
    43   6    -0.03  -0.01   0.02     0.00  -0.04  -0.01     0.00  -0.02   0.02
    44   6     0.06   0.11   0.06     0.04   0.03  -0.02    -0.05  -0.11  -0.07
    45   6    -0.03   0.01  -0.02     0.00  -0.04  -0.01     0.00  -0.02   0.02
    46   6     0.07  -0.11   0.01     0.00  -0.06   0.04    -0.06   0.11  -0.02
    47   6    -0.29   0.00   0.16    -0.10  -0.06   0.05     0.29   0.00  -0.16
    48   6     0.17   0.00   0.15    -0.06   0.05  -0.05     0.18   0.00   0.16
    49   6    -0.06  -0.05  -0.05    -0.17  -0.16   0.00    -0.06  -0.05  -0.05
    50   6    -0.29   0.00  -0.16     0.11  -0.06   0.05    -0.29   0.00  -0.16
    51   6     0.06  -0.05  -0.05     0.17  -0.16   0.00     0.06  -0.05  -0.05
    52   6    -0.17   0.00   0.15     0.06   0.05  -0.05    -0.18   0.00   0.16
    53   6     0.06   0.05   0.05    -0.17  -0.15   0.00    -0.06  -0.05  -0.05
    54   6    -0.18   0.00  -0.16    -0.06   0.05  -0.05     0.17   0.00   0.15
    55   6    -0.06   0.05   0.05     0.17  -0.15   0.00     0.06  -0.05  -0.05
    56   6     0.18   0.00  -0.16     0.06   0.05  -0.05    -0.17   0.00   0.15
                    139                    140                    141
                      A                      A                      A
 Frequencies --   1438.2186              1461.0331              1528.6309
 Red. masses --     12.0000                12.0000                12.0000
 Frc consts  --     14.6245                15.0922                16.5210
 IR Inten    --      0.0000                 0.0000                 0.0001
  Atom  AN      X      Y      Z        X      Y      Z        X      Y      Z
     1   6     0.00  -0.12   0.11     0.03   0.00   0.00     0.00  -0.21   0.21
     2   6     0.00   0.01  -0.05     0.00   0.00   0.01     0.00   0.01  -0.07
     3   6     0.00   0.10   0.14    -0.03   0.00   0.00     0.00   0.16   0.25
     4   6     0.00   0.01  -0.05     0.00   0.00  -0.01     0.00   0.01  -0.07
     5   6     0.00   0.15  -0.14    -0.01   0.17  -0.16     0.02  -0.08   0.08
     6   6     0.00  -0.01   0.06     0.00  -0.01   0.06     0.00   0.00  -0.02
     7   6     0.00  -0.11  -0.17     0.01  -0.12  -0.19    -0.02   0.06   0.10
     8   6     0.00  -0.01   0.06     0.00  -0.01   0.06     0.00   0.00  -0.03
     9   6     0.00   0.11   0.13    -0.03   0.00   0.00     0.00   0.21   0.22
    10   6     0.00  -0.05  -0.01     0.00   0.01   0.00     0.00  -0.07  -0.01
    11   6     0.00   0.14  -0.09     0.03   0.00   0.00     0.00   0.25  -0.16
    12   6     0.00  -0.05  -0.01     0.00  -0.01   0.00     0.00  -0.07  -0.01
    13   6     0.00  -0.14  -0.14     0.01  -0.16  -0.17    -0.02   0.08   0.08
    14   6     0.00   0.06   0.01     0.00   0.06   0.01     0.00  -0.02   0.00
    15   6     0.00  -0.17   0.11    -0.01  -0.20   0.13     0.02   0.10  -0.06
    16   6     0.00   0.06   0.01     0.00   0.06   0.01     0.00  -0.03   0.00
    17   6     0.00   0.15  -0.14    -0.01  -0.17   0.16    -0.02  -0.08   0.08
    18   6     0.00  -0.01   0.06     0.00   0.01  -0.06     0.00   0.00  -0.03
    19   6     0.00  -0.11  -0.17     0.01   0.12   0.19     0.02   0.06   0.10
    20   6     0.00  -0.01   0.06     0.00   0.01  -0.06     0.00   0.00  -0.02
    21   6     0.00  -0.14  -0.14     0.01   0.16   0.17     0.02   0.08   0.08
    22   6     0.00   0.06   0.01     0.00  -0.06  -0.01     0.00  -0.03   0.00
    23   6     0.00  -0.17   0.11    -0.01   0.20  -0.12    -0.02   0.10  -0.06
    24   6     0.00   0.06   0.01     0.00  -0.06  -0.01     0.00  -0.02   0.00
    25   6     0.00   0.12  -0.11     0.03   0.00   0.00     0.00   0.21  -0.21
    26   6     0.00  -0.01   0.05     0.00   0.00  -0.01     0.00  -0.01   0.07
    27   6     0.00  -0.10  -0.14    -0.03   0.00   0.00     0.00  -0.16  -0.25
    28   6     0.00  -0.01   0.05     0.00   0.00   0.01     0.00  -0.01   0.07
    29   6     0.00  -0.15   0.14    -0.01  -0.17   0.16     0.02   0.08  -0.08
    30   6     0.00   0.01  -0.06     0.00   0.01  -0.06     0.00   0.00   0.02
    31   6     0.00   0.11   0.17     0.01   0.12   0.19    -0.02  -0.06  -0.10
    32   6     0.00   0.01  -0.06     0.00   0.01  -0.06     0.00   0.00   0.03
    33   6     0.00  -0.15   0.14    -0.01   0.17  -0.16    -0.02   0.08  -0.09
    34   6     0.00   0.01  -0.06     0.00  -0.01   0.06     0.00   0.00   0.03
    35   6     0.00   0.11   0.17     0.01  -0.12  -0.19     0.02  -0.06  -0.10
    36   6     0.00   0.01  -0.06     0.00  -0.01   0.06     0.00   0.00   0.02
    37   6     0.00  -0.11  -0.13    -0.03   0.00   0.00     0.00  -0.21  -0.21
    38   6     0.00   0.05   0.01     0.00  -0.01   0.00     0.00   0.07   0.01
    39   6     0.00  -0.14   0.09     0.03   0.00   0.00     0.00  -0.25   0.16
    40   6     0.00   0.05   0.01     0.00   0.01   0.00     0.00   0.07   0.01
    41   6     0.00   0.14   0.14     0.01   0.16   0.17    -0.02  -0.08  -0.08
    42   6     0.00   0.17  -0.11    -0.01   0.20  -0.13     0.02  -0.10   0.06
    43   6     0.00  -0.06  -0.01     0.00  -0.06  -0.01     0.00   0.03   0.00
    44   6     0.00   0.14   0.15     0.01  -0.16  -0.17     0.02  -0.08  -0.08
    45   6     0.00  -0.06  -0.01     0.00   0.06   0.01     0.00   0.03   0.00
    46   6     0.00   0.17  -0.11    -0.01  -0.20   0.13    -0.02  -0.10   0.06
    47   6     0.00  -0.06  -0.01     0.00   0.06   0.01     0.00   0.02   0.00
    48   6     0.00   0.09   0.01     0.00   0.09   0.01     0.00  -0.03   0.00
    49   6     0.00  -0.01   0.09     0.00  -0.01   0.09     0.00   0.00  -0.03
    50   6     0.00  -0.06  -0.01     0.00  -0.06  -0.01     0.00   0.02   0.00
    51   6     0.00   0.01  -0.09     0.00   0.01  -0.09     0.00   0.00   0.03
    52   6     0.00  -0.09  -0.01     0.00  -0.09  -0.01     0.00   0.03   0.00
    53   6     0.00   0.01  -0.09     0.00  -0.01   0.09     0.00   0.00   0.03
    54   6     0.00  -0.09  -0.01     0.00   0.09   0.01     0.00   0.03   0.00
    55   6     0.00  -0.01   0.09     0.00   0.01  -0.09     0.00   0.00  -0.03
    56   6     0.00   0.09   0.01     0.00  -0.09  -0.01     0.00  -0.03   0.00
                    142                    143                    144
                      A                      A                      A
 Frequencies --   1538.1831              1538.4186              1539.7917
 Red. masses --     12.0000                12.0000                12.0000
 Frc consts  --     16.7281                16.7333                16.7631
 IR Inten    --      0.8171                 0.9084                 9.3614
  Atom  AN      X      Y      Z        X      Y      Z        X      Y      Z
     1   6     0.00  -0.14   0.14     0.00   0.01  -0.02    -0.02   0.00   0.00
     2   6    -0.01   0.01  -0.01     0.01  -0.01  -0.01     0.02   0.00   0.00
     3   6     0.00   0.00  -0.02     0.00   0.11   0.18    -0.02   0.00   0.00
     4   6     0.01   0.01  -0.01    -0.01  -0.01  -0.01     0.02   0.00   0.00
     5   6     0.02  -0.21   0.21     0.00   0.00  -0.02     0.03   0.03  -0.06
     6   6    -0.04   0.05  -0.03     0.05  -0.04  -0.04    -0.19   0.12   0.01
     7   6     0.00   0.00  -0.02    -0.02   0.15   0.25     0.03   0.02   0.07
     8   6     0.01   0.02  -0.04    -0.01  -0.01  -0.04     0.02   0.00   0.00
     9   6     0.00  -0.02  -0.01     0.00  -0.15  -0.15    -0.02   0.00   0.00
    10   6    -0.01  -0.01   0.01    -0.01   0.01   0.01     0.02   0.00   0.00
    11   6     0.00   0.17  -0.11     0.00   0.02   0.00    -0.02   0.00   0.00
    12   6     0.01  -0.01   0.01     0.01   0.01   0.01     0.02   0.00   0.00
    13   6     0.00  -0.02  -0.01     0.02  -0.21  -0.21     0.03   0.05   0.02
    14   6    -0.05  -0.04   0.04    -0.04   0.03   0.05    -0.19  -0.01   0.12
    15   6     0.02   0.25  -0.15     0.00   0.02   0.00     0.03  -0.06   0.02
    16   6     0.01  -0.04   0.01     0.01   0.04   0.02     0.02   0.00   0.00
    17   6    -0.02  -0.21   0.21     0.00   0.01  -0.02     0.03  -0.03   0.06
    18   6    -0.01   0.02  -0.04     0.01  -0.01  -0.04     0.02   0.00   0.00
    19   6     0.00   0.00  -0.02     0.02   0.15   0.26     0.03  -0.01  -0.06
    20   6     0.05   0.05  -0.03    -0.04  -0.04  -0.04    -0.20  -0.12  -0.02
    21   6     0.00  -0.02   0.00    -0.02  -0.21  -0.21     0.03  -0.06  -0.03
    22   6    -0.01  -0.04   0.01    -0.01   0.04   0.02     0.02   0.00   0.00
    23   6    -0.02   0.26  -0.16     0.00   0.01   0.00     0.03   0.07  -0.02
    24   6     0.05  -0.04   0.04     0.05   0.03   0.05    -0.19   0.01  -0.12
    25   6     0.00  -0.14   0.14     0.00   0.01  -0.02    -0.02   0.00   0.00
    26   6     0.01   0.01  -0.01    -0.01  -0.01  -0.01     0.02   0.00   0.00
    27   6     0.00   0.00  -0.02     0.00   0.11   0.18    -0.02   0.00   0.00
    28   6    -0.01   0.01  -0.01     0.01  -0.01  -0.01     0.02   0.00   0.00
    29   6    -0.02  -0.21   0.21     0.00   0.00  -0.02     0.03  -0.03   0.05
    30   6     0.05   0.05  -0.03    -0.04  -0.04  -0.04    -0.19  -0.12  -0.01
    31   6     0.00   0.00  -0.01     0.02   0.15   0.25     0.03  -0.01  -0.06
    32   6    -0.01   0.02  -0.04     0.01  -0.01  -0.04     0.02   0.00   0.00
    33   6     0.02  -0.21   0.21     0.00   0.00  -0.02     0.03   0.03  -0.05
    34   6     0.01   0.02  -0.04    -0.01  -0.01  -0.04     0.02   0.00   0.00
    35   6     0.00   0.00  -0.02    -0.02   0.15   0.25     0.03   0.02   0.07
    36   6    -0.05   0.05  -0.03     0.05  -0.04  -0.04    -0.20   0.12   0.01
    37   6     0.00  -0.02  -0.01     0.00  -0.15  -0.15    -0.02   0.00   0.00
    38   6     0.01  -0.01   0.01     0.01   0.01   0.01     0.02   0.00   0.00
    39   6     0.00   0.17  -0.10     0.00   0.02   0.00    -0.02   0.00   0.00
    40   6    -0.01  -0.01   0.01    -0.01   0.01   0.01     0.02   0.00   0.00
    41   6     0.00  -0.02   0.00    -0.02  -0.21  -0.21     0.02  -0.06  -0.03
    42   6    -0.02   0.25  -0.15     0.00   0.02   0.00     0.03   0.06  -0.01
    43   6    -0.01  -0.04   0.01    -0.01   0.04   0.02     0.02   0.00   0.00
    44   6     0.00  -0.02   0.00     0.02  -0.21  -0.21     0.03   0.06   0.03
    45   6     0.00  -0.04   0.01     0.01   0.04   0.02     0.02   0.00   0.00
    46   6     0.02   0.26  -0.15     0.00   0.02   0.00     0.03  -0.06   0.01
    47   6    -0.05  -0.04   0.04    -0.04   0.03   0.05    -0.20  -0.01   0.12
    48   6    -0.05   0.04  -0.05    -0.05  -0.03  -0.06     0.11  -0.03   0.21
    49   6    -0.05  -0.06   0.03     0.05   0.05   0.04     0.12   0.22   0.03
    50   6     0.05  -0.04   0.04     0.05   0.03   0.05    -0.19   0.01  -0.12
    51   6     0.05  -0.06   0.03    -0.05   0.05   0.04     0.11  -0.21  -0.02
    52   6     0.05   0.04  -0.05     0.05  -0.03  -0.05     0.11   0.02  -0.22
    53   6    -0.05  -0.06   0.03     0.05   0.05   0.04     0.12   0.22   0.03
    54   6    -0.05   0.04  -0.05    -0.05  -0.03  -0.06     0.12  -0.03   0.22
    55   6     0.05  -0.06   0.03    -0.05   0.06   0.04     0.12  -0.22  -0.03
    56   6     0.05   0.04  -0.05     0.05  -0.03  -0.05     0.12   0.03  -0.22
                    145                    146                    147
                      A                      A                      A
 Frequencies --   1541.4530              1542.0644              1542.4701
 Red. masses --     12.0000                12.0000                12.0000
 Frc consts  --     16.7993                16.8127                16.8215
 IR Inten    --      0.0033                 0.0013                 0.0002
  Atom  AN      X      Y      Z        X      Y      Z        X      Y      Z
     1   6     0.00   0.06  -0.06     0.01   0.00   0.00    -0.02   0.00   0.00
     2   6     0.04   0.00   0.00    -0.02   0.00   0.00     0.02   0.00   0.00
     3   6     0.00   0.04   0.07     0.02   0.00   0.00    -0.01   0.00   0.00
     4   6    -0.03   0.00   0.00    -0.02   0.00   0.00     0.02   0.00  -0.01
     5   6     0.03   0.05  -0.08     0.02  -0.23   0.23    -0.01   0.01  -0.02
     6   6    -0.18   0.11   0.02    -0.06   0.06  -0.03     0.05  -0.04  -0.04
     7   6     0.03   0.02   0.07     0.02   0.00  -0.01    -0.02   0.17   0.28
     8   6    -0.01   0.00   0.00    -0.01   0.02  -0.04     0.01  -0.01  -0.05
     9   6     0.00   0.06   0.06     0.02   0.00   0.00     0.01   0.00   0.00
    10   6     0.04   0.00   0.00    -0.02   0.00   0.00    -0.02   0.00   0.00
    11   6     0.00  -0.08   0.04     0.01   0.00   0.00     0.02   0.00   0.00
    12   6    -0.03   0.00   0.00    -0.02   0.00   0.00    -0.02   0.00   0.00
    13   6     0.03   0.08   0.05     0.02  -0.02   0.00     0.02  -0.23  -0.23
    14   6    -0.18  -0.01   0.11    -0.06  -0.05   0.05    -0.06   0.03   0.06
    15   6     0.03  -0.09   0.03     0.02   0.28  -0.17     0.01   0.02   0.00
    16   6    -0.01   0.00   0.00    -0.01  -0.05   0.01    -0.01   0.04   0.02
    17   6    -0.03   0.03  -0.06     0.02   0.23  -0.23    -0.01   0.00   0.02
    18   6     0.01   0.00   0.00    -0.01  -0.02   0.04     0.01   0.01   0.05
    19   6    -0.03   0.03   0.08     0.01   0.00   0.02    -0.02  -0.17  -0.28
    20   6     0.18   0.11   0.01    -0.05  -0.05   0.03     0.06   0.05   0.04
    21   6    -0.03   0.06   0.04     0.01   0.02   0.01     0.02   0.23   0.23
    22   6     0.01   0.00   0.00    -0.01   0.05  -0.01    -0.01  -0.04  -0.02
    23   6    -0.03  -0.07   0.02     0.02  -0.28   0.17     0.01  -0.02   0.00
    24   6     0.18  -0.01   0.11    -0.05   0.04  -0.04    -0.05  -0.03  -0.05
    25   6     0.00  -0.06   0.07    -0.01   0.00   0.00     0.02   0.00   0.00
    26   6     0.04   0.00   0.00     0.02   0.00   0.00    -0.02   0.00   0.00
    27   6     0.00  -0.05  -0.08    -0.02   0.00   0.00     0.01   0.00   0.00
    28   6    -0.03   0.00   0.00     0.02   0.00  -0.01    -0.02   0.00   0.00
    29   6     0.03  -0.04   0.06    -0.02  -0.23   0.24     0.01   0.00  -0.02
    30   6    -0.18  -0.11  -0.01     0.05   0.05  -0.03    -0.06  -0.05  -0.04
    31   6     0.03  -0.03  -0.09    -0.01   0.00  -0.02     0.02   0.17   0.28
    32   6    -0.01   0.00   0.00     0.01   0.02  -0.04    -0.01  -0.01  -0.05
    33   6    -0.03  -0.05   0.08    -0.02   0.23  -0.23     0.01  -0.01   0.02
    34   6     0.01   0.00   0.00     0.01  -0.02   0.04    -0.01   0.01   0.05
    35   6    -0.03  -0.02  -0.07    -0.01   0.00   0.01     0.02  -0.17  -0.28
    36   6     0.18  -0.11  -0.02     0.06  -0.06   0.03    -0.05   0.04   0.04
    37   6     0.00  -0.06  -0.06    -0.02   0.00   0.00    -0.01   0.00   0.00
    38   6     0.03   0.00   0.00     0.02   0.00   0.00     0.02   0.00   0.00
    39   6     0.00   0.08  -0.05    -0.01   0.00   0.00    -0.02   0.00   0.00
    40   6    -0.04   0.00   0.00     0.02  -0.01   0.00     0.02   0.01   0.00
    41   6     0.03  -0.06  -0.04    -0.01  -0.02  -0.01    -0.02  -0.23  -0.23
    42   6     0.03   0.07  -0.02    -0.02   0.28  -0.17    -0.01   0.02   0.00
    43   6    -0.01   0.00   0.00     0.01  -0.05   0.01     0.01   0.04   0.02
    44   6    -0.03  -0.08  -0.05    -0.01   0.02   0.00    -0.02   0.23   0.23
    45   6     0.01   0.00   0.00     0.01   0.05  -0.01     0.01  -0.04  -0.02
    46   6    -0.03   0.09  -0.03    -0.02  -0.27   0.16    -0.01  -0.02   0.00
    47   6     0.17   0.01  -0.11     0.06   0.04  -0.05     0.06  -0.03  -0.06
    48   6     0.11  -0.03   0.21    -0.05   0.04  -0.05    -0.05  -0.03  -0.06
    49   6     0.11   0.21   0.02    -0.05  -0.06   0.03     0.06   0.06   0.05
    50   6    -0.19   0.01  -0.12     0.05  -0.04   0.04     0.05   0.03   0.05
    51   6     0.11  -0.21  -0.03     0.06  -0.08   0.03    -0.05   0.05   0.05
    52   6     0.11   0.02  -0.21     0.06   0.05  -0.07     0.06  -0.03  -0.07
    53   6    -0.11  -0.20  -0.02     0.05   0.06  -0.03    -0.06  -0.06  -0.05
    54   6    -0.11   0.03  -0.21     0.05  -0.04   0.05     0.05   0.03   0.06
    55   6    -0.11   0.20   0.03    -0.06   0.07  -0.03     0.05  -0.05  -0.04
    56   6    -0.10  -0.02   0.20    -0.06  -0.05   0.06    -0.06   0.03   0.07
                    148                    149                    150
                      A                      A                      A
 Frequencies --   1559.1495              1559.5428              1566.8512
 Red. masses --     12.0000                12.0000                12.0000
 Frc consts  --     17.1873                17.1959                17.3575
 IR Inten    --      4.3067                 4.3629                 0.0004
  Atom  AN      X      Y      Z        X      Y      Z        X      Y      Z
     1   6     0.00   0.02  -0.05     0.00  -0.31   0.32    -0.03   0.00   0.00
     2   6    -0.02  -0.01  -0.05     0.02   0.02  -0.05     0.08   0.01   0.00
     3   6     0.00   0.22   0.38     0.00   0.02  -0.01    -0.03   0.00   0.00
     4   6     0.02  -0.01  -0.05    -0.02   0.02  -0.05     0.08  -0.01   0.00
     5   6     0.03  -0.01   0.01     0.00   0.09  -0.09     0.06  -0.01  -0.02
     6   6    -0.03   0.02   0.03     0.03  -0.03   0.03    -0.21   0.12   0.01
     7   6     0.01  -0.07  -0.11    -0.03   0.00   0.00     0.06  -0.01   0.02
     8   6    -0.04   0.01   0.02     0.03  -0.01   0.02    -0.07   0.00   0.00
     9   6     0.00  -0.31  -0.31     0.00  -0.05  -0.02     0.03   0.00   0.00
    10   6     0.02   0.05   0.02     0.02  -0.05   0.01    -0.08   0.00  -0.01
    11   6     0.00   0.01   0.02     0.00   0.38  -0.23     0.03   0.00   0.00
    12   6    -0.02   0.05   0.02    -0.02  -0.05   0.01    -0.08   0.00   0.01
    13   6     0.00   0.09   0.09    -0.03   0.01   0.01    -0.06  -0.02   0.01
    14   6     0.03  -0.03  -0.03     0.03   0.03  -0.02     0.21   0.01  -0.12
    15   6    -0.03   0.00   0.00    -0.01  -0.11   0.06    -0.06   0.02   0.01
    16   6     0.03  -0.02  -0.01     0.04   0.02  -0.01     0.07   0.00   0.00
    17   6    -0.03  -0.01   0.01     0.00   0.09  -0.09     0.06   0.01   0.02
    18   6     0.04   0.01   0.02    -0.03  -0.01   0.02    -0.07   0.00   0.00
    19   6    -0.01  -0.07  -0.11     0.03   0.00   0.00     0.06   0.01  -0.02
    20   6     0.03   0.02   0.03    -0.03  -0.03   0.03    -0.21  -0.13  -0.02
    21   6     0.00   0.09   0.09     0.03   0.01   0.01    -0.06   0.02  -0.01
    22   6    -0.03  -0.02  -0.01    -0.04   0.02  -0.01     0.07   0.00   0.00
    23   6     0.03   0.00   0.00     0.01  -0.11   0.06    -0.06  -0.02  -0.01
    24   6    -0.03  -0.03  -0.03    -0.03   0.03  -0.02     0.21  -0.01   0.13
    25   6     0.00   0.03  -0.05     0.00  -0.31   0.32    -0.03   0.00   0.00
    26   6     0.02  -0.01  -0.05    -0.02   0.02  -0.05     0.08  -0.01   0.00
    27   6     0.00   0.22   0.38     0.00   0.02  -0.01    -0.03   0.00   0.00
    28   6    -0.02  -0.01  -0.05     0.02   0.02  -0.05     0.08   0.01   0.00
    29   6    -0.03  -0.01   0.01     0.00   0.09  -0.09     0.06   0.01   0.02
    30   6     0.03   0.02   0.03    -0.03  -0.03   0.03    -0.21  -0.12  -0.01
    31   6    -0.01  -0.07  -0.11     0.03   0.00   0.00     0.06   0.01  -0.02
    32   6     0.04   0.01   0.02    -0.03  -0.01   0.02    -0.07   0.00   0.00
    33   6     0.03  -0.01   0.01     0.00   0.09  -0.09     0.06  -0.01  -0.02
    34   6    -0.04   0.01   0.02     0.03  -0.01   0.02    -0.07   0.00   0.00
    35   6     0.01  -0.07  -0.11    -0.03   0.00   0.00     0.06  -0.01   0.02
    36   6    -0.03   0.02   0.03     0.03  -0.03   0.03    -0.21   0.13   0.01
    37   6     0.00  -0.31  -0.31     0.00  -0.05  -0.02     0.03   0.00   0.00
    38   6    -0.02   0.05   0.02    -0.02  -0.05   0.01    -0.08   0.00   0.01
    39   6     0.00   0.01   0.02     0.00   0.38  -0.23     0.03   0.00   0.00
    40   6     0.02   0.05   0.02     0.02  -0.05   0.01    -0.08   0.00  -0.01
    41   6     0.00   0.09   0.09     0.03   0.01   0.01    -0.06   0.02  -0.01
    42   6     0.03   0.00   0.00     0.01  -0.11   0.06    -0.06  -0.02  -0.01
    43   6    -0.03  -0.02  -0.01    -0.04   0.02  -0.01     0.07   0.00   0.00
    44   6     0.00   0.09   0.09    -0.03   0.01   0.01    -0.06  -0.02   0.01
    45   6     0.03  -0.02  -0.01     0.04   0.02  -0.01     0.07   0.00   0.00
    46   6    -0.03   0.00   0.00    -0.01  -0.11   0.06    -0.06   0.02   0.01
    47   6     0.03  -0.03  -0.03     0.03   0.03  -0.02     0.21   0.02  -0.13
    48   6     0.02   0.02   0.03     0.03  -0.02   0.03    -0.13   0.02  -0.16
    49   6    -0.03  -0.03  -0.02     0.02   0.03  -0.02     0.13   0.16   0.02
    50   6    -0.03  -0.03  -0.03    -0.03   0.03  -0.02     0.21  -0.01   0.12
    51   6     0.03  -0.03  -0.02    -0.02   0.03  -0.02     0.13  -0.16  -0.02
    52   6    -0.02   0.02   0.03    -0.03  -0.02   0.03    -0.13  -0.02   0.16
    53   6    -0.03  -0.03  -0.02     0.02   0.03  -0.02     0.14   0.16   0.02
    54   6     0.02   0.02   0.03     0.03  -0.02   0.03    -0.14   0.02  -0.16
    55   6     0.03  -0.03  -0.02    -0.02   0.03  -0.02     0.14  -0.16  -0.02
    56   6    -0.02   0.02   0.03    -0.03  -0.02   0.03    -0.14  -0.02   0.16
                    151                    152                    153
                      A                      A                      A
 Frequencies --   1574.9908              1591.2104              1600.0937
 Red. masses --     12.0000                12.0000                12.0000
 Frc consts  --     17.5383                17.9014                18.1018
 IR Inten    --      0.0003                17.8911                 0.0001
  Atom  AN      X      Y      Z        X      Y      Z        X      Y      Z
     1   6     0.00   0.01  -0.01    -0.02   0.00   0.00     0.00   0.14  -0.15
     2   6    -0.05   0.00   0.00     0.10   0.01   0.00     0.03  -0.01   0.00
     3   6     0.00   0.00   0.01    -0.02   0.00   0.00     0.00   0.10   0.17
     4   6     0.05   0.00   0.00     0.10  -0.01   0.00    -0.03  -0.01   0.00
     5   6    -0.06   0.00   0.02     0.00   0.15  -0.16     0.00   0.12  -0.13
     6   6     0.22  -0.13  -0.02     0.03  -0.04   0.00     0.07  -0.06  -0.01
     7   6    -0.06   0.01  -0.02     0.00   0.11   0.20     0.00   0.09   0.15
     8   6     0.02   0.00   0.00    -0.06  -0.02   0.00    -0.04  -0.01   0.00
     9   6     0.00  -0.01   0.00    -0.02   0.00   0.00     0.00   0.14   0.13
    10   6     0.05   0.00   0.00     0.10   0.00   0.01     0.03   0.00  -0.01
    11   6     0.00   0.01   0.00    -0.02   0.00   0.00     0.00  -0.17   0.10
    12   6    -0.05   0.00   0.00     0.10   0.00  -0.01    -0.03   0.00  -0.01
    13   6     0.06   0.02   0.00     0.00   0.17   0.15     0.00   0.13   0.12
    14   6    -0.22  -0.02   0.13     0.03   0.00  -0.04     0.07   0.01  -0.06
    15   6     0.06  -0.02  -0.01     0.00  -0.20   0.11     0.00  -0.15   0.09
    16   6    -0.02   0.00   0.00    -0.06   0.00  -0.02    -0.04   0.00  -0.01
    17   6     0.06   0.00   0.02     0.00  -0.16   0.17     0.00   0.12  -0.13
    18   6    -0.02   0.00   0.00    -0.07   0.02   0.00     0.04  -0.01   0.00
    19   6     0.06   0.01  -0.02     0.00  -0.11  -0.20     0.00   0.09   0.15
    20   6    -0.22  -0.13  -0.02     0.03   0.04   0.00    -0.07  -0.06  -0.01
    21   6    -0.06   0.02   0.00     0.00  -0.17  -0.16     0.00   0.13   0.12
    22   6     0.02   0.00   0.00    -0.06   0.00   0.02     0.04   0.00  -0.01
    23   6    -0.06  -0.02  -0.01     0.00   0.20  -0.11     0.00  -0.15   0.09
    24   6     0.22  -0.02   0.13     0.03   0.00   0.04    -0.07   0.01  -0.06
    25   6     0.00  -0.01   0.01    -0.02   0.00   0.00     0.00  -0.14   0.15
    26   6    -0.05   0.00   0.00     0.10  -0.01   0.00     0.03   0.01   0.00
    27   6     0.00   0.00  -0.01    -0.02   0.00   0.00     0.00  -0.10  -0.17
    28   6     0.05   0.00   0.00     0.10   0.01   0.00    -0.03   0.01   0.00
    29   6    -0.06   0.00  -0.02     0.00  -0.15   0.16     0.00  -0.12   0.13
    30   6     0.22   0.13   0.02     0.03   0.04   0.00     0.07   0.06   0.01
    31   6    -0.06  -0.01   0.02     0.00  -0.11  -0.20     0.00  -0.09  -0.15
    32   6     0.02   0.00   0.00    -0.06   0.02   0.00    -0.04   0.01   0.00
    33   6     0.06   0.00  -0.02     0.00   0.15  -0.17     0.00  -0.12   0.12
    34   6    -0.02   0.00   0.00    -0.06  -0.02   0.00     0.04   0.01   0.00
    35   6     0.06  -0.01   0.02     0.00   0.11   0.20     0.00  -0.09  -0.15
    36   6    -0.22   0.13   0.02     0.03  -0.04   0.00    -0.07   0.06   0.01
    37   6     0.00   0.01   0.01    -0.02   0.00   0.00     0.00  -0.15  -0.14
    38   6     0.05   0.00   0.00     0.10   0.00  -0.01     0.03   0.00   0.01
    39   6     0.00  -0.01   0.00    -0.02   0.00   0.00     0.00   0.17  -0.10
    40   6    -0.05   0.00   0.00     0.10   0.00   0.01    -0.03   0.00   0.01
    41   6     0.06  -0.02   0.00     0.00  -0.17  -0.15     0.00  -0.13  -0.12
    42   6     0.06   0.02   0.01     0.00   0.20  -0.11     0.00   0.15  -0.09
    43   6    -0.02   0.00   0.00    -0.07   0.00   0.02    -0.04   0.00   0.01
    44   6    -0.06  -0.02   0.00     0.00   0.17   0.16     0.00  -0.13  -0.12
    45   6     0.02   0.00   0.00    -0.07   0.00  -0.02     0.04   0.00   0.01
    46   6    -0.06   0.02   0.01     0.00  -0.20   0.11     0.00   0.15  -0.09
    47   6     0.22   0.02  -0.13     0.03   0.00  -0.04    -0.07  -0.01   0.06
    48   6     0.14  -0.02   0.17    -0.04   0.01  -0.07    -0.06   0.01  -0.11
    49   6    -0.14  -0.17  -0.02    -0.04  -0.07  -0.01    -0.06  -0.11  -0.01
    50   6    -0.22   0.02  -0.13     0.03   0.00   0.04     0.07  -0.01   0.06
    51   6    -0.14   0.17   0.02    -0.04   0.07   0.01    -0.06   0.11   0.01
    52   6     0.14   0.02  -0.17    -0.04  -0.01   0.07    -0.06  -0.01   0.11
    53   6     0.14   0.17   0.02    -0.04  -0.07  -0.01     0.06   0.11   0.01
    54   6    -0.14   0.02  -0.17    -0.04   0.01  -0.07     0.06  -0.01   0.11
    55   6     0.14  -0.17  -0.02    -0.04   0.07   0.01     0.06  -0.11  -0.01
    56   6    -0.14  -0.02   0.17    -0.04  -0.01   0.07     0.06   0.01  -0.11
                    154                    155                    156
                      A                      A                      A
 Frequencies --   1604.9792              1682.5630              1682.6337
 Red. masses --     12.0000                12.0000                12.0000
 Frc consts  --     18.2125                20.0159                20.0175
 IR Inten    --      0.0000                 0.0072                 0.0057
  Atom  AN      X      Y      Z        X      Y      Z        X      Y      Z
     1   6     0.00  -0.18   0.20     0.07   0.00   0.00     0.00   0.00   0.00
     2   6     0.05   0.02   0.00    -0.33  -0.03   0.00     0.01   0.00  -0.01
     3   6     0.00  -0.13  -0.24     0.07   0.00   0.00    -0.01   0.00   0.00
     4   6    -0.05   0.02   0.00    -0.33   0.03   0.00     0.01   0.00   0.01
     5   6    -0.01   0.10  -0.11    -0.02   0.02  -0.03     0.02   0.00   0.00
     6   6    -0.01  -0.01   0.00    -0.08   0.03   0.00     0.00   0.00   0.03
     7   6    -0.01   0.07   0.13    -0.03   0.01   0.03    -0.01   0.00   0.00
     8   6     0.03  -0.01   0.00     0.36   0.00   0.00    -0.01   0.00  -0.01
     9   6     0.00  -0.20  -0.18     0.00   0.00   0.00    -0.07   0.00   0.00
    10   6     0.05   0.00   0.02     0.01   0.01   0.00     0.32   0.00   0.03
    11   6     0.00   0.24  -0.13    -0.01   0.00   0.00    -0.07   0.00   0.00
    12   6    -0.05   0.00   0.02     0.01  -0.01   0.00     0.32   0.00  -0.03
    13   6    -0.01   0.11   0.10     0.02   0.00   0.00     0.02  -0.03  -0.02
    14   6    -0.01   0.00  -0.01     0.00  -0.03   0.00     0.08   0.00  -0.03
    15   6    -0.01  -0.13   0.07    -0.01   0.00   0.00     0.02   0.03  -0.01
    16   6     0.03   0.00  -0.01    -0.01   0.01   0.00    -0.35   0.00   0.00
    17   6     0.01   0.10  -0.11    -0.02  -0.02   0.03     0.02   0.00   0.00
    18   6    -0.03  -0.01   0.00     0.36   0.00   0.00    -0.01   0.00   0.01
    19   6     0.01   0.07   0.13    -0.03  -0.01  -0.03    -0.01   0.00   0.00
    20   6     0.01  -0.01   0.00    -0.08  -0.03   0.00     0.00   0.00  -0.03
    21   6     0.01   0.11   0.10     0.02   0.00   0.00     0.02   0.03   0.02
    22   6    -0.03   0.00  -0.01    -0.01  -0.01   0.00    -0.35   0.00   0.00
    23   6     0.01  -0.13   0.07    -0.01   0.00   0.00     0.02  -0.03   0.01
    24   6     0.01   0.00  -0.01     0.00   0.03   0.00     0.08   0.00   0.03
    25   6     0.00   0.18  -0.20    -0.07   0.00   0.00     0.00   0.00   0.00
    26   6     0.05  -0.02   0.00     0.32  -0.03   0.00    -0.01   0.00  -0.01
    27   6     0.00   0.13   0.24    -0.07   0.00   0.00     0.01   0.00   0.00
    28   6    -0.05  -0.02   0.00     0.32   0.03   0.00    -0.01   0.00   0.01
    29   6    -0.01  -0.10   0.11     0.02   0.02  -0.03    -0.02   0.00   0.00
    30   6    -0.01   0.01   0.00     0.08   0.03   0.00     0.00   0.00   0.03
    31   6    -0.01  -0.07  -0.13     0.02   0.01   0.03     0.01   0.00   0.00
    32   6     0.03   0.01   0.00    -0.35   0.00   0.00     0.01   0.00  -0.01
    33   6     0.01  -0.10   0.11     0.02  -0.02   0.03    -0.02   0.00   0.00
    34   6    -0.03   0.01   0.00    -0.35   0.00   0.00     0.01   0.00   0.01
    35   6     0.01  -0.07  -0.13     0.02  -0.01  -0.03     0.01   0.00   0.00
    36   6     0.01   0.01   0.00     0.08  -0.03   0.00     0.00   0.00  -0.03
    37   6     0.00   0.20   0.18     0.00   0.00   0.00     0.07   0.00   0.00
    38   6     0.05   0.00  -0.02    -0.01   0.01   0.00    -0.33   0.00   0.03
    39   6     0.00  -0.24   0.13     0.01   0.00   0.00     0.07   0.00   0.00
    40   6    -0.05   0.00  -0.02    -0.01  -0.01   0.00    -0.33   0.00  -0.03
    41   6    -0.01  -0.11  -0.10    -0.02   0.00   0.00    -0.02  -0.03  -0.02
    42   6    -0.01   0.13  -0.07     0.01   0.00   0.00    -0.03   0.03  -0.01
    43   6     0.03   0.00   0.01     0.01   0.01   0.00     0.36   0.00   0.00
    44   6     0.01  -0.11  -0.10    -0.02   0.00   0.00    -0.02   0.03   0.02
    45   6    -0.03   0.00   0.01     0.01  -0.01   0.00     0.36   0.00   0.00
    46   6     0.01   0.13  -0.07     0.01   0.00   0.00    -0.03  -0.03   0.01
    47   6     0.01   0.00   0.01     0.00   0.03   0.00    -0.08   0.00   0.03
    48   6    -0.01   0.00  -0.01     0.00   0.01   0.00     0.03   0.00   0.03
    49   6    -0.01  -0.01   0.00    -0.03  -0.03   0.00     0.00   0.00  -0.01
    50   6    -0.01   0.00   0.01     0.00  -0.03   0.00    -0.08   0.00  -0.03
    51   6    -0.01   0.01   0.00     0.03  -0.03   0.00     0.00   0.00  -0.01
    52   6    -0.01   0.00   0.01     0.00   0.01   0.00    -0.03   0.00   0.03
    53   6     0.01   0.01   0.00     0.03   0.03   0.00     0.00   0.00   0.01
    54   6     0.01   0.00   0.01     0.00  -0.01   0.00    -0.03   0.00  -0.03
    55   6     0.01  -0.01   0.00    -0.03   0.03   0.00     0.00   0.00   0.01
    56   6     0.01   0.00  -0.01     0.00  -0.01   0.00     0.03   0.00  -0.03
                    157                    158                    159
                      A                      A                      A
 Frequencies --   1689.7758              1695.1107              1745.5519
 Red. masses --     12.0000                12.0000                12.0000
 Frc consts  --     20.1878                20.3155                21.5425
 IR Inten    --     66.0931                 0.0014                 0.0312
  Atom  AN      X      Y      Z        X      Y      Z        X      Y      Z
     1   6     0.04   0.00   0.00    -0.06   0.00   0.00     0.00  -0.01   0.03
     2   6    -0.22  -0.02   0.00     0.22   0.02   0.00     0.27   0.01   0.00
     3   6     0.04   0.00   0.00    -0.06   0.00   0.00     0.00   0.00  -0.03
     4   6    -0.22   0.02   0.00     0.22  -0.02   0.00    -0.27   0.01   0.00
     5   6    -0.02   0.05  -0.06     0.01  -0.01   0.02     0.01  -0.02   0.03
     6   6    -0.01  -0.01   0.00     0.08  -0.04   0.00     0.03  -0.01   0.00
     7   6    -0.02   0.03   0.07     0.01  -0.01  -0.02     0.02  -0.01  -0.04
     8   6     0.24   0.00   0.00    -0.24   0.01   0.00    -0.25   0.00   0.00
     9   6     0.04   0.00   0.00     0.06   0.00   0.00     0.00  -0.03  -0.01
    10   6    -0.22   0.00  -0.02    -0.23   0.00  -0.02     0.24   0.00   0.01
    11   6     0.04   0.00   0.00     0.06   0.00   0.00     0.00   0.03   0.00
    12   6    -0.22   0.00   0.02    -0.23   0.00   0.02    -0.24   0.00   0.01
    13   6    -0.02   0.06   0.05    -0.01   0.02   0.01     0.01  -0.03  -0.02
    14   6    -0.01   0.00  -0.01    -0.09   0.00   0.04     0.02   0.00   0.00
    15   6    -0.02  -0.07   0.03    -0.01  -0.02   0.01     0.01   0.03  -0.01
    16   6     0.25   0.00   0.00     0.24   0.00  -0.01    -0.22   0.00   0.00
    17   6    -0.02  -0.05   0.06     0.01   0.01  -0.02    -0.01  -0.02   0.03
    18   6     0.24   0.00   0.00    -0.24  -0.01   0.00     0.25   0.00   0.00
    19   6    -0.02  -0.03  -0.07     0.01   0.01   0.02    -0.02  -0.01  -0.04
    20   6    -0.01   0.01   0.00     0.08   0.04   0.00    -0.03  -0.01   0.00
    21   6    -0.02  -0.06  -0.05    -0.01  -0.02  -0.01    -0.01  -0.03  -0.02
    22   6     0.25   0.00   0.00     0.24   0.00   0.01     0.22   0.00   0.00
    23   6    -0.02   0.07  -0.03    -0.01   0.02  -0.01    -0.01   0.03  -0.01
    24   6    -0.01   0.00   0.01    -0.09   0.00  -0.04    -0.02   0.00   0.00
    25   6     0.04   0.00   0.00    -0.06   0.00   0.00     0.00   0.01  -0.02
    26   6    -0.22   0.02   0.00     0.22  -0.02   0.00     0.24  -0.01   0.00
    27   6     0.04   0.00   0.00    -0.06   0.00   0.00     0.00   0.00   0.03
    28   6    -0.22  -0.02   0.00     0.22   0.02   0.00    -0.24  -0.01   0.00
    29   6    -0.02  -0.05   0.06     0.01   0.01  -0.02     0.01   0.02  -0.03
    30   6    -0.01   0.01   0.00     0.09   0.04   0.00     0.02   0.00   0.00
    31   6    -0.02  -0.03  -0.07     0.01   0.01   0.02     0.01   0.01   0.03
    32   6     0.25   0.00   0.00    -0.24  -0.01   0.00    -0.22   0.00   0.00
    33   6    -0.02   0.05  -0.06     0.01  -0.01   0.02    -0.01   0.02  -0.03
    34   6     0.25   0.00   0.00    -0.24   0.01   0.00     0.22   0.00   0.00
    35   6    -0.02   0.03   0.07     0.01  -0.01  -0.02    -0.01   0.01   0.03
    36   6    -0.01  -0.01   0.00     0.09  -0.04   0.00    -0.02   0.00   0.00
    37   6     0.04   0.00   0.00     0.06   0.00   0.00     0.00   0.03   0.01
    38   6    -0.21   0.00   0.02    -0.22   0.00   0.02     0.27   0.00  -0.01
    39   6     0.04   0.00   0.00     0.06   0.00   0.00     0.00  -0.03   0.00
    40   6    -0.21   0.00  -0.02    -0.22   0.00  -0.02    -0.27   0.00  -0.01
    41   6    -0.02  -0.06  -0.05    -0.01  -0.02  -0.01     0.02   0.03   0.02
    42   6    -0.02   0.07  -0.03    -0.01   0.02  -0.01     0.01  -0.04   0.01
    43   6     0.24   0.00   0.00     0.24   0.00   0.01    -0.25   0.00   0.00
    44   6    -0.02   0.06   0.05    -0.01   0.02   0.01    -0.02   0.03   0.02
    45   6     0.24   0.00   0.00     0.24   0.00  -0.01     0.24   0.00   0.00
    46   6    -0.02  -0.07   0.03    -0.01  -0.02   0.01    -0.01  -0.04   0.01
    47   6    -0.01   0.00  -0.01    -0.08   0.00   0.04    -0.03   0.00   0.01
    48   6    -0.01   0.00  -0.04     0.04  -0.01   0.05     0.00   0.00   0.01
    49   6    -0.01  -0.03   0.00    -0.04  -0.05  -0.01     0.00   0.01   0.00
    50   6    -0.01   0.00   0.01    -0.08   0.00  -0.04     0.03   0.00   0.01
    51   6    -0.01   0.03   0.00    -0.04   0.05   0.01     0.00  -0.01   0.00
    52   6    -0.01   0.00   0.03     0.04   0.01  -0.05     0.00   0.00  -0.01
    53   6    -0.01  -0.03   0.00    -0.04  -0.05  -0.01     0.00  -0.01   0.00
    54   6    -0.01   0.00  -0.03     0.04  -0.01   0.05     0.00   0.00  -0.01
    55   6    -0.01   0.03   0.00    -0.04   0.05   0.01     0.00   0.01   0.00
    56   6    -0.01   0.00   0.04     0.04   0.01  -0.05     0.00   0.00   0.01
                    160                    161                    162
                      A                      A                      A
 Frequencies --   1747.5494              1747.6469              1765.7233
 Red. masses --     12.0000                12.0000                12.0000
 Frc consts  --     21.5919                21.5943                22.0433
 IR Inten    --     12.4648                12.4768                 0.0003
  Atom  AN      X      Y      Z        X      Y      Z        X      Y      Z
     1   6     0.00   0.02  -0.03     0.00   0.01   0.00     0.00   0.02  -0.03
     2   6    -0.34  -0.02   0.00     0.09   0.00   0.01    -0.25  -0.02   0.00
     3   6     0.00   0.00   0.03     0.00  -0.02  -0.02     0.00   0.01   0.03
     4   6     0.34  -0.02   0.00    -0.09   0.00   0.01     0.25  -0.02   0.00
     5   6    -0.02   0.01  -0.02     0.02  -0.01   0.01    -0.01   0.01  -0.02
     6   6    -0.06   0.02   0.01     0.01  -0.01   0.02    -0.05   0.02   0.00
     7   6    -0.02   0.01   0.03    -0.01   0.00   0.00    -0.01   0.00   0.02
     8   6     0.31   0.00   0.00    -0.08   0.00  -0.01     0.23   0.00   0.00
     9   6     0.00   0.00   0.01     0.00  -0.04  -0.02     0.00  -0.03  -0.02
    10   6     0.09  -0.01   0.00     0.36   0.00   0.02     0.26   0.00   0.02
    11   6     0.00   0.02  -0.02     0.00   0.03   0.00     0.00   0.03  -0.01
    12   6    -0.09  -0.01   0.00    -0.35   0.00   0.02    -0.26   0.00   0.02
    13   6     0.02  -0.01  -0.01     0.02  -0.03  -0.01     0.02  -0.02  -0.01
    14   6     0.01  -0.02  -0.01     0.06   0.01  -0.02     0.05   0.00  -0.02
    15   6    -0.01   0.01   0.00     0.03   0.03  -0.01     0.02   0.02   0.00
    16   6    -0.08   0.01   0.00    -0.33   0.00   0.00    -0.23   0.00   0.00
    17   6     0.02   0.01  -0.02    -0.02  -0.01   0.01     0.01   0.01  -0.02
    18   6    -0.31   0.00   0.00     0.08   0.00  -0.01    -0.23   0.00   0.00
    19   6     0.02   0.01   0.03     0.01   0.00   0.00     0.01   0.00   0.02
    20   6     0.06   0.02   0.01    -0.01  -0.01   0.02     0.05   0.02   0.00
    21   6    -0.02  -0.01  -0.01    -0.02  -0.03  -0.01    -0.02  -0.02  -0.01
    22   6     0.08   0.01   0.00     0.33   0.00   0.00     0.23   0.00   0.00
    23   6     0.01   0.01   0.00    -0.03   0.03  -0.01    -0.02   0.02   0.00
    24   6    -0.01  -0.02  -0.01    -0.06   0.01  -0.02    -0.05   0.00  -0.02
    25   6     0.00   0.02  -0.04     0.00   0.01   0.00     0.00  -0.02   0.03
    26   6     0.36  -0.02   0.00    -0.07   0.00   0.01    -0.26   0.02   0.00
    27   6     0.00   0.00   0.04     0.00  -0.02  -0.02     0.00  -0.01  -0.03
    28   6    -0.36  -0.02   0.00     0.07   0.00   0.01     0.26   0.02   0.00
    29   6     0.02   0.01  -0.03    -0.02  -0.01   0.01    -0.02  -0.01   0.02
    30   6     0.06   0.02   0.01    -0.01  -0.01   0.02    -0.05  -0.02   0.00
    31   6     0.03   0.01   0.03     0.01   0.00   0.00    -0.01   0.00  -0.02
    32   6    -0.33   0.00   0.00     0.07   0.00  -0.01     0.23   0.00   0.00
    33   6    -0.02   0.01  -0.03     0.02  -0.01   0.01     0.02  -0.01   0.02
    34   6     0.33   0.00   0.00    -0.07   0.00  -0.01    -0.23   0.00   0.00
    35   6    -0.03   0.01   0.03    -0.01   0.00   0.00     0.01   0.00  -0.02
    36   6    -0.06   0.02   0.01     0.01  -0.01   0.02     0.05  -0.02   0.00
    37   6     0.00   0.00   0.01     0.00  -0.03  -0.02     0.00   0.03   0.02
    38   6    -0.07  -0.01   0.00    -0.34   0.00   0.02     0.25   0.00  -0.02
    39   6     0.00   0.01  -0.02     0.00   0.03   0.00     0.00  -0.03   0.01
    40   6     0.07  -0.01   0.00     0.34   0.00   0.02    -0.25   0.00  -0.02
    41   6    -0.02  -0.01   0.00    -0.02  -0.02  -0.01     0.01   0.02   0.01
    42   6     0.01   0.00   0.00    -0.02   0.03  -0.01     0.01  -0.02   0.00
    43   6     0.06   0.01   0.00     0.32   0.00   0.00    -0.23   0.00   0.00
    44   6     0.02  -0.01   0.00     0.02  -0.02  -0.01    -0.01   0.02   0.01
    45   6    -0.06   0.01   0.00    -0.32   0.00   0.00     0.23   0.00   0.00
    46   6    -0.01   0.00   0.00     0.02   0.03  -0.01    -0.01  -0.02   0.00
    47   6     0.01  -0.02  -0.01     0.06   0.01  -0.02    -0.05   0.00   0.02
    48   6     0.00   0.01   0.01     0.02   0.00   0.02    -0.02   0.00  -0.02
    49   6    -0.02  -0.02   0.00     0.00   0.01  -0.01     0.02   0.02   0.00
    50   6    -0.01  -0.02  -0.01    -0.06   0.01  -0.02     0.05   0.00   0.02
    51   6     0.02  -0.02   0.00     0.00   0.01  -0.01     0.02  -0.02   0.00
    52   6     0.00   0.01   0.01    -0.02   0.00   0.02    -0.02   0.00   0.02
    53   6    -0.02  -0.02   0.00     0.00   0.01  -0.01    -0.02  -0.02   0.00
    54   6     0.00   0.01   0.01     0.02   0.00   0.02     0.02   0.00   0.02
    55   6     0.02  -0.02   0.00     0.00   0.01  -0.01    -0.02   0.02   0.00
    56   6     0.00   0.01   0.01    -0.02   0.00   0.02     0.02   0.00  -0.02

 -------------------
 - Thermochemistry -
 -------------------
 Temperature   298.150 Kelvin.  Pressure   1.00000 Atm.
 Atom     1 has atomic number  6 and mass  12.00000
 Atom     2 has atomic number  6 and mass  12.00000
 Atom     3 has atomic number  6 and mass  12.00000
 Atom     4 has atomic number  6 and mass  12.00000
 Atom     5 has atomic number  6 and mass  12.00000
 Atom     6 has atomic number  6 and mass  12.00000
 Atom     7 has atomic number  6 and mass  12.00000
 Atom     8 has atomic number  6 and mass  12.00000
 Atom     9 has atomic number  6 and mass  12.00000
 Atom    10 has atomic number  6 and mass  12.00000
 Atom    11 has atomic number  6 and mass  12.00000
 Atom    12 has atomic number  6 and mass  12.00000
 Atom    13 has atomic number  6 and mass  12.00000
 Atom    14 has atomic number  6 and mass  12.00000
 Atom    15 has atomic number  6 and mass  12.00000
 Atom    16 has atomic number  6 and mass  12.00000
 Atom    17 has atomic number  6 and mass  12.00000
 Atom    18 has atomic number  6 and mass  12.00000
 Atom    19 has atomic number  6 and mass  12.00000
 Atom    20 has atomic number  6 and mass  12.00000
 Atom    21 has atomic number  6 and mass  12.00000
 Atom    22 has atomic number  6 and mass  12.00000
 Atom    23 has atomic number  6 and mass  12.00000
 Atom    24 has atomic number  6 and mass  12.00000
 Atom    25 has atomic number  6 and mass  12.00000
 Atom    26 has atomic number  6 and mass  12.00000
 Atom    27 has atomic number  6 and mass  12.00000
 Atom    28 has atomic number  6 and mass  12.00000
 Atom    29 has atomic number  6 and mass  12.00000
 Atom    30 has atomic number  6 and mass  12.00000
 Atom    31 has atomic number  6 and mass  12.00000
 Atom    32 has atomic number  6 and mass  12.00000
 Atom    33 has atomic number  6 and mass  12.00000
 Atom    34 has atomic number  6 and mass  12.00000
 Atom    35 has atomic number  6 and mass  12.00000
 Atom    36 has atomic number  6 and mass  12.00000
 Atom    37 has atomic number  6 and mass  12.00000
 Atom    38 has atomic number  6 and mass  12.00000
 Atom    39 has atomic number  6 and mass  12.00000
 Atom    40 has atomic number  6 and mass  12.00000
 Atom    41 has atomic number  6 and mass  12.00000
 Atom    42 has atomic number  6 and mass  12.00000
 Atom    43 has atomic number  6 and mass  12.00000
 Atom    44 has atomic number  6 and mass  12.00000
 Atom    45 has atomic number  6 and mass  12.00000
 Atom    46 has atomic number  6 and mass  12.00000
 Atom    47 has atomic number  6 and mass  12.00000
 Atom    48 has atomic number  6 and mass  12.00000
 Atom    49 has atomic number  6 and mass  12.00000
 Atom    50 has atomic number  6 and mass  12.00000
 Atom    51 has atomic number  6 and mass  12.00000
 Atom    52 has atomic number  6 and mass  12.00000
 Atom    53 has atomic number  6 and mass  12.00000
 Atom    54 has atomic number  6 and mass  12.00000
 Atom    55 has atomic number  6 and mass  12.00000
 Atom    56 has atomic number  6 and mass  12.00000
 Molecular mass:   672.00000 amu.
 Principal axes and moments of inertia in atomic units:
                           1         2         3
     Eigenvalues --  ******************************
           X            1.00000   0.00000   0.00000
           Y            0.00000   1.00000   0.00000
           Z            0.00000   0.00000   1.00000
 This molecule is an asymmetric top.
 Rotational symmetry number  1.
 Warning -- assumption of classical behavior for rotation
           may cause significant error
 Rotational temperatures (Kelvin)      0.00838     0.00261     0.00261
 Rotational constants (GHZ):           0.17454     0.05431     0.05430
 Zero-point vibrational energy     861453.6 (Joules/Mol)
                                  205.89236 (Kcal/Mol)
 Warning -- explicit consideration of  54 degrees of freedom as
           vibrations may cause significant error
 Vibrational temperatures:    214.63   219.20   225.85   225.89   287.73
          (Kelvin)            309.27   309.31   357.95   375.37   389.28
                              419.20   452.37   491.96   491.99   517.01
                              517.09   524.11   524.20   524.42   528.85
                              558.30   558.40   590.31   614.66   614.77
                              633.70   634.43   646.71   715.90   732.58
                              732.67   734.81   734.91   752.54   757.12
                              757.21   769.00   775.50   783.41   793.36
                              794.27   802.75   826.10   837.91   837.91
                              838.50   838.63   853.74   860.80   870.02
                              870.79   870.82   878.62   884.67   913.07
                              927.60   927.64   945.83   945.85   956.97
                              957.03  1014.08  1014.13  1017.66  1026.95
                             1026.99  1048.57  1050.36  1054.88  1058.37
                             1068.22  1070.44  1070.47  1075.98  1076.05
                             1079.47  1087.06  1087.09  1140.58  1145.47
                             1145.55  1149.26  1187.19  1208.48  1222.05
                             1266.89  1271.57  1271.80  1297.54  1324.78
                             1345.55  1345.84  1355.79  1394.13  1462.77
                             1467.95  1483.59  1483.75  1489.63  1489.81
                             1493.32  1506.27  1515.08  1539.97  1542.94
                             1546.03  1546.07  1552.36  1553.55  1553.64
                             1618.39  1664.08  1664.27  1664.41  1670.06
                             1670.14  1679.20  1691.44  1710.93  1711.21
                             1711.35  1713.54  1715.88  1723.60  1730.30
                             1730.51  1775.45  1791.83  1803.99  1804.37
                             1807.19  1807.32  1807.56  1853.64  1961.55
                             1961.85  1971.38  1971.69  2069.27  2102.10
                             2199.36  2213.10  2213.44  2215.41  2217.80
                             2218.68  2219.27  2243.27  2243.83  2254.35
                             2266.06  2289.39  2302.18  2309.20  2420.83
                             2420.93  2431.21  2438.88  2511.46  2514.33
                             2514.47  2540.48
 
 Zero-point correction=                           0.328110 (Hartree/Particle)
 Thermal correction to Energy=                    0.351956
 Thermal correction to Enthalpy=                  0.352901
 Thermal correction to Gibbs Free Energy=         0.281771
 Sum of electronic and zero-point Energies=          -2132.348502
 Sum of electronic and thermal Energies=             -2132.324656
 Sum of electronic and thermal Enthalpies=           -2132.323712
 Sum of electronic and thermal Free Energies=        -2132.394842
 
                     E (Thermal)             CV                S
                      KCal/Mol        Cal/Mol-Kelvin    Cal/Mol-Kelvin
 Total                  220.856            120.709            149.705
 Electronic               0.000              0.000              0.000
 Translational            0.889              2.981             45.397
 Rotational               0.889              2.981             37.677
 Vibrational            219.079            114.748             66.631
 Vibration     1          0.618              1.904              2.683
 Vibration     2          0.619              1.900              2.643
 Vibration     3          0.621              1.895              2.586
 Vibration     4          0.621              1.895              2.586
 Vibration     5          0.638              1.840              2.133
 Vibration     6          0.645              1.818              2.001
 Vibration     7          0.645              1.818              2.001
 Vibration     8          0.662              1.765              1.739
 Vibration     9          0.669              1.744              1.656
 Vibration    10          0.674              1.727              1.593
 Vibration    11          0.687              1.690              1.466
 Vibration    12          0.702              1.646              1.339
 Vibration    13          0.721              1.592              1.203
 Vibration    14          0.721              1.592              1.203
 Vibration    15          0.734              1.556              1.125
 Vibration    16          0.734              1.556              1.125
 Vibration    17          0.738              1.546              1.104
 Vibration    18          0.738              1.546              1.104
 Vibration    19          0.738              1.545              1.103
 Vibration    20          0.740              1.539              1.090
 Vibration    21          0.756              1.496              1.008
 Vibration    22          0.756              1.496              1.007
 Vibration    23          0.774              1.448              0.926
 Vibration    24          0.789              1.411              0.868
 Vibration    25          0.789              1.411              0.868
 Vibration    26          0.800              1.382              0.825
 Vibration    27          0.801              1.381              0.824
 Vibration    28          0.808              1.362              0.797
 Vibration    29          0.853              1.255              0.664
 Vibration    30          0.864              1.230              0.636
 Vibration    31          0.864              1.230              0.635
 Vibration    32          0.866              1.226              0.632
 Vibration    33          0.866              1.226              0.632
 Vibration    34          0.878              1.199              0.603
 Vibration    35          0.881              1.192              0.596
 Vibration    36          0.881              1.192              0.596
 Vibration    37          0.889              1.174              0.577
 Vibration    38          0.894              1.164              0.567
 Vibration    39          0.900              1.152              0.556
 Vibration    40          0.907              1.137              0.541
 Vibration    41          0.907              1.135              0.540
 Vibration    42          0.913              1.122              0.528
 Vibration    43          0.930              1.087              0.496
 Vibration    44          0.939              1.069              0.481
 Vibration    45          0.939              1.069              0.481
 Vibration    46          0.940              1.069              0.480
 Vibration    47          0.940              1.068              0.480
 Vibration    48          0.951              1.046              0.461
 Vibration    49          0.956              1.035              0.453
 Vibration    50          0.963              1.022              0.442
 Vibration    51          0.964              1.021              0.441
 Vibration    52          0.964              1.021              0.441
 Vibration    53          0.970              1.009              0.432
 Vibration    54          0.974              1.000              0.425
                       Q            Log10(Q)             Ln(Q)
 Total Bot       0.248099-129       -129.605374       -298.427403
 Total V=0       0.206344D+22         21.314591         49.078660
 Vib (Bot)       0.947181-146       -146.023567       -336.231688
 Vib (Bot)    1  0.135959D+01          0.133406          0.307180
 Vib (Bot)    2  0.133002D+01          0.123859          0.285197
 Vib (Bot)    3  0.128907D+01          0.110277          0.253923
 Vib (Bot)    4  0.128882D+01          0.110193          0.253729
 Vib (Bot)    5  0.997073D+00         -0.001273         -0.002931
 Vib (Bot)    6  0.922135D+00         -0.035206         -0.081064
 Vib (Bot)    7  0.922014D+00         -0.035262         -0.081195
 Vib (Bot)    8  0.784928D+00         -0.105170         -0.242164
 Vib (Bot)    9  0.744162D+00         -0.128333         -0.295497
 Vib (Bot)   10  0.714080D+00         -0.146253         -0.336760
 Vib (Bot)   11  0.655857D+00         -0.183191         -0.421812
 Vib (Bot)   12  0.599863D+00         -0.221948         -0.511054
 Vib (Bot)   13  0.542383D+00         -0.265694         -0.611783
 Vib (Bot)   14  0.542347D+00         -0.265723         -0.611849
 Vib (Bot)   15  0.510295D+00         -0.292179         -0.672767
 Vib (Bot)   16  0.510207D+00         -0.292253         -0.672938
 Vib (Bot)   17  0.501726D+00         -0.299533         -0.689701
 Vib (Bot)   18  0.501616D+00         -0.299628         -0.689920
 Vib (Bot)   19  0.501354D+00         -0.299855         -0.690443
 Vib (Bot)   20  0.496124D+00         -0.304410         -0.700929
 Vib (Bot)   21  0.463307D+00         -0.334132         -0.769366
 Vib (Bot)   22  0.463203D+00         -0.334229         -0.769590
 Vib (Bot)   23  0.431121D+00         -0.365401         -0.841366
 Vib (Bot)   24  0.408742D+00         -0.388551         -0.894672
 Vib (Bot)   25  0.408640D+00         -0.388659         -0.894920
 Vib (Bot)   26  0.392356D+00         -0.406320         -0.935585
 Vib (Bot)   27  0.391747D+00         -0.406994         -0.937138
 Vib (Bot)   28  0.381678D+00         -0.418302         -0.963177
 Vib (Bot)   29  0.331018D+00         -0.480149         -1.105584
 Vib (Bot)   30  0.320151D+00         -0.494645         -1.138963
 Vib (Bot)   31  0.320092D+00         -0.494726         -1.139148
 Vib (Bot)   32  0.318732D+00         -0.496574         -1.143403
 Vib (Bot)   33  0.318671D+00         -0.496657         -1.143596
 Vib (Bot)   34  0.307745D+00         -0.511809         -1.178484
 Vib (Bot)   35  0.304987D+00         -0.515719         -1.187487
 Vib (Bot)   36  0.304930D+00         -0.515800         -1.187673
 Vib (Bot)   37  0.297973D+00         -0.525823         -1.210751
 Vib (Bot)   38  0.294219D+00         -0.531330         -1.223432
 Vib (Bot)   39  0.289733D+00         -0.538003         -1.238797
 Vib (Bot)   40  0.284213D+00         -0.546355         -1.258030
 Vib (Bot)   41  0.283716D+00         -0.547117         -1.259782
 Vib (Bot)   42  0.279126D+00         -0.554200         -1.276093
 Vib (Bot)   43  0.266945D+00         -0.573579         -1.320714
 Vib (Bot)   44  0.261032D+00         -0.583306         -1.343112
 Vib (Bot)   45  0.261030D+00         -0.583310         -1.343121
 Vib (Bot)   46  0.260742D+00         -0.583789         -1.344223
 Vib (Bot)   47  0.260676D+00         -0.583899         -1.344477
 Vib (Bot)   48  0.253357D+00         -0.596267         -1.372955
 Vib (Bot)   49  0.250019D+00         -0.602026         -1.386217
 Vib (Bot)   50  0.245743D+00         -0.609519         -1.403470
 Vib (Bot)   51  0.245388D+00         -0.610146         -1.404913
 Vib (Bot)   52  0.245375D+00         -0.610170         -1.404967
 Vib (Bot)   53  0.241829D+00         -0.616492         -1.419525
 Vib (Bot)   54  0.239123D+00         -0.621378         -1.430775
 Vib (V=0)       0.787768D+05          4.896399         11.274374
 Vib (V=0)    1  0.194861D+01          0.289725          0.667116
 Vib (V=0)    2  0.192090D+01          0.283505          0.652795
 Vib (V=0)    3  0.188265D+01          0.274768          0.632678
 Vib (V=0)    4  0.188241D+01          0.274715          0.632554
 Vib (V=0)    5  0.161542D+01          0.208285          0.479593
 Vib (V=0)    6  0.154897D+01          0.190042          0.437588
 Vib (V=0)    7  0.154886D+01          0.190013          0.437520
 Vib (V=0)    8  0.143065D+01          0.155534          0.358130
 Vib (V=0)    9  0.139654D+01          0.145052          0.333995
 Vib (V=0)   10  0.137173D+01          0.137268          0.316072
 Vib (V=0)   11  0.132471D+01          0.122121          0.281195
 Vib (V=0)   12  0.128092D+01          0.107522          0.247578
 Vib (V=0)   13  0.123769D+01          0.092610          0.213243
 Vib (V=0)   14  0.123766D+01          0.092601          0.213222
 Vib (V=0)   15  0.121442D+01          0.084370          0.194269
 Vib (V=0)   16  0.121436D+01          0.084348          0.194218
 Vib (V=0)   17  0.120833D+01          0.082185          0.189238
 Vib (V=0)   18  0.120825D+01          0.082157          0.189173
 Vib (V=0)   19  0.120806D+01          0.082090          0.189020
 Vib (V=0)   20  0.120437D+01          0.080760          0.185958
 Vib (V=0)   21  0.118165D+01          0.072491          0.166916
 Vib (V=0)   22  0.118158D+01          0.072465          0.166856
 Vib (V=0)   23  0.116020D+01          0.064533          0.148593
 Vib (V=0)   24  0.114581D+01          0.059112          0.136111
 Vib (V=0)   25  0.114575D+01          0.059088          0.136055
 Vib (V=0)   26  0.113557D+01          0.055212          0.127131
 Vib (V=0)   27  0.113519D+01          0.055068          0.126800
 Vib (V=0)   28  0.112903D+01          0.052705          0.121359
 Vib (V=0)   29  0.109964D+01          0.041252          0.094986
 Vib (V=0)   30  0.109371D+01          0.038904          0.089579
 Vib (V=0)   31  0.109368D+01          0.038891          0.089550
 Vib (V=0)   32  0.109295D+01          0.038601          0.088881
 Vib (V=0)   33  0.109292D+01          0.038587          0.088851
 Vib (V=0)   34  0.108712D+01          0.036276          0.083530
 Vib (V=0)   35  0.108568D+01          0.035700          0.082203
 Vib (V=0)   36  0.108565D+01          0.035689          0.082176
 Vib (V=0)   37  0.108206D+01          0.034249          0.078862
 Vib (V=0)   38  0.108014D+01          0.033481          0.077092
 Vib (V=0)   39  0.107788D+01          0.032570          0.074996
 Vib (V=0)   40  0.107513D+01          0.031462          0.072444
 Vib (V=0)   41  0.107489D+01          0.031363          0.072215
 Vib (V=0)   42  0.107264D+01          0.030452          0.070118
 Vib (V=0)   43  0.106680D+01          0.028082          0.064661
 Vib (V=0)   44  0.106404D+01          0.026957          0.062070
 Vib (V=0)   45  0.106404D+01          0.026956          0.062069
 Vib (V=0)   46  0.106390D+01          0.026902          0.061944
 Vib (V=0)   47  0.106387D+01          0.026890          0.061915
 Vib (V=0)   48  0.106053D+01          0.025521          0.058765
 Vib (V=0)   49  0.105903D+01          0.024906          0.057349
 Vib (V=0)   50  0.105713D+01          0.024127          0.055554
 Vib (V=0)   51  0.105697D+01          0.024063          0.055406
 Vib (V=0)   52  0.105696D+01          0.024060          0.055401
 Vib (V=0)   53  0.105541D+01          0.023422          0.053930
 Vib (V=0)   54  0.105424D+01          0.022939          0.052818
 Electronic      0.100000D+01          0.000000          0.000000
 Translational   0.684714D+09          8.835509         20.344512
 Rotational      0.382546D+08          7.582683         17.459774
 ***** Axes restored to original set *****
 -------------------------------------------------------------------
 Center     Atomic                   Forces (Hartrees/Bohr)
 Number     Number              X              Y              Z
 -------------------------------------------------------------------
      1        6          -0.000017222   -0.000106814   -0.000039439
      2        6           0.000043965   -0.000057307    0.000124951
      3        6           0.000029251    0.000106517   -0.000162387
      4        6          -0.000016745   -0.000072325    0.000110197
      5        6           0.000026255   -0.000020194   -0.000044839
      6        6          -0.000043290   -0.000094664    0.000019335
      7        6           0.000093216    0.000006098    0.000096543
      8        6          -0.000063627   -0.000056782    0.000038862
      9        6           0.000015189    0.000078347   -0.000046340
     10        6          -0.000024695   -0.000002254    0.000089397
     11        6          -0.000012374    0.000019951   -0.000014425
     12        6           0.000059285    0.000038327    0.000052442
     13        6           0.000055479   -0.000182912    0.000144459
     14        6          -0.000054749    0.000046890    0.000088795
     15        6           0.000130701   -0.000031781   -0.000024828
     16        6          -0.000016486    0.000153823    0.000034885
     17        6          -0.000025447   -0.000052445   -0.000160138
     18        6           0.000076292   -0.000028945    0.000133251
     19        6          -0.000131266    0.000015623    0.000037458
     20        6           0.000042888   -0.000113894    0.000022565
     21        6          -0.000066019   -0.000180065    0.000151263
     22        6           0.000047529    0.000072687    0.000000601
     23        6          -0.000102030   -0.000005659   -0.000021328
     24        6          -0.000082266    0.000088682    0.000164956
     25        6           0.000024451    0.000115528    0.000006269
     26        6          -0.000018731    0.000016139   -0.000077792
     27        6          -0.000028111   -0.000106969    0.000186939
     28        6          -0.000002921    0.000039820   -0.000107831
     29        6           0.000004045    0.000041999    0.000150775
     30        6           0.000033594    0.000151383    0.000018984
     31        6           0.000123982    0.000017235   -0.000087784
     32        6          -0.000037576    0.000028856   -0.000126525
     33        6          -0.000060457    0.000035291    0.000029888
     34        6           0.000028700    0.000048619   -0.000061638
     35        6          -0.000115602    0.000014272   -0.000107051
     36        6          -0.000008656    0.000085445   -0.000003748
     37        6          -0.000022726   -0.000050983    0.000007488
     38        6          -0.000019596   -0.000044271   -0.000086219
     39        6           0.000014784    0.000008333    0.000045989
     40        6          -0.000031687   -0.000014873   -0.000081336
     41        6           0.000057565    0.000135139   -0.000168392
     42        6           0.000105934    0.000029698   -0.000007772
     43        6          -0.000107599   -0.000101205   -0.000000707
     44        6          -0.000041774    0.000133777   -0.000137652
     45        6           0.000099954   -0.000135177   -0.000024888
     46        6          -0.000107710    0.000012468    0.000064625
     47        6          -0.000014363   -0.000015022   -0.000067727
     48        6          -0.000066029    0.000064405    0.000056588
     49        6          -0.000134339   -0.000077364    0.000114674
     50        6           0.000074046   -0.000101041   -0.000110747
     51        6          -0.000096079    0.000080429   -0.000190789
     52        6          -0.000020346   -0.000060738   -0.000009783
     53        6           0.000081988    0.000041562   -0.000128067
     54        6           0.000121052   -0.000014441   -0.000066276
     55        6           0.000118457   -0.000030866    0.000163887
     56        6           0.000081916    0.000031647    0.000010381
 -------------------------------------------------------------------
 Cartesian Forces:  Max     0.000190789 RMS     0.000081586

 GradGradGradGradGradGradGradGradGradGradGradGradGradGradGradGradGradGrad
 Berny optimization.
 Search for a local minimum.
 Step number   1 out of a maximum of    2
 All quantities printed in internal units (Hartrees-Bohrs-Radians)
 Second derivative matrix not updated -- analytic derivatives used.
 ITU=  0
     Eigenvalues ---    0.01011   0.01054   0.01119   0.01119   0.01816
     Eigenvalues ---    0.02098   0.02099   0.02811   0.03091   0.03324
     Eigenvalues ---    0.03855   0.04489   0.05309   0.05310   0.05864
     Eigenvalues ---    0.05866   0.06026   0.06028   0.06033   0.06136
     Eigenvalues ---    0.06838   0.06840   0.07645   0.08288   0.08291
     Eigenvalues ---    0.08809   0.08830   0.09175   0.11243   0.11773
     Eigenvalues ---    0.11776   0.11845   0.11848   0.12424   0.12575
     Eigenvalues ---    0.12578   0.12973   0.13193   0.13464   0.13808
     Eigenvalues ---    0.13840   0.14137   0.14971   0.15402   0.15402
     Eigenvalues ---    0.15424   0.15429   0.15989   0.16255   0.16605
     Eigenvalues ---    0.16635   0.16636   0.16935   0.17169   0.18289
     Eigenvalues ---    0.18876   0.18877   0.19625   0.19626   0.20090
     Eigenvalues ---    0.20093   0.22559   0.22562   0.22719   0.23136
     Eigenvalues ---    0.23138   0.24120   0.24203   0.24411   0.24573
     Eigenvalues ---    0.25033   0.25137   0.25138   0.25398   0.25401
     Eigenvalues ---    0.25563   0.25923   0.25925   0.28539   0.28784
     Eigenvalues ---    0.28788   0.28975   0.30919   0.32038   0.32761
     Eigenvalues ---    0.35210   0.35471   0.35484   0.36934   0.38501
     Eigenvalues ---    0.39718   0.39735   0.40325   0.42637   0.46939
     Eigenvalues ---    0.47273   0.48285   0.48296   0.48679   0.48691
     Eigenvalues ---    0.48920   0.49773   0.50357   0.52025   0.52226
     Eigenvalues ---    0.52435   0.52438   0.52865   0.52947   0.52952
     Eigenvalues ---    0.57458   0.60749   0.60763   0.60772   0.61186
     Eigenvalues ---    0.61192   0.61857   0.62762   0.64217   0.64238
     Eigenvalues ---    0.64248   0.64413   0.64589   0.65172   0.65680
     Eigenvalues ---    0.65696   0.69152   0.70434   0.71393   0.71423
     Eigenvalues ---    0.71647   0.71656   0.71676   0.75377   0.84408
     Eigenvalues ---    0.84434   0.85257   0.85284   0.93934   0.96938
     Eigenvalues ---    1.06115   1.07446   1.07479   1.07670   1.07903
     Eigenvalues ---    1.07989   1.08045   1.10395   1.10450   1.11488
     Eigenvalues ---    1.12649   1.14981   1.16269   1.16980   1.28563
     Eigenvalues ---    1.28574   1.29667   1.30487   1.38369   1.38686
     Eigenvalues ---    1.38701   1.41585
 Angle between quadratic step and forces=  50.67 degrees.
 Linear search not attempted -- first point.
 TrRot=  0.000000  0.000000  0.000000  0.000000  0.000000  0.000000
 Variable       Old X    -DE/DX   Delta X   Delta X   Delta X     New X
                                 (Linear)    (Quad)   (Total)
    X1       -0.00009  -0.00002   0.00000   0.00006   0.00006  -0.00003
    Y1       -3.50729  -0.00011   0.00000  -0.00026  -0.00026  -3.50755
    Z1        2.36517  -0.00004   0.00000   0.00090   0.00090   2.36607
    X2        2.00620   0.00004   0.00000   0.00004   0.00004   2.00624
    Y2       -4.15222  -0.00006   0.00000  -0.00014  -0.00014  -4.15237
    Z2        0.49925   0.00012   0.00000   0.00089   0.00089   0.50014
    X3       -0.00013   0.00003   0.00000   0.00011   0.00011  -0.00002
    Y3       -3.96867   0.00011   0.00000   0.00038   0.00038  -3.96830
    Z3       -1.46679  -0.00016   0.00000   0.00040   0.00040  -1.46639
    X4       -2.00645  -0.00002   0.00000   0.00015   0.00015  -2.00630
    Y4       -4.15207  -0.00007   0.00000  -0.00027  -0.00027  -4.15234
    Z4        0.49926   0.00011   0.00000   0.00086   0.00086   0.50012
    X5        6.53037   0.00003   0.00000   0.00020   0.00020   6.53057
    Y5       -3.53145  -0.00002   0.00000  -0.00004  -0.00004  -3.53149
    Z5        2.38906  -0.00004   0.00000   0.00004   0.00004   2.38909
    X6        8.50941  -0.00004   0.00000  -0.00015  -0.00015   8.50926
    Y6       -3.67338  -0.00009   0.00000  -0.00038  -0.00038  -3.67375
    Z6        0.44317   0.00002   0.00000  -0.00040  -0.00040   0.44276
    X7        6.53087   0.00009   0.00000  -0.00004  -0.00004   6.53083
    Y7       -3.99839   0.00001   0.00000   0.00056   0.00056  -3.99783
    Z7       -1.48144   0.00010   0.00000  -0.00014  -0.00014  -1.48158
    X8        4.54362  -0.00006   0.00000  -0.00001  -0.00001   4.54361
    Y8       -4.26147  -0.00006   0.00000  -0.00008  -0.00008  -4.26155
    Z8        0.51351   0.00004   0.00000   0.00032   0.00032   0.51383
    X9       -0.00006   0.00002   0.00000   0.00006   0.00006   0.00000
    Y9        2.36554   0.00008   0.00000   0.00053   0.00053   2.36607
    Z9        3.50728  -0.00005   0.00000   0.00027   0.00027   3.50755
   X10        2.00615  -0.00002   0.00000   0.00010   0.00010   2.00625
   Y10        0.49964   0.00000   0.00000   0.00048   0.00048   0.50012
   Z10        4.15130   0.00009   0.00000   0.00107   0.00107   4.15237
   X11       -0.00009  -0.00001   0.00000   0.00007   0.00007  -0.00003
   Y11       -1.46681   0.00002   0.00000   0.00042   0.00042  -1.46639
   Z11        3.96791  -0.00001   0.00000   0.00039   0.00039   3.96830
   X12       -2.00639   0.00006   0.00000   0.00010   0.00010  -2.00629
   Y12        0.49965   0.00004   0.00000   0.00048   0.00048   0.50014
   Z12        4.15170   0.00005   0.00000   0.00065   0.00065   4.15235
   X13        6.53020   0.00006   0.00000   0.00041   0.00041   6.53060
   Y13        2.38929  -0.00018   0.00000  -0.00026  -0.00026   2.38903
   Z13        3.53065   0.00014   0.00000   0.00084   0.00084   3.53148
   X14        8.50915  -0.00005   0.00000   0.00013   0.00013   8.50927
   Y14        0.44298   0.00005   0.00000  -0.00030  -0.00030   0.44267
   Z14        3.67301   0.00009   0.00000   0.00073   0.00073   3.67374
   X15        6.53045   0.00013   0.00000   0.00037   0.00037   6.53082
   Y15       -1.48128  -0.00003   0.00000  -0.00037  -0.00037  -1.48165
   Z15        3.99725  -0.00002   0.00000   0.00057   0.00057   3.99782
   X16        4.54344  -0.00002   0.00000   0.00018   0.00018   4.54362
   Y16        0.51340   0.00015   0.00000   0.00038   0.00038   0.51378
   Z16        4.26056   0.00003   0.00000   0.00099   0.00099   4.26155
   X17       -6.53047  -0.00003   0.00000  -0.00016  -0.00016  -6.53063
   Y17       -3.53137  -0.00005   0.00000  -0.00004  -0.00004  -3.53142
   Z17        2.38935  -0.00016   0.00000  -0.00032  -0.00032   2.38903
   X18       -4.54383   0.00008   0.00000   0.00018   0.00018  -4.54366
   Y18       -4.26152  -0.00003   0.00000   0.00002   0.00002  -4.26150
   Z18        0.51340   0.00013   0.00000   0.00039   0.00039   0.51379
   X19       -6.53087  -0.00013   0.00000   0.00001   0.00001  -6.53086
   Y19       -3.99805   0.00002   0.00000   0.00030   0.00030  -3.99776
   Z19       -1.48132   0.00004   0.00000  -0.00033  -0.00033  -1.48164
   X20       -8.50946   0.00004   0.00000   0.00015   0.00015  -8.50931
   Y20       -3.67310  -0.00011   0.00000  -0.00056  -0.00056  -3.67366
   Z20        0.44313   0.00002   0.00000  -0.00045  -0.00045   0.44268
   X21       -6.53030  -0.00007   0.00000  -0.00031  -0.00031  -6.53061
   Y21        2.38940  -0.00018   0.00000  -0.00030  -0.00030   2.38910
   Z21        3.53085   0.00015   0.00000   0.00058   0.00058   3.53142
   X22       -4.54366   0.00005   0.00000   0.00001   0.00001  -4.54365
   Y22        0.51373   0.00007   0.00000   0.00010   0.00010   0.51383
   Z22        4.26127   0.00000   0.00000   0.00024   0.00024   4.26151
   X23       -6.53057  -0.00010   0.00000  -0.00031  -0.00031  -6.53087
   Y23       -1.48129  -0.00001   0.00000  -0.00029  -0.00029  -1.48157
   Z23        3.99755  -0.00002   0.00000   0.00021   0.00021   3.99776
   X24       -8.50888  -0.00008   0.00000  -0.00042  -0.00042  -8.50930
   Y24        0.44281   0.00009   0.00000  -0.00004  -0.00004   0.44277
   Z24        3.67233   0.00016   0.00000   0.00134   0.00134   3.67367
   X25       -0.00002   0.00002   0.00000   0.00005   0.00005   0.00003
   Y25        3.50743   0.00012   0.00000   0.00012   0.00012   3.50755
   Z25       -2.36518   0.00001   0.00000  -0.00089  -0.00089  -2.36607
   X26        2.00645  -0.00002   0.00000  -0.00016  -0.00016   2.00630
   Y26        4.15261   0.00002   0.00000  -0.00027  -0.00027   4.15234
   Z26       -0.49950  -0.00008   0.00000  -0.00062  -0.00062  -0.50012
   X27        0.00020  -0.00003   0.00000  -0.00019  -0.00019   0.00002
   Y27        3.96882  -0.00011   0.00000  -0.00052  -0.00052   3.96830
   Z27        1.46673   0.00019   0.00000  -0.00033  -0.00033   1.46639
   X28       -2.00619   0.00000   0.00000  -0.00006  -0.00006  -2.00624
   Y28        4.15239   0.00004   0.00000  -0.00003  -0.00003   4.15237
   Z28       -0.49925  -0.00011   0.00000  -0.00089  -0.00089  -0.50014
   X29        6.53051   0.00000   0.00000   0.00012   0.00012   6.53063
   Y29        3.53156   0.00004   0.00000  -0.00014  -0.00014   3.53142
   Z29       -2.38947   0.00015   0.00000   0.00043   0.00043  -2.38903
   X30        8.50919   0.00003   0.00000   0.00012   0.00012   8.50931
   Y30        3.67274   0.00015   0.00000   0.00092   0.00092   3.67366
   Z30       -0.44323   0.00002   0.00000   0.00055   0.00055  -0.44268
   X31        6.53078   0.00012   0.00000   0.00008   0.00008   6.53086
   Y31        3.99803   0.00002   0.00000  -0.00027  -0.00027   3.99776
   Z31        1.48132  -0.00009   0.00000   0.00032   0.00032   1.48164
   X32        4.54378  -0.00004   0.00000  -0.00012  -0.00012   4.54366
   Y32        4.26172   0.00003   0.00000  -0.00022  -0.00022   4.26150
   Z32       -0.51353  -0.00013   0.00000  -0.00025  -0.00025  -0.51379
   X33       -6.53015  -0.00006   0.00000  -0.00043  -0.00043  -6.53057
   Y33        3.53105   0.00004   0.00000   0.00044   0.00044   3.53149
   Z33       -2.38889   0.00003   0.00000  -0.00020  -0.00020  -2.38909
   X34       -4.54351   0.00003   0.00000  -0.00010  -0.00010  -4.54361
   Y34        4.26138   0.00005   0.00000   0.00017   0.00017   4.26155
   Z34       -0.51335  -0.00006   0.00000  -0.00047  -0.00047  -0.51383
   X35       -6.53068  -0.00012   0.00000  -0.00015  -0.00015  -6.53083
   Y35        3.99810   0.00001   0.00000  -0.00027  -0.00027   3.99783
   Z35        1.48154  -0.00011   0.00000   0.00004   0.00004   1.48158
   X36       -8.50917  -0.00001   0.00000  -0.00010  -0.00010  -8.50926
   Y36        3.67306   0.00009   0.00000   0.00070   0.00070   3.67375
   Z36       -0.44308   0.00000   0.00000   0.00032   0.00032  -0.44276
   X37        0.00013  -0.00002   0.00000  -0.00013  -0.00013   0.00000
   Y37       -2.36539  -0.00005   0.00000  -0.00069  -0.00069  -2.36607
   Z37       -3.50723   0.00001   0.00000  -0.00032  -0.00032  -3.50755
   X38        2.00638  -0.00002   0.00000  -0.00010  -0.00010   2.00629
   Y38       -0.49943  -0.00004   0.00000  -0.00071  -0.00071  -0.50014
   Z38       -4.15135  -0.00009   0.00000  -0.00099  -0.00099  -4.15235
   X39        0.00000   0.00001   0.00000   0.00002   0.00002   0.00003
   Y39        1.46694   0.00001   0.00000  -0.00055  -0.00055   1.46639
   Z39       -3.96800   0.00005   0.00000  -0.00030  -0.00030  -3.96830
   X40       -2.00616  -0.00003   0.00000  -0.00009  -0.00009  -2.00625
   Y40       -0.49958  -0.00001   0.00000  -0.00054  -0.00054  -0.50012
   Z40       -4.15150  -0.00008   0.00000  -0.00086  -0.00086  -4.15237
   X41        6.53031   0.00006   0.00000   0.00030   0.00030   6.53061
   Y41       -2.38924   0.00014   0.00000   0.00014   0.00014  -2.38910
   Z41       -3.53043  -0.00017   0.00000  -0.00099  -0.00099  -3.53142
   X42        6.53062   0.00011   0.00000   0.00025   0.00025   6.53087
   Y42        1.48123   0.00003   0.00000   0.00034   0.00034   1.48157
   Z42       -3.99733  -0.00001   0.00000  -0.00043  -0.00043  -3.99776
   X43        4.54373  -0.00011   0.00000  -0.00008  -0.00008   4.54365
   Y43       -0.51354  -0.00010   0.00000  -0.00029  -0.00029  -0.51383
   Z43       -4.26094   0.00000   0.00000  -0.00057  -0.00057  -4.26151
   X44       -6.53031  -0.00004   0.00000  -0.00029  -0.00029  -6.53060
   Y44       -2.38926   0.00013   0.00000   0.00023   0.00023  -2.38903
   Z44       -3.53071  -0.00014   0.00000  -0.00077  -0.00077  -3.53148
   X45       -4.54357   0.00010   0.00000  -0.00004  -0.00004  -4.54362
   Y45       -0.51349  -0.00014   0.00000  -0.00029  -0.00029  -0.51378
   Z45       -4.26087  -0.00002   0.00000  -0.00068  -0.00068  -4.26155
   X46       -6.53055  -0.00011   0.00000  -0.00027  -0.00027  -6.53082
   Y46        1.48132   0.00001   0.00000   0.00032   0.00032   1.48165
   Z46       -3.99771   0.00006   0.00000  -0.00012  -0.00012  -3.99782
   X47       -8.50912  -0.00001   0.00000  -0.00015  -0.00015  -8.50927
   Y47       -0.44302  -0.00002   0.00000   0.00034   0.00034  -0.44267
   Z47       -3.67303  -0.00007   0.00000  -0.00071  -0.00071  -3.67374
   X48       10.48606  -0.00007   0.00000  -0.00060  -0.00060  10.48546
   Y48       -0.23518   0.00006   0.00000   0.00065   0.00065  -0.23453
   Z48       -1.95026   0.00006   0.00000  -0.00020  -0.00020  -1.95046
   X49       10.48652  -0.00013   0.00000  -0.00106  -0.00106  10.48546
   Y49        1.95065  -0.00008   0.00000  -0.00021  -0.00021   1.95045
   Z49       -0.23520   0.00011   0.00000   0.00077   0.00077  -0.23442
   X50        8.50901   0.00007   0.00000   0.00029   0.00029   8.50930
   Y50       -0.44291  -0.00010   0.00000   0.00014   0.00014  -0.44277
   Z50       -3.67254  -0.00011   0.00000  -0.00112  -0.00112  -3.67367
   X51       10.48642  -0.00010   0.00000  -0.00098  -0.00098  10.48544
   Y51       -1.95093   0.00008   0.00000   0.00037   0.00037  -1.95057
   Z51        0.23555  -0.00019   0.00000  -0.00103  -0.00103   0.23452
   X52       10.48581  -0.00002   0.00000  -0.00037  -0.00037  10.48544
   Y52        0.23493  -0.00006   0.00000  -0.00052  -0.00052   0.23441
   Z52        1.95042  -0.00001   0.00000   0.00014   0.00014   1.95056
   X53      -10.48634   0.00008   0.00000   0.00088   0.00088 -10.48546
   Y53       -1.95061   0.00004   0.00000   0.00016   0.00016  -1.95045
   Z53        0.23511  -0.00013   0.00000  -0.00069  -0.00069   0.23442
   X54      -10.48635   0.00012   0.00000   0.00090   0.00090 -10.48546
   Y54        0.23488  -0.00001   0.00000  -0.00035  -0.00035   0.23453
   Z54        1.95049  -0.00007   0.00000  -0.00003  -0.00003   1.95046
   X55      -10.48626   0.00012   0.00000   0.00082   0.00082 -10.48544
   Y55        1.95058  -0.00003   0.00000  -0.00001  -0.00001   1.95057
   Z55       -0.23538   0.00016   0.00000   0.00086   0.00086  -0.23452
   X56      -10.48613   0.00008   0.00000   0.00069   0.00069 -10.48544
   Y56       -0.23495   0.00003   0.00000   0.00054   0.00054  -0.23441
   Z56       -1.95059   0.00001   0.00000   0.00003   0.00003  -1.95056
         Item               Value     Threshold  Converged?
 Maximum Force            0.000191     0.000450     YES
 RMS     Force            0.000082     0.000300     YES
 Maximum Displacement     0.001340     0.001800     YES
 RMS     Displacement     0.000473     0.001200     YES
 Predicted change in Energy=-2.053761D-06
 Optimization completed.
    -- Stationary point found.
 GradGradGradGradGradGradGradGradGradGradGradGradGradGradGradGradGradGrad

 1|1|UNPC-DESKTOP-M31882Q|Freq|RB3LYP|6-31G(d)|C56|MT.AHMED|21-Jun-2023
 |0||# freq rb3lyp/6-31g(d) geom=connectivity||RG NT||0,1|C,-0.00004558
 ,-1.85597792,1.25159449|C,1.0616378,-2.1972624,0.26419285|C,-0.0000671
 8,-2.10013215,-0.77619258|C,-1.06176675,-2.19718093,0.26419841|C,3.455
 72399,-1.86876328,1.26423428|C,4.5029882,-1.94386636,0.23451342|C,3.45
 598654,-2.11585451,-0.78394404|C,2.40437958,-2.25507133,0.27173589|C,-
 0.00003233,1.25179019,1.85597202|C,1.06161094,0.26439731,2.19677182|C,
 -0.00004869,-0.77620458,2.09972758|C,-1.06173543,0.26440586,2.19698314
 |C,3.4556305,1.26435837,1.86833865|C,4.50284631,0.23441249,1.94367361|
 C,3.4557659,-0.78385783,2.11525533|C,2.40428235,0.2716818,2.25458996|C
 ,-3.45577609,-1.86872302,1.26439025|C,-2.4044939,-2.25509746,0.2716791
 1|C,-3.45598737,-2.11567826,-0.78387884|C,-4.503014,-1.94371839,0.2344
 9628|C,-3.45568482,1.26441641,1.86844304|C,-2.40440216,0.27185617,2.25
 496683|C,-3.45582645,-0.78386453,2.11541289|C,-4.50270598,0.23432631,1
 .94331115|C,-0.00000836,1.85605238,-1.25160098|C,1.06176964,2.19746784
 ,-0.26432204|C,0.00010711,2.10020912,0.7761584|C,-1.06162765,2.1973516
 5,-0.26418981|C,3.4557996,1.86881896,-1.26445143|C,4.5028676,1.9435303
 6,-0.2345469|C,3.45593919,2.11566396,0.78388313|C,2.40446302,2.2552037
 9,-0.2717506|C,-3.45560409,1.86855148,-1.26414737|C,-2.4043223,2.25502
 536,-0.27165534|C,-3.45588897,2.11570179,0.7839993|C,-4.50285627,1.943
 69813,-0.23446991|C,0.00006982,-1.25170803,-1.85594374|C,1.06173217,-0
 .26428688,-2.19680235|C,0.00000171,0.77627258,-2.09977467|C,-1.0616165
 ,-0.26436669,-2.19688156|C,3.45568878,-1.26432939,-1.86822538|C,3.4558
 5449,0.78383516,-2.11529635|C,2.40443974,-0.27175377,-2.2547899|C,-3.4
 5569306,-1.26433954,-1.86837248|C,-2.40435591,-0.27172716,-2.25475395|
 C,-3.45581664,0.78388308,-2.11549551|C,-4.50283489,-0.23443345,-1.9436
 8477|C,5.54898174,-0.12445377,-1.0320345|C,5.54922781,1.03224203,-0.12
 446166|C,4.50277341,-0.23437669,-1.94342598|C,5.54917378,-1.03238947,0
 .12464789|C,5.54885151,0.12432043,1.03211648|C,-5.54913128,-1.03222059
 ,0.1244146|C,-5.54913996,0.12429531,1.03215651|C,-5.54908831,1.0322015
 ,-0.12455628|C,-5.54902233,-0.12433143,-1.0322084||Version=IA32W-G09Re
 vD.01|State=1-A|HF=-2132.6766126|RMSD=6.005e-009|RMSF=8.159e-005|ZeroP
 oint=0.3281104|Thermal=0.3519565|Dipole=0.0000266,0.0003426,-0.0001199
 |DipoleDeriv=0.0851891,-0.0000335,-0.0000101,-0.0001926,-0.1099872,-0.
 0942767,-0.0000548,0.2116549,-0.0091758,-0.219992,0.0970706,-0.0115204
 ,-0.2161889,0.0440135,0.0058823,0.0262082,0.0059366,0.0921631,0.084907
 3,-0.0000462,0.0000717,0.0000449,-0.1318523,0.1240937,0.0000237,-0.182
 0453,0.0116108,-0.2195516,-0.0970235,0.0115308,0.2162778,0.0440599,0.0
 059495,-0.0260352,0.0059371,0.0922323,0.0148069,-0.0266483,0.0874065,-
 0.0348332,-0.1157362,-0.0980956,0.0735872,0.2188484,-0.0061717,-0.1216
 366,0.3846401,-0.0464397,0.1345198,0.022203,0.0236622,-0.0161666,0.023
 896,0.2166966,0.0142577,-0.046415,-0.0785263,-0.0513229,-0.1373954,0.1
 304103,-0.0631878,-0.1869793,0.015608,0.3049243,-0.0717608,0.0086035,0
 .3475527,0.0218835,0.0024699,-0.0420392,0.002753,0.0432592,0.0850286,-
 0.0000125,-0.0000196,-0.0000378,-0.009485,-0.2117492,-0.0001882,0.0944
 445,-0.1102323,-0.2189358,-0.0116291,-0.0970484,0.0261373,0.0922877,-0
 .0058718,0.2162067,-0.0058974,0.0441058,0.0845275,-0.0000067,-0.000055
 3,0.000072,0.0113758,0.1818044,-0.0000439,-0.1240321,-0.1320335,-0.219
 0199,0.0116131,0.0970175,-0.0261927,0.0923107,-0.0058818,-0.2162613,-0
 .005888,0.0442554,0.0149552,0.0870812,0.0268641,0.0735096,-0.0049762,-
 0.2191325,0.0353736,0.0980488,-0.1151046,-0.123583,-0.0465047,-0.38485
 63,-0.0160738,0.2158168,-0.0237088,-0.134584,-0.0238834,0.0213275,0.01
 4937,-0.0782654,0.0465619,-0.0636992,0.0167495,0.1870292,0.0516799,-0.
 1302195,-0.1364069,0.3038192,0.0087775,0.0718493,-0.041436,0.0430447,-
 0.0027204,-0.3473621,-0.0024658,0.0216649,0.0148977,0.0265749,-0.08732
 6,0.0352302,-0.115446,-0.0978844,-0.0735469,0.2190903,-0.0056933,0.304
 5649,0.0718829,-0.0086877,-0.3476759,0.0217828,0.0024112,0.0417318,0.0
 026694,0.0431402,0.0144787,0.0464642,0.0784421,0.0513987,-0.1370835,0.
 130349,0.0634342,-0.1870026,0.0161016,-0.1226424,-0.3847932,0.0463868,
 -0.134397,0.0219985,0.0237064,0.01599,0.0238277,0.2163867,0.0148887,-0
 .0872618,-0.026578,-0.0733505,-0.0054078,-0.2189796,-0.0352056,0.09812
 18,-0.1154895,0.3040784,-0.0087131,-0.0719277,0.0415847,0.0430893,-0.0
 027175,0.3476584,-0.0024944,0.0215579,0.0146761,0.0785137,-0.0463249,0
 .0635131,0.0162373,0.186795,-0.0514798,-0.1302836,-0.1367482,-0.123145
 2,0.0463365,0.3844183,0.0159696,0.2163115,-0.0236749,0.1337157,-0.0238
 894,0.022042,0.0849203,0.0000834,0.0000357,-0.0000654,-0.1100285,-0.09
 43854,-0.0000208,0.2116467,-0.0092458,-0.2193439,-0.097051,0.0115265,0
 .2163672,0.0440601,0.0059353,-0.0259901,0.0059237,0.0922082,0.0847384,
 0.0000339,-0.0000004,0.0001925,-0.1318118,0.1241664,-0.00003,-0.182092
 7,0.011531,-0.2189435,0.0969156,-0.0114556,-0.2164137,0.0440485,0.0058
 768,0.0262046,0.0059463,0.0922593,0.0147929,0.0264991,-0.0874724,0.034
 8712,-0.115903,-0.0979847,-0.0733772,0.2189937,-0.006295,-0.1225776,-0
 .3845207,0.0464526,-0.1338463,0.0224859,0.0236431,0.0160091,0.0237336,
 0.2168243,0.0144845,0.046324,0.0786182,0.0512056,-0.1373024,0.1304053,
 0.0633139,-0.1868077,0.0157473,0.3043307,0.0717956,-0.0087074,-0.34758
 72,0.0218402,0.0024024,0.0417373,0.0026919,0.0432,0.0152024,-0.0267,0.
 0873946,-0.035027,-0.1151972,-0.0980679,0.0737993,0.2189238,-0.0055883
 ,0.3038627,-0.0717378,0.0085709,0.3473835,0.0217737,0.0024516,-0.04209
 01,0.0027226,0.0430071,0.0145319,-0.0464382,-0.0785233,-0.0515359,-0.1
 370322,0.1303639,-0.0632732,-0.1869777,0.0162673,-0.1233493,0.3847996,
 -0.0464315,0.1342312,0.0219367,0.0236813,-0.0161486,0.0238849,0.216421
 6,0.0849648,-0.0000582,0.0000876,-0.000081,-0.0094823,-0.2116132,0.000
 0166,0.0943902,-0.1102609,-0.2187878,0.0115463,0.0969291,-0.0260221,0.
 0923407,-0.0059194,-0.2163119,-0.0058514,0.0442465,0.0848248,0.0000804
 ,0.0000252,0.0001725,0.0114878,0.181893,0.0000924,-0.1240859,-0.131990
 5,-0.2197035,-0.0115885,-0.0971702,0.0259286,0.0922082,-0.0059229,0.21
 61468,-0.0058362,0.0441146,0.0152449,-0.0871112,-0.0268179,-0.07354,-0
 .0049432,-0.2191038,-0.0353126,0.0981509,-0.1149597,0.0147828,0.078370
 8,-0.0464054,0.0635718,0.0168689,0.1868905,-0.0518989,-0.1302549,-0.13
 62747,0.3038086,-0.008714,-0.0719367,0.041853,0.0429735,-0.0027603,0.3
 475768,-0.0025078,0.0214397,0.0148752,0.0871361,0.0267996,0.0736099,-0
 .005343,-0.2189647,0.0351616,0.0981975,-0.1153229,0.3046519,0.0087158,
 0.0718835,-0.0418038,0.0431583,-0.0027937,-0.3474961,-0.002521,0.02169
 38,0.0143074,-0.0783845,0.0464436,-0.0635799,0.0161185,0.1870474,0.051
 5192,-0.1302094,-0.1368812,-0.1223216,-0.0464228,-0.3846533,-0.0160503
 ,0.2161478,-0.0237629,-0.134717,-0.0239173,0.0217026,-0.0753809,-0.020
 368,-0.1692614,0.0266331,0.1983625,-0.0579173,0.2206821,-0.0580781,-0.
 2754313,-0.0773264,0.1689723,-0.0206274,-0.2212151,-0.2766281,0.058058
 7,0.0264196,0.0579225,0.1978323,-0.1239429,0.0464665,0.3847147,0.01599
 04,0.2159006,-0.0236672,0.134084,-0.0238419,0.0214805,-0.0776775,-0.16
 906,0.0206138,0.2199001,-0.2763453,0.0581184,-0.0266537,0.0578866,0.19
 78599,-0.0754891,0.0204636,0.1693861,-0.0261839,0.1983569,-0.0579975,-
 0.21987,-0.0579674,-0.2752047,-0.0765015,0.1692258,-0.0206196,-0.22020
 87,-0.2761229,0.057961,0.0261748,0.0579096,0.1980309,-0.0764429,-0.020
 3582,-0.1690563,0.0264442,0.1980975,-0.0579263,0.2212094,-0.0579493,-0
 .2760196,-0.0763708,-0.1692012,0.0206456,0.2207063,-0.2759827,0.058069
 5,-0.0268039,0.0578086,0.1982267,-0.0765999,0.0204442,0.1691794,-0.026
 3108,0.1981599,-0.0580473,-0.2196069,-0.0579818,-0.2757171|Polar=860.0
 694899,-0.0038505,375.6465499,0.0023265,-0.0022404,375.5896149|PG=C01 
 [X(C56)]|NImag=0||0.38648750,-0.00000477,0.39539593,-0.00000787,0.2641
 0599,0.47215658,-0.12582861,0.01897225,0.04975436,0.85376203,0.0140000
 0,-0.05799145,-0.03014644,-0.05029627,0.14175320,0.06992257,-0.0306792
 9,-0.11132285,0.00627568,0.02748377,0.36388819,0.01894988,0.00000146,0
 .00000082,-0.12569123,-0.00339822,-0.07107231,0.38604143,-0.00000159,0
 .00623943,-0.01130418,0.00627050,-0.04655054,0.01455669,0.00000909,0.2
 7828290,0.,-0.01499531,-0.10069558,-0.05274348,0.01372822,-0.12171145,
 -0.00003054,-0.21520377,0.58603453,-0.12582660,-0.01895724,-0.04974650
 ,-0.10796541,-0.01439032,0.00171987,-0.12569716,-0.00625369,0.05274296
 ,0.85380742,-0.01399161,-0.05798443,-0.03013474,0.01439549,0.01250742,
 0.00044043,0.00340199,-0.04655187,0.01372940,0.05029946,0.14175289,-0.
 06991961,-0.03066784,-0.11131941,-0.00172071,0.00044272,0.01616814,0.0
 7107762,0.01454999,-0.12170850,-0.00625448,0.02747759,0.36387691,-0.00
 215280,0.00194791,0.00343099,-0.03205430,-0.00365709,-0.02443953,0.007
 35351,-0.00515396,0.00982704,-0.00161328,0.00049799,0.00034211,0.38600
 605,-0.00107958,-0.00086456,0.00276664,-0.00255045,-0.00306122,0.00073
 612,0.00566221,0.00716078,0.00296705,0.00115209,0.00038831,0.00040345,
 0.04935587,0.38672263,-0.00323000,0.00244660,0.00518773,-0.00851553,0.
 00082979,0.00267532,0.00582071,-0.00521818,0.00454461,-0.00092305,0.00
 022862,0.00127858,-0.02057426,0.23972113,0.47729309,-0.00176977,0.0001
 9759,0.00144669,0.01053924,0.00175344,-0.00020350,-0.00177044,-0.00014
 852,-0.00145172,-0.00088403,-0.00053927,0.00006584,-0.13268977,-0.0104
 5449,0.06190449,0.56279299,-0.00114403,0.00008027,0.00106458,0.0007229
 1,0.00285790,-0.00138120,-0.00066384,-0.00050007,-0.00030998,-0.000025
 35,-0.00044366,0.00008091,-0.01218245,-0.05042062,-0.02028391,0.199808
 17,0.30768070,-0.00188711,0.00206292,0.00258445,-0.00008773,-0.0013784
 9,-0.00843131,0.00210558,-0.00131384,0.00316285,0.00000288,0.00008110,
 0.00021754,0.08391310,-0.01555012,-0.12200885,-0.02461408,0.01292136,0
 .40857312,0.00734195,-0.00732678,-0.00832046,-0.03206668,0.00220976,0.
 02467977,-0.00213672,0.00107194,-0.00380883,-0.00161068,0.00040081,-0.
 00044979,0.02037918,0.00051697,-0.00213992,-0.13260595,-0.03206888,-0.
 07859318,0.38580460,0.00411567,0.00753894,-0.00369400,-0.00045764,-0.0
 0309861,0.00067459,-0.00028205,-0.00173029,-0.00106847,0.00134145,0.00
 029254,-0.00016060,0.00094168,0.00770517,-0.00324792,-0.02517404,-0.04
 598366,-0.00323653,0.05257736,0.28145502,-0.00698947,0.00447839,0.0041
 6111,0.00884751,0.00058960,0.00275230,0.00342076,-0.00074264,0.0060578
 6,0.00061906,0.00001429,0.00137322,0.00196520,-0.02591990,-0.11093870,
 -0.05763440,0.00172957,-0.12592764,0.00867280,-0.19152209,0.58150080,-
 0.03262401,0.00754722,0.01423800,-0.44784216,0.02320039,-0.00300652,-0
 .03257941,0.00392514,-0.01560231,0.00521912,-0.00214682,0.00026256,-0.
 11992093,-0.02208552,-0.05348319,-0.10969287,-0.02700704,0.00324376,-0
 .11992691,-0.00869862,0.05714649,0.84405644,0.00120052,-0.00142331,0.0
 0362322,0.02300143,-0.03563527,-0.00812840,-0.00467834,-0.00087174,-0.
 00307257,-0.00080088,0.00208096,-0.00104768,-0.01170515,-0.05609613,-0
 .03308100,-0.00882530,0.00874913,0.00099445,0.00388106,-0.04227236,0.0
 1712036,0.02271284,0.13291440,0.02470030,-0.00540208,0.00139452,-0.002
 88560,-0.00810254,-0.10246027,-0.02432048,0.00595694,0.00081793,0.0001
 0125,-0.00105119,-0.00647281,-0.06349975,-0.03808721,-0.10618905,0.001
 04577,0.00097636,0.01678756,0.06431777,0.02238077,-0.11945834,-0.00260
 989,0.02630179,0.34759880,-0.00524343,-0.00000073,-0.00000014,0.000828
 17,0.00008500,0.00081841,-0.00051120,-0.00000054,0.00000114,0.00082917
 ,-0.00008495,-0.00081884,-0.00115409,0.00258353,0.00328607,0.00133221,
 0.00052184,-0.00249699,0.00096434,-0.00082309,0.00259795,-0.00058248,0
 .00010775,-0.00013220,0.38672430,0.00000031,-0.00069119,0.00346609,-0.
 00022562,0.00253031,-0.00086968,0.00000017,-0.00064189,-0.00185917,0.0
 0022494,0.00253094,-0.00086995,-0.00044637,-0.00209656,-0.00350255,-0.
 00139367,0.00002702,0.00255694,-0.00045246,0.00119666,-0.00496334,0.00
 076776,-0.00097684,0.00069544,-0.00004507,0.47216170,-0.00000008,-0.00
 348025,0.00111476,-0.00244746,0.00033310,0.00084300,-0.00000023,-0.000
 55321,-0.00005990,0.00244875,0.00033195,0.00084342,-0.00174722,0.00229
 765,0.00261007,0.00288222,0.00091120,-0.00189199,0.00044485,-0.0000344
 0,0.00241211,0.00101960,0.00056169,-0.00027052,-0.00001406,-0.26381991
 ,0.39495145,0.00646815,-0.01966270,-0.00525759,-0.00216843,0.00282553,
 0.00255424,0.00082845,0.00243468,-0.00035312,0.00136320,0.00039852,0.0
 0696001,0.01301708,-0.00623384,0.00029524,-0.00528669,-0.00007951,0.01
 116669,-0.00933273,-0.00218567,0.00061020,-0.00004692,0.00134734,-0.01
 118174,-0.12593149,0.04983181,-0.01895530,0.85403018,-0.01802526,-0.02
 734444,-0.01383955,-0.00312247,-0.00061614,0.00036561,-0.00082128,0.00
 081287,-0.00045797,0.00684964,0.00089616,0.00250570,0.00584510,0.00164
 491,0.00637308,-0.00045726,0.00084747,0.00067395,-0.00176097,-0.001127
 91,0.00215222,0.00091683,0.00202319,-0.00307319,0.07004108,-0.11142494
 ,0.03067491,0.00599604,0.36391974,-0.01154833,-0.00884746,-0.00785754,
 -0.00207627,0.00023190,-0.00084409,0.00010348,0.00076100,0.00254132,-0
 .00127580,-0.00866496,0.00239703,0.00048185,-0.00317788,0.00238731,-0.
 00069921,0.00077513,-0.00002403,0.00074607,-0.00098943,-0.00182830,0.0
 0157262,0.00297360,0.00118379,-0.01400523,0.03014049,-0.05796507,0.050
 25911,-0.02750691,0.14173415,-0.10567008,0.00000013,-0.00000061,0.0064
 9949,0.01526330,0.01459762,-0.00524745,0.00000008,-0.00000098,0.006500
 33,-0.01526481,-0.01459876,-0.00381634,-0.00199200,-0.00289270,0.00124
 673,0.00060413,-0.00229159,0.00323980,-0.00045886,-0.00340313,0.002417
 03,0.00171652,0.00717015,0.01893530,-0.00000251,0.,-0.12560885,-0.0709
 9007,0.00342199,0.38580415,0.00000244,-0.24036480,-0.17233565,0.009726
 42,-0.01417169,-0.01700504,0.,0.00105295,0.00307978,-0.00973586,-0.014
 17658,-0.01700948,-0.00520973,-0.00389770,-0.00476539,0.00046170,-0.00
 083163,-0.00332189,0.00667750,0.00271432,-0.00504595,-0.00692639,0.001
 41907,0.00889670,-0.00000322,-0.10070264,0.01499004,-0.05267504,-0.121
 64511,-0.01370633,0.00003705,0.58623333,0.00000488,-0.17004152,-0.1585
 4879,0.01763585,-0.01168854,-0.02086622,0.00000007,-0.00388584,-0.0004
 2070,-0.01764016,-0.01169128,-0.02086665,-0.00159427,0.00102571,-0.002
 97288,-0.00146435,-0.00146066,-0.00153220,0.00324254,0.00210785,-0.000
 89499,-0.01208469,-0.00462556,0.00267902,-0.00000169,0.01129957,0.0062
 4411,-0.00624719,-0.01454024,-0.04657290,-0.00001307,0.21542120,0.2783
 8762,0.00647021,0.01965746,0.00525909,0.00136288,-0.00039961,-0.006957
 48,0.00082777,-0.00243290,0.00035288,-0.00217502,-0.00282536,-0.002556
 16,0.00078735,-0.00053370,0.00103316,-0.00276300,0.00017659,-0.0001877
 0,0.00113884,-0.00006415,-0.00107101,-0.00195736,0.00077714,0.00067850
 ,-0.12587655,-0.04977270,0.01894875,-0.10798834,0.00171872,0.01439796,
 -0.12557920,0.05264320,0.00625669,0.85394756,0.01802049,-0.02733845,-0
 .01384050,-0.00684962,0.00089685,0.00250608,0.00082140,0.00081292,-0.0
 0045943,0.00312339,-0.00061577,0.00036605,-0.00033110,-0.00078759,-0.0
 0073907,0.00112256,0.00028255,0.00002915,-0.00008025,-0.00024167,-0.00
 038719,0.00316638,0.00113169,0.00041329,-0.06997732,-0.11136316,0.0306
 6700,-0.00171414,0.01616636,-0.00043947,0.07096212,-0.12161783,-0.0145
 4812,-0.00608735,0.36381550,0.01154594,-0.00884236,-0.00785709,0.00127
 621,-0.00866436,0.00239738,-0.00010372,0.00076132,0.00254073,0.0020758
 9,0.00023164,-0.00084506,0.00059484,-0.00018663,-0.00040242,0.00004934
 ,-0.00033844,0.00057000,-0.00074352,0.00058745,0.00053726,0.00062306,-
 0.00010827,-0.00106010,0.01400058,0.03013432,-0.05797340,-0.01437539,-
 0.00044010,0.01250862,-0.00341018,-0.01371594,-0.04657615,-0.05032520,
 -0.02748137,0.14174141,0.00323946,-0.00473757,-0.00571971,-0.00932654,
 -0.00029889,0.00188205,0.00096347,-0.00032647,0.00054398,0.00114191,0.
 00074389,-0.00009873,-0.00702780,-0.00316924,-0.00219285,0.00168920,0.
 00092948,-0.00000198,0.00023406,-0.00147695,0.00121225,0.00812134,0.00
 173222,0.00059784,-0.00215122,0.00342852,-0.00194260,-0.03204508,-0.02
 443563,0.00365403,0.00734414,0.00981990,0.00514545,-0.00161194,0.00034
 143,-0.00049665,0.38581895,0.00341457,-0.00137760,-0.00405298,-0.00008
 584,-0.00150897,0.00225613,-0.00232796,0.00119146,-0.00496171,0.001057
 94,0.00054115,-0.00057628,-0.00499550,0.00400407,0.01120642,0.00635401
 ,0.00577074,-0.00448751,-0.00083287,-0.00036765,-0.00031616,-0.0015620
 7,0.00122060,-0.00081259,-0.00322846,0.00518555,-0.00244402,-0.0085200
 2,0.00267444,-0.00082451,0.00582049,0.00454776,0.00521382,-0.00092323,
 0.00127943,-0.00022801,-0.02051425,0.47744357,-0.00036490,0.00310051,0
 .00319104,0.00227005,-0.00089648,-0.00143857,0.00141843,-0.00003330,0.
 00242033,-0.00019196,0.00039655,-0.00024271,0.00429910,-0.00773031,-0.
 00143156,-0.00754277,-0.00162787,0.00285399,0.00173108,-0.00142066,0.0
 0007472,-0.00144816,0.00025986,0.00180316,0.00108104,-0.00276744,-0.00
 086718,0.00253977,-0.00073839,-0.00305140,-0.00565704,-0.00296118,0.00
 716361,-0.00115144,-0.00040477,0.00038650,-0.04935327,-0.23996984,0.38
 692875,0.00124219,0.00131007,-0.00079681,-0.00526701,0.00079013,0.0002
 8013,0.00132932,-0.00247008,0.00203689,-0.00276500,-0.00031602,-0.0010
 7691,0.00406261,-0.02312906,-0.02028016,-0.01022151,-0.00346177,0.0064
 0276,0.00170579,0.00581786,-0.00794720,0.00495856,-0.00150366,0.014264
 21,-0.00177382,0.00145086,-0.00020028,0.01054705,-0.00021069,-0.001748
 84,-0.00176783,-0.00145040,0.00014787,-0.00088048,0.00006588,0.0005389
 4,-0.13260144,0.06183202,0.01039651,0.56288301,0.00207945,-0.00258997,
 -0.00288663,-0.01081234,0.00035843,0.00078698,0.00229896,-0.00098526,0
 .00280238,0.00014189,0.00048237,-0.00002051,-0.01966368,-0.03768771,-0
 .02749596,-0.00499359,-0.00730877,0.00170767,-0.00022014,0.00160388,-0
 .00347802,0.01174214,0.00167654,0.00626692,-0.00188598,0.00258045,-0.0
 0206271,-0.00007224,-0.00842159,0.00137673,0.00209955,0.00315543,0.001
 30697,0.00000472,0.00021669,-0.00007945,0.08382764,-0.12193910,0.01557
 785,-0.02449469,0.40859972,-0.00113052,-0.00102493,0.00023378,0.002731
 33,0.00089122,0.00046268,-0.00109946,0.00115632,-0.00087784,-0.0002154
 1,-0.00038785,0.00036934,-0.00920682,0.00479173,-0.00157482,0.00529205
 ,-0.00278847,-0.00745034,-0.00090501,-0.00057785,0.00702127,-0.0039043
 0,-0.01051616,-0.00450765,0.00114645,-0.00106578,0.00008190,-0.0007284
 3,0.00138342,0.00285409,0.00066099,0.00030399,-0.00050080,0.00002307,-
 0.00008092,-0.00044280,0.01217912,0.02027617,-0.05040485,-0.19986973,-
 0.01285771,0.30765888,-0.00382240,0.00275013,0.00464424,0.01301784,-0.
 00185395,-0.00554967,-0.00115474,0.00180330,0.00002009,0.00078705,-0.0
 0049797,0.00046324,-0.09943013,0.00157989,0.00877067,0.00421529,0.0138
 3125,0.01690731,-0.00702939,-0.00301313,0.00585198,-0.00391089,-0.0164
 3024,-0.02027961,0.00734811,-0.00832664,0.00733131,-0.03210393,0.02468
 205,-0.00220817,-0.00213351,-0.00380338,-0.00106402,-0.00161501,-0.000
 45053,-0.00040331,0.02038500,-0.00214840,-0.00051103,-0.13272751,-0.07
 868383,0.03202878,0.38612420,0.00331868,-0.00387900,-0.00475650,0.0011
 9703,0.00310044,0.00604140,-0.00380044,0.00207698,-0.00452171,-0.00087
 397,-0.00063819,-0.00077474,-0.00936083,-0.22826885,-0.15596008,0.0252
 2950,-0.00870414,-0.03441562,0.00288481,-0.00033014,0.01229302,-0.0020
 3347,-0.01240353,-0.01485896,-0.00699576,0.00417028,-0.00448000,0.0088
 7145,0.00275511,-0.00058931,0.00341897,0.00605342,0.00073646,0.0006234
 1,0.00137495,-0.00001342,0.00194927,-0.11093633,0.02588783,-0.05769633
 ,-0.12600747,-0.00176347,0.00860696,0.58158030,0.00127324,0.00101898,-
 0.00299239,0.00612355,-0.00351291,0.00097003,-0.00172558,0.00128162,-0
 .00155463,0.00076467,-0.00022343,-0.00055063,0.00005040,-0.16677564,-0
 .14994593,0.01741665,-0.00253530,-0.03033896,0.00253728,-0.00667867,0.
 00293667,-0.00871588,-0.00523682,-0.01766976,-0.00411811,0.00369692,0.
 00754033,0.00045788,-0.00067331,-0.00309574,0.00028589,0.00107739,-0.0
 0173486,-0.00133925,0.00016174,0.00029213,-0.00094134,0.00325706,0.007
 68212,0.02513557,0.00319778,-0.04597898,-0.05260479,0.19126526,0.28119
 070,0.00241397,0.01333726,0.00384676,-0.00004144,-0.00171581,-0.000524
 01,-0.00058254,-0.00117783,-0.00050130,-0.00195565,-0.00135545,-0.0029
 2554,-0.00384982,0.00901782,-0.00008863,0.00498603,0.00098960,-0.01234
 466,0.00812239,0.00178069,0.00118373,0.00025757,-0.00049659,0.00797666
 ,-0.03263609,0.01426145,-0.00756469,-0.44806144,-0.00293171,-0.0231853
 8,-0.03256792,-0.01559030,-0.00392880,0.00522635,0.00026617,0.00214419
 ,-0.11986252,-0.05341492,0.02207475,-0.10972165,0.00323831,0.02701048,
 -0.12001312,0.05724139,0.00872092,0.84434282,-0.00738038,0.00358200,0.
 00835069,0.01051386,0.00111800,-0.00289788,0.00009887,-0.00002239,0.00
 045803,-0.00085013,-0.00086821,0.00089691,0.02377807,-0.02207303,-0.01
 249081,-0.01348106,-0.00514967,0.00792872,-0.00097937,0.00163764,-0.00
 092878,-0.00759257,-0.00308162,-0.00382695,0.02470520,0.00139383,0.005
 40599,-0.00281731,-0.10245302,0.00808923,-0.02432334,0.00082004,-0.005
 94539,0.00009258,-0.00647397,0.00104862,-0.06343497,-0.10612812,0.0380
 5987,0.00105410,0.01677549,-0.00097800,0.06443138,-0.11956104,-0.02240
 133,-0.00286524,0.34763967,0.00002815,-0.00516955,0.00050287,-0.003945
 76,0.00311389,0.00194053,-0.00014094,0.00032949,-0.00123048,-0.0005934
 1,0.00038227,0.00093620,0.01130761,-0.00313610,-0.00781363,0.00487484,
 -0.00884519,0.00229983,-0.00153657,0.00016299,0.00136250,0.00241527,0.
 00004326,-0.00242325,-0.00119510,-0.00362063,-0.00142029,-0.02299596,0
 .00812287,-0.03562981,0.00466854,0.00306181,-0.00086091,0.00080007,0.0
 0104578,0.00208485,0.01167927,0.03304147,-0.05611219,0.00882536,-0.000
 98612,0.00877491,-0.00385238,-0.01714893,-0.04229909,-0.02270486,-0.02
 623885,0.13285840,-0.00215031,-0.00194370,-0.00342765,-0.00161418,-0.0
 0049822,-0.00034153,0.00735075,0.00515255,-0.00982342,-0.03205362,0.00
 365691,0.02443676,0.00022171,0.00028504,0.00013064,0.00012619,0.000217
 89,0.00026280,-0.00026004,-0.00030476,0.00011716,0.00096725,0.00019519
 ,-0.00077856,-0.00115276,0.00044737,0.00174635,0.00078588,0.00033001,-
 0.00059501,-0.00381134,0.00520404,0.00159456,0.01300626,-0.00584501,-0
 .00048396,0.00010247,0.00031475,0.00002033,-0.00005577,-0.00032918,0.0
 0030555,0.00086145,-0.00044157,0.00013148,-0.00137404,0.00044213,-0.00
 081057,0.38580617,0.00108157,-0.00086536,0.00276845,-0.00115108,0.0003
 8829,0.00040482,-0.00566345,0.00715985,0.00296571,0.00254764,-0.003059
 04,0.00073786,-0.00028437,-0.00017763,0.00005202,-0.00005145,0.0000813
 1,-0.00031082,0.00032369,-0.00001019,-0.00014363,0.00019739,0.00012588
 ,0.00011534,-0.00258409,-0.00209629,0.00229601,0.00053351,-0.00078785,
 -0.00018705,0.00199145,-0.00389832,0.00102281,0.00622612,0.00164625,-0
 .00317368,-0.00010366,-0.00020049,-0.00002818,-0.00000470,-0.00005000,
 0.00025826,0.00002389,0.00013114,-0.00017767,-0.00072821,0.00036944,0.
 00026826,-0.04935079,0.38679791,0.00322755,0.00244530,0.00518572,0.000
 92369,0.00022822,0.00127780,-0.00582186,-0.00522003,0.00454792,0.00852
 575,0.00083018,0.00267324,-0.00012951,0.00005139,-0.00005858,-0.000171
 65,-0.00038019,-0.00004635,0.00004243,0.00018876,0.00017129,-0.0009937
 4,-0.00041244,-0.00013137,-0.00328409,-0.00349822,0.00260711,-0.001034
 18,-0.00073934,-0.00040284,0.00289235,-0.00476324,-0.00297357,-0.00030
 490,0.00637294,0.00239073,0.00043846,0.00023709,0.00012462,-0.00035275
 ,0.00041345,-0.00046552,-0.00045892,-0.00027344,0.00024146,0.00076162,
 -0.00056471,-0.00021016,0.02057520,0.23973377,0.47721274,-0.03262143,-
 0.00755838,-0.01424135,0.00522284,0.00214804,-0.00026289,-0.03257856,-
 0.00393504,0.01560782,-0.44786615,-0.02322097,0.00298148,0.00096693,-0
 .00019873,0.00099312,-0.00028605,-0.00000326,0.00000054,0.00096340,-0.
 00043124,-0.00091351,-0.00604598,0.00033947,-0.00004281,-0.00058377,-0
 .00076648,-0.00102236,-0.00195766,-0.00316575,-0.00062453,0.00241033,0
 .00693688,0.01208539,-0.00003830,-0.00091825,-0.00156909,-0.00030543,-
 0.00068496,-0.00001247,0.00208134,0.00044039,0.00019737,-0.00137389,0.
 00056700,-0.00088700,0.00134796,0.00033598,0.00083623,-0.11983400,0.02
 205960,0.05339498,0.84408823,-0.00120099,-0.00142459,0.00361938,0.0008
 0167,0.00208210,-0.00104783,0.00467771,-0.00086718,-0.00307455,-0.0230
 2495,-0.03563923,-0.00811871,-0.00019435,0.00012618,-0.00041216,-0.000
 16832,-0.00044411,0.00014161,-0.00037308,0.00018078,0.00033568,-0.0003
 4009,-0.00093741,0.00040893,-0.00010625,-0.00097507,0.00056245,-0.0007
 7780,0.00113205,-0.00010814,-0.00171706,0.00142048,-0.00462494,-0.0013
 4827,0.00202275,0.00297426,0.00098640,0.00055556,-0.00001609,-0.000392
 80,0.00082279,-0.00057604,-0.00068302,-0.00024663,0.00041872,0.0008948
 1,-0.00187580,-0.00040813,0.01167553,-0.05609443,-0.03304939,-0.022692
 50,0.13289515,-0.02469694,-0.00540277,0.00139613,-0.00009983,-0.001051
 15,-0.00647204,0.02432326,0.00595663,0.00081776,0.00286160,-0.00810196
 ,-0.10246080,0.00077864,0.00011679,-0.00013104,0.00001936,0.00014151,0
 .00071809,-0.00071015,-0.00019338,-0.00018444,0.00004223,0.00040975,0.
 00239233,0.00013338,0.00069597,-0.00027012,-0.00068068,0.00041259,-0.0
 0106105,-0.00716831,0.00889491,0.00268040,0.01117765,-0.00307282,0.001
 18301,0.00038600,0.00090328,0.00007709,0.00059573,-0.00015772,0.000073
 59,0.00062277,-0.00041749,0.00040464,0.00012647,-0.00066262,-0.0016135
 8,0.06342009,-0.03806877,-0.10613083,0.00281592,0.02624493,0.34763372,
 0.00734286,0.00732872,0.00832233,-0.00161199,-0.00040156,0.00044944,-0
 .00213483,-0.00106883,0.00380481,-0.03208715,-0.00220720,-0.02468187,-
 0.00026060,-0.00032412,-0.00004181,0.00012651,0.00015022,-0.00030741,0
 .00022173,0.00024571,-0.00019433,0.00096376,0.00037295,0.00071059,0.00
 096351,0.00045197,-0.00044453,0.00114194,0.00008044,0.00074414,0.00323
 910,-0.00667885,-0.00324379,-0.00933008,0.00176079,-0.00074657,-0.0005
 7623,-0.00049287,-0.00004921,-0.00019812,-0.00034998,0.00005996,0.0001
 0203,0.00040388,-0.00020514,-0.00030602,0.00060826,0.00086709,0.020377
 69,-0.00051647,0.00214578,-0.12001514,-0.00385378,-0.06441770,0.385981
 39,-0.00411737,0.00753816,-0.00369421,-0.00134192,0.00029233,-0.000161
 12,0.00028453,-0.00173086,-0.00107097,0.00045582,-0.00309708,0.0006726
 4,0.00030471,-0.00001042,0.00018908,-0.00001000,0.00023421,0.00024216,
 -0.00024529,-0.00019560,-0.00001832,0.00043095,0.00018079,-0.00019302,
 0.00082246,0.00119649,-0.00003404,0.00006472,-0.00024169,0.00058712,0.
 00045794,0.00271622,0.00210927,0.00218898,-0.00112863,-0.00098946,-0.0
 0016601,-0.00019826,-0.00017924,0.00031328,-0.00011040,0.00028263,0.00
 009617,0.00015493,-0.00011550,-0.00017658,0.00031091,0.00004330,-0.000
 94230,0.00769450,-0.00324471,0.00872733,-0.04227570,0.02240842,-0.0526
 0283,0.28137391,0.00699101,0.00447953,0.00416352,-0.00062160,0.0000139
 0,0.00137373,-0.00341966,-0.00074013,0.00605447,-0.00885664,0.00059198
 ,0.00275607,-0.00011769,-0.00014336,0.00017069,0.00017949,0.00031126,-
 0.00019844,0.00019371,-0.00001831,-0.00004158,0.00091512,0.00033554,-0
 .00018475,-0.00259997,-0.00496559,0.00241114,0.00107125,-0.00038719,0.
 00053796,0.00340300,-0.00504675,-0.00089854,-0.00061211,0.00215265,-0.
 00182565,-0.00046596,-0.00042444,-0.00005013,0.00027055,-0.00034760,0.
 00038234,0.00030106,0.00014956,-0.00022916,-0.00066191,0.00096290,0.00
 032355,-0.00196087,-0.02590216,-0.11093498,-0.05724065,0.01714780,-0.1
 1955137,-0.00860672,-0.19146555,0.58159847,-0.00177110,-0.00019982,-0.
 00144814,-0.00088140,0.00053930,-0.00006605,-0.00177072,0.00014789,0.0
 0145200,0.01054333,-0.00175178,0.00020648,0.00012668,0.00005229,0.0001
 7092,-0.00066935,-0.00042447,0.00005199,0.00012551,0.00001046,-0.00017
 951,-0.00028780,0.00016792,-0.00002014,0.00133168,0.00139158,-0.002880
 03,-0.00276399,-0.00112220,-0.00004979,0.00124496,-0.00046004,0.001465
 28,-0.00527676,0.00045652,0.00069817,-0.00019838,0.00033665,0.00023955
 ,-0.00060784,-0.00016007,-0.00028579,-0.00005663,-0.00034430,0.0000794
 2,0.00208113,0.00048678,-0.00052179,-0.13260905,0.01046084,-0.06183974
 ,-0.10970142,0.00884039,-0.00105227,-0.13264563,0.02516925,0.05766233,
 0.56276634,0.00114459,0.00008215,0.00106395,0.00002416,-0.00044399,0.0
 0008101,0.00066323,-0.00049959,-0.00030827,-0.00072756,0.00285731,-0.0
 0138136,-0.00021788,0.00008093,-0.00038031,0.00042316,-0.00023952,-0.0
 0001042,-0.00014937,0.00023385,0.00031136,0.00000448,-0.00044360,0.000
 14222,-0.00051978,0.00002882,0.00090930,-0.00017679,0.00028240,-0.0003
 3808,-0.00060214,-0.00083247,-0.00145997,0.00007374,0.00084707,0.00077
 376,-0.00002407,0.00034006,0.00017132,-0.00031548,-0.00017439,-0.00058
 780,0.00021685,-0.00028630,0.00031636,0.00029737,-0.00005495,-0.000360
 33,0.01219511,-0.05042489,-0.02027143,0.02702214,0.00875386,0.00097791
 ,0.03206453,-0.04598934,0.00172600,-0.19985951,0.30770127,0.00188594,0
 .00206183,0.00258245,-0.00000289,0.00008085,0.00021696,-0.00210329,-0.
 00131157,0.00315873,0.00008097,-0.00137683,-0.00842745,-0.00026326,-0.
 00031102,-0.00004656,-0.00005127,-0.00001028,-0.00032599,0.00030678,0.
 00024269,-0.00019912,-0.00000055,0.00014137,0.00071831,0.00249696,0.00
 255564,-0.00188925,0.00018907,0.00002973,0.00057059,0.00228938,-0.0033
 1983,-0.00153140,-0.01115775,0.00067241,-0.00002576,-0.00035431,-0.000
 45785,-0.00006657,-0.00008849,-0.00000586,-0.00002961,-0.00039325,0.00
 047245,-0.00022879,0.00038192,0.00005577,0.00094972,-0.08384153,-0.015
 54058,-0.12195187,-0.00324187,0.00098772,0.01678509,0.07862855,-0.0032
 2909,-0.12595434,0.02453807,0.01289005,0.40856044,0.00323952,0.0047396
 3,0.00572148,0.00114276,-0.00074499,0.00009837,0.00096332,0.00032733,-
 0.00054360,-0.00932838,0.00029878,-0.00188376,0.00010252,0.00010434,-0
 .00043967,-0.00019944,0.00002254,0.00035525,-0.00057627,0.00016650,0.0
 0046578,-0.00030611,-0.00098643,-0.00038572,-0.00215176,-0.00342937,0.
 00194438,-0.00161338,-0.00034142,0.00049789,0.00734594,-0.00982192,-0.
 00515029,-0.03205041,0.02443400,-0.00365711,0.00022179,0.00013000,-0.0
 0028449,0.00012576,0.00026254,-0.00021814,-0.00026087,0.00011684,0.000
 30443,0.00096711,-0.00077816,-0.00019436,-0.00702501,0.00316777,0.0021
 9456,0.00812240,-0.00173361,-0.00059700,0.00023473,0.00148091,-0.00121
 517,0.00168838,-0.00092613,0.00000363,0.38586168,-0.00341494,-0.001378
 78,-0.00405505,-0.00105974,0.00054099,-0.00057593,0.00232943,0.0011903
 2,-0.00496047,0.00008519,-0.00150902,0.00225420,-0.00031499,-0.0002011
 2,0.00023585,-0.00033625,0.00034047,-0.00045769,0.00049326,-0.00019916
 ,-0.00042327,0.00068745,0.00055574,0.00090369,0.00322977,0.00518585,-0
 .00244768,0.00092330,0.00128002,-0.00022781,-0.00581968,0.00454929,0.0
 0521837,0.00851632,0.00267467,-0.00082389,-0.00013162,-0.00005737,-0.0
 0005214,-0.00017194,-0.00004702,0.00038058,0.00004253,0.00017147,-0.00
 018867,-0.00099156,-0.00013094,0.00041155,0.00499840,0.00400487,0.0112
 2142,0.00156321,0.00122028,-0.00081058,0.00083230,-0.00035973,-0.00031
 670,-0.00635954,0.00577239,-0.00448950,0.02055447,0.47756316,0.0003667
 9,0.00310368,0.00319367,0.00019239,0.00039633,-0.00024264,-0.00141862,
 -0.00003351,0.00242078,-0.00227708,-0.00089780,-0.00143948,-0.00002120
 ,-0.00002866,0.00012489,-0.00023941,0.00017203,-0.00006759,0.00004958,
 -0.00017919,-0.00004991,0.00001258,-0.00001681,0.00007810,-0.00108389,
 -0.00276756,-0.00086309,0.00115311,-0.00040530,0.00038704,0.00566207,-
 0.00296426,0.00716041,-0.00253631,-0.00073880,-0.00305675,0.00028433,-
 0.00005185,-0.00017739,0.00005148,0.00031025,0.00008084,-0.00032308,0.
 00014447,-0.00000984,-0.00019984,-0.00011550,0.00012620,-0.00430606,-0
 .00773012,-0.00143957,0.00145425,0.00025971,0.00180525,-0.00173219,-0.
 00142089,0.00006887,0.00754831,-0.00163044,0.00285622,0.04940064,-0.24
 000168,0.38695234,0.00240915,-0.01333899,-0.00385182,-0.00195538,0.001
 35564,0.00292417,-0.00058245,0.00117660,0.00050220,-0.00003067,0.00171
 528,0.00052733,-0.00137450,0.00072768,-0.00076100,0.00208037,-0.000296
 71,-0.00038286,-0.00030315,0.00017554,0.00066206,0.00134804,-0.0008939
 4,-0.00012472,-0.03263107,-0.01425172,0.00756262,0.00522666,-0.0002657
 9,-0.00214685,-0.03256277,0.01559162,0.00393588,-0.44806105,0.00298474
 ,0.02323999,0.00096493,0.00099201,0.00019835,-0.00028798,-0.00000089,0
 .00000541,0.00096688,-0.00091656,0.00042898,-0.00605041,-0.00003842,-0
 .00033788,-0.00384192,-0.00900414,0.00009662,0.00024993,0.00049741,-0.
 00797344,0.00812005,-0.00178533,-0.00117945,0.00497925,-0.00098266,0.0
 1233728,-0.11989562,0.05344163,-0.02210722,0.84429860,0.00738039,0.003
 58544,0.00835248,0.00085207,-0.00086934,0.00089556,-0.00009932,-0.0000
 2185,0.00045866,-0.01051407,0.00111808,-0.00289755,-0.00044139,0.00036
 980,-0.00056556,-0.00048851,-0.00005649,0.00005670,-0.00060785,0.00031
 117,0.00096216,-0.00033807,-0.00187565,-0.00066227,-0.02470172,0.00139
 590,0.00540818,-0.00009631,-0.00647372,0.00104988,0.02431928,0.0008163
 4,-0.00595228,0.00286200,-0.10245574,0.00808755,0.00077824,-0.00013262
 ,-0.00011533,0.00001850,0.00071756,-0.00014209,-0.00071053,-0.00018491
 ,0.00019243,0.00004111,0.00239434,-0.00040709,-0.02376494,-0.02206465,
 -0.01248627,0.00759204,-0.00307865,-0.00382354,0.00097846,0.00163578,-
 0.00093054,0.01347893,-0.00514575,0.00792934,0.06347098,-0.10615408,0.
 03808550,0.00271567,0.34760185,-0.00002789,-0.00516790,0.00050473,0.00
 059659,0.00038182,0.00093577,0.00014054,0.00032957,-0.00123002,0.00394
 874,0.00311573,0.00194141,0.00081202,0.00026888,-0.00021003,0.00052124
 ,-0.00036150,0.00095054,-0.00086744,0.00004398,0.00032389,-0.00083941,
 -0.00040885,-0.00161501,0.00119759,-0.00361855,-0.00142269,-0.00080266
 ,0.00104550,0.00208382,-0.00466501,0.00305722,-0.00086686,0.02303024,0
 .00812583,-0.03562796,0.00019469,0.00041241,0.00012576,0.00016816,-0.0
 0014216,-0.00044324,0.00037360,-0.00033630,0.00017979,0.00034055,-0.00
 040774,-0.00093819,-0.01130030,-0.00313053,-0.00782771,-0.00241781,0.0
 0004407,-0.00241949,0.00153752,0.00016205,0.00136162,-0.00487612,-0.00
 884428,0.00230051,-0.01170614,0.03306305,-0.05610548,0.02272026,-0.026
 26570,0.13287410,-0.00382122,-0.00275140,-0.00464407,0.00078682,0.0004
 9818,-0.00046295,-0.00115446,-0.00180498,-0.00002016,0.01301820,0.0018
 5571,0.00555287,0.00086144,-0.00002382,0.00045929,-0.00005589,-0.00021
 646,0.00039283,0.00010194,-0.00009601,-0.00030001,-0.00137415,0.000682
 31,-0.00062323,0.00734458,0.00832186,-0.00733149,-0.00161317,0.0004504
 7,0.00040301,-0.00213525,0.00380585,0.00106581,-0.03209532,-0.02468312
 ,0.00220619,-0.00026068,-0.00004096,0.00032259,0.00012832,-0.00030665,
 -0.00014948,0.00022184,-0.00019432,-0.00024604,0.00096526,0.00070979,-
 0.00037403,-0.09941827,-0.00157816,-0.00879097,-0.00391027,0.01642283,
 0.02027420,-0.00702899,0.00301702,-0.00585174,0.00421739,-0.01383855,-
 0.01689863,0.02037219,0.00214579,0.00051302,-0.11994736,-0.06435937,0.
 00384918,0.38611314,-0.00331844,-0.00387697,-0.00475520,0.00087376,-0.
 00063720,-0.00077438,0.00379967,0.00207859,-0.00452159,-0.00119715,0.0
 0309786,0.00603749,0.00044083,0.00013166,-0.00027319,0.00034401,-0.000
 28682,0.00047224,-0.00040423,0.00015534,0.00014891,-0.00056657,-0.0002
 4616,-0.00041697,0.00699359,0.00416553,-0.00447852,-0.00062294,0.00137
 493,-0.00001413,-0.00341834,0.00605223,0.00073937,-0.00885901,0.002754
 92,-0.00059213,-0.00011610,0.00017083,0.00014449,0.00017849,-0.0001987
 6,-0.00031199,0.00019346,-0.00004171,0.00001895,0.00091610,-0.00018558
 ,-0.00033551,0.00936110,-0.22832544,-0.15601983,0.00202595,-0.01240292
 ,-0.01485449,-0.00288515,-0.00032447,0.01228677,-0.02520683,-0.0086988
 4,-0.03441043,-0.00195670,-0.11095342,0.02590180,-0.05716678,-0.119510
 63,-0.01714382,-0.00877848,0.58168443,-0.00127344,0.00101860,-0.002993
 23,-0.00076496,-0.00022301,-0.00055045,0.00172487,0.00128144,-0.001554
 08,-0.00612155,-0.00351368,0.00096760,-0.00013166,-0.00017768,0.000241
 87,-0.00007864,0.00031659,-0.00022897,0.00020485,-0.00011550,-0.000229
 66,0.00088717,0.00041917,0.00040472,0.00412069,0.00369497,0.00753914,0
 .00134025,0.00016187,0.00029224,-0.00028803,0.00107777,-0.00173264,-0.
 00045096,-0.00067038,-0.00309692,-0.00030416,-0.00018887,-0.00000937,0
 .00000949,-0.00024260,0.00023347,0.00024608,0.00001886,-0.00019466,-0.
 00042979,0.00019257,0.00017971,-0.00006067,-0.16684243,-0.14998029,0.0
 0871238,-0.00523673,-0.01766062,-0.00253909,-0.00667533,0.00294019,-0.
 01741235,-0.00253802,-0.03033822,0.00093940,0.00325294,0.00769707,-0.0
 0872925,-0.02240824,-0.04229440,0.05267176,0.19126672,0.28121966,0.001
 24154,-0.00130824,0.00079845,-0.00276472,0.00031667,0.00107673,0.00132
 913,0.00247258,-0.00203929,-0.00526653,-0.00079184,-0.00028270,-0.0000
 5460,0.00000505,0.00035406,-0.00060848,0.00031595,0.00008896,-0.000198
 96,-0.00031341,-0.00027230,0.00208078,0.00039407,-0.00059704,-0.001772
 24,-0.00145083,0.00020242,-0.00088154,-0.00006594,-0.00053867,-0.00176
 579,0.00144813,-0.00014799,0.01054016,0.00020896,0.00175087,0.00012672
 ,0.00017094,-0.00005088,-0.00067135,0.00005084,0.00042478,0.00012771,-
 0.00017840,-0.00000969,-0.00028757,-0.00001914,-0.00016759,0.00406603,
 0.02313722,0.02030570,0.00495579,0.00151090,-0.01426169,0.00170375,-0.
 00582069,0.00793826,-0.01021961,0.00346872,-0.00640566,-0.13261436,-0.
 06187903,-0.01044212,-0.10972657,-0.00106297,-0.00886432,-0.13280807,0
 .05778923,-0.02520279,0.56302185,-0.00208027,-0.00259230,-0.00288848,-
 0.00014179,0.00048271,-0.00002047,-0.00229908,-0.00098548,0.00280064,0
 .01081652,0.00036013,0.00079029,0.00032936,-0.00004987,0.00041426,0.00
 016080,-0.00017370,-0.00000607,0.00034944,-0.00011033,-0.00034768,-0.0
 0044066,0.00082276,-0.00015845,0.00188608,0.00258019,-0.00206110,-0.00
 000360,0.00021678,-0.00008007,-0.00210201,0.00315839,0.00130768,0.0000
 7986,-0.00842432,0.00137781,-0.00026179,-0.00004636,0.00031031,-0.0000
 5029,-0.00032496,0.00001060,0.00030652,-0.00019915,-0.00024250,-0.0000
 0029,0.00071659,-0.00014210,0.01966986,-0.03771247,-0.02752080,-0.0117
 4454,0.00167800,0.00626798,0.00022017,0.00160171,-0.00347565,0.0049934
 4,-0.00732303,0.00170186,-0.08387768,-0.12201303,0.01552661,-0.0032563
 0,0.01678348,-0.00099235,0.07878900,-0.12609574,0.00327695,0.02443530,
 0.40881842,0.00112934,-0.00102540,0.00023372,0.00021384,-0.00038723,0.
 00036961,0.00109897,0.00115904,-0.00087970,-0.00273016,0.00088965,0.00
 046295,-0.00030500,0.00025847,-0.00046489,0.00028423,-0.00058741,-0.00
 002910,-0.00006012,0.00028213,0.00038117,-0.00019624,-0.00057500,0.000
 07276,-0.00114663,-0.00106736,0.00008508,-0.00002370,-0.00008097,-0.00
 044397,-0.00066063,0.00030491,-0.00049906,0.00073577,0.00138401,0.0028
 5660,0.00021825,0.00037976,0.00008049,-0.00042426,0.00001109,-0.000238
 63,0.00014914,-0.00031162,0.00023341,-0.00000508,-0.00014231,-0.000442
 05,0.00921721,0.00478898,-0.00156304,0.00390049,-0.01051809,-0.0045173
 5,0.00090442,-0.00058303,0.00702765,-0.00528494,-0.00278639,-0.0074594
 8,-0.01221000,0.02022609,-0.05042158,-0.02704449,-0.00098336,0.0087620
 1,-0.03207656,-0.00170357,-0.04601708,0.19988120,-0.01288510,0.3076143
 9,0.00002908,-0.00000017,0.00000021,-0.00123861,0.00021987,-0.00003413
 ,0.00355805,-0.00000063,0.00000132,-0.00123791,-0.00021976,0.00003391,
 0.00072443,-0.00106795,-0.00275746,0.00315330,0.00104519,0.00214795,-0
 .00154314,0.00128186,-0.00235125,0.00058803,0.00017871,0.00015723,-0.0
 0524274,0.00000052,-0.00000088,0.00082980,0.00081999,-0.00008313,-0.00
 051106,0.00000005,0.,0.00082843,-0.00081952,0.00008328,-0.00115110,0.0
 0328395,-0.00258216,0.00132841,-0.00249620,-0.00051968,0.00096389,0.00
 259852,0.00082403,-0.00058289,-0.00013293,-0.00010666,0.00072588,0.001
 06741,0.00275724,0.00058762,-0.00017907,-0.00015562,-0.00154435,-0.001
 28129,0.00235220,0.00315307,-0.00104537,-0.00214842,-0.00115029,-0.003
 28295,0.00258080,-0.00058243,0.00013365,0.00010697,0.00096348,-0.00259
 802,-0.00082352,0.00132840,0.00249496,0.00051915,0.38651967,-0.0000001
 7,0.00017690,0.00002240,-0.00088242,-0.00051224,0.00027779,0.00000045,
 -0.00065311,0.00217023,0.00088256,-0.00051246,0.00027774,0.00122360,-0
 .00152209,-0.00179718,0.00083703,0.00144467,0.00210524,-0.00068109,0.0
 0042690,-0.00256354,0.00005400,0.00066859,-0.00073495,-0.00000045,0.00
 111560,0.00347866,-0.00244951,0.00084372,-0.00033030,0.00000026,-0.000
 05503,0.00055401,0.00244834,0.00084303,-0.00032966,-0.00174603,0.00261
 095,-0.00229655,0.00287901,-0.00188954,-0.00090656,0.00044657,0.002413
 49,0.00003522,0.00102150,-0.00027047,-0.00056424,-0.00122305,-0.001522
 88,-0.00179676,-0.00005470,0.00066951,-0.00073438,0.00068087,0.0004268
 5,-0.00256303,-0.00083816,0.00144517,0.00210428,0.00174721,0.00261061,
 -0.00229595,-0.00102189,-0.00026992,-0.00056419,-0.00044636,0.00241344
 ,0.00003453,-0.00288008,-0.00188979,-0.00090818,-0.00000287,0.39535111
 ,-0.00000050,0.00002447,-0.00070200,-0.00136033,-0.00110079,-0.0003398
 1,0.00000067,-0.00072094,0.00527043,0.00136012,-0.00110026,-0.00033883
 ,0.00005558,-0.00197285,-0.00456589,0.00377693,0.00099471,0.00236205,-
 0.00073398,0.00200878,-0.00403853,0.00015318,0.00090520,0.00089848,-0.
 00000070,-0.00345268,-0.00071142,0.00022883,0.00086938,0.00253300,0.00
 000003,0.00185308,-0.00064756,-0.00022892,0.00086875,0.00253324,0.0004
 4952,0.00349945,-0.00209685,0.00139203,-0.00255345,0.00003190,0.000450
 44,0.00496402,0.00119749,-0.00077187,-0.00069861,-0.00097660,-0.000056
 80,-0.00197345,-0.00456603,-0.00015351,0.00090689,0.00089801,0.0007348
 6,0.00200830,-0.00404140,-0.00377714,0.00099508,0.00236304,-0.00045026
 ,0.00349809,-0.00209634,0.00077140,-0.00069893,-0.00097644,-0.00044947
 ,0.00496361,0.00119668,-0.00139296,-0.00255186,0.00003196,-0.00004729,
 0.26407546,0.47212761,-0.00123835,0.00088327,0.00136106,0.00773570,-0.
 00067447,0.00008236,-0.00123647,0.00054104,-0.00153102,-0.00210670,-0.
 00042446,0.00005194,0.00003681,0.00059912,-0.00110360,-0.01023164,-0.0
 0526319,0.00063648,0.00003533,0.00084159,0.00092771,-0.00473026,-0.004
 21620,0.00050659,0.00647684,-0.00526432,0.01967390,-0.00219218,0.00256
 383,-0.00282914,0.00082774,-0.00036036,-0.00243108,0.00136662,0.006961
 09,-0.00040246,0.01300314,0.00030227,0.00622345,-0.00526829,0.01115622
 ,0.00007210,-0.00933559,0.00061833,0.00218714,-0.00003344,-0.01118043,
 -0.00134709,0.00070718,-0.00008932,-0.00100634,0.00023503,-0.00116771,
 0.00013910,0.00070855,0.00015279,0.00100043,-0.00159537,0.00088005,-0.
 00010762,0.00078586,-0.00103293,-0.00053129,-0.00195860,-0.00068156,0.
 00077868,0.00114120,0.00107015,-0.00006378,-0.00276300,0.00018774,0.00
 017189,-0.12582822,-0.01898340,-0.04974450,0.85391556,-0.00021965,-0.0
 0051205,-0.00110029,0.00067236,-0.00057931,0.00013908,-0.00021840,-0.0
 0030650,0.00109109,-0.00042442,0.00011994,-0.00005321,-0.00066567,0.00
 153341,0.00047291,0.00222064,-0.00079101,-0.00021288,-0.00040163,0.001
 15807,-0.00013490,-0.00009619,-0.00067195,0.00014946,-0.01154609,-0.00
 785204,0.00883566,-0.00207316,-0.00084548,-0.00022606,0.00010390,0.002
 53773,-0.00076302,-0.00127129,0.00239580,0.00866193,0.00048452,0.00238
 892,0.00317486,-0.00069591,-0.00002600,-0.00077394,0.00074762,-0.00182
 872,0.00098827,0.00156656,0.00118469,-0.00297243,0.00006768,-0.0000194
 8,-0.00040640,0.00012994,-0.00036153,0.00010008,0.00008007,0.00011525,
 0.00030730,0.00052188,-0.00029482,0.00005208,-0.00059446,-0.00040192,0
 .00018630,-0.00062534,-0.00106053,0.00010689,0.00074425,0.00053722,-0.
 00058638,-0.00005097,0.00056996,0.00033661,-0.01400346,-0.05799461,-0.
 03014701,0.05028647,0.14174008,0.00003446,0.00027761,-0.00033902,-0.00
 008313,0.00013918,0.00041889,0.00002082,-0.00027818,-0.00054217,0.0000
 5173,-0.00005296,-0.00030864,-0.00104865,0.00140593,0.00254859,-0.0002
 6095,-0.00020821,-0.00253630,0.00117561,-0.00106401,0.00292007,0.00001
 113,0.00014478,0.00053973,0.01801593,0.01383168,-0.02733354,0.00312949
 ,-0.00036755,-0.00061639,0.00082152,0.00046467,0.00081288,-0.00684969,
 -0.00250365,0.00089774,-0.00584664,-0.00637686,0.00164776,0.00045739,-
 0.00067037,0.00084557,0.00176055,-0.00215609,-0.00113185,-0.00091934,0
 .00307480,0.00202290,-0.00005963,-0.00024346,-0.00028814,-0.00001597,0
 .00010161,0.00046269,0.00004109,0.00014484,-0.00042425,-0.00006274,0.0
 0005174,0.00012963,-0.00033079,0.00073901,-0.00078660,0.00316347,-0.00
 041217,0.00113113,-0.00008043,0.00038643,-0.00024132,0.00112226,-0.000
 02901,0.00028183,-0.06990847,-0.03067857,-0.11129686,-0.00621427,0.027
 47754,0.36380572,0.00355807,-0.00000071,-0.00000026,-0.00123683,0.0002
 1867,-0.00002036,0.00002773,0.00000017,-0.00000075,-0.00123647,-0.0002
 1834,0.00002098,-0.00154359,0.00180756,0.00198378,0.00315778,0.0005088
 4,-0.00233898,0.00072477,-0.00038453,0.00293341,0.00058503,0.00013396,
 -0.00019320,-0.10572921,-0.00001905,0.00003117,0.00650959,0.01459878,-
 0.01526255,-0.00524294,0.00000125,0.00000011,0.00651042,-0.01459002,0.
 01525619,-0.00381356,-0.00289381,0.00199083,0.00124446,-0.00229072,-0.
 00060228,0.00324320,-0.00340567,0.00045669,0.00240514,0.00717121,-0.00
 171456,-0.00154247,-0.00180616,-0.00198178,0.00058516,-0.00013429,0.00
 019269,0.00072493,0.00038353,-0.00293225,0.00315681,-0.00050750,0.0023
 3801,-0.00381345,0.00289372,-0.00199318,0.00240621,-0.00716924,0.00171
 451,0.00324084,0.00340342,-0.00045575,0.00124368,0.00229052,0.00060100
 ,0.01895145,0.00000176,-0.00000391,-0.12565818,0.00339296,0.07104189,0
 .38602744,0.00000026,-0.00065411,-0.00071729,-0.00053925,-0.00030658,-
 0.00027868,0.00000005,0.00016151,-0.00021141,0.00053970,-0.00030670,-0
 .00027857,-0.00049181,0.00030325,0.00150545,-0.00008108,0.00078565,-0.
 00172187,0.00117548,-0.00082380,0.00088370,0.00001343,0.00064599,0.000
 80146,-0.00002311,-0.15840474,0.16975339,0.01765783,-0.02088136,0.0116
 9292,0.00000126,-0.00041809,0.00388374,-0.01764230,-0.02086695,0.01167
 861,-0.00159618,-0.00297556,-0.00102319,-0.00146824,-0.00153060,0.0014
 6102,0.00324535,-0.00090024,-0.00211199,-0.01209586,0.00268176,0.00462
 848,0.00049130,0.00030429,0.00150328,-0.00001336,0.00064433,0.00080064
 ,-0.00117499,-0.00082383,0.00088692,0.00008283,0.00078420,-0.00172128,
 0.00159665,-0.00297630,-0.00102405,0.01208811,0.00268026,0.00462615,-0
 .00324374,-0.00089756,-0.00211086,0.00146819,-0.00153016,0.00146220,-0
 .00000269,0.00624097,-0.01130655,-0.00626916,-0.04656037,0.01456646,0.
 00001553,0.27824103,0.,0.00216834,0.00526347,0.00152710,0.00109051,-0.
 00054061,0.00000027,-0.00021142,-0.00065141,-0.00152766,0.00109149,-0.
 00054083,0.00087971,-0.00307533,-0.00392400,-0.00387371,-0.00061504,0.
 00303128,-0.00034571,0.00106172,-0.00526698,-0.00015571,-0.00084441,0.
 00092077,0.00003118,0.17204882,-0.23995143,-0.00976566,0.01701477,-0.0
 1418211,-0.00000055,-0.00309911,0.00106254,0.00975418,0.01700235,-0.01
 417683,0.00520423,0.00476345,-0.00389813,-0.00045984,0.00331954,-0.000
 83442,-0.00668293,0.00505109,0.00271954,0.00695175,-0.00889849,0.00141
 845,-0.00087839,-0.00307469,-0.00391919,0.00015732,-0.00084355,0.00092
 091,0.00034520,0.00106129,-0.00526713,0.00387049,-0.00061241,0.0030288
 8,-0.00520451,0.00476550,-0.00390052,-0.00694282,-0.00889535,0.0014206
 3,0.00668042,0.00504581,0.00271884,0.00045967,0.00331932,-0.00083580,-
 0.00000450,-0.01499606,-0.10067419,0.05271843,0.01374632,-0.12168494,0
 .00000839,-0.21513910,0.58592592,-0.00123810,-0.00088212,-0.00135941,-
 0.00210510,0.00042435,-0.00005224,-0.00123631,-0.00054087,0.00152991,0
 .00773341,0.00067399,-0.00008309,0.00070836,0.00008987,0.00100734,-0.0
 0159477,-0.00087967,0.00010710,0.00070844,-0.00015257,-0.00100125,0.00
 023337,0.00116779,-0.00013957,0.00647265,0.00527036,-0.01968512,0.0013
 7319,-0.00696438,0.00040124,0.00082812,0.00035837,0.00243072,-0.002189
 59,-0.00256118,0.00283109,0.00078686,0.00103497,0.00053061,-0.00276268
 ,-0.00018810,-0.00017434,0.00114135,-0.00107146,0.00006363,-0.00196463
 ,0.00067980,-0.00077584,0.00003401,-0.00059912,0.00110067,-0.00472772,
 0.00421537,-0.00050757,0.00003576,-0.00084037,-0.00092604,-0.01023102,
 0.00526089,-0.00063733,0.01300304,-0.00030584,-0.00621859,-0.00003511,
 0.01117715,0.00134794,-0.00933252,-0.00061481,-0.00219109,-0.00526757,
 -0.01115680,-0.00006856,-0.12585254,0.01897542,0.04978245,-0.10796850,
 0.01438837,-0.00171546,-0.12570450,0.00626684,-0.05275059,0.85398859,0
 .00021918,-0.00051181,-0.00110093,0.00042418,0.00011993,-0.00005358,0.
 00021814,-0.00030738,0.00109164,-0.00067123,-0.00057892,0.00013938,-0.
 00006741,-0.00001992,-0.00040652,-0.00052219,-0.00029485,0.00005217,-0
 .00007988,0.00011525,0.00030732,-0.00012975,-0.00036132,0.00010029,0.0
 1155184,-0.00785466,0.00884544,0.00127289,0.00239585,0.00866380,-0.000
 10422,0.00253863,-0.00076234,0.00206943,-0.00084616,-0.00022596,0.0005
 9445,-0.00040279,0.00018687,0.00005038,0.00057061,0.00033794,-0.000744
 61,0.00053776,-0.00058682,0.00062580,-0.00106092,0.00010638,0.00066518
 ,0.00153254,0.00047140,0.00009448,-0.00067107,0.00015017,0.00040104,0.
[truncated: 129,376 more chars]
