# Supplementary material for: Phosphorus-doped T-graphene nanocapsule toward O3 and SO2 gas sensing: a DFT and QTAIM analysis
Source: Sci Rep. 2024 Feb 12;14:3467. doi: 10.1038/s41598-024-54110-z (PMC10859388; doi:10.1038/s41598-024-54110-z)
Supplement: Supplementary file 1 — Supplementary Information. [file 41598_2024_54110_MOESM1_ESM.zip › SI/TG+O3_D3_G_NH.LOG]

 Entering Link 1 = C:\G09W\l1.exe PID=     10248.
  
 Copyright (c) 1988,1990,1992,1993,1995,1998,2003,2009,2013,
            Gaussian, Inc.  All Rights Reserved.
  
 This is part of the Gaussian(R) 09 program.  It is based on
 the Gaussian(R) 03 system (copyright 2003, Gaussian, Inc.),
 the Gaussian(R) 98 system (copyright 1998, Gaussian, Inc.),
 the Gaussian(R) 94 system (copyright 1995, Gaussian, Inc.),
 the Gaussian 92(TM) system (copyright 1992, Gaussian, Inc.),
 the Gaussian 90(TM) system (copyright 1990, Gaussian, Inc.),
 the Gaussian 88(TM) system (copyright 1988, Gaussian, Inc.),
 the Gaussian 86(TM) system (copyright 1986, Carnegie Mellon
 University), and the Gaussian 82(TM) system (copyright 1983,
 Carnegie Mellon University). Gaussian is a federally registered
 trademark of Gaussian, Inc.
  
 This software contains proprietary and confidential information,
 including trade secrets, belonging to Gaussian, Inc.
  
 This software is provided under written license and may be
 used, copied, transmitted, or stored only in accord with that
 written license.
  
 The following legend is applicable only to US Government
 contracts under FAR:
  
                    RESTRICTED RIGHTS LEGEND
  
 Use, reproduction and disclosure by the US Government is
 subject to restrictions as set forth in subparagraphs (a)
 and (c) of the Commercial Computer Software - Restricted
 Rights clause in FAR 52.227-19.
  
 Gaussian, Inc.
 340 Quinnipiac St., Bldg. 40, Wallingford CT 06492
  
  
 ---------------------------------------------------------------
 Warning -- This program may not be used in any manner that
 competes with the business of Gaussian, Inc. or will provide
 assistance to any competitor of Gaussian, Inc.  The licensee
 of this program is prohibited from giving any competitor of
 Gaussian, Inc. access to this program.  By using this program,
 the user acknowledges that Gaussian, Inc. is engaged in the
 business of creating and licensing software in the field of
 computational chemistry and represents and warrants to the
 licensee that it is not a competitor of Gaussian, Inc. and that
 it will not use this program in any manner prohibited above.
 ---------------------------------------------------------------
  

 Cite this work as:
 Gaussian 09, Revision D.01,
 M. J. Frisch, G. W. Trucks, H. B. Schlegel, G. E. Scuseria, 
 M. A. Robb, J. R. Cheeseman, G. Scalmani, V. Barone, B. Mennucci, 
 G. A. Petersson, H. Nakatsuji, M. Caricato, X. Li, H. P. Hratchian, 
 A. F. Izmaylov, J. Bloino, G. Zheng, J. L. Sonnenberg, M. Hada, 
 M. Ehara, K. Toyota, R. Fukuda, J. Hasegawa, M. Ishida, T. Nakajima, 
 Y. Honda, O. Kitao, H. Nakai, T. Vreven, J. A. Montgomery, Jr., 
 J. E. Peralta, F. Ogliaro, M. Bearpark, J. J. Heyd, E. Brothers, 
 K. N. Kudin, V. N. Staroverov, T. Keith, R. Kobayashi, J. Normand, 
 K. Raghavachari, A. Rendell, J. C. Burant, S. S. Iyengar, J. Tomasi, 
 M. Cossi, N. Rega, J. M. Millam, M. Klene, J. E. Knox, J. B. Cross, 
 V. Bakken, C. Adamo, J. Jaramillo, R. Gomperts, R. E. Stratmann, 
 O. Yazyev, A. J. Austin, R. Cammi, C. Pomelli, J. W. Ochterski, 
 R. L. Martin, K. Morokuma, V. G. Zakrzewski, G. A. Voth, 
 P. Salvador, J. J. Dannenberg, S. Dapprich, A. D. Daniels, 
 O. Farkas, J. B. Foresman, J. V. Ortiz, J. Cioslowski, 
 and D. J. Fox, Gaussian, Inc., Wallingford CT, 2013.
 
 ******************************************
 Gaussian 09:  IA32W-G09RevD.01 24-Apr-2013
                03-Sep-2023 
 ******************************************
 %nprocshared=4
 Will use up to    4 processors via shared memory.
 %mem=1GB
 %chk=E:\MTA\Capsule\O3\TG+O3_D3_G_NH.chk
 ----------------------------------------------------------------------
 # opt rb3lyp/6-31g(d) pop=(hirshfeld,nbo) geom=connectivity empiricald
 ispersion=gd3
 ----------------------------------------------------------------------
 1/14=-1,18=20,19=15,26=3,38=1,57=2/1,3;
 2/9=110,12=2,17=6,18=5,40=1/2;
 3/5=1,6=6,7=1,11=2,16=1,25=1,30=1,71=1,74=-5,116=1,124=31/1,2,3;
 4//1;
 5/5=2,38=5/2;
 6/7=2,8=2,9=2,10=2,28=1,40=1,79=1/1,7;
 7//1,2,3,16;
 1/14=-1,18=20,19=15,26=3/3(2);
 2/9=110/2;
 99//99;
 2/9=110/2;
 3/5=1,6=6,7=1,11=2,16=1,25=1,30=1,71=1,74=-5,116=1,124=31/1,2,3;
 4/5=5,16=3,69=1/1;
 5/5=2,38=5/2;
 7//1,2,3,16;
 1/14=-1,18=20,19=15,26=3/3(-5);
 2/9=110/2;
 6/7=2,8=2,9=2,10=2,19=2,28=1,40=1,79=1/1,7;
 99/9=1/99;
 ---------
 TG+O3 - 1
 ---------
 Symbolic Z-matrix:
 Charge =  0 Multiplicity = 1
 C                     0.       -1.7577   -1.3916 
 C                    -1.0622   -2.1695   -0.429 
 C                     0.       -2.1552    0.6177 
 C                     1.0622   -2.1695   -0.429 
 C                    -3.4557   -1.77     -1.4035 
 C                    -4.504    -1.9235   -0.3801 
 C                    -3.4556   -2.171     0.6247 
 C                    -2.4037   -2.2266   -0.4402 
 C                     0.        1.3916   -1.7576 
 C                    -1.0622    0.4291   -2.1694 
 C                     0.       -0.6177   -2.1552 
 C                     1.0622    0.429    -2.1694 
 C                    -3.4557    1.4035   -1.77 
 C                    -4.504     0.3801   -1.9235 
 C                    -3.4555   -0.6247   -2.1708 
 C                    -2.4037    0.4402   -2.2266 
 C                     3.4557   -1.77     -1.4035 
 C                     2.4037   -2.2266   -0.4402 
 C                     3.4556   -2.171     0.6247 
 C                     4.504    -1.9235   -0.3801 
 C                     3.4557    1.4035   -1.77 
 C                     2.4037    0.4402   -2.2266 
 C                     3.4555   -0.6247   -2.1709 
 C                     4.504     0.38     -1.9235 
 C                     0.        1.7577    1.3916 
 C                    -1.0622    2.1695    0.429 
 C                     0.        2.1552   -0.6177 
 C                     1.0622    2.1695    0.429 
 C                    -3.4557    1.7701    1.4035 
 C                    -4.504     1.9235    0.3801 
 C                    -3.4556    2.171    -0.6247 
 C                    -2.4037    2.2266    0.4402 
 C                     3.4557    1.77      1.4035 
 C                     2.4037    2.2266    0.4402 
 C                     3.4556    2.171    -0.6247 
 C                     4.504     1.9235    0.3801 
 C                     0.       -1.3916    1.7576 
 C                    -1.0622   -0.429     2.1694 
 C                     0.        0.6177    2.1552 
 C                     1.0622   -0.429     2.1694 
 C                    -3.4557   -1.4035    1.7699 
 C                    -3.4555    0.6246    2.1708 
 C                    -2.4037   -0.4402    2.2266 
 C                     3.4557   -1.4035    1.77 
 C                     2.4037   -0.4402    2.2266 
 C                     3.4555    0.6247    2.1709 
 C                     4.504    -0.3801    1.9235 
 C                    -5.5495   -0.2016    1.0214 
 C                    -5.5496    1.0215    0.2017 
 C                    -4.504    -0.3801    1.9235 
 C                    -5.5496   -1.0215   -0.2017 
 C                    -5.5494    0.2016   -1.0214 
 C                     5.5495   -1.0214   -0.2017 
 C                     5.5495    0.2016   -1.0214 
 C                     5.5495    1.0214    0.2017 
 C                     5.5495   -0.2016    1.0214 
 O                    -2.1549   -4.4183    2.7192 
 O                    -1.3561   -3.8135    3.5725 
 O                    -1.3441   -4.9666    1.8394 
 
 Add virtual bond connecting atoms O57        and C7         Dist= 6.30D+00.
 Add virtual bond connecting atoms O57        and C41        Dist= 6.46D+00.
 Add virtual bond connecting atoms O58        and C37        Dist= 6.27D+00.
 Add virtual bond connecting atoms O59        and C3         Dist= 6.33D+00.

 GradGradGradGradGradGradGradGradGradGradGradGradGradGradGradGradGradGrad
 Berny optimization.
 Initialization pass.
                           ----------------------------
                           !    Initial Parameters    !
                           ! (Angstroms and Degrees)  !
 --------------------------                            --------------------------
 ! Name  Definition              Value          Derivative Info.                !
 --------------------------------------------------------------------------------
 ! R1    R(1,2)                  1.4915         estimate D2E/DX2                !
 ! R2    R(1,4)                  1.4915         estimate D2E/DX2                !
 ! R3    R(1,11)                 1.3721         estimate D2E/DX2                !
 ! R4    R(2,3)                  1.4913         estimate D2E/DX2                !
 ! R5    R(2,8)                  1.3428         estimate D2E/DX2                !
 ! R6    R(3,4)                  1.4913         estimate D2E/DX2                !
 ! R7    R(3,37)                 1.372          estimate D2E/DX2                !
 ! R8    R(3,59)                 3.3471         estimate D2E/DX2                !
 ! R9    R(4,18)                 1.3428         estimate D2E/DX2                !
 ! R10   R(5,6)                  1.473          estimate D2E/DX2                !
 ! R11   R(5,8)                  1.4977         estimate D2E/DX2                !
 ! R12   R(5,15)                 1.3786         estimate D2E/DX2                !
 ! R13   R(6,7)                  1.4731         estimate D2E/DX2                !
 ! R14   R(6,51)                 1.3924         estimate D2E/DX2                !
 ! R15   R(7,8)                  1.4979         estimate D2E/DX2                !
 ! R16   R(7,41)                 1.3786         estimate D2E/DX2                !
 ! R17   R(7,57)                 3.336          estimate D2E/DX2                !
 ! R18   R(9,10)                 1.4914         estimate D2E/DX2                !
 ! R19   R(9,12)                 1.4915         estimate D2E/DX2                !
 ! R20   R(9,27)                 1.372          estimate D2E/DX2                !
 ! R21   R(10,11)                1.4914         estimate D2E/DX2                !
 ! R22   R(10,16)                1.3428         estimate D2E/DX2                !
 ! R23   R(11,12)                1.4913         estimate D2E/DX2                !
 ! R24   R(12,22)                1.3428         estimate D2E/DX2                !
 ! R25   R(13,14)                1.473          estimate D2E/DX2                !
 ! R26   R(13,16)                1.4977         estimate D2E/DX2                !
 ! R27   R(13,31)                1.3787         estimate D2E/DX2                !
 ! R28   R(14,15)                1.4731         estimate D2E/DX2                !
 ! R29   R(14,52)                1.3923         estimate D2E/DX2                !
 ! R30   R(15,16)                1.4978         estimate D2E/DX2                !
 ! R31   R(17,18)                1.4977         estimate D2E/DX2                !
 ! R32   R(17,20)                1.473          estimate D2E/DX2                !
 ! R33   R(17,23)                1.3786         estimate D2E/DX2                !
 ! R34   R(18,19)                1.4979         estimate D2E/DX2                !
 ! R35   R(19,20)                1.4731         estimate D2E/DX2                !
 ! R36   R(19,44)                1.3787         estimate D2E/DX2                !
 ! R37   R(20,53)                1.3924         estimate D2E/DX2                !
 ! R38   R(21,22)                1.4977         estimate D2E/DX2                !
 ! R39   R(21,24)                1.4731         estimate D2E/DX2                !
 ! R40   R(21,35)                1.3787         estimate D2E/DX2                !
 ! R41   R(22,23)                1.4978         estimate D2E/DX2                !
 ! R42   R(23,24)                1.4731         estimate D2E/DX2                !
 ! R43   R(24,54)                1.3924         estimate D2E/DX2                !
 ! R44   R(25,26)                1.4915         estimate D2E/DX2                !
 ! R45   R(25,28)                1.4915         estimate D2E/DX2                !
 ! R46   R(25,39)                1.3721         estimate D2E/DX2                !
 ! R47   R(26,27)                1.4913         estimate D2E/DX2                !
 ! R48   R(26,32)                1.3428         estimate D2E/DX2                !
 ! R49   R(27,28)                1.4913         estimate D2E/DX2                !
 ! R50   R(28,34)                1.3428         estimate D2E/DX2                !
 ! R51   R(29,30)                1.473          estimate D2E/DX2                !
 ! R52   R(29,32)                1.4977         estimate D2E/DX2                !
 ! R53   R(29,42)                1.3787         estimate D2E/DX2                !
 ! R54   R(30,31)                1.4731         estimate D2E/DX2                !
 ! R55   R(30,49)                1.3924         estimate D2E/DX2                !
 ! R56   R(31,32)                1.4979         estimate D2E/DX2                !
 ! R57   R(33,34)                1.4977         estimate D2E/DX2                !
 ! R58   R(33,36)                1.473          estimate D2E/DX2                !
 ! R59   R(33,46)                1.3786         estimate D2E/DX2                !
 ! R60   R(34,35)                1.4979         estimate D2E/DX2                !
 ! R61   R(35,36)                1.4731         estimate D2E/DX2                !
 ! R62   R(36,55)                1.3924         estimate D2E/DX2                !
 ! R63   R(37,38)                1.4915         estimate D2E/DX2                !
 ! R64   R(37,40)                1.4915         estimate D2E/DX2                !
 ! R65   R(37,58)                3.3164         estimate D2E/DX2                !
 ! R66   R(38,39)                1.4913         estimate D2E/DX2                !
 ! R67   R(38,43)                1.3428         estimate D2E/DX2                !
 ! R68   R(39,40)                1.4913         estimate D2E/DX2                !
 ! R69   R(40,45)                1.3428         estimate D2E/DX2                !
 ! R70   R(41,43)                1.4977         estimate D2E/DX2                !
 ! R71   R(41,50)                1.473          estimate D2E/DX2                !
 ! R72   R(41,57)                3.4179         estimate D2E/DX2                !
 ! R73   R(42,43)                1.4977         estimate D2E/DX2                !
 ! R74   R(42,50)                1.4731         estimate D2E/DX2                !
 ! R75   R(44,45)                1.4977         estimate D2E/DX2                !
 ! R76   R(44,47)                1.473          estimate D2E/DX2                !
 ! R77   R(45,46)                1.4978         estimate D2E/DX2                !
 ! R78   R(46,47)                1.4732         estimate D2E/DX2                !
 ! R79   R(47,56)                1.3924         estimate D2E/DX2                !
 ! R80   R(48,49)                1.4724         estimate D2E/DX2                !
 ! R81   R(48,50)                1.3924         estimate D2E/DX2                !
 ! R82   R(48,51)                1.4725         estimate D2E/DX2                !
 ! R83   R(49,52)                1.4725         estimate D2E/DX2                !
 ! R84   R(51,52)                1.4724         estimate D2E/DX2                !
 ! R85   R(53,54)                1.4723         estimate D2E/DX2                !
 ! R86   R(53,56)                1.4724         estimate D2E/DX2                !
 ! R87   R(54,55)                1.4724         estimate D2E/DX2                !
 ! R88   R(55,56)                1.4723         estimate D2E/DX2                !
 ! R89   R(57,58)                1.316          estimate D2E/DX2                !
 ! R90   R(57,59)                1.3161         estimate D2E/DX2                !
 ! A1    A(2,1,4)               90.8266         estimate D2E/DX2                !
 ! A2    A(2,1,11)             126.0562         estimate D2E/DX2                !
 ! A3    A(4,1,11)             126.0562         estimate D2E/DX2                !
 ! A4    A(1,2,3)               86.737          estimate D2E/DX2                !
 ! A5    A(1,2,8)              135.8795         estimate D2E/DX2                !
 ! A6    A(3,2,8)              135.8768         estimate D2E/DX2                !
 ! A7    A(2,3,4)               90.8369         estimate D2E/DX2                !
 ! A8    A(2,3,37)             126.0472         estimate D2E/DX2                !
 ! A9    A(2,3,59)              87.8283         estimate D2E/DX2                !
 ! A10   A(4,3,37)             126.0472         estimate D2E/DX2                !
 ! A11   A(4,3,59)             122.2859         estimate D2E/DX2                !
 ! A12   A(37,3,59)             99.4522         estimate D2E/DX2                !
 ! A13   A(1,4,3)               86.737          estimate D2E/DX2                !
 ! A14   A(1,4,18)             135.8795         estimate D2E/DX2                !
 ! A15   A(3,4,18)             135.8768         estimate D2E/DX2                !
 ! A16   A(6,5,8)               91.2176         estimate D2E/DX2                !
 ! A17   A(6,5,15)             118.2533         estimate D2E/DX2                !
 ! A18   A(8,5,15)             127.6738         estimate D2E/DX2                !
 ! A19   A(5,6,7)               89.1356         estimate D2E/DX2                !
 ! A20   A(5,6,51)             123.7746         estimate D2E/DX2                !
 ! A21   A(7,6,51)             123.7722         estimate D2E/DX2                !
 ! A22   A(6,7,8)               91.2091         estimate D2E/DX2                !
 ! A23   A(6,7,41)             118.2311         estimate D2E/DX2                !
 ! A24   A(6,7,57)             144.9766         estimate D2E/DX2                !
 ! A25   A(8,7,41)             127.6833         estimate D2E/DX2                !
 ! A26   A(8,7,57)              98.4848         estimate D2E/DX2                !
 ! A27   A(2,8,5)              133.9592         estimate D2E/DX2                !
 ! A28   A(2,8,7)              133.9554         estimate D2E/DX2                !
 ! A29   A(5,8,7)               87.2875         estimate D2E/DX2                !
 ! A30   A(10,9,12)             90.8291         estimate D2E/DX2                !
 ! A31   A(10,9,27)            126.0565         estimate D2E/DX2                !
 ! A32   A(12,9,27)            126.0573         estimate D2E/DX2                !
 ! A33   A(9,10,11)             86.7378         estimate D2E/DX2                !
 ! A34   A(9,10,16)            135.8876         estimate D2E/DX2                !
 ! A35   A(11,10,16)           135.8695         estimate D2E/DX2                !
 ! A36   A(1,11,10)            126.0476         estimate D2E/DX2                !
 ! A37   A(1,11,12)            126.0456         estimate D2E/DX2                !
 ! A38   A(10,11,12)            90.8342         estimate D2E/DX2                !
 ! A39   A(9,12,11)             86.738          estimate D2E/DX2                !
 ! A40   A(9,12,22)            135.8811         estimate D2E/DX2                !
 ! A41   A(11,12,22)           135.8765         estimate D2E/DX2                !
 ! A42   A(14,13,16)            91.2176         estimate D2E/DX2                !
 ! A43   A(14,13,31)           118.254          estimate D2E/DX2                !
 ! A44   A(16,13,31)           127.6807         estimate D2E/DX2                !
 ! A45   A(13,14,15)            89.1321         estimate D2E/DX2                !
 ! A46   A(13,14,52)           123.7725         estimate D2E/DX2                !
 ! A47   A(15,14,52)           123.7611         estimate D2E/DX2                !
 ! A48   A(5,15,14)            118.2373         estimate D2E/DX2                !
 ! A49   A(5,15,16)            127.6985         estimate D2E/DX2                !
 ! A50   A(14,15,16)            91.2102         estimate D2E/DX2                !
 ! A51   A(10,16,13)           133.9535         estimate D2E/DX2                !
 ! A52   A(10,16,15)           133.9558         estimate D2E/DX2                !
 ! A53   A(13,16,15)            87.2877         estimate D2E/DX2                !
 ! A54   A(18,17,20)            91.2176         estimate D2E/DX2                !
 ! A55   A(18,17,23)           127.6754         estimate D2E/DX2                !
 ! A56   A(20,17,23)           118.2553         estimate D2E/DX2                !
 ! A57   A(4,18,17)            133.9592         estimate D2E/DX2                !
 ! A58   A(4,18,19)            133.9554         estimate D2E/DX2                !
 ! A59   A(17,18,19)            87.2875         estimate D2E/DX2                !
 ! A60   A(18,19,20)            91.2091         estimate D2E/DX2                !
 ! A61   A(18,19,44)           127.6844         estimate D2E/DX2                !
 ! A62   A(20,19,44)           118.2325         estimate D2E/DX2                !
 ! A63   A(17,20,19)            89.1356         estimate D2E/DX2                !
 ! A64   A(17,20,53)           123.7709         estimate D2E/DX2                !
 ! A65   A(19,20,53)           123.7698         estimate D2E/DX2                !
 ! A66   A(22,21,24)            91.2151         estimate D2E/DX2                !
 ! A67   A(22,21,35)           127.6807         estimate D2E/DX2                !
 ! A68   A(24,21,35)           118.255          estimate D2E/DX2                !
 ! A69   A(12,22,21)           133.9573         estimate D2E/DX2                !
 ! A70   A(12,22,23)           133.9519         estimate D2E/DX2                !
 ! A71   A(21,22,23)            87.2889         estimate D2E/DX2                !
 ! A72   A(17,23,22)           127.6944         estimate D2E/DX2                !
 ! A73   A(17,23,24)           118.2303         estimate D2E/DX2                !
 ! A74   A(22,23,24)            91.2125         estimate D2E/DX2                !
 ! A75   A(21,24,23)            89.1325         estimate D2E/DX2                !
 ! A76   A(21,24,54)           123.7697         estimate D2E/DX2                !
 ! A77   A(23,24,54)           123.7713         estimate D2E/DX2                !
 ! A78   A(26,25,28)            90.8266         estimate D2E/DX2                !
 ! A79   A(26,25,39)           126.0562         estimate D2E/DX2                !
 ! A80   A(28,25,39)           126.0562         estimate D2E/DX2                !
 ! A81   A(25,26,27)            86.737          estimate D2E/DX2                !
 ! A82   A(25,26,32)           135.8795         estimate D2E/DX2                !
 ! A83   A(27,26,32)           135.8768         estimate D2E/DX2                !
 ! A84   A(9,27,26)            126.0472         estimate D2E/DX2                !
 ! A85   A(9,27,28)            126.0472         estimate D2E/DX2                !
 ! A86   A(26,27,28)            90.8369         estimate D2E/DX2                !
 ! A87   A(25,28,27)            86.737          estimate D2E/DX2                !
 ! A88   A(25,28,34)           135.8795         estimate D2E/DX2                !
 ! A89   A(27,28,34)           135.8768         estimate D2E/DX2                !
 ! A90   A(30,29,32)            91.2193         estimate D2E/DX2                !
 ! A91   A(30,29,42)           118.2471         estimate D2E/DX2                !
 ! A92   A(32,29,42)           127.6686         estimate D2E/DX2                !
 ! A93   A(29,30,31)            89.135          estimate D2E/DX2                !
 ! A94   A(29,30,49)           123.7779         estimate D2E/DX2                !
 ! A95   A(31,30,49)           123.7722         estimate D2E/DX2                !
 ! A96   A(13,31,30)           118.2325         estimate D2E/DX2                !
 ! A97   A(13,31,32)           127.6844         estimate D2E/DX2                !
 ! A98   A(30,31,32)            91.2091         estimate D2E/DX2                !
 ! A99   A(26,32,29)           133.9606         estimate D2E/DX2                !
 ! A100  A(26,32,31)           133.9554         estimate D2E/DX2                !
 ! A101  A(29,32,31)            87.2875         estimate D2E/DX2                !
 ! A102  A(34,33,36)            91.2176         estimate D2E/DX2                !
 ! A103  A(34,33,46)           127.6754         estimate D2E/DX2                !
 ! A104  A(36,33,46)           118.2553         estimate D2E/DX2                !
 ! A105  A(28,34,33)           133.9592         estimate D2E/DX2                !
 ! A106  A(28,34,35)           133.9554         estimate D2E/DX2                !
 ! A107  A(33,34,35)            87.2875         estimate D2E/DX2                !
 ! A108  A(21,35,34)           127.6844         estimate D2E/DX2                !
 ! A109  A(21,35,36)           118.2325         estimate D2E/DX2                !
 ! A110  A(34,35,36)            91.2091         estimate D2E/DX2                !
 ! A111  A(33,36,35)            89.1356         estimate D2E/DX2                !
 ! A112  A(33,36,55)           123.7709         estimate D2E/DX2                !
 ! A113  A(35,36,55)           123.7698         estimate D2E/DX2                !
 ! A114  A(3,37,38)            126.0573         estimate D2E/DX2                !
 ! A115  A(3,37,40)            126.0573         estimate D2E/DX2                !
 ! A116  A(3,37,58)             92.7643         estimate D2E/DX2                !
 ! A117  A(38,37,40)            90.8266         estimate D2E/DX2                !
 ! A118  A(38,37,58)            91.6624         estimate D2E/DX2                !
 ! A119  A(40,37,58)           127.6945         estimate D2E/DX2                !
 ! A120  A(37,38,39)            86.738          estimate D2E/DX2                !
 ! A121  A(37,38,43)           135.8811         estimate D2E/DX2                !
 ! A122  A(39,38,43)           135.8765         estimate D2E/DX2                !
 ! A123  A(25,39,38)           126.0456         estimate D2E/DX2                !
 ! A124  A(25,39,40)           126.0456         estimate D2E/DX2                !
 ! A125  A(38,39,40)            90.8369         estimate D2E/DX2                !
 ! A126  A(37,40,39)            86.738          estimate D2E/DX2                !
 ! A127  A(37,40,45)           135.8811         estimate D2E/DX2                !
 ! A128  A(39,40,45)           135.8765         estimate D2E/DX2                !
 ! A129  A(7,41,43)            127.6849         estimate D2E/DX2                !
 ! A130  A(7,41,50)            118.2588         estimate D2E/DX2                !
 ! A131  A(43,41,50)            91.216          estimate D2E/DX2                !
 ! A132  A(43,41,57)           102.4333         estimate D2E/DX2                !
 ! A133  A(50,41,57)           148.7251         estimate D2E/DX2                !
 ! A134  A(29,42,43)           127.6987         estimate D2E/DX2                !
 ! A135  A(29,42,50)           118.2378         estimate D2E/DX2                !
 ! A136  A(43,42,50)            91.2157         estimate D2E/DX2                !
 ! A137  A(38,43,41)           133.9559         estimate D2E/DX2                !
 ! A138  A(38,43,42)           133.9542         estimate D2E/DX2                !
 ! A139  A(41,43,42)            87.285          estimate D2E/DX2                !
 ! A140  A(19,44,45)           127.6807         estimate D2E/DX2                !
 ! A141  A(19,44,47)           118.254          estimate D2E/DX2                !
 ! A142  A(45,44,47)            91.2176         estimate D2E/DX2                !
 ! A143  A(40,45,44)           133.9573         estimate D2E/DX2                !
 ! A144  A(40,45,46)           133.9519         estimate D2E/DX2                !
 ! A145  A(44,45,46)            87.2889         estimate D2E/DX2                !
 ! A146  A(33,46,45)           127.6944         estimate D2E/DX2                !
 ! A147  A(33,46,47)           118.2325         estimate D2E/DX2                !
 ! A148  A(45,46,47)            91.2097         estimate D2E/DX2                !
 ! A149  A(44,47,46)            89.1325         estimate D2E/DX2                !
 ! A150  A(44,47,56)           123.774          estimate D2E/DX2                !
 ! A151  A(46,47,56)           123.7652         estimate D2E/DX2                !
 ! A152  A(49,48,50)           117.855          estimate D2E/DX2                !
 ! A153  A(49,48,51)            90.0065         estimate D2E/DX2                !
 ! A154  A(50,48,51)           117.8284         estimate D2E/DX2                !
 ! A155  A(30,49,48)           117.824          estimate D2E/DX2                !
 ! A156  A(30,49,52)           117.8421         estimate D2E/DX2                !
 ! A157  A(48,49,52)            89.9935         estimate D2E/DX2                !
 ! A158  A(41,50,42)            89.13           estimate D2E/DX2                !
 ! A159  A(41,50,48)           123.7706         estimate D2E/DX2                !
 ! A160  A(42,50,48)           123.7649         estimate D2E/DX2                !
 ! A161  A(6,51,48)            117.8454         estimate D2E/DX2                !
 ! A162  A(6,51,52)            117.8207         estimate D2E/DX2                !
 ! A163  A(48,51,52)            89.9935         estimate D2E/DX2                !
 ! A164  A(14,52,49)           117.8334         estimate D2E/DX2                !
 ! A165  A(14,52,51)           117.8599         estimate D2E/DX2                !
 ! A166  A(49,52,51)            90.0065         estimate D2E/DX2                !
 ! A167  A(20,53,54)           117.8303         estimate D2E/DX2                !
 ! A168  A(20,53,56)           117.8498         estimate D2E/DX2                !
 ! A169  A(54,53,56)            89.9989         estimate D2E/DX2                !
 ! A170  A(24,54,53)           117.8492         estimate D2E/DX2                !
 ! A171  A(24,54,55)           117.8297         estimate D2E/DX2                !
 ! A172  A(53,54,55)            90.0011         estimate D2E/DX2                !
 ! A173  A(36,55,54)           117.8498         estimate D2E/DX2                !
 ! A174  A(36,55,56)           117.8303         estimate D2E/DX2                !
 ! A175  A(54,55,56)            89.9989         estimate D2E/DX2                !
 ! A176  A(47,56,53)           117.8268         estimate D2E/DX2                !
 ! A177  A(47,56,55)           117.8528         estimate D2E/DX2                !
 ! A178  A(53,56,55)            90.0011         estimate D2E/DX2                !
 ! A179  A(7,57,58)            109.5212         estimate D2E/DX2                !
 ! A180  A(7,57,59)             95.8049         estimate D2E/DX2                !
 ! A181  A(41,57,58)            90.3282         estimate D2E/DX2                !
 ! A182  A(41,57,59)           114.5994         estimate D2E/DX2                !
 ! A183  A(58,57,59)           104.5346         estimate D2E/DX2                !
 ! A184  A(37,58,57)           103.2366         estimate D2E/DX2                !
 ! A185  A(3,59,57)             98.1325         estimate D2E/DX2                !
 ! D1    D(4,1,2,3)             16.5788         estimate D2E/DX2                !
 ! D2    D(4,1,2,8)           -176.5101         estimate D2E/DX2                !
 ! D3    D(11,1,2,3)          -121.0354         estimate D2E/DX2                !
 ! D4    D(11,1,2,8)            45.8757         estimate D2E/DX2                !
 ! D5    D(2,1,4,3)            -16.5788         estimate D2E/DX2                !
 ! D6    D(2,1,4,18)           176.5101         estimate D2E/DX2                !
 ! D7    D(11,1,4,3)           121.0354         estimate D2E/DX2                !
 ! D8    D(11,1,4,18)          -45.8757         estimate D2E/DX2                !
 ! D9    D(2,1,11,10)            0.0072         estimate D2E/DX2                !
 ! D10   D(2,1,11,12)          123.5077         estimate D2E/DX2                !
 ! D11   D(4,1,11,10)         -123.5054         estimate D2E/DX2                !
 ! D12   D(4,1,11,12)           -0.0048         estimate D2E/DX2                !
 ! D13   D(1,2,3,4)            -16.5803         estimate D2E/DX2                !
 ! D14   D(1,2,3,37)           121.0243         estimate D2E/DX2                !
 ! D15   D(1,2,3,59)          -138.8586         estimate D2E/DX2                !
 ! D16   D(8,2,3,4)            176.5079         estimate D2E/DX2                !
 ! D17   D(8,2,3,37)           -45.8875         estimate D2E/DX2                !
 ! D18   D(8,2,3,59)            54.2296         estimate D2E/DX2                !
 ! D19   D(1,2,8,5)             -7.0314         estimate D2E/DX2                !
 ! D20   D(1,2,8,7)           -154.0084         estimate D2E/DX2                !
 ! D21   D(3,2,8,5)            154.0179         estimate D2E/DX2                !
 ! D22   D(3,2,8,7)              7.0409         estimate D2E/DX2                !
 ! D23   D(2,3,4,1)             16.5803         estimate D2E/DX2                !
 ! D24   D(2,3,4,18)          -176.5079         estimate D2E/DX2                !
 ! D25   D(37,3,4,1)          -121.0243         estimate D2E/DX2                !
 ! D26   D(37,3,4,18)           45.8875         estimate D2E/DX2                !
 ! D27   D(59,3,4,1)           104.5402         estimate D2E/DX2                !
 ! D28   D(59,3,4,18)          -88.548          estimate D2E/DX2                !
 ! D29   D(2,3,37,38)            0.0043         estimate D2E/DX2                !
 ! D30   D(2,3,37,40)         -123.5112         estimate D2E/DX2                !
 ! D31   D(2,3,37,58)           94.0804         estimate D2E/DX2                !
 ! D32   D(4,3,37,38)          123.5112         estimate D2E/DX2                !
 ! D33   D(4,3,37,40)           -0.0043         estimate D2E/DX2                !
 ! D34   D(4,3,37,58)         -142.4128         estimate D2E/DX2                !
 ! D35   D(59,3,37,38)         -94.2196         estimate D2E/DX2                !
 ! D36   D(59,3,37,40)         142.2649         estimate D2E/DX2                !
 ! D37   D(59,3,37,58)          -0.1435         estimate D2E/DX2                !
 ! D38   D(2,3,59,57)          -92.3029         estimate D2E/DX2                !
 ! D39   D(4,3,59,57)          178.0793         estimate D2E/DX2                !
 ! D40   D(37,3,59,57)          33.9014         estimate D2E/DX2                !
 ! D41   D(1,4,18,17)            7.0314         estimate D2E/DX2                !
 ! D42   D(1,4,18,19)          154.0084         estimate D2E/DX2                !
 ! D43   D(3,4,18,17)         -154.0179         estimate D2E/DX2                !
 ! D44   D(3,4,18,19)           -7.0409         estimate D2E/DX2                !
 ! D45   D(8,5,6,7)              8.17           estimate D2E/DX2                !
 ! D46   D(8,5,6,51)           139.3742         estimate D2E/DX2                !
 ! D47   D(15,5,6,7)          -126.6922         estimate D2E/DX2                !
 ! D48   D(15,5,6,51)            4.5119         estimate D2E/DX2                !
 ! D49   D(6,5,8,2)           -164.916          estimate D2E/DX2                !
 ! D50   D(6,5,8,7)             -8.0421         estimate D2E/DX2                !
 ! D51   D(15,5,8,2)           -36.9923         estimate D2E/DX2                !
 ! D52   D(15,5,8,7)           119.8816         estimate D2E/DX2                !
 ! D53   D(6,5,15,14)           -0.0132         estimate D2E/DX2                !
 ! D54   D(6,5,15,16)          116.4321         estimate D2E/DX2                !
 ! D55   D(8,5,15,14)         -116.4641         estimate D2E/DX2                !
 ! D56   D(8,5,15,16)           -0.0188         estimate D2E/DX2                !
 ! D57   D(5,6,7,8)             -8.1691         estimate D2E/DX2                !
 ! D58   D(5,6,7,41)           126.6861         estimate D2E/DX2                !
 ! D59   D(5,6,7,57)          -114.8633         estimate D2E/DX2                !
 ! D60   D(51,6,7,8)          -139.3751         estimate D2E/DX2                !
 ! D61   D(51,6,7,41)           -4.5199         estimate D2E/DX2                !
 ! D62   D(51,6,7,57)          113.9307         estimate D2E/DX2                !
 ! D63   D(5,6,51,48)         -110.6627         estimate D2E/DX2                !
 ! D64   D(5,6,51,52)           -4.4851         estimate D2E/DX2                !
 ! D65   D(7,6,51,48)            4.5147         estimate D2E/DX2                !
 ! D66   D(7,6,51,52)          110.6923         estimate D2E/DX2                !
 ! D67   D(6,7,8,2)            164.9172         estimate D2E/DX2                !
 ! D68   D(6,7,8,5)              8.0418         estimate D2E/DX2                !
 ! D69   D(41,7,8,2)            37.0272         estimate D2E/DX2                !
 ! D70   D(41,7,8,5)          -119.8482         estimate D2E/DX2                !
 ! D71   D(57,7,8,2)           -48.8489         estimate D2E/DX2                !
 ! D72   D(57,7,8,5)           154.2757         estimate D2E/DX2                !
 ! D73   D(6,7,41,43)         -116.4575         estimate D2E/DX2                !
 ! D74   D(6,7,41,50)            0.008          estimate D2E/DX2                !
 ! D75   D(8,7,41,43)           -0.0358         estimate D2E/DX2                !
 ! D76   D(8,7,41,50)          116.4297         estimate D2E/DX2                !
 ! D77   D(6,7,57,58)         -165.3686         estimate D2E/DX2                !
 ! D78   D(6,7,57,59)           86.9523         estimate D2E/DX2                !
 ! D79   D(8,7,57,58)           90.1515         estimate D2E/DX2                !
 ! D80   D(8,7,57,59)          -17.5276         estimate D2E/DX2                !
 ! D81   D(12,9,10,11)          16.5758         estimate D2E/DX2                !
 ! D82   D(12,9,10,16)        -176.5079         estimate D2E/DX2                !
 ! D83   D(27,9,10,11)        -121.043          estimate D2E/DX2                !
 ! D84   D(27,9,10,16)          45.8733         estimate D2E/DX2                !
 ! D85   D(10,9,12,11)         -16.5766         estimate D2E/DX2                !
 ! D86   D(10,9,12,22)         176.5029         estimate D2E/DX2                !
 ! D87   D(27,9,12,11)         121.0417         estimate D2E/DX2                !
 ! D88   D(27,9,12,22)         -45.8789         estimate D2E/DX2                !
 ! D89   D(10,9,27,26)           0.0078         estimate D2E/DX2                !
 ! D90   D(10,9,27,28)         123.5146         estimate D2E/DX2                !
 ! D91   D(12,9,27,26)        -123.5112         estimate D2E/DX2                !
 ! D92   D(12,9,27,28)          -0.0043         estimate D2E/DX2                !
 ! D93   D(9,10,11,1)          121.0225         estimate D2E/DX2                !
 ! D94   D(9,10,11,12)         -16.5773         estimate D2E/DX2                !
 ! D95   D(16,10,11,1)         -45.8981         estimate D2E/DX2                !
 ! D96   D(16,10,11,12)        176.502          estimate D2E/DX2                !
 ! D97   D(9,10,16,13)          -7.0337         estimate D2E/DX2                !
 ! D98   D(9,10,16,15)        -153.9942         estimate D2E/DX2                !
 ! D99   D(11,10,16,13)        154.0258         estimate D2E/DX2                !
 ! D100  D(11,10,16,15)          7.0653         estimate D2E/DX2                !
 ! D101  D(1,11,12,9)         -121.0246         estimate D2E/DX2                !
 ! D102  D(1,11,12,22)          45.8971         estimate D2E/DX2                !
 ! D103  D(10,11,12,9)          16.5766         estimate D2E/DX2                !
 ! D104  D(10,11,12,22)       -176.5018         estimate D2E/DX2                !
 ! D105  D(9,12,22,21)           7.0391         estimate D2E/DX2                !
 ! D106  D(9,12,22,23)         154.0034         estimate D2E/DX2                !
 ! D107  D(11,12,22,21)       -154.0242         estimate D2E/DX2                !
 ! D108  D(11,12,22,23)         -7.06           estimate D2E/DX2                !
 ! D109  D(16,13,14,15)          8.1778         estimate D2E/DX2                !
 ! D110  D(16,13,14,52)        139.3629         estimate D2E/DX2                !
 ! D111  D(31,13,14,15)       -126.6935         estimate D2E/DX2                !
 ! D112  D(31,13,14,52)          4.4915         estimate D2E/DX2                !
 ! D113  D(14,13,16,10)       -164.9135         estimate D2E/DX2                !
 ! D114  D(14,13,16,15)         -8.0504         estimate D2E/DX2                !
 ! D115  D(31,13,16,10)        -36.9844         estimate D2E/DX2                !
 ! D116  D(31,13,16,15)        119.8787         estimate D2E/DX2                !
 ! D117  D(14,13,31,30)          0.004          estimate D2E/DX2                !
 ! D118  D(14,13,31,32)        116.4283         estimate D2E/DX2                !
 ! D119  D(16,13,31,30)       -116.4545         estimate D2E/DX2                !
 ! D120  D(16,13,31,32)         -0.0302         estimate D2E/DX2                !
 ! D121  D(13,14,15,5)         126.7015         estimate D2E/DX2                !
 ! D122  D(13,14,15,16)         -8.1772         estimate D2E/DX2                !
 ! D123  D(52,14,15,5)          -4.4923         estimate D2E/DX2                !
 ! D124  D(52,14,15,16)       -139.371          estimate D2E/DX2                !
 ! D125  D(13,14,52,49)         -4.4584         estimate D2E/DX2                !
 ! D126  D(13,14,52,51)       -110.6724         estimate D2E/DX2                !
 ! D127  D(15,14,52,49)        110.6993         estimate D2E/DX2                !
 ! D128  D(15,14,52,51)          4.4853         estimate D2E/DX2                !
 ! D129  D(5,15,16,10)          37.0027         estimate D2E/DX2                !
 ! D130  D(5,15,16,13)        -119.8595         estimate D2E/DX2                !
 ! D131  D(14,15,16,10)        164.912          estimate D2E/DX2                !
 ! D132  D(14,15,16,13)          8.0498         estimate D2E/DX2                !
 ! D133  D(20,17,18,4)         164.916          estimate D2E/DX2                !
 ! D134  D(20,17,18,19)          8.0421         estimate D2E/DX2                !
 ! D135  D(23,17,18,4)          36.9884         estimate D2E/DX2                !
 ! D136  D(23,17,18,19)       -119.8855         estimate D2E/DX2                !
 ! D137  D(18,17,20,19)         -8.17           estimate D2E/DX2                !
 ! D138  D(18,17,20,53)       -139.3688         estimate D2E/DX2                !
 ! D139  D(23,17,20,19)        126.6954         estimate D2E/DX2                !
 ! D140  D(23,17,20,53)         -4.5035         estimate D2E/DX2                !
 ! D141  D(18,17,23,22)          0.0271         estimate D2E/DX2                !
 ! D142  D(18,17,23,24)        116.464          estimate D2E/DX2                !
 ! D143  D(20,17,23,22)       -116.4277         estimate D2E/DX2                !
 ! D144  D(20,17,23,24)          0.0092         estimate D2E/DX2                !
 ! D145  D(4,18,19,20)        -164.9172         estimate D2E/DX2                !
 ! D146  D(4,18,19,44)         -37.0246         estimate D2E/DX2                !
 ! D147  D(17,18,19,20)         -8.0418         estimate D2E/DX2                !
 ! D148  D(17,18,19,44)        119.8508         estimate D2E/DX2                !
 ! D149  D(18,19,20,17)          8.1691         estimate D2E/DX2                !
 ! D150  D(18,19,20,53)        139.3688         estimate D2E/DX2                !
 ! D151  D(44,19,20,17)       -126.6882         estimate D2E/DX2                !
 ! D152  D(44,19,20,53)          4.5115         estimate D2E/DX2                !
 ! D153  D(18,19,44,45)          0.0302         estimate D2E/DX2                !
 ! D154  D(18,19,44,47)       -116.4283         estimate D2E/DX2                !
 ! D155  D(20,19,44,45)        116.4545         estimate D2E/DX2                !
 ! D156  D(20,19,44,47)         -0.004          estimate D2E/DX2                !
 ! D157  D(17,20,53,54)          4.4732         estimate D2E/DX2                !
 ! D158  D(17,20,53,56)        110.6678         estimate D2E/DX2                !
 ! D159  D(19,20,53,54)       -110.6976         estimate D2E/DX2                !
 ! D160  D(19,20,53,56)         -4.503          estimate D2E/DX2                !
 ! D161  D(24,21,22,12)        164.9096         estimate D2E/DX2                !
 ! D162  D(24,21,22,23)          8.0456         estimate D2E/DX2                !
 ! D163  D(35,21,22,12)         36.9817         estimate D2E/DX2                !
 ! D164  D(35,21,22,23)       -119.8824         estimate D2E/DX2                !
 ! D165  D(22,21,24,23)         -8.1732         estimate D2E/DX2                !
 ! D166  D(22,21,24,54)       -139.3705         estimate D2E/DX2                !
 ! D167  D(35,21,24,23)        126.6967         estimate D2E/DX2                !
 ! D168  D(35,21,24,54)         -4.5006         estimate D2E/DX2                !
 ! D169  D(22,21,35,34)          0.0302         estimate D2E/DX2                !
 ! D170  D(22,21,35,36)        116.4545         estimate D2E/DX2                !
 ! D171  D(24,21,35,34)       -116.4253         estimate D2E/DX2                !
 ! D172  D(24,21,35,36)         -0.001          estimate D2E/DX2                !
 ! D173  D(12,22,23,17)        -37.0129         estimate D2E/DX2                !
 ! D174  D(12,22,23,24)       -164.9119         estimate D2E/DX2                !
 ! D175  D(21,22,23,17)        119.8533         estimate D2E/DX2                !
 ! D176  D(21,22,23,24)         -8.0457         estimate D2E/DX2                !
 ! D177  D(17,23,24,21)       -126.6985         estimate D2E/DX2                !
 ! D178  D(17,23,24,54)          4.4976         estimate D2E/DX2                !
 ! D179  D(22,23,24,21)          8.1727         estimate D2E/DX2                !
 ! D180  D(22,23,24,54)        139.3688         estimate D2E/DX2                !
 ! D181  D(21,24,54,53)        110.6719         estimate D2E/DX2                !
 ! D182  D(21,24,54,55)          4.4752         estimate D2E/DX2                !
 ! D183  D(23,24,54,53)         -4.4941         estimate D2E/DX2                !
 ! D184  D(23,24,54,55)       -110.6908         estimate D2E/DX2                !
 ! D185  D(28,25,26,27)         16.5788         estimate D2E/DX2                !
 ! D186  D(28,25,26,32)       -176.5101         estimate D2E/DX2                !
 ! D187  D(39,25,26,27)       -121.0354         estimate D2E/DX2                !
 ! D188  D(39,25,26,32)         45.8757         estimate D2E/DX2                !
 ! D189  D(26,25,28,27)        -16.5788         estimate D2E/DX2                !
 ! D190  D(26,25,28,34)        176.5101         estimate D2E/DX2                !
 ! D191  D(39,25,28,27)        121.0354         estimate D2E/DX2                !
 ! D192  D(39,25,28,34)        -45.8757         estimate D2E/DX2                !
 ! D193  D(26,25,39,38)          0.0048         estimate D2E/DX2                !
 ! D194  D(26,25,39,40)        123.5077         estimate D2E/DX2                !
 ! D195  D(28,25,39,38)       -123.5077         estimate D2E/DX2                !
 ! D196  D(28,25,39,40)         -0.0048         estimate D2E/DX2                !
 ! D197  D(25,26,27,9)         121.0243         estimate D2E/DX2                !
 ! D198  D(25,26,27,28)        -16.5803         estimate D2E/DX2                !
 ! D199  D(32,26,27,9)         -45.8875         estimate D2E/DX2                !
 ! D200  D(32,26,27,28)        176.5079         estimate D2E/DX2                !
 ! D201  D(25,26,32,29)         -7.0267         estimate D2E/DX2                !
 ! D202  D(25,26,32,31)       -154.0084         estimate D2E/DX2                !
 ! D203  D(27,26,32,29)        154.0226         estimate D2E/DX2                !
 ! D204  D(27,26,32,31)          7.0409         estimate D2E/DX2                !
 ! D205  D(9,27,28,25)        -121.0243         estimate D2E/DX2                !
 ! D206  D(9,27,28,34)          45.8875         estimate D2E/DX2                !
 ! D207  D(26,27,28,25)         16.5803         estimate D2E/DX2                !
 ! D208  D(26,27,28,34)       -176.5079         estimate D2E/DX2                !
 ! D209  D(25,28,34,33)          7.0314         estimate D2E/DX2                !
 ! D210  D(25,28,34,35)        154.0084         estimate D2E/DX2                !
 ! D211  D(27,28,34,33)       -154.0179         estimate D2E/DX2                !
 ! D212  D(27,28,34,35)         -7.0409         estimate D2E/DX2                !
 ! D213  D(32,29,30,31)          8.1663         estimate D2E/DX2                !
 ! D214  D(32,29,30,49)        139.3718         estimate D2E/DX2                !
 ! D215  D(42,29,30,31)       -126.687          estimate D2E/DX2                !
 ! D216  D(42,29,30,49)          4.5185         estimate D2E/DX2                !
 ! D217  D(30,29,32,26)       -164.9155         estimate D2E/DX2                !
 ! D218  D(30,29,32,31)         -8.0386         estimate D2E/DX2                !
 ! D219  D(42,29,32,26)        -37.0022         estimate D2E/DX2                !
 ! D220  D(42,29,32,31)        119.8748         estimate D2E/DX2                !
 ! D221  D(30,29,42,43)        116.4337         estimate D2E/DX2                !
 ! D222  D(30,29,42,50)         -0.0211         estimate D2E/DX2                !
 ! D223  D(32,29,42,43)         -0.0077         estimate D2E/DX2                !
 ! D224  D(32,29,42,50)       -116.4626         estimate D2E/DX2                !
 ! D225  D(29,30,31,13)        126.692          estimate D2E/DX2                !
 ! D226  D(29,30,31,32)         -8.1653         estimate D2E/DX2                !
 ! D227  D(49,30,31,13)         -4.5178         estimate D2E/DX2                !
 ! D228  D(49,30,31,32)       -139.3751         estimate D2E/DX2                !
 ! D229  D(29,30,49,48)         -4.4852         estimate D2E/DX2                !
 ! D230  D(29,30,49,52)       -110.6628         estimate D2E/DX2                !
 ! D231  D(31,30,49,48)        110.6946         estimate D2E/DX2                !
 ! D232  D(31,30,49,52)          4.517          estimate D2E/DX2                !
 ! D233  D(13,31,32,26)         37.0246         estimate D2E/DX2                !
 ! D234  D(13,31,32,29)       -119.8545         estimate D2E/DX2                !
 ! D235  D(30,31,32,26)        164.9172         estimate D2E/DX2                !
 ! D236  D(30,31,32,29)          8.0381         estimate D2E/DX2                !
 ! D237  D(36,33,34,28)        164.916          estimate D2E/DX2                !
 ! D238  D(36,33,34,35)          8.0421         estimate D2E/DX2                !
 ! D239  D(46,33,34,28)         36.9884         estimate D2E/DX2                !
 ! D240  D(46,33,34,35)       -119.8855         estimate D2E/DX2                !
 ! D241  D(34,33,36,35)         -8.17           estimate D2E/DX2                !
 ! D242  D(34,33,36,55)       -139.3688         estimate D2E/DX2                !
 ! D243  D(46,33,36,35)        126.6954         estimate D2E/DX2                !
 ! D244  D(46,33,36,55)         -4.5035         estimate D2E/DX2                !
 ! D245  D(34,33,46,45)          0.0271         estimate D2E/DX2                !
 ! D246  D(34,33,46,47)        116.462          estimate D2E/DX2                !
 ! D247  D(36,33,46,45)       -116.4277         estimate D2E/DX2                !
 ! D248  D(36,33,46,47)          0.0072         estimate D2E/DX2                !
 ! D249  D(28,34,35,21)        -37.0246         estimate D2E/DX2                !
 ! D250  D(28,34,35,36)       -164.9172         estimate D2E/DX2                !
 ! D251  D(33,34,35,21)        119.8508         estimate D2E/DX2                !
 ! D252  D(33,34,35,36)         -8.0418         estimate D2E/DX2                !
 ! D253  D(21,35,36,33)       -126.6882         estimate D2E/DX2                !
 ! D254  D(21,35,36,55)          4.5115         estimate D2E/DX2                !
 ! D255  D(34,35,36,33)          8.1691         estimate D2E/DX2                !
 ! D256  D(34,35,36,55)        139.3688         estimate D2E/DX2                !
 ! D257  D(33,36,55,54)        110.6678         estimate D2E/DX2                !
 ! D258  D(33,36,55,56)          4.4732         estimate D2E/DX2                !
 ! D259  D(35,36,55,54)         -4.503          estimate D2E/DX2                !
 ! D260  D(35,36,55,56)       -110.6976         estimate D2E/DX2                !
 ! D261  D(3,37,38,39)        -121.0417         estimate D2E/DX2                !
 ! D262  D(3,37,38,43)          45.8789         estimate D2E/DX2                !
 ! D263  D(40,37,38,39)         16.5751         estimate D2E/DX2                !
 ! D264  D(40,37,38,43)       -176.5044         estimate D2E/DX2                !
 ! D265  D(58,37,38,39)        144.3231         estimate D2E/DX2                !
 ! D266  D(58,37,38,43)        -48.7563         estimate D2E/DX2                !
 ! D267  D(3,37,40,39)         121.0417         estimate D2E/DX2                !
 ! D268  D(3,37,40,45)         -45.8789         estimate D2E/DX2                !
 ! D269  D(38,37,40,39)        -16.5751         estimate D2E/DX2                !
 ! D270  D(38,37,40,45)        176.5044         estimate D2E/DX2                !
 ! D271  D(58,37,40,39)       -109.3158         estimate D2E/DX2                !
 ! D272  D(58,37,40,45)         83.7637         estimate D2E/DX2                !
 ! D273  D(3,37,58,57)         -34.0611         estimate D2E/DX2                !
 ! D274  D(38,37,58,57)         92.1619         estimate D2E/DX2                !
 ! D275  D(40,37,58,57)       -175.5075         estimate D2E/DX2                !
 ! D276  D(37,38,39,25)        121.0246         estimate D2E/DX2                !
 ! D277  D(37,38,39,40)        -16.5766         estimate D2E/DX2                !
 ! D278  D(43,38,39,25)        -45.8971         estimate D2E/DX2                !
 ! D279  D(43,38,39,40)        176.5017         estimate D2E/DX2                !
 ! D280  D(37,38,43,41)         -7.0438         estimate D2E/DX2                !
 ! D281  D(37,38,43,42)       -153.9976         estimate D2E/DX2                !
 ! D282  D(39,38,43,41)        154.0195         estimate D2E/DX2                !
 ! D283  D(39,38,43,42)          7.0657         estimate D2E/DX2                !
 ! D284  D(25,39,40,37)       -121.0246         estimate D2E/DX2                !
 ! D285  D(25,39,40,45)         45.8971         estimate D2E/DX2                !
 ! D286  D(38,39,40,37)         16.5766         estimate D2E/DX2                !
 ! D287  D(38,39,40,45)       -176.5017         estimate D2E/DX2                !
 ! D288  D(37,40,45,44)          7.0391         estimate D2E/DX2                !
 ! D289  D(37,40,45,46)        154.0034         estimate D2E/DX2                !
 ! D290  D(39,40,45,44)       -154.0242         estimate D2E/DX2                !
 ! D291  D(39,40,45,46)         -7.06           estimate D2E/DX2                !
 ! D292  D(7,41,43,38)         -36.9744         estimate D2E/DX2                !
 ! D293  D(7,41,43,42)         119.8837         estimate D2E/DX2                !
 ! D294  D(50,41,43,38)       -164.9113         estimate D2E/DX2                !
 ! D295  D(50,41,43,42)         -8.0532         estimate D2E/DX2                !
 ! D296  D(57,41,43,38)         43.4356         estimate D2E/DX2                !
 ! D297  D(57,41,43,42)       -159.7064         estimate D2E/DX2                !
 ! D298  D(7,41,50,42)        -126.6974         estimate D2E/DX2                !
 ! D299  D(7,41,50,48)           4.4899         estimate D2E/DX2                !
 ! D300  D(43,41,50,42)          8.1807         estimate D2E/DX2                !
 ! D301  D(43,41,50,48)        139.368          estimate D2E/DX2                !
 ! D302  D(57,41,50,42)        124.9093         estimate D2E/DX2                !
 ! D303  D(57,41,50,48)       -103.9034         estimate D2E/DX2                !
 ! D304  D(43,41,57,58)         19.4429         estimate D2E/DX2                !
 ! D305  D(43,41,57,59)        -86.7363         estimate D2E/DX2                !
 ! D306  D(50,41,57,58)        -94.4378         estimate D2E/DX2                !
 ! D307  D(50,41,57,59)        159.383          estimate D2E/DX2                !
 ! D308  D(29,42,43,38)         36.9962         estimate D2E/DX2                !
 ! D309  D(29,42,43,41)       -119.8625         estimate D2E/DX2                !
 ! D310  D(50,42,43,38)        164.9118         estimate D2E/DX2                !
 ! D311  D(50,42,43,41)          8.0531         estimate D2E/DX2                !
 ! D312  D(29,42,50,41)        126.7028         estimate D2E/DX2                !
 ! D313  D(29,42,50,48)         -4.4889         estimate D2E/DX2                !
 ! D314  D(43,42,50,41)         -8.1807         estimate D2E/DX2                !
 ! D315  D(43,42,50,48)       -139.3724         estimate D2E/DX2                !
 ! D316  D(19,44,45,40)         36.9817         estimate D2E/DX2                !
 ! D317  D(19,44,45,46)       -119.8824         estimate D2E/DX2                !
 ! D318  D(47,44,45,40)        164.9108         estimate D2E/DX2                !
 ! D319  D(47,44,45,46)          8.0467         estimate D2E/DX2                !
 ! D320  D(19,44,47,46)        126.6974         estimate D2E/DX2                !
 ! D321  D(19,44,47,56)         -4.4943         estimate D2E/DX2                !
 ! D322  D(45,44,47,46)         -8.174          estimate D2E/DX2                !
 ! D323  D(45,44,47,56)       -139.3656         estimate D2E/DX2                !
 ! D324  D(40,45,46,33)        -37.0129         estimate D2E/DX2                !
 ! D325  D(40,45,46,47)       -164.9123         estimate D2E/DX2                !
 ! D326  D(44,45,46,33)        119.8533         estimate D2E/DX2                !
 ! D327  D(44,45,46,47)         -8.0461         estimate D2E/DX2                !
 ! D328  D(33,46,47,44)       -126.6968         estimate D2E/DX2                !
 ! D329  D(33,46,47,56)          4.5015         estimate D2E/DX2                !
 ! D330  D(45,46,47,44)          8.1735         estimate D2E/DX2                !
 ! D331  D(45,46,47,56)        139.3718         estimate D2E/DX2                !
 ! D332  D(44,47,56,53)          4.4688         estimate D2E/DX2                !
 ! D333  D(44,47,56,55)        110.666          estimate D2E/DX2                !
 ! D334  D(46,47,56,53)       -110.6953         estimate D2E/DX2                !
 ! D335  D(46,47,56,55)         -4.4981         estimate D2E/DX2                !
 ! D336  D(50,48,49,30)         -0.0096         estimate D2E/DX2                !
 ! D337  D(50,48,49,52)        121.863          estimate D2E/DX2                !
 ! D338  D(51,48,49,30)       -121.8842         estimate D2E/DX2                !
 ! D339  D(51,48,49,52)         -0.0117         estimate D2E/DX2                !
 ! D340  D(49,48,50,41)       -110.668          estimate D2E/DX2                !
 ! D341  D(49,48,50,42)          4.4884         estimate D2E/DX2                !
 ! D342  D(51,48,50,41)         -4.461          estimate D2E/DX2                !
 ! D343  D(51,48,50,42)        110.6954         estimate D2E/DX2                !
 ! D344  D(49,48,51,6)         121.8661         estimate D2E/DX2                !
 ! D345  D(49,48,51,52)          0.0117         estimate D2E/DX2                !
 ! D346  D(50,48,51,6)          -0.0312         estimate D2E/DX2                !
 ! D347  D(50,48,51,52)       -121.8856         estimate D2E/DX2                !
 ! D348  D(30,49,52,14)         -0.0358         estimate D2E/DX2                !
 ! D349  D(30,49,52,51)        121.8689         estimate D2E/DX2                !
 ! D350  D(48,49,52,14)       -121.893          estimate D2E/DX2                !
 ! D351  D(48,49,52,51)          0.0117         estimate D2E/DX2                !
 ! D352  D(6,51,52,14)          -0.0049         estimate D2E/DX2                !
 ! D353  D(6,51,52,49)        -121.887          estimate D2E/DX2                !
 ! D354  D(48,51,52,14)        121.8704         estimate D2E/DX2                !
 ! D355  D(48,51,52,49)         -0.0117         estimate D2E/DX2                !
 ! D356  D(20,53,54,24)          0.0161         estimate D2E/DX2                !
 ! D357  D(20,53,54,55)        121.8871         estimate D2E/DX2                !
 ! D358  D(56,53,54,24)       -121.8709         estimate D2E/DX2                !
 ! D359  D(56,53,54,55)          0.0            estimate D2E/DX2                !
 ! D360  D(20,53,56,47)          0.0204         estimate D2E/DX2                !
 ! D361  D(20,53,56,55)       -121.8705         estimate D2E/DX2                !
 ! D362  D(54,53,56,47)        121.8908         estimate D2E/DX2                !
 ! D363  D(54,53,56,55)          0.0            estimate D2E/DX2                !
 ! D364  D(24,54,55,36)          0.0171         estimate D2E/DX2                !
 ! D365  D(24,54,55,56)        121.8875         estimate D2E/DX2                !
 ! D366  D(53,54,55,36)       -121.8705         estimate D2E/DX2                !
 ! D367  D(53,54,55,56)          0.0            estimate D2E/DX2                !
 ! D368  D(36,55,56,47)          0.0183         estimate D2E/DX2                !
 ! D369  D(36,55,56,53)        121.8871         estimate D2E/DX2                !
 ! D370  D(54,55,56,47)       -121.8687         estimate D2E/DX2                !
 ! D371  D(54,55,56,53)          0.0            estimate D2E/DX2                !
 ! D372  D(7,57,58,37)         -34.8839         estimate D2E/DX2                !
 ! D373  D(41,57,58,37)        -48.7491         estimate D2E/DX2                !
 ! D374  D(59,57,58,37)         66.8154         estimate D2E/DX2                !
 ! D375  D(7,57,59,3)           48.4895         estimate D2E/DX2                !
 ! D376  D(41,57,59,3)          33.7603         estimate D2E/DX2                !
 ! D377  D(58,57,59,3)         -63.4323         estimate D2E/DX2                !
 --------------------------------------------------------------------------------
 Trust Radius=3.00D-01 FncErr=1.00D-07 GrdErr=1.00D-06
 Number of steps in this run=    354 maximum allowed number of steps=    354.
 GradGradGradGradGradGradGradGradGradGradGradGradGradGradGradGradGradGrad

 Stoichiometry    C56O3
 Framework group  C1[X(C56O3)]
 Deg. of freedom   171
 Full point group                 C1      NOp   1
 Largest Abelian subgroup         C1      NOp   1
 Largest concise Abelian subgroup C1      NOp   1
                         Standard orientation:                         
 ---------------------------------------------------------------------
 Center     Atomic      Atomic             Coordinates (Angstroms)
 Number     Number       Type             X           Y           Z
 ---------------------------------------------------------------------
      1          6           0        0.078229    0.430917    2.106276
      2          6           0       -1.041040    1.209620    1.501870
      3          6           0       -0.018864    1.818215    0.602525
      4          6           0        1.078191    1.357732    1.501680
      5          6           0       -3.369357    0.194225    2.123165
      6          6           0       -4.461653    0.786122    1.331717
      7          6           0       -3.467249    1.594377    0.605143
      8          6           0       -2.382255    1.158771    1.541429
      9          6           0        0.278536   -2.436854    0.769186
     10          6           0       -0.823142   -1.907960    1.624071
     11          6           0        0.173823   -0.936805    2.159963
     12          6           0        1.296082   -1.759762    1.623933
     13          6           0       -3.167595   -2.694375    0.773829
     14          6           0       -4.268470   -1.977841    1.440535
     15          6           0       -3.273113   -1.179920    2.177228
     16          6           0       -2.158627   -2.040798    1.667113
     17          6           0        3.525225    0.676085    2.122545
     18          6           0        2.413447    1.493941    1.540998
     19          6           0        3.427133    2.076223    0.604523
     20          6           0        4.524427    1.414157    1.330908
     21          6           0        3.726987   -2.212515    0.773209
     22          6           0        2.637075   -1.705628    1.666682
     23          6           0        3.621074   -0.698140    2.176694
     24          6           0        4.717604   -1.349722    1.439779
     25          6           0        0.185067   -1.103172   -2.105540
     26          6           0       -0.814895   -2.029987   -1.500943
     27          6           0        0.282160   -2.490471   -0.601788
     28          6           0        1.304336   -1.881875   -1.501134
     29          6           0       -3.261923   -1.348426   -2.121861
     30          6           0       -4.261132   -2.086412   -1.330172
     31          6           0       -3.163837   -2.748478   -0.603787
     32          6           0       -2.150151   -2.166196   -1.540262
     33          6           0        3.632653   -0.866481   -2.122428
     34          6           0        2.645551   -1.831026   -1.540693
     35          6           0        3.730545   -2.266632   -0.604407
     36          6           0        4.724948   -1.458378   -1.330980
     37          6           0       -0.015240    1.764599   -0.768449
     38          6           0       -1.032787    1.087507   -1.623197
     39          6           0        0.089472    0.264550   -2.159226
     40          6           0        1.086444    1.235619   -1.623387
     41          6           0       -3.463688    1.540207   -0.772388
     42          6           0       -3.357780    0.025917   -2.175820
     43          6           0       -2.373779    1.033373   -1.665945
     44          6           0        3.430891    2.022119   -0.773093
     45          6           0        2.421922    1.368543   -1.666376
     46          6           0        3.536405    0.507717   -2.176577
     47          6           0        4.531766    1.305586   -1.439798
     48          6           0       -5.453677   -0.018217   -0.763788
     49          6           0       -5.351197   -1.485874   -0.705816
     50          6           0       -4.454314    0.677552   -1.438990
     51          6           0       -5.457698    0.039787    0.707548
     52          6           0       -5.354920   -1.427850    0.765520
     53          6           0        5.614399    0.813527    0.706500
     54          6           0        5.716972   -0.654039    0.764524
     55          6           0        5.720888   -0.711964   -0.706759
     56          6           0        5.618315    0.755601   -0.764784
     57          8           0       -2.379715    4.689016   -0.002793
     58          8           0       -1.578176    4.676365   -1.046517
     59          8           0       -1.571247    4.752027    1.033782
 ---------------------------------------------------------------------
 Rotational constants (GHZ):      0.1231496      0.0532291      0.0475447
 Standard basis: 6-31G(d) (6D, 7F)
 There are   885 symmetry adapted cartesian basis functions of A   symmetry.
 There are   885 symmetry adapted basis functions of A   symmetry.
   885 basis functions,  1652 primitive gaussians,   885 cartesian basis functions
   180 alpha electrons      180 beta electrons
       nuclear repulsion energy      7847.5531053131 Hartrees.
 NAtoms=   59 NActive=   59 NUniq=   59 SFac= 1.00D+00 NAtFMM=   60 NAOKFM=F Big=F
 Integral buffers will be    262144 words long.
 Raffenetti 2 integral format.
 Two-electron integral symmetry is turned on.
 Nuclear repulsion after empirical dispersion term =     7847.4419642320 Hartrees.
 One-electron integrals computed using PRISM.
 NBasis=   885 RedAO= T EigKep=  2.00D-04  NBF=   885
 NBsUse=   885 1.00D-06 EigRej= -1.00D+00 NBFU=   885
 ExpMin= 1.69D-01 ExpMax= 5.48D+03 ExpMxC= 8.25D+02 IAcc=1 IRadAn=         1 AccDes= 0.00D+00
 Harris functional with IExCor=  402 and IRadAn=       1 diagonalized for initial guess.
 HarFok:  IExCor=  402 AccDes= 0.00D+00 IRadAn=         1 IDoV= 1 UseB2=F ITyADJ=14
 ICtDFT=  3500011 ScaDFX=  1.000000  1.000000  1.000000  1.000000
 FoFCou: FMM=F IPFlag=           0 FMFlag=      100000 FMFlg1=           0
         NFxFlg=           0 DoJE=T BraDBF=F KetDBF=T FulRan=T
         wScrn=  0.000000 ICntrl=     500 IOpCl=  0 I1Cent=   200000004 NGrid=           0
         NMat0=    1 NMatS0=      1 NMatT0=    0 NMatD0=    1 NMtDS0=    0 NMtDT0=    0
 Petite list used in FoFCou.
 Requested convergence on RMS density matrix=1.00D-08 within 128 cycles.
 Requested convergence on MAX density matrix=1.00D-06.
 Requested convergence on             energy=1.00D-06.
 No special actions if energy rises.
 Integral accuracy reduced to 1.0D-05 until final iterations.
 EnCoef did     4 forward-backward iterations
 Initial convergence to 1.0D-05 achieved.  Increase integral accuracy.
 EnCoef did     2 forward-backward iterations
 SCF Done:  E(RB3LYP) =  -2358.18151008     A.U. after   25 cycles
            NFock= 25  Conv=0.76D-08     -V/T= 2.0093

 **********************************************************************

            Population analysis using the SCF density.

 **********************************************************************

 Orbital symmetries:
       Occupied  (A) (A) (A) (A) (A) (A) (A) (A) (A) (A) (A) (A)
                 (A) (A) (A) (A) (A) (A) (A) (A) (A) (A) (A) (A)
                 (A) (A) (A) (A) (A) (A) (A) (A) (A) (A) (A) (A)
                 (A) (A) (A) (A) (A) (A) (A) (A) (A) (A) (A) (A)
                 (A) (A) (A) (A) (A) (A) (A) (A) (A) (A) (A) (A)
                 (A) (A) (A) (A) (A) (A) (A) (A) (A) (A) (A) (A)
                 (A) (A) (A) (A) (A) (A) (A) (A) (A) (A) (A) (A)
                 (A) (A) (A) (A) (A) (A) (A) (A) (A) (A) (A) (A)
                 (A) (A) (A) (A) (A) (A) (A) (A) (A) (A) (A) (A)
                 (A) (A) (A) (A) (A) (A) (A) (A) (A) (A) (A) (A)
                 (A) (A) (A) (A) (A) (A) (A) (A) (A) (A) (A) (A)
                 (A) (A) (A) (A) (A) (A) (A) (A) (A) (A) (A) (A)
                 (A) (A) (A) (A) (A) (A) (A) (A) (A) (A) (A) (A)
                 (A) (A) (A) (A) (A) (A) (A) (A) (A) (A) (A) (A)
                 (A) (A) (A) (A) (A) (A) (A) (A) (A) (A) (A) (A)
       Virtual   (A) (A) (A) (A) (A) (A) (A) (A) (A) (A) (A) (A)
                 (A) (A) (A) (A) (A) (A) (A) (A) (A) (A) (A) (A)
                 (A) (A) (A) (A) (A) (A) (A) (A) (A) (A) (A) (A)
                 (A) (A) (A) (A) (A) (A) (A) (A) (A) (A) (A) (A)
                 (A) (A) (A) (A) (A) (A) (A) (A) (A) (A) (A) (A)
                 (A) (A) (A) (A) (A) (A) (A) (A) (A) (A) (A) (A)
                 (A) (A) (A) (A) (A) (A) (A) (A) (A) (A) (A) (A)
                 (A) (A) (A) (A) (A) (A) (A) (A) (A) (A) (A) (A)
                 (A) (A) (A) (A) (A) (A) (A) (A) (A) (A) (A) (A)
                 (A) (A) (A) (A) (A) (A) (A) (A) (A) (A) (A) (A)
                 (A) (A) (A) (A) (A) (A) (A) (A) (A) (A) (A) (A)
                 (A) (A) (A) (A) (A) (A) (A) (A) (A) (A) (A) (A)
                 (A) (A) (A) (A) (A) (A) (A) (A) (A) (A) (A) (A)
                 (A) (A) (A) (A) (A) (A) (A) (A) (A) (A) (A) (A)
                 (A) (A) (A) (A) (A) (A) (A) (A) (A) (A) (A) (A)
                 (A) (A) (A) (A) (A) (A) (A) (A) (A) (A) (A) (A)
                 (A) (A) (A) (A) (A) (A) (A) (A) (A) (A) (A) (A)
                 (A) (A) (A) (A) (A) (A) (A) (A) (A) (A) (A) (A)
                 (A) (A) (A) (A) (A) (A) (A) (A) (A) (A) (A) (A)
                 (A) (A) (A) (A) (A) (A) (A) (A) (A) (A) (A) (A)
                 (A) (A) (A) (A) (A) (A) (A) (A) (A) (A) (A) (A)
                 (A) (A) (A) (A) (A) (A) (A) (A) (A) (A) (A) (A)
                 (A) (A) (A) (A) (A) (A) (A) (A) (A) (A) (A) (A)
                 (A) (A) (A) (A) (A) (A) (A) (A) (A) (A) (A) (A)
                 (A) (A) (A) (A) (A) (A) (A) (A) (A) (A) (A) (A)
                 (A) (A) (A) (A) (A) (A) (A) (A) (A) (A) (A) (A)
                 (A) (A) (A) (A) (A) (A) (A) (A) (A) (A) (A) (A)
                 (A) (A) (A) (A) (A) (A) (A) (A) (A) (A) (A) (A)
                 (A) (A) (A) (A) (A) (A) (A) (A) (A) (A) (A) (A)
                 (A) (A) (A) (A) (A) (A) (A) (A) (A) (A) (A) (A)
                 (A) (A) (A) (A) (A) (A) (A) (A) (A) (A) (A) (A)
                 (A) (A) (A) (A) (A) (A) (A) (A) (A) (A) (A) (A)
                 (A) (A) (A) (A) (A) (A) (A) (A) (A) (A) (A) (A)
                 (A) (A) (A) (A) (A) (A) (A) (A) (A) (A) (A) (A)
                 (A) (A) (A) (A) (A) (A) (A) (A) (A) (A) (A) (A)
                 (A) (A) (A) (A) (A) (A) (A) (A) (A) (A) (A) (A)
                 (A) (A) (A) (A) (A) (A) (A) (A) (A) (A) (A) (A)
                 (A) (A) (A) (A) (A) (A) (A) (A) (A) (A) (A) (A)
                 (A) (A) (A) (A) (A) (A) (A) (A) (A) (A) (A) (A)
                 (A) (A) (A) (A) (A) (A) (A) (A) (A) (A) (A) (A)
                 (A) (A) (A) (A) (A) (A) (A) (A) (A) (A) (A) (A)
                 (A) (A) (A) (A) (A) (A) (A) (A) (A) (A) (A) (A)
                 (A) (A) (A) (A) (A) (A) (A) (A) (A) (A) (A) (A)
                 (A) (A) (A) (A) (A) (A) (A) (A) (A) (A) (A) (A)
                 (A) (A) (A) (A) (A) (A) (A) (A) (A) (A) (A) (A)
                 (A) (A) (A) (A) (A) (A) (A) (A) (A) (A) (A) (A)
                 (A) (A) (A) (A) (A) (A) (A) (A) (A) (A) (A) (A)
                 (A) (A) (A) (A) (A) (A) (A) (A) (A) (A) (A) (A)
                 (A) (A) (A) (A) (A) (A) (A) (A) (A) (A) (A) (A)
                 (A) (A) (A) (A) (A) (A) (A) (A) (A) (A) (A) (A)
                 (A) (A) (A) (A) (A) (A) (A) (A) (A) (A) (A) (A)
                 (A) (A) (A) (A) (A) (A) (A) (A) (A) (A) (A) (A)
                 (A) (A) (A) (A) (A) (A) (A) (A) (A) (A) (A) (A)
                 (A) (A) (A) (A) (A) (A) (A) (A) (A) (A) (A) (A)
                 (A) (A) (A) (A) (A) (A) (A) (A) (A) (A) (A) (A)
                 (A) (A) (A) (A) (A) (A) (A) (A) (A) (A) (A) (A)
                 (A) (A) (A) (A) (A) (A) (A) (A) (A) (A) (A) (A)
                 (A) (A) (A) (A) (A) (A) (A) (A) (A) (A) (A) (A)
                 (A) (A) (A) (A) (A) (A) (A) (A) (A)
 The electronic state is 1-A.
 Alpha  occ. eigenvalues --  -19.41685 -19.24099 -19.24052 -10.25610 -10.25546
 Alpha  occ. eigenvalues --  -10.25278 -10.25277 -10.25277 -10.25228 -10.25214
 Alpha  occ. eigenvalues --  -10.25211 -10.25209 -10.25203 -10.25168 -10.25143
 Alpha  occ. eigenvalues --  -10.25142 -10.25140 -10.25082 -10.25080 -10.25058
 Alpha  occ. eigenvalues --  -10.25041 -10.25036 -10.25035 -10.24997 -10.24980
 Alpha  occ. eigenvalues --  -10.24976 -10.24974 -10.24953 -10.24952 -10.24942
 Alpha  occ. eigenvalues --  -10.24941 -10.24850 -10.24848 -10.24847 -10.24845
 Alpha  occ. eigenvalues --  -10.24844 -10.24835 -10.24743 -10.24742 -10.24684
 Alpha  occ. eigenvalues --  -10.24683 -10.24681 -10.24674 -10.24581 -10.24551
 Alpha  occ. eigenvalues --  -10.24544 -10.24513 -10.24510 -10.24501 -10.24452
 Alpha  occ. eigenvalues --  -10.24448 -10.24447 -10.24423 -10.24420 -10.24391
 Alpha  occ. eigenvalues --  -10.24381 -10.24380 -10.24369 -10.24368  -1.30221
 Alpha  occ. eigenvalues --   -1.02136  -0.98465  -0.98279  -0.95143  -0.94141
 Alpha  occ. eigenvalues --   -0.94124  -0.93315  -0.93304  -0.91536  -0.91510
 Alpha  occ. eigenvalues --   -0.90894  -0.90320  -0.89918  -0.88348  -0.86635
 Alpha  occ. eigenvalues --   -0.79191  -0.79187  -0.79109  -0.78700  -0.78135
 Alpha  occ. eigenvalues --   -0.78031  -0.77505  -0.77009  -0.77004  -0.75355
 Alpha  occ. eigenvalues --   -0.73170  -0.72275  -0.72263  -0.71994  -0.71949
 Alpha  occ. eigenvalues --   -0.70765  -0.70290  -0.70270  -0.69952  -0.69913
 Alpha  occ. eigenvalues --   -0.66462  -0.66458  -0.65706  -0.64496  -0.63448
 Alpha  occ. eigenvalues --   -0.61861  -0.61071  -0.60899  -0.60123  -0.55637
 Alpha  occ. eigenvalues --   -0.55238  -0.55173  -0.55002  -0.54564  -0.54550
 Alpha  occ. eigenvalues --   -0.54115  -0.53665  -0.52721  -0.52459  -0.51345
 Alpha  occ. eigenvalues --   -0.50533  -0.50527  -0.49299  -0.49275  -0.48381
 Alpha  occ. eigenvalues --   -0.48192  -0.47607  -0.47433  -0.47284  -0.47264
 Alpha  occ. eigenvalues --   -0.46397  -0.45404  -0.45399  -0.44960  -0.44948
 Alpha  occ. eigenvalues --   -0.44363  -0.43765  -0.43702  -0.43695  -0.42979
 Alpha  occ. eigenvalues --   -0.42896  -0.42891  -0.41872  -0.41435  -0.41417
 Alpha  occ. eigenvalues --   -0.41414  -0.41410  -0.40661  -0.39881  -0.38804
 Alpha  occ. eigenvalues --   -0.38786  -0.38481  -0.37863  -0.37543  -0.37135
 Alpha  occ. eigenvalues --   -0.37114  -0.37057  -0.36988  -0.36365  -0.35526
 Alpha  occ. eigenvalues --   -0.35519  -0.34852  -0.34849  -0.34717  -0.34431
 Alpha  occ. eigenvalues --   -0.34233  -0.33424  -0.32600  -0.31794  -0.29875
 Alpha  occ. eigenvalues --   -0.29684  -0.29258  -0.29245  -0.28301  -0.28101
 Alpha  occ. eigenvalues --   -0.28035  -0.26747  -0.26275  -0.26271  -0.24669
 Alpha  occ. eigenvalues --   -0.22339  -0.22333  -0.22165  -0.20918  -0.20914
 Alpha virt. eigenvalues --   -0.18089  -0.15169  -0.10776  -0.10748  -0.10620
 Alpha virt. eigenvalues --   -0.10607  -0.09299  -0.08024  -0.07385  -0.07381
 Alpha virt. eigenvalues --   -0.07053  -0.04662  -0.02488  -0.02482  -0.02146
 Alpha virt. eigenvalues --   -0.01159  -0.00370   0.00055   0.00062   0.00072
 Alpha virt. eigenvalues --    0.01954   0.02013   0.03717   0.04705   0.04736
 Alpha virt. eigenvalues --    0.04743   0.05937   0.06226   0.06870   0.07788
 Alpha virt. eigenvalues --    0.07792   0.08073   0.08326   0.09127   0.09131
 Alpha virt. eigenvalues --    0.10316   0.10362   0.10468   0.10545   0.11262
 Alpha virt. eigenvalues --    0.12269   0.12282   0.13611   0.14180   0.14215
 Alpha virt. eigenvalues --    0.17567   0.17895   0.17910   0.18805   0.18826
 Alpha virt. eigenvalues --    0.19601   0.20829   0.22190   0.22909   0.23176
 Alpha virt. eigenvalues --    0.23207   0.23299   0.25453   0.26984   0.26997
 Alpha virt. eigenvalues --    0.27609   0.28095   0.28800   0.30704   0.31310
 Alpha virt. eigenvalues --    0.31324   0.31449   0.31546   0.33375   0.33709
 Alpha virt. eigenvalues --    0.33718   0.34121   0.34593   0.36355   0.36403
 Alpha virt. eigenvalues --    0.37272   0.37310   0.38464   0.38536   0.38858
 Alpha virt. eigenvalues --    0.38861   0.40155   0.40943   0.41517   0.41772
 Alpha virt. eigenvalues --    0.41796   0.41818   0.42108   0.42324   0.42930
 Alpha virt. eigenvalues --    0.43117   0.43347   0.43567   0.44198   0.44768
 Alpha virt. eigenvalues --    0.44777   0.45124   0.45231   0.45249   0.45534
 Alpha virt. eigenvalues --    0.45637   0.45728   0.46087   0.46216   0.46480
 Alpha virt. eigenvalues --    0.47075   0.47088   0.47744   0.47747   0.48081
 Alpha virt. eigenvalues --    0.48172   0.48578   0.48820   0.49086   0.49164
 Alpha virt. eigenvalues --    0.49259   0.49567   0.49731   0.50063   0.50266
 Alpha virt. eigenvalues --    0.50281   0.50779   0.50951   0.51243   0.51472
 Alpha virt. eigenvalues --    0.51729   0.52490   0.52760   0.53219   0.53362
 Alpha virt. eigenvalues --    0.53589   0.53632   0.54003   0.54145   0.54377
 Alpha virt. eigenvalues --    0.54427   0.54489   0.54778   0.54951   0.55053
 Alpha virt. eigenvalues --    0.55096   0.55279   0.55617   0.55635   0.55732
 Alpha virt. eigenvalues --    0.56044   0.56323   0.56610   0.57001   0.57221
 Alpha virt. eigenvalues --    0.58216   0.58671   0.58944   0.59058   0.59307
 Alpha virt. eigenvalues --    0.59397   0.59815   0.59971   0.60354   0.60409
 Alpha virt. eigenvalues --    0.60443   0.60635   0.60822   0.60922   0.61276
 Alpha virt. eigenvalues --    0.61785   0.61987   0.62739   0.62891   0.62955
 Alpha virt. eigenvalues --    0.62969   0.63430   0.63890   0.64199   0.64443
 Alpha virt. eigenvalues --    0.64722   0.64862   0.65036   0.65127   0.65167
 Alpha virt. eigenvalues --    0.65175   0.65318   0.65337   0.65902   0.66109
 Alpha virt. eigenvalues --    0.66189   0.67084   0.67483   0.68450   0.68581
 Alpha virt. eigenvalues --    0.68614   0.69179   0.69428   0.70022   0.70606
 Alpha virt. eigenvalues --    0.71705   0.71836   0.73401   0.73857   0.74076
 Alpha virt. eigenvalues --    0.74502   0.74664   0.74884   0.74973   0.75407
 Alpha virt. eigenvalues --    0.75738   0.75976   0.76123   0.76419   0.76510
 Alpha virt. eigenvalues --    0.76778   0.77093   0.77607   0.77817   0.78536
 Alpha virt. eigenvalues --    0.79183   0.79339   0.79473   0.79972   0.81052
 Alpha virt. eigenvalues --    0.81334   0.81744   0.81765   0.82079   0.82355
 Alpha virt. eigenvalues --    0.82894   0.83165   0.84210   0.84249   0.84436
 Alpha virt. eigenvalues --    0.84648   0.84693   0.85569   0.85725   0.86065
 Alpha virt. eigenvalues --    0.86127   0.86545   0.87224   0.87935   0.88394
 Alpha virt. eigenvalues --    0.88832   0.89349   0.89419   0.89451   0.89688
 Alpha virt. eigenvalues --    0.89808   0.90602   0.90650   0.91240   0.92046
 Alpha virt. eigenvalues --    0.92275   0.92343   0.92451   0.92806   0.93138
 Alpha virt. eigenvalues --    0.93331   0.94115   0.96039   0.96169   0.96743
 Alpha virt. eigenvalues --    0.97721   0.98340   0.98839   0.99028   0.99713
 Alpha virt. eigenvalues --    1.00192   1.00458   1.00712   1.01052   1.01707
 Alpha virt. eigenvalues --    1.01884   1.02447   1.02675   1.02749   1.03149
 Alpha virt. eigenvalues --    1.03532   1.03830   1.04778   1.04984   1.05394
 Alpha virt. eigenvalues --    1.05578   1.05694   1.05898   1.05975   1.06617
 Alpha virt. eigenvalues --    1.07300   1.07348   1.07792   1.08707   1.09091
 Alpha virt. eigenvalues --    1.09179   1.09724   1.09833   1.10460   1.10703
 Alpha virt. eigenvalues --    1.11409   1.11611   1.13643   1.13943   1.14204
 Alpha virt. eigenvalues --    1.14422   1.14944   1.15116   1.15985   1.16585
 Alpha virt. eigenvalues --    1.16722   1.16795   1.17155   1.17792   1.17922
 Alpha virt. eigenvalues --    1.17975   1.19300   1.19411   1.20665   1.21123
 Alpha virt. eigenvalues --    1.21293   1.21618   1.24515   1.24545   1.26607
 Alpha virt. eigenvalues --    1.27270   1.27620   1.28418   1.29129   1.30030
 Alpha virt. eigenvalues --    1.30327   1.30977   1.32967   1.33013   1.33565
 Alpha virt. eigenvalues --    1.33722   1.34445   1.35608   1.36852   1.37465
 Alpha virt. eigenvalues --    1.38663   1.41697   1.42920   1.43914   1.46577
 Alpha virt. eigenvalues --    1.46807   1.46976   1.47206   1.47352   1.47518
 Alpha virt. eigenvalues --    1.47662   1.47783   1.49586   1.49730   1.51158
 Alpha virt. eigenvalues --    1.51218   1.51768   1.52156   1.52213   1.52626
 Alpha virt. eigenvalues --    1.53117   1.54151   1.54167   1.54909   1.55246
 Alpha virt. eigenvalues --    1.55896   1.56033   1.56361   1.57315   1.57353
 Alpha virt. eigenvalues --    1.58373   1.59527   1.59555   1.60596   1.63190
 Alpha virt. eigenvalues --    1.63217   1.63241   1.63304   1.63369   1.64195
 Alpha virt. eigenvalues --    1.64286   1.64410   1.64510   1.64585   1.65669
 Alpha virt. eigenvalues --    1.66902   1.67763   1.67850   1.69473   1.69597
 Alpha virt. eigenvalues --    1.69707   1.69838   1.70260   1.70296   1.70303
 Alpha virt. eigenvalues --    1.71588   1.71674   1.71947   1.72824   1.73454
 Alpha virt. eigenvalues --    1.73844   1.74326   1.75101   1.76465   1.77151
 Alpha virt. eigenvalues --    1.77555   1.77673   1.78125   1.78149   1.78878
 Alpha virt. eigenvalues --    1.79376   1.79887   1.80300   1.80956   1.81208
 Alpha virt. eigenvalues --    1.82164   1.82195   1.82330   1.82997   1.83254
 Alpha virt. eigenvalues --    1.83671   1.84324   1.84539   1.84728   1.85809
 Alpha virt. eigenvalues --    1.85825   1.86036   1.87092   1.87407   1.87512
 Alpha virt. eigenvalues --    1.88202   1.88575   1.88775   1.88795   1.88879
 Alpha virt. eigenvalues --    1.89161   1.91126   1.91226   1.91423   1.92029
 Alpha virt. eigenvalues --    1.92432   1.92510   1.92900   1.93712   1.94581
 Alpha virt. eigenvalues --    1.95066   1.95705   1.96115   1.96539   1.96591
 Alpha virt. eigenvalues --    1.96621   1.96696   1.96854   1.96864   1.98517
 Alpha virt. eigenvalues --    1.98892   1.99375   1.99463   2.01127   2.01366
 Alpha virt. eigenvalues --    2.02511   2.02672   2.02871   2.03994   2.04177
 Alpha virt. eigenvalues --    2.04719   2.05138   2.05214   2.06339   2.06700
 Alpha virt. eigenvalues --    2.06964   2.06991   2.08393   2.08492   2.09862
 Alpha virt. eigenvalues --    2.10547   2.10618   2.10989   2.11567   2.12039
 Alpha virt. eigenvalues --    2.12055   2.12377   2.12504   2.12931   2.13127
 Alpha virt. eigenvalues --    2.13744   2.15372   2.15705   2.16282   2.18432
 Alpha virt. eigenvalues --    2.19052   2.19532   2.19546   2.20441   2.20600
 Alpha virt. eigenvalues --    2.21655   2.21730   2.22692   2.25502   2.25510
 Alpha virt. eigenvalues --    2.27043   2.27050   2.27148   2.27305   2.27464
 Alpha virt. eigenvalues --    2.27729   2.27799   2.27814   2.28222   2.28263
 Alpha virt. eigenvalues --    2.28975   2.29244   2.29926   2.30488   2.31079
 Alpha virt. eigenvalues --    2.31319   2.31830   2.32897   2.32943   2.33450
 Alpha virt. eigenvalues --    2.35211   2.35227   2.35445   2.36358   2.36398
 Alpha virt. eigenvalues --    2.36421   2.37572   2.37725   2.38875   2.39638
 Alpha virt. eigenvalues --    2.41144   2.41163   2.41203   2.41401   2.42346
 Alpha virt. eigenvalues --    2.42389   2.42859   2.42982   2.43127   2.45520
 Alpha virt. eigenvalues --    2.45783   2.46206   2.47167   2.47218   2.47329
 Alpha virt. eigenvalues --    2.47633   2.47806   2.49044   2.49138   2.49174
 Alpha virt. eigenvalues --    2.49760   2.50724   2.52227   2.53380   2.53747
 Alpha virt. eigenvalues --    2.54238   2.54744   2.54807   2.56240   2.57188
 Alpha virt. eigenvalues --    2.57205   2.57368   2.57644   2.57842   2.59569
 Alpha virt. eigenvalues --    2.59602   2.60153   2.60894   2.60902   2.61914
 Alpha virt. eigenvalues --    2.62874   2.62934   2.62968   2.63031   2.64923
 Alpha virt. eigenvalues --    2.66166   2.66364   2.69044   2.69083   2.69201
 Alpha virt. eigenvalues --    2.69554   2.69741   2.70362   2.70732   2.70960
 Alpha virt. eigenvalues --    2.71693   2.71814   2.72784   2.72894   2.73413
 Alpha virt. eigenvalues --    2.73575   2.73806   2.73827   2.75609   2.76371
 Alpha virt. eigenvalues --    2.76388   2.77797   2.78243   2.81719   2.81879
 Alpha virt. eigenvalues --    2.81904   2.82830   2.84231   2.84837   2.85186
 Alpha virt. eigenvalues --    2.85384   2.85708   2.88198   2.88864   2.91766
 Alpha virt. eigenvalues --    2.92484   2.93791   2.93921   2.94431   2.94491
 Alpha virt. eigenvalues --    2.95706   2.95803   2.96080   2.98951   3.01006
 Alpha virt. eigenvalues --    3.03054   3.03171   3.03372   3.03826   3.04398
 Alpha virt. eigenvalues --    3.04944   3.04986   3.07041   3.07080   3.07148
 Alpha virt. eigenvalues --    3.10269   3.10959   3.11000   3.13276   3.19921
 Alpha virt. eigenvalues --    3.22943   3.25881   3.26077   3.26102   3.27078
 Alpha virt. eigenvalues --    3.29351   3.30164   3.30460   3.38013   3.39987
 Alpha virt. eigenvalues --    3.40032   3.42590   3.42593   3.50476   3.54936
 Alpha virt. eigenvalues --    3.57587   3.64692   3.71499   3.82415   3.87786
 Alpha virt. eigenvalues --    3.91701   3.94905   3.98041   3.98306   4.02602
 Alpha virt. eigenvalues --    4.02811   4.07316   4.07444   4.07877   4.10046
 Alpha virt. eigenvalues --    4.18157   4.21205   4.22736   4.22780   4.22825
 Alpha virt. eigenvalues --    4.28522   4.28582   4.29580   4.29601   4.29869
 Alpha virt. eigenvalues --    4.30160   4.36919   4.41489   4.41512   4.42345
 Alpha virt. eigenvalues --    4.50784   4.55561   4.55590   4.58140   4.61057
 Alpha virt. eigenvalues --    4.61124   4.61815   4.61859   4.64704   4.77077
 Alpha virt. eigenvalues --    4.77100   4.79050   4.79072   4.82099   4.91416
 Alpha virt. eigenvalues --    4.91446   4.93167   4.97169   5.00299   5.05716
 Alpha virt. eigenvalues --    5.05972   5.16921   5.22618   5.22703   5.25263
 Alpha virt. eigenvalues --    5.32211   5.32420   5.34111   5.49569   5.58675
          Condensed to atoms (all electrons):
 Mulliken charges:
               1
     1  C    0.001433
     2  C    0.035179
     3  C    0.014882
     4  C    0.032423
     5  C    0.008533
     6  C   -0.012515
     7  C    0.004180
     8  C   -0.021482
     9  C    0.001916
    10  C    0.033070
    11  C    0.002128
    12  C    0.033235
    13  C    0.007873
    14  C   -0.012281
    15  C    0.008212
    16  C   -0.026803
    17  C    0.008679
    18  C   -0.023386
    19  C    0.011815
    20  C   -0.011529
    21  C    0.008721
    22  C   -0.027254
    23  C    0.008408
    24  C   -0.012024
    25  C    0.002468
    26  C    0.033100
    27  C    0.001663
    28  C    0.033184
    29  C    0.008181
    30  C   -0.012088
    31  C    0.007586
    32  C   -0.026833
    33  C    0.008578
    34  C   -0.027304
    35  C    0.008456
    36  C   -0.012109
    37  C    0.018488
    38  C    0.033410
    39  C    0.001481
    40  C    0.031784
    41  C    0.007091
    42  C    0.008048
    43  C   -0.020513
    44  C    0.011852
    45  C   -0.023638
    46  C    0.008430
    47  C   -0.011760
    48  C   -0.006984
    49  C   -0.007364
    50  C   -0.012196
    51  C   -0.006978
    52  C   -0.007203
    53  C   -0.006476
    54  C   -0.006870
    55  C   -0.006813
    56  C   -0.006421
    57  O    0.176494
    58  O   -0.136207
    59  O   -0.135949
 Sum of Mulliken charges =   0.00000
 Mulliken charges with hydrogens summed into heavy atoms:
               1
     1  C    0.001433
     2  C    0.035179
     3  C    0.014882
     4  C    0.032423
     5  C    0.008533
     6  C   -0.012515
     7  C    0.004180
     8  C   -0.021482
     9  C    0.001916
    10  C    0.033070
    11  C    0.002128
    12  C    0.033235
    13  C    0.007873
    14  C   -0.012281
    15  C    0.008212
    16  C   -0.026803
    17  C    0.008679
    18  C   -0.023386
    19  C    0.011815
    20  C   -0.011529
    21  C    0.008721
    22  C   -0.027254
    23  C    0.008408
    24  C   -0.012024
    25  C    0.002468
    26  C    0.033100
    27  C    0.001663
    28  C    0.033184
    29  C    0.008181
    30  C   -0.012088
    31  C    0.007586
    32  C   -0.026833
    33  C    0.008578
    34  C   -0.027304
    35  C    0.008456
    36  C   -0.012109
    37  C    0.018488
    38  C    0.033410
    39  C    0.001481
    40  C    0.031784
    41  C    0.007091
    42  C    0.008048
    43  C   -0.020513
    44  C    0.011852
    45  C   -0.023638
    46  C    0.008430
    47  C   -0.011760
    48  C   -0.006984
    49  C   -0.007364
    50  C   -0.012196
    51  C   -0.006978
    52  C   -0.007203
    53  C   -0.006476
    54  C   -0.006870
    55  C   -0.006813
    56  C   -0.006421
    57  O    0.176494
    58  O   -0.136207
    59  O   -0.135949
 Electronic spatial extent (au):  <R**2>=          22351.0155
 Charge=              0.0000 electrons
 Dipole moment (field-independent basis, Debye):
    X=              0.3265    Y=             -1.7390    Z=             -0.0103  Tot=              1.7694
 Quadrupole moment (field-independent basis, Debye-Ang):
   XX=           -319.0745   YY=           -328.5288   ZZ=           -321.6140
   XY=              0.3197   XZ=              0.0111   YZ=             -0.1047
 Traceless Quadrupole moment (field-independent basis, Debye-Ang):
   XX=              3.9980   YY=             -5.4564   ZZ=              1.4584
   XY=              0.3197   XZ=              0.0111   YZ=             -0.1047
 Octapole moment (field-independent basis, Debye-Ang**2):
  XXX=            -37.1780  YYY=             56.3319  ZZZ=             -0.1614  XYY=            -11.5168
  XXY=             39.3994  XXZ=             -0.0826  XZZ=             -7.4769  YZZ=             21.8681
  YYZ=             -0.8875  XYZ=              0.1633
 Hexadecapole moment (field-independent basis, Debye-Ang**3):
 XXXX=         -22259.1414 YYYY=          -6738.0779 ZZZZ=          -4357.0579 XXXY=           -213.6876
 XXXZ=              0.4302 YYYX=           -185.3088 YYYZ=             -6.4792 ZZZX=              0.2371
 ZZZY=              0.0729 XXYY=          -4716.5189 XXZZ=          -4381.9094 YYZZ=          -1873.9734
 XXYZ=             -0.4498 YYXZ=              1.8923 ZZXY=            -34.4185
 N-N= 7.847441964232D+03 E-N=-2.116030560115D+04  KE= 2.336539957129D+03
 There are a total of      474422 grid points.
 ElSum from          density=      360.0014508908
 ElSum from atomic densities=      360.0032534564
 Hirshfeld populations at iteration   1 (CA, CB, DipXYZ):
               1          2          3          4          5
     1  C    2.997888   2.997888  -0.001815   0.029416   0.084104
     2  C    3.000637   3.000637   0.017465   0.010554   0.015994
     3  C    2.993002   2.993002   0.002978   0.079839   0.018684
     4  C    2.999650   2.999650  -0.016517   0.015465   0.014459
     5  C    2.998862   2.998862   0.011163   0.030315   0.101250
     6  C    2.994538   2.994538  -0.074123   0.056390   0.057159
     7  C    2.999851   2.999851   0.000507   0.094107   0.022387
     8  C    3.000781   3.000781  -0.023733   0.020043   0.028121
     9  C    2.998410   2.998410   0.005655  -0.082182   0.028774
    10  C    3.001262   3.001262   0.017623  -0.011806   0.014149
    11  C    2.998430   2.998430   0.001374  -0.021844   0.084956
    12  C    3.000947   3.000947  -0.015736  -0.014444   0.014473
    13  C    2.999203   2.999203   0.020025  -0.099255   0.028414
    14  C    2.994947   2.994947  -0.065399  -0.061009   0.061077
    15  C    2.999167   2.999167   0.014671  -0.019715   0.102358
    16  C    3.001639   3.001639  -0.019267  -0.025255   0.026145
    17  C    2.998936   2.998936  -0.015609   0.028580   0.101012
    18  C    3.000025   3.000025   0.017534   0.029766   0.025875
    19  C    2.997266   2.997266  -0.020840   0.105775   0.019746
    20  C    2.994720   2.994720   0.065079   0.066594   0.056519
    21  C    2.998555   2.998555  -0.005884  -0.102306   0.027719
    22  C    3.001838   3.001838   0.022440  -0.022265   0.026057
    23  C    2.999056   2.999056  -0.011636  -0.021763   0.102688
    24  C    2.994867   2.994867   0.073383  -0.051224   0.061119
    25  C    2.998444   2.998444   0.001818  -0.028437  -0.082808
    26  C    3.001274   3.001274   0.017700  -0.012789  -0.013088
    27  C    2.998442   2.998442   0.005757  -0.084271  -0.022245
    28  C    3.000982   3.000982  -0.015702  -0.015562  -0.013443
    29  C    2.999145   2.999145   0.015043  -0.027602  -0.100473
    30  C    2.994919   2.994919  -0.065071  -0.065482  -0.056368
    31  C    2.999199   2.999199   0.020196  -0.101154  -0.020470
    32  C    3.001651   3.001651  -0.019131  -0.027187  -0.024116
    33  C    2.999034   2.999034  -0.010965  -0.029740  -0.100774
    34  C    3.001865   3.001865   0.022625  -0.024214  -0.024082
    35  C    2.998568   2.998568  -0.005837  -0.104253  -0.019667
    36  C    2.994897   2.994897   0.073711  -0.055905  -0.056602
    37  C    2.993110   2.993110   0.003247   0.078085  -0.025964
    38  C    3.000599   3.000599   0.017125   0.010549  -0.016701
    39  C    2.998023   2.998023  -0.001380   0.022817  -0.085974
    40  C    2.999762   2.999762  -0.016544   0.014357  -0.015565
    41  C    2.999341   2.999341   0.000937   0.093740  -0.030572
    42  C    2.998908   2.998908   0.011783   0.022250  -0.103037
    43  C    3.000495   3.000495  -0.023385   0.019206  -0.029825
    44  C    2.997335   2.997335  -0.020648   0.103744  -0.027922
    45  C    3.000069   3.000069   0.017655   0.027561  -0.027946
    46  C    2.999014   2.999014  -0.015213   0.020492  -0.102896
    47  C    2.994785   2.994785   0.065406   0.062011  -0.061140
    48  C    3.003160   3.003160  -0.093327   0.050592  -0.061653
    49  C    3.003350   3.003350  -0.084981  -0.067435  -0.056730
    50  C    2.994530   2.994530  -0.073710   0.051900  -0.061670
    51  C    3.003206   3.003206  -0.093664   0.055325   0.056884
    52  C    3.003307   3.003307  -0.085375  -0.062726   0.061486
    53  C    3.002806   3.002806   0.086034   0.068261   0.056879
    54  C    3.003167   3.003167   0.093439  -0.050380   0.061671
    55  C    3.003185   3.003185   0.093793  -0.055099  -0.056910
    56  C    3.002801   3.002801   0.086427   0.063523  -0.061651
    57  O    3.910567   3.910567   0.064656   0.023225  -0.000347
    58  O    4.068168   4.068168  -0.036211   0.019838   0.069612
    59  O    4.068140   4.068140  -0.035885   0.013140  -0.069909
       Tot 180.000725 180.000725  -0.000336   0.042156  -0.000776

 Dip from Atomic Chgs              0.128307  -0.725033  -0.003251
         Total Dipole              0.127971  -0.682877  -0.004027

 Hirshfeld charges, spin densities, dipoles, and CM5 charges using IRadAn=      4:
              Q-H        S-H        Dx         Dy         Dz        Q-CM5   
     1  C    0.004225   0.000000  -0.001815   0.029416   0.084104   0.004232
     2  C   -0.001273   0.000000   0.017465   0.010554   0.015994  -0.001126
     3  C    0.013997   0.000000   0.002978   0.079839   0.018684   0.014334
     4  C    0.000700   0.000000  -0.016517   0.015465   0.014459   0.000723
     5  C    0.002277   0.000000   0.011163   0.030315   0.101250   0.002283
     6  C    0.010924   0.000000  -0.074123   0.056390   0.057159   0.010937
     7  C    0.000297   0.000000   0.000507   0.094107   0.022387   0.000602
     8  C   -0.001563   0.000000  -0.023733   0.020043   0.028121  -0.001424
     9  C    0.003179   0.000000   0.005655  -0.082182   0.028774   0.003179
    10  C   -0.002525   0.000000   0.017623  -0.011806   0.014149  -0.002525
    11  C    0.003140   0.000000   0.001374  -0.021844   0.084956   0.003140
    12  C   -0.001895   0.000000  -0.015736  -0.014444   0.014473  -0.001895
    13  C    0.001594   0.000000   0.020025  -0.099255   0.028414   0.001594
    14  C    0.010106   0.000000  -0.065399  -0.061009   0.061077   0.010106
    15  C    0.001665   0.000000   0.014671  -0.019715   0.102358   0.001665
    16  C   -0.003278   0.000000  -0.019267  -0.025255   0.026145  -0.003278
    17  C    0.002128   0.000000  -0.015609   0.028580   0.101012   0.002129
    18  C   -0.000049   0.000000   0.017534   0.029766   0.025875  -0.000046
    19  C    0.005468   0.000000  -0.020840   0.105775   0.019746   0.005469
    20  C    0.010561   0.000000   0.065079   0.066594   0.056519   0.010561
    21  C    0.002890   0.000000  -0.005884  -0.102306   0.027719   0.002890
    22  C   -0.003676   0.000000   0.022440  -0.022265   0.026057  -0.003676
    23  C    0.001888   0.000000  -0.011636  -0.021763   0.102688   0.001888
    24  C    0.010266   0.000000   0.073383  -0.051224   0.061119   0.010266
    25  C    0.003112   0.000000   0.001818  -0.028437  -0.082808   0.003113
    26  C   -0.002547   0.000000   0.017700  -0.012789  -0.013088  -0.002547
    27  C    0.003116   0.000000   0.005757  -0.084271  -0.022245   0.003116
    28  C   -0.001964   0.000000  -0.015702  -0.015562  -0.013443  -0.001964
    29  C    0.001709   0.000000   0.015043  -0.027602  -0.100473   0.001709
    30  C    0.010163   0.000000  -0.065071  -0.065482  -0.056368   0.010163
    31  C    0.001603   0.000000   0.020196  -0.101154  -0.020470   0.001603
    32  C   -0.003302   0.000000  -0.019131  -0.027187  -0.024116  -0.003302
    33  C    0.001933   0.000000  -0.010965  -0.029740  -0.100774   0.001933
    34  C   -0.003729   0.000000   0.022625  -0.024214  -0.024082  -0.003729
    35  C    0.002863   0.000000  -0.005837  -0.104253  -0.019667   0.002863
    36  C    0.010206   0.000000   0.073711  -0.055905  -0.056602   0.010206
    37  C    0.013780   0.000000   0.003247   0.078085  -0.025964   0.014092
    38  C   -0.001197   0.000000   0.017125   0.010549  -0.016701  -0.001082
    39  C    0.003955   0.000000  -0.001380   0.022817  -0.085974   0.003961
    40  C    0.000475   0.000000  -0.016544   0.014357  -0.015565   0.000493
    41  C    0.001319   0.000000   0.000937   0.093740  -0.030572   0.001583
    42  C    0.002184   0.000000   0.011783   0.022250  -0.103037   0.002188
    43  C   -0.000989   0.000000  -0.023385   0.019206  -0.029825  -0.000884
    44  C    0.005329   0.000000  -0.020648   0.103744  -0.027922   0.005330
    45  C   -0.000138   0.000000   0.017655   0.027561  -0.027946  -0.000136
    46  C    0.001973   0.000000  -0.015213   0.020492  -0.102896   0.001973
    47  C    0.010430   0.000000   0.065406   0.062011  -0.061140   0.010430
    48  C   -0.006321   0.000000  -0.093327   0.050592  -0.061653  -0.006320
    49  C   -0.006700   0.000000  -0.084981  -0.067435  -0.056730  -0.006700
    50  C    0.010939   0.000000  -0.073710   0.051900  -0.061670   0.010949
    51  C   -0.006413   0.000000  -0.093664   0.055325   0.056884  -0.006412
    52  C   -0.006613   0.000000  -0.085375  -0.062726   0.061486  -0.006613
    53  C   -0.005612   0.000000   0.086034   0.068261   0.056879  -0.005612
    54  C   -0.006334   0.000000   0.093439  -0.050380   0.061671  -0.006334
    55  C   -0.006371   0.000000   0.093793  -0.055099  -0.056910  -0.006371
    56  C   -0.005602   0.000000   0.086427   0.063523  -0.061651  -0.005602
    57  O    0.178865   0.000000   0.064656   0.023225  -0.000347   0.178225
    58  O   -0.136335   0.000000  -0.036211   0.019838   0.069612  -0.136952
    59  O   -0.136281   0.000000  -0.035885   0.013140  -0.069909  -0.136847
       Tot  -0.001451   0.000000  -0.000336   0.042156  -0.000776  -0.001451
 Hirshfeld charges with hydrogens summed into heavy atoms:
              Q-H       Q-CM5   
     1  C    0.004225   0.004232
     2  C   -0.001273  -0.001126
     3  C    0.013997   0.014334
     4  C    0.000700   0.000723
     5  C    0.002277   0.002283
     6  C    0.010924   0.010937
     7  C    0.000297   0.000602
     8  C   -0.001563  -0.001424
     9  C    0.003179   0.003179
    10  C   -0.002525  -0.002525
    11  C    0.003140   0.003140
    12  C   -0.001895  -0.001895
    13  C    0.001594   0.001594
    14  C    0.010106   0.010106
    15  C    0.001665   0.001665
    16  C   -0.003278  -0.003278
    17  C    0.002128   0.002129
    18  C   -0.000049  -0.000046
    19  C    0.005468   0.005469
    20  C    0.010561   0.010561
    21  C    0.002890   0.002890
    22  C   -0.003676  -0.003676
    23  C    0.001888   0.001888
    24  C    0.010266   0.010266
    25  C    0.003112   0.003113
    26  C   -0.002547  -0.002547
    27  C    0.003116   0.003116
    28  C   -0.001964  -0.001964
    29  C    0.001709   0.001709
    30  C    0.010163   0.010163
    31  C    0.001603   0.001603
    32  C   -0.003302  -0.003302
    33  C    0.001933   0.001933
    34  C   -0.003729  -0.003729
    35  C    0.002863   0.002863
    36  C    0.010206   0.010206
    37  C    0.013780   0.014092
    38  C   -0.001197  -0.001082
    39  C    0.003955   0.003961
    40  C    0.000475   0.000493
    41  C    0.001319   0.001583
    42  C    0.002184   0.002188
    43  C   -0.000989  -0.000884
    44  C    0.005329   0.005330
    45  C   -0.000138  -0.000136
    46  C    0.001973   0.001973
    47  C    0.010430   0.010430
    48  C   -0.006321  -0.006320
    49  C   -0.006700  -0.006700
    50  C    0.010939   0.010949
    51  C   -0.006413  -0.006412
    52  C   -0.006613  -0.006613
    53  C   -0.005612  -0.005612
    54  C   -0.006334  -0.006334
    55  C   -0.006371  -0.006371
    56  C   -0.005602  -0.005602
    57  O    0.178865   0.178225
    58  O   -0.136335  -0.136952
    59  O   -0.136281  -0.136847
 
 EQQ= 0.000000000000E+00 EQD= 0.000000000000E+00 EDD= 0.276323700127E-01
 EQQ+QD+DD= 0.276323700127E-01
 
 ******************************Gaussian NBO Version 3.1******************************
             N A T U R A L   A T O M I C   O R B I T A L   A N D
          N A T U R A L   B O N D   O R B I T A L   A N A L Y S I S
 ******************************Gaussian NBO Version 3.1******************************
       /RESON  / : Allow strongly delocalized NBO set

 Analyzing the SCF density

 Job title: TG+O3 - 1                                                       

 Storage needed:   2361062 in NPA,   3139051 in NBO ( 134207725 available)


 NATURAL POPULATIONS:  Natural atomic orbital occupancies 
                                                          
   NAO  Atom  No  lang   Type(AO)    Occupancy      Energy
 ----------------------------------------------------------
     1    C    1  S      Cor( 1S)     1.99864     -10.10259
     2    C    1  S      Val( 2S)     0.89527      -0.17318
     3    C    1  S      Ryd( 3S)     0.00116       1.35320
     4    C    1  S      Ryd( 4S)     0.00006       4.42498
     5    C    1  px     Val( 2p)     1.01784      -0.08477
     6    C    1  px     Ryd( 3p)     0.00369       0.86441
     7    C    1  py     Val( 2p)     1.07331      -0.07867
     8    C    1  py     Ryd( 3p)     0.00322       0.89449
     9    C    1  pz     Val( 2p)     0.97891      -0.13090
    10    C    1  pz     Ryd( 3p)     0.00427       0.73992
    11    C    1  dxy    Ryd( 3d)     0.00087       2.29748
    12    C    1  dxz    Ryd( 3d)     0.00065       2.08102
    13    C    1  dyz    Ryd( 3d)     0.00094       2.25736
    14    C    1  dx2y2  Ryd( 3d)     0.00074       2.39225
    15    C    1  dz2    Ryd( 3d)     0.00071       2.18076

    16    C    2  S      Cor( 1S)     1.99885     -10.09021
    17    C    2  S      Val( 2S)     0.86553      -0.15279
    18    C    2  S      Ryd( 3S)     0.00244       1.12861
    19    C    2  S      Ryd( 4S)     0.00008       4.19784
    20    C    2  px     Val( 2p)     1.09982      -0.06752
    21    C    2  px     Ryd( 3p)     0.00492       1.18189
    22    C    2  py     Val( 2p)     1.01572      -0.11106
    23    C    2  py     Ryd( 3p)     0.00434       0.85723
    24    C    2  pz     Val( 2p)     1.01713      -0.10730
    25    C    2  pz     Ryd( 3p)     0.00425       0.87000
    26    C    2  dxy    Ryd( 3d)     0.00099       2.28054
    27    C    2  dxz    Ryd( 3d)     0.00098       2.29516
    28    C    2  dyz    Ryd( 3d)     0.00052       2.10692
    29    C    2  dx2y2  Ryd( 3d)     0.00069       2.43305
    30    C    2  dz2    Ryd( 3d)     0.00048       2.09691

    31    C    3  S      Cor( 1S)     1.99862     -10.10569
    32    C    3  S      Val( 2S)     0.89576      -0.17457
    33    C    3  S      Ryd( 3S)     0.00123       1.35158
    34    C    3  S      Ryd( 4S)     0.00006       4.42522
    35    C    3  px     Val( 2p)     1.01943      -0.08683
    36    C    3  px     Ryd( 3p)     0.00388       0.87228
    37    C    3  py     Val( 2p)     0.96803      -0.13342
    38    C    3  py     Ryd( 3p)     0.00449       0.75014
    39    C    3  pz     Val( 2p)     1.06977      -0.07730
    40    C    3  pz     Ryd( 3p)     0.00372       0.90948
    41    C    3  dxy    Ryd( 3d)     0.00063       2.05343
    42    C    3  dxz    Ryd( 3d)     0.00090       2.32926
    43    C    3  dyz    Ryd( 3d)     0.00094       2.23493
    44    C    3  dx2y2  Ryd( 3d)     0.00068       2.14152
    45    C    3  dz2    Ryd( 3d)     0.00080       2.45556

    46    C    4  S      Cor( 1S)     1.99886     -10.09150
    47    C    4  S      Val( 2S)     0.86637      -0.15427
    48    C    4  S      Ryd( 3S)     0.00245       1.12834
    49    C    4  S      Ryd( 4S)     0.00008       4.19628
    50    C    4  px     Val( 2p)     1.09852      -0.06956
    51    C    4  px     Ryd( 3p)     0.00495       1.17864
    52    C    4  py     Val( 2p)     1.01598      -0.11113
    53    C    4  py     Ryd( 3p)     0.00422       0.85840
    54    C    4  pz     Val( 2p)     1.01723      -0.10834
    55    C    4  pz     Ryd( 3p)     0.00427       0.86935
    56    C    4  dxy    Ryd( 3d)     0.00095       2.27692
    57    C    4  dxz    Ryd( 3d)     0.00095       2.31026
    58    C    4  dyz    Ryd( 3d)     0.00055       2.08885
    59    C    4  dx2y2  Ryd( 3d)     0.00073       2.43298
    60    C    4  dz2    Ryd( 3d)     0.00048       2.09757

    61    C    5  S      Cor( 1S)     1.99853     -10.09902
    62    C    5  S      Val( 2S)     0.90963      -0.18155
    63    C    5  S      Ryd( 3S)     0.00122       1.44217
    64    C    5  S      Ryd( 4S)     0.00005       4.46414
    65    C    5  px     Val( 2p)     1.01314      -0.08958
    66    C    5  px     Ryd( 3p)     0.00322       0.80282
    67    C    5  py     Val( 2p)     1.06752      -0.07958
    68    C    5  py     Ryd( 3p)     0.00404       0.86270
    69    C    5  pz     Val( 2p)     0.98320      -0.13108
    70    C    5  pz     Ryd( 3p)     0.00443       0.71947
    71    C    5  dxy    Ryd( 3d)     0.00086       2.25747
    72    C    5  dxz    Ryd( 3d)     0.00069       2.16162
    73    C    5  dyz    Ryd( 3d)     0.00094       2.23842
    74    C    5  dx2y2  Ryd( 3d)     0.00079       2.36144
    75    C    5  dz2    Ryd( 3d)     0.00085       2.10464

    76    C    6  S      Cor( 1S)     1.99858     -10.09720
    77    C    6  S      Val( 2S)     0.91821      -0.19071
    78    C    6  S      Ryd( 3S)     0.00138       1.55542
    79    C    6  S      Ryd( 4S)     0.00004       4.49123
    80    C    6  px     Val( 2p)     1.02615      -0.09235
    81    C    6  px     Ryd( 3p)     0.00591       0.83662
    82    C    6  py     Val( 2p)     1.01045      -0.10974
    83    C    6  py     Ryd( 3p)     0.00321       0.75515
    84    C    6  pz     Val( 2p)     1.00786      -0.10946
    85    C    6  pz     Ryd( 3p)     0.00317       0.75105
    86    C    6  dxy    Ryd( 3d)     0.00091       2.35345
    87    C    6  dxz    Ryd( 3d)     0.00092       2.32615
    88    C    6  dyz    Ryd( 3d)     0.00070       2.15579
    89    C    6  dx2y2  Ryd( 3d)     0.00086       2.14871
    90    C    6  dz2    Ryd( 3d)     0.00069       2.03139

    91    C    7  S      Cor( 1S)     1.99853     -10.09888
    92    C    7  S      Val( 2S)     0.90984      -0.18205
    93    C    7  S      Ryd( 3S)     0.00121       1.44208
    94    C    7  S      Ryd( 4S)     0.00005       4.46509
    95    C    7  px     Val( 2p)     1.01092      -0.09000
    96    C    7  px     Ryd( 3p)     0.00321       0.80901
    97    C    7  py     Val( 2p)     0.99099      -0.13472
    98    C    7  py     Ryd( 3p)     0.00445       0.73527
    99    C    7  pz     Val( 2p)     1.06569      -0.07820
   100    C    7  pz     Ryd( 3p)     0.00443       0.87265
   101    C    7  dxy    Ryd( 3d)     0.00067       2.14111
   102    C    7  dxz    Ryd( 3d)     0.00090       2.28989
   103    C    7  dyz    Ryd( 3d)     0.00093       2.23885
   104    C    7  dx2y2  Ryd( 3d)     0.00084       2.03908
   105    C    7  dz2    Ryd( 3d)     0.00079       2.43986

   106    C    8  S      Cor( 1S)     1.99879     -10.09381
   107    C    8  S      Val( 2S)     0.87527      -0.15417
   108    C    8  S      Ryd( 3S)     0.00263       1.21235
   109    C    8  S      Ryd( 4S)     0.00008       4.25164
   110    C    8  px     Val( 2p)     1.09427      -0.06669
   111    C    8  px     Ryd( 3p)     0.00464       1.05945
   112    C    8  py     Val( 2p)     1.01775      -0.11039
   113    C    8  py     Ryd( 3p)     0.00423       0.83984
   114    C    8  pz     Val( 2p)     1.01959      -0.10739
   115    C    8  pz     Ryd( 3p)     0.00424       0.84927
   116    C    8  dxy    Ryd( 3d)     0.00099       2.27304
   117    C    8  dxz    Ryd( 3d)     0.00096       2.31155
   118    C    8  dyz    Ryd( 3d)     0.00058       2.06752
   119    C    8  dx2y2  Ryd( 3d)     0.00071       2.45774
   120    C    8  dz2    Ryd( 3d)     0.00050       2.13424

   121    C    9  S      Cor( 1S)     1.99864     -10.10245
   122    C    9  S      Val( 2S)     0.89505      -0.17304
   123    C    9  S      Ryd( 3S)     0.00113       1.35169
   124    C    9  S      Ryd( 4S)     0.00006       4.42325
   125    C    9  px     Val( 2p)     1.01762      -0.08514
   126    C    9  px     Ryd( 3p)     0.00370       0.86290
   127    C    9  py     Val( 2p)     0.97997      -0.13077
   128    C    9  py     Ryd( 3p)     0.00426       0.73997
   129    C    9  pz     Val( 2p)     1.07376      -0.07880
   130    C    9  pz     Ryd( 3p)     0.00321       0.89310
   131    C    9  dxy    Ryd( 3d)     0.00064       2.08095
   132    C    9  dxz    Ryd( 3d)     0.00087       2.29518
   133    C    9  dyz    Ryd( 3d)     0.00094       2.25761
   134    C    9  dx2y2  Ryd( 3d)     0.00069       2.13053
   135    C    9  dz2    Ryd( 3d)     0.00075       2.44283

   136    C   10  S      Cor( 1S)     1.99886     -10.09028
   137    C   10  S      Val( 2S)     0.86616      -0.15317
   138    C   10  S      Ryd( 3S)     0.00242       1.12915
   139    C   10  S      Ryd( 4S)     0.00008       4.19624
   140    C   10  px     Val( 2p)     1.09886      -0.06862
   141    C   10  px     Ryd( 3p)     0.00495       1.17810
   142    C   10  py     Val( 2p)     1.01842      -0.10678
   143    C   10  py     Ryd( 3p)     0.00423       0.87213
   144    C   10  pz     Val( 2p)     1.01674      -0.11128
   145    C   10  pz     Ryd( 3p)     0.00421       0.85385
   146    C   10  dxy    Ryd( 3d)     0.00094       2.30135
   147    C   10  dxz    Ryd( 3d)     0.00096       2.28450
   148    C   10  dyz    Ryd( 3d)     0.00055       2.08570
   149    C   10  dx2y2  Ryd( 3d)     0.00074       2.42737
   150    C   10  dz2    Ryd( 3d)     0.00046       2.10510

   151    C   11  S      Cor( 1S)     1.99864     -10.10233
   152    C   11  S      Val( 2S)     0.89500      -0.17294
   153    C   11  S      Ryd( 3S)     0.00113       1.35196
   154    C   11  S      Ryd( 4S)     0.00006       4.42387
   155    C   11  px     Val( 2p)     1.01791      -0.08476
   156    C   11  px     Ryd( 3p)     0.00370       0.86404
   157    C   11  py     Val( 2p)     1.07018      -0.07574
   158    C   11  py     Ryd( 3p)     0.00357       0.90481
   159    C   11  pz     Val( 2p)     0.98367      -0.13392
   160    C   11  pz     Ryd( 3p)     0.00391       0.72786
   161    C   11  dxy    Ryd( 3d)     0.00090       2.33011
   162    C   11  dxz    Ryd( 3d)     0.00061       2.04770
   163    C   11  dyz    Ryd( 3d)     0.00094       2.23147
   164    C   11  dx2y2  Ryd( 3d)     0.00076       2.39345
   165    C   11  dz2    Ryd( 3d)     0.00069       2.20481

   166    C   12  S      Cor( 1S)     1.99886     -10.09091
   167    C   12  S      Val( 2S)     0.86645      -0.15380
   168    C   12  S      Ryd( 3S)     0.00243       1.12865
   169    C   12  S      Ryd( 4S)     0.00008       4.19611
   170    C   12  px     Val( 2p)     1.09987      -0.06809
   171    C   12  px     Ryd( 3p)     0.00489       1.18029
   172    C   12  py     Val( 2p)     1.01664      -0.10823
   173    C   12  py     Ryd( 3p)     0.00427       0.86905
   174    C   12  pz     Val( 2p)     1.01578      -0.11176
   175    C   12  pz     Ryd( 3p)     0.00420       0.85330
   176    C   12  dxy    Ryd( 3d)     0.00098       2.30816
   177    C   12  dxz    Ryd( 3d)     0.00099       2.26315
   178    C   12  dyz    Ryd( 3d)     0.00052       2.10596
   179    C   12  dx2y2  Ryd( 3d)     0.00071       2.41966
   180    C   12  dz2    Ryd( 3d)     0.00047       2.10446

   181    C   13  S      Cor( 1S)     1.99853     -10.09924
   182    C   13  S      Val( 2S)     0.90979      -0.18194
   183    C   13  S      Ryd( 3S)     0.00120       1.43920
   184    C   13  S      Ryd( 4S)     0.00005       4.46309
   185    C   13  px     Val( 2p)     1.01678      -0.08922
   186    C   13  px     Ryd( 3p)     0.00320       0.80257
   187    C   13  py     Val( 2p)     0.97981      -0.13139
   188    C   13  py     Ryd( 3p)     0.00438       0.71886
   189    C   13  pz     Val( 2p)     1.06761      -0.08075
   190    C   13  pz     Ryd( 3p)     0.00409       0.86104
   191    C   13  dxy    Ryd( 3d)     0.00070       2.15063
   192    C   13  dxz    Ryd( 3d)     0.00089       2.25031
   193    C   13  dyz    Ryd( 3d)     0.00092       2.24876
   194    C   13  dx2y2  Ryd( 3d)     0.00086       2.03838
   195    C   13  dz2    Ryd( 3d)     0.00076       2.43089

   196    C   14  S      Cor( 1S)     1.99858     -10.09725
   197    C   14  S      Val( 2S)     0.91855      -0.19113
   198    C   14  S      Ryd( 3S)     0.00137       1.54415
   199    C   14  S      Ryd( 4S)     0.00004       4.48600
   200    C   14  px     Val( 2p)     1.03531      -0.08772
   201    C   14  px     Ryd( 3p)     0.00593       0.84720
   202    C   14  py     Val( 2p)     1.00397      -0.11195
   203    C   14  py     Ryd( 3p)     0.00315       0.74486
   204    C   14  pz     Val( 2p)     1.00641      -0.11261
   205    C   14  pz     Ryd( 3p)     0.00319       0.74795
   206    C   14  dxy    Ryd( 3d)     0.00093       2.31352
   207    C   14  dxz    Ryd( 3d)     0.00091       2.34380
   208    C   14  dyz    Ryd( 3d)     0.00070       2.12522
   209    C   14  dx2y2  Ryd( 3d)     0.00086       2.18407
   210    C   14  dz2    Ryd( 3d)     0.00067       2.04187

   211    C   15  S      Cor( 1S)     1.99853     -10.09910
   212    C   15  S      Val( 2S)     0.90974      -0.18175
   213    C   15  S      Ryd( 3S)     0.00120       1.43971
   214    C   15  S      Ryd( 4S)     0.00005       4.46318
   215    C   15  px     Val( 2p)     1.01361      -0.08807
   216    C   15  px     Ryd( 3p)     0.00312       0.80458
   217    C   15  py     Val( 2p)     1.06487      -0.07830
   218    C   15  py     Ryd( 3p)     0.00443       0.86868
   219    C   15  pz     Val( 2p)     0.98567      -0.13438
   220    C   15  pz     Ryd( 3p)     0.00413       0.71025
   221    C   15  dxy    Ryd( 3d)     0.00092       2.28981
   222    C   15  dxz    Ryd( 3d)     0.00068       2.11979
   223    C   15  dyz    Ryd( 3d)     0.00091       2.23580
   224    C   15  dx2y2  Ryd( 3d)     0.00079       2.35751
   225    C   15  dz2    Ryd( 3d)     0.00083       2.11693

   226    C   16  S      Cor( 1S)     1.99879     -10.09388
   227    C   16  S      Val( 2S)     0.87567      -0.15471
   228    C   16  S      Ryd( 3S)     0.00261       1.21364
   229    C   16  S      Ryd( 4S)     0.00007       4.24845
   230    C   16  px     Val( 2p)     1.09176      -0.06640
   231    C   16  px     Ryd( 3p)     0.00453       1.05660
   232    C   16  py     Val( 2p)     1.02220      -0.10798
   233    C   16  py     Ryd( 3p)     0.00426       0.84987
   234    C   16  pz     Val( 2p)     1.02191      -0.11176
   235    C   16  pz     Ryd( 3p)     0.00413       0.83459
   236    C   16  dxy    Ryd( 3d)     0.00097       2.31437
   237    C   16  dxz    Ryd( 3d)     0.00100       2.26042
   238    C   16  dyz    Ryd( 3d)     0.00055       2.09010
   239    C   16  dx2y2  Ryd( 3d)     0.00073       2.42647
   240    C   16  dz2    Ryd( 3d)     0.00047       2.14418

   241    C   17  S      Cor( 1S)     1.99853     -10.10014
   242    C   17  S      Val( 2S)     0.90973      -0.18276
   243    C   17  S      Ryd( 3S)     0.00120       1.43893
   244    C   17  S      Ryd( 4S)     0.00005       4.46202
   245    C   17  px     Val( 2p)     1.01386      -0.08908
   246    C   17  px     Ryd( 3p)     0.00312       0.80369
   247    C   17  py     Val( 2p)     1.06680      -0.08241
   248    C   17  py     Ryd( 3p)     0.00413       0.85927
   249    C   17  pz     Val( 2p)     0.98348      -0.13224
   250    C   17  pz     Ryd( 3p)     0.00442       0.71820
   251    C   17  dxy    Ryd( 3d)     0.00089       2.25853
   252    C   17  dxz    Ryd( 3d)     0.00071       2.14883
   253    C   17  dyz    Ryd( 3d)     0.00092       2.24785
   254    C   17  dx2y2  Ryd( 3d)     0.00077       2.35717
   255    C   17  dz2    Ryd( 3d)     0.00085       2.10267

   256    C   18  S      Cor( 1S)     1.99879     -10.09553
   257    C   18  S      Val( 2S)     0.87609      -0.15618
   258    C   18  S      Ryd( 3S)     0.00261       1.21295
   259    C   18  S      Ryd( 4S)     0.00008       4.24734
   260    C   18  px     Val( 2p)     1.09132      -0.06723
   261    C   18  px     Ryd( 3p)     0.00454       1.05661
   262    C   18  py     Val( 2p)     1.02064      -0.11280
   263    C   18  py     Ryd( 3p)     0.00418       0.83595
   264    C   18  pz     Val( 2p)     1.01917      -0.10888
   265    C   18  pz     Ryd( 3p)     0.00421       0.84823
   266    C   18  dxy    Ryd( 3d)     0.00098       2.28546
   267    C   18  dxz    Ryd( 3d)     0.00099       2.28706
   268    C   18  dyz    Ryd( 3d)     0.00055       2.08635
   269    C   18  dx2y2  Ryd( 3d)     0.00071       2.43803
   270    C   18  dz2    Ryd( 3d)     0.00050       2.13238

   271    C   19  S      Cor( 1S)     1.99853     -10.10109
   272    C   19  S      Val( 2S)     0.91028      -0.18348
   273    C   19  S      Ryd( 3S)     0.00121       1.43993
   274    C   19  S      Ryd( 4S)     0.00005       4.46172
   275    C   19  px     Val( 2p)     1.01691      -0.09033
   276    C   19  px     Ryd( 3p)     0.00320       0.80227
   277    C   19  py     Val( 2p)     0.97762      -0.13540
   278    C   19  py     Ryd( 3p)     0.00407       0.71003
   279    C   19  pz     Val( 2p)     1.06466      -0.07871
   280    C   19  pz     Ryd( 3p)     0.00439       0.86925
   281    C   19  dxy    Ryd( 3d)     0.00068       2.11842
   282    C   19  dxz    Ryd( 3d)     0.00092       2.28000
   283    C   19  dyz    Ryd( 3d)     0.00092       2.23234
   284    C   19  dx2y2  Ryd( 3d)     0.00084       2.04494
   285    C   19  dz2    Ryd( 3d)     0.00079       2.43658

   286    C   20  S      Cor( 1S)     1.99858     -10.09828
   287    C   20  S      Val( 2S)     0.91847      -0.19215
   288    C   20  S      Ryd( 3S)     0.00137       1.54314
   289    C   20  S      Ryd( 4S)     0.00004       4.48422
   290    C   20  px     Val( 2p)     1.03558      -0.08853
   291    C   20  px     Ryd( 3p)     0.00593       0.84723
   292    C   20  py     Val( 2p)     1.00195      -0.11595
   293    C   20  py     Ryd( 3p)     0.00319       0.74198
   294    C   20  pz     Val( 2p)     1.00861      -0.11069
   295    C   20  pz     Ryd( 3p)     0.00315       0.74953
   296    C   20  dxy    Ryd( 3d)     0.00091       2.30219
   297    C   20  dxz    Ryd( 3d)     0.00092       2.35273
   298    C   20  dyz    Ryd( 3d)     0.00070       2.12510
   299    C   20  dx2y2  Ryd( 3d)     0.00085       2.19338
   300    C   20  dz2    Ryd( 3d)     0.00069       2.02998

   301    C   21  S      Cor( 1S)     1.99853     -10.10071
   302    C   21  S      Val( 2S)     0.91015      -0.18338
   303    C   21  S      Ryd( 3S)     0.00121       1.43814
   304    C   21  S      Ryd( 4S)     0.00005       4.46179
   305    C   21  px     Val( 2p)     1.01034      -0.09071
   306    C   21  px     Ryd( 3p)     0.00315       0.80107
   307    C   21  py     Val( 2p)     0.98426      -0.13231
   308    C   21  py     Ryd( 3p)     0.00442       0.71803
   309    C   21  pz     Val( 2p)     1.06733      -0.08194
   310    C   21  pz     Ryd( 3p)     0.00409       0.85995
   311    C   21  dxy    Ryd( 3d)     0.00071       2.15323
   312    C   21  dxz    Ryd( 3d)     0.00087       2.25971
   313    C   21  dyz    Ryd( 3d)     0.00093       2.23663
   314    C   21  dx2y2  Ryd( 3d)     0.00086       2.03294
   315    C   21  dz2    Ryd( 3d)     0.00077       2.42962

   316    C   22  S      Cor( 1S)     1.99879     -10.09453
   317    C   22  S      Val( 2S)     0.87555      -0.15542
   318    C   22  S      Ryd( 3S)     0.00261       1.21272
   319    C   22  S      Ryd( 4S)     0.00007       4.24747
   320    C   22  px     Val( 2p)     1.09458      -0.06798
   321    C   22  px     Ryd( 3p)     0.00459       1.05638
   322    C   22  py     Val( 2p)     1.01998      -0.10801
   323    C   22  py     Ryd( 3p)     0.00421       0.84868
   324    C   22  pz     Val( 2p)     1.02282      -0.11254
   325    C   22  pz     Ryd( 3p)     0.00414       0.83399
   326    C   22  dxy    Ryd( 3d)     0.00097       2.29154
   327    C   22  dxz    Ryd( 3d)     0.00097       2.28718
   328    C   22  dyz    Ryd( 3d)     0.00058       2.06178
   329    C   22  dx2y2  Ryd( 3d)     0.00072       2.44762
   330    C   22  dz2    Ryd( 3d)     0.00047       2.14336

   331    C   23  S      Cor( 1S)     1.99853     -10.10011
   332    C   23  S      Val( 2S)     0.90978      -0.18274
   333    C   23  S      Ryd( 3S)     0.00120       1.43875
   334    C   23  S      Ryd( 4S)     0.00005       4.46210
   335    C   23  px     Val( 2p)     1.01344      -0.09067
   336    C   23  px     Ryd( 3p)     0.00323       0.80139
   337    C   23  py     Val( 2p)     1.06511      -0.07761
   338    C   23  py     Ryd( 3p)     0.00433       0.86981
   339    C   23  pz     Val( 2p)     0.98516      -0.13530
   340    C   23  pz     Ryd( 3p)     0.00413       0.70928
   341    C   23  dxy    Ryd( 3d)     0.00089       2.28311
   342    C   23  dxz    Ryd( 3d)     0.00066       2.13150
   343    C   23  dyz    Ryd( 3d)     0.00094       2.22212
   344    C   23  dx2y2  Ryd( 3d)     0.00082       2.36210
   345    C   23  dz2    Ryd( 3d)     0.00083       2.11591

   346    C   24  S      Cor( 1S)     1.99858     -10.09833
   347    C   24  S      Val( 2S)     0.91860      -0.19225
   348    C   24  S      Ryd( 3S)     0.00137       1.54280
   349    C   24  S      Ryd( 4S)     0.00004       4.48442
   350    C   24  px     Val( 2p)     1.02661      -0.09346
   351    C   24  px     Ryd( 3p)     0.00590       0.83510
   352    C   24  py     Val( 2p)     1.01249      -0.10832
   353    C   24  py     Ryd( 3p)     0.00318       0.75519
   354    C   24  pz     Val( 2p)     1.00669      -0.11367
   355    C   24  pz     Ryd( 3p)     0.00319       0.74709
   356    C   24  dxy    Ryd( 3d)     0.00092       2.35980
   357    C   24  dxz    Ryd( 3d)     0.00091       2.31362
   358    C   24  dyz    Ryd( 3d)     0.00070       2.15332
   359    C   24  dx2y2  Ryd( 3d)     0.00087       2.13528
   360    C   24  dz2    Ryd( 3d)     0.00067       2.04071

   361    C   25  S      Cor( 1S)     1.99864     -10.10238
   362    C   25  S      Val( 2S)     0.89500      -0.17298
   363    C   25  S      Ryd( 3S)     0.00113       1.35175
   364    C   25  S      Ryd( 4S)     0.00006       4.42377
   365    C   25  px     Val( 2p)     1.01789      -0.08480
   366    C   25  px     Ryd( 3p)     0.00370       0.86396
   367    C   25  py     Val( 2p)     1.07365      -0.07875
   368    C   25  py     Ryd( 3p)     0.00321       0.89323
   369    C   25  pz     Val( 2p)     0.98019      -0.13092
   370    C   25  pz     Ryd( 3p)     0.00427       0.73961
   371    C   25  dxy    Ryd( 3d)     0.00086       2.29730
   372    C   25  dxz    Ryd( 3d)     0.00064       2.08088
   373    C   25  dyz    Ryd( 3d)     0.00094       2.25648
   374    C   25  dx2y2  Ryd( 3d)     0.00074       2.39227
   375    C   25  dz2    Ryd( 3d)     0.00071       2.18032

   376    C   26  S      Cor( 1S)     1.99886     -10.09028
   377    C   26  S      Val( 2S)     0.86615      -0.15317
   378    C   26  S      Ryd( 3S)     0.00242       1.12912
   379    C   26  S      Ryd( 4S)     0.00008       4.19631
   380    C   26  px     Val( 2p)     1.09882      -0.06868
   381    C   26  px     Ryd( 3p)     0.00495       1.17791
   382    C   26  py     Val( 2p)     1.01788      -0.11058
   383    C   26  py     Ryd( 3p)     0.00419       0.85680
   384    C   26  pz     Val( 2p)     1.01739      -0.10743
   385    C   26  pz     Ryd( 3p)     0.00425       0.86932
   386    C   26  dxy    Ryd( 3d)     0.00095       2.27748
   387    C   26  dxz    Ryd( 3d)     0.00095       2.30942
   388    C   26  dyz    Ryd( 3d)     0.00055       2.08844
   389    C   26  dx2y2  Ryd( 3d)     0.00072       2.43290
   390    C   26  dz2    Ryd( 3d)     0.00048       2.09581

   391    C   27  S      Cor( 1S)     1.99864     -10.10241
   392    C   27  S      Val( 2S)     0.89503      -0.17300
   393    C   27  S      Ryd( 3S)     0.00113       1.35186
   394    C   27  S      Ryd( 4S)     0.00006       4.42348
   395    C   27  px     Val( 2p)     1.01767      -0.08514
   396    C   27  px     Ryd( 3p)     0.00370       0.86282
   397    C   27  py     Val( 2p)     0.98347      -0.13378
   398    C   27  py     Ryd( 3p)     0.00389       0.72821
   399    C   27  pz     Val( 2p)     1.07035      -0.07578
   400    C   27  pz     Ryd( 3p)     0.00357       0.90471
   401    C   27  dxy    Ryd( 3d)     0.00061       2.04856
   402    C   27  dxz    Ryd( 3d)     0.00090       2.32836
   403    C   27  dyz    Ryd( 3d)     0.00094       2.23291
   404    C   27  dx2y2  Ryd( 3d)     0.00067       2.14169
   405    C   27  dz2    Ryd( 3d)     0.00077       2.45589

   406    C   28  S      Cor( 1S)     1.99886     -10.09090
   407    C   28  S      Val( 2S)     0.86644      -0.15379
   408    C   28  S      Ryd( 3S)     0.00243       1.12863
   409    C   28  S      Ryd( 4S)     0.00008       4.19621
   410    C   28  px     Val( 2p)     1.09992      -0.06807
   411    C   28  px     Ryd( 3p)     0.00489       1.18029
   412    C   28  py     Val( 2p)     1.01577      -0.11210
   413    C   28  py     Ryd( 3p)     0.00423       0.85348
   414    C   28  pz     Val( 2p)     1.01670      -0.10792
   415    C   28  pz     Ryd( 3p)     0.00424       0.86877
   416    C   28  dxy    Ryd( 3d)     0.00099       2.27808
   417    C   28  dxz    Ryd( 3d)     0.00098       2.29328
   418    C   28  dyz    Ryd( 3d)     0.00052       2.10343
   419    C   28  dx2y2  Ryd( 3d)     0.00069       2.43138
   420    C   28  dz2    Ryd( 3d)     0.00048       2.09528

   421    C   29  S      Cor( 1S)     1.99853     -10.09916
   422    C   29  S      Val( 2S)     0.90979      -0.18182
   423    C   29  S      Ryd( 3S)     0.00120       1.44012
   424    C   29  S      Ryd( 4S)     0.00005       4.46334
   425    C   29  px     Val( 2p)     1.01394      -0.08813
   426    C   29  px     Ryd( 3p)     0.00312       0.80438
   427    C   29  py     Val( 2p)     1.06690      -0.08147
   428    C   29  py     Ryd( 3p)     0.00413       0.85971
   429    C   29  pz     Val( 2p)     0.98320      -0.13134
   430    C   29  pz     Ryd( 3p)     0.00442       0.71889
   431    C   29  dxy    Ryd( 3d)     0.00089       2.25944
   432    C   29  dxz    Ryd( 3d)     0.00071       2.14989
   433    C   29  dyz    Ryd( 3d)     0.00092       2.24869
   434    C   29  dx2y2  Ryd( 3d)     0.00077       2.35791
   435    C   29  dz2    Ryd( 3d)     0.00085       2.10356

   436    C   30  S      Cor( 1S)     1.99858     -10.09729
   437    C   30  S      Val( 2S)     0.91854      -0.19118
   438    C   30  S      Ryd( 3S)     0.00137       1.54375
   439    C   30  S      Ryd( 4S)     0.00004       4.48564
   440    C   30  px     Val( 2p)     1.03566      -0.08759
   441    C   30  px     Ryd( 3p)     0.00593       0.84772
   442    C   30  py     Val( 2p)     1.00176      -0.11505
   443    C   30  py     Ryd( 3p)     0.00319       0.74240
   444    C   30  pz     Val( 2p)     1.00823      -0.10973
   445    C   30  pz     Ryd( 3p)     0.00315       0.75011
   446    C   30  dxy    Ryd( 3d)     0.00091       2.30307
   447    C   30  dxz    Ryd( 3d)     0.00092       2.35375
   448    C   30  dyz    Ryd( 3d)     0.00070       2.12598
   449    C   30  dx2y2  Ryd( 3d)     0.00085       2.19447
   450    C   30  dz2    Ryd( 3d)     0.00069       2.03091

   451    C   31  S      Cor( 1S)     1.99853     -10.09928
   452    C   31  S      Val( 2S)     0.90988      -0.18201
   453    C   31  S      Ryd( 3S)     0.00120       1.43958
   454    C   31  S      Ryd( 4S)     0.00005       4.46326
   455    C   31  px     Val( 2p)     1.01675      -0.08919
   456    C   31  px     Ryd( 3p)     0.00320       0.80250
   457    C   31  py     Val( 2p)     0.98196      -0.13455
   458    C   31  py     Ryd( 3p)     0.00409       0.71003
   459    C   31  pz     Val( 2p)     1.06526      -0.07763
   460    C   31  pz     Ryd( 3p)     0.00439       0.86949
   461    C   31  dxy    Ryd( 3d)     0.00067       2.11970
   462    C   31  dxz    Ryd( 3d)     0.00092       2.28127
   463    C   31  dyz    Ryd( 3d)     0.00091       2.23360
   464    C   31  dx2y2  Ryd( 3d)     0.00084       2.04614
   465    C   31  dz2    Ryd( 3d)     0.00079       2.43781

   466    C   32  S      Cor( 1S)     1.99879     -10.09390
   467    C   32  S      Val( 2S)     0.87566      -0.15474
   468    C   32  S      Ryd( 3S)     0.00261       1.21348
   469    C   32  S      Ryd( 4S)     0.00007       4.24836
   470    C   32  px     Val( 2p)     1.09167      -0.06642
   471    C   32  px     Ryd( 3p)     0.00453       1.05647
   472    C   32  py     Val( 2p)     1.02348      -0.11196
   473    C   32  py     Ryd( 3p)     0.00417       0.83594
   474    C   32  pz     Val( 2p)     1.02077      -0.10784
   475    C   32  pz     Ryd( 3p)     0.00423       0.84864
   476    C   32  dxy    Ryd( 3d)     0.00098       2.28663
   477    C   32  dxz    Ryd( 3d)     0.00099       2.28828
   478    C   32  dyz    Ryd( 3d)     0.00055       2.08752
   479    C   32  dx2y2  Ryd( 3d)     0.00071       2.43913
   480    C   32  dz2    Ryd( 3d)     0.00049       2.13354

   481    C   33  S      Cor( 1S)     1.99853     -10.10013
   482    C   33  S      Val( 2S)     0.90976      -0.18274
   483    C   33  S      Ryd( 3S)     0.00120       1.43871
   484    C   33  S      Ryd( 4S)     0.00005       4.46212
   485    C   33  px     Val( 2p)     1.01326      -0.09072
   486    C   33  px     Ryd( 3p)     0.00322       0.80133
   487    C   33  py     Val( 2p)     1.06766      -0.08073
   488    C   33  py     Ryd( 3p)     0.00404       0.86111
   489    C   33  pz     Val( 2p)     0.98273      -0.13223
   490    C   33  pz     Ryd( 3p)     0.00442       0.71800
   491    C   33  dxy    Ryd( 3d)     0.00086       2.25543
   492    C   33  dxz    Ryd( 3d)     0.00069       2.16022
   493    C   33  dyz    Ryd( 3d)     0.00094       2.23638
   494    C   33  dx2y2  Ryd( 3d)     0.00080       2.36009
   495    C   33  dz2    Ryd( 3d)     0.00085       2.10265

   496    C   34  S      Cor( 1S)     1.99879     -10.09453
   497    C   34  S      Val( 2S)     0.87554      -0.15543
   498    C   34  S      Ryd( 3S)     0.00261       1.21256
   499    C   34  S      Ryd( 4S)     0.00007       4.24748
   500    C   34  px     Val( 2p)     1.09469      -0.06802
   501    C   34  px     Ryd( 3p)     0.00459       1.05637
   502    C   34  py     Val( 2p)     1.02125      -0.11191
   503    C   34  py     Ryd( 3p)     0.00411       0.83473
   504    C   34  pz     Val( 2p)     1.02150      -0.10860
   505    C   34  pz     Ryd( 3p)     0.00423       0.84801
   506    C   34  dxy    Ryd( 3d)     0.00099       2.26966
   507    C   34  dxz    Ryd( 3d)     0.00096       2.30974
   508    C   34  dyz    Ryd( 3d)     0.00058       2.06462
   509    C   34  dx2y2  Ryd( 3d)     0.00070       2.45454
   510    C   34  dz2    Ryd( 3d)     0.00049       2.13271

   511    C   35  S      Cor( 1S)     1.99853     -10.10073
   512    C   35  S      Val( 2S)     0.91022      -0.18342
   513    C   35  S      Ryd( 3S)     0.00120       1.43846
   514    C   35  S      Ryd( 4S)     0.00005       4.46196
   515    C   35  px     Val( 2p)     1.01027      -0.09079
   516    C   35  px     Ryd( 3p)     0.00315       0.80089
   517    C   35  py     Val( 2p)     0.98643      -0.13534
   518    C   35  py     Ryd( 3p)     0.00412       0.70933
   519    C   35  pz     Val( 2p)     1.06511      -0.07883
   520    C   35  pz     Ryd( 3p)     0.00439       0.86845
   521    C   35  dxy    Ryd( 3d)     0.00068       2.12661
   522    C   35  dxz    Ryd( 3d)     0.00090       2.28707
   523    C   35  dyz    Ryd( 3d)     0.00093       2.22516
   524    C   35  dx2y2  Ryd( 3d)     0.00084       2.03654
   525    C   35  dz2    Ryd( 3d)     0.00079       2.43650

   526    C   36  S      Cor( 1S)     1.99858     -10.09833
   527    C   36  S      Val( 2S)     0.91858      -0.19225
   528    C   36  S      Ryd( 3S)     0.00137       1.54275
   529    C   36  S      Ryd( 4S)     0.00004       4.48436
   530    C   36  px     Val( 2p)     1.02630      -0.09368
   531    C   36  px     Ryd( 3p)     0.00590       0.83462
   532    C   36  py     Val( 2p)     1.01107      -0.11103
   533    C   36  py     Ryd( 3p)     0.00322       0.75358
   534    C   36  pz     Val( 2p)     1.00852      -0.11080
   535    C   36  pz     Ryd( 3p)     0.00315       0.74913
   536    C   36  dxy    Ryd( 3d)     0.00090       2.34983
   537    C   36  dxz    Ryd( 3d)     0.00092       2.32473
   538    C   36  dyz    Ryd( 3d)     0.00070       2.15274
   539    C   36  dx2y2  Ryd( 3d)     0.00086       2.14556
   540    C   36  dz2    Ryd( 3d)     0.00069       2.02990

   541    C   37  S      Cor( 1S)     1.99862     -10.10572
   542    C   37  S      Val( 2S)     0.89580      -0.17462
   543    C   37  S      Ryd( 3S)     0.00122       1.35261
   544    C   37  S      Ryd( 4S)     0.00006       4.42582
   545    C   37  px     Val( 2p)     1.01928      -0.08668
   546    C   37  px     Ryd( 3p)     0.00384       0.87461
   547    C   37  py     Val( 2p)     0.96510      -0.13041
   548    C   37  py     Ryd( 3p)     0.00471       0.76499
   549    C   37  pz     Val( 2p)     1.07252      -0.08026
   550    C   37  pz     Ryd( 3p)     0.00332       0.89717
   551    C   37  dxy    Ryd( 3d)     0.00066       2.08768
   552    C   37  dxz    Ryd( 3d)     0.00087       2.29580
   553    C   37  dyz    Ryd( 3d)     0.00094       2.26033
   554    C   37  dx2y2  Ryd( 3d)     0.00070       2.13007
   555    C   37  dz2    Ryd( 3d)     0.00077       2.44406

   556    C   38  S      Cor( 1S)     1.99885     -10.09022
   557    C   38  S      Val( 2S)     0.86562      -0.15285
   558    C   38  S      Ryd( 3S)     0.00242       1.12906
   559    C   38  S      Ryd( 4S)     0.00008       4.19737
   560    C   38  px     Val( 2p)     1.09975      -0.06750
   561    C   38  px     Ryd( 3p)     0.00494       1.18274
   562    C   38  py     Val( 2p)     1.01638      -0.10715
   563    C   38  py     Ryd( 3p)     0.00438       0.87247
   564    C   38  pz     Val( 2p)     1.01678      -0.11117
   565    C   38  pz     Ryd( 3p)     0.00421       0.85447
   566    C   38  dxy    Ryd( 3d)     0.00098       2.30997
   567    C   38  dxz    Ryd( 3d)     0.00099       2.26504
   568    C   38  dyz    Ryd( 3d)     0.00052       2.10866
   569    C   38  dx2y2  Ryd( 3d)     0.00070       2.42093
   570    C   38  dz2    Ryd( 3d)     0.00046       2.10583

   571    C   39  S      Cor( 1S)     1.99864     -10.10256
   572    C   39  S      Val( 2S)     0.89523      -0.17318
   573    C   39  S      Ryd( 3S)     0.00115       1.35292
   574    C   39  S      Ryd( 4S)     0.00006       4.42485
   575    C   39  px     Val( 2p)     1.01792      -0.08479
   576    C   39  px     Ryd( 3p)     0.00369       0.86447
   577    C   39  py     Val( 2p)     1.06998      -0.07574
   578    C   39  py     Ryd( 3p)     0.00358       0.90582
   579    C   39  pz     Val( 2p)     0.98258      -0.13398
   580    C   39  pz     Ryd( 3p)     0.00390       0.72799
   581    C   39  dxy    Ryd( 3d)     0.00090       2.33036
   582    C   39  dxz    Ryd( 3d)     0.00061       2.04776
   583    C   39  dyz    Ryd( 3d)     0.00094       2.23209
   584    C   39  dx2y2  Ryd( 3d)     0.00076       2.39339
   585    C   39  dz2    Ryd( 3d)     0.00069       2.20526

   586    C   40  S      Cor( 1S)     1.99886     -10.09157
   587    C   40  S      Val( 2S)     0.86642      -0.15439
   588    C   40  S      Ryd( 3S)     0.00245       1.12881
   589    C   40  S      Ryd( 4S)     0.00008       4.19586
   590    C   40  px     Val( 2p)     1.09863      -0.06960
   591    C   40  px     Ryd( 3p)     0.00494       1.17921
   592    C   40  py     Val( 2p)     1.01691      -0.10751
   593    C   40  py     Ryd( 3p)     0.00425       0.87336
   594    C   40  pz     Val( 2p)     1.01657      -0.11229
   595    C   40  pz     Ryd( 3p)     0.00423       0.85400
   596    C   40  dxy    Ryd( 3d)     0.00094       2.30052
   597    C   40  dxz    Ryd( 3d)     0.00096       2.28644
   598    C   40  dyz    Ryd( 3d)     0.00055       2.08790
   599    C   40  dx2y2  Ryd( 3d)     0.00074       2.42732
   600    C   40  dz2    Ryd( 3d)     0.00046       2.10605

   601    C   41  S      Cor( 1S)     1.99853     -10.09895
   602    C   41  S      Val( 2S)     0.90949      -0.18175
   603    C   41  S      Ryd( 3S)     0.00123       1.44086
   604    C   41  S      Ryd( 4S)     0.00005       4.46457
   605    C   41  px     Val( 2p)     1.01068      -0.08973
   606    C   41  px     Ryd( 3p)     0.00324       0.80677
   607    C   41  py     Val( 2p)     0.98728      -0.13137
   608    C   41  py     Ryd( 3p)     0.00483       0.73528
   609    C   41  pz     Val( 2p)     1.06776      -0.08105
   610    C   41  pz     Ryd( 3p)     0.00412       0.86350
   611    C   41  dxy    Ryd( 3d)     0.00071       2.16276
   612    C   41  dxz    Ryd( 3d)     0.00087       2.26313
   613    C   41  dyz    Ryd( 3d)     0.00094       2.24794
   614    C   41  dx2y2  Ryd( 3d)     0.00086       2.03525
   615    C   41  dz2    Ryd( 3d)     0.00076       2.43275

   616    C   42  S      Cor( 1S)     1.99853     -10.09910
   617    C   42  S      Val( 2S)     0.90975      -0.18172
   618    C   42  S      Ryd( 3S)     0.00122       1.44136
   619    C   42  S      Ryd( 4S)     0.00005       4.46351
   620    C   42  px     Val( 2p)     1.01347      -0.08964
   621    C   42  px     Ryd( 3p)     0.00322       0.80278
   622    C   42  py     Val( 2p)     1.06497      -0.07657
   623    C   42  py     Ryd( 3p)     0.00433       0.87148
   624    C   42  pz     Val( 2p)     0.98554      -0.13427
   625    C   42  pz     Ryd( 3p)     0.00413       0.71061
   626    C   42  dxy    Ryd( 3d)     0.00089       2.28470
   627    C   42  dxz    Ryd( 3d)     0.00066       2.13266
   628    C   42  dyz    Ryd( 3d)     0.00093       2.22383
   629    C   42  dx2y2  Ryd( 3d)     0.00082       2.36336
   630    C   42  dz2    Ryd( 3d)     0.00083       2.11761

   631    C   43  S      Cor( 1S)     1.99879     -10.09393
   632    C   43  S      Val( 2S)     0.87546      -0.15426
   633    C   43  S      Ryd( 3S)     0.00262       1.21298
   634    C   43  S      Ryd( 4S)     0.00008       4.25080
   635    C   43  px     Val( 2p)     1.09414      -0.06658
   636    C   43  px     Ryd( 3p)     0.00464       1.05901
   637    C   43  py     Val( 2p)     1.01667      -0.10645
   638    C   43  py     Ryd( 3p)     0.00430       0.85306
   639    C   43  pz     Val( 2p)     1.01980      -0.11129
   640    C   43  pz     Ryd( 3p)     0.00415       0.83511
   641    C   43  dxy    Ryd( 3d)     0.00098       2.29386
   642    C   43  dxz    Ryd( 3d)     0.00097       2.28884
   643    C   43  dyz    Ryd( 3d)     0.00058       2.06408
   644    C   43  dx2y2  Ryd( 3d)     0.00073       2.45074
   645    C   43  dz2    Ryd( 3d)     0.00047       2.14479

   646    C   44  S      Cor( 1S)     1.99853     -10.10107
   647    C   44  S      Val( 2S)     0.91019      -0.18345
   648    C   44  S      Ryd( 3S)     0.00121       1.43962
   649    C   44  S      Ryd( 4S)     0.00005       4.46157
   650    C   44  px     Val( 2p)     1.01690      -0.09040
   651    C   44  px     Ryd( 3p)     0.00320       0.80228
   652    C   44  py     Val( 2p)     0.97588      -0.13229
   653    C   44  py     Ryd( 3p)     0.00436       0.71883
   654    C   44  pz     Val( 2p)     1.06681      -0.08188
   655    C   44  pz     Ryd( 3p)     0.00409       0.86064
   656    C   44  dxy    Ryd( 3d)     0.00070       2.14932
   657    C   44  dxz    Ryd( 3d)     0.00089       2.24901
   658    C   44  dyz    Ryd( 3d)     0.00092       2.24757
   659    C   44  dx2y2  Ryd( 3d)     0.00087       2.03713
   660    C   44  dz2    Ryd( 3d)     0.00077       2.42962

   661    C   45  S      Cor( 1S)     1.99879     -10.09560
   662    C   45  S      Val( 2S)     0.87610      -0.15626
   663    C   45  S      Ryd( 3S)     0.00261       1.21300
   664    C   45  S      Ryd( 4S)     0.00008       4.24696
   665    C   45  px     Val( 2p)     1.09144      -0.06733
   666    C   45  px     Ryd( 3p)     0.00455       1.05666
   667    C   45  py     Val( 2p)     1.01974      -0.10897
   668    C   45  py     Ryd( 3p)     0.00427       0.84963
   669    C   45  pz     Val( 2p)     1.01993      -0.11290
   670    C   45  pz     Ryd( 3p)     0.00411       0.83411
   671    C   45  dxy    Ryd( 3d)     0.00097       2.31306
   672    C   45  dxz    Ryd( 3d)     0.00100       2.25912
   673    C   45  dyz    Ryd( 3d)     0.00055       2.08882
   674    C   45  dx2y2  Ryd( 3d)     0.00073       2.42525
   675    C   45  dz2    Ryd( 3d)     0.00047       2.14286

   676    C   46  S      Cor( 1S)     1.99853     -10.10017
   677    C   46  S      Val( 2S)     0.90975      -0.18283
   678    C   46  S      Ryd( 3S)     0.00120       1.43882
   679    C   46  S      Ryd( 4S)     0.00005       4.46197
   680    C   46  px     Val( 2p)     1.01354      -0.08911
   681    C   46  px     Ryd( 3p)     0.00312       0.80367
   682    C   46  py     Val( 2p)     1.06478      -0.07933
   683    C   46  py     Ryd( 3p)     0.00443       0.86786
   684    C   46  pz     Val( 2p)     0.98598      -0.13538
   685    C   46  pz     Ryd( 3p)     0.00413       0.70938
   686    C   46  dxy    Ryd( 3d)     0.00092       2.28865
   687    C   46  dxz    Ryd( 3d)     0.00068       2.11873
   688    C   46  dyz    Ryd( 3d)     0.00091       2.23480
   689    C   46  dx2y2  Ryd( 3d)     0.00079       2.35665
   690    C   46  dz2    Ryd( 3d)     0.00083       2.11585

   691    C   47  S      Cor( 1S)     1.99858     -10.09828
   692    C   47  S      Val( 2S)     0.91848      -0.19217
   693    C   47  S      Ryd( 3S)     0.00137       1.54314
   694    C   47  S      Ryd( 4S)     0.00004       4.48421
   695    C   47  px     Val( 2p)     1.03525      -0.08871
   696    C   47  px     Ryd( 3p)     0.00592       0.84674
   697    C   47  py     Val( 2p)     1.00411      -0.11290
   698    C   47  py     Ryd( 3p)     0.00316       0.74440
   699    C   47  pz     Val( 2p)     1.00686      -0.11361
   700    C   47  pz     Ryd( 3p)     0.00319       0.74739
   701    C   47  dxy    Ryd( 3d)     0.00093       2.31254
   702    C   47  dxz    Ryd( 3d)     0.00091       2.34271
   703    C   47  dyz    Ryd( 3d)     0.00071       2.12431
   704    C   47  dx2y2  Ryd( 3d)     0.00086       2.18284
   705    C   47  dz2    Ryd( 3d)     0.00067       2.04083

   706    C   48  S      Cor( 1S)     1.99835     -10.09251
   707    C   48  S      Val( 2S)     0.92726      -0.18579
   708    C   48  S      Ryd( 3S)     0.00115       1.74184
   709    C   48  S      Ryd( 4S)     0.00003       4.53618
   710    C   48  px     Val( 2p)     1.04744      -0.12639
   711    C   48  px     Ryd( 3p)     0.00410       0.70883
   712    C   48  py     Val( 2p)     1.00892      -0.08407
   713    C   48  py     Ryd( 3p)     0.00460       0.76006
   714    C   48  pz     Val( 2p)     1.00512      -0.08645
   715    C   48  pz     Ryd( 3p)     0.00485       0.75893
   716    C   48  dxy    Ryd( 3d)     0.00077       2.14526
   717    C   48  dxz    Ryd( 3d)     0.00081       2.12611
   718    C   48  dyz    Ryd( 3d)     0.00119       2.11270
   719    C   48  dx2y2  Ryd( 3d)     0.00087       2.24381
   720    C   48  dz2    Ryd( 3d)     0.00093       2.34898

   721    C   49  S      Cor( 1S)     1.99835     -10.09247
   722    C   49  S      Val( 2S)     0.92726      -0.18582
   723    C   49  S      Ryd( 3S)     0.00115       1.74092
   724    C   49  S      Ryd( 4S)     0.00003       4.53628
   725    C   49  px     Val( 2p)     1.05381      -0.12094
   726    C   49  px     Ryd( 3p)     0.00411       0.71803
   727    C   49  py     Val( 2p)     1.00239      -0.08956
   728    C   49  py     Ryd( 3p)     0.00485       0.75327
   729    C   49  pz     Val( 2p)     1.00582      -0.08658
   730    C   49  pz     Ryd( 3p)     0.00460       0.75545
   731    C   49  dxy    Ryd( 3d)     0.00082       2.12875
   732    C   49  dxz    Ryd( 3d)     0.00077       2.14030
   733    C   49  dyz    Ryd( 3d)     0.00121       2.07927
   734    C   49  dx2y2  Ryd( 3d)     0.00086       2.28523
   735    C   49  dz2    Ryd( 3d)     0.00091       2.34312

   736    C   50  S      Cor( 1S)     1.99858     -10.09718
   737    C   50  S      Val( 2S)     0.91831      -0.19080
   738    C   50  S      Ryd( 3S)     0.00139       1.55209
   739    C   50  S      Ryd( 4S)     0.00004       4.48937
   740    C   50  px     Val( 2p)     1.02656      -0.09218
   741    C   50  px     Ryd( 3p)     0.00591       0.83692
   742    C   50  py     Val( 2p)     1.01208      -0.10704
   743    C   50  py     Ryd( 3p)     0.00318       0.75665
   744    C   50  pz     Val( 2p)     1.00603      -0.11236
   745    C   50  pz     Ryd( 3p)     0.00321       0.74891
   746    C   50  dxy    Ryd( 3d)     0.00092       2.36248
   747    C   50  dxz    Ryd( 3d)     0.00091       2.31483
   748    C   50  dyz    Ryd( 3d)     0.00070       2.15573
   749    C   50  dx2y2  Ryd( 3d)     0.00087       2.13766
   750    C   50  dz2    Ryd( 3d)     0.00067       2.04237

   751    C   51  S      Cor( 1S)     1.99835     -10.09248
   752    C   51  S      Val( 2S)     0.92726      -0.18577
   753    C   51  S      Ryd( 3S)     0.00115       1.74290
   754    C   51  S      Ryd( 4S)     0.00003       4.53708
   755    C   51  px     Val( 2p)     1.04738      -0.12659
   756    C   51  px     Ryd( 3p)     0.00411       0.70842
   757    C   51  py     Val( 2p)     1.00848      -0.08374
   758    C   51  py     Ryd( 3p)     0.00485       0.76336
   759    C   51  pz     Val( 2p)     1.00579      -0.08653
   760    C   51  pz     Ryd( 3p)     0.00460       0.75594
   761    C   51  dxy    Ryd( 3d)     0.00079       2.16374
   762    C   51  dxz    Ryd( 3d)     0.00079       2.10762
   763    C   51  dyz    Ryd( 3d)     0.00119       2.11145
   764    C   51  dx2y2  Ryd( 3d)     0.00088       2.25035
   765    C   51  dz2    Ryd( 3d)     0.00091       2.34354

   766    C   52  S      Cor( 1S)     1.99835     -10.09249
   767    C   52  S      Val( 2S)     0.92721      -0.18580
   768    C   52  S      Ryd( 3S)     0.00115       1.74018
   769    C   52  S      Ryd( 4S)     0.00003       4.53587
   770    C   52  px     Val( 2p)     1.05346      -0.12115
   771    C   52  px     Ryd( 3p)     0.00411       0.71774
   772    C   52  py     Val( 2p)     1.00327      -0.08945
   773    C   52  py     Ryd( 3p)     0.00460       0.75082
   774    C   52  pz     Val( 2p)     1.00515      -0.08651
   775    C   52  pz     Ryd( 3p)     0.00486       0.75856
   776    C   52  dxy    Ryd( 3d)     0.00080       2.10845
   777    C   52  dxz    Ryd( 3d)     0.00079       2.16100
   778    C   52  dyz    Ryd( 3d)     0.00121       2.07818
   779    C   52  dx2y2  Ryd( 3d)     0.00084       2.28068
   780    C   52  dz2    Ryd( 3d)     0.00093       2.34844

   781    C   53  S      Cor( 1S)     1.99835     -10.09384
   782    C   53  S      Val( 2S)     0.92736      -0.18709
   783    C   53  S      Ryd( 3S)     0.00115       1.73998
   784    C   53  S      Ryd( 4S)     0.00003       4.53489
   785    C   53  px     Val( 2p)     1.05270      -0.12208
   786    C   53  px     Ryd( 3p)     0.00410       0.71697
   787    C   53  py     Val( 2p)     1.00223      -0.09071
   788    C   53  py     Ryd( 3p)     0.00485       0.75238
   789    C   53  pz     Val( 2p)     1.00548      -0.08776
   790    C   53  pz     Ryd( 3p)     0.00460       0.75449
   791    C   53  dxy    Ryd( 3d)     0.00082       2.12758
   792    C   53  dxz    Ryd( 3d)     0.00077       2.13905
   793    C   53  dyz    Ryd( 3d)     0.00121       2.07740
   794    C   53  dx2y2  Ryd( 3d)     0.00086       2.28401
   795    C   53  dz2    Ryd( 3d)     0.00092       2.34197

   796    C   54  S      Cor( 1S)     1.99835     -10.09363
   797    C   54  S      Val( 2S)     0.92726      -0.18694
   798    C   54  S      Ryd( 3S)     0.00115       1.73944
   799    C   54  S      Ryd( 4S)     0.00003       4.53475
   800    C   54  px     Val( 2p)     1.04757      -0.12756
   801    C   54  px     Ryd( 3p)     0.00410       0.70773
   802    C   54  py     Val( 2p)     1.00900      -0.08525
   803    C   54  py     Ryd( 3p)     0.00460       0.75873
   804    C   54  pz     Val( 2p)     1.00506      -0.08759
   805    C   54  pz     Ryd( 3p)     0.00485       0.75751
   806    C   54  dxy    Ryd( 3d)     0.00077       2.14407
   807    C   54  dxz    Ryd( 3d)     0.00081       2.12496
   808    C   54  dyz    Ryd( 3d)     0.00119       2.11145
   809    C   54  dx2y2  Ryd( 3d)     0.00087       2.24268
   810    C   54  dz2    Ryd( 3d)     0.00093       2.34734

   811    C   55  S      Cor( 1S)     1.99835     -10.09363
   812    C   55  S      Val( 2S)     0.92725      -0.18694
   813    C   55  S      Ryd( 3S)     0.00115       1.73943
   814    C   55  S      Ryd( 4S)     0.00003       4.53478
   815    C   55  px     Val( 2p)     1.04739      -0.12777
   816    C   55  px     Ryd( 3p)     0.00411       0.70738
   817    C   55  py     Val( 2p)     1.00857      -0.08494
   818    C   55  py     Ryd( 3p)     0.00485       0.76207
   819    C   55  pz     Val( 2p)     1.00573      -0.08770
   820    C   55  pz     Ryd( 3p)     0.00460       0.75450
   821    C   55  dxy    Ryd( 3d)     0.00079       2.16260
   822    C   55  dxz    Ryd( 3d)     0.00079       2.10637
   823    C   55  dyz    Ryd( 3d)     0.00119       2.11019
   824    C   55  dx2y2  Ryd( 3d)     0.00088       2.24925
   825    C   55  dz2    Ryd( 3d)     0.00092       2.34209

   826    C   56  S      Cor( 1S)     1.99835     -10.09386
   827    C   56  S      Val( 2S)     0.92738      -0.18711
   828    C   56  S      Ryd( 3S)     0.00115       1.73999
   829    C   56  S      Ryd( 4S)     0.00003       4.53488
   830    C   56  px     Val( 2p)     1.05243      -0.12231
   831    C   56  px     Ryd( 3p)     0.00410       0.71658
   832    C   56  py     Val( 2p)     1.00314      -0.09060
   833    C   56  py     Ryd( 3p)     0.00460       0.74977
   834    C   56  pz     Val( 2p)     1.00478      -0.08769
   835    C   56  pz     Ryd( 3p)     0.00486       0.75743
   836    C   56  dxy    Ryd( 3d)     0.00080       2.10716
   837    C   56  dxz    Ryd( 3d)     0.00079       2.15971
   838    C   56  dyz    Ryd( 3d)     0.00122       2.07634
   839    C   56  dx2y2  Ryd( 3d)     0.00085       2.27947
   840    C   56  dz2    Ryd( 3d)     0.00093       2.34725

   841    O   57  S      Cor( 1S)     1.99991     -19.27801
   842    O   57  S      Val( 2S)     1.71296      -1.01484
   843    O   57  S      Ryd( 3S)     0.00887       1.30283
   844    O   57  S      Ryd( 4S)     0.00001       3.38494
   845    O   57  px     Val( 2p)     1.48744      -0.42909
   846    O   57  px     Ryd( 3p)     0.00127       0.92093
   847    O   57  py     Val( 2p)     1.40753      -0.42870
   848    O   57  py     Ryd( 3p)     0.00080       0.89006
   849    O   57  pz     Val( 2p)     1.12766      -0.39275
   850    O   57  pz     Ryd( 3p)     0.00566       0.96994
   851    O   57  dxy    Ryd( 3d)     0.00241       1.87083
   852    O   57  dxz    Ryd( 3d)     0.00354       2.50129
   853    O   57  dyz    Ryd( 3d)     0.00292       1.92631
   854    O   57  dx2y2  Ryd( 3d)     0.00232       2.11760
   855    O   57  dz2    Ryd( 3d)     0.00311       2.21493

   856    O   58  S      Cor( 1S)     1.99994     -19.10684
   857    O   58  S      Val( 2S)     1.86993      -0.95944
   858    O   58  S      Ryd( 3S)     0.00690       1.06906
   859    O   58  S      Ryd( 4S)     0.00007       3.34295
   860    O   58  px     Val( 2p)     1.57164      -0.30044
   861    O   58  px     Ryd( 3p)     0.00172       0.95624
   862    O   58  py     Val( 2p)     1.34206      -0.30758
   863    O   58  py     Ryd( 3p)     0.00110       0.94607
   864    O   58  pz     Val( 2p)     1.36207      -0.28915
   865    O   58  pz     Ryd( 3p)     0.00351       0.96631
   866    O   58  dxy    Ryd( 3d)     0.00092       1.86742
   867    O   58  dxz    Ryd( 3d)     0.00193       2.32772
   868    O   58  dyz    Ryd( 3d)     0.00145       1.91369
   869    O   58  dx2y2  Ryd( 3d)     0.00063       1.95189
   870    O   58  dz2    Ryd( 3d)     0.00177       2.14776

   871    O   59  S      Cor( 1S)     1.99994     -19.10635
   872    O   59  S      Val( 2S)     1.87003      -0.95915
   873    O   59  S      Ryd( 3S)     0.00686       1.06839
   874    O   59  S      Ryd( 4S)     0.00007       3.34237
   875    O   59  px     Val( 2p)     1.56512      -0.29965
   876    O   59  px     Ryd( 3p)     0.00172       0.95369
   877    O   59  py     Val( 2p)     1.33987      -0.30709
   878    O   59  py     Ryd( 3p)     0.00109       0.94183
   879    O   59  pz     Val( 2p)     1.37034      -0.28930
   880    O   59  pz     Ryd( 3p)     0.00350       0.96581
   881    O   59  dxy    Ryd( 3d)     0.00093       1.86953
   882    O   59  dxz    Ryd( 3d)     0.00193       2.32940
   883    O   59  dyz    Ryd( 3d)     0.00143       1.91570
   884    O   59  dx2y2  Ryd( 3d)     0.00065       1.95519
   885    O   59  dz2    Ryd( 3d)     0.00176       2.14103

 WARNING:  1 low occupancy (<1.9990e) core orbital  found on  C    1
           1 low occupancy (<1.9990e) core orbital  found on  C    2
           1 low occupancy (<1.9990e) core orbital  found on  C    3
           1 low occupancy (<1.9990e) core orbital  found on  C    4
           1 low occupancy (<1.9990e) core orbital  found on  C    5
           1 low occupancy (<1.9990e) core orbital  found on  C    6
           1 low occupancy (<1.9990e) core orbital  found on  C    7
           1 low occupancy (<1.9990e) core orbital  found on  C    8
           1 low occupancy (<1.9990e) core orbital  found on  C    9
           1 low occupancy (<1.9990e) core orbital  found on  C   10
           1 low occupancy (<1.9990e) core orbital  found on  C   11
           1 low occupancy (<1.9990e) core orbital  found on  C   12
           1 low occupancy (<1.9990e) core orbital  found on  C   13
           1 low occupancy (<1.9990e) core orbital  found on  C   14
           1 low occupancy (<1.9990e) core orbital  found on  C   15
           1 low occupancy (<1.9990e) core orbital  found on  C   16
           1 low occupancy (<1.9990e) core orbital  found on  C   17
           1 low occupancy (<1.9990e) core orbital  found on  C   18
           1 low occupancy (<1.9990e) core orbital  found on  C   19
           1 low occupancy (<1.9990e) core orbital  found on  C   20
           1 low occupancy (<1.9990e) core orbital  found on  C   21
           1 low occupancy (<1.9990e) core orbital  found on  C   22
           1 low occupancy (<1.9990e) core orbital  found on  C   23
           1 low occupancy (<1.9990e) core orbital  found on  C   24
           1 low occupancy (<1.9990e) core orbital  found on  C   25
           1 low occupancy (<1.9990e) core orbital  found on  C   26
           1 low occupancy (<1.9990e) core orbital  found on  C   27
           1 low occupancy (<1.9990e) core orbital  found on  C   28
           1 low occupancy (<1.9990e) core orbital  found on  C   29
           1 low occupancy (<1.9990e) core orbital  found on  C   30
           1 low occupancy (<1.9990e) core orbital  found on  C   31
           1 low occupancy (<1.9990e) core orbital  found on  C   32
           1 low occupancy (<1.9990e) core orbital  found on  C   33
           1 low occupancy (<1.9990e) core orbital  found on  C   34
           1 low occupancy (<1.9990e) core orbital  found on  C   35
           1 low occupancy (<1.9990e) core orbital  found on  C   36
           1 low occupancy (<1.9990e) core orbital  found on  C   37
           1 low occupancy (<1.9990e) core orbital  found on  C   38
           1 low occupancy (<1.9990e) core orbital  found on  C   39
           1 low occupancy (<1.9990e) core orbital  found on  C   40
           1 low occupancy (<1.9990e) core orbital  found on  C   41
           1 low occupancy (<1.9990e) core orbital  found on  C   42
           1 low occupancy (<1.9990e) core orbital  found on  C   43
           1 low occupancy (<1.9990e) core orbital  found on  C   44
           1 low occupancy (<1.9990e) core orbital  found on  C   45
           1 low occupancy (<1.9990e) core orbital  found on  C   46
           1 low occupancy (<1.9990e) core orbital  found on  C   47
           1 low occupancy (<1.9990e) core orbital  found on  C   48
           1 low occupancy (<1.9990e) core orbital  found on  C   49
           1 low occupancy (<1.9990e) core orbital  found on  C   50
           1 low occupancy (<1.9990e) core orbital  found on  C   51
           1 low occupancy (<1.9990e) core orbital  found on  C   52
           1 low occupancy (<1.9990e) core orbital  found on  C   53
           1 low occupancy (<1.9990e) core orbital  found on  C   54
           1 low occupancy (<1.9990e) core orbital  found on  C   55
           1 low occupancy (<1.9990e) core orbital  found on  C   56


 Summary of Natural Population Analysis:                  
                                                          
                                       Natural Population 
                Natural  -----------------------------------------------
    Atom  No    Charge         Core      Valence    Rydberg      Total
 -----------------------------------------------------------------------
      C    1    0.01974      1.99864     3.96533    0.01630     5.98026
      C    2   -0.01673      1.99885     3.99820    0.01968     6.01673
      C    3    0.03107      1.99862     3.95299    0.01732     5.96893
      C    4   -0.01658      1.99886     3.99810    0.01962     6.01658
      C    5    0.01088      1.99853     3.97350    0.01709     5.98912
      C    6    0.02096      1.99858     3.96267    0.01779     5.97904
      C    7    0.00654      1.99853     3.97744    0.01749     5.99346
      C    8   -0.02521      1.99879     4.00688    0.01954     6.02521
      C    9    0.01871      1.99864     3.96641    0.01625     5.98129
      C   10   -0.01859      1.99886     4.00019    0.01955     6.01859
      C   11    0.01834      1.99864     3.96677    0.01626     5.98166
      C   12   -0.01714      1.99886     3.99874    0.01954     6.01714
      C   13    0.01042      1.99853     3.97399    0.01706     5.98958
      C   14    0.01944      1.99858     3.96424    0.01775     5.98056
      C   15    0.01052      1.99853     3.97389    0.01706     5.98948
      C   16   -0.02966      1.99879     4.01154    0.01933     6.02966
      C   17    0.01053      1.99853     3.97387    0.01707     5.98947
      C   18   -0.02535      1.99879     4.00722    0.01934     6.02535
      C   19    0.01495      1.99853     3.96946    0.01706     5.98505
      C   20    0.01906      1.99858     3.96461    0.01775     5.98094
      C   21    0.01234      1.99853     3.97208    0.01705     5.98766
      C   22   -0.03105      1.99879     4.01292    0.01934     6.03105
      C   23    0.01091      1.99853     3.97349    0.01707     5.98909
      C   24    0.01928      1.99858     3.96439    0.01775     5.98072
      C   25    0.01837      1.99864     3.96673    0.01626     5.98163
      C   26   -0.01865      1.99886     4.00024    0.01955     6.01865
      C   27    0.01860      1.99864     3.96652    0.01625     5.98140
      C   28   -0.01721      1.99886     3.99882    0.01954     6.01721
      C   29    0.01058      1.99853     3.97383    0.01706     5.98942
      C   30    0.01947      1.99858     3.96420    0.01775     5.98053
      C   31    0.01056      1.99853     3.97385    0.01706     5.98944
      C   32   -0.02970      1.99879     4.01157    0.01933     6.02970
      C   33    0.01099      1.99853     3.97341    0.01707     5.98901
      C   34   -0.03110      1.99879     4.01297    0.01934     6.03110
      C   35    0.01239      1.99853     3.97202    0.01705     5.98761
      C   36    0.01921      1.99858     3.96446    0.01775     5.98079
      C   37    0.03158      1.99862     3.95270    0.01710     5.96842
      C   38   -0.01707      1.99885     3.99853    0.01968     6.01707
      C   39    0.01937      1.99864     3.96571    0.01629     5.98063
      C   40   -0.01698      1.99886     3.99852    0.01960     6.01698
      C   41    0.00865      1.99853     3.97521    0.01760     5.99135
      C   42    0.01064      1.99853     3.97374    0.01708     5.98936
      C   43   -0.02436      1.99879     4.00607    0.01950     6.02436
      C   44    0.01462      1.99853     3.96979    0.01706     5.98538
      C   45   -0.02534      1.99879     4.00721    0.01934     6.02534
      C   46    0.01035      1.99853     3.97405    0.01707     5.98965
      C   47    0.01897      1.99858     3.96469    0.01775     5.98103
      C   48   -0.00641      1.99835     3.98875    0.01931     6.00641
      C   49   -0.00695      1.99835     3.98928    0.01932     6.00695
      C   50    0.02064      1.99858     3.96298    0.01780     5.97936
      C   51   -0.00657      1.99835     3.98891    0.01931     6.00657
      C   52   -0.00675      1.99835     3.98909    0.01932     6.00675
      C   53   -0.00544      1.99835     3.98778    0.01932     6.00544
      C   54   -0.00656      1.99835     3.98890    0.01932     6.00656
      C   55   -0.00660      1.99835     3.98894    0.01932     6.00660
      C   56   -0.00539      1.99835     3.98773    0.01932     6.00539
      O   57    0.23358      1.99991     5.73560    0.03091     7.76642
      O   58   -0.16565      1.99994     6.14571    0.02000     8.16565
      O   59   -0.16523      1.99994     6.14536    0.01993     8.16523
 =======================================================================
   * Total *    0.00000    117.92196   240.99277    1.08527   360.00000

                                 Natural Population      
 --------------------------------------------------------
   Core                     117.92196 ( 99.9339% of 118)
   Valence                  240.99277 ( 99.5838% of 242)
   Natural Minimal Basis    358.91473 ( 99.6985% of 360)
   Natural Rydberg Basis      1.08527 (  0.3015% of 360)
 --------------------------------------------------------

    Atom  No          Natural Electron Configuration
 ----------------------------------------------------------------------------
      C    1      [core]2S( 0.90)2p( 3.07)3p( 0.01)
      C    2      [core]2S( 0.87)2p( 3.13)3p( 0.01)
      C    3      [core]2S( 0.90)2p( 3.06)3p( 0.01)
      C    4      [core]2S( 0.87)2p( 3.13)3p( 0.01)
      C    5      [core]2S( 0.91)2p( 3.06)3p( 0.01)
      C    6      [core]2S( 0.92)2p( 3.04)3p( 0.01)
      C    7      [core]2S( 0.91)2p( 3.07)3p( 0.01)
      C    8      [core]2S( 0.88)2p( 3.13)3p( 0.01)
      C    9      [core]2S( 0.90)2p( 3.07)3p( 0.01)
      C   10      [core]2S( 0.87)2p( 3.13)3p( 0.01)
      C   11      [core]2S( 0.90)2p( 3.07)3p( 0.01)
      C   12      [core]2S( 0.87)2p( 3.13)3p( 0.01)
      C   13      [core]2S( 0.91)2p( 3.06)3p( 0.01)
      C   14      [core]2S( 0.92)2p( 3.05)3p( 0.01)
      C   15      [core]2S( 0.91)2p( 3.06)3p( 0.01)
      C   16      [core]2S( 0.88)2p( 3.14)3p( 0.01)
      C   17      [core]2S( 0.91)2p( 3.06)3p( 0.01)
      C   18      [core]2S( 0.88)2p( 3.13)3p( 0.01)
      C   19      [core]2S( 0.91)2p( 3.06)3p( 0.01)
      C   20      [core]2S( 0.92)2p( 3.05)3p( 0.01)
      C   21      [core]2S( 0.91)2p( 3.06)3p( 0.01)
      C   22      [core]2S( 0.88)2p( 3.14)3p( 0.01)
      C   23      [core]2S( 0.91)2p( 3.06)3p( 0.01)
      C   24      [core]2S( 0.92)2p( 3.05)3p( 0.01)
      C   25      [core]2S( 0.90)2p( 3.07)3p( 0.01)
      C   26      [core]2S( 0.87)2p( 3.13)3p( 0.01)
      C   27      [core]2S( 0.90)2p( 3.07)3p( 0.01)
      C   28      [core]2S( 0.87)2p( 3.13)3p( 0.01)
      C   29      [core]2S( 0.91)2p( 3.06)3p( 0.01)
      C   30      [core]2S( 0.92)2p( 3.05)3p( 0.01)
      C   31      [core]2S( 0.91)2p( 3.06)3p( 0.01)
      C   32      [core]2S( 0.88)2p( 3.14)3p( 0.01)
      C   33      [core]2S( 0.91)2p( 3.06)3p( 0.01)
      C   34      [core]2S( 0.88)2p( 3.14)3p( 0.01)
      C   35      [core]2S( 0.91)2p( 3.06)3p( 0.01)
      C   36      [core]2S( 0.92)2p( 3.05)3p( 0.01)
      C   37      [core]2S( 0.90)2p( 3.06)3p( 0.01)
      C   38      [core]2S( 0.87)2p( 3.13)3p( 0.01)
      C   39      [core]2S( 0.90)2p( 3.07)3p( 0.01)
      C   40      [core]2S( 0.87)2p( 3.13)3p( 0.01)
      C   41      [core]2S( 0.91)2p( 3.07)3p( 0.01)
      C   42      [core]2S( 0.91)2p( 3.06)3p( 0.01)
      C   43      [core]2S( 0.88)2p( 3.13)3p( 0.01)
      C   44      [core]2S( 0.91)2p( 3.06)3p( 0.01)
      C   45      [core]2S( 0.88)2p( 3.13)3p( 0.01)
      C   46      [core]2S( 0.91)2p( 3.06)3p( 0.01)
      C   47      [core]2S( 0.92)2p( 3.05)3p( 0.01)
      C   48      [core]2S( 0.93)2p( 3.06)3p( 0.01)
      C   49      [core]2S( 0.93)2p( 3.06)3p( 0.01)
      C   50      [core]2S( 0.92)2p( 3.04)3p( 0.01)
      C   51      [core]2S( 0.93)2p( 3.06)3p( 0.01)
      C   52      [core]2S( 0.93)2p( 3.06)3p( 0.01)
      C   53      [core]2S( 0.93)2p( 3.06)3p( 0.01)
      C   54      [core]2S( 0.93)2p( 3.06)3p( 0.01)
      C   55      [core]2S( 0.93)2p( 3.06)3p( 0.01)
      C   56      [core]2S( 0.93)2p( 3.06)3p( 0.01)
      O   57      [core]2S( 1.71)2p( 4.02)3S( 0.01)3p( 0.01)3d( 0.01)
      O   58      [core]2S( 1.87)2p( 4.28)3S( 0.01)3p( 0.01)3d( 0.01)
      O   59      [core]2S( 1.87)2p( 4.28)3S( 0.01)3p( 0.01)3d( 0.01)


 NATURAL BOND ORBITAL ANALYSIS:

                       Occupancies       Lewis Structure    Low   High
           Occ.    -------------------  -----------------   occ   occ
  Cycle   Thresh.   Lewis   Non-Lewis     CR  BD  3C  LP    (L)   (NL)   Dev
 =============================================================================
   1(1)    1.90   328.24565  31.75435     59  87   0  34    29     29    0.62
   2(2)    1.90   328.24565  31.75435     59  87   0  34    29     29    0.62
   3(1)    1.80   334.25180  25.74820     59  95   0  26    21     29    0.55
   4(2)    1.80   334.25180  25.74820     59  95   0  26    21     29    0.55
   5(1)    1.70   343.02105  16.97895     59 107   0  14    10     29    0.53
   6(2)    1.70   343.07562  16.92438     59 107   0  14    10     29    0.40
   7(3)    1.70   343.07562  16.92438     59 107   0  14    10     29    0.40
   8(1)    1.60   348.18172  11.81828     59 115   0   6     1     29    0.37
   9(2)    1.60   348.12716  11.87284     59 115   0   6     1     29    0.53
  10(3)    1.60   348.18172  11.81828     59 115   0   6     1     29    0.37
  11(1)    1.50   348.18172  11.81828     59 115   0   6     1     29    0.37
  12(2)    1.50   348.12716  11.87284     59 115   0   6     1     29    0.53
  13(3)    1.50   348.18172  11.81828     59 115   0   6     1     29    0.37
  14(1)    1.60   348.18172  11.81828     59 115   0   6     1     29    0.37
 -----------------------------------------------------------------------------

 Structure accepted: RESONANCE keyword permits strongly delocalized structure

 WARNING:  1 low occupancy (<1.9990e) core orbital  found on  C    1
           1 low occupancy (<1.9990e) core orbital  found on  C    2
           1 low occupancy (<1.9990e) core orbital  found on  C    3
           1 low occupancy (<1.9990e) core orbital  found on  C    4
           1 low occupancy (<1.9990e) core orbital  found on  C    5
           1 low occupancy (<1.9990e) core orbital  found on  C    6
           1 low occupancy (<1.9990e) core orbital  found on  C    7
           1 low occupancy (<1.9990e) core orbital  found on  C    8
           1 low occupancy (<1.9990e) core orbital  found on  C    9
           1 low occupancy (<1.9990e) core orbital  found on  C   10
           1 low occupancy (<1.9990e) core orbital  found on  C   11
           1 low occupancy (<1.9990e) core orbital  found on  C   12
           1 low occupancy (<1.9990e) core orbital  found on  C   13
           1 low occupancy (<1.9990e) core orbital  found on  C   14
           1 low occupancy (<1.9990e) core orbital  found on  C   15
           1 low occupancy (<1.9990e) core orbital  found on  C   16
           1 low occupancy (<1.9990e) core orbital  found on  C   17
           1 low occupancy (<1.9990e) core orbital  found on  C   18
           1 low occupancy (<1.9990e) core orbital  found on  C   19
           1 low occupancy (<1.9990e) core orbital  found on  C   20
           1 low occupancy (<1.9990e) core orbital  found on  C   21
           1 low occupancy (<1.9990e) core orbital  found on  C   22
           1 low occupancy (<1.9990e) core orbital  found on  C   23
           1 low occupancy (<1.9990e) core orbital  found on  C   24
           1 low occupancy (<1.9990e) core orbital  found on  C   25
           1 low occupancy (<1.9990e) core orbital  found on  C   26
           1 low occupancy (<1.9990e) core orbital  found on  C   27
           1 low occupancy (<1.9990e) core orbital  found on  C   28
           1 low occupancy (<1.9990e) core orbital  found on  C   29
           1 low occupancy (<1.9990e) core orbital  found on  C   30
           1 low occupancy (<1.9990e) core orbital  found on  C   31
           1 low occupancy (<1.9990e) core orbital  found on  C   32
           1 low occupancy (<1.9990e) core orbital  found on  C   33
           1 low occupancy (<1.9990e) core orbital  found on  C   34
           1 low occupancy (<1.9990e) core orbital  found on  C   35
           1 low occupancy (<1.9990e) core orbital  found on  C   36
           1 low occupancy (<1.9990e) core orbital  found on  C   37
           1 low occupancy (<1.9990e) core orbital  found on  C   38
           1 low occupancy (<1.9990e) core orbital  found on  C   39
           1 low occupancy (<1.9990e) core orbital  found on  C   40
           1 low occupancy (<1.9990e) core orbital  found on  C   41
           1 low occupancy (<1.9990e) core orbital  found on  C   42
           1 low occupancy (<1.9990e) core orbital  found on  C   43
           1 low occupancy (<1.9990e) core orbital  found on  C   44
           1 low occupancy (<1.9990e) core orbital  found on  C   45
           1 low occupancy (<1.9990e) core orbital  found on  C   46
           1 low occupancy (<1.9990e) core orbital  found on  C   47
           1 low occupancy (<1.9990e) core orbital  found on  C   48
           1 low occupancy (<1.9990e) core orbital  found on  C   49
           1 low occupancy (<1.9990e) core orbital  found on  C   50
           1 low occupancy (<1.9990e) core orbital  found on  C   51
           1 low occupancy (<1.9990e) core orbital  found on  C   52
           1 low occupancy (<1.9990e) core orbital  found on  C   53
           1 low occupancy (<1.9990e) core orbital  found on  C   54
           1 low occupancy (<1.9990e) core orbital  found on  C   55
           1 low occupancy (<1.9990e) core orbital  found on  C   56

           --- Apparent excited state configuration ---
 The following "inverted" NBO labels reflect the actual hybrid overlap:

                 NBO 115 has been relabelled BD*

                 NBO 885 has been relabelled BD 

 --------------------------------------------------------
   Core                    117.91991 ( 99.932% of 118)
   Valence Lewis           228.98407 ( 94.622% of 242)
  ==================       ============================
   Total Lewis             346.90398 ( 96.362% of 360)
  -----------------------------------------------------
   Valence non-Lewis        12.28449 (  3.412% of 360)
   Rydberg non-Lewis         0.81153 (  0.225% of 360)
  ==================       ============================
   Total non-Lewis          13.09602 (  3.638% of 360)
 --------------------------------------------------------


       (Occupancy)   Bond orbital/ Coefficients/ Hybrids
 ---------------------------------------------------------------------------------
     1. (1.94674) BD ( 1) C   1 - C   2  
                ( 49.81%)   0.7057* C   1 s( 29.93%)p 2.34( 70.02%)d 0.00(  0.06%)
                                            0.0000  0.5470  0.0065 -0.0008 -0.7348
                                           -0.0027  0.3777 -0.0076 -0.1310  0.0165
                                           -0.0132  0.0148 -0.0077  0.0058 -0.0084
                ( 50.19%)   0.7085* C   2 s( 28.86%)p 2.46( 71.09%)d 0.00(  0.05%)
                                           -0.0003  0.5371  0.0104 -0.0009  0.4909
                                           -0.0316 -0.4738 -0.0022  0.4940  0.0186
                                           -0.0140  0.0111 -0.0113  0.0058 -0.0046
     2. (1.94680) BD ( 1) C   1 - C   4  
                ( 49.75%)   0.7053* C   1 s( 29.88%)p 2.34( 70.06%)d 0.00(  0.06%)
                                            0.0000  0.5466  0.0065 -0.0008  0.6754
                                            0.0038  0.4764 -0.0071 -0.1314  0.0165
                                            0.0143 -0.0136 -0.0097  0.0020 -0.0084
                ( 50.25%)   0.7089* C   4 s( 28.89%)p 2.46( 71.06%)d 0.00(  0.05%)
                                           -0.0003  0.5374  0.0105 -0.0009 -0.4199
                                            0.0315 -0.5372  0.0023  0.4942  0.0184
                                            0.0150 -0.0093 -0.0127  0.0017 -0.0045
     3. (1.98086) BD ( 1) C   1 - C  11  
                ( 50.00%)   0.7071* C   1 s( 40.05%)p 1.50( 59.91%)d 0.00(  0.04%)
                                           -0.0001  0.6327 -0.0125  0.0021  0.0517
                                            0.0009 -0.7352 -0.0135  0.2351  0.0204
                                           -0.0024  0.0001 -0.0018 -0.0167 -0.0101
                ( 50.00%)   0.7071* C  11 s( 40.04%)p 1.50( 59.92%)d 0.00(  0.04%)
                                           -0.0001  0.6326 -0.0123  0.0021 -0.0523
                                           -0.0011  0.7514  0.0150  0.1768  0.0193
                                           -0.0023  0.0001 -0.0009 -0.0167 -0.0101
     4. (1.74601) BD ( 2) C   1 - C  11  
                ( 49.95%)   0.7068* C   1 s(  0.00%)p 1.00( 99.96%)d 0.00(  0.04%)
                                            0.0001 -0.0051 -0.0019 -0.0032 -0.0206
                                           -0.0013  0.2986  0.0172  0.9536 -0.0165
                                            0.0000  0.0013 -0.0185  0.0000 -0.0077
                ( 50.05%)   0.7075* C  11 s(  0.00%)p 1.00( 99.96%)d 0.00(  0.04%)
                                            0.0001 -0.0053 -0.0017 -0.0032  0.0158
                                            0.0012 -0.2230 -0.0182  0.9742 -0.0152
                                           -0.0002 -0.0011  0.0172 -0.0014 -0.0101
     5. (1.94666) BD ( 1) C   2 - C   3  
                ( 50.13%)   0.7080* C   2 s( 28.85%)p 2.46( 71.10%)d 0.00(  0.05%)
                                           -0.0003  0.5370  0.0104 -0.0009  0.4244
                                           -0.0329  0.4827  0.0163 -0.5446 -0.0012
                                            0.0099 -0.0147 -0.0127  0.0055  0.0007
                ( 49.87%)   0.7062* C   3 s( 29.91%)p 2.34( 70.03%)d 0.00(  0.06%)
                                            0.0000  0.5469  0.0067 -0.0008 -0.6981
                                           -0.0043 -0.1488  0.0155  0.4364 -0.0082
                                            0.0145 -0.0142 -0.0088  0.0080  0.0019
     6. (1.97931) BD ( 1) C   2 - C   8  
                ( 50.19%)   0.7084* C   2 s( 42.09%)p 1.38( 57.88%)d 0.00(  0.03%)
                                           -0.0001  0.6485 -0.0194  0.0018 -0.7597
                                           -0.0080 -0.0168  0.0088  0.0331  0.0088
                                            0.0026  0.0003  0.0002  0.0159 -0.0092
                ( 49.81%)   0.7058* C   8 s( 41.55%)p 1.41( 58.41%)d 0.00(  0.04%)
                                           -0.0001  0.6443 -0.0194  0.0028  0.7627
                                            0.0088  0.0470  0.0084 -0.0059  0.0073
                                           -0.0005 -0.0027  0.0000  0.0167 -0.0095
     7. (1.81274) BD ( 2) C   2 - C   8  
                ( 49.55%)   0.7039* C   2 s(  0.01%)p 1.00( 99.95%)d 0.00(  0.04%)
                                            0.0003  0.0084 -0.0030 -0.0021  0.0204
                                            0.0038  0.7359  0.0023  0.6764  0.0013
                                           -0.0141 -0.0127 -0.0025 -0.0008  0.0016
                ( 50.45%)   0.7103* C   8 s(  0.08%)p99.99( 99.88%)d 0.47(  0.04%)
                                            0.0007  0.0275 -0.0077 -0.0024 -0.0631
                                           -0.0035  0.7309 -0.0014  0.6787 -0.0015
                                            0.0143  0.0133 -0.0030 -0.0001 -0.0007
     8. (1.94699) BD ( 1) C   3 - C   4  
                ( 49.83%)   0.7059* C   3 s( 29.91%)p 2.34( 70.03%)d 0.00(  0.06%)
                                            0.0000  0.5469  0.0063 -0.0008  0.7119
                                            0.0021 -0.0484  0.0171  0.4368 -0.0082
                                           -0.0117  0.0153 -0.0068  0.0117  0.0019
                ( 50.17%)   0.7083* C   4 s( 28.87%)p 2.46( 71.08%)d 0.00(  0.05%)
                                           -0.0003  0.5372  0.0104 -0.0009 -0.4874
                                            0.0303  0.4205  0.0207 -0.5432 -0.0012
                                           -0.0080  0.0162 -0.0105  0.0080  0.0007
     9. (1.98044) BD ( 1) C   3 - C  37  
                ( 50.00%)   0.7071* C   3 s( 40.02%)p 1.50( 59.94%)d 0.00(  0.04%)
                                           -0.0001  0.6325 -0.0125  0.0021 -0.0112
                                           -0.0011  0.1597  0.0200 -0.7570 -0.0157
                                            0.0000 -0.0001  0.0012  0.0003  0.0199
                ( 50.00%)   0.7071* C  37 s( 40.03%)p 1.50( 59.93%)d 0.00(  0.04%)
                                           -0.0001  0.6326 -0.0124  0.0021 -0.0152
                                           -0.0011  0.2182  0.0211  0.7422  0.0140
                                            0.0000 -0.0001  0.0015  0.0003  0.0199
    10. (1.71335) BD ( 2) C   3 - C  37  
                ( 50.01%)   0.7071* C   3 s(  0.01%)p 1.00( 99.95%)d 0.00(  0.04%)
                                            0.0003  0.0075 -0.0019 -0.0031 -0.0695
                                            0.0033  0.9742 -0.0153  0.2121  0.0181
                                            0.0011  0.0013 -0.0173  0.0082  0.0068
                ( 49.99%)   0.7071* C  37 s(  0.01%)p 1.00( 99.95%)d 0.00(  0.04%)
                                            0.0003  0.0074 -0.0019 -0.0031 -0.0682
                                            0.0031  0.9547 -0.0165 -0.2878 -0.0169
                                            0.0010 -0.0013  0.0187  0.0068  0.0043
    11. (1.97944) BD ( 1) C   4 - C  18  
                ( 50.18%)   0.7084* C   4 s( 42.04%)p 1.38( 57.93%)d 0.00(  0.03%)
                                           -0.0001  0.6481 -0.0197  0.0018  0.7548
                                            0.0069  0.0901  0.0098  0.0340  0.0087
                                            0.0019 -0.0003  0.0002  0.0160 -0.0093
                ( 49.82%)   0.7058* C  18 s( 41.56%)p 1.41( 58.40%)d 0.00(  0.04%)
                                           -0.0001  0.6444 -0.0196  0.0027 -0.7618
                                           -0.0100 -0.0585  0.0071 -0.0049  0.0072
                                            0.0051  0.0026  0.0005  0.0159 -0.0095
    12. (1.80730) BD ( 2) C   4 - C  18  
                ( 49.50%)   0.7035* C   4 s(  0.01%)p 1.00( 99.96%)d 0.00(  0.04%)
                                            0.0003  0.0064 -0.0027 -0.0021 -0.1225
                                           -0.0045  0.7251  0.0013  0.6773  0.0013
                                            0.0133  0.0129 -0.0006 -0.0048  0.0015
                ( 50.50%)   0.7107* C  18 s(  0.08%)p99.99( 99.88%)d 0.50(  0.04%)
                                            0.0008  0.0266 -0.0073 -0.0023 -0.0380
                                            0.0039  0.7323 -0.0013  0.6790 -0.0013
                                           -0.0136 -0.0127 -0.0048  0.0037 -0.0008
    13. (1.95860) BD ( 1) C   5 - C   6  
                ( 49.91%)   0.7064* C   5 s( 29.60%)p 2.38( 70.34%)d 0.00(  0.06%)
                                           -0.0002  0.5440  0.0067 -0.0012 -0.7481
                                           -0.0107  0.3278  0.0012 -0.1891  0.0198
                                           -0.0105  0.0178 -0.0075  0.0083 -0.0061
                ( 50.09%)   0.7078* C   6 s( 30.52%)p 2.27( 69.42%)d 0.00(  0.05%)
                                           -0.0002  0.5525  0.0059 -0.0006  0.4206
                                           -0.0183 -0.3122 -0.0016  0.6474  0.0180
                                           -0.0100  0.0175 -0.0104  0.0054 -0.0017
    14. (1.95195) BD ( 1) C   5 - C   8  
                ( 49.94%)   0.7067* C   5 s( 31.14%)p 2.21( 68.81%)d 0.00(  0.05%)
                                            0.0000  0.5580  0.0061 -0.0004  0.6502
                                            0.0036  0.5073 -0.0060 -0.0870  0.0192
                                            0.0149 -0.0121 -0.0099  0.0013 -0.0085
                ( 50.06%)   0.7075* C   8 s( 29.12%)p 2.43( 70.83%)d 0.00(  0.05%)
                                           -0.0004  0.5395  0.0109 -0.0013 -0.4198
                                            0.0264 -0.5253  0.0044  0.5049  0.0192
                                            0.0145 -0.0097 -0.0131 -0.0002 -0.0055
    15. (1.98130) BD ( 1) C   5 - C  15  
                ( 50.00%)   0.7071* C   5 s( 39.06%)p 1.56( 60.90%)d 0.00(  0.04%)
                                           -0.0002  0.6248 -0.0116  0.0021  0.0665
                                            0.0055 -0.7261 -0.0101  0.2768  0.0237
                                           -0.0028 -0.0001 -0.0023 -0.0169 -0.0111
                ( 50.00%)   0.7071* C  15 s( 39.06%)p 1.56( 60.89%)d 0.00(  0.04%)
                                           -0.0002  0.6249 -0.0115  0.0021 -0.0366
                                            0.0040  0.7477  0.0126  0.2188  0.0227
                                           -0.0020 -0.0003 -0.0006 -0.0170 -0.0112
    16. (1.71025) BD ( 2) C   5 - C  15  
                ( 49.99%)   0.7071* C   5 s(  0.05%)p99.99( 99.90%)d 0.80(  0.04%)
                                            0.0009 -0.0224 -0.0044 -0.0031 -0.1102
                                           -0.0006  0.3273  0.0126  0.9376 -0.0241
                                           -0.0005  0.0003 -0.0185  0.0023 -0.0090
                ( 50.01%)   0.7072* C  15 s(  0.05%)p99.99( 99.90%)d 0.80(  0.04%)
                                            0.0009 -0.0225 -0.0043 -0.0031 -0.0688
                                            0.0013 -0.2650 -0.0142  0.9609 -0.0231
                                            0.0008 -0.0023  0.0170  0.0008 -0.0114
    17. (1.95857) BD ( 1) C   6 - C   7  
                ( 50.05%)   0.7075* C   6 s( 30.53%)p 2.27( 69.42%)d 0.00(  0.05%)
                                           -0.0002  0.5525  0.0055 -0.0006  0.3538
                                           -0.0194  0.6450  0.0166 -0.3904 -0.0018
                                            0.0163 -0.0111 -0.0124  0.0021 -0.0009
                ( 49.95%)   0.7067* C   7 s( 29.61%)p 2.38( 70.33%)d 0.00(  0.06%)
                                           -0.0002  0.5441  0.0064 -0.0012 -0.7105
                                           -0.0123 -0.2087  0.0198  0.3928  0.0006
                                            0.0174 -0.0122 -0.0092  0.0070 -0.0016
    18. (1.98381) BD ( 1) C   6 - C  51  
                ( 50.47%)   0.7104* C   6 s( 38.69%)p 1.58( 61.27%)d 0.00(  0.04%)
                                           -0.0001  0.6219 -0.0103  0.0015 -0.7079
                                           -0.0214 -0.2664  0.0090 -0.2001  0.0098
                                            0.0141  0.0120  0.0069  0.0041 -0.0040
                ( 49.53%)   0.7038* C  51 s( 37.68%)p 1.65( 62.27%)d 0.00(  0.05%)
                                           -0.0002  0.6138 -0.0106  0.0018  0.3425
                                           -0.0122  0.5330  0.0213  0.4693  0.0204
                                            0.0152  0.0130  0.0075  0.0034 -0.0037
    19. (1.63125) BD ( 2) C   6 - C  51  
                ( 48.09%)   0.6935* C   6 s(  0.08%)p99.99( 99.88%)d 0.49(  0.04%)
                                           -0.0010  0.0274  0.0036  0.0034  0.4431
                                           -0.0277 -0.6438  0.0067 -0.6223  0.0080
                                           -0.0050 -0.0046  0.0157 -0.0087  0.0039
                ( 51.91%)   0.7205* C  51 s(  0.02%)p99.99( 99.92%)d 2.22(  0.05%)
                                           -0.0024  0.0112  0.0104  0.0024  0.8942
                                           -0.0228 -0.2972  0.0196 -0.3316  0.0196
                                           -0.0062 -0.0079 -0.0020  0.0184 -0.0099
    20. (1.95200) BD ( 1) C   7 - C   8  
                ( 49.99%)   0.7070* C   7 s( 31.14%)p 2.21( 68.80%)d 0.00(  0.05%)
                                            0.0000  0.5580  0.0062 -0.0004  0.6859
                                            0.0021 -0.0027  0.0182  0.4660 -0.0070
                                           -0.0101  0.0161 -0.0070  0.0112  0.0025
                ( 50.01%)   0.7072* C   8 s( 29.10%)p 2.44( 70.85%)d 0.00(  0.05%)
                                           -0.0004  0.5393  0.0107 -0.0014 -0.4867
                                            0.0251  0.4323  0.0213 -0.5326  0.0011
                                           -0.0084  0.0159 -0.0105  0.0079  0.0028
    21. (1.98128) BD ( 1) C   7 - C  41  
                ( 50.01%)   0.7072* C   7 s( 39.04%)p 1.56( 60.92%)d 0.00(  0.04%)
                                           -0.0002  0.6247 -0.0115  0.0020  0.0003
                                            0.0026  0.2206  0.0219 -0.7483 -0.0126
                                           -0.0001 -0.0005  0.0004  0.0011  0.0204
                ( 49.99%)   0.7070* C  41 s( 39.04%)p 1.56( 60.92%)d 0.00(  0.04%)
                                           -0.0002  0.6247 -0.0116  0.0020 -0.0036
                                            0.0027  0.2786  0.0231  0.7286  0.0106
                                           -0.0001  0.0003  0.0024  0.0010  0.0203
    22. (1.71017) BD ( 2) C   7 - C  41  
                ( 50.05%)   0.7074* C   7 s(  0.06%)p99.99( 99.90%)d 0.75(  0.04%)
                                            0.0009 -0.0232 -0.0038 -0.0031 -0.1538
                                            0.0006  0.9522 -0.0242  0.2605  0.0155
                                            0.0004  0.0005 -0.0172  0.0103  0.0049
                ( 49.95%)   0.7068* C  41 s(  0.06%)p99.99( 99.90%)d 0.74(  0.04%)
                                            0.0009 -0.0234 -0.0040 -0.0031 -0.1522
                                            0.0011  0.9289 -0.0249 -0.3350 -0.0136
                                            0.0002 -0.0005  0.0184  0.0089  0.0025
    23. (1.94672) BD ( 1) C   9 - C  10  
                ( 49.80%)   0.7057* C   9 s( 29.92%)p 2.34( 70.02%)d 0.00(  0.06%)
                                            0.0000  0.5470  0.0064 -0.0008 -0.7141
                                           -0.0021  0.0812 -0.0166  0.4282 -0.0075
                                           -0.0127 -0.0144  0.0077  0.0111  0.0008
                ( 50.20%)   0.7085* C  10 s( 28.88%)p 2.46( 71.07%)d 0.00(  0.05%)
                                           -0.0003  0.5373  0.0104 -0.0009  0.4900
                                           -0.0301 -0.4614 -0.0206 -0.5064  0.0000
                                           -0.0094 -0.0154  0.0110  0.0072 -0.0011
    24. (1.94678) BD ( 1) C   9 - C  12  
                ( 49.77%)   0.7055* C   9 s( 29.89%)p 2.34( 70.05%)d 0.00(  0.06%)
                                            0.0000  0.5467  0.0064 -0.0008  0.6961
                                            0.0044  0.1799 -0.0161  0.4281 -0.0074
                                            0.0153  0.0132  0.0096  0.0072  0.0008
                ( 50.23%)   0.7087* C  12 s( 28.88%)p 2.46( 71.07%)d 0.00(  0.05%)
                                           -0.0003  0.5373  0.0104 -0.0009 -0.4210
                                            0.0327 -0.5251 -0.0161 -0.5063  0.0000
                                            0.0110  0.0137  0.0131  0.0043 -0.0011
    25. (1.98089) BD ( 1) C   9 - C  27  
                ( 50.00%)   0.7071* C   9 s( 40.04%)p 1.50( 59.92%)d 0.00(  0.04%)
                                           -0.0001  0.6327 -0.0124  0.0021  0.0166
                                            0.0014 -0.2361 -0.0203 -0.7366 -0.0135
                                            0.0000 -0.0001  0.0018  0.0003  0.0196
                ( 50.00%)   0.7071* C  27 s( 40.04%)p 1.50( 59.92%)d 0.00(  0.04%)
                                           -0.0001  0.6326 -0.0124  0.0021  0.0126
                                            0.0013 -0.1779 -0.0192  0.7529  0.0150
                                            0.0000  0.0000  0.0009  0.0003  0.0197
    26. (1.74653) BD ( 2) C   9 - C  27  
                ( 50.00%)   0.7071* C   9 s(  0.01%)p 1.00( 99.95%)d 0.00(  0.04%)
                                           -0.0001  0.0065  0.0015  0.0032 -0.0666
                                            0.0012  0.9510 -0.0165 -0.3002 -0.0171
                                           -0.0009  0.0012 -0.0184 -0.0065 -0.0038
                ( 50.00%)   0.7071* C  27 s(  0.01%)p 1.00( 99.95%)d 0.00(  0.04%)
                                           -0.0001  0.0064  0.0016  0.0032 -0.0680
                                            0.0011  0.9715 -0.0152  0.2247  0.0183
                                           -0.0011 -0.0012  0.0172 -0.0079 -0.0062
    27. (1.94673) BD ( 1) C  10 - C  11  
                ( 50.21%)   0.7086* C  10 s( 28.87%)p 2.46( 71.08%)d 0.00(  0.05%)
                                           -0.0003  0.5372  0.0104 -0.0009  0.4178
                                           -0.0315  0.5738 -0.0007  0.4534  0.0184
                                            0.0156  0.0083  0.0122  0.0007 -0.0061
                ( 49.79%)   0.7056* C  11 s( 29.93%)p 2.34( 70.02%)d 0.00(  0.06%)
                                            0.0000  0.5470  0.0064 -0.0008 -0.6746
                                           -0.0039 -0.4852  0.0085 -0.0970  0.0158
                                            0.0152  0.0125  0.0086  0.0011 -0.0095
    28. (1.97938) BD ( 1) C  10 - C  16  
                ( 50.18%)   0.7084* C  10 s( 42.06%)p 1.38( 57.91%)d 0.00(  0.03%)
                                           -0.0001  0.6482 -0.0196  0.0018 -0.7549
                                           -0.0070 -0.0873 -0.0090  0.0374  0.0092
                                            0.0020  0.0003 -0.0002  0.0159 -0.0092
                ( 49.82%)   0.7058* C  16 s( 41.56%)p 1.41( 58.40%)d 0.00(  0.04%)
                                           -0.0001  0.6444 -0.0196  0.0027  0.7619
                                            0.0102  0.0579 -0.0064 -0.0053  0.0077
                                            0.0049 -0.0028 -0.0005  0.0160 -0.0095
    29. (1.81458) BD ( 2) C  10 - C  16  
                ( 49.44%)   0.7031* C  10 s(  0.00%)p 1.00( 99.96%)d 0.00(  0.04%)
                                           -0.0003 -0.0060  0.0017  0.0020 -0.1188
                                           -0.0043  0.6704  0.0008 -0.7321 -0.0013
                                           -0.0124  0.0140 -0.0002  0.0047 -0.0016
                ( 50.56%)   0.7110* C  16 s(  0.07%)p99.99( 99.89%)d 0.52(  0.04%)
                                           -0.0007 -0.0263  0.0068  0.0023 -0.0343
                                            0.0042  0.6776 -0.0014 -0.7338  0.0018
                                            0.0127 -0.0138 -0.0047 -0.0033  0.0012
    30. (1.94678) BD ( 1) C  11 - C  12  
                ( 49.76%)   0.7054* C  11 s( 29.90%)p 2.34( 70.05%)d 0.00(  0.06%)
                                            0.0000  0.5467  0.0064 -0.0008  0.7356
                                            0.0027 -0.3867  0.0088 -0.0973  0.0158
                                           -0.0143 -0.0136  0.0068  0.0053 -0.0095
                ( 50.24%)   0.7088* C  12 s( 28.89%)p 2.46( 71.06%)d 0.00(  0.05%)
                                           -0.0003  0.5374  0.0104 -0.0009 -0.4934
                                            0.0313  0.5102  0.0036  0.4533  0.0183
                                           -0.0148 -0.0099  0.0110  0.0050 -0.0061
    31. (1.97939) BD ( 1) C  12 - C  22  
                ( 50.17%)   0.7083* C  12 s( 42.04%)p 1.38( 57.93%)d 0.00(  0.03%)
                                           -0.0001  0.6480 -0.0197  0.0018  0.7598
                                            0.0081  0.0184 -0.0080  0.0374  0.0092
                                            0.0025 -0.0003 -0.0003  0.0159 -0.0093
                ( 49.83%)   0.7059* C  22 s( 41.58%)p 1.40( 58.39%)d 0.00(  0.04%)
                                           -0.0001  0.6445 -0.0196  0.0027 -0.7624
                                           -0.0092 -0.0488 -0.0078 -0.0049  0.0077
                                           -0.0003  0.0028 -0.0001  0.0167 -0.0095
    32. (1.81361) BD ( 2) C  12 - C  22  
                ( 49.30%)   0.7021* C  12 s(  0.00%)p 1.00( 99.96%)d 0.00(  0.04%)
                                           -0.0003 -0.0059  0.0018  0.0020  0.0246
                                            0.0042  0.6804  0.0015 -0.7321 -0.0014
                                            0.0133 -0.0139 -0.0022  0.0011 -0.0016
                ( 50.70%)   0.7120* C  22 s(  0.07%)p99.99( 99.89%)d 0.52(  0.04%)
                                           -0.0007 -0.0261  0.0068  0.0023 -0.0606
                                           -0.0039  0.6757 -0.0021 -0.7339  0.0018
                                           -0.0130  0.0142 -0.0028  0.0004  0.0012
    33. (1.95866) BD ( 1) C  13 - C  14  
                ( 49.92%)   0.7065* C  13 s( 29.60%)p 2.38( 70.35%)d 0.00(  0.06%)
                                           -0.0002  0.5440  0.0067 -0.0012 -0.7349
                                           -0.0092  0.1381 -0.0204  0.3793  0.0019
                                           -0.0158 -0.0121  0.0079  0.0110 -0.0028
                ( 50.08%)   0.7077* C  14 s( 30.52%)p 2.27( 69.42%)d 0.00(  0.05%)
                                           -0.0002  0.5524  0.0057 -0.0006  0.4419
                                           -0.0170 -0.6182 -0.0192 -0.3407 -0.0004
                                           -0.0161 -0.0114  0.0109  0.0057 -0.0025
    34. (1.95200) BD ( 1) C  13 - C  16  
                ( 49.95%)   0.7067* C  13 s( 31.15%)p 2.21( 68.80%)d 0.00(  0.05%)
                                            0.0000  0.5581  0.0060 -0.0004  0.6763
                                            0.0045  0.1344 -0.0188  0.4606 -0.0063
                                            0.0139  0.0140  0.0100  0.0072  0.0013
                ( 50.05%)   0.7075* C  16 s( 29.11%)p 2.43( 70.84%)d 0.00(  0.05%)
                                           -0.0004  0.5394  0.0108 -0.0013 -0.4193
                                            0.0277 -0.5358 -0.0174 -0.4944  0.0023
                                            0.0113  0.0134  0.0133  0.0041  0.0011
    35. (1.98128) BD ( 1) C  13 - C  31  
                ( 50.00%)   0.7071* C  13 s( 39.05%)p 1.56( 60.91%)d 0.00(  0.04%)
                                           -0.0002  0.6248 -0.0116  0.0021  0.0349
                                            0.0065 -0.2743 -0.0232 -0.7293 -0.0105
                                            0.0004 -0.0006  0.0022  0.0010  0.0203
                ( 50.00%)   0.7071* C  31 s( 39.06%)p 1.56( 60.90%)d 0.00(  0.04%)
                                           -0.0002  0.6248 -0.0116  0.0021  0.0310
                                            0.0064 -0.2163 -0.0223  0.7487  0.0123
                                            0.0004  0.0004  0.0006  0.0010  0.0205
    36. (1.70834) BD ( 2) C  13 - C  31  
                ( 50.00%)   0.7071* C  13 s(  0.05%)p99.99( 99.91%)d 0.83(  0.04%)
                                           -0.0009  0.0220  0.0042  0.0031  0.0214
                                            0.0014  0.9416 -0.0240 -0.3336 -0.0125
                                           -0.0023  0.0021 -0.0183 -0.0087 -0.0026
                ( 50.00%)   0.7071* C  31 s(  0.05%)p99.99( 99.91%)d 0.84(  0.04%)
                                           -0.0009  0.0218  0.0042  0.0031  0.0199
                                            0.0013  0.9648 -0.0230  0.2589  0.0143
                                           -0.0025 -0.0019  0.0170 -0.0100 -0.0050
    37. (1.95861) BD ( 1) C  14 - C  15  
                ( 50.09%)   0.7078* C  14 s( 30.52%)p 2.27( 69.42%)d 0.00(  0.05%)
                                           -0.0002  0.5524  0.0057 -0.0006  0.3698
                                           -0.0184  0.4172  0.0005  0.6187  0.0179
                                            0.0122  0.0150  0.0126  0.0013 -0.0033
                ( 49.91%)   0.7064* C  15 s( 29.58%)p 2.38( 70.36%)d 0.00(  0.06%)
                                           -0.0002  0.5438  0.0067 -0.0012 -0.6944
                                           -0.0106 -0.4424 -0.0011 -0.1588  0.0199
                                            0.0136  0.0156  0.0095  0.0043 -0.0073
    38. (1.98382) BD ( 1) C  14 - C  52  
                ( 50.47%)   0.7104* C  14 s( 38.70%)p 1.58( 61.26%)d 0.00(  0.04%)
                                           -0.0001  0.6220 -0.0104  0.0016 -0.7369
                                           -0.0200  0.1492 -0.0110 -0.2163  0.0104
                                           -0.0114  0.0138 -0.0052  0.0082 -0.0032
                ( 49.53%)   0.7038* C  52 s( 37.68%)p 1.65( 62.27%)d 0.00(  0.05%)
                                           -0.0002  0.6137 -0.0107  0.0018  0.4105
                                           -0.0092 -0.4419 -0.0211  0.5078  0.0221
                                           -0.0125  0.0150 -0.0055  0.0078 -0.0029
    39. (1.63193) BD ( 2) C  14 - C  52  
                ( 48.13%)   0.6938* C  14 s(  0.08%)p99.99( 99.88%)d 0.49(  0.04%)
                                            0.0010 -0.0274 -0.0034 -0.0034 -0.3528
                                            0.0264 -0.6483  0.0099  0.6732 -0.0087
                                           -0.0023  0.0027  0.0162  0.0084 -0.0061
                ( 51.87%)   0.7202* C  52 s(  0.03%)p99.99( 99.92%)d 2.15(  0.05%)
                                            0.0024 -0.0115 -0.0103 -0.0024 -0.8461
                                            0.0199 -0.3915  0.0211  0.3589 -0.0212
                                           -0.0103  0.0087 -0.0008 -0.0160  0.0101
    40. (1.95199) BD ( 1) C  15 - C  16  
                ( 49.94%)   0.7067* C  15 s( 31.14%)p 2.21( 68.80%)d 0.00(  0.05%)
                                            0.0000  0.5580  0.0060 -0.0004  0.7147
                                            0.0027 -0.4173  0.0080 -0.0506  0.0186
                                           -0.0151 -0.0121  0.0072  0.0048 -0.0097
                ( 50.06%)   0.7075* C  16 s( 29.11%)p 2.43( 70.84%)d 0.00(  0.05%)
                                           -0.0004  0.5394  0.0109 -0.0013 -0.4913
                                            0.0265  0.4996  0.0010  0.4651  0.0194
                                           -0.0148 -0.0103  0.0109  0.0030 -0.0071
    41. (1.95208) BD ( 1) C  17 - C  18  
                ( 49.93%)   0.7066* C  17 s( 31.13%)p 2.21( 68.82%)d 0.00(  0.05%)
                                            0.0000  0.5579  0.0061 -0.0004 -0.7145
                                           -0.0027  0.4119 -0.0064 -0.0870  0.0192
                                           -0.0140  0.0134 -0.0081  0.0054 -0.0085
                ( 50.07%)   0.7076* C  18 s( 29.12%)p 2.43( 70.83%)d 0.00(  0.05%)
                                           -0.0004  0.5395  0.0108 -0.0013  0.4889
                                           -0.0266 -0.4620  0.0005  0.5047  0.0192
                                           -0.0140  0.0115 -0.0116  0.0038 -0.0055
    42. (1.95860) BD ( 1) C  17 - C  20  
                ( 49.91%)   0.7065* C  17 s( 29.60%)p 2.38( 70.34%)d 0.00(  0.06%)
                                           -0.0002  0.5440  0.0066 -0.0012  0.6952
                                            0.0105  0.4288  0.0027 -0.1892  0.0198
                                            0.0123 -0.0166 -0.0100  0.0051 -0.0061
                ( 50.09%)   0.7077* C  20 s( 30.54%)p 2.27( 69.41%)d 0.00(  0.05%)
                                           -0.0002  0.5526  0.0057 -0.0006 -0.3731
                                            0.0183 -0.3677  0.0010  0.6473  0.0180
                                            0.0111 -0.0158 -0.0127  0.0024 -0.0018
    43. (1.98131) BD ( 1) C  17 - C  23  
                ( 50.00%)   0.7071* C  17 s( 39.06%)p 1.56( 60.89%)d 0.00(  0.04%)
                                           -0.0002  0.6249 -0.0115  0.0021  0.0351
                                           -0.0041 -0.7282 -0.0108  0.2771  0.0236
                                           -0.0019  0.0004 -0.0022 -0.0170 -0.0111
                ( 50.00%)   0.7071* C  23 s( 39.06%)p 1.56( 60.90%)d 0.00(  0.04%)
                                           -0.0002  0.6248 -0.0115  0.0021 -0.0677
                                           -0.0057  0.7455  0.0119  0.2190  0.0227
                                           -0.0028  0.0003 -0.0006 -0.0169 -0.0112
    44. (1.71068) BD ( 2) C  17 - C  23  
                ( 50.02%)   0.7073* C  17 s(  0.05%)p99.99( 99.90%)d 0.79(  0.04%)
                                            0.0009 -0.0226 -0.0044 -0.0031  0.0636
                                           -0.0012  0.3397  0.0124  0.9375 -0.0241
                                            0.0011  0.0023 -0.0183  0.0021 -0.0090
                ( 49.98%)   0.7070* C  23 s(  0.05%)p99.99( 99.90%)d 0.79(  0.04%)
                                            0.0009 -0.0226 -0.0043 -0.0031  0.1052
                                            0.0007 -0.2531 -0.0143  0.9608 -0.0231
                                           -0.0006 -0.0001  0.0172  0.0010 -0.0114
    45. (1.95215) BD ( 1) C  18 - C  19  
                ( 50.05%)   0.7074* C  18 s( 29.10%)p 2.44( 70.85%)d 0.00(  0.05%)
                                           -0.0004  0.5393  0.0108 -0.0013  0.4218
                                           -0.0279  0.4961  0.0176 -0.5324  0.0009
                                            0.0103 -0.0143 -0.0126  0.0052  0.0028
                ( 49.95%)   0.7068* C  19 s( 31.15%)p 2.21( 68.79%)d 0.00(  0.05%)
                                            0.0000  0.5581  0.0061 -0.0004 -0.6787
                                           -0.0044 -0.0982  0.0185  0.4661 -0.0078
                                            0.0129 -0.0149 -0.0091  0.0080  0.0025
    46. (1.95863) BD ( 1) C  19 - C  20  
                ( 49.93%)   0.7066* C  19 s( 29.59%)p 2.38( 70.35%)d 0.00(  0.06%)
                                           -0.0002  0.5439  0.0067 -0.0013  0.7328
                                            0.0090 -0.1090  0.0206  0.3925  0.0003
                                           -0.0148  0.0133 -0.0074  0.0116 -0.0017
                ( 50.07%)   0.7076* C  20 s( 30.50%)p 2.28( 69.44%)d 0.00(  0.05%)
                                           -0.0002  0.5523  0.0058 -0.0006 -0.4403
                                            0.0170  0.5892  0.0192 -0.3908 -0.0017
                                           -0.0151  0.0127 -0.0107  0.0066 -0.0009
    47. (1.98131) BD ( 1) C  19 - C  44  
                ( 50.00%)   0.7071* C  19 s( 39.06%)p 1.56( 60.90%)d 0.00(  0.04%)
                                           -0.0002  0.6248 -0.0116  0.0021 -0.0310
                                           -0.0065  0.2140  0.0226 -0.7494 -0.0122
                                            0.0005  0.0004  0.0007  0.0010  0.0205
                ( 50.00%)   0.7071* C  44 s( 39.05%)p 1.56( 60.90%)d 0.00(  0.04%)
                                           -0.0002  0.6248 -0.0116  0.0021 -0.0349
                                           -0.0066  0.2721  0.0234  0.7301  0.0103
                                            0.0004 -0.0006  0.0022  0.0010  0.0204
    48. (1.69927) BD ( 2) C  19 - C  44  
                ( 49.99%)   0.7070* C  19 s(  0.04%)p99.99( 99.91%)d 1.03(  0.04%)
                                            0.0010 -0.0197 -0.0047 -0.0031  0.0206
                                            0.0010  0.9652 -0.0225  0.2576  0.0141
                                            0.0024  0.0018 -0.0171  0.0102  0.0052
                ( 50.01%)   0.7072* C  44 s(  0.04%)p99.99( 99.91%)d 1.01(  0.04%)
                                            0.0010 -0.0199 -0.0047 -0.0031  0.0222
                                            0.0011  0.9421 -0.0235 -0.3322 -0.0123
                                            0.0022 -0.0020  0.0184  0.0088  0.0028
    49. (1.98381) BD ( 1) C  20 - C  53  
                ( 50.46%)   0.7104* C  20 s( 38.70%)p 1.58( 61.26%)d 0.00(  0.04%)
                                            0.0001 -0.6220  0.0104 -0.0016 -0.7378
                                           -0.0200  0.1655 -0.0119  0.2005 -0.0097
                                            0.0124  0.0128 -0.0052 -0.0078  0.0040
                ( 49.54%)   0.7038* C  53 s( 37.69%)p 1.65( 62.27%)d 0.00(  0.05%)
                                            0.0002 -0.6138  0.0106 -0.0018  0.4133
                                           -0.0092 -0.4802 -0.0228 -0.4693 -0.0204
                                            0.0137  0.0139 -0.0056 -0.0074  0.0037
    50. (1.63224) BD ( 2) C  20 - C  53  
                ( 48.22%)   0.6944* C  20 s(  0.07%)p99.99( 99.89%)d 0.52(  0.04%)
                                            0.0010 -0.0267 -0.0036 -0.0034  0.3493
                                           -0.0263  0.6993 -0.0105  0.6220 -0.0080
                                           -0.0025 -0.0024 -0.0162  0.0097 -0.0040
                ( 51.78%)   0.7196* C  53 s(  0.02%)p99.99( 99.92%)d 2.25(  0.05%)
                                            0.0024 -0.0110 -0.0104 -0.0024  0.8442
                                           -0.0198  0.4189 -0.0226  0.3312 -0.0196
                                           -0.0110 -0.0081  0.0009 -0.0160  0.0099
    51. (1.95202) BD ( 1) C  21 - C  22  
                ( 49.97%)   0.7069* C  21 s( 31.16%)p 2.21( 68.78%)d 0.00(  0.05%)
                                            0.0000  0.5582  0.0061 -0.0004 -0.6883
                                           -0.0018  0.0393 -0.0193  0.4605 -0.0063
                                           -0.0114 -0.0152  0.0080  0.0107  0.0013
                ( 50.03%)   0.7073* C  22 s( 29.09%)p 2.44( 70.85%)d 0.00(  0.05%)
                                           -0.0004  0.5393  0.0108 -0.0013  0.4897
                                           -0.0250 -0.4724 -0.0211 -0.4944  0.0023
                                           -0.0097 -0.0152  0.0113  0.0071  0.0012
    52. (1.95870) BD ( 1) C  21 - C  24  
                ( 49.93%)   0.7066* C  21 s( 29.59%)p 2.38( 70.35%)d 0.00(  0.06%)
                                           -0.0002  0.5439  0.0067 -0.0012  0.7087
                                            0.0119  0.2388 -0.0189  0.3791  0.0019
                                            0.0182  0.0109  0.0095  0.0063 -0.0028
                ( 50.07%)   0.7076* C  24 s( 30.51%)p 2.28( 69.43%)d 0.00(  0.05%)
                                           -0.0002  0.5524  0.0057 -0.0006 -0.3515
                                            0.0195 -0.6738 -0.0167 -0.3406 -0.0004
                                            0.0170  0.0098  0.0123  0.0011 -0.0025
    53. (1.98128) BD ( 1) C  21 - C  35  
                ( 50.00%)   0.7071* C  21 s( 39.04%)p 1.56( 60.92%)d 0.00(  0.04%)
                                           -0.0002  0.6247 -0.0116  0.0021  0.0033
                                           -0.0032 -0.2750 -0.0240 -0.7299 -0.0105
                                           -0.0001  0.0003  0.0023  0.0010  0.0204
                ( 50.00%)   0.7071* C  35 s( 39.04%)p 1.56( 60.91%)d 0.00(  0.04%)
                                           -0.0002  0.6247 -0.0116  0.0021 -0.0006
                                           -0.0032 -0.2169 -0.0231  0.7492  0.0123
                                           -0.0001 -0.0005  0.0006  0.0011  0.0205
    54. (1.70236) BD ( 2) C  21 - C  35  
                ( 50.00%)   0.7071* C  21 s(  0.05%)p99.99( 99.91%)d 0.92(  0.04%)
                                           -0.0009  0.0209  0.0042  0.0031 -0.1519
                                            0.0020  0.9299 -0.0238 -0.3325 -0.0125
                                           -0.0002  0.0004 -0.0184 -0.0090 -0.0026
                ( 50.00%)   0.7071* C  35 s(  0.05%)p99.99( 99.91%)d 0.94(  0.04%)
                                           -0.0009  0.0207  0.0042  0.0031 -0.1534
                                            0.0020  0.9531 -0.0227  0.2578  0.0143
                                           -0.0003 -0.0004  0.0171 -0.0104 -0.0050
    55. (1.95199) BD ( 1) C  22 - C  23  
                ( 50.05%)   0.7074* C  22 s( 29.11%)p 2.43( 70.84%)d 0.00(  0.05%)
                                           -0.0004  0.5394  0.0109 -0.0013  0.4172
                                           -0.0264  0.5631 -0.0026  0.4649  0.0194
                                            0.0151  0.0086  0.0122 -0.0012 -0.0071
                ( 49.95%)   0.7068* C  23 s( 31.15%)p 2.21( 68.79%)d 0.00(  0.05%)
                                            0.0000  0.5581  0.0060 -0.0004 -0.6497
                                           -0.0037 -0.5127  0.0075 -0.0505  0.0186
                                            0.0158  0.0110  0.0088  0.0005 -0.0097
    56. (1.95862) BD ( 1) C  23 - C  24  
                ( 49.90%)   0.7064* C  23 s( 29.58%)p 2.38( 70.36%)d 0.00(  0.06%)
                                           -0.0002  0.5438  0.0066 -0.0012  0.7492
                                            0.0106 -0.3415  0.0004 -0.1589  0.0199
                                           -0.0119 -0.0168  0.0072  0.0079 -0.0073
                ( 50.10%)   0.7078* C  24 s( 30.53%)p 2.27( 69.41%)d 0.00(  0.05%)
                                           -0.0002  0.5525  0.0057 -0.0006 -0.4241
                                            0.0181  0.3616  0.0030  0.6187  0.0179
                                           -0.0114 -0.0166  0.0104  0.0046 -0.0033
    57. (1.98380) BD ( 1) C  24 - C  54  
                ( 50.47%)   0.7104* C  24 s( 38.69%)p 1.58( 61.27%)d 0.00(  0.04%)
                                           -0.0001  0.6219 -0.0104  0.0016  0.7087
                                            0.0214  0.2504 -0.0082 -0.2168  0.0105
                                            0.0132 -0.0130 -0.0070  0.0047 -0.0032
                ( 49.53%)   0.7038* C  54 s( 37.68%)p 1.65( 62.27%)d 0.00(  0.05%)
                                           -0.0002  0.6138 -0.0106  0.0018 -0.3454
                                            0.0121 -0.4946 -0.0196  0.5077  0.0221
                                            0.0142 -0.0141 -0.0075  0.0040 -0.0029
    58. (1.63130) BD ( 2) C  24 - C  54  
                ( 48.14%)   0.6939* C  24 s(  0.08%)p99.99( 99.89%)d 0.50(  0.04%)
                                            0.0010 -0.0272 -0.0035 -0.0034  0.4401
                                           -0.0275 -0.5928  0.0061  0.6730 -0.0086
                                            0.0046 -0.0049  0.0156  0.0074 -0.0061
                ( 51.86%)   0.7201* C  54 s(  0.02%)p99.99( 99.92%)d 2.23(  0.05%)
                                            0.0024 -0.0111 -0.0104 -0.0024  0.8923
                                           -0.0226 -0.2703  0.0180  0.3588 -0.0212
                                            0.0055 -0.0085 -0.0020 -0.0182  0.0101
    59. (1.94673) BD ( 1) C  25 - C  26  
                ( 49.79%)   0.7056* C  25 s( 29.92%)p 2.34( 70.02%)d 0.00(  0.06%)
                                            0.0000  0.5470  0.0064 -0.0008 -0.6752
                                           -0.0038 -0.4763  0.0072  0.1309 -0.0164
                                            0.0143 -0.0135 -0.0097  0.0019 -0.0084
                ( 50.21%)   0.7086* C  26 s( 28.87%)p 2.46( 71.08%)d 0.00(  0.05%)
                                           -0.0003  0.5372  0.0104 -0.0009  0.4202
                                           -0.0314  0.5369 -0.0022 -0.4945 -0.0185
                                            0.0150 -0.0094 -0.0128  0.0018 -0.0045
    60. (1.94678) BD ( 1) C  25 - C  28  
                ( 49.76%)   0.7054* C  25 s( 29.89%)p 2.34( 70.05%)d 0.00(  0.06%)
                                            0.0000  0.5467  0.0064 -0.0008  0.7350
                                            0.0028 -0.3778  0.0076  0.1309 -0.0164
                                           -0.0132  0.0148 -0.0077  0.0058 -0.0084
                ( 50.24%)   0.7088* C  28 s( 28.89%)p 2.46( 71.06%)d 0.00(  0.05%)
                                           -0.0003  0.5374  0.0104 -0.0009 -0.4908
                                            0.0314  0.4733  0.0021 -0.4944 -0.0184
                                           -0.0139  0.0111 -0.0113  0.0058 -0.0045
    61. (1.98085) BD ( 1) C  25 - C  39  
                ( 50.00%)   0.7071* C  25 s( 40.04%)p 1.50( 59.92%)d 0.00(  0.04%)
                                           -0.0001  0.6326 -0.0124  0.0021 -0.0512
                                           -0.0010  0.7353  0.0135 -0.2352 -0.0204
                                           -0.0023  0.0001 -0.0018 -0.0167 -0.0101
                ( 50.00%)   0.7071* C  39 s( 40.05%)p 1.50( 59.92%)d 0.00(  0.04%)
                                           -0.0001  0.6327 -0.0125  0.0021  0.0528
                                            0.0010 -0.7513 -0.0151 -0.1769 -0.0193
                                           -0.0024  0.0001 -0.0009 -0.0167 -0.0101
    62. (1.74627) BD ( 2) C  25 - C  39  
                ( 50.04%)   0.7074* C  25 s(  0.00%)p 1.00( 99.96%)d 0.00(  0.04%)
                                           -0.0001  0.0055  0.0017  0.0032 -0.0208
                                           -0.0012  0.2983  0.0170  0.9537 -0.0166
                                            0.0000 -0.0012  0.0184  0.0000  0.0076
                ( 49.96%)   0.7068* C  39 s(  0.00%)p 1.00( 99.96%)d 0.00(  0.04%)
                                           -0.0001  0.0051  0.0019  0.0032  0.0156
                                            0.0014 -0.2233 -0.0184  0.9741 -0.0151
                                            0.0002  0.0013 -0.0172  0.0014  0.0101
    63. (1.94670) BD ( 1) C  26 - C  27  
                ( 50.20%)   0.7085* C  26 s( 28.88%)p 2.46( 71.07%)d 0.00(  0.05%)
                                           -0.0003  0.5373  0.0104 -0.0009  0.4873
                                           -0.0301 -0.4204 -0.0206  0.5433  0.0015
                                           -0.0081  0.0161 -0.0105  0.0079  0.0005
                ( 49.80%)   0.7057* C  27 s( 29.92%)p 2.34( 70.02%)d 0.00(  0.06%)
                                            0.0000  0.5470  0.0064 -0.0008 -0.7118
                                           -0.0022  0.0475 -0.0159 -0.4370  0.0087
                                           -0.0115  0.0154 -0.0067  0.0116  0.0020
    64. (1.97938) BD ( 1) C  26 - C  32  
                ( 50.18%)   0.7084* C  26 s( 42.06%)p 1.38( 57.91%)d 0.00(  0.03%)
                                           -0.0001  0.6482 -0.0196  0.0018 -0.7547
                                           -0.0069 -0.0901 -0.0097 -0.0343 -0.0085
                                            0.0019 -0.0003  0.0002  0.0159 -0.0093
                ( 49.82%)   0.7058* C  32 s( 41.56%)p 1.41( 58.40%)d 0.00(  0.04%)
                                           -0.0001  0.6444 -0.0196  0.0027  0.7618
                                            0.0102  0.0584 -0.0070  0.0046 -0.0071
                                            0.0051  0.0026  0.0005  0.0159 -0.0095
    65. (1.81466) BD ( 2) C  26 - C  32  
                ( 49.44%)   0.7032* C  26 s(  0.00%)p 1.00( 99.96%)d 0.00(  0.04%)
                                           -0.0003 -0.0060  0.0017  0.0020 -0.1225
                                           -0.0043  0.7254  0.0009  0.6770  0.0012
                                           -0.0134 -0.0130  0.0003  0.0048 -0.0018
                ( 50.56%)   0.7110* C  32 s(  0.07%)p99.99( 99.89%)d 0.52(  0.04%)
                                           -0.0007 -0.0262  0.0068  0.0023 -0.0381
                                            0.0042  0.7328 -0.0015  0.6785 -0.0016
                                            0.0137  0.0127  0.0046 -0.0037  0.0007
    66. (1.94678) BD ( 1) C  27 - C  28  
                ( 49.77%)   0.7055* C  27 s( 29.90%)p 2.34( 70.05%)d 0.00(  0.06%)
                                            0.0000  0.5468  0.0064 -0.0008  0.6984
                                            0.0044  0.1462 -0.0155 -0.4371  0.0086
                                            0.0143 -0.0144 -0.0088  0.0080  0.0019
                ( 50.23%)   0.7087* C  28 s( 28.89%)p 2.46( 71.06%)d 0.00(  0.05%)
                                           -0.0003  0.5374  0.0104 -0.0009 -0.4239
                                            0.0327 -0.4841 -0.0161  0.5434  0.0014
                                            0.0099 -0.0145 -0.0127  0.0054  0.0005
    67. (1.97939) BD ( 1) C  28 - C  34  
                ( 50.17%)   0.7083* C  28 s( 42.04%)p 1.38( 57.93%)d 0.00(  0.03%)
                                           -0.0001  0.6480 -0.0197  0.0018  0.7600
                                            0.0082  0.0155 -0.0087 -0.0346 -0.0086
                                            0.0025  0.0002  0.0003  0.0158 -0.0093
                ( 49.83%)   0.7059* C  34 s( 41.58%)p 1.40( 58.38%)d 0.00(  0.04%)
                                           -0.0001  0.6445 -0.0196  0.0027 -0.7624
                                           -0.0092 -0.0484 -0.0083  0.0046 -0.0071
                                           -0.0005 -0.0026  0.0001  0.0167 -0.0095
    68. (1.81383) BD ( 2) C  28 - C  34  
                ( 49.30%)   0.7021* C  28 s(  0.00%)p 1.00( 99.96%)d 0.00(  0.04%)
                                           -0.0003 -0.0059  0.0018  0.0020  0.0208
                                            0.0042  0.7353  0.0016  0.6770  0.0013
                                            0.0143  0.0129  0.0021  0.0009 -0.0018
                ( 50.70%)   0.7120* C  34 s(  0.07%)p99.99( 99.89%)d 0.52(  0.04%)
                                           -0.0007 -0.0261  0.0069  0.0023 -0.0644
                                           -0.0039  0.7309 -0.0022  0.6786 -0.0017
                                           -0.0141 -0.0132  0.0028  0.0002  0.0007
    69. (1.95864) BD ( 1) C  29 - C  30  
                ( 49.91%)   0.7065* C  29 s( 29.59%)p 2.38( 70.35%)d 0.00(  0.06%)
                                           -0.0002  0.5440  0.0066 -0.0012 -0.6952
                                           -0.0105 -0.4287 -0.0026  0.1892 -0.0198
                                            0.0124 -0.0166 -0.0099  0.0051 -0.0061
                ( 50.09%)   0.7077* C  30 s( 30.53%)p 2.27( 69.42%)d 0.00(  0.05%)
                                           -0.0002  0.5525  0.0057 -0.0006  0.3730
                                           -0.0183  0.3676 -0.0009 -0.6475 -0.0180
                                            0.0111 -0.0159 -0.0128  0.0024 -0.0017
    70. (1.95199) BD ( 1) C  29 - C  32  
                ( 49.94%)   0.7067* C  29 s( 31.14%)p 2.21( 68.80%)d 0.00(  0.05%)
                                            0.0000  0.5580  0.0060 -0.0004  0.7144
                                            0.0028 -0.4119  0.0065  0.0868 -0.0191
                                           -0.0140  0.0134 -0.0081  0.0054 -0.0085
                ( 50.06%)   0.7075* C  32 s( 29.12%)p 2.43( 70.83%)d 0.00(  0.05%)
                                           -0.0004  0.5395  0.0109 -0.0013 -0.4890
                                            0.0266  0.4615 -0.0005 -0.5052 -0.0193
                                           -0.0139  0.0115 -0.0116  0.0038 -0.0055
    71. (1.98129) BD ( 1) C  29 - C  42  
                ( 50.00%)   0.7071* C  29 s( 39.06%)p 1.56( 60.90%)d 0.00(  0.04%)
                                           -0.0002  0.6248 -0.0115  0.0021 -0.0351
                                            0.0041  0.7285  0.0108 -0.2765 -0.0236
                                           -0.0019  0.0004 -0.0022 -0.0170 -0.0111
                ( 50.00%)   0.7071* C  42 s( 39.05%)p 1.56( 60.90%)d 0.00(  0.04%)
                                           -0.0002  0.6248 -0.0116  0.0021  0.0678
                                            0.0057 -0.7456 -0.0119 -0.2187 -0.0228
                                           -0.0028  0.0003 -0.0006 -0.0169 -0.0112
    72. (1.70984) BD ( 2) C  29 - C  42  
                ( 50.00%)   0.7071* C  29 s(  0.05%)p99.99( 99.91%)d 0.82(  0.04%)
                                           -0.0009  0.0222  0.0043  0.0031  0.0638
                                           -0.0012  0.3391  0.0124  0.9377 -0.0242
                                           -0.0011 -0.0023  0.0183 -0.0021  0.0090
                ( 50.00%)   0.7071* C  42 s(  0.05%)p99.99( 99.91%)d 0.82(  0.04%)
                                           -0.0009  0.0222  0.0043  0.0031  0.1050
                                            0.0008 -0.2529 -0.0144  0.9609 -0.0230
                                            0.0006  0.0001 -0.0172 -0.0009  0.0114
    73. (1.95865) BD ( 1) C  30 - C  31  
                ( 50.08%)   0.7077* C  30 s( 30.52%)p 2.28( 69.43%)d 0.00(  0.05%)
                                           -0.0002  0.5524  0.0057 -0.0006  0.4401
                                           -0.0170 -0.5896 -0.0192  0.3903  0.0018
                                           -0.0151  0.0127 -0.0107  0.0065 -0.0010
                ( 49.92%)   0.7065* C  31 s( 29.59%)p 2.38( 70.35%)d 0.00(  0.06%)
                                           -0.0002  0.5439  0.0067 -0.0012 -0.7328
                                           -0.0092  0.1079 -0.0205 -0.3928 -0.0004
                                           -0.0148  0.0134 -0.0074  0.0116 -0.0017
    74. (1.98382) BD ( 1) C  30 - C  49  
                ( 50.47%)   0.7104* C  30 s( 38.69%)p 1.58( 61.26%)d 0.00(  0.04%)
                                           -0.0001  0.6219 -0.0104  0.0016 -0.7380
                                           -0.0199  0.1652 -0.0118  0.2001 -0.0096
                                           -0.0124 -0.0128  0.0052  0.0078 -0.0040
                ( 49.53%)   0.7038* C  49 s( 37.68%)p 1.65( 62.27%)d 0.00(  0.05%)
                                           -0.0002  0.6137 -0.0106  0.0018  0.4131
                                           -0.0091 -0.4802 -0.0228 -0.4695 -0.0204
                                           -0.0137 -0.0139  0.0056  0.0074 -0.0037
    75. (1.63202) BD ( 2) C  30 - C  49  
                ( 48.12%)   0.6937* C  30 s(  0.08%)p99.99( 99.88%)d 0.49(  0.04%)
                                            0.0010 -0.0276 -0.0034 -0.0034 -0.3493
                                            0.0264 -0.6991  0.0105 -0.6222  0.0080
                                           -0.0025 -0.0024 -0.0161  0.0097 -0.0039
                ( 51.88%)   0.7203* C  49 s(  0.02%)p99.99( 99.92%)d 2.19(  0.05%)
                                            0.0024 -0.0113 -0.0103 -0.0024 -0.8443
                                            0.0198 -0.4186  0.0227 -0.3314  0.0196
                                           -0.0110 -0.0081  0.0009 -0.0160  0.0099
    76. (1.95199) BD ( 1) C  31 - C  32  
                ( 49.95%)   0.7067* C  31 s( 31.15%)p 2.21( 68.80%)d 0.00(  0.05%)
                                            0.0000  0.5581  0.0060 -0.0004  0.6787
                                            0.0045  0.0982 -0.0183 -0.4661  0.0077
                                            0.0128 -0.0150 -0.0091  0.0080  0.0025
                ( 50.05%)   0.7075* C  32 s( 29.10%)p 2.43( 70.85%)d 0.00(  0.05%)
                                           -0.0004  0.5393  0.0109 -0.0013 -0.4218
                                            0.0277 -0.4959 -0.0175  0.5326 -0.0008
                                            0.0103 -0.0143 -0.0126  0.0052  0.0028
    77. (1.95199) BD ( 1) C  33 - C  34  
                ( 49.95%)   0.7068* C  33 s( 31.15%)p 2.21( 68.80%)d 0.00(  0.05%)
                                            0.0000  0.5581  0.0060 -0.0004 -0.6501
                                           -0.0036 -0.5073  0.0060  0.0869 -0.0192
                                            0.0149 -0.0121 -0.0099  0.0013 -0.0085
                ( 50.05%)   0.7074* C  34 s( 29.11%)p 2.43( 70.84%)d 0.00(  0.05%)
                                           -0.0004  0.5395  0.0108 -0.0013  0.4200
                                           -0.0262  0.5251 -0.0041 -0.5051 -0.0193
                                            0.0145 -0.0097 -0.0131 -0.0002 -0.0055
    78. (1.95864) BD ( 1) C  33 - C  36  
                ( 49.90%)   0.7064* C  33 s( 29.59%)p 2.38( 70.35%)d 0.00(  0.06%)
                                           -0.0002  0.5439  0.0066 -0.0012  0.7482
                                            0.0107 -0.3278 -0.0012  0.1891 -0.0198
                                           -0.0105  0.0178 -0.0075  0.0083 -0.0062
                ( 50.10%)   0.7078* C  36 s( 30.53%)p 2.27( 69.41%)d 0.00(  0.05%)
                                           -0.0002  0.5525  0.0057 -0.0006 -0.4206
                                            0.0182  0.3121  0.0016 -0.6474 -0.0180
                                           -0.0100  0.0175 -0.0104  0.0054 -0.0017
    79. (1.98132) BD ( 1) C  33 - C  46  
                ( 50.00%)   0.7071* C  33 s( 39.05%)p 1.56( 60.90%)d 0.00(  0.04%)
                                           -0.0002  0.6248 -0.0115  0.0021 -0.0665
                                           -0.0055  0.7261  0.0101 -0.2771 -0.0236
                                           -0.0028 -0.0001 -0.0023 -0.0169 -0.0111
                ( 50.00%)   0.7071* C  46 s( 39.07%)p 1.56( 60.89%)d 0.00(  0.04%)
                                           -0.0002  0.6249 -0.0116  0.0021  0.0365
                                           -0.0039 -0.7476 -0.0126 -0.2190 -0.0227
                                           -0.0020 -0.0003 -0.0006 -0.0170 -0.0112
    80. (1.71073) BD ( 2) C  33 - C  46  
                ( 49.96%)   0.7069* C  33 s(  0.05%)p99.99( 99.90%)d 0.79(  0.04%)
                                           -0.0009  0.0226  0.0043  0.0031 -0.1103
                                           -0.0006  0.3274  0.0125  0.9375 -0.0242
                                            0.0005 -0.0002  0.0185 -0.0024  0.0090
                ( 50.04%)   0.7074* C  46 s(  0.05%)p99.99( 99.90%)d 0.79(  0.04%)
                                           -0.0009  0.0226  0.0044  0.0031 -0.0686
                                            0.0013 -0.2653 -0.0143  0.9608 -0.0231
                                           -0.0008  0.0023 -0.0170 -0.0007  0.0114
    81. (1.95201) BD ( 1) C  34 - C  35  
                ( 50.03%)   0.7073* C  34 s( 29.09%)p 2.44( 70.86%)d 0.00(  0.05%)
                                           -0.0004  0.5392  0.0108 -0.0013  0.4868
                                           -0.0250 -0.4325 -0.0212  0.5325 -0.0008
                                           -0.0085  0.0159 -0.0105  0.0079  0.0028
                ( 49.97%)   0.7069* C  35 s( 31.17%)p 2.21( 68.78%)d 0.00(  0.05%)
                                            0.0000  0.5582  0.0061 -0.0004 -0.6859
                                           -0.0018  0.0032 -0.0187 -0.4658  0.0078
                                           -0.0101  0.0161 -0.0069  0.0112  0.0025
    82. (1.95869) BD ( 1) C  35 - C  36  
                ( 49.92%)   0.7066* C  35 s( 29.59%)p 2.38( 70.35%)d 0.00(  0.06%)
                                           -0.0002  0.5439  0.0067 -0.0012  0.7107
                                            0.0119  0.2086 -0.0190 -0.3929 -0.0004
                                            0.0174 -0.0122 -0.0092  0.0071 -0.0017
                ( 50.08%)   0.7076* C  36 s( 30.52%)p 2.28( 69.43%)d 0.00(  0.05%)
                                           -0.0002  0.5524  0.0057 -0.0006 -0.3536
                                            0.0195 -0.6452 -0.0166  0.3903  0.0018
                                            0.0163 -0.0111 -0.0124  0.0021 -0.0009
    83. (1.98380) BD ( 1) C  36 - C  55  
                ( 50.47%)   0.7104* C  36 s( 38.69%)p 1.58( 61.27%)d 0.00(  0.04%)
                                           -0.0001  0.6219 -0.0104  0.0016  0.7077
                                            0.0214  0.2666 -0.0090  0.2004 -0.0097
                                            0.0141  0.0120  0.0070  0.0041 -0.0040
                ( 49.53%)   0.7038* C  55 s( 37.68%)p 1.65( 62.27%)d 0.00(  0.05%)
                                           -0.0002  0.6138 -0.0106  0.0018 -0.3427
                                            0.0122 -0.5329 -0.0213 -0.4693 -0.0204
                                            0.0152  0.0130  0.0074  0.0034 -0.0038
    84. (1.63145) BD ( 2) C  36 - C  55  
                ( 48.15%)   0.6939* C  36 s(  0.08%)p99.99( 99.88%)d 0.50(  0.04%)
                                            0.0010 -0.0273 -0.0035 -0.0034  0.4435
                                           -0.0276 -0.6435  0.0068 -0.6223  0.0079
                                            0.0050  0.0046 -0.0157  0.0086 -0.0039
                ( 51.85%)   0.7201* C  55 s(  0.02%)p99.99( 99.92%)d 2.23(  0.05%)
                                            0.0024 -0.0111 -0.0104 -0.0024  0.8941
                                           -0.0227 -0.2974  0.0196 -0.3317  0.0196
                                            0.0062  0.0079  0.0019 -0.0184  0.0099
    85. (1.94669) BD ( 1) C  37 - C  38  
                ( 49.87%)   0.7062* C  37 s( 29.91%)p 2.34( 70.03%)d 0.00(  0.06%)
                                            0.0000  0.5469  0.0066 -0.0008 -0.6958
                                           -0.0044 -0.1826  0.0162 -0.4272  0.0070
                                            0.0156  0.0130  0.0097  0.0072  0.0008
                ( 50.13%)   0.7080* C  38 s( 28.85%)p 2.46( 71.10%)d 0.00(  0.05%)
                                           -0.0003  0.5371  0.0103 -0.0009  0.4215
                                           -0.0330  0.5238  0.0164  0.5075 -0.0003
                                            0.0109  0.0139  0.0131  0.0045 -0.0009
    86. (1.94699) BD ( 1) C  37 - C  40  
                ( 49.82%)   0.7059* C  37 s( 29.91%)p 2.34( 70.04%)d 0.00(  0.06%)
                                            0.0000  0.5468  0.0063 -0.0008  0.7143
                                            0.0019 -0.0820  0.0177 -0.4279  0.0070
                                           -0.0129 -0.0143  0.0078  0.0112  0.0007
                ( 50.18%)   0.7084* C  40 s( 28.87%)p 2.46( 71.08%)d 0.00(  0.05%)
                                           -0.0003  0.5372  0.0105 -0.0009 -0.4900
                                            0.0303  0.4616  0.0207  0.5063 -0.0002
                                           -0.0093 -0.0155  0.0111  0.0072 -0.0009
    87. (1.94673) BD ( 1) C  38 - C  39  
                ( 50.19%)   0.7084* C  38 s( 28.86%)p 2.46( 71.09%)d 0.00(  0.05%)
                                           -0.0003  0.5371  0.0104 -0.0009  0.4935
                                           -0.0315 -0.5107 -0.0037 -0.4530 -0.0185
                                           -0.0149 -0.0099  0.0109  0.0050 -0.0062
                ( 49.81%)   0.7058* C  39 s( 29.93%)p 2.34( 70.02%)d 0.00(  0.06%)
                                            0.0000  0.5470  0.0065 -0.0008 -0.7354
                                           -0.0026  0.3866 -0.0089  0.0974 -0.0159
                                           -0.0143 -0.0136  0.0069  0.0053 -0.0095
    88. (1.97933) BD ( 1) C  38 - C  43  
                ( 50.19%)   0.7084* C  38 s( 42.09%)p 1.38( 57.88%)d 0.00(  0.03%)
                                           -0.0001  0.6485 -0.0194  0.0018 -0.7595
                                           -0.0080 -0.0197  0.0081 -0.0356 -0.0094
                                            0.0026 -0.0004 -0.0002  0.0159 -0.0092
                ( 49.81%)   0.7058* C  43 s( 41.55%)p 1.41( 58.41%)d 0.00(  0.04%)
                                           -0.0001  0.6443 -0.0194  0.0028  0.7627
                                            0.0088  0.0473  0.0079  0.0066 -0.0078
                                           -0.0003  0.0029  0.0000  0.0167 -0.0095
    89. (1.81215) BD ( 2) C  38 - C  43  
                ( 49.59%)   0.7042* C  38 s(  0.01%)p 1.00( 99.95%)d 0.00(  0.04%)
                                            0.0003  0.0086 -0.0028 -0.0021  0.0239
                                            0.0037  0.6809  0.0023 -0.7316 -0.0013
                                           -0.0131  0.0138  0.0025 -0.0011  0.0014
                ( 50.41%)   0.7100* C  43 s(  0.09%)p99.99( 99.88%)d 0.46(  0.04%)
                                            0.0007  0.0280 -0.0077 -0.0024 -0.0593
                                           -0.0035  0.6757 -0.0011 -0.7339  0.0017
                                            0.0132 -0.0143  0.0029 -0.0003 -0.0012
    90. (1.94679) BD ( 1) C  39 - C  40  
                ( 49.75%)   0.7053* C  39 s( 29.88%)p 2.34( 70.06%)d 0.00(  0.06%)
                                            0.0000  0.5466  0.0065 -0.0008  0.6748
                                            0.0039  0.4853 -0.0083  0.0974 -0.0159
                                            0.0153  0.0125  0.0087  0.0012 -0.0095
                ( 50.25%)   0.7089* C  40 s( 28.90%)p 2.46( 71.05%)d 0.00(  0.05%)
                                           -0.0003  0.5375  0.0105 -0.0009 -0.4176
                                            0.0316 -0.5741  0.0008 -0.4530 -0.0184
                                            0.0156  0.0082  0.0122  0.0007 -0.0061
    91. (1.97944) BD ( 1) C  40 - C  45  
                ( 50.18%)   0.7084* C  40 s( 42.04%)p 1.38( 57.93%)d 0.00(  0.03%)
                                           -0.0001  0.6481 -0.0197  0.0018  0.7550
                                            0.0070  0.0873  0.0091 -0.0370 -0.0094
                                            0.0020  0.0003 -0.0002  0.0160 -0.0092
                ( 49.82%)   0.7058* C  45 s( 41.55%)p 1.41( 58.41%)d 0.00(  0.04%)
                                           -0.0001  0.6443 -0.0196  0.0027 -0.7619
                                           -0.0100 -0.0580  0.0065  0.0055 -0.0077
                                            0.0049 -0.0028 -0.0005  0.0160 -0.0095
    92. (1.80712) BD ( 2) C  40 - C  45  
                ( 49.51%)   0.7036* C  40 s(  0.01%)p 1.00( 99.96%)d 0.00(  0.04%)
                                            0.0003  0.0063 -0.0025 -0.0021 -0.1188
                                           -0.0044  0.6701  0.0011 -0.7324 -0.0014
                                            0.0122 -0.0140  0.0005 -0.0048  0.0013
                ( 50.49%)   0.7106* C  45 s(  0.08%)p99.99( 99.89%)d 0.50(  0.04%)
                                            0.0008  0.0266 -0.0072 -0.0023 -0.0343
                                            0.0039  0.6771 -0.0012 -0.7343  0.0014
                                           -0.0126  0.0138  0.0048  0.0032 -0.0013
    93. (1.95201) BD ( 1) C  41 - C  43  
                ( 49.98%)   0.7069* C  41 s( 31.14%)p 2.21( 68.81%)d 0.00(  0.05%)
                                            0.0000  0.5580  0.0061 -0.0004  0.6884
                                            0.0020 -0.0390  0.0191 -0.4608  0.0056
                                           -0.0114 -0.0152  0.0080  0.0108  0.0013
                ( 50.02%)   0.7073* C  43 s( 29.11%)p 2.43( 70.84%)d 0.00(  0.05%)
                                           -0.0004  0.5394  0.0107 -0.0014 -0.4896
                                            0.0252  0.4721  0.0213  0.4947 -0.0026
                                           -0.0097 -0.0152  0.0113  0.0071  0.0012
    94. (1.95858) BD ( 1) C  41 - C  50  
                ( 49.94%)   0.7067* C  41 s( 29.61%)p 2.37( 70.33%)d 0.00(  0.06%)
                                           -0.0002  0.5441  0.0065 -0.0012 -0.7085
                                           -0.0121 -0.2388  0.0195 -0.3791 -0.0022
                                            0.0182  0.0108  0.0095  0.0062 -0.0028
                ( 50.06%)   0.7075* C  50 s( 30.53%)p 2.27( 69.42%)d 0.00(  0.05%)
                                           -0.0002  0.5525  0.0056 -0.0006  0.3517
                                           -0.0194  0.6736  0.0167  0.3408  0.0003
                                            0.0170  0.0098  0.0123  0.0011 -0.0025
    95. (1.95199) BD ( 1) C  42 - C  43  
                ( 49.95%)   0.7067* C  42 s( 31.15%)p 2.21( 68.80%)d 0.00(  0.05%)
                                            0.0000  0.5581  0.0061 -0.0004  0.6498
                                            0.0037  0.5126 -0.0075  0.0506 -0.0187
                                            0.0158  0.0110  0.0088  0.0005 -0.0097
                ( 50.05%)   0.7075* C  43 s( 29.10%)p 2.43( 70.84%)d 0.00(  0.05%)
                                           -0.0004  0.5394  0.0109 -0.0013 -0.4171
                                            0.0265 -0.5635  0.0029 -0.4646 -0.0193
                                            0.0151  0.0086  0.0123 -0.0012 -0.0072
    96. (1.95860) BD ( 1) C  42 - C  50  
                ( 49.91%)   0.7065* C  42 s( 29.59%)p 2.38( 70.35%)d 0.00(  0.06%)
                                           -0.0002  0.5439  0.0066 -0.0012 -0.7491
                                           -0.0106  0.3415 -0.0003  0.1589 -0.0199
                                           -0.0119 -0.0168  0.0072  0.0078 -0.0073
                ( 50.09%)   0.7078* C  50 s( 30.52%)p 2.27( 69.42%)d 0.00(  0.05%)
                                           -0.0002  0.5524  0.0058 -0.0006  0.4241
                                           -0.0182 -0.3617 -0.0030 -0.6188 -0.0180
                                           -0.0114 -0.0166  0.0104  0.0046 -0.0033
    97. (1.95216) BD ( 1) C  44 - C  45  
                ( 49.95%)   0.7067* C  44 s( 31.15%)p 2.21( 68.80%)d 0.00(  0.05%)
                                            0.0000  0.5581  0.0060 -0.0004 -0.6763
                                           -0.0045 -0.1344  0.0191 -0.4606  0.0064
                                            0.0139  0.0139  0.0100  0.0072  0.0013
                ( 50.05%)   0.7075* C  45 s( 29.11%)p 2.43( 70.84%)d 0.00(  0.05%)
                                           -0.0004  0.5394  0.0108 -0.0013  0.4192
                                           -0.0279  0.5361  0.0174  0.4941 -0.0024
                                            0.0113  0.0135  0.0133  0.0042  0.0012
    98. (1.95864) BD ( 1) C  44 - C  47  
                ( 49.93%)   0.7066* C  44 s( 29.60%)p 2.38( 70.34%)d 0.00(  0.06%)
                                           -0.0002  0.5440  0.0067 -0.0013  0.7348
                                            0.0090 -0.1392  0.0205 -0.3789 -0.0019
                                           -0.0159 -0.0120  0.0079  0.0110 -0.0028
                ( 50.07%)   0.7076* C  47 s( 30.51%)p 2.28( 69.44%)d 0.00(  0.05%)
                                           -0.0002  0.5523  0.0058 -0.0006 -0.4422
                                            0.0170  0.6178  0.0193  0.3413  0.0003
                                           -0.0161 -0.0115  0.0109  0.0058 -0.0025
    99. (1.95209) BD ( 1) C  45 - C  46  
                ( 50.07%)   0.7076* C  45 s( 29.11%)p 2.43( 70.84%)d 0.00(  0.05%)
                                           -0.0004  0.5394  0.0108 -0.0014  0.4913
                                           -0.0265 -0.5000 -0.0010 -0.4647 -0.0193
                                           -0.0149 -0.0103  0.0109  0.0030 -0.0071
                ( 49.93%)   0.7066* C  46 s( 31.13%)p 2.21( 68.81%)d 0.00(  0.05%)
                                            0.0000  0.5579  0.0061 -0.0004 -0.7148
                                           -0.0027  0.4173 -0.0079  0.0508 -0.0187
                                           -0.0151 -0.0121  0.0072  0.0048 -0.0097
   100. (1.95859) BD ( 1) C  46 - C  47  
                ( 49.91%)   0.7065* C  46 s( 29.59%)p 2.38( 70.35%)d 0.00(  0.06%)
                                           -0.0002  0.5439  0.0066 -0.0012  0.6943
                                            0.0106  0.4425  0.0011  0.1587 -0.0199
                                            0.0136  0.0156  0.0095  0.0042 -0.0073
                ( 50.09%)   0.7077* C  47 s( 30.53%)p 2.27( 69.42%)d 0.00(  0.05%)
                                           -0.0002  0.5525  0.0057 -0.0006 -0.3699
                                            0.0184 -0.4172 -0.0004 -0.6185 -0.0180
                                            0.0122  0.0150  0.0126  0.0013 -0.0033
   101. (1.98381) BD ( 1) C  47 - C  56  
                ( 50.46%)   0.7104* C  47 s( 38.70%)p 1.58( 61.25%)d 0.00(  0.04%)
                                            0.0001 -0.6220  0.0104 -0.0016 -0.7367
                                           -0.0200  0.1493 -0.0111 -0.2166  0.0105
                                            0.0114 -0.0138  0.0051 -0.0082  0.0032
                ( 49.54%)   0.7038* C  56 s( 37.68%)p 1.65( 62.27%)d 0.00(  0.05%)
                                            0.0002 -0.6138  0.0106 -0.0018  0.4107
                                           -0.0093 -0.4419 -0.0211  0.5076  0.0221
                                            0.0125 -0.0150  0.0055 -0.0078  0.0029
   102. (1.63227) BD ( 2) C  47 - C  56  
                ( 48.23%)   0.6945* C  47 s(  0.07%)p99.99( 99.89%)d 0.52(  0.04%)
                                            0.0010 -0.0267 -0.0036 -0.0034  0.3527
                                           -0.0264  0.6487 -0.0099 -0.6730  0.0086
                                           -0.0024  0.0027  0.0162  0.0084 -0.0061
                ( 51.77%)   0.7195* C  56 s(  0.02%)p99.99( 99.92%)d 2.25(  0.05%)
                                            0.0024 -0.0110 -0.0104 -0.0024  0.8461
                                           -0.0199  0.3917 -0.0211 -0.3586  0.0213
                                           -0.0103  0.0087 -0.0008 -0.0160  0.0101
   103. (1.95818) BD ( 1) C  48 - C  49  
                ( 50.00%)   0.7071* C  48 s( 31.06%)p 2.22( 68.89%)d 0.00(  0.06%)
                                           -0.0003  0.5572  0.0066 -0.0007 -0.1640
                                           -0.0186 -0.7872  0.0000 -0.2038 -0.0190
                                           -0.0021 -0.0039  0.0012 -0.0206 -0.0112
                ( 50.00%)   0.7071* C  49 s( 31.04%)p 2.22( 68.90%)d 0.00(  0.06%)
                                           -0.0003  0.5571  0.0066 -0.0007 -0.2707
                                           -0.0183  0.7384 -0.0040 -0.2641 -0.0188
                                           -0.0040 -0.0034 -0.0049 -0.0201 -0.0108
   104. (1.98381) BD ( 1) C  48 - C  50  
                ( 49.53%)   0.7038* C  48 s( 37.68%)p 1.65( 62.27%)d 0.00(  0.05%)
                                           -0.0002  0.6137 -0.0106  0.0018  0.3451
                                           -0.0121  0.4947  0.0196 -0.5078 -0.0221
                                            0.0142 -0.0141 -0.0075  0.0040 -0.0029
                ( 50.47%)   0.7104* C  50 s( 38.69%)p 1.58( 61.27%)d 0.00(  0.04%)
                                           -0.0001  0.6219 -0.0104  0.0016 -0.7089
                                           -0.0213 -0.2503  0.0082  0.2165 -0.0105
                                            0.0132 -0.0130 -0.0070  0.0047 -0.0032
   105. (1.63123) BD ( 2) C  48 - C  50  
                ( 51.89%)   0.7203* C  48 s(  0.02%)p99.99( 99.92%)d 2.18(  0.05%)
                                            0.0024 -0.0113 -0.0104 -0.0024 -0.8923
                                            0.0227  0.2700 -0.0180 -0.3588  0.0212
                                            0.0055 -0.0085 -0.0020 -0.0182  0.0101
                ( 48.11%)   0.6936* C  50 s(  0.08%)p99.99( 99.88%)d 0.50(  0.04%)
                                            0.0010 -0.0272 -0.0036 -0.0034 -0.4397
                                            0.0276  0.5930 -0.0061 -0.6730  0.0087
                                            0.0046 -0.0049  0.0157  0.0074 -0.0061
   106. (1.95816) BD ( 1) C  48 - C  51  
                ( 50.00%)   0.7071* C  48 s( 31.04%)p 2.22( 68.90%)d 0.00(  0.06%)
                                            0.0003 -0.5571 -0.0066  0.0007  0.2364
                                            0.0198 -0.2483 -0.0175 -0.7555  0.0028
                                           -0.0036  0.0014 -0.0046  0.0014 -0.0231
                ( 50.00%)   0.7071* C  51 s( 31.05%)p 2.22( 68.89%)d 0.00(  0.06%)
                                            0.0003 -0.5572 -0.0066  0.0007  0.2322
                                            0.0198 -0.1881 -0.0176  0.7739 -0.0013
                                           -0.0037 -0.0009  0.0014  0.0011 -0.0236
   107. (1.95816) BD ( 1) C  49 - C  52  
                ( 50.00%)   0.7071* C  49 s( 31.05%)p 2.22( 68.89%)d 0.00(  0.06%)
                                           -0.0003  0.5572  0.0066 -0.0007 -0.2036
                                           -0.0171 -0.2186 -0.0202  0.7739 -0.0013
                                           -0.0038 -0.0007 -0.0015 -0.0001  0.0236
                ( 50.00%)   0.7071* C  52 s( 31.04%)p 2.22( 68.91%)d 0.00(  0.06%)
                                           -0.0003  0.5571  0.0066 -0.0007 -0.1998
                                           -0.0171 -0.2788 -0.0200 -0.7555  0.0028
                                           -0.0038  0.0008  0.0047 -0.0003  0.0231
   108. (1.95817) BD ( 1) C  51 - C  52  
                ( 49.99%)   0.7071* C  51 s( 31.04%)p 2.22( 68.90%)d 0.00(  0.06%)
                                           -0.0003  0.5571  0.0065 -0.0007 -0.1652
                                           -0.0187 -0.7689  0.0014  0.2641  0.0188
                                           -0.0017  0.0040 -0.0044 -0.0204 -0.0108
                ( 50.01%)   0.7071* C  52 s( 31.06%)p 2.22( 68.89%)d 0.00(  0.06%)
                                           -0.0003  0.5573  0.0066 -0.0007 -0.2719
                                           -0.0184  0.7567 -0.0026  0.2039  0.0190
                                           -0.0037  0.0037  0.0018 -0.0204 -0.0112
   109. (1.95821) BD ( 1) C  53 - C  54  
                ( 50.00%)   0.7071* C  53 s( 31.05%)p 2.22( 68.90%)d 0.00(  0.06%)
                                           -0.0003  0.5572  0.0066 -0.0007  0.2708
                                            0.0183 -0.7384  0.0041  0.2641  0.0188
                                           -0.0040 -0.0034 -0.0049 -0.0201 -0.0108
                ( 50.00%)   0.7071* C  54 s( 31.05%)p 2.22( 68.89%)d 0.00(  0.06%)
                                           -0.0003  0.5572  0.0066 -0.0007  0.1641
                                            0.0186  0.7872  0.0000  0.2039  0.0190
                                           -0.0021 -0.0039  0.0012 -0.0206 -0.0112
   110. (1.95818) BD ( 1) C  53 - C  56  
                ( 50.00%)   0.7071* C  53 s( 31.04%)p 2.22( 68.90%)d 0.00(  0.06%)
                                           -0.0003  0.5571  0.0066 -0.0007  0.2033
                                            0.0172  0.2184  0.0203 -0.7741  0.0013
                                           -0.0038 -0.0007 -0.0016 -0.0001  0.0236
                ( 50.00%)   0.7071* C  56 s( 31.03%)p 2.22( 68.91%)d 0.00(  0.06%)
                                           -0.0003  0.5570  0.0066 -0.0007  0.1993
                                            0.0172  0.2785  0.0201  0.7557 -0.0028
                                           -0.0038  0.0008  0.0047 -0.0003  0.0232
   111. (1.95815) BD ( 1) C  54 - C  55  
                ( 50.00%)   0.7071* C  54 s( 31.04%)p 2.22( 68.90%)d 0.00(  0.06%)
                                           -0.0003  0.5571  0.0066 -0.0007  0.2363
                                            0.0198 -0.2482 -0.0175 -0.7556  0.0028
                                            0.0036 -0.0014  0.0045 -0.0014  0.0231
                ( 50.00%)   0.7071* C  55 s( 31.05%)p 2.22( 68.89%)d 0.00(  0.06%)
                                           -0.0003  0.5572  0.0066 -0.0007  0.2322
                                            0.0198 -0.1881 -0.0176  0.7739 -0.0013
                                            0.0037  0.0009 -0.0014 -0.0011  0.0236
   112. (1.95821) BD ( 1) C  55 - C  56  
                ( 49.99%)   0.7071* C  55 s( 31.04%)p 2.22( 68.90%)d 0.00(  0.06%)
                                           -0.0003  0.5571  0.0066 -0.0007  0.1654
                                            0.0187  0.7689 -0.0015 -0.2642 -0.0188
                                           -0.0017  0.0040 -0.0044 -0.0204 -0.0108
                ( 50.01%)   0.7071* C  56 s( 31.06%)p 2.22( 68.88%)d 0.00(  0.06%)
                                           -0.0003  0.5573  0.0066 -0.0007  0.2719
                                            0.0184 -0.7567  0.0026 -0.2039 -0.0190
                                           -0.0037  0.0037  0.0018 -0.0204 -0.0112
   113. (1.98957) BD ( 1) O  57 - O  58  
                ( 58.04%)   0.7618* O  57 s( 16.15%)p 5.18( 83.66%)d 0.01(  0.19%)
                                            0.0001  0.3992 -0.0461  0.0004  0.5147
                                           -0.0036  0.2416 -0.0065 -0.7153 -0.0400
                                            0.0103 -0.0360 -0.0073  0.0200  0.0084
                ( 41.96%)   0.6478* O  58 s( 11.56%)p 7.63( 88.17%)d 0.02(  0.27%)
                                            0.0000  0.3300 -0.0819  0.0006 -0.5871
                                            0.0334  0.1551 -0.0065  0.7142 -0.0411
                                           -0.0061 -0.0427  0.0090  0.0153  0.0233
   114. (1.98993) BD ( 1) O  57 - O  59  
                ( 58.04%)   0.7618* O  57 s( 16.23%)p 5.15( 83.57%)d 0.01(  0.19%)
                                            0.0001  0.4003 -0.0462  0.0004  0.5210
                                           -0.0034  0.2845 -0.0033  0.6940  0.0405
                                            0.0126  0.0353  0.0094  0.0197  0.0069
                ( 41.96%)   0.6478* O  59 s( 11.56%)p 7.62( 88.16%)d 0.02(  0.27%)
                                            0.0000  0.3301 -0.0817  0.0007 -0.5919
                                            0.0337  0.0990 -0.0034 -0.7202  0.0411
                                           -0.0029  0.0432 -0.0046  0.0161  0.0237
   115. (1.97145) BD*( 1) O  58 - O  59  
                ( 49.96%)   0.7068* O  58 s(  0.30%)p99.99( 99.60%)d 0.32(  0.10%)
                                            0.0000  0.0538 -0.0102  0.0001 -0.0433
                                            0.0062 -0.9852 -0.0246  0.1514 -0.0051
                                            0.0214 -0.0066 -0.0210  0.0011  0.0049
                ( 50.04%)  -0.7074* O  59 s(  0.28%)p99.99( 99.62%)d 0.35(  0.10%)
                                            0.0000  0.0518 -0.0099  0.0001 -0.0427
                                            0.0061 -0.9940 -0.0241 -0.0758  0.0064
                                            0.0219  0.0049  0.0215 -0.0003  0.0021
   116. (1.99863) CR ( 1) C   1           s(100.00%)p 0.00(  0.00%)
                                            1.0000  0.0001  0.0000  0.0000  0.0000
                                            0.0000 -0.0001  0.0000 -0.0001  0.0000
                                            0.0000  0.0000  0.0000  0.0000  0.0000
   117. (1.99885) CR ( 1) C   2           s(100.00%)p 0.00(  0.00%)
                                            1.0000  0.0004  0.0000  0.0000  0.0002
                                            0.0000 -0.0002  0.0000 -0.0002  0.0000
                                            0.0000  0.0000  0.0000  0.0000  0.0000
   118. (1.99861) CR ( 1) C   3           s(100.00%)p 0.00(  0.00%)
                                            1.0000  0.0001  0.0000  0.0000  0.0000
                                            0.0000 -0.0002  0.0000 -0.0001  0.0000
                                            0.0000  0.0000  0.0000  0.0000  0.0000
   119. (1.99885) CR ( 1) C   4           s(100.00%)p 0.00(  0.00%)
                                            1.0000  0.0004  0.0000  0.0000 -0.0002
                                            0.0000 -0.0002  0.0000 -0.0002  0.0000
                                            0.0000  0.0000  0.0000  0.0000  0.0000
   120. (1.99849) CR ( 1) C   5           s(100.00%)p 0.00(  0.00%)
                                            1.0000  0.0003  0.0000  0.0000  0.0000
                                            0.0000 -0.0003  0.0000 -0.0009  0.0000
                                            0.0000  0.0000  0.0000  0.0000  0.0000
   121. (1.99854) CR ( 1) C   6           s(100.00%)p 0.00(  0.00%)
                                            1.0000  0.0003  0.0000  0.0000  0.0006
                                            0.0000 -0.0006  0.0000 -0.0006  0.0000
                                            0.0000  0.0000  0.0000  0.0000  0.0000
   122. (1.99849) CR ( 1) C   7           s(100.00%)p 0.00(  0.00%)
                                            1.0000  0.0003  0.0000  0.0000  0.0000
                                            0.0000 -0.0009  0.0000 -0.0003  0.0000
                                            0.0000  0.0000  0.0000  0.0000  0.0000
   123. (1.99877) CR ( 1) C   8           s(100.00%)p 0.00(  0.00%)
                                            1.0000  0.0005  0.0000  0.0000 -0.0002
                                            0.0000 -0.0006  0.0000 -0.0005  0.0000
                                            0.0000  0.0000  0.0000  0.0000  0.0000
   124. (1.99863) CR ( 1) C   9           s(100.00%)p 0.00(  0.00%)
                                            1.0000  0.0001  0.0000  0.0000  0.0000
                                            0.0000  0.0001  0.0000 -0.0001  0.0000
                                            0.0000  0.0000  0.0000  0.0000  0.0000
   125. (1.99886) CR ( 1) C  10           s(100.00%)p 0.00(  0.00%)
                                            1.0000  0.0004  0.0000  0.0000  0.0002
                                            0.0000  0.0002  0.0000 -0.0002  0.0000
                                            0.0000  0.0000  0.0000  0.0000  0.0000
   126. (1.99863) CR ( 1) C  11           s(100.00%)p 0.00(  0.00%)
                                            1.0000  0.0001  0.0000  0.0000  0.0000
                                            0.0000  0.0001  0.0000 -0.0001  0.0000
                                            0.0000  0.0000  0.0000  0.0000  0.0000
   127. (1.99886) CR ( 1) C  12           s(100.00%)p 0.00(  0.00%)
                                            1.0000  0.0004  0.0000  0.0000 -0.0002
                                            0.0000  0.0002  0.0000 -0.0002  0.0000
                                            0.0000  0.0000  0.0000  0.0000  0.0000
   128. (1.99850) CR ( 1) C  13           s(100.00%)p 0.00(  0.00%)
                                            1.0000  0.0003  0.0000  0.0000 -0.0001
                                            0.0000  0.0009  0.0000 -0.0003  0.0000
                                            0.0000  0.0000  0.0000  0.0000  0.0000
   129. (1.99854) CR ( 1) C  14           s(100.00%)p 0.00(  0.00%)
                                            1.0000  0.0003  0.0000  0.0000  0.0005
                                            0.0000  0.0006  0.0000 -0.0006  0.0000
                                            0.0000  0.0000  0.0000  0.0000  0.0000
   130. (1.99850) CR ( 1) C  15           s(100.00%)p 0.00(  0.00%)
                                            1.0000  0.0003  0.0000  0.0000 -0.0001
                                            0.0000  0.0003  0.0000 -0.0009  0.0000
                                            0.0000  0.0000  0.0000  0.0000  0.0000
   131. (1.99878) CR ( 1) C  16           s(100.00%)p 0.00(  0.00%)
                                            1.0000  0.0005  0.0000  0.0000 -0.0002
                                            0.0000  0.0005  0.0000 -0.0005  0.0000
                                            0.0000  0.0000  0.0000  0.0000  0.0000
   132. (1.99849) CR ( 1) C  17           s(100.00%)p 0.00(  0.00%)
                                            1.0000  0.0003  0.0000  0.0000  0.0001
                                            0.0000 -0.0003  0.0000 -0.0009  0.0000
                                            0.0000  0.0000  0.0000  0.0000  0.0000
   133. (1.99877) CR ( 1) C  18           s(100.00%)p 0.00(  0.00%)
                                            1.0000  0.0005  0.0000  0.0000  0.0002
                                            0.0000 -0.0006  0.0000 -0.0005  0.0000
                                            0.0000  0.0000  0.0000  0.0000  0.0000
   134. (1.99849) CR ( 1) C  19           s(100.00%)p 0.00(  0.00%)
                                            1.0000  0.0003  0.0000  0.0000  0.0001
                                            0.0000 -0.0009  0.0000 -0.0003  0.0000
                                            0.0000  0.0000  0.0000  0.0000  0.0000
   135. (1.99854) CR ( 1) C  20           s(100.00%)p 0.00(  0.00%)
                                            1.0000  0.0003  0.0000  0.0000 -0.0005
                                            0.0000 -0.0007  0.0000 -0.0006  0.0000
                                            0.0000  0.0000  0.0000  0.0000  0.0000
   136. (1.99850) CR ( 1) C  21           s(100.00%)p 0.00(  0.00%)
                                            1.0000  0.0003  0.0000  0.0000  0.0000
                                            0.0000  0.0009  0.0000 -0.0003  0.0000
                                            0.0000  0.0000  0.0000  0.0000  0.0000
   137. (1.99878) CR ( 1) C  22           s(100.00%)p 0.00(  0.00%)
                                            1.0000  0.0005  0.0000  0.0000  0.0002
                                            0.0000  0.0005  0.0000 -0.0006  0.0000
                                            0.0000  0.0000  0.0000  0.0000  0.0000
   138. (1.99850) CR ( 1) C  23           s(100.00%)p 0.00(  0.00%)
                                            1.0000  0.0003  0.0000  0.0000  0.0000
                                            0.0000  0.0003  0.0000 -0.0009  0.0000
                                            0.0000  0.0000  0.0000  0.0000  0.0000
   139. (1.99854) CR ( 1) C  24           s(100.00%)p 0.00(  0.00%)
                                            1.0000  0.0003  0.0000  0.0000 -0.0006
                                            0.0000  0.0005  0.0000 -0.0006  0.0000
                                            0.0000  0.0000  0.0000  0.0000  0.0000
   140. (1.99863) CR ( 1) C  25           s(100.00%)p 0.00(  0.00%)
                                            1.0000  0.0001  0.0000  0.0000  0.0000
                                            0.0000  0.0001  0.0000  0.0001  0.0000
                                            0.0000  0.0000  0.0000  0.0000  0.0000
   141. (1.99886) CR ( 1) C  26           s(100.00%)p 0.00(  0.00%)
                                            1.0000  0.0004  0.0000  0.0000  0.0002
                                            0.0000  0.0002  0.0000  0.0002  0.0000
                                            0.0000  0.0000  0.0000  0.0000  0.0000
   142. (1.99863) CR ( 1) C  27           s(100.00%)p 0.00(  0.00%)
                                            1.0000  0.0001  0.0000  0.0000  0.0000
                                            0.0000  0.0001  0.0000  0.0001  0.0000
                                            0.0000  0.0000  0.0000  0.0000  0.0000
   143. (1.99886) CR ( 1) C  28           s(100.00%)p 0.00(  0.00%)
                                            1.0000  0.0004  0.0000  0.0000 -0.0002
                                            0.0000  0.0002  0.0000  0.0002  0.0000
                                            0.0000  0.0000  0.0000  0.0000  0.0000
   144. (1.99850) CR ( 1) C  29           s(100.00%)p 0.00(  0.00%)
                                            1.0000  0.0003  0.0000  0.0000 -0.0001
                                            0.0000  0.0003  0.0000  0.0009  0.0000
                                            0.0000  0.0000  0.0000  0.0000  0.0000
   145. (1.99854) CR ( 1) C  30           s(100.00%)p 0.00(  0.00%)
                                            1.0000  0.0003  0.0000  0.0000  0.0005
                                            0.0000  0.0007  0.0000  0.0006  0.0000
                                            0.0000  0.0000  0.0000  0.0000  0.0000
   146. (1.99850) CR ( 1) C  31           s(100.00%)p 0.00(  0.00%)
                                            1.0000  0.0003  0.0000  0.0000 -0.0001
                                            0.0000  0.0009  0.0000  0.0003  0.0000
                                            0.0000  0.0000  0.0000  0.0000  0.0000
   147. (1.99878) CR ( 1) C  32           s(100.00%)p 0.00(  0.00%)
                                            1.0000  0.0005  0.0000  0.0000 -0.0002
                                            0.0000  0.0005  0.0000  0.0005  0.0000
                                            0.0000  0.0000  0.0000  0.0000  0.0000
   148. (1.99850) CR ( 1) C  33           s(100.00%)p 0.00(  0.00%)
                                            1.0000  0.0003  0.0000  0.0000  0.0000
                                            0.0000  0.0003  0.0000  0.0009  0.0000
                                            0.0000  0.0000  0.0000  0.0000  0.0000
   149. (1.99878) CR ( 1) C  34           s(100.00%)p 0.00(  0.00%)
                                            1.0000  0.0005  0.0000  0.0000  0.0002
                                            0.0000  0.0006  0.0000  0.0005  0.0000
                                            0.0000  0.0000  0.0000  0.0000  0.0000
   150. (1.99850) CR ( 1) C  35           s(100.00%)p 0.00(  0.00%)
                                            1.0000  0.0003  0.0000  0.0000  0.0000
                                            0.0000  0.0009  0.0000  0.0003  0.0000
                                            0.0000  0.0000  0.0000  0.0000  0.0000
   151. (1.99854) CR ( 1) C  36           s(100.00%)p 0.00(  0.00%)
                                            1.0000  0.0003  0.0000  0.0000 -0.0006
                                            0.0000  0.0006  0.0000  0.0006  0.0000
                                            0.0000  0.0000  0.0000  0.0000  0.0000
   152. (1.99861) CR ( 1) C  37           s(100.00%)p 0.00(  0.00%)
                                            1.0000  0.0001  0.0000  0.0000  0.0000
                                            0.0000 -0.0002  0.0000  0.0002  0.0000
                                            0.0000  0.0000  0.0000  0.0000  0.0000
   153. (1.99885) CR ( 1) C  38           s(100.00%)p 0.00(  0.00%)
                                            1.0000  0.0004  0.0000  0.0000  0.0002
                                            0.0000 -0.0002  0.0000  0.0002  0.0000
                                            0.0000  0.0000  0.0000  0.0000  0.0000
   154. (1.99863) CR ( 1) C  39           s(100.00%)p 0.00(  0.00%)
                                            1.0000  0.0001  0.0000  0.0000  0.0000
                                            0.0000 -0.0001  0.0000  0.0001  0.0000
                                            0.0000  0.0000  0.0000  0.0000  0.0000
   155. (1.99885) CR ( 1) C  40           s(100.00%)p 0.00(  0.00%)
                                            1.0000  0.0004  0.0000  0.0000 -0.0002
                                            0.0000 -0.0002  0.0000  0.0002  0.0000
                                            0.0000  0.0000  0.0000  0.0000  0.0000
   156. (1.99849) CR ( 1) C  41           s(100.00%)p 0.00(  0.00%)
                                            1.0000  0.0003  0.0000  0.0000  0.0000
                                            0.0000 -0.0009  0.0000  0.0003  0.0000
                                            0.0000  0.0000  0.0000  0.0000  0.0000
   157. (1.99849) CR ( 1) C  42           s(100.00%)p 0.00(  0.00%)
                                            1.0000  0.0003  0.0000  0.0000  0.0000
                                            0.0000 -0.0003  0.0000  0.0009  0.0000
                                            0.0000  0.0000  0.0000  0.0000  0.0000
   158. (1.99877) CR ( 1) C  43           s(100.00%)p 0.00(  0.00%)
                                            1.0000  0.0005  0.0000  0.0000 -0.0002
                                            0.0000 -0.0005  0.0000  0.0006  0.0000
                                            0.0000  0.0000  0.0000  0.0000  0.0000
   159. (1.99849) CR ( 1) C  44           s(100.00%)p 0.00(  0.00%)
                                            1.0000  0.0003  0.0000  0.0000  0.0001
                                            0.0000 -0.0009  0.0000  0.0003  0.0000
                                            0.0000  0.0000  0.0000  0.0000  0.0000
   160. (1.99877) CR ( 1) C  45           s(100.00%)p 0.00(  0.00%)
                                            1.0000  0.0005  0.0000  0.0000  0.0002
                                            0.0000 -0.0005  0.0000  0.0006  0.0000
                                            0.0000  0.0000  0.0000  0.0000  0.0000
   161. (1.99849) CR ( 1) C  46           s(100.00%)p 0.00(  0.00%)
                                            1.0000  0.0003  0.0000  0.0000  0.0001
                                            0.0000 -0.0003  0.0000  0.0009  0.0000
                                            0.0000  0.0000  0.0000  0.0000  0.0000
   162. (1.99854) CR ( 1) C  47           s(100.00%)p 0.00(  0.00%)
                                            1.0000  0.0003  0.0000  0.0000 -0.0005
                                            0.0000 -0.0006  0.0000  0.0006  0.0000
                                            0.0000  0.0000  0.0000  0.0000  0.0000
   163. (1.99823) CR ( 1) C  48           s(100.00%)p 0.00(  0.00%)
                                            1.0000  0.0005  0.0000  0.0000  0.0021
                                           -0.0001 -0.0007  0.0001  0.0009 -0.0001
                                            0.0000  0.0000  0.0000  0.0000  0.0000
   164. (1.99823) CR ( 1) C  49           s(100.00%)p 0.00(  0.00%)
                                            1.0000  0.0005  0.0000  0.0000  0.0020
                                           -0.0001  0.0010 -0.0001  0.0008 -0.0001
                                            0.0000  0.0000  0.0000  0.0000  0.0000
   165. (1.99854) CR ( 1) C  50           s(100.00%)p 0.00(  0.00%)
                                            1.0000  0.0003  0.0000  0.0000  0.0006
                                            0.0000 -0.0005  0.0000  0.0006  0.0000
                                            0.0000  0.0000  0.0000  0.0000  0.0000
   166. (1.99823) CR ( 1) C  51           s(100.00%)p 0.00(  0.00%)
                                            1.0000  0.0005  0.0000  0.0000  0.0021
                                           -0.0001 -0.0007  0.0001 -0.0008  0.0001
                                            0.0000  0.0000  0.0000  0.0000  0.0000
   167. (1.99823) CR ( 1) C  52           s(100.00%)p 0.00(  0.00%)
                                            1.0000  0.0005  0.0000  0.0000  0.0020
                                           -0.0001  0.0009 -0.0001 -0.0009  0.0001
                                            0.0000  0.0000  0.0000  0.0000  0.0000
   168. (1.99823) CR ( 1) C  53           s(100.00%)p 0.00(  0.00%)
                                            1.0000  0.0005  0.0000  0.0000 -0.0020
                                            0.0001 -0.0010  0.0001 -0.0008  0.0001
                                            0.0000  0.0000  0.0000  0.0000  0.0000
   169. (1.99823) CR ( 1) C  54           s(100.00%)p 0.00(  0.00%)
                                            1.0000  0.0005  0.0000  0.0000 -0.0021
                                            0.0001  0.0007 -0.0001 -0.0009  0.0001
                                            0.0000  0.0000  0.0000  0.0000  0.0000
   170. (1.99823) CR ( 1) C  55           s(100.00%)p 0.00(  0.00%)
                                            1.0000  0.0005  0.0000  0.0000 -0.0021
                                            0.0001  0.0007 -0.0001  0.0008 -0.0001
                                            0.0000  0.0000  0.0000  0.0000  0.0000
   171. (1.99823) CR ( 1) C  56           s(100.00%)p 0.00(  0.00%)
                                            1.0000  0.0005  0.0000  0.0000 -0.0020
                                            0.0001 -0.0009  0.0001  0.0009 -0.0001
                                            0.0000  0.0000  0.0000  0.0000  0.0000
   172. (1.99991) CR ( 1) O  57           s(100.00%)
                                            1.0000  0.0000  0.0000  0.0000 -0.0001
                                            0.0000  0.0000  0.0000  0.0000  0.0000
                                            0.0000  0.0000  0.0000  0.0000  0.0000
   173. (1.99994) CR ( 1) O  58           s(100.00%)p 0.00(  0.00%)
                                            1.0000  0.0000  0.0000  0.0000 -0.0001
                                            0.0000  0.0000  0.0000 -0.0001  0.0000
                                            0.0000  0.0000  0.0000  0.0000  0.0000
   174. (1.99994) CR ( 1) O  59           s(100.00%)p 0.00(  0.00%)
                                            1.0000  0.0000  0.0000  0.0000 -0.0001
                                            0.0000  0.0000  0.0000  0.0001  0.0000
                                            0.0000  0.0000  0.0000  0.0000  0.0000
   175. (1.99840) LP ( 1) O  57           s( 63.83%)p 0.57( 36.15%)d 0.00(  0.02%)
                                            0.0000  0.7984  0.0294 -0.0004 -0.6004
                                            0.0189 -0.0248  0.0010  0.0029 -0.0001
                                           -0.0011  0.0001  0.0000 -0.0136  0.0071
   176. (1.38519) LP ( 2) O  57           s(  4.28%)p22.32( 95.56%)d 0.04(  0.16%)
                                            0.0000  0.2058 -0.0218  0.0004  0.3107
                                           -0.0019 -0.9262  0.0209  0.0267 -0.0011
                                           -0.0372  0.0010  0.0007  0.0144  0.0018
   177. (1.99868) LP ( 1) O  58           s( 86.10%)p 0.16( 13.90%)d 0.00(  0.00%)
                                            0.0000  0.9278  0.0126 -0.0001  0.3415
                                           -0.0013  0.0126  0.0004 -0.1487  0.0063
                                           -0.0007  0.0003  0.0001 -0.0058  0.0020
   178. (1.95165) LP ( 2) O  58           s(  2.67%)p36.48( 97.27%)d 0.03(  0.07%)
                                           -0.0001  0.1633 -0.0023 -0.0014 -0.7288
                                           -0.0090 -0.0607 -0.0007 -0.6615 -0.0115
                                            0.0010 -0.0043 -0.0013  0.0115 -0.0228
   179. (1.99870) LP ( 1) O  59           s( 86.15%)p 0.16( 13.85%)d 0.00(  0.00%)
                                            0.0000  0.9281  0.0126 -0.0001  0.3415
                                           -0.0013  0.0224 -0.0001  0.1459 -0.0063
                                           -0.0007 -0.0002 -0.0002 -0.0057  0.0020
   180. (1.95157) LP ( 2) O  59           s(  2.63%)p37.02( 97.30%)d 0.03(  0.07%)
                                           -0.0001  0.1621 -0.0024 -0.0014 -0.7249
                                           -0.0090 -0.0114  0.0002  0.6687  0.0116
                                            0.0013  0.0039 -0.0008  0.0115 -0.0229
   181. (0.00505) RY*( 1) C   1           s(  1.41%)p67.04( 94.61%)d 2.82(  3.98%)
                                            0.0000 -0.0332  0.1123  0.0202 -0.0006
                                            0.0476  0.0087 -0.6274  0.0235  0.7413
                                            0.0088 -0.0105  0.1471  0.0723 -0.1128
   182. (0.00387) RY*( 2) C   1           s(  0.00%)p 1.00( 93.63%)d 0.07(  6.37%)
                                            0.0000  0.0001  0.0013  0.0000  0.0010
                                            0.9650  0.0000  0.0714  0.0000 -0.0019
                                           -0.2486  0.0249  0.0010  0.0351  0.0006
   183. (0.00188) RY*( 3) C   1           s( 29.58%)p 2.07( 61.11%)d 0.31(  9.31%)
                                            0.0000  0.0000  0.5429  0.0323  0.0008
                                           -0.0480 -0.0128  0.6650  0.0025  0.4079
                                            0.0338 -0.0097  0.1689  0.2146 -0.1315
   184. (0.00078) RY*( 4) C   1           s(  2.86%)p 2.70(  7.74%)d31.25( 89.40%)
                                            0.0000 -0.0098  0.1597  0.0550  0.0005
                                           -0.0041 -0.0064  0.0574 -0.0056  0.2720
                                           -0.0232  0.0587 -0.7961 -0.1875  0.4702
   185. (0.00073) RY*( 5) C   1           s( 33.33%)p 0.85( 28.27%)d 1.15( 38.40%)
                                            0.0000  0.0132  0.5737 -0.0626  0.0012
                                            0.0249 -0.0170 -0.3524  0.0063 -0.3969
                                            0.0834  0.0065 -0.0657  0.5745  0.2067
   186. (0.00045) RY*( 6) C   1           s(  0.00%)p 1.00(  3.62%)d26.61( 96.38%)
                                            0.0000  0.0001  0.0059  0.0003  0.0047
                                           -0.1899  0.0003 -0.0116  0.0001  0.0007
                                           -0.7829 -0.5804 -0.0422  0.1099  0.0036
   187. (0.00011) RY*( 7) C   1           s( 32.45%)p 0.21(  6.79%)d 1.87( 60.75%)
                                            0.0000 -0.0073  0.5475 -0.1573 -0.0001
                                            0.0123  0.0007 -0.1636 -0.0049 -0.2025
                                           -0.0878  0.0022 -0.0703 -0.6510 -0.4137
   188. (0.00007) RY*( 8) C   1           s(  0.00%)p 1.00(  2.83%)d34.38( 97.17%)
   189. (0.00007) RY*( 9) C   1           s( 30.49%)p 0.02(  0.49%)d 2.26( 69.02%)
   190. (0.00002) RY*(10) C   1           s( 70.02%)p 0.01(  0.96%)d 0.41( 29.03%)
   191. (0.00476) RY*( 1) C   2           s(  3.14%)p28.42( 89.25%)d 2.42(  7.61%)
                                            0.0000 -0.0004  0.1764 -0.0170 -0.0187
                                           -0.4865  0.0013 -0.6528  0.0010 -0.4789
                                           -0.1068 -0.0884 -0.0820 -0.1924  0.1146
   192. (0.00431) RY*( 2) C   2           s(  0.00%)p 1.00( 93.16%)d 0.07(  6.84%)
                                            0.0000  0.0009  0.0028  0.0006  0.0009
                                            0.1005  0.0090 -0.6163 -0.0093  0.7359
                                            0.1663 -0.1689 -0.0141 -0.0567 -0.0937
   193. (0.00266) RY*( 3) C   2           s( 18.25%)p 3.26( 59.46%)d 1.22( 22.29%)
                                            0.0000 -0.0316  0.4195  0.0743 -0.0272
                                           -0.6035  0.0060  0.3245  0.0072  0.3524
                                            0.2510  0.2636 -0.2208 -0.1742  0.1063
   194. (0.00226) RY*( 4) C   2           s( 59.79%)p 0.59( 35.29%)d 0.08(  4.92%)
                                            0.0000  0.0274  0.7725 -0.0190 -0.0067
                                            0.5668  0.0020 -0.0913  0.0023 -0.1525
                                            0.1009  0.1265 -0.1291 -0.0664  0.0438
   195. (0.00066) RY*( 5) C   2           s(  9.40%)p 0.94(  8.81%)d 8.70( 81.79%)
                                            0.0000 -0.0038  0.2896  0.1006 -0.0126
                                           -0.0573 -0.0121  0.2104 -0.0101  0.2004
                                           -0.6422 -0.5867  0.1323 -0.1617  0.1327
   196. (0.00030) RY*( 6) C   2           s(  0.00%)p 1.00(  0.26%)d99.99( 99.73%)
                                            0.0000 -0.0002  0.0044  0.0033 -0.0005
                                           -0.0078  0.0055  0.0384 -0.0060 -0.0324
                                           -0.2003  0.1479 -0.0589 -0.4624 -0.8474
   197. (0.00010) RY*( 7) C   2           s( 11.03%)p 0.56(  6.22%)d 7.50( 82.75%)
   198. (0.00007) RY*( 8) C   2           s(  0.34%)p19.54(  6.60%)d99.99( 93.06%)
   199. (0.00005) RY*( 9) C   2           s( 82.19%)p 0.01(  0.79%)d 0.21( 17.03%)
   200. (0.00003) RY*(10) C   2           s( 16.04%)p 0.01(  0.13%)d 5.22( 83.82%)
   201. (0.00552) RY*( 1) C   3           s(  0.68%)p99.99( 95.99%)d 4.87(  3.32%)
                                            0.0000 -0.0341  0.0729  0.0186 -0.0022
                                           -0.1792  0.0240  0.7112  0.0079 -0.6492
                                            0.0186  0.0148  0.1403  0.1131 -0.0147
   202. (0.00399) RY*( 2) C   3           s(  0.07%)p99.99( 93.80%)d84.55(  6.13%)
                                            0.0000 -0.0043  0.0265  0.0026  0.0007
                                            0.9523  0.0013  0.1317  0.0006 -0.1172
                                            0.0062 -0.2468  0.0030  0.0151 -0.0107
   203. (0.00191) RY*( 3) C   3           s( 22.16%)p 3.12( 69.07%)d 0.40(  8.77%)
                                            0.0000 -0.0012  0.4698  0.0303  0.0000
                                           -0.0103  0.0011  0.4909 -0.0120  0.6704
                                            0.0351 -0.0248  0.1737  0.2045 -0.1177
   204. (0.00100) RY*( 4) C   3           s( 41.82%)p 0.68( 28.51%)d 0.71( 29.67%)
                                            0.0000  0.0135  0.6454 -0.0384 -0.0011
                                           -0.0017  0.0075 -0.4271 -0.0150 -0.3201
                                           -0.0005  0.0213  0.1362  0.2043 -0.4857
   205. (0.00079) RY*( 5) C   3           s( 10.23%)p 0.28(  2.85%)d 8.50( 86.93%)
                                            0.0000 -0.0060  0.3172  0.0398  0.0002
                                           -0.0108 -0.0047  0.1662 -0.0105 -0.0244
                                           -0.0540  0.0627 -0.8365 -0.3889 -0.1069
   206. (0.00046) RY*( 6) C   3           s(  0.00%)p 1.00(  3.53%)d27.35( 96.47%)
                                            0.0000  0.0002  0.0065  0.0020  0.0043
                                           -0.1870  0.0007 -0.0168  0.0002  0.0014
                                           -0.6357 -0.7425 -0.0517  0.0803  0.0103
   207. (0.00015) RY*( 7) C   3           s( 25.03%)p 0.10(  2.51%)d 2.90( 72.46%)
                                            0.0000 -0.0060  0.4970  0.0566 -0.0035
                                            0.0249 -0.0016 -0.1216  0.0067 -0.0981
                                           -0.1223  0.0847  0.1683 -0.1864  0.7996
   208. (0.00008) RY*( 8) C   3           s( 28.26%)p 0.01(  0.18%)d 2.53( 71.56%)
   209. (0.00008) RY*( 9) C   3           s(  0.96%)p 3.07(  2.94%)d99.99( 96.10%)
   210. (0.00002) RY*(10) C   3           s( 70.94%)p 0.01(  0.67%)d 0.40( 28.40%)
   211. (0.00474) RY*( 1) C   4           s(  2.85%)p31.43( 89.46%)d 2.70(  7.69%)
                                            0.0000 -0.0005  0.1678 -0.0175  0.0182
                                            0.5719  0.0031 -0.5344  0.0016 -0.5307
                                            0.0631  0.0902 -0.0679 -0.2129  0.1221
   212. (0.00428) RY*( 2) C   4           s(  0.00%)p 1.00( 93.06%)d 0.07(  6.94%)
                                            0.0000  0.0001  0.0009  0.0002  0.0007
                                           -0.0468 -0.0086  0.6531  0.0093 -0.7083
                                            0.1700 -0.1820 -0.0063  0.0239  0.0824
   213. (0.00271) RY*( 3) C   4           s( 21.18%)p 2.66( 56.22%)d 1.07( 22.60%)
                                            0.0000 -0.0306  0.4533  0.0732  0.0266
                                            0.5345  0.0099  0.4019  0.0075  0.3378
                                           -0.2880 -0.2326 -0.2595 -0.1013  0.1067
   214. (0.00222) RY*( 4) C   4           s( 57.60%)p 0.67( 38.41%)d 0.07(  3.99%)
                                            0.0000  0.0287  0.7581 -0.0230  0.0060
                                           -0.5661  0.0022 -0.2037  0.0015 -0.1487
                                           -0.1064 -0.0824 -0.1359 -0.0365  0.0440
   215. (0.00067) RY*( 5) C   4           s(  8.93%)p 0.99(  8.83%)d 9.21( 82.24%)
                                            0.0000 -0.0039  0.2819  0.0992  0.0140
                                            0.0310 -0.0101  0.2194 -0.0103  0.1969
                                            0.5812  0.5570  0.2163 -0.3386  0.1139
   216. (0.00030) RY*( 6) C   4           s(  0.00%)p 1.00(  0.27%)d99.99( 99.73%)
                                            0.0000  0.0000 -0.0019  0.0040  0.0005
                                            0.0012 -0.0052 -0.0328  0.0056  0.0394
                                           -0.0437  0.1363  0.0858  0.4921  0.8528
   217. (0.00010) RY*( 7) C   4           s( 11.38%)p 0.54(  6.12%)d 7.25( 82.50%)
   218. (0.00007) RY*( 8) C   4           s(  0.01%)p 1.00(  6.74%)d13.84( 93.25%)
   219. (0.00005) RY*( 9) C   4           s( 84.15%)p 0.01(  0.77%)d 0.18( 15.08%)
   220. (0.00003) RY*(10) C   4           s( 14.09%)p 0.01(  0.11%)d 6.09( 85.80%)
   221. (0.00539) RY*( 1) C   5           s(  1.18%)p79.59( 94.23%)d 3.87(  4.58%)
                                            0.0000 -0.0281  0.1048  0.0082 -0.0075
                                            0.1870  0.0117 -0.7573  0.0215  0.5773
                                            0.0034  0.0171  0.1464  0.0932 -0.1241
   222. (0.00324) RY*( 2) C   5           s(  0.13%)p99.99( 88.84%)d83.64( 11.02%)
                                            0.0000 -0.0035  0.0260  0.0250  0.0032
                                           -0.9236 -0.0037 -0.1829  0.0066  0.0438
                                            0.3167  0.0267  0.0729 -0.0627  0.0048
   223. (0.00239) RY*( 3) C   5           s( 25.67%)p 2.80( 71.94%)d 0.09(  2.39%)
                                            0.0000 -0.0186  0.5051  0.0361  0.0054
                                           -0.0905 -0.0064  0.5626  0.0130  0.6280
                                           -0.0644 -0.0184  0.0453  0.0705 -0.1113
   224. (0.00100) RY*( 4) C   5           s( 10.26%)p 1.46( 14.94%)d 7.29( 74.80%)
                                            0.0000  0.0185  0.3107 -0.0754  0.0014
                                            0.0292 -0.0089 -0.0096  0.0029 -0.3852
                                            0.0771 -0.0258  0.6169  0.4979 -0.3361
   225. (0.00063) RY*( 5) C   5           s( 26.73%)p 0.33(  8.90%)d 2.41( 64.37%)
                                            0.0000  0.0103  0.5168 -0.0094  0.0029
                                           -0.0811 -0.0168 -0.2126  0.0015 -0.1923
                                           -0.1844 -0.2035 -0.4379  0.4012  0.4643
   226. (0.00038) RY*( 6) C   5           s(  2.68%)p 2.58(  6.89%)d33.80( 90.43%)
                                            0.0000  0.0039  0.1618 -0.0238 -0.0039
                                            0.2568 -0.0055  0.0531  0.0055  0.0090
                                            0.7281  0.4915  0.0018  0.0426  0.3616
   227. (0.00011) RY*( 7) C   5           s(  6.38%)p 0.21(  1.36%)d14.45( 92.25%)
                                            0.0000  0.0096 -0.0030  0.2525  0.0201
                                           -0.1130  0.0102 -0.0142  0.0126  0.0035
                                           -0.5184  0.5093  0.4257 -0.0634  0.4573
   228. (0.00009) RY*( 8) C   5           s( 31.85%)p 0.28(  8.92%)d 1.86( 59.23%)
   229. (0.00006) RY*( 9) C   5           s(  9.06%)p 0.25(  2.28%)d 9.79( 88.66%)
   230. (0.00001) RY*(10) C   5           s( 86.22%)p 0.02(  1.72%)d 0.14( 12.06%)
   231. (0.00572) RY*( 1) C   6           s(  1.17%)p78.61( 92.28%)d 5.58(  6.55%)
                                            0.0000 -0.0208  0.1059  0.0094 -0.0120
                                           -0.8708  0.0126 -0.3237  0.0123 -0.2436
                                           -0.0185  0.0151 -0.0696 -0.2093  0.1275
   232. (0.00291) RY*( 2) C   6           s(  1.26%)p67.02( 84.72%)d11.08( 14.01%)
                                            0.0000 -0.0077  0.1120  0.0069 -0.0034
                                           -0.0440  0.0110 -0.4565 -0.0066  0.7979
                                            0.1118 -0.1114 -0.0314 -0.1677 -0.2934
   233. (0.00285) RY*( 3) C   6           s( 17.88%)p 4.47( 80.01%)d 0.12(  2.10%)
                                            0.0000 -0.0300  0.4209  0.0284 -0.0108
                                           -0.3438  0.0079  0.7320  0.0120  0.3818
                                            0.0446  0.0915  0.0229  0.0925  0.0400
   234. (0.00106) RY*( 4) C   6           s( 49.65%)p 0.27( 13.55%)d 0.74( 36.80%)
                                            0.0000  0.0205  0.7034 -0.0371 -0.0119
                                            0.3267 -0.0089 -0.1112 -0.0077 -0.1269
                                           -0.1962 -0.1050 -0.2377 -0.4278  0.2809
   235. (0.00066) RY*( 5) C   6           s(  7.37%)p 0.40(  2.97%)d12.17( 89.66%)
                                            0.0000  0.0045  0.2709  0.0164 -0.0093
                                           -0.0799 -0.0055 -0.1139 -0.0046 -0.1010
                                           -0.4329 -0.4654 -0.1189  0.6181 -0.3105
   236. (0.00028) RY*( 6) C   6           s(  0.00%)p 1.00(  9.17%)d 9.91( 90.83%)
                                            0.0000  0.0000  0.0012  0.0004  0.0000
                                            0.0140 -0.0004 -0.2043  0.0004  0.2230
                                            0.2040 -0.1583  0.0603  0.4389  0.8033
   237. (0.00016) RY*( 7) C   6           s(  0.01%)p 1.00(  5.78%)d16.29( 94.21%)
                                            0.0000  0.0001  0.0083 -0.0020 -0.0012
                                            0.0126  0.0211 -0.1669 -0.0226  0.1699
                                           -0.6272  0.7094  0.0773  0.1624  0.1147
   238. (0.00012) RY*( 8) C   6           s( 18.14%)p 0.41(  7.48%)d 4.10( 74.38%)
                                            0.0000  0.0067  0.4257  0.0104  0.0064
                                            0.0531  0.0066 -0.1911  0.0066 -0.1880
                                            0.2857  0.1596  0.7674  0.1361 -0.1710
   239. (0.00008) RY*( 9) C   6           s( 23.55%)p 0.12(  2.71%)d 3.13( 73.74%)
   240. (0.00001) RY*(10) C   6           s( 81.15%)p 0.02(  1.32%)d 0.22( 17.53%)
   241. (0.00551) RY*( 1) C   7           s(  1.21%)p78.02( 94.37%)d 3.65(  4.42%)
                                            0.0000 -0.0282  0.1060  0.0087 -0.0078
                                            0.1249  0.0236  0.5525  0.0111 -0.7887
                                            0.0452 -0.0278  0.1465  0.1362 -0.0366
   242. (0.00331) RY*( 2) C   7           s(  0.04%)p99.99( 89.33%)d99.99( 10.62%)
                                            0.0000 -0.0021 -0.0016  0.0208  0.0024
                                           -0.9148  0.0045 -0.1054 -0.0032 -0.2132
                                            0.0525  0.3058  0.0958 -0.0279 -0.0032
   243. (0.00248) RY*( 3) C   7           s( 21.06%)p 3.69( 77.61%)d 0.06(  1.33%)
                                            0.0000 -0.0190  0.4567  0.0402  0.0046
                                           -0.2045  0.0130  0.6734 -0.0085  0.5297
                                            0.0078 -0.0191  0.0501  0.1016  0.0072
   244. (0.00103) RY*( 4) C   7           s( 16.28%)p 0.87( 14.12%)d 4.27( 69.60%)
                                            0.0000  0.0179  0.3970 -0.0699  0.0008
                                            0.0598  0.0021 -0.3706 -0.0105  0.0133
                                            0.0636 -0.0823  0.5690  0.4775 -0.3651
   245. (0.00067) RY*( 5) C   7           s( 28.30%)p 0.24(  6.89%)d 2.29( 64.82%)
                                            0.0000  0.0076  0.5319  0.0031  0.0021
                                           -0.0794 -0.0002 -0.1666 -0.0154 -0.1859
                                           -0.2756 -0.2176 -0.5699 -0.1884 -0.4057
   246. (0.00039) RY*( 6) C   7           s(  2.81%)p 2.28(  6.42%)d32.27( 90.77%)
                                            0.0000  0.0050  0.1655 -0.0271 -0.0049
                                            0.2514  0.0050  0.0119 -0.0063  0.0271
                                            0.4896  0.6769 -0.0482 -0.3106 -0.3332
   247. (0.00013) RY*( 7) C   7           s( 13.62%)p 0.26(  3.48%)d 6.09( 82.90%)
                                            0.0000  0.0044  0.3600  0.0810  0.0163
                                           -0.0375  0.0060 -0.1594  0.0077 -0.0874
                                            0.4949 -0.4138  0.1915 -0.4538  0.4127
   248. (0.00011) RY*( 8) C   7           s( 23.03%)p 0.21(  4.86%)d 3.13( 72.11%)
                                            0.0000 -0.0088  0.3799 -0.2931 -0.0107
                                            0.1123 -0.0148 -0.1684 -0.0043 -0.0852
                                           -0.0837  0.3715 -0.2484  0.3493  0.6264
   249. (0.00006) RY*( 9) C   7           s(  6.79%)p 0.26(  1.76%)d13.48( 91.45%)
   250. (0.00001) RY*(10) C   7           s( 87.02%)p 0.01(  1.20%)d 0.14( 11.78%)
   251. (0.00470) RY*( 1) C   8           s(  0.01%)p99.99( 93.37%)d99.99(  6.62%)
                                            0.0000  0.0013  0.0103 -0.0008 -0.0010
                                            0.0194  0.0079 -0.6678 -0.0084  0.6981
                                           -0.1665  0.1789  0.0094 -0.0183 -0.0776
   252. (0.00438) RY*( 2) C   8           s(  2.34%)p40.10( 93.80%)d 1.65(  3.86%)
                                            0.0000  0.0039  0.1519  0.0175 -0.0059
                                           -0.6800  0.0013  0.4897  0.0018  0.4856
                                           -0.0835 -0.0964  0.0082  0.1321 -0.0690
   253. (0.00318) RY*( 3) C   8           s( 40.93%)p 0.75( 30.59%)d 0.70( 28.49%)
                                            0.0000 -0.0204  0.6368  0.0581  0.0279
                                            0.4620  0.0130  0.2283  0.0099  0.1982
                                           -0.3032 -0.2270 -0.2822 -0.1932  0.1562
   254. (0.00224) RY*( 4) C   8           s( 36.73%)p 1.68( 61.74%)d 0.04(  1.54%)
                                            0.0000  0.0337  0.6034 -0.0457  0.0046
                                           -0.5051  0.0004 -0.4405  0.0002 -0.4102
                                            0.0153  0.0100 -0.0457 -0.0946  0.0632
   255. (0.00057) RY*( 5) C   8           s(  6.02%)p 1.19(  7.13%)d14.43( 86.85%)
                                            0.0000 -0.0022  0.2392  0.0546  0.0161
                                            0.0755 -0.0079  0.1896 -0.0082  0.1711
                                            0.5782  0.5715  0.2086 -0.3764  0.1495
   256. (0.00028) RY*( 6) C   8           s(  0.00%)p 1.00(  0.63%)d99.99( 99.37%)
                                            0.0000 -0.0001 -0.0005  0.0029  0.0003
                                            0.0056 -0.0045 -0.0517  0.0048  0.0592
                                            0.0380  0.0307  0.0811  0.4941  0.8606
   257. (0.00009) RY*( 7) C   8           s( 21.83%)p 0.27(  5.98%)d 3.31( 72.19%)
   258. (0.00007) RY*( 8) C   8           s(  0.60%)p 9.96(  6.01%)d99.99( 93.39%)
   259. (0.00003) RY*( 9) C   8           s( 90.49%)p 0.01(  0.52%)d 0.10(  8.99%)
   260. (0.00004) RY*(10) C   8           s(  1.20%)p 0.22(  0.26%)d82.00( 98.54%)
   261. (0.00506) RY*( 1) C   9           s(  1.41%)p66.85( 94.56%)d 2.85(  4.02%)
                                            0.0000 -0.0332  0.1124  0.0205  0.0017
                                            0.0520 -0.0234 -0.7404  0.0087 -0.6277
                                            0.0191  0.0098 -0.1481  0.1334 -0.0067
   262. (0.00387) RY*( 2) C   9           s(  0.00%)p 1.00( 93.65%)d 0.07(  6.35%)
                                            0.0000  0.0000  0.0004  0.0001 -0.0009
                                           -0.9653  0.0000 -0.0680  0.0000  0.0001
                                            0.0249  0.2501  0.0175 -0.0034 -0.0001
   263. (0.00184) RY*( 3) C   9           s( 28.75%)p 2.13( 61.36%)d 0.34(  9.89%)
                                            0.0000  0.0002  0.5352  0.0326  0.0001
                                            0.0290 -0.0023 -0.4050 -0.0125  0.6698
                                            0.0315  0.0129 -0.1792  0.2270 -0.1186
   264. (0.00078) RY*( 4) C   9           s(  1.74%)p 6.05( 10.55%)d50.30( 87.71%)
                                            0.0000 -0.0107  0.1171  0.0601 -0.0004
                                            0.0222  0.0061 -0.3095 -0.0050  0.0955
                                           -0.0726 -0.0534  0.7865 -0.4999 -0.0234
   265. (0.00073) RY*( 5) C   9           s( 35.00%)p 0.72( 25.36%)d 1.13( 39.64%)
                                            0.0000  0.0121  0.5889 -0.0556  0.0004
                                           -0.0248 -0.0055  0.3681 -0.0177 -0.3423
                                            0.0070 -0.0057  0.1322  0.0730 -0.6111
   266. (0.00045) RY*( 6) C   9           s(  0.00%)p 1.00(  3.59%)d26.86( 96.41%)
                                            0.0000  0.0000  0.0041  0.0001  0.0047
                                           -0.1890  0.0003 -0.0118 -0.0001 -0.0007
                                            0.5781 -0.7876 -0.0526 -0.0827 -0.0023
   267. (0.00011) RY*( 7) C   9           s( 32.56%)p 0.21(  6.68%)d 1.87( 60.75%)
                                            0.0000 -0.0075  0.5476 -0.1604 -0.0004
                                           -0.0132  0.0052  0.2003  0.0005 -0.1628
                                            0.0068 -0.0028  0.0753  0.0350  0.7750
   268. (0.00007) RY*( 8) C   9           s( 29.63%)p 0.02(  0.51%)d 2.36( 69.86%)
   269. (0.00007) RY*( 9) C   9           s(  0.12%)p23.54(  2.83%)d99.99( 97.05%)
   270. (0.00002) RY*(10) C   9           s( 70.92%)p 0.01(  0.95%)d 0.40( 28.13%)
   271. (0.00474) RY*( 1) C  10           s(  2.92%)p30.60( 89.36%)d 2.64(  7.72%)
                                            0.0000 -0.0011  0.1701 -0.0166 -0.0184
                                           -0.5757 -0.0026  0.4870  0.0014 -0.5698
                                            0.0553 -0.0967  0.0675 -0.2176  0.1135
   272. (0.00426) RY*( 2) C  10           s(  0.00%)p 1.00( 93.05%)d 0.07(  6.95%)
                                            0.0000  0.0000  0.0002  0.0000 -0.0007
                                            0.0495  0.0094 -0.7069  0.0088 -0.6543
                                            0.1847  0.1662  0.0194  0.0227  0.0830
   273. (0.00270) RY*( 3) C  10           s( 19.40%)p 2.97( 57.66%)d 1.18( 22.94%)
                                            0.0000 -0.0309  0.4331  0.0735 -0.0261
                                           -0.5419 -0.0092 -0.3806  0.0079  0.3706
                                           -0.2745  0.2582  0.2608 -0.1207  0.0689
   274. (0.00221) RY*( 4) C  10           s( 58.95%)p 0.62( 36.64%)d 0.07(  4.41%)
                                            0.0000  0.0279  0.7670 -0.0207 -0.0067
                                            0.5545 -0.0018  0.1848  0.0014 -0.1573
                                           -0.1059  0.0957  0.1425 -0.0521  0.0261
   275. (0.00066) RY*( 5) C  10           s(  9.15%)p 1.01(  9.25%)d 8.92( 81.61%)
                                            0.0000 -0.0039  0.2847  0.1020 -0.0140
                                           -0.0342  0.0095 -0.2066 -0.0113  0.2196
                                            0.5319 -0.6028 -0.2169 -0.3158  0.1520
   276. (0.00030) RY*( 6) C  10           s(  0.00%)p 1.00(  0.27%)d99.99( 99.73%)
                                            0.0000  0.0000  0.0000  0.0004 -0.0004
                                           -0.0025  0.0056  0.0373  0.0051  0.0354
                                           -0.0647 -0.1303  0.0679  0.5021  0.8482
   277. (0.00010) RY*( 7) C  10           s( 11.42%)p 0.54(  6.12%)d 7.22( 82.46%)
   278. (0.00007) RY*( 8) C  10           s(  0.00%)p 1.00(  6.74%)d13.83( 93.26%)
   279. (0.00005) RY*( 9) C  10           s( 83.16%)p 0.01(  0.77%)d 0.19( 16.06%)
   280. (0.00003) RY*(10) C  10           s( 15.19%)p 0.01(  0.12%)d 5.58( 84.69%)
   281. (0.00507) RY*( 1) C  11           s(  1.42%)p66.54( 94.57%)d 2.82(  4.01%)
                                            0.0000 -0.0332  0.1126  0.0207  0.0005
                                           -0.0469 -0.0069  0.6813  0.0240  0.6919
                                            0.0125  0.0105 -0.1556  0.0838 -0.0927
   282. (0.00387) RY*( 2) C  11           s(  0.00%)p 1.00( 93.67%)d 0.07(  6.33%)
                                            0.0000  0.0000  0.0007  0.0000 -0.0008
                                           -0.9655 -0.0001 -0.0671  0.0000  0.0008
                                           -0.2490 -0.0056 -0.0001  0.0351  0.0000
   283. (0.00184) RY*( 3) C  11           s( 28.67%)p 2.14( 61.38%)d 0.35(  9.95%)
                                            0.0000  0.0002  0.5344  0.0323 -0.0009
                                            0.0449  0.0126 -0.6353  0.0015  0.4561
                                            0.0322  0.0128 -0.1805  0.2289 -0.1157
   284. (0.00078) RY*( 4) C  11           s(  1.50%)p 7.54( 11.27%)d58.34( 87.23%)
                                            0.0000 -0.0110  0.1048  0.0620 -0.0002
                                            0.0059  0.0041 -0.0796 -0.0065  0.3260
                                           -0.0423 -0.0551  0.8139 -0.3057  0.3342
   285. (0.00073) RY*( 5) C  11           s( 35.39%)p 0.69( 24.59%)d 1.13( 40.02%)
                                            0.0000  0.0119  0.5922 -0.0548 -0.0013
                                           -0.0208  0.0181  0.3099  0.0040 -0.3861
                                            0.0737 -0.0133  0.2261  0.5406  0.2265
   286. (0.00045) RY*( 6) C  11           s(  0.00%)p 1.00(  3.57%)d26.98( 96.43%)
                                            0.0000  0.0000  0.0028  0.0002  0.0047
                                           -0.1886  0.0003 -0.0125  0.0000 -0.0017
                                            0.7346 -0.6421 -0.0437 -0.1024  0.0010
   287. (0.00011) RY*( 7) C  11           s( 32.50%)p 0.21(  6.71%)d 1.87( 60.79%)
                                            0.0000 -0.0074  0.5476 -0.1584  0.0000
                                           -0.0095 -0.0010  0.1465 -0.0051 -0.2133
                                           -0.0937  0.0009 -0.0348 -0.6491 -0.4202
   288. (0.00007) RY*( 8) C  11           s(  0.00%)p 1.00(  2.83%)d34.31( 97.17%)
   289. (0.00007) RY*( 9) C  11           s( 29.82%)p 0.02(  0.50%)d 2.34( 69.67%)
   290. (0.00002) RY*(10) C  11           s( 70.84%)p 0.01(  0.95%)d 0.40( 28.21%)
   291. (0.00473) RY*( 1) C  12           s(  3.02%)p29.54( 89.21%)d 2.57(  7.77%)
                                            0.0000 -0.0011  0.1730 -0.0164  0.0188
                                            0.5036 -0.0001  0.5621  0.0015 -0.5676
                                           -0.1123  0.0857  0.0815 -0.1952  0.1138
   292. (0.00426) RY*( 2) C  12           s(  0.00%)p 1.00( 93.05%)d 0.07(  6.95%)
                                            0.0000  0.0000  0.0008  0.0000 -0.0006
                                            0.0502  0.0093 -0.7064  0.0087 -0.6549
                                           -0.1710 -0.1674 -0.0036  0.0724  0.0835
   293. (0.00269) RY*( 3) C  12           s( 19.51%)p 2.94( 57.32%)d 1.19( 23.17%)
                                            0.0000 -0.0307  0.4345  0.0736  0.0271
                                            0.5852 -0.0055 -0.3023  0.0080  0.3722
                                            0.2330 -0.2941  0.2227 -0.1914  0.0685
   294. (0.00222) RY*( 4) C  12           s( 58.61%)p 0.63( 37.03%)d 0.07(  4.36%)
                                            0.0000  0.0280  0.7648 -0.0208  0.0068
                                           -0.5780 -0.0009  0.1063  0.0014 -0.1577
                                            0.0875 -0.1141  0.1269 -0.0785  0.0260
   295. (0.00066) RY*( 5) C  12           s(  9.25%)p 1.01(  9.34%)d 8.81( 81.42%)
                                            0.0000 -0.0040  0.2863  0.1022  0.0126
                                            0.0633  0.0114 -0.2008 -0.0114  0.2206
                                           -0.5976  0.6262 -0.1306 -0.1570  0.1520
   296. (0.00030) RY*( 6) C  12           s(  0.00%)p 1.00(  0.28%)d99.99( 99.72%)
                                            0.0000  0.0000  0.0001  0.0006 -0.0004
                                           -0.0024  0.0055  0.0379  0.0051  0.0359
                                            0.1996  0.1188  0.0848  0.4658  0.8480
   297. (0.00010) RY*( 7) C  12           s( 11.47%)p 0.53(  6.13%)d 7.18( 82.41%)
   298. (0.00007) RY*( 8) C  12           s(  0.00%)p 1.00(  6.73%)d13.85( 93.27%)
   299. (0.00005) RY*( 9) C  12           s( 83.19%)p 0.01(  0.78%)d 0.19( 16.03%)
   300. (0.00003) RY*(10) C  12           s( 15.14%)p 0.01(  0.12%)d 5.60( 84.74%)
   301. (0.00538) RY*( 1) C  13           s(  1.16%)p81.32( 94.28%)d 3.93(  4.56%)
                                            0.0000 -0.0281  0.1036  0.0084 -0.0052
                                            0.1757 -0.0218 -0.5656  0.0122 -0.7690
                                           -0.0054  0.0000 -0.1448  0.1559 -0.0185
   302. (0.00324) RY*( 2) C  13           s(  0.11%)p99.99( 88.82%)d97.30( 11.06%)
                                            0.0000 -0.0034  0.0223  0.0250  0.0034
                                           -0.9283 -0.0063 -0.1067 -0.0038 -0.1226
                                           -0.0340  0.3268 -0.0496 -0.0080  0.0138
   303. (0.00238) RY*( 3) C  13           s( 25.32%)p 2.86( 72.34%)d 0.09(  2.33%)
                                            0.0000 -0.0186  0.5015  0.0368  0.0058
                                           -0.0117 -0.0127 -0.6339 -0.0066  0.5667
                                            0.0312 -0.0670 -0.0512  0.1234  0.0044
   304. (0.00100) RY*( 4) C  13           s( 10.25%)p 1.44( 14.74%)d 7.31( 75.00%)
                                            0.0000  0.0183  0.3110 -0.0743  0.0010
                                            0.0022 -0.0028  0.3837 -0.0090 -0.0096
                                            0.0578  0.0494 -0.6166  0.5413 -0.2663
   305. (0.00063) RY*( 5) C  13           s( 26.91%)p 0.32(  8.74%)d 2.39( 64.35%)
                                            0.0000  0.0102  0.5185 -0.0096  0.0019
                                           -0.1098 -0.0014  0.1829 -0.0171 -0.2040
                                            0.1992 -0.2642  0.4032 -0.2450 -0.5580
   306. (0.00038) RY*( 6) C  13           s(  2.61%)p 2.65(  6.91%)d34.72( 90.48%)
                                            0.0000  0.0038  0.1596 -0.0239 -0.0039
                                            0.2602 -0.0058  0.0092 -0.0051  0.0353
                                           -0.5193  0.7129  0.0799 -0.1698 -0.3028
   307. (0.00011) RY*( 7) C  13           s(  6.19%)p 0.22(  1.35%)d14.94( 92.46%)
                                            0.0000  0.0095  0.0087  0.2484  0.0217
                                           -0.1126 -0.0109 -0.0060  0.0088 -0.0097
                                           -0.6039 -0.4772 -0.4192 -0.3837 -0.0965
   308. (0.00009) RY*( 8) C  13           s( 32.14%)p 0.27(  8.82%)d 1.84( 59.05%)
   309. (0.00006) RY*( 9) C  13           s(  9.22%)p 0.25(  2.30%)d 9.60( 88.48%)
   310. (0.00001) RY*(10) C  13           s( 86.25%)p 0.02(  1.74%)d 0.14( 12.02%)
   311. (0.00572) RY*( 1) C  14           s(  1.08%)p85.13( 92.33%)d 6.07(  6.59%)
                                            0.0000 -0.0207  0.1016  0.0095 -0.0100
                                           -0.9046 -0.0130  0.1834  0.0133 -0.2663
                                           -0.0399  0.0060  0.0709 -0.2126  0.1184
   312. (0.00290) RY*( 2) C  14           s(  0.00%)p 1.00( 85.08%)d 0.18( 14.92%)
                                            0.0000 -0.0002  0.0034  0.0002  0.0006
                                           -0.0493 -0.0095  0.6713 -0.0086  0.6305
                                           -0.1550 -0.1200 -0.0353 -0.1497 -0.2952
   313. (0.00283) RY*( 3) C  14           s( 18.88%)p 4.23( 79.91%)d 0.06(  1.22%)
                                            0.0000 -0.0311  0.4323  0.0298 -0.0100
                                           -0.2680 -0.0109 -0.5944  0.0111  0.6113
                                           -0.0491  0.0653 -0.0050  0.0674 -0.0306
   314. (0.00106) RY*( 4) C  14           s( 49.83%)p 0.27( 13.24%)d 0.74( 36.92%)
                                            0.0000  0.0203  0.7047 -0.0367 -0.0131
                                            0.3061  0.0067  0.1443 -0.0083 -0.1328
                                            0.0588 -0.1511  0.2212 -0.4814  0.2496
   315. (0.00066) RY*( 5) C  14           s(  7.22%)p 0.42(  3.02%)d12.43( 89.76%)
                                            0.0000  0.0045  0.2682  0.0167 -0.0099
                                           -0.0958  0.0039  0.0944 -0.0049 -0.1093
                                            0.5458 -0.5180  0.0493  0.4744 -0.3223
   316. (0.00028) RY*( 6) C  14           s(  0.00%)p 1.00(  9.22%)d 9.84( 90.78%)
                                            0.0000  0.0000  0.0008 -0.0001  0.0000
                                           -0.0154  0.0004  0.2230  0.0004  0.2056
                                           -0.0879 -0.1448  0.0626  0.4810  0.8024
   317. (0.00016) RY*( 7) C  14           s(  0.00%)p 1.00(  5.78%)d16.31( 94.22%)
                                            0.0000  0.0000  0.0003  0.0000  0.0016
                                           -0.0121 -0.0227  0.1747 -0.0210  0.1616
                                            0.7082  0.6501  0.0554 -0.0302  0.1185
   318. (0.00011) RY*( 8) C  14           s( 17.89%)p 0.40(  7.15%)d 4.19( 74.96%)
                                            0.0000  0.0070  0.4223  0.0226  0.0072
                                            0.0259 -0.0060  0.1812  0.0070 -0.1945
                                           -0.1854  0.2886 -0.7520  0.2507 -0.0603
   319. (0.00008) RY*( 9) C  14           s( 24.07%)p 0.12(  2.96%)d 3.03( 72.96%)
   320. (0.00001) RY*(10) C  14           s( 81.20%)p 0.02(  1.32%)d 0.22( 17.48%)
   321. (0.00539) RY*( 1) C  15           s(  1.17%)p80.27( 94.25%)d 3.90(  4.58%)
                                            0.0000 -0.0281  0.1043  0.0085 -0.0059
                                            0.0785 -0.0109  0.8184  0.0223  0.5157
                                            0.0265  0.0368 -0.1503  0.1016 -0.1039
   322. (0.00324) RY*( 2) C  15           s(  0.11%)p99.99( 88.85%)d98.15( 11.04%)
                                            0.0000 -0.0034  0.0221  0.0250  0.0027
                                           -0.9401  0.0045  0.0598  0.0062  0.0316
                                           -0.3173  0.0625 -0.0680  0.0317  0.0140
   323. (0.00237) RY*( 3) C  15           s( 25.18%)p 2.88( 72.43%)d 0.09(  2.39%)
                                            0.0000 -0.0186  0.5001  0.0368  0.0044
                                           -0.0200  0.0079 -0.5202  0.0126  0.6731
                                            0.0771 -0.0146 -0.0606  0.0526 -0.1063
   324. (0.00100) RY*( 4) C  15           s( 10.22%)p 1.45( 14.84%)d 7.33( 74.94%)
                                            0.0000  0.0184  0.3103 -0.0748  0.0002
                                            0.0304  0.0092 -0.0173  0.0021 -0.3835
                                            0.0712  0.0614 -0.6141  0.5470 -0.2535
   325. (0.00063) RY*( 5) C  15           s( 27.04%)p 0.32(  8.60%)d 2.38( 64.36%)
                                            0.0000  0.0102  0.5198 -0.0092  0.0006
                                           -0.1104  0.0172  0.1799  0.0002 -0.2028
                                            0.2637 -0.2850  0.4887  0.3051  0.4012
   326. (0.00038) RY*( 6) C  15           s(  2.66%)p 2.59(  6.88%)d34.04( 90.46%)
                                            0.0000  0.0038  0.1613 -0.0236 -0.0047
                                            0.2615  0.0053 -0.0163  0.0051  0.0119
                                           -0.6505  0.5364  0.1286  0.2305  0.3522
   327. (0.00011) RY*( 7) C  15           s(  6.18%)p 0.22(  1.34%)d14.97( 92.48%)
                                            0.0000  0.0095  0.0074  0.2483  0.0214
                                           -0.1129 -0.0063  0.0015  0.0130 -0.0025
                                            0.5242  0.5261 -0.2951 -0.1934  0.4987
   328. (0.00009) RY*( 8) C  15           s( 32.17%)p 0.27(  8.84%)d 1.83( 58.99%)
   329. (0.00006) RY*( 9) C  15           s(  9.19%)p 0.25(  2.29%)d 9.64( 88.53%)
   330. (0.00001) RY*(10) C  15           s( 86.24%)p 0.02(  1.73%)d 0.14( 12.04%)
   331. (0.00461) RY*( 1) C  16           s(  0.00%)p 1.00( 93.11%)d 0.07(  6.89%)
                                            0.0000  0.0000  0.0010  0.0001  0.0005
                                           -0.0529 -0.0085  0.7037 -0.0079  0.6580
                                            0.1738  0.1670  0.0044 -0.0687 -0.0779
   332. (0.00437) RY*( 2) C  16           s(  2.23%)p42.11( 93.95%)d 1.71(  3.82%)
                                            0.0000  0.0041  0.1483  0.0172 -0.0055
                                           -0.6060 -0.0020 -0.5404  0.0019  0.5293
                                            0.1079 -0.1005 -0.0222  0.1068 -0.0675
   333. (0.00317) RY*( 3) C  16           s( 42.15%)p 0.69( 29.08%)d 0.68( 28.77%)
                                            0.0000 -0.0197  0.6463  0.0587  0.0294
                                            0.4779 -0.0079 -0.1496  0.0107  0.1974
                                            0.2132 -0.2891  0.2476 -0.2870  0.1227
   334. (0.00217) RY*( 4) C  16           s( 35.60%)p 1.77( 62.89%)d 0.04(  1.51%)
                                            0.0000  0.0339  0.5937 -0.0479  0.0044
                                           -0.5721  0.0011  0.3512 -0.0009 -0.4222
                                           -0.0379  0.0237  0.0451 -0.0918  0.0515
   335. (0.00057) RY*( 5) C  16           s(  5.91%)p 1.25(  7.39%)d14.68( 86.71%)
                                            0.0000 -0.0024  0.2367  0.0551  0.0149
                                            0.1058  0.0093 -0.1657 -0.0089  0.1866
                                           -0.6133  0.6380 -0.1243 -0.1943  0.1752
   336. (0.00028) RY*( 6) C  16           s(  0.00%)p 1.00(  0.61%)d99.99( 99.39%)
                                            0.0000  0.0000  0.0001 -0.0001  0.0003
                                            0.0040 -0.0050 -0.0570 -0.0046 -0.0527
                                           -0.1110 -0.0346 -0.0819 -0.4853 -0.8592
   337. (0.00009) RY*( 7) C  16           s( 22.78%)p 0.26(  5.90%)d 3.13( 71.33%)
   338. (0.00007) RY*( 8) C  16           s(  0.00%)p 1.00(  6.35%)d14.75( 93.65%)
   339. (0.00003) RY*( 9) C  16           s( 89.82%)p 0.01(  0.50%)d 0.11(  9.68%)
   340. (0.00004) RY*(10) C  16           s(  1.67%)p 0.16(  0.26%)d58.84( 98.07%)
   341. (0.00538) RY*( 1) C  17           s(  1.16%)p81.53( 94.28%)d 3.95(  4.57%)
                                            0.0000 -0.0281  0.1035  0.0083  0.0058
                                           -0.0816  0.0126 -0.7764  0.0214  0.5768
                                            0.0226 -0.0373  0.1423  0.0903 -0.1239
   342. (0.00324) RY*( 2) C  17           s(  0.11%)p99.99( 88.82%)d97.85( 11.06%)
                                            0.0000 -0.0035  0.0222  0.0250 -0.0026
                                            0.9398 -0.0040 -0.0567  0.0065  0.0417
                                           -0.3219 -0.0374  0.0697  0.0271  0.0041
   343. (0.00238) RY*( 3) C  17           s( 25.24%)p 2.87( 72.40%)d 0.09(  2.36%)
                                            0.0000 -0.0187  0.5007  0.0366 -0.0044
                                            0.0157 -0.0069  0.5700  0.0132  0.6314
                                            0.0773  0.0094  0.0497  0.0483 -0.1128
   344. (0.00100) RY*( 4) C  17           s( 10.20%)p 1.45( 14.80%)d 7.35( 75.00%)
                                            0.0000  0.0184  0.3100 -0.0746 -0.0002
                                           -0.0280 -0.0090 -0.0124  0.0029 -0.3834
                                            0.0642 -0.0609  0.6155  0.4987 -0.3387
   345. (0.00063) RY*( 5) C  17           s( 27.11%)p 0.32(  8.64%)d 2.37( 64.25%)
                                            0.0000  0.0102  0.5205 -0.0093 -0.0006
                                            0.1111 -0.0171 -0.1957  0.0016 -0.1883
                                            0.2870  0.2608 -0.4014  0.3377  0.4658
   346. (0.00038) RY*( 6) C  17           s(  2.63%)p 2.62(  6.91%)d34.33( 90.45%)
                                            0.0000  0.0039  0.1605 -0.0240  0.0047
                                           -0.2621 -0.0049  0.0168  0.0055  0.0080
                                           -0.6904 -0.4860 -0.0648  0.2416  0.3592
   347. (0.00011) RY*( 7) C  17           s(  6.25%)p 0.22(  1.35%)d14.79( 92.41%)
                                            0.0000  0.0095  0.0032  0.2497 -0.0215
                                            0.1131  0.0073 -0.0006  0.0124 -0.0002
                                            0.4794 -0.5719  0.3460 -0.2115  0.4503
   348. (0.00009) RY*( 8) C  17           s( 31.96%)p 0.28(  8.81%)d 1.85( 59.24%)
   349. (0.00006) RY*( 9) C  17           s(  9.33%)p 0.25(  2.32%)d 9.47( 88.35%)
   350. (0.00001) RY*(10) C  17           s( 86.16%)p 0.02(  1.72%)d 0.14( 12.12%)
   351. (0.00461) RY*( 1) C  18           s(  0.01%)p 1.00( 93.10%)d 0.07(  6.90%)
                                            0.0000 -0.0001  0.0089  0.0011  0.0006
                                           -0.0221 -0.0076  0.6820  0.0087 -0.6820
                                           -0.1532  0.1860  0.0192  0.0708  0.0742
   352. (0.00436) RY*( 2) C  18           s(  2.12%)p44.48( 94.07%)d 1.80(  3.81%)
                                            0.0000  0.0042  0.1444  0.0166  0.0058
                                            0.6095  0.0024  0.5434  0.0012  0.5235
                                            0.1224  0.0808  0.0229  0.1032 -0.0735
   353. (0.00316) RY*( 3) C  18           s( 42.69%)p 0.67( 28.49%)d 0.68( 28.82%)
                                            0.0000 -0.0195  0.6505  0.0584 -0.0295
                                           -0.4712  0.0087  0.1625  0.0100  0.1884
                                            0.2379  0.2680 -0.2489 -0.2689  0.1597
   354. (0.00218) RY*( 4) C  18           s( 35.02%)p 1.81( 63.55%)d 0.04(  1.43%)
                                            0.0000  0.0341  0.5888 -0.0482 -0.0041
                                            0.5763 -0.0006 -0.3833 -0.0004 -0.3955
                                           -0.0381 -0.0200 -0.0445 -0.0863  0.0550
   355. (0.00057) RY*( 5) C  18           s(  6.01%)p 1.20(  7.19%)d14.45( 86.80%)
                                            0.0000 -0.0023  0.2392  0.0537 -0.0149
                                           -0.1038 -0.0100  0.1775 -0.0082  0.1709
                                           -0.6614 -0.5919  0.1269 -0.2005  0.1547
   356. (0.00028) RY*( 6) C  18           s(  0.00%)p 1.00(  0.61%)d99.99( 99.39%)
                                            0.0000  0.0000  0.0005  0.0007 -0.0004
                                           -0.0042  0.0045  0.0545 -0.0050 -0.0552
                                           -0.1064  0.0455 -0.0734 -0.4878 -0.8586
   357. (0.00009) RY*( 7) C  18           s( 22.46%)p 0.26(  5.91%)d 3.19( 71.62%)
   358. (0.00007) RY*( 8) C  18           s(  0.01%)p 1.00(  6.36%)d14.73( 93.63%)
   359. (0.00003) RY*( 9) C  18           s( 90.15%)p 0.01(  0.49%)d 0.10(  9.36%)
   360. (0.00004) RY*(10) C  18           s(  1.69%)p 0.15(  0.26%)d58.09( 98.05%)
   361. (0.00537) RY*( 1) C  19           s(  1.15%)p82.21( 94.33%)d 3.94(  4.52%)
                                            0.0000 -0.0280  0.1031  0.0081  0.0052
                                           -0.1726  0.0222  0.5000  0.0102 -0.8142
                                           -0.0056  0.0026  0.1517  0.1434 -0.0399
   362. (0.00325) RY*( 2) C  19           s(  0.12%)p99.99( 88.81%)d91.74( 11.07%)
                                            0.0000 -0.0034  0.0239  0.0250 -0.0032
                                            0.9287  0.0062  0.0978 -0.0044 -0.1264
                                           -0.0595 -0.3234  0.0504 -0.0094  0.0035
   363. (0.00237) RY*( 3) C  19           s( 25.83%)p 2.78( 71.72%)d 0.09(  2.45%)
                                            0.0000 -0.0188  0.5066  0.0362 -0.0057
                                            0.0080  0.0123  0.6749 -0.0076  0.5113
                                            0.0377  0.0674  0.0632  0.1206 -0.0063
   364. (0.00101) RY*( 4) C  19           s(  9.93%)p 1.51( 15.00%)d 7.56( 75.07%)
                                            0.0000  0.0185  0.3056 -0.0749 -0.0010
                                           -0.0036  0.0023 -0.3867 -0.0090  0.0191
                                            0.0498 -0.0489  0.6183  0.4933 -0.3467
   365. (0.00063) RY*( 5) C  19           s( 26.84%)p 0.34(  9.01%)d 2.39( 64.15%)
                                            0.0000  0.0106  0.5178 -0.0112 -0.0016
                                            0.1101  0.0004 -0.2051 -0.0172 -0.1888
                                            0.2222  0.2491 -0.4895 -0.2091 -0.4967
   366. (0.00038) RY*( 6) C  19           s(  2.57%)p 2.70(  6.93%)d35.22( 90.50%)
                                            0.0000  0.0038  0.1585 -0.0235  0.0038
                                           -0.2607  0.0054 -0.0051 -0.0056  0.0356
                                           -0.5725 -0.6686 -0.1348 -0.1567 -0.2958
   367. (0.00011) RY*( 7) C  19           s(  6.14%)p 0.22(  1.35%)d15.08( 92.51%)
                                            0.0000  0.0096  0.0150  0.2471 -0.0216
                                            0.1127  0.0117  0.0017  0.0078 -0.0115
                                           -0.5668  0.5216  0.3684 -0.4203 -0.1394
   368. (0.00009) RY*( 8) C  19           s( 32.17%)p 0.27(  8.85%)d 1.83( 58.98%)
   369. (0.00006) RY*( 9) C  19           s(  9.15%)p 0.25(  2.32%)d 9.68( 88.53%)
   370. (0.00001) RY*(10) C  19           s( 86.26%)p 0.02(  1.73%)d 0.14( 12.01%)
   371. (0.00570) RY*( 1) C  20           s(  1.06%)p86.74( 92.35%)d 6.18(  6.58%)
                                            0.0000 -0.0206  0.1007  0.0095  0.0099
                                            0.9060  0.0139 -0.2035  0.0122 -0.2467
                                           -0.0399 -0.0049 -0.0709 -0.2068  0.1281
   372. (0.00290) RY*( 2) C  20           s(  0.08%)p99.99( 85.03%)d99.99( 14.89%)
                                            0.0000 -0.0019  0.0282  0.0017  0.0012
                                           -0.0279 -0.0079  0.6627  0.0100 -0.6404
                                            0.1411 -0.1378  0.0177  0.1549  0.2928
   373. (0.00283) RY*( 3) C  20           s( 18.81%)p 4.25( 79.93%)d 0.07(  1.25%)
                                            0.0000 -0.0311  0.4316  0.0296  0.0099
                                            0.2682  0.0122  0.5954  0.0096  0.6104
                                           -0.0635 -0.0499  0.0041  0.0570 -0.0523
   374. (0.00106) RY*( 4) C  20           s( 49.97%)p 0.26( 13.21%)d 0.74( 36.82%)
                                            0.0000  0.0204  0.7056 -0.0370  0.0133
                                           -0.3043 -0.0073 -0.1560 -0.0075 -0.1220
                                            0.0734  0.1453 -0.2223 -0.4621  0.2807
   375. (0.00066) RY*( 5) C  20           s(  7.06%)p 0.43(  3.06%)d12.72( 89.88%)
                                            0.0000  0.0045  0.2652  0.0167  0.0099
                                            0.0975 -0.0041 -0.1030 -0.0045 -0.1017
                                            0.5851  0.4769 -0.0492  0.4782 -0.3129
   376. (0.00028) RY*( 6) C  20           s(  0.00%)p 1.00(  9.25%)d 9.81( 90.75%)
                                            0.0000  0.0000  0.0011  0.0006  0.0000
                                            0.0147 -0.0003 -0.2073  0.0005  0.2221
                                           -0.0758  0.1445  0.0879  0.4809  0.8011
   377. (0.00016) RY*( 7) C  20           s(  0.00%)p 1.00(  5.77%)d16.33( 94.23%)
                                            0.0000  0.0000  0.0057 -0.0002  0.0014
                                           -0.0113 -0.0209  0.1580  0.0228 -0.1778
                                           -0.6589  0.7003  0.0478  0.0290 -0.1209
   378. (0.00011) RY*( 8) C  20           s( 17.77%)p 0.40(  7.04%)d 4.23( 75.19%)
                                            0.0000  0.0071  0.4208  0.0242 -0.0072
                                           -0.0245  0.0070 -0.1962  0.0063 -0.1766
                                           -0.2002 -0.2805  0.7560  0.1858 -0.1648
   379. (0.00008) RY*( 9) C  20           s( 24.20%)p 0.13(  3.03%)d 3.01( 72.77%)
   380. (0.00001) RY*(10) C  20           s( 81.22%)p 0.02(  1.33%)d 0.21( 17.45%)
   381. (0.00538) RY*( 1) C  21           s(  1.13%)p83.43( 94.34%)d 4.01(  4.53%)
                                            0.0000 -0.0280  0.1023  0.0083  0.0081
                                           -0.0958 -0.0207 -0.5822  0.0121 -0.7711
                                            0.0481  0.0195 -0.1431  0.1476 -0.0188
   382. (0.00324) RY*( 2) C  21           s(  0.11%)p99.99( 88.77%)d99.78( 11.11%)
                                            0.0000 -0.0034  0.0218  0.0250 -0.0023
                                            0.9338 -0.0068  0.0241 -0.0038 -0.1230
                                            0.0307 -0.3174 -0.0947 -0.0174  0.0141
   383. (0.00237) RY*( 3) C  21           s( 25.58%)p 2.82( 72.09%)d 0.09(  2.33%)
                                            0.0000 -0.0187  0.5040  0.0370 -0.0040
                                            0.1003 -0.0133 -0.6272 -0.0067  0.5632
                                            0.0038  0.0732 -0.0412  0.1273  0.0020
   384. (0.00101) RY*( 4) C  21           s( 10.28%)p 1.44( 14.81%)d 7.29( 74.91%)
                                            0.0000  0.0184  0.3114 -0.0740 -0.0007
                                           -0.0556 -0.0030  0.3806 -0.0091 -0.0103
                                            0.0933  0.0371 -0.6175  0.5355 -0.2664
   385. (0.00063) RY*( 5) C  21           s( 26.52%)p 0.34(  8.92%)d 2.43( 64.56%)
                                            0.0000  0.0102  0.5148 -0.0097 -0.0016
                                            0.0854 -0.0016  0.1983 -0.0171 -0.2056
                                           -0.2627  0.2102  0.4373 -0.1785 -0.5562
   386. (0.00038) RY*( 6) C  21           s(  2.73%)p 2.52(  6.88%)d33.06( 90.39%)
                                            0.0000  0.0039  0.1635 -0.0240  0.0046
                                           -0.2588 -0.0052 -0.0244 -0.0053  0.0336
                                            0.4515 -0.7148 -0.0166 -0.3082 -0.3063
   387. (0.00011) RY*( 7) C  21           s(  6.06%)p 0.22(  1.36%)d15.27( 92.58%)
                                            0.0000  0.0095  0.0156  0.2455 -0.0200
                                            0.1125 -0.0138  0.0129  0.0087 -0.0120
                                            0.4778  0.5321 -0.3457 -0.5358 -0.0880
   388. (0.00009) RY*( 8) C  21           s( 32.28%)p 0.27(  8.82%)d 1.82( 58.90%)
   389. (0.00006) RY*( 9) C  21           s(  9.24%)p 0.25(  2.31%)d 9.57( 88.45%)
   390. (0.00001) RY*(10) C  21           s( 86.22%)p 0.02(  1.74%)d 0.14( 12.04%)
   391. (0.00460) RY*( 1) C  22           s(  0.00%)p 1.00( 93.09%)d 0.07(  6.91%)
                                            0.0000  0.0001  0.0009  0.0001  0.0007
                                           -0.0444 -0.0085  0.7037 -0.0080  0.6585
                                           -0.1862 -0.1665 -0.0191 -0.0179 -0.0777
   392. (0.00438) RY*( 2) C  22           s(  2.27%)p41.43( 93.93%)d 1.67(  3.80%)
                                            0.0000  0.0040  0.1495  0.0173  0.0056
                                            0.6728 -0.0013 -0.4534  0.0019  0.5302
                                           -0.0745  0.1029 -0.0072  0.1316 -0.0668
   393. (0.00316) RY*( 3) C  22           s( 41.72%)p 0.71( 29.61%)d 0.69( 28.67%)
                                            0.0000 -0.0199  0.6429  0.0588 -0.0280
                                           -0.4575 -0.0119 -0.2152  0.0107  0.1985
                                           -0.2831  0.2507  0.2851 -0.2174  0.1229
   394. (0.00217) RY*( 4) C  22           s( 36.03%)p 1.73( 62.45%)d 0.04(  1.53%)
                                            0.0000  0.0339  0.5974 -0.0476 -0.0047
                                            0.5165  0.0004  0.4253 -0.0008 -0.4204
                                            0.0092 -0.0278  0.0428 -0.0994  0.0518
   395. (0.00057) RY*( 5) C  22           s(  5.86%)p 1.25(  7.31%)d14.81( 86.83%)
                                            0.0000 -0.0024  0.2358  0.0551 -0.0160
                                           -0.0814  0.0071 -0.1780 -0.0089  0.1853
                                            0.5366 -0.6150 -0.2115 -0.3569  0.1735
   396. (0.00027) RY*( 6) C  22           s(  0.00%)p 1.00(  0.60%)d99.99( 99.40%)
                                            0.0000  0.0000  0.0004  0.0004 -0.0004
                                           -0.0042  0.0050  0.0566  0.0046  0.0526
                                            0.0286 -0.0472  0.0766  0.4970  0.8591
   397. (0.00009) RY*( 7) C  22           s( 22.67%)p 0.26(  5.91%)d 3.15( 71.42%)
   398. (0.00007) RY*( 8) C  22           s(  0.00%)p 1.00(  6.37%)d14.70( 93.63%)
   399. (0.00003) RY*( 9) C  22           s( 90.26%)p 0.01(  0.50%)d 0.10(  9.23%)
   400. (0.00004) RY*(10) C  22           s(  1.34%)p 0.19(  0.25%)d73.45( 98.41%)
   401. (0.00539) RY*( 1) C  23           s(  1.18%)p80.09( 94.25%)d 3.89(  4.58%)
                                            0.0000 -0.0281  0.1044  0.0084  0.0074
                                           -0.1914 -0.0100  0.7994  0.0223  0.5159
                                            0.0026 -0.0157 -0.1540  0.1050 -0.1039
   402. (0.00324) RY*( 2) C  23           s(  0.11%)p99.99( 88.84%)d96.27( 11.04%)
                                            0.0000 -0.0034  0.0225  0.0250 -0.0033
                                            0.9227  0.0041  0.1894  0.0063  0.0319
                                            0.3137 -0.0526 -0.0762 -0.0571  0.0139
   403. (0.00238) RY*( 3) C  23           s( 25.23%)p 2.87( 72.37%)d 0.10(  2.40%)
                                            0.0000 -0.0186  0.5006  0.0366 -0.0054
                                            0.0917  0.0072 -0.5125  0.0126  0.6727
                                           -0.0605  0.0234 -0.0576  0.0722 -0.1062
   404. (0.00100) RY*( 4) C  23           s( 10.21%)p 1.45( 14.85%)d 7.34( 74.95%)
                                            0.0000  0.0184  0.3101 -0.0747 -0.0015
                                           -0.0278  0.0091 -0.0213  0.0022 -0.3836
                                            0.0822  0.0243 -0.6167  0.5454 -0.2538
   405. (0.00063) RY*( 5) C  23           s( 26.91%)p 0.32(  8.66%)d 2.39( 64.44%)
                                            0.0000  0.0102  0.5185 -0.0093 -0.0030
                                            0.0853  0.0169  0.1941  0.0002 -0.2033
                                           -0.1716  0.2169  0.5232  0.3661  0.4001
   406. (0.00038) RY*( 6) C  23           s(  2.75%)p 2.49(  6.86%)d32.87( 90.39%)
                                            0.0000  0.0039  0.1641 -0.0236  0.0039
                                           -0.2563  0.0059 -0.0520  0.0051  0.0113
                                            0.6874 -0.5485  0.0539  0.0428  0.3546
   407. (0.00011) RY*( 7) C  23           s(  6.18%)p 0.22(  1.35%)d14.96( 92.47%)
                                            0.0000  0.0095  0.0083  0.2483 -0.0203
                                            0.1119 -0.0092  0.0177  0.0130 -0.0034
                                           -0.5589 -0.4806 -0.3644 -0.0422  0.4968
   408. (0.00009) RY*( 8) C  23           s( 32.26%)p 0.27(  8.86%)d 1.83( 58.88%)
   409. (0.00006) RY*( 9) C  23           s(  9.16%)p 0.25(  2.27%)d 9.66( 88.56%)
   410. (0.00001) RY*(10) C  23           s( 86.17%)p 0.02(  1.73%)d 0.14( 12.10%)
   411. (0.00571) RY*( 1) C  24           s(  1.07%)p85.92( 92.33%)d 6.13(  6.59%)
                                            0.0000 -0.0206  0.1011  0.0095  0.0117
                                            0.8700 -0.0114  0.3075  0.0132 -0.2674
                                           -0.0203 -0.0156  0.0694 -0.2153  0.1187
   412. (0.00290) RY*( 2) C  24           s(  0.01%)p 1.00( 85.06%)d 0.18( 14.93%)
                                            0.0000 -0.0007  0.0088  0.0006 -0.0004
                                            0.0541  0.0091 -0.6876  0.0090 -0.6121
                                           -0.1057 -0.1259  0.0178  0.1881  0.2942
   413. (0.00283) RY*( 3) C  24           s( 18.84%)p 4.24( 79.94%)d 0.06(  1.21%)
                                            0.0000 -0.0311  0.4320  0.0298  0.0114
                                            0.3479 -0.0096 -0.5312  0.0108  0.6292
                                            0.0687 -0.0593 -0.0141  0.0466 -0.0391
   414. (0.00106) RY*( 4) C  24           s( 49.93%)p 0.26( 13.21%)d 0.74( 36.85%)
                                            0.0000  0.0203  0.7054 -0.0367  0.0121
                                           -0.3229  0.0085  0.1000 -0.0082 -0.1327
                                           -0.1896  0.1195  0.2398 -0.4457  0.2493
   415. (0.00066) RY*( 5) C  24           s(  7.17%)p 0.42(  3.05%)d12.52( 89.78%)
                                            0.0000  0.0045  0.2673  0.0165  0.0093
                                            0.0816  0.0052  0.1069 -0.0049 -0.1106
                                           -0.3945  0.5047  0.1205  0.6065 -0.3242
   416. (0.00028) RY*( 6) C  24           s(  0.00%)p 1.00(  9.25%)d 9.81( 90.75%)
                                            0.0000  0.0000  0.0009 -0.0003  0.0000
                                           -0.0159  0.0004  0.2237  0.0003  0.2053
                                            0.2151  0.1348  0.0828  0.4397  0.8018
   417. (0.00016) RY*( 7) C  24           s(  0.00%)p 1.00(  5.76%)d16.35( 94.24%)
                                            0.0000  0.0000  0.0000  0.0007  0.0016
                                           -0.0120 -0.0227  0.1741 -0.0210  0.1619
                                           -0.6897 -0.6514 -0.0370  0.1643  0.1180
   418. (0.00012) RY*( 8) C  24           s( 17.90%)p 0.40(  7.13%)d 4.19( 74.97%)
                                            0.0000  0.0070  0.4224  0.0224 -0.0063
                                           -0.0506 -0.0069  0.1756  0.0070 -0.1943
                                            0.2486 -0.1819 -0.7842  0.1904 -0.0602
   419. (0.00008) RY*( 9) C  24           s( 24.03%)p 0.12(  2.95%)d 3.04( 73.02%)
   420. (0.00001) RY*(10) C  24           s( 81.22%)p 0.02(  1.32%)d 0.21( 17.46%)
   421. (0.00507) RY*( 1) C  25           s(  1.42%)p66.41( 94.57%)d 2.81(  4.01%)
                                            0.0000 -0.0332  0.1127  0.0207  0.0006
                                           -0.0432 -0.0087  0.6253 -0.0234 -0.7431
                                            0.0109 -0.0101  0.1478  0.0719 -0.1133
   422. (0.00387) RY*( 2) C  25           s(  0.00%)p 1.00( 93.67%)d 0.07(  6.33%)
                                            0.0000  0.0000  0.0009  0.0000 -0.0008
                                           -0.9655 -0.0001 -0.0676  0.0000 -0.0008
                                           -0.2479  0.0251  0.0015  0.0350  0.0000
   423. (0.00184) RY*( 3) C  25           s( 28.70%)p 2.14( 61.38%)d 0.35(  9.92%)
                                            0.0000  0.0002  0.5348  0.0324 -0.0009
                                            0.0476  0.0124 -0.6688 -0.0024 -0.4051
                                            0.0303 -0.0128  0.1802  0.2146 -0.1399
   424. (0.00078) RY*( 4) C  25           s(  1.46%)p 7.77( 11.32%)d59.86( 87.22%)
                                            0.0000 -0.0110  0.1030  0.0620 -0.0003
                                            0.0077  0.0046 -0.1052  0.0062 -0.3194
                                           -0.0341  0.0529 -0.7827 -0.2451  0.4422
   425. (0.00073) RY*( 5) C  25           s( 35.39%)p 0.69( 24.53%)d 1.13( 40.09%)
                                            0.0000  0.0118  0.5922 -0.0547 -0.0012
                                           -0.0226  0.0178  0.3388 -0.0054  0.3600
                                            0.0750  0.0080 -0.1526  0.5548  0.2532
   426. (0.00045) RY*( 6) C  25           s(  0.00%)p 1.00(  3.58%)d26.95( 96.42%)
                                            0.0000  0.0000  0.0031  0.0002  0.0047
                                           -0.1887  0.0004 -0.0122  0.0000  0.0019
                                            0.7821  0.5824  0.0395 -0.1086  0.0012
   427. (0.00011) RY*( 7) C  25           s( 32.49%)p 0.21(  6.72%)d 1.87( 60.79%)
                                            0.0000 -0.0075  0.5472 -0.1595  0.0000
                                           -0.0105 -0.0006  0.1628  0.0052  0.2013
                                           -0.0932  0.0069 -0.0740 -0.6469 -0.4185
   428. (0.00007) RY*( 8) C  25           s(  0.00%)p 1.00(  2.83%)d34.30( 97.17%)
   429. (0.00007) RY*( 9) C  25           s( 29.79%)p 0.02(  0.51%)d 2.34( 69.70%)
   430. (0.00002) RY*(10) C  25           s( 70.88%)p 0.01(  0.95%)d 0.40( 28.17%)
   431. (0.00474) RY*( 1) C  26           s(  2.91%)p30.66( 89.36%)d 2.65(  7.72%)
                                            0.0000 -0.0011  0.1699 -0.0166 -0.0184
                                           -0.5786 -0.0027  0.5303 -0.0013  0.5266
                                            0.0629  0.0901 -0.0679 -0.2128  0.1234
   432. (0.00426) RY*( 2) C  26           s(  0.00%)p 1.00( 93.05%)d 0.07(  6.95%)
                                            0.0000  0.0000  0.0002  0.0000 -0.0006
                                            0.0455  0.0087 -0.6534 -0.0095  0.7081
                                            0.1713 -0.1806 -0.0054  0.0243  0.0832
   433. (0.00270) RY*( 3) C  26           s( 19.43%)p 2.97( 57.62%)d 1.18( 22.95%)
                                            0.0000 -0.0308  0.4336  0.0735 -0.0260
                                           -0.5398 -0.0098 -0.4083 -0.0073 -0.3425
                                           -0.2926 -0.2373 -0.2594 -0.0991  0.1019
   434. (0.00221) RY*( 4) C  26           s( 58.93%)p 0.62( 36.68%)d 0.07(  4.39%)
                                            0.0000  0.0279  0.7669 -0.0207 -0.0066
                                            0.5539 -0.0019  0.1968 -0.0013  0.1456
                                           -0.1121 -0.0877 -0.1417 -0.0404  0.0444
   435. (0.00066) RY*( 5) C  26           s(  9.14%)p 1.01(  9.25%)d 8.93( 81.61%)
                                            0.0000 -0.0039  0.2846  0.1020 -0.0141
                                           -0.0331  0.0103 -0.2231  0.0105 -0.2030
                                            0.5759  0.5567  0.2132 -0.3357  0.1281
   436. (0.00030) RY*( 6) C  26           s(  0.00%)p 1.00(  0.27%)d99.99( 99.73%)
                                            0.0000  0.0000  0.0001  0.0004 -0.0004
                                           -0.0023  0.0051  0.0344 -0.0056 -0.0382
                                           -0.0545  0.1299  0.0858  0.5007  0.8482
   437. (0.00010) RY*( 7) C  26           s( 11.42%)p 0.54(  6.12%)d 7.22( 82.47%)
   438. (0.00007) RY*( 8) C  26           s(  0.00%)p 1.00(  6.74%)d13.83( 93.26%)
   439. (0.00005) RY*( 9) C  26           s( 83.19%)p 0.01(  0.77%)d 0.19( 16.04%)
   440. (0.00003) RY*(10) C  26           s( 15.17%)p 0.01(  0.12%)d 5.58( 84.71%)
   441. (0.00506) RY*( 1) C  27           s(  1.41%)p67.11( 94.56%)d 2.86(  4.03%)
                                            0.0000 -0.0332  0.1121  0.0205  0.0017
                                            0.0485 -0.0240 -0.6892 -0.0068  0.6839
                                            0.0176 -0.0104  0.1559  0.1216 -0.0274
   442. (0.00387) RY*( 2) C  27           s(  0.00%)p 1.00( 93.65%)d 0.07(  6.35%)
                                            0.0000  0.0000  0.0004  0.0000 -0.0009
                                           -0.9654  0.0000 -0.0680  0.0000  0.0001
                                            0.0054 -0.2513 -0.0177 -0.0007  0.0000
   443. (0.00184) RY*( 3) C  27           s( 28.71%)p 2.14( 61.38%)d 0.34(  9.90%)
                                            0.0000  0.0002  0.5349  0.0325  0.0001
                                            0.0324 -0.0014 -0.4562  0.0127 -0.6360
                                            0.0296 -0.0129  0.1792  0.2133 -0.1428
   444. (0.00078) RY*( 4) C  27           s(  1.78%)p 5.88( 10.49%)d49.20( 87.73%)
                                            0.0000 -0.0107  0.1188  0.0600 -0.0004
                                            0.0226  0.0065 -0.3152  0.0046 -0.0703
                                           -0.0639  0.0562 -0.8196 -0.4372  0.0844
   445. (0.00073) RY*( 5) C  27           s( 35.00%)p 0.73( 25.41%)d 1.13( 39.59%)
                                            0.0000  0.0122  0.5889 -0.0557  0.0003
                                           -0.0267 -0.0041  0.3942  0.0180  0.3125
                                            0.0089  0.0111 -0.2050  0.0873 -0.5883
   446. (0.00045) RY*( 6) C  27           s(  0.00%)p 1.00(  3.59%)d26.89( 96.41%)
                                            0.0000  0.0000  0.0040  0.0001  0.0047
                                           -0.1889  0.0003 -0.0117  0.0001  0.0006
                                            0.6376  0.7396  0.0490 -0.0906 -0.0019
   447. (0.00011) RY*( 7) C  27           s( 32.57%)p 0.21(  6.68%)d 1.87( 60.76%)
                                            0.0000 -0.0075  0.5476 -0.1603 -0.0004
                                           -0.0139  0.0051  0.2123 -0.0009  0.1466
                                            0.0072 -0.0052  0.0329  0.0365  0.7779
   448. (0.00007) RY*( 8) C  27           s( 29.65%)p 0.02(  0.51%)d 2.36( 69.84%)
   449. (0.00007) RY*( 9) C  27           s(  0.11%)p25.58(  2.83%)d99.99( 97.06%)
   450. (0.00002) RY*(10) C  27           s( 70.90%)p 0.01(  0.95%)d 0.40( 28.15%)
   451. (0.00473) RY*( 1) C  28           s(  3.01%)p29.60( 89.22%)d 2.58(  7.77%)
                                            0.0000 -0.0011  0.1728 -0.0164  0.0188
                                            0.5009 -0.0002  0.6044 -0.0014  0.5250
                                           -0.1184 -0.0788 -0.0810 -0.1884  0.1242
   452. (0.00426) RY*( 2) C  28           s(  0.00%)p 1.00( 93.05%)d 0.07(  6.95%)
                                            0.0000  0.0000  0.0007  0.0001 -0.0006
                                            0.0463  0.0086 -0.6535 -0.0094  0.7079
                                           -0.1576  0.1798  0.0195  0.0706  0.0836
   453. (0.00269) RY*( 3) C  28           s( 19.53%)p 2.93( 57.29%)d 1.19( 23.18%)
                                            0.0000 -0.0307  0.4347  0.0736  0.0271
                                            0.5869 -0.0062 -0.3302 -0.0074 -0.3443
                                            0.2565  0.2732 -0.2243 -0.1755  0.1014
   454. (0.00222) RY*( 4) C  28           s( 58.60%)p 0.63( 37.05%)d 0.07(  4.36%)
                                            0.0000  0.0280  0.7647 -0.0208  0.0068
                                           -0.5788 -0.0010  0.1184 -0.0013  0.1461
                                            0.0966  0.1061 -0.1274 -0.0691  0.0442
   455. (0.00066) RY*( 5) C  28           s(  9.25%)p 1.01(  9.34%)d 8.80( 81.41%)
                                            0.0000 -0.0040  0.2864  0.1022  0.0126
                                            0.0645  0.0123 -0.2174  0.0105 -0.2040
                                           -0.6452 -0.5801  0.1339 -0.1640  0.1286
   456. (0.00030) RY*( 6) C  28           s(  0.00%)p 1.00(  0.28%)d99.99( 99.72%)
                                            0.0000  0.0000  0.0001  0.0006 -0.0003
                                           -0.0023  0.0051  0.0350 -0.0055 -0.0387
                                            0.1896 -0.1391  0.0675  0.4674  0.8479
   457. (0.00010) RY*( 7) C  28           s( 11.47%)p 0.53(  6.13%)d 7.19( 82.41%)
   458. (0.00007) RY*( 8) C  28           s(  0.00%)p 1.00(  6.73%)d13.85( 93.27%)
   459. (0.00005) RY*( 9) C  28           s( 83.21%)p 0.01(  0.78%)d 0.19( 16.01%)
   460. (0.00003) RY*(10) C  28           s( 15.12%)p 0.01(  0.12%)d 5.60( 84.76%)
   461. (0.00539) RY*( 1) C  29           s(  1.18%)p80.21( 94.25%)d 3.90(  4.58%)
                                            0.0000 -0.0281  0.1044  0.0084 -0.0058
                                            0.0814 -0.0126  0.7756 -0.0214 -0.5776
                                            0.0229 -0.0371  0.1425  0.0904 -0.1241
   462. (0.00324) RY*( 2) C  29           s(  0.11%)p99.99( 88.85%)d99.99( 11.04%)
                                            0.0000 -0.0034  0.0214  0.0250  0.0027
                                           -0.9399  0.0040  0.0578 -0.0065 -0.0402
                                           -0.3216 -0.0373  0.0698  0.0265  0.0042
   463. (0.00237) RY*( 3) C  29           s( 25.19%)p 2.88( 72.44%)d 0.09(  2.38%)
                                            0.0000 -0.0186  0.5002  0.0368  0.0045
                                           -0.0179  0.0069 -0.5710 -0.0132 -0.6306
                                            0.0774  0.0099  0.0498  0.0483 -0.1135
   464. (0.00100) RY*( 4) C  29           s( 10.24%)p 1.45( 14.83%)d 7.32( 74.93%)
                                            0.0000  0.0184  0.3106 -0.0747  0.0002
                                            0.0284  0.0090  0.0126 -0.0028  0.3837
                                            0.0636 -0.0612  0.6152  0.4993 -0.3373
   465. (0.00063) RY*( 5) C  29           s( 27.02%)p 0.32(  8.60%)d 2.38( 64.37%)
                                            0.0000  0.0102  0.5197 -0.0093  0.0006
                                           -0.1114  0.0171  0.1953 -0.0015  0.1876
                                            0.2871  0.2611 -0.4037  0.3384  0.4644
   466. (0.00038) RY*( 6) C  29           s(  2.65%)p 2.59(  6.88%)d34.09( 90.47%)
                                            0.0000  0.0038  0.1612 -0.0236 -0.0047
                                            0.2614  0.0049 -0.0172 -0.0055 -0.0094
                                           -0.6900 -0.4862 -0.0651  0.2409  0.3605
   467. (0.00011) RY*( 7) C  29           s(  6.19%)p 0.22(  1.34%)d14.94( 92.46%)
                                            0.0000  0.0095  0.0065  0.2486  0.0214
                                           -0.1130 -0.0073  0.0014 -0.0124  0.0013
                                            0.4799 -0.5703  0.3462 -0.2147  0.4508
   468. (0.00009) RY*( 8) C  29           s( 32.14%)p 0.27(  8.83%)d 1.84( 59.02%)
   469. (0.00006) RY*( 9) C  29           s(  9.20%)p 0.25(  2.29%)d 9.62( 88.51%)
   470. (0.00001) RY*(10) C  29           s( 86.23%)p 0.02(  1.73%)d 0.14( 12.04%)
   471. (0.00572) RY*( 1) C  30           s(  1.09%)p84.93( 92.32%)d 6.07(  6.60%)
                                            0.0000 -0.0207  0.1017  0.0095 -0.0099
                                           -0.9059 -0.0140  0.2033 -0.0123  0.2464
                                           -0.0401 -0.0051 -0.0708 -0.2071  0.1281
   472. (0.00290) RY*( 2) C  30           s(  0.00%)p 1.00( 85.07%)d 0.18( 14.93%)
                                            0.0000 -0.0001  0.0012  0.0001  0.0006
                                           -0.0447 -0.0087  0.6229  0.0094 -0.6787
                                           -0.1451  0.1338 -0.0174 -0.1516 -0.2950
   473. (0.00283) RY*( 3) C  30           s( 18.90%)p 4.23( 79.89%)d 0.06(  1.21%)
                                            0.0000 -0.0311  0.4326  0.0298 -0.0099
                                           -0.2650 -0.0117 -0.6375 -0.0102 -0.5674
                                           -0.0547 -0.0599  0.0056  0.0664 -0.0332
   474. (0.00106) RY*( 4) C  30           s( 49.79%)p 0.27( 13.27%)d 0.74( 36.94%)
                                            0.0000  0.0203  0.7044 -0.0367 -0.0132
                                            0.3057  0.0074  0.1545  0.0076  0.1228
                                            0.0715  0.1410 -0.2220 -0.4649  0.2810
   475. (0.00066) RY*( 5) C  30           s(  7.23%)p 0.42(  3.02%)d12.42( 89.75%)
                                            0.0000  0.0045  0.2683  0.0166 -0.0099
                                           -0.0965  0.0042  0.1030  0.0046  0.1009
                                            0.5852  0.4791 -0.0523  0.4756 -0.3108
   476. (0.00028) RY*( 6) C  30           s(  0.00%)p 1.00(  9.24%)d 9.82( 90.76%)
                                            0.0000  0.0000  0.0002  0.0001  0.0000
                                           -0.0143  0.0003  0.2061 -0.0004 -0.2230
                                           -0.0753  0.1463  0.0834  0.4786  0.8028
   477. (0.00016) RY*( 7) C  30           s(  0.00%)p 1.00(  5.76%)d16.36( 94.24%)
                                            0.0000  0.0000  0.0004  0.0001  0.0015
                                           -0.0113 -0.0210  0.1615  0.0227 -0.1745
                                            0.6552 -0.7052 -0.0374 -0.0234  0.1177
   478. (0.00011) RY*( 8) C  30           s( 17.89%)p 0.40(  7.14%)d 4.19( 74.97%)
                                            0.0000  0.0071  0.4223  0.0228  0.0072
                                            0.0250 -0.0065  0.1959 -0.0065  0.1797
                                           -0.2114 -0.2699  0.7535  0.1934 -0.1642
   479. (0.00008) RY*( 9) C  30           s( 24.09%)p 0.12(  2.97%)d 3.03( 72.94%)
   480. (0.00001) RY*(10) C  30           s( 81.20%)p 0.02(  1.32%)d 0.22( 17.47%)
   481. (0.00538) RY*( 1) C  31           s(  1.16%)p81.54( 94.28%)d 3.95(  4.56%)
                                            0.0000 -0.0281  0.1035  0.0084 -0.0051
                                            0.1714 -0.0226 -0.5035 -0.0105  0.8119
                                           -0.0061  0.0015  0.1527  0.1442 -0.0386
   482. (0.00324) RY*( 2) C  31           s(  0.11%)p99.99( 88.84%)d97.31( 11.05%)
                                            0.0000 -0.0034  0.0224  0.0250  0.0034
                                           -0.9290 -0.0060 -0.0968  0.0043  0.1256
                                           -0.0596 -0.3231  0.0497 -0.0102  0.0040
   483. (0.00238) RY*( 3) C  31           s( 25.33%)p 2.86( 72.33%)d 0.09(  2.34%)
                                            0.0000 -0.0186  0.5016  0.0368  0.0058
                                           -0.0089 -0.0121 -0.6764  0.0077 -0.5153
                                            0.0362  0.0650  0.0611  0.1188 -0.0025
   484. (0.00100) RY*( 4) C  31           s( 10.25%)p 1.44( 14.75%)d 7.32( 75.00%)
                                            0.0000  0.0183  0.3109 -0.0742  0.0010
                                            0.0022 -0.0021  0.3834  0.0092 -0.0204
                                            0.0507 -0.0481  0.6157  0.4932 -0.3504
   485. (0.00063) RY*( 5) C  31           s( 26.93%)p 0.32(  8.73%)d 2.39( 64.34%)
                                            0.0000  0.0102  0.5187 -0.0096  0.0018
                                           -0.1104  0.0000  0.1982  0.0172  0.1884
                                            0.2212  0.2509 -0.4916 -0.2113 -0.4952
   486. (0.00038) RY*( 6) C  31           s(  2.59%)p 2.66(  6.91%)d34.87( 90.49%)
                                            0.0000  0.0038  0.1593 -0.0239 -0.0040
                                            0.2604 -0.0054  0.0061  0.0055 -0.0348
                                           -0.5727 -0.6688 -0.1358 -0.1573 -0.2939
   487. (0.00011) RY*( 7) C  31           s(  6.19%)p 0.22(  1.34%)d14.95( 92.47%)
                                            0.0000  0.0095  0.0094  0.2483  0.0217
                                           -0.1125 -0.0116 -0.0051 -0.0078  0.0096
                                           -0.5669  0.5215  0.3686 -0.4179 -0.1448
   488. (0.00009) RY*( 8) C  31           s( 32.14%)p 0.27(  8.82%)d 1.84( 59.04%)
   489. (0.00006) RY*( 9) C  31           s(  9.20%)p 0.25(  2.30%)d 9.63( 88.50%)
   490. (0.00001) RY*(10) C  31           s( 86.26%)p 0.02(  1.74%)d 0.14( 12.00%)
   491. (0.00461) RY*( 1) C  32           s(  0.00%)p 1.00( 93.11%)d 0.07(  6.89%)
                                            0.0000  0.0000 -0.0001  0.0000 -0.0006
                                            0.0447  0.0079 -0.6547 -0.0086  0.7074
                                           -0.1594  0.1804  0.0198  0.0679  0.0773
   492. (0.00437) RY*( 2) C  32           s(  2.26%)p41.62( 93.92%)d 1.69(  3.82%)
                                            0.0000  0.0041  0.1492  0.0172 -0.0054
                                           -0.6030 -0.0022 -0.5755 -0.0017 -0.4944
                                            0.1170  0.0918  0.0214  0.1037 -0.0700
   493. (0.00317) RY*( 3) C  32           s( 42.12%)p 0.69( 29.09%)d 0.68( 28.79%)
                                            0.0000 -0.0197  0.6461  0.0587  0.0295
                                            0.4796 -0.0087 -0.1638 -0.0099 -0.1818
                                            0.2360  0.2690 -0.2491 -0.2692  0.1592
   494. (0.00217) RY*( 4) C  32           s( 35.59%)p 1.77( 62.90%)d 0.04(  1.51%)
                                            0.0000  0.0339  0.5937 -0.0479  0.0044
                                           -0.5743  0.0012  0.3828  0.0008  0.3907
                                           -0.0395 -0.0216 -0.0450 -0.0880  0.0575
   495. (0.00057) RY*( 5) C  32           s(  5.91%)p 1.25(  7.39%)d14.66( 86.70%)
                                            0.0000 -0.0024  0.2368  0.0552  0.0148
                                            0.1069  0.0100 -0.1797  0.0082 -0.1725
                                           -0.6621 -0.5906  0.1276 -0.2009  0.1522
   496. (0.00028) RY*( 6) C  32           s(  0.00%)p 1.00(  0.61%)d99.99( 99.39%)
                                            0.0000  0.0000 -0.0001  0.0004 -0.0003
                                           -0.0036  0.0046  0.0526 -0.0050 -0.0571
                                            0.1077 -0.0486  0.0736  0.4857  0.8594
   497. (0.00009) RY*( 7) C  32           s( 22.77%)p 0.26(  5.90%)d 3.13( 71.33%)
   498. (0.00007) RY*( 8) C  32           s(  0.00%)p 1.00(  6.35%)d14.74( 93.65%)
   499. (0.00003) RY*( 9) C  32           s( 89.78%)p 0.01(  0.50%)d 0.11(  9.72%)
   500. (0.00004) RY*(10) C  32           s(  1.72%)p 0.15(  0.26%)d57.15( 98.02%)
   501. (0.00539) RY*( 1) C  33           s(  1.18%)p80.19( 94.25%)d 3.90(  4.58%)
                                            0.0000 -0.0281  0.1044  0.0084  0.0075
                                           -0.1885 -0.0117  0.7568 -0.0214 -0.5775
                                            0.0031  0.0171  0.1463  0.0931 -0.1241
   502. (0.00324) RY*( 2) C  33           s(  0.11%)p99.99( 88.84%)d97.73( 11.05%)
                                            0.0000 -0.0034  0.0222  0.0250 -0.0032
                                            0.9229  0.0036  0.1868 -0.0066 -0.0414
                                            0.3165  0.0275  0.0744 -0.0633  0.0040
   503. (0.00238) RY*( 3) C  33           s( 25.25%)p 2.87( 72.35%)d 0.09(  2.39%)
                                            0.0000 -0.0186  0.5008  0.0367 -0.0054
                                            0.0956  0.0062 -0.5631 -0.0131 -0.6302
                                           -0.0622 -0.0171  0.0479  0.0682 -0.1133
   504. (0.00100) RY*( 4) C  33           s( 10.20%)p 1.46( 14.85%)d 7.35( 74.95%)
                                            0.0000  0.0184  0.3100 -0.0748 -0.0015
                                           -0.0298  0.0089  0.0086 -0.0029  0.3839
                                            0.0769 -0.0249  0.6179  0.4970 -0.3379
   505. (0.00063) RY*( 5) C  33           s( 26.90%)p 0.32(  8.68%)d 2.40( 64.43%)
                                            0.0000  0.0102  0.5184 -0.0093 -0.0030
                                            0.0842  0.0169  0.2096 -0.0015  0.1883
                                           -0.1852 -0.2047 -0.4353  0.4050  0.4632
   506. (0.00038) RY*( 6) C  33           s(  2.74%)p 2.50(  6.86%)d32.96( 90.40%)
                                            0.0000  0.0039  0.1639 -0.0236  0.0039
                                           -0.2562  0.0055 -0.0528 -0.0056 -0.0086
                                            0.7281  0.4903  0.0023  0.0420  0.3629
   507. (0.00011) RY*( 7) C  33           s(  6.18%)p 0.22(  1.36%)d14.96( 92.46%)
                                            0.0000  0.0095  0.0081  0.2483 -0.0203
                                            0.1121 -0.0102  0.0179 -0.0124  0.0027
                                           -0.5222  0.5185  0.4206 -0.0753  0.4478
   508. (0.00009) RY*( 8) C  33           s( 32.25%)p 0.27(  8.86%)d 1.83( 58.90%)
   509. (0.00006) RY*( 9) C  33           s(  9.19%)p 0.25(  2.28%)d 9.64( 88.54%)
   510. (0.00001) RY*(10) C  33           s( 86.16%)p 0.02(  1.73%)d 0.14( 12.11%)
   511. (0.00460) RY*( 1) C  34           s(  0.00%)p 1.00( 93.09%)d 0.07(  6.91%)
                                            0.0000  0.0000  0.0004  0.0001 -0.0006
                                            0.0468  0.0079 -0.6547 -0.0087  0.7070
                                            0.1719 -0.1820 -0.0059  0.0212  0.0770
   512. (0.00438) RY*( 2) C  34           s(  2.29%)p41.04( 93.91%)d 1.66(  3.80%)
                                            0.0000  0.0040  0.1502  0.0174  0.0056
                                            0.6746 -0.0015 -0.4876 -0.0017 -0.4963
                                           -0.0842 -0.0939  0.0077  0.1312 -0.0693
   513. (0.00316) RY*( 3) C  34           s( 41.71%)p 0.71( 29.64%)d 0.69( 28.65%)
                                            0.0000 -0.0199  0.6428  0.0588 -0.0279
                                           -0.4573 -0.0127 -0.2297 -0.0099 -0.1831
                                           -0.3001 -0.2303 -0.2836 -0.1939  0.1594
   514. (0.00217) RY*( 4) C  34           s( 36.03%)p 1.73( 62.44%)d 0.04(  1.53%)
                                            0.0000  0.0339  0.5974 -0.0476 -0.0047
                                            0.5144  0.0005  0.4569  0.0007  0.3887
                                            0.0115  0.0259 -0.0430 -0.0961  0.0580
   515. (0.00057) RY*( 5) C  34           s(  5.86%)p 1.24(  7.30%)d14.81( 86.84%)
                                            0.0000 -0.0024  0.2358  0.0551 -0.0161
                                           -0.0804  0.0077 -0.1919  0.0082 -0.1712
                                            0.5818  0.5678  0.2078 -0.3766  0.1503
   516. (0.00027) RY*( 6) C  34           s(  0.00%)p 1.00(  0.60%)d99.99( 99.40%)
                                            0.0000  0.0000  0.0006  0.0007 -0.0004
                                           -0.0040  0.0046  0.0522 -0.0050 -0.0569
                                            0.0320  0.0398  0.0794  0.4967  0.8593
   517. (0.00009) RY*( 7) C  34           s( 22.63%)p 0.26(  5.91%)d 3.16( 71.46%)
   518. (0.00007) RY*( 8) C  34           s(  0.00%)p 1.00(  6.37%)d14.69( 93.63%)
   519. (0.00003) RY*( 9) C  34           s( 90.32%)p 0.01(  0.51%)d 0.10(  9.18%)
   520. (0.00004) RY*(10) C  34           s(  1.31%)p 0.19(  0.25%)d75.05( 98.44%)
   521. (0.00538) RY*( 1) C  35           s(  1.12%)p83.89( 94.35%)d 4.03(  4.53%)
                                            0.0000 -0.0280  0.1020  0.0083  0.0082
                                           -0.1000 -0.0216 -0.5198 -0.0104  0.8140
                                            0.0457 -0.0221  0.1505  0.1361 -0.0389
   522. (0.00325) RY*( 2) C  35           s(  0.11%)p99.99( 88.79%)d98.30( 11.10%)
                                            0.0000 -0.0034  0.0222  0.0250 -0.0024
                                            0.9332 -0.0065  0.0335  0.0043  0.1255
                                            0.0549  0.3136  0.0943 -0.0264  0.0040
   523. (0.00237) RY*( 3) C  35           s( 25.56%)p 2.82( 72.11%)d 0.09(  2.33%)
                                            0.0000 -0.0187  0.5039  0.0370 -0.0040
                                            0.1026 -0.0128 -0.6697  0.0077 -0.5116
                                           -0.0021 -0.0727  0.0508  0.1241 -0.0049
   524. (0.00101) RY*( 4) C  35           s( 10.28%)p 1.44( 14.80%)d 7.29( 74.93%)
                                            0.0000  0.0184  0.3114 -0.0740 -0.0007
                                           -0.0555 -0.0023  0.3800  0.0092 -0.0198
                                            0.0870 -0.0386  0.6163  0.4873 -0.3505
   525. (0.00063) RY*( 5) C  35           s( 26.54%)p 0.34(  8.90%)d 2.43( 64.55%)
                                            0.0000  0.0103  0.5150 -0.0096 -0.0017
                                            0.0840 -0.0002  0.2136  0.0172  0.1898
                                           -0.2753 -0.1847 -0.5223 -0.1401 -0.4931
   526. (0.00038) RY*( 6) C  35           s(  2.73%)p 2.52(  6.88%)d33.15( 90.39%)
                                            0.0000  0.0039  0.1633 -0.0241  0.0046
                                           -0.2586 -0.0048 -0.0270  0.0057 -0.0330
                                            0.5062  0.6789 -0.0459 -0.3104 -0.2974
   527. (0.00011) RY*( 7) C  35           s(  6.06%)p 0.22(  1.36%)d15.27( 92.58%)
                                            0.0000  0.0095  0.0164  0.2455 -0.0199
                                            0.1121 -0.0144  0.0141 -0.0078  0.0117
                                            0.4331 -0.5692  0.2903 -0.5583 -0.1355
   528. (0.00009) RY*( 8) C  35           s( 32.30%)p 0.27(  8.82%)d 1.82( 58.88%)
   529. (0.00006) RY*( 9) C  35           s(  9.22%)p 0.25(  2.31%)d 9.60( 88.48%)
   530. (0.00001) RY*(10) C  35           s( 86.23%)p 0.02(  1.74%)d 0.14( 12.03%)
   531. (0.00571) RY*( 1) C  36           s(  1.07%)p85.96( 92.33%)d 6.14(  6.59%)
                                            0.0000 -0.0206  0.1011  0.0095  0.0117
                                            0.8686 -0.0124  0.3276 -0.0123  0.2472
                                           -0.0186  0.0148 -0.0694 -0.2100  0.1282
   532. (0.00290) RY*( 2) C  36           s(  0.01%)p 1.00( 85.06%)d 0.18( 14.93%)
                                            0.0000 -0.0007  0.0099  0.0007 -0.0003
                                            0.0514  0.0084 -0.6389 -0.0097  0.6631
                                           -0.0957  0.1320  0.0362  0.1869  0.2940
   533. (0.00283) RY*( 3) C  36           s( 18.84%)p 4.24( 79.95%)d 0.06(  1.21%)
                                            0.0000 -0.0311  0.4319  0.0298  0.0115
                                            0.3510 -0.0104 -0.5773 -0.0100 -0.5853
                                            0.0734  0.0540  0.0126  0.0448 -0.0409
   534. (0.00106) RY*( 4) C  36           s( 49.92%)p 0.26( 13.21%)d 0.74( 36.87%)
                                            0.0000  0.0203  0.7053 -0.0367  0.0121
                                           -0.3235  0.0091  0.1100  0.0076  0.1227
                                           -0.1973 -0.1091 -0.2391 -0.4266  0.2806
   535. (0.00066) RY*( 5) C  36           s(  7.18%)p 0.42(  3.05%)d12.51( 89.77%)
                                            0.0000  0.0045  0.2674  0.0166  0.0092
                                            0.0811  0.0055  0.1155  0.0046  0.1021
                                           -0.4319 -0.4661 -0.1178  0.6184 -0.3125
   536. (0.00028) RY*( 6) C  36           s(  0.00%)p 1.00(  9.25%)d 9.81( 90.75%)
                                            0.0000  0.0000  0.0004 -0.0002  0.0000
                                           -0.0147  0.0003  0.2068 -0.0004 -0.2225
                                            0.2029 -0.1563  0.0611  0.4409  0.8024
   537. (0.00016) RY*( 7) C  36           s(  0.00%)p 1.00(  5.76%)d16.37( 94.24%)
                                            0.0000  0.0000  0.0010  0.0007  0.0014
                                           -0.0111 -0.0210  0.1613  0.0227 -0.1746
                                           -0.6362  0.7038  0.0636  0.1569  0.1168
   538. (0.00012) RY*( 8) C  36           s( 17.90%)p 0.40(  7.12%)d 4.19( 74.98%)
                                            0.0000  0.0070  0.4224  0.0224 -0.0062
                                           -0.0516 -0.0074  0.1899 -0.0065  0.1799
                                            0.2594  0.1621  0.7828  0.1280 -0.1643
   539. (0.00008) RY*( 9) C  36           s( 24.05%)p 0.12(  2.95%)d 3.04( 73.00%)
   540. (0.00001) RY*(10) C  36           s( 81.21%)p 0.02(  1.32%)d 0.22( 17.47%)
   541. (0.00540) RY*( 1) C  37           s(  0.81%)p99.99( 95.67%)d 4.34(  3.52%)
                                            0.0000 -0.0341  0.0811  0.0191 -0.0021
                                           -0.1477  0.0234  0.7536 -0.0094  0.6053
                                            0.0193 -0.0092 -0.1363  0.1270  0.0027
   542. (0.00397) RY*( 2) C  37           s(  0.04%)p99.99( 93.78%)d99.99(  6.18%)
                                            0.0000 -0.0031  0.0205  0.0019  0.0008
                                            0.9573  0.0006  0.1205 -0.0005  0.0830
                                            0.0247  0.2471  0.0048  0.0077 -0.0078
   543. (0.00188) RY*( 3) C  37           s( 24.50%)p 2.69( 65.80%)d 0.40(  9.69%)
                                            0.0000 -0.0009  0.4941  0.0306 -0.0001
                                           -0.0129  0.0024  0.4264  0.0122 -0.6898
                                            0.0376  0.0220 -0.1814  0.2261 -0.1049
   544. (0.00095) RY*( 4) C  37           s( 41.25%)p 0.73( 29.97%)d 0.70( 28.77%)
                                            0.0000  0.0136  0.6408 -0.0418 -0.0012
                                            0.0046  0.0080 -0.4072  0.0150  0.3655
                                           -0.0119 -0.0125 -0.1105  0.1727 -0.4954
   545. (0.00078) RY*( 5) C  37           s(  7.60%)p 0.56(  4.24%)d11.60( 88.16%)
                                            0.0000 -0.0073  0.2719  0.0454  0.0002
                                           -0.0138 -0.0045  0.2044  0.0096 -0.0176
                                           -0.0629 -0.0631  0.7910 -0.4682 -0.1698
   546. (0.00046) RY*( 6) C  37           s(  0.00%)p 1.00(  3.54%)d27.22( 96.45%)
                                            0.0000 -0.0001  0.0050  0.0033  0.0043
                                           -0.1878  0.0006 -0.0121 -0.0003 -0.0022
                                           -0.5779  0.7887  0.0593  0.0687  0.0175
   547. (0.00014) RY*( 7) C  37           s( 25.60%)p 0.12(  3.12%)d 2.78( 71.28%)
                                            0.0000 -0.0053  0.5045  0.0387 -0.0039
                                            0.0311 -0.0020 -0.1295 -0.0064  0.1157
                                           -0.1345 -0.0925 -0.0862 -0.1725  0.8056
   548. (0.00008) RY*( 8) C  37           s( 27.95%)p 0.01(  0.17%)d 2.57( 71.88%)
   549. (0.00008) RY*( 9) C  37           s(  1.05%)p 2.84(  2.99%)d91.31( 95.96%)
   550. (0.00002) RY*(10) C  37           s( 71.32%)p 0.01(  0.77%)d 0.39( 27.91%)
   551. (0.00475) RY*( 1) C  38           s(  2.96%)p30.20( 89.40%)d 2.58(  7.64%)
                                            0.0000 -0.0005  0.1712 -0.0172 -0.0186
                                           -0.4933  0.0009 -0.5965 -0.0013  0.5427
                                           -0.1053  0.0924  0.0804 -0.1969  0.1073
   552. (0.00432) RY*( 2) C  38           s(  0.00%)p 1.00( 93.20%)d 0.07(  6.79%)
                                            0.0000  0.0011  0.0054 -0.0004  0.0005
                                            0.0949  0.0099 -0.6884  0.0085 -0.6700
                                            0.1752  0.1589 -0.0003 -0.0625 -0.0897
   553. (0.00267) RY*( 3) C  38           s( 17.53%)p 3.45( 60.45%)d 1.26( 22.02%)
                                            0.0000 -0.0320  0.4108  0.0743 -0.0271
                                           -0.6088  0.0053  0.2932 -0.0078 -0.3834
                                            0.2278 -0.2806  0.2188 -0.1906  0.0731
   554. (0.00225) RY*( 4) C  38           s( 60.69%)p 0.56( 34.14%)d 0.09(  5.17%)
                                            0.0000  0.0270  0.7784 -0.0182 -0.0071
                                            0.5564  0.0018 -0.0782 -0.0025  0.1602
                                            0.0909 -0.1366  0.1328 -0.0791  0.0293
   555. (0.00066) RY*( 5) C  38           s(  9.34%)p 0.94(  8.82%)d 8.76( 81.84%)
                                            0.0000 -0.0038  0.2883  0.1014 -0.0126
                                           -0.0568 -0.0113  0.1940  0.0109 -0.2167
                                           -0.5952  0.6325 -0.1299 -0.1550  0.1523
   556. (0.00030) RY*( 6) C  38           s(  0.00%)p 1.00(  0.26%)d99.99( 99.73%)
                                            0.0000  0.0000  0.0034  0.0005 -0.0005
                                           -0.0056  0.0059  0.0398  0.0055  0.0311
                                           -0.2065 -0.1262 -0.0888 -0.4638 -0.8460
   557. (0.00010) RY*( 7) C  38           s( 11.19%)p 0.56(  6.22%)d 7.38( 82.59%)
   558. (0.00007) RY*( 8) C  38           s(  0.33%)p20.19(  6.57%)d99.99( 93.11%)
   559. (0.00005) RY*( 9) C  38           s( 82.03%)p 0.01(  0.78%)d 0.21( 17.18%)
   560. (0.00003) RY*(10) C  38           s( 16.12%)p 0.01(  0.13%)d 5.20( 83.75%)
   561. (0.00505) RY*( 1) C  39           s(  1.39%)p67.91( 94.62%)d 2.86(  3.99%)
                                            0.0000 -0.0332  0.1115  0.0202 -0.0005
                                            0.0514  0.0069 -0.6834 -0.0241 -0.6898
                                            0.0104  0.0112 -0.1551  0.0840 -0.0925
   562. (0.00387) RY*( 2) C  39           s(  0.00%)p 1.00( 93.64%)d 0.07(  6.36%)
                                            0.0000  0.0001  0.0015  0.0000  0.0010
                                            0.9650 -0.0001  0.0714  0.0000  0.0016
                                           -0.2497 -0.0054  0.0007  0.0354  0.0006
   563. (0.00187) RY*( 3) C  39           s( 29.68%)p 2.06( 61.00%)d 0.31(  9.32%)
                                            0.0000  0.0000  0.5439  0.0322  0.0009
                                           -0.0455 -0.0130  0.6304 -0.0015 -0.4586
                                            0.0360  0.0086 -0.1671  0.2282 -0.1086
   564. (0.00078) RY*( 4) C  39           s(  3.18%)p 2.29(  7.28%)d28.12( 89.53%)
                                            0.0000 -0.0095  0.1698  0.0541  0.0005
                                           -0.0019 -0.0062  0.0297  0.0059 -0.2681
                                           -0.0292 -0.0634  0.8371 -0.2415  0.3624
   565. (0.00073) RY*( 5) C  39           s( 32.99%)p 0.87( 28.84%)d 1.16( 38.17%)
                                            0.0000  0.0133  0.5707 -0.0634  0.0012
                                            0.0227 -0.0173 -0.3223 -0.0050  0.4286
                                            0.0837 -0.0113  0.1229  0.5699  0.1863
   566. (0.00045) RY*( 6) C  39           s(  0.01%)p 1.00(  3.61%)d26.68( 96.38%)
                                            0.0000  0.0000  0.0071  0.0003  0.0047
                                           -0.1897  0.0002 -0.0114  0.0000 -0.0013
                                           -0.7353  0.6402  0.0492  0.1038  0.0040
   567. (0.00011) RY*( 7) C  39           s( 32.31%)p 0.21(  6.79%)d 1.88( 60.89%)
                                            0.0000 -0.0073  0.5469 -0.1550 -0.0001
                                            0.0108  0.0011 -0.1475  0.0049  0.2146
                                           -0.0891  0.0039 -0.0373 -0.6522 -0.4173
   568. (0.00007) RY*( 8) C  39           s(  0.00%)p 1.00(  2.83%)d34.36( 97.17%)
   569. (0.00007) RY*( 9) C  39           s( 30.59%)p 0.02(  0.49%)d 2.25( 68.92%)
   570. (0.00002) RY*(10) C  39           s( 69.98%)p 0.01(  0.95%)d 0.42( 29.08%)
   571. (0.00474) RY*( 1) C  40           s(  2.84%)p31.53( 89.47%)d 2.71(  7.69%)
                                            0.0000 -0.0006  0.1676 -0.0174  0.0182
                                            0.5692  0.0029 -0.4935 -0.0017  0.5717
                                            0.0548 -0.0974  0.0671 -0.2177  0.1118
   572. (0.00427) RY*( 2) C  40           s(  0.00%)p 1.00( 93.05%)d 0.07(  6.95%)
                                            0.0000  0.0001  0.0031  0.0003  0.0008
                                           -0.0477 -0.0093  0.7055 -0.0087  0.6560
                                            0.1835  0.1676  0.0208  0.0212  0.0828
   573. (0.00270) RY*( 3) C  40           s( 21.02%)p 2.67( 56.21%)d 1.08( 22.76%)
                                            0.0000 -0.0305  0.4516  0.0733  0.0265
                                            0.5367  0.0093  0.3727 -0.0081 -0.3664
                                           -0.2719  0.2539  0.2620 -0.1232  0.0738
   574. (0.00222) RY*( 4) C  40           s( 57.68%)p 0.66( 38.32%)d 0.07(  4.00%)
                                            0.0000  0.0286  0.7586 -0.0227  0.0061
                                           -0.5663  0.0020 -0.1917 -0.0016  0.1605
                                           -0.1007  0.0897  0.1371 -0.0481  0.0267
   575. (0.00067) RY*( 5) C  40           s(  8.93%)p 1.00(  8.89%)d 9.20( 82.17%)
                                            0.0000 -0.0039  0.2818  0.0995  0.0140
                                            0.0332 -0.0092  0.2036  0.0111 -0.2144
                                            0.5364 -0.6030 -0.2208 -0.3190  0.1406
   576. (0.00030) RY*( 6) C  40           s(  0.00%)p 1.00(  0.27%)d99.99( 99.73%)
                                            0.0000  0.0000 -0.0022  0.0039  0.0005
                                            0.0016 -0.0056 -0.0362 -0.0052 -0.0363
                                           -0.0554 -0.1368  0.0679  0.4948  0.8521
   577. (0.00010) RY*( 7) C  40           s( 11.44%)p 0.54(  6.14%)d 7.20( 82.42%)
   578. (0.00007) RY*( 8) C  40           s(  0.01%)p 1.00(  6.74%)d13.84( 93.25%)
   579. (0.00005) RY*( 9) C  40           s( 84.37%)p 0.01(  0.77%)d 0.18( 14.86%)
   580. (0.00003) RY*(10) C  40           s( 13.89%)p 0.01(  0.11%)d 6.19( 86.01%)
   581. (0.00557) RY*( 1) C  41           s(  1.13%)p84.03( 94.59%)d 3.81(  4.29%)
                                            0.0000 -0.0286  0.1018  0.0090 -0.0080
                                            0.1407  0.0224  0.6249 -0.0128  0.7314
                                            0.0471  0.0288 -0.1346  0.1465 -0.0155
   582. (0.00334) RY*( 2) C  41           s(  0.05%)p99.99( 89.54%)d99.99( 10.42%)
                                            0.0000 -0.0023  0.0065  0.0201  0.0022
                                           -0.9121  0.0057 -0.0824  0.0027  0.2378
                                            0.0296 -0.3039 -0.1040 -0.0112  0.0047
   583. (0.00248) RY*( 3) C  41           s( 20.89%)p 3.73( 77.90%)d 0.06(  1.21%)
                                            0.0000 -0.0190  0.4549  0.0409  0.0044
                                           -0.2072  0.0132  0.6255  0.0074 -0.5870
                                            0.0088  0.0157 -0.0361  0.1010  0.0158
   584. (0.00106) RY*( 4) C  41           s( 18.26%)p 0.77( 14.06%)d 3.71( 67.68%)
                                            0.0000  0.0179  0.4212 -0.0697  0.0011
                                            0.0652  0.0034 -0.3683  0.0105  0.0247
                                            0.0650  0.1016 -0.5581  0.5161 -0.2906
   585. (0.00068) RY*( 5) C  41           s( 27.20%)p 0.24(  6.65%)d 2.43( 66.15%)
                                            0.0000  0.0069  0.5215  0.0055  0.0021
                                           -0.0797  0.0012 -0.1384  0.0150  0.2020
                                           -0.2649  0.2481  0.5103 -0.2449 -0.4575
   586. (0.00039) RY*( 6) C  41           s(  2.89%)p 2.16(  6.25%)d31.38( 90.85%)
                                            0.0000  0.0052  0.1678 -0.0276 -0.0050
                                            0.2485  0.0054  0.0060  0.0063 -0.0259
                                            0.4271 -0.7132 -0.0163 -0.2991 -0.3574
   587. (0.00012) RY*( 7) C  41           s(  6.42%)p 0.18(  1.16%)d14.40( 92.43%)
                                            0.0000  0.0079  0.1296  0.2175  0.0195
                                           -0.0826  0.0119 -0.0507 -0.0097  0.0396
                                            0.5238  0.4902 -0.3139 -0.5480  0.1033
   588. (0.00011) RY*( 8) C  41           s( 29.79%)p 0.23(  6.93%)d 2.12( 63.28%)
                                            0.0000 -0.0058  0.5012 -0.2159 -0.0016
                                            0.0857 -0.0098 -0.2086  0.0006  0.1356
                                            0.1565 -0.1533  0.2314  0.0653  0.7260
   589. (0.00006) RY*( 9) C  41           s(  6.82%)p 0.26(  1.76%)d13.41( 91.42%)
   590. (0.00001) RY*(10) C  41           s( 86.72%)p 0.01(  1.20%)d 0.14( 12.08%)
   591. (0.00538) RY*( 1) C  42           s(  1.17%)p80.86( 94.25%)d 3.93(  4.58%)
                                            0.0000 -0.0281  0.1039  0.0082 -0.0074
                                            0.1910  0.0100 -0.8001 -0.0223 -0.5150
                                            0.0027 -0.0157 -0.1540  0.1051 -0.1039
   592. (0.00323) RY*( 2) C  42           s(  0.12%)p99.99( 88.84%)d90.50( 11.04%)
                                            0.0000 -0.0035  0.0242  0.0249  0.0032
                                           -0.9229 -0.0042 -0.1885 -0.0062 -0.0328
                                            0.3142 -0.0519 -0.0746 -0.0565  0.0148
   593. (0.00239) RY*( 3) C  42           s( 25.69%)p 2.80( 71.93%)d 0.09(  2.38%)
                                            0.0000 -0.0186  0.5052  0.0362  0.0054
                                           -0.0901 -0.0074  0.5104 -0.0125 -0.6711
                                           -0.0614  0.0250 -0.0545  0.0749 -0.1040
   594. (0.00100) RY*( 4) C  42           s( 10.23%)p 1.46( 14.92%)d 7.31( 74.85%)
                                            0.0000  0.0185  0.3104 -0.0750  0.0014
                                            0.0271 -0.0091  0.0205 -0.0022  0.3847
                                            0.0823  0.0255 -0.6155  0.5463 -0.2525
   595. (0.00063) RY*( 5) C  42           s( 26.74%)p 0.33(  8.93%)d 2.41( 64.33%)
                                            0.0000  0.0103  0.5169 -0.0094  0.0028
                                           -0.0815 -0.0169 -0.1975 -0.0002  0.2082
                                           -0.1690  0.2144  0.5253  0.3623  0.4019
   596. (0.00038) RY*( 6) C  42           s(  2.65%)p 2.61(  6.91%)d34.17( 90.44%)
                                            0.0000  0.0038  0.1609 -0.0237 -0.0039
                                            0.2572 -0.0059  0.0526 -0.0051 -0.0120
                                            0.6879 -0.5503  0.0526  0.0428  0.3519
   597. (0.00011) RY*( 7) C  42           s(  6.41%)p 0.21(  1.36%)d14.40( 92.24%)
                                            0.0000  0.0096 -0.0030  0.2529  0.0202
                                           -0.1127  0.0092 -0.0143 -0.0132 -0.0031
                                           -0.5543 -0.4722 -0.3671 -0.0294  0.5065
   598. (0.00009) RY*( 8) C  42           s( 31.83%)p 0.28(  8.88%)d 1.86( 59.29%)
   599. (0.00006) RY*( 9) C  42           s(  9.12%)p 0.25(  2.29%)d 9.72( 88.59%)
   600. (0.00001) RY*(10) C  42           s( 86.21%)p 0.02(  1.72%)d 0.14( 12.07%)
   601. (0.00469) RY*( 1) C  43           s(  0.01%)p99.99( 93.33%)d99.99(  6.65%)
                                            0.0000  0.0012  0.0109 -0.0004 -0.0012
                                            0.0086  0.0088 -0.7018  0.0075 -0.6638
                                           -0.1830 -0.1619 -0.0217 -0.0122 -0.0789
   602. (0.00438) RY*( 2) C  43           s(  2.31%)p40.56( 93.83%)d 1.67(  3.86%)
                                            0.0000  0.0041  0.1510  0.0173 -0.0060
                                           -0.6805  0.0009  0.4695 -0.0022 -0.5047
                                           -0.0690  0.1087 -0.0076  0.1331 -0.0651
   603. (0.00317) RY*( 3) C  43           s( 41.35%)p 0.73( 30.07%)d 0.69( 28.58%)
                                            0.0000 -0.0202  0.6401  0.0583  0.0280
                                            0.4582  0.0121  0.2132 -0.0108 -0.2104
                                           -0.2862  0.2489  0.2839 -0.2165  0.1203
   604. (0.00221) RY*( 4) C  43           s( 36.30%)p 1.71( 62.16%)d 0.04(  1.55%)
                                            0.0000  0.0338  0.5997 -0.0471  0.0044
                                           -0.5081  0.0005 -0.4154 -0.0001  0.4369
                                            0.0133 -0.0182  0.0456 -0.0987  0.0563
   605. (0.00057) RY*( 5) C  43           s(  6.02%)p 1.20(  7.23%)d14.42( 86.76%)
                                            0.0000 -0.0023  0.2390  0.0549  0.0161
                                            0.0778 -0.0072  0.1769  0.0089 -0.1859
                                            0.5339 -0.6166 -0.2134 -0.3566  0.1719
   606. (0.00028) RY*( 6) C  43           s(  0.00%)p 1.00(  0.62%)d99.99( 99.37%)
                                            0.0000 -0.0001 -0.0006  0.0026  0.0004
                                            0.0058 -0.0048 -0.0559 -0.0045 -0.0552
                                            0.0357 -0.0390  0.0745  0.4937  0.8612
   607. (0.00009) RY*( 7) C  43           s( 22.31%)p 0.27(  5.93%)d 3.22( 71.77%)
   608. (0.00007) RY*( 8) C  43           s(  0.22%)p27.74(  6.08%)d99.99( 93.70%)
   609. (0.00003) RY*( 9) C  43           s( 90.35%)p 0.01(  0.52%)d 0.10(  9.13%)
   610. (0.00004) RY*(10) C  43           s(  1.28%)p 0.20(  0.26%)d76.68( 98.45%)
   611. (0.00537) RY*( 1) C  44           s(  1.15%)p81.78( 94.32%)d 3.92(  4.52%)
                                            0.0000 -0.0281  0.1034  0.0081  0.0052
                                           -0.1769  0.0214  0.5623 -0.0119  0.7714
                                           -0.0050 -0.0011 -0.1441  0.1550 -0.0198
   612. (0.00325) RY*( 2) C  44           s(  0.12%)p99.99( 88.79%)d91.43( 11.09%)
                                            0.0000 -0.0034  0.0240  0.0250 -0.0032
                                            0.9279  0.0065  0.1078  0.0039  0.1231
                                           -0.0339  0.3271 -0.0503 -0.0071  0.0134
   613. (0.00237) RY*( 3) C  44           s( 25.80%)p 2.78( 71.75%)d 0.09(  2.45%)
                                            0.0000 -0.0188  0.5063  0.0362 -0.0058
                                            0.0107  0.0128  0.6327  0.0066 -0.5629
                                            0.0325 -0.0695 -0.0537  0.1254  0.0012
   614. (0.00101) RY*( 4) C  44           s(  9.96%)p 1.51( 15.00%)d 7.54( 75.05%)
                                            0.0000  0.0185  0.3059 -0.0749 -0.0011
                                           -0.0035  0.0030 -0.3870  0.0088  0.0111
                                            0.0570  0.0500 -0.6186  0.5415 -0.2625
   615. (0.00063) RY*( 5) C  44           s( 26.84%)p 0.34(  9.00%)d 2.39( 64.16%)
                                            0.0000  0.0105  0.5179 -0.0112 -0.0018
                                            0.1094  0.0017 -0.1893  0.0171  0.2047
                                            0.2001 -0.2623  0.4015 -0.2427 -0.5592
   616. (0.00038) RY*( 6) C  44           s(  2.57%)p 2.70(  6.94%)d35.17( 90.49%)
                                            0.0000  0.0038  0.1586 -0.0235  0.0038
                                           -0.2606  0.0058 -0.0080  0.0052 -0.0364
                                           -0.5189  0.7130  0.0786 -0.1688 -0.3044
   617. (0.00011) RY*( 7) C  44           s(  6.12%)p 0.22(  1.35%)d15.12( 92.53%)
                                            0.0000  0.0096  0.0152  0.2467 -0.0216
                                            0.1128  0.0110  0.0024 -0.0088  0.0121
                                           -0.6045 -0.4772 -0.4182 -0.3862 -0.0903
   618. (0.00009) RY*( 8) C  44           s( 32.18%)p 0.27(  8.83%)d 1.83( 58.99%)
   619. (0.00006) RY*( 9) C  44           s(  9.18%)p 0.25(  2.32%)d 9.64( 88.50%)
   620. (0.00001) RY*(10) C  44           s( 86.24%)p 0.02(  1.73%)d 0.14( 12.03%)
   621. (0.00461) RY*( 1) C  45           s(  0.01%)p 1.00( 93.10%)d 0.07(  6.90%)
                                            0.0000 -0.0001  0.0081  0.0010  0.0006
                                           -0.0294 -0.0083  0.7298 -0.0080  0.6304
                                           -0.1679 -0.1732 -0.0040  0.0718  0.0747
   622. (0.00436) RY*( 2) C  45           s(  2.09%)p45.10( 94.11%)d 1.82(  3.80%)
                                            0.0000  0.0042  0.1434  0.0165  0.0059
                                            0.6129  0.0022  0.5056 -0.0013 -0.5567
                                            0.1143 -0.0897 -0.0243  0.1064 -0.0707
   623. (0.00316) RY*( 3) C  45           s( 42.75%)p 0.66( 28.42%)d 0.67( 28.83%)
                                            0.0000 -0.0195  0.6509  0.0585 -0.0295
                                           -0.4689  0.0079  0.1477 -0.0107 -0.2035
                                            0.2153 -0.2884  0.2476 -0.2868  0.1233
   624. (0.00218) RY*( 4) C  45           s( 34.99%)p 1.82( 63.58%)d 0.04(  1.43%)
                                            0.0000  0.0341  0.5885 -0.0482 -0.0041
                                            0.5744 -0.0007 -0.3514  0.0005  0.4271
                                           -0.0369  0.0223  0.0443 -0.0899  0.0492
   625. (0.00058) RY*( 5) C  45           s(  6.01%)p 1.20(  7.20%)d14.45( 86.79%)
                                            0.0000 -0.0023  0.2391  0.0539 -0.0150
                                           -0.1031 -0.0094  0.1637  0.0089 -0.1848
                                           -0.6125  0.6391 -0.1231 -0.1939  0.1775
   626. (0.00028) RY*( 6) C  45           s(  0.00%)p 1.00(  0.61%)d99.99( 99.39%)
                                            0.0000  0.0000  0.0004  0.0003 -0.0004
                                           -0.0044  0.0049  0.0587  0.0047  0.0507
                                           -0.1096 -0.0318 -0.0820 -0.4878 -0.8580
   627. (0.00009) RY*( 7) C  45           s( 22.48%)p 0.26(  5.91%)d 3.19( 71.61%)
   628. (0.00007) RY*( 8) C  45           s(  0.00%)p 1.00(  6.36%)d14.73( 93.64%)
   629. (0.00003) RY*( 9) C  45           s( 90.18%)p 0.01(  0.49%)d 0.10(  9.33%)
   630. (0.00004) RY*(10) C  45           s(  1.64%)p 0.16(  0.26%)d59.72( 98.10%)
   631. (0.00538) RY*( 1) C  46           s(  1.16%)p81.55( 94.28%)d 3.95(  4.57%)
                                            0.0000 -0.0281  0.1034  0.0084  0.0059
                                           -0.0789  0.0109 -0.8190 -0.0223 -0.5149
                                            0.0264  0.0369 -0.1501  0.1016 -0.1038
   632. (0.00324) RY*( 2) C  46           s(  0.12%)p99.99( 88.84%)d94.64( 11.05%)
                                            0.0000 -0.0035  0.0229  0.0251 -0.0026
                                            0.9401 -0.0045 -0.0591 -0.0062 -0.0332
                                           -0.3174  0.0625 -0.0677  0.0322  0.0139
   633. (0.00238) RY*( 3) C  46           s( 25.21%)p 2.87( 72.42%)d 0.09(  2.36%)
                                            0.0000 -0.0187  0.5004  0.0366 -0.0043
                                            0.0178 -0.0079  0.5191 -0.0126 -0.6739
                                            0.0769 -0.0141 -0.0601  0.0525 -0.1056
   634. (0.00100) RY*( 4) C  46           s( 10.20%)p 1.45( 14.79%)d 7.35( 75.01%)
                                            0.0000  0.0184  0.3100 -0.0745 -0.0002
                                           -0.0299 -0.0092  0.0176 -0.0022  0.3829
                                            0.0720  0.0609 -0.6146  0.5465 -0.2547
   635. (0.00063) RY*( 5) C  46           s( 27.15%)p 0.32(  8.62%)d 2.37( 64.23%)
                                            0.0000  0.0102  0.5209 -0.0093 -0.0006
                                            0.1097 -0.0172 -0.1802 -0.0003  0.2034
                                            0.2630 -0.2844  0.4869  0.3044  0.4032
   636. (0.00038) RY*( 6) C  46           s(  2.62%)p 2.64(  6.91%)d34.49( 90.46%)
                                            0.0000  0.0038  0.1601 -0.0241  0.0047
                                           -0.2621 -0.0053  0.0161 -0.0051 -0.0107
                                           -0.6513  0.5364  0.1277  0.2314  0.3505
   637. (0.00011) RY*( 7) C  46           s(  6.22%)p 0.22(  1.34%)d14.85( 92.44%)
                                            0.0000  0.0095  0.0047  0.2492 -0.0214
                                            0.1128  0.0063 -0.0008 -0.0131  0.0014
                                            0.5237  0.5276 -0.2948 -0.1908  0.4984
   638. (0.00009) RY*( 8) C  46           s( 31.99%)p 0.28(  8.81%)d 1.85( 59.20%)
   639. (0.00006) RY*( 9) C  46           s(  9.30%)p 0.25(  2.31%)d 9.50( 88.38%)
   640. (0.00001) RY*(10) C  46           s( 86.18%)p 0.02(  1.72%)d 0.14( 12.10%)
   641. (0.00570) RY*( 1) C  47           s(  1.07%)p86.61( 92.35%)d 6.17(  6.58%)
                                            0.0000 -0.0206  0.1007  0.0095  0.0099
                                            0.9047  0.0130 -0.1834 -0.0132  0.2664
                                           -0.0397  0.0058  0.0710 -0.2124  0.1185
   642. (0.00290) RY*( 2) C  47           s(  0.07%)p99.99( 85.03%)d99.99( 14.90%)
                                            0.0000 -0.0018  0.0257  0.0016  0.0013
                                           -0.0325 -0.0087  0.7079 -0.0093  0.5899
                                            0.1514  0.1244  0.0349  0.1531  0.2932
   643. (0.00283) RY*( 3) C  47           s( 18.81%)p 4.25( 79.94%)d 0.07(  1.25%)
                                            0.0000 -0.0312  0.4316  0.0296  0.0100
                                            0.2712  0.0114  0.5498 -0.0106 -0.6506
                                           -0.0587  0.0562 -0.0068  0.0580 -0.0496
   644. (0.00105) RY*( 4) C  47           s( 49.98%)p 0.26( 13.20%)d 0.74( 36.81%)
                                            0.0000  0.0204  0.7057 -0.0370  0.0133
                                           -0.3049 -0.0067 -0.1458  0.0081  0.1322
                                            0.0603 -0.1555  0.2217 -0.4786  0.2492
   645. (0.00066) RY*( 5) C  47           s(  7.07%)p 0.43(  3.06%)d12.72( 89.88%)
                                            0.0000  0.0044  0.2653  0.0167  0.0099
                                            0.0969 -0.0038 -0.0944  0.0048  0.1101
                                            0.5458 -0.5158  0.0464  0.4772 -0.3238
   646. (0.00028) RY*( 6) C  47           s(  0.00%)p 1.00(  9.25%)d 9.81( 90.75%)
                                            0.0000  0.0000  0.0015  0.0004  0.0000
                                            0.0157 -0.0003 -0.2242 -0.0005 -0.2049
                                           -0.0874 -0.1424  0.0579  0.4832  0.8017
   647. (0.00016) RY*( 7) C  47           s(  0.00%)p 1.00(  5.77%)d16.33( 94.23%)
                                            0.0000  0.0000  0.0062 -0.0002  0.0015
                                           -0.0121 -0.0226  0.1712 -0.0211  0.1652
                                           -0.7117 -0.6448 -0.0660  0.0372 -0.1195
   648. (0.00011) RY*( 8) C  47           s( 17.75%)p 0.40(  7.03%)d 4.24( 75.22%)
                                            0.0000  0.0071  0.4205  0.0247 -0.0071
                                           -0.0255  0.0065 -0.1817 -0.0068  0.1911
                                           -0.1723  0.2979 -0.7558  0.2427 -0.0598
   649. (0.00008) RY*( 9) C  47           s( 24.22%)p 0.13(  3.03%)d 3.00( 72.75%)
   650. (0.00001) RY*(10) C  47           s( 81.22%)p 0.02(  1.33%)d 0.21( 17.45%)
   651. (0.00578) RY*( 1) C  48           s(  0.04%)p99.99( 94.31%)d99.99(  5.65%)
                                            0.0000  0.0185  0.0076 -0.0059  0.0206
                                           -0.3877  0.0030 -0.6195 -0.0017  0.6392
                                           -0.0172  0.0281 -0.2273 -0.0405  0.0456
   652. (0.00316) RY*( 2) C  48           s(  0.00%)p 1.00( 85.52%)d 0.17( 14.48%)
                                            0.0000  0.0000  0.0000  0.0001  0.0006
                                           -0.0479 -0.0084  0.6775 -0.0078  0.6276
                                            0.2317  0.2281  0.0015 -0.1228 -0.1548
   653. (0.00264) RY*( 3) C  48           s( 19.85%)p 3.90( 77.45%)d 0.14(  2.70%)
                                            0.0000 -0.0376  0.4434  0.0223 -0.0237
                                           -0.8140  0.0130  0.1936 -0.0158 -0.2711
                                            0.0848 -0.1017  0.0936 -0.0268 -0.0004
   654. (0.00132) RY*( 4) C  48           s( 18.02%)p 0.72( 12.99%)d 3.83( 68.99%)
                                            0.0000  0.0186  0.4207 -0.0535  0.0067
                                            0.1962  0.0059 -0.1976 -0.0059  0.2286
                                            0.0175 -0.0464  0.7898  0.1803 -0.1766
   655. (0.00042) RY*( 5) C  48           s( 27.43%)p 0.09(  2.44%)d 2.56( 70.13%)
                                            0.0000  0.0123  0.5207  0.0550  0.0025
                                            0.1520  0.0130  0.0253 -0.0138 -0.0159
                                           -0.5412  0.5718 -0.1863 -0.1540  0.1518
   656. (0.00032) RY*( 6) C  48           s(  0.00%)p 1.00( 10.35%)d 8.66( 89.65%)
                                            0.0000  0.0000  0.0004  0.0000  0.0000
                                           -0.0164  0.0001  0.2357  0.0000  0.2184
                                           -0.6918 -0.6367 -0.0524  0.0450 -0.0883
   657. (0.00011) RY*( 7) C  48           s(  8.81%)p 0.04(  0.36%)d10.32( 90.84%)
                                            0.0000  0.0096  0.1966  0.2220 -0.0238
                                            0.0526 -0.0039  0.0122  0.0022 -0.0076
                                            0.0781  0.0573 -0.3641  0.7738 -0.4095
   658. (0.00009) RY*( 8) C  48           s(  0.00%)p 1.00(  4.21%)d22.77( 95.79%)
   659. (0.00007) RY*( 9) C  48           s( 41.63%)p 0.25( 10.43%)d 1.15( 47.94%)
   660. (0.00001) RY*(10) C  48           s( 84.42%)p 0.02(  1.96%)d 0.16( 13.62%)
[truncated: 2,743,490 more chars]
