# Supplementary material for: Phosphorus-doped T-graphene nanocapsule toward O3 and SO2 gas sensing: a DFT and QTAIM analysis
Source: Sci Rep. 2024 Feb 12;14:3467. doi: 10.1038/s41598-024-54110-z (PMC10859388; doi:10.1038/s41598-024-54110-z)
Supplement: Supplementary file 1 — Supplementary Information. [file 41598_2024_54110_MOESM1_ESM.zip › SI/TG+O3_F_HSEH_LAN2DZ.LOG]

 Entering Link 1 = C:\G09W\l1.exe PID=     11604.
  
 Copyright (c) 1988,1990,1992,1993,1995,1998,2003,2009,2013,
            Gaussian, Inc.  All Rights Reserved.
  
 This is part of the Gaussian(R) 09 program.  It is based on
 the Gaussian(R) 03 system (copyright 2003, Gaussian, Inc.),
 the Gaussian(R) 98 system (copyright 1998, Gaussian, Inc.),
 the Gaussian(R) 94 system (copyright 1995, Gaussian, Inc.),
 the Gaussian 92(TM) system (copyright 1992, Gaussian, Inc.),
 the Gaussian 90(TM) system (copyright 1990, Gaussian, Inc.),
 the Gaussian 88(TM) system (copyright 1988, Gaussian, Inc.),
 the Gaussian 86(TM) system (copyright 1986, Carnegie Mellon
 University), and the Gaussian 82(TM) system (copyright 1983,
 Carnegie Mellon University). Gaussian is a federally registered
 trademark of Gaussian, Inc.
  
 This software contains proprietary and confidential information,
 including trade secrets, belonging to Gaussian, Inc.
  
 This software is provided under written license and may be
 used, copied, transmitted, or stored only in accord with that
 written license.
  
 The following legend is applicable only to US Government
 contracts under FAR:
  
                    RESTRICTED RIGHTS LEGEND
  
 Use, reproduction and disclosure by the US Government is
 subject to restrictions as set forth in subparagraphs (a)
 and (c) of the Commercial Computer Software - Restricted
 Rights clause in FAR 52.227-19.
  
 Gaussian, Inc.
 340 Quinnipiac St., Bldg. 40, Wallingford CT 06492
  
  
 ---------------------------------------------------------------
 Warning -- This program may not be used in any manner that
 competes with the business of Gaussian, Inc. or will provide
 assistance to any competitor of Gaussian, Inc.  The licensee
 of this program is prohibited from giving any competitor of
 Gaussian, Inc. access to this program.  By using this program,
 the user acknowledges that Gaussian, Inc. is engaged in the
 business of creating and licensing software in the field of
 computational chemistry and represents and warrants to the
 licensee that it is not a competitor of Gaussian, Inc. and that
 it will not use this program in any manner prohibited above.
 ---------------------------------------------------------------
  

 Cite this work as:
 Gaussian 09, Revision D.01,
 M. J. Frisch, G. W. Trucks, H. B. Schlegel, G. E. Scuseria, 
 M. A. Robb, J. R. Cheeseman, G. Scalmani, V. Barone, B. Mennucci, 
 G. A. Petersson, H. Nakatsuji, M. Caricato, X. Li, H. P. Hratchian, 
 A. F. Izmaylov, J. Bloino, G. Zheng, J. L. Sonnenberg, M. Hada, 
 M. Ehara, K. Toyota, R. Fukuda, J. Hasegawa, M. Ishida, T. Nakajima, 
 Y. Honda, O. Kitao, H. Nakai, T. Vreven, J. A. Montgomery, Jr., 
 J. E. Peralta, F. Ogliaro, M. Bearpark, J. J. Heyd, E. Brothers, 
 K. N. Kudin, V. N. Staroverov, T. Keith, R. Kobayashi, J. Normand, 
 K. Raghavachari, A. Rendell, J. C. Burant, S. S. Iyengar, J. Tomasi, 
 M. Cossi, N. Rega, J. M. Millam, M. Klene, J. E. Knox, J. B. Cross, 
 V. Bakken, C. Adamo, J. Jaramillo, R. Gomperts, R. E. Stratmann, 
 O. Yazyev, A. J. Austin, R. Cammi, C. Pomelli, J. W. Ochterski, 
 R. L. Martin, K. Morokuma, V. G. Zakrzewski, G. A. Voth, 
 P. Salvador, J. J. Dannenberg, S. Dapprich, A. D. Daniels, 
 O. Farkas, J. B. Foresman, J. V. Ortiz, J. Cioslowski, 
 and D. J. Fox, Gaussian, Inc., Wallingford CT, 2013.
 
 ******************************************
 Gaussian 09:  IA32W-G09RevD.01 24-Apr-2013
                24-Oct-2023 
 ******************************************
 %nprocshared=4
 Will use up to    4 processors via shared memory.
 %mem=1GB
 %chk=E:\MTA\Capsule\O3\TG+O3\TG+O3_F_hseh_lan2dz.chk
 --------------------------------------------------
 # freq=noraman rhseh1pbe/lanl2dz geom=connectivity
 --------------------------------------------------
 1/10=4,30=1,38=1,57=2/1,3;
 2/12=2,17=6,18=5,40=1/2;
 3/5=6,6=3,11=2,16=1,25=1,30=1,71=2,74=-51,116=1,140=1/1,2,3;
 4//1;
 5/5=2,38=5,98=1/2;
 8/6=4,10=90,11=11/1;
 11/6=1,8=1,9=11,15=111,16=1/1,2,10;
 10/6=1/2;
 6/7=2,8=2,9=2,10=2,18=1,28=1/1;
 7/8=1,10=1,25=1/1,2,3,16;
 1/10=4,30=1/3;
 99//99;
 ---------
 TG+O3 - 1
 ---------
 Symbolic Z-matrix:
 Charge =  0 Multiplicity = 1
 C                     0.00381   0.40133   2.00282 
 C                    -1.05012   1.30281   1.52025 
 C                     0.01223   2.16501   0.80168 
 C                     1.05528   1.31341   1.53682 
 C                    -3.43707   0.39218   2.1322 
 C                    -4.4917    1.08988   1.38421 
 C                    -3.45134   1.8759    0.69312 
 C                    -2.39123   1.33243   1.57853 
 C                     0.02042  -2.46818   0.68478 
 C                    -1.04427  -1.87277   1.54638 
 C                     0.01214  -0.97561   2.07965 
 C                     1.07895  -1.862     1.54685 
 C                    -3.44444  -2.4514    0.69256 
 C                    -4.49013  -1.68689   1.38465 
 C                    -3.43339  -0.98058   2.13999 
 C                    -2.38622  -1.90575   1.59259 
 C                     3.45182   0.42496   2.1323 
 C                     2.39734   1.35355   1.58403 
 C                     3.44843   1.90939   0.6935 
 C                     4.49891   1.13441   1.38382 
 C                     3.48404  -2.41763   0.69239 
 C                     2.42094  -1.88325   1.59352 
 C                     3.46041  -0.94785   2.1396 
 C                     4.52261  -1.64285   1.38401 
 C                     0.01208  -0.97558  -2.07945 
 C                    -1.04432  -1.87275  -1.54613 
 C                     0.02039  -2.46815  -0.68455 
 C                     1.07888  -1.86196  -1.54667 
 C                    -3.4335   -0.98086  -2.13991 
 C                    -4.49019  -1.68709  -1.38444 
 C                    -3.44445  -2.45146  -0.69226 
 C                    -2.38627  -1.90589  -1.59238 
 C                     3.4603   -0.94791  -2.13962 
 C                     2.42087  -1.88328  -1.59345 
 C                     3.484    -2.41766  -0.69236 
 C                     4.52253  -1.64289  -1.38406 
 C                     0.01211   2.16537  -0.80187 
 C                    -1.05025   1.30289  -1.52054 
 C                     0.00377   0.40139  -2.00282 
 C                     1.05523   1.31346  -1.53686 
 C                    -3.45142   1.87595  -0.69368 
 C                    -3.43721   0.39189  -2.1324 
 C                    -2.39134   1.33231  -1.57899 
 C                     3.44841   1.90939  -0.69368 
 C                     2.39728   1.35361  -1.58421 
 C                     3.45171   0.4249   -2.1324 
 C                     4.49885   1.13437  -1.38402 
 C                    -5.53411   0.43515  -0.73538 
 C                    -5.53665  -1.03943  -0.73617 
 C                    -4.4918    1.08966  -1.38441 
 C                    -5.534     0.43523   0.73529 
 C                    -5.53663  -1.03933   0.73634 
 C                     5.54748   0.49034   0.73547 
 C                     5.56298  -0.98403   0.7357 
 C                     5.56295  -0.98406  -0.73585 
 C                     5.54744   0.49031  -0.73566 
 O                    -0.60127   4.15718   0.00116 
 O                     0.08572   3.54476  -1.11783 
 O                     0.0861    3.54474   1.11756 
 

 GradGradGradGradGradGradGradGradGradGradGradGradGradGradGradGradGradGrad
 Berny optimization.
 Initialization pass.
 Trust Radius=3.00D-01 FncErr=1.00D-07 GrdErr=1.00D-07
 Number of steps in this run=      2 maximum allowed number of steps=      2.
 GradGradGradGradGradGradGradGradGradGradGradGradGradGradGradGradGradGrad

 Stoichiometry    C56O3
 Framework group  C1[X(C56O3)]
 Deg. of freedom   171
 Full point group                 C1      NOp   1
 Largest Abelian subgroup         C1      NOp   1
 Largest concise Abelian subgroup C1      NOp   1
                         Standard orientation:                         
 ---------------------------------------------------------------------
 Center     Atomic      Atomic             Coordinates (Angstroms)
 Number     Number       Type             X           Y           Z
 ---------------------------------------------------------------------
      1          6           0       -0.003815    0.401332   -2.002818
      2          6           0        1.050121    1.302807   -1.520250
      3          6           0       -0.012234    2.165013   -0.801683
      4          6           0       -1.055281    1.313409   -1.536821
      5          6           0        3.437069    0.392175   -2.132201
      6          6           0        4.491697    1.089877   -1.384210
      7          6           0        3.451340    1.875899   -0.693118
      8          6           0        2.391231    1.332431   -1.578527
      9          6           0       -0.020416   -2.468179   -0.684779
     10          6           0        1.044270   -1.872769   -1.546376
     11          6           0       -0.012144   -0.975610   -2.079654
     12          6           0       -1.078951   -1.862002   -1.546851
     13          6           0        3.444440   -2.451401   -0.692559
     14          6           0        4.490130   -1.686890   -1.384651
     15          6           0        3.433394   -0.980577   -2.139986
     16          6           0        2.386219   -1.905752   -1.592586
     17          6           0       -3.451820    0.424958   -2.132301
     18          6           0       -2.397337    1.353549   -1.584031
     19          6           0       -3.448435    1.909392   -0.693499
     20          6           0       -4.498905    1.134410   -1.383824
     21          6           0       -3.484041   -2.417628   -0.692386
     22          6           0       -2.420941   -1.883247   -1.593520
     23          6           0       -3.460410   -0.947848   -2.139596
     24          6           0       -4.522614   -1.642855   -1.384013
     25          6           0       -0.012082   -0.975577    2.079450
     26          6           0        1.044319   -1.872749    1.546126
     27          6           0       -0.020394   -2.468146    0.684553
     28          6           0       -1.078881   -1.861960    1.546668
     29          6           0        3.433497   -0.980856    2.139907
     30          6           0        4.490190   -1.687086    1.384441
     31          6           0        3.444454   -2.451461    0.692263
     32          6           0        2.386268   -1.905889    1.592382
     33          6           0       -3.460299   -0.947910    2.139622
     34          6           0       -2.420865   -1.883277    1.593452
     35          6           0       -3.484003   -2.417657    0.692362
     36          6           0       -4.522532   -1.642886    1.384064
     37          6           0       -0.012111    2.165374    0.801869
     38          6           0        1.050245    1.302890    1.520543
     39          6           0       -0.003770    0.401390    2.002815
     40          6           0       -1.055228    1.313461    1.536864
     41          6           0        3.451424    1.875952    0.693684
     42          6           0        3.437210    0.391889    2.132404
     43          6           0        2.391341    1.332309    1.578986
     44          6           0       -3.448413    1.909392    0.693684
     45          6           0       -2.397277    1.353608    1.584207
     46          6           0       -3.451714    0.424898    2.132396
     47          6           0       -4.498854    1.134370    1.384015
     48          6           0        5.534106    0.435150    0.735378
     49          6           0        5.536645   -1.039426    0.736169
     50          6           0        4.491798    1.089662    1.384415
     51          6           0        5.533998    0.435226   -0.735295
     52          6           0        5.536628   -1.039333   -0.736336
     53          6           0       -5.547483    0.490339   -0.735465
     54          6           0       -5.562978   -0.984025   -0.735703
     55          6           0       -5.562949   -0.984055    0.735845
     56          6           0       -5.547440    0.490310    0.735662
     57          8           0        0.601266    4.157180   -0.001163
     58          8           0       -0.085725    3.544761    1.117831
     59          8           0       -0.086105    3.544741   -1.117559
 ---------------------------------------------------------------------
 Rotational constants (GHZ):      0.1370028      0.0543110      0.0501218
 Standard basis: LANL2DZ (5D, 7F)
 There are   531 symmetry adapted cartesian basis functions of A   symmetry.
 There are   531 symmetry adapted basis functions of A   symmetry.
   531 basis functions,  1475 primitive gaussians,   531 cartesian basis functions
   180 alpha electrons      180 beta electrons
       nuclear repulsion energy      7993.6264862437 Hartrees.
 NAtoms=   59 NActive=   59 NUniq=   59 SFac= 1.00D+00 NAtFMM=   60 NAOKFM=F Big=F
 Integral buffers will be    262144 words long.
 Raffenetti 2 integral format.
 Two-electron integral symmetry is turned on.
 One-electron integrals computed using PRISM.
   1 Symmetry operations used in ECPInt.
 ECPInt:  NShTT=   43660 NPrTT=  393707 LenC2=   39613 LenP2D=  179449.
 LDataN:  DoStor=T MaxTD1= 2 Len=   12
 NBasis=   531 RedAO= T EigKep=  3.32D-05  NBF=   531
 NBsUse=   531 1.00D-06 EigRej= -1.00D+00 NBFU=   531
 ExpMin= 1.15D-01 ExpMax= 7.82D+03 ExpMxC= 2.73D+02 IAcc=1 IRadAn=         1 AccDes= 0.00D+00
 Harris functional with IExCor= 1009 and IRadAn=       1 diagonalized for initial guess.
 HarFok:  IExCor= 1009 AccDes= 0.00D+00 IRadAn=         1 IDoV= 1 UseB2=F ITyADJ=14
 ICtDFT=  3500011 ScaDFX=  1.000000  1.000000  1.000000  1.000000
 FoFCou: FMM=F IPFlag=           0 FMFlag=      100000 FMFlg1=           0
         NFxFlg=           0 DoJE=T BraDBF=F KetDBF=T FulRan=T
         wScrn=  0.000000 ICntrl=     500 IOpCl=  0 I1Cent=   200000004 NGrid=           0
         NMat0=    1 NMatS0=      1 NMatT0=    0 NMatD0=    1 NMtDS0=    0 NMtDT0=    0
 Petite list used in FoFCou.
 Requested convergence on RMS density matrix=1.00D-08 within 128 cycles.
 Requested convergence on MAX density matrix=1.00D-06.
 Requested convergence on             energy=1.00D-06.
 No special actions if energy rises.
 Integral accuracy reduced to 1.0D-05 until final iterations.
 EnCoef did    11 forward-backward iterations
 Rare condition: small coef for last iteration: -0.222D-15
 EnCoef did   100 forward-backward iterations
 Rare condition: small coef for last iteration:  0.000D+00
 EnCoef did   100 forward-backward iterations
 Rare condition: small coef for last iteration:  0.000D+00
 Problem detected with inexpensive integrals.
 Switching to full accuracy and repeating last cycle.
 SCF Done:  E(RHSEH1PBE) =  -2355.34266674     A.U. after   22 cycles
            NFock= 22  Conv=0.66D-08     -V/T= 2.0037
 DoSCS=F DFT=T ScalE2(SS,OS)=  1.000000  1.000000
 Range of M.O.s used for correlation:     1   531
 NBasis=   531 NAE=   180 NBE=   180 NFC=     0 NFV=     0
 NROrb=    531 NOA=   180 NOB=   180 NVA=   351 NVB=   351

 **** Warning!!: The largest alpha MO coefficient is  0.21273614D+02


 **** Warning!!: The smallest alpha delta epsilon is  0.46607555D-01

   1 Symmetry operations used in ECPInt.
 ECPInt:  NShTT=   43660 NPrTT=  393707 LenC2=   39613 LenP2D=  179449.
 LDataN:  DoStor=T MaxTD1= 3 Len=   28
 Number of processors reduced to   2 by ecpmxn.
 Symmetrizing basis deriv contribution to polar:
 IMax=3 JMax=2 DiffMx= 0.00D+00
 G2DrvN: will do    30 centers at a time, making    2 passes.
 Calling FoFCou, ICntrl=  3107 FMM=F I1Cent=   0 AccDes= 0.00D+00.
 Calling FoFCou, ICntrl=  3107 FMM=F I1Cent=   0 AccDes= 0.00D+00.
 End of G2Drv F.D. properties file   721 does not exist.
 End of G2Drv F.D. properties file   722 does not exist.
 End of G2Drv F.D. properties file   788 does not exist.
          IDoAtm=11111111111111111111111111111111111111111111111111
          IDoAtm=111111111
          Differentiating once with respect to electric field.
                with respect to dipole field.
          Differentiating once with respect to nuclear coordinates.
          There are   180 degrees of freedom in the 1st order CPHF.  IDoFFX=6 NUNeed=     3.
    180 vectors produced by pass  0 Test12= 6.32D-14 1.00D-09 XBig12= 4.67D+03 4.78D+01.
 AX will form    92 AO Fock derivatives at one time.
    178 vectors produced by pass  1 Test12= 6.32D-14 1.00D-09 XBig12= 7.10D+02 3.21D+00.
    177 vectors produced by pass  2 Test12= 6.32D-14 1.00D-09 XBig12= 6.01D+00 3.09D-01.
    177 vectors produced by pass  3 Test12= 6.32D-14 1.00D-09 XBig12= 3.54D-02 1.86D-02.
    177 vectors produced by pass  4 Test12= 6.32D-14 1.00D-09 XBig12= 6.46D-05 7.87D-04.
    177 vectors produced by pass  5 Test12= 6.32D-14 1.00D-09 XBig12= 7.64D-08 1.80D-05.
     46 vectors produced by pass  6 Test12= 6.32D-14 1.00D-09 XBig12= 6.44D-11 5.97D-07.
      3 vectors produced by pass  7 Test12= 6.32D-14 1.00D-09 XBig12= 1.50D-13 4.92D-08.
      3 vectors produced by pass  8 Test12= 6.32D-14 1.00D-09 XBig12= 1.94D-15 1.08D-08.
      2 vectors produced by pass  9 Test12= 6.32D-14 1.00D-09 XBig12= 2.54D-16 1.66D-09.
 InvSVY:  IOpt=1 It=  1 EMax= 2.13D-14
 Solved reduced A of dimension  1120 with   180 vectors.
 Isotropic polarizability for W=    0.000000      574.19 Bohr**3.
 End of Minotr F.D. properties file   721 does not exist.
 End of Minotr F.D. properties file   722 does not exist.
 End of Minotr F.D. properties file   788 does not exist.

 **********************************************************************

            Population analysis using the SCF density.

 **********************************************************************

 Orbital symmetries:
       Occupied  (A) (A) (A) (A) (A) (A) (A) (A) (A) (A) (A) (A)
                 (A) (A) (A) (A) (A) (A) (A) (A) (A) (A) (A) (A)
                 (A) (A) (A) (A) (A) (A) (A) (A) (A) (A) (A) (A)
                 (A) (A) (A) (A) (A) (A) (A) (A) (A) (A) (A) (A)
                 (A) (A) (A) (A) (A) (A) (A) (A) (A) (A) (A) (A)
                 (A) (A) (A) (A) (A) (A) (A) (A) (A) (A) (A) (A)
                 (A) (A) (A) (A) (A) (A) (A) (A) (A) (A) (A) (A)
                 (A) (A) (A) (A) (A) (A) (A) (A) (A) (A) (A) (A)
                 (A) (A) (A) (A) (A) (A) (A) (A) (A) (A) (A) (A)
                 (A) (A) (A) (A) (A) (A) (A) (A) (A) (A) (A) (A)
                 (A) (A) (A) (A) (A) (A) (A) (A) (A) (A) (A) (A)
                 (A) (A) (A) (A) (A) (A) (A) (A) (A) (A) (A) (A)
                 (A) (A) (A) (A) (A) (A) (A) (A) (A) (A) (A) (A)
                 (A) (A) (A) (A) (A) (A) (A) (A) (A) (A) (A) (A)
                 (A) (A) (A) (A) (A) (A) (A) (A) (A) (A) (A) (A)
       Virtual   (A) (A) (A) (A) (A) (A) (A) (A) (A) (A) (A) (A)
                 (A) (A) (A) (A) (A) (A) (A) (A) (A) (A) (A) (A)
                 (A) (A) (A) (A) (A) (A) (A) (A) (A) (A) (A) (A)
                 (A) (A) (A) (A) (A) (A) (A) (A) (A) (A) (A) (A)
                 (A) (A) (A) (A) (A) (A) (A) (A) (A) (A) (A) (A)
                 (A) (A) (A) (A) (A) (A) (A) (A) (A) (A) (A) (A)
                 (A) (A) (A) (A) (A) (A) (A) (A) (A) (A) (A) (A)
                 (A) (A) (A) (A) (A) (A) (A) (A) (A) (A) (A) (A)
                 (A) (A) (A) (A) (A) (A) (A) (A) (A) (A) (A) (A)
                 (A) (A) (A) (A) (A) (A) (A) (A) (A) (A) (A) (A)
                 (A) (A) (A) (A) (A) (A) (A) (A) (A) (A) (A) (A)
                 (A) (A) (A) (A) (A) (A) (A) (A) (A) (A) (A) (A)
                 (A) (A) (A) (A) (A) (A) (A) (A) (A) (A) (A) (A)
                 (A) (A) (A) (A) (A) (A) (A) (A) (A) (A) (A) (A)
                 (A) (A) (A) (A) (A) (A) (A) (A) (A) (A) (A) (A)
                 (A) (A) (A) (A) (A) (A) (A) (A) (A) (A) (A) (A)
                 (A) (A) (A) (A) (A) (A) (A) (A) (A) (A) (A) (A)
                 (A) (A) (A) (A) (A) (A) (A) (A) (A) (A) (A) (A)
                 (A) (A) (A) (A) (A) (A) (A) (A) (A) (A) (A) (A)
                 (A) (A) (A) (A) (A) (A) (A) (A) (A) (A) (A) (A)
                 (A) (A) (A) (A) (A) (A) (A) (A) (A) (A) (A) (A)
                 (A) (A) (A) (A) (A) (A) (A) (A) (A) (A) (A) (A)
                 (A) (A) (A) (A) (A) (A) (A) (A) (A) (A) (A) (A)
                 (A) (A) (A) (A) (A) (A) (A) (A) (A) (A) (A) (A)
                 (A) (A) (A) (A) (A) (A) (A) (A) (A) (A) (A) (A)
                 (A) (A) (A) (A) (A) (A) (A) (A) (A) (A) (A) (A)
                 (A) (A) (A) (A) (A) (A) (A) (A) (A) (A) (A) (A)
                 (A) (A) (A) (A) (A) (A) (A) (A) (A) (A) (A) (A)
                 (A) (A) (A) (A) (A) (A) (A) (A) (A) (A) (A) (A)
                 (A) (A) (A)
 The electronic state is 1-A.
 Alpha  occ. eigenvalues --  -19.34952 -19.31103 -19.31089 -10.36388 -10.36372
 Alpha  occ. eigenvalues --  -10.31909 -10.31847 -10.31757 -10.31717 -10.31694
 Alpha  occ. eigenvalues --  -10.31675 -10.31655 -10.31612 -10.31548 -10.31547
 Alpha  occ. eigenvalues --  -10.31519 -10.31457 -10.31456 -10.31455 -10.31454
 Alpha  occ. eigenvalues --  -10.31448 -10.31436 -10.31436 -10.31428 -10.31428
 Alpha  occ. eigenvalues --  -10.31363 -10.31362 -10.31336 -10.31336 -10.31299
 Alpha  occ. eigenvalues --  -10.31298 -10.31258 -10.31257 -10.31217 -10.31201
 Alpha  occ. eigenvalues --  -10.31198 -10.31195 -10.31194 -10.31183 -10.31130
 Alpha  occ. eigenvalues --  -10.31097 -10.31059 -10.31034 -10.31033 -10.31025
 Alpha  occ. eigenvalues --  -10.30993 -10.30993 -10.30974 -10.30973 -10.30951
 Alpha  occ. eigenvalues --  -10.30917 -10.30686 -10.30684 -10.30624 -10.30623
 Alpha  occ. eigenvalues --  -10.30318 -10.30317 -10.29923 -10.29919  -1.26453
 Alpha  occ. eigenvalues --   -1.09795  -1.04337  -1.04212  -1.00144  -0.99562
 Alpha  occ. eigenvalues --   -0.99123  -0.98861  -0.98676  -0.97400  -0.96427
 Alpha  occ. eigenvalues --   -0.96149  -0.95906  -0.94436  -0.93514  -0.91394
 Alpha  occ. eigenvalues --   -0.90500  -0.83552  -0.83433  -0.83330  -0.83168
 Alpha  occ. eigenvalues --   -0.82218  -0.81499  -0.81380  -0.79768  -0.79388
 Alpha  occ. eigenvalues --   -0.77242  -0.76439  -0.76392  -0.76008  -0.75023
 Alpha  occ. eigenvalues --   -0.74791  -0.74641  -0.74344  -0.74174  -0.72261
 Alpha  occ. eigenvalues --   -0.70498  -0.70360  -0.69743  -0.68414  -0.66952
 Alpha  occ. eigenvalues --   -0.65689  -0.64779  -0.64635  -0.64123  -0.64017
 Alpha  occ. eigenvalues --   -0.58360  -0.58140  -0.57906  -0.57620  -0.57097
 Alpha  occ. eigenvalues --   -0.56399  -0.56131  -0.54899  -0.54239  -0.53976
 Alpha  occ. eigenvalues --   -0.53632  -0.53364  -0.52795  -0.52289  -0.51783
 Alpha  occ. eigenvalues --   -0.50856  -0.50823  -0.50398  -0.50072  -0.49592
 Alpha  occ. eigenvalues --   -0.48850  -0.48749  -0.48661  -0.48171  -0.47699
 Alpha  occ. eigenvalues --   -0.47007  -0.46974  -0.46683  -0.46331  -0.46141
 Alpha  occ. eigenvalues --   -0.45788  -0.45426  -0.45025  -0.44837  -0.44126
 Alpha  occ. eigenvalues --   -0.44121  -0.43837  -0.43550  -0.43272  -0.42711
 Alpha  occ. eigenvalues --   -0.41557  -0.40823  -0.40806  -0.40676  -0.40588
 Alpha  occ. eigenvalues --   -0.40193  -0.39668  -0.39311  -0.39309  -0.39123
 Alpha  occ. eigenvalues --   -0.38540  -0.38440  -0.37984  -0.37697  -0.37404
 Alpha  occ. eigenvalues --   -0.37107  -0.37032  -0.35821  -0.35599  -0.33087
 Alpha  occ. eigenvalues --   -0.32006  -0.31502  -0.31338  -0.30762  -0.30601
 Alpha  occ. eigenvalues --   -0.30423  -0.29422  -0.28626  -0.28385  -0.27067
 Alpha  occ. eigenvalues --   -0.24883  -0.24642  -0.24544  -0.23791  -0.22904
 Alpha virt. eigenvalues --   -0.18243  -0.15168  -0.13995  -0.13838  -0.13809
 Alpha virt. eigenvalues --   -0.12337  -0.11767  -0.11216  -0.10046  -0.09107
 Alpha virt. eigenvalues --   -0.06729  -0.05965  -0.05655  -0.05203  -0.04657
 Alpha virt. eigenvalues --   -0.04615  -0.03153  -0.02778  -0.02471  -0.02134
 Alpha virt. eigenvalues --   -0.01907  -0.00953   0.00082   0.01164   0.01653
 Alpha virt. eigenvalues --    0.02359   0.02508   0.03438   0.03823   0.03823
 Alpha virt. eigenvalues --    0.04947   0.05123   0.05501   0.05737   0.06549
 Alpha virt. eigenvalues --    0.07611   0.07827   0.08582   0.08735   0.08996
 Alpha virt. eigenvalues --    0.10106   0.10875   0.11252   0.11502   0.11679
 Alpha virt. eigenvalues --    0.12758   0.13067   0.14131   0.15100   0.15331
 Alpha virt. eigenvalues --    0.15757   0.15877   0.16826   0.16962   0.17136
 Alpha virt. eigenvalues --    0.18001   0.18051   0.18385   0.18739   0.19089
 Alpha virt. eigenvalues --    0.19431   0.19582   0.20358   0.20497   0.20732
 Alpha virt. eigenvalues --    0.21010   0.21489   0.22439   0.22543   0.22674
 Alpha virt. eigenvalues --    0.23043   0.23475   0.24401   0.24734   0.25043
 Alpha virt. eigenvalues --    0.25221   0.25406   0.25719   0.25778   0.25889
 Alpha virt. eigenvalues --    0.26129   0.26235   0.26868   0.26910   0.27068
 Alpha virt. eigenvalues --    0.27116   0.27697   0.27785   0.28266   0.28399
 Alpha virt. eigenvalues --    0.28566   0.28697   0.28738   0.28824   0.29877
 Alpha virt. eigenvalues --    0.29878   0.30234   0.30435   0.30525   0.31369
 Alpha virt. eigenvalues --    0.31391   0.31541   0.31898   0.32086   0.32368
 Alpha virt. eigenvalues --    0.32481   0.33017   0.33437   0.33595   0.34169
 Alpha virt. eigenvalues --    0.34253   0.34364   0.34366   0.34606   0.34777
 Alpha virt. eigenvalues --    0.35104   0.35243   0.35308   0.35507   0.35718
 Alpha virt. eigenvalues --    0.35796   0.36235   0.36589   0.36952   0.37010
 Alpha virt. eigenvalues --    0.37653   0.37850   0.38225   0.38249   0.38682
 Alpha virt. eigenvalues --    0.38727   0.38897   0.38913   0.39268   0.39504
 Alpha virt. eigenvalues --    0.39768   0.40267   0.40361   0.40525   0.40963
 Alpha virt. eigenvalues --    0.41256   0.41413   0.42300   0.42313   0.42407
 Alpha virt. eigenvalues --    0.42633   0.42869   0.43000   0.43015   0.43034
 Alpha virt. eigenvalues --    0.43214   0.43572   0.43626   0.44198   0.44500
 Alpha virt. eigenvalues --    0.45004   0.45250   0.45419   0.45574   0.45679
 Alpha virt. eigenvalues --    0.46129   0.46947   0.47229   0.47262   0.47832
 Alpha virt. eigenvalues --    0.47887   0.48109   0.48217   0.48663   0.48776
 Alpha virt. eigenvalues --    0.48932   0.49161   0.50084   0.50442   0.50771
 Alpha virt. eigenvalues --    0.50806   0.51076   0.51709   0.51895   0.52065
 Alpha virt. eigenvalues --    0.52275   0.52372   0.52643   0.52852   0.53211
 Alpha virt. eigenvalues --    0.53254   0.53588   0.53755   0.53944   0.55178
 Alpha virt. eigenvalues --    0.55421   0.55840   0.55857   0.56579   0.57177
 Alpha virt. eigenvalues --    0.57237   0.57264   0.57668   0.57743   0.58229
 Alpha virt. eigenvalues --    0.58869   0.59085   0.59133   0.59725   0.59913
 Alpha virt. eigenvalues --    0.60235   0.60459   0.60638   0.60680   0.60835
 Alpha virt. eigenvalues --    0.61240   0.61395   0.62249   0.62901   0.63011
 Alpha virt. eigenvalues --    0.63071   0.63443   0.63578   0.64231   0.65202
 Alpha virt. eigenvalues --    0.65465   0.65787   0.66101   0.66168   0.66534
 Alpha virt. eigenvalues --    0.67016   0.67066   0.67279   0.67475   0.67814
 Alpha virt. eigenvalues --    0.68221   0.69073   0.69343   0.69485   0.69968
 Alpha virt. eigenvalues --    0.70840   0.71644   0.71891   0.71999   0.72367
 Alpha virt. eigenvalues --    0.72723   0.73127   0.74187   0.74313   0.74971
 Alpha virt. eigenvalues --    0.75049   0.75502   0.75607   0.75816   0.76377
 Alpha virt. eigenvalues --    0.76422   0.77878   0.78165   0.78422   0.78718
 Alpha virt. eigenvalues --    0.79710   0.79785   0.80066   0.80474   0.82144
 Alpha virt. eigenvalues --    0.82649   0.83113   0.83971   0.84366   0.84550
 Alpha virt. eigenvalues --    0.85651   0.86256   0.86749   0.88924   0.89443
 Alpha virt. eigenvalues --    0.89905   0.90534   0.90959   0.92000   0.93487
 Alpha virt. eigenvalues --    0.93571   0.94143   0.95576   0.95868   0.96431
 Alpha virt. eigenvalues --    0.96872   0.97894   0.97951   0.98916   0.99361
 Alpha virt. eigenvalues --    0.99763   1.00714   1.01841   1.01875   1.02422
 Alpha virt. eigenvalues --    1.02557   1.04026   1.06566   1.07510   1.09894
 Alpha virt. eigenvalues --    1.10048   1.16114   1.16854   1.20025   1.20204
 Alpha virt. eigenvalues --    1.22421   1.25092   1.28365   1.28613   1.34256
 Alpha virt. eigenvalues --    1.35300   1.37952   1.39627   1.39870   1.40547
 Alpha virt. eigenvalues --    1.41732   1.41938   1.42120   1.42124   1.43639
 Alpha virt. eigenvalues --    1.44430   1.44625   1.45129   1.45964   1.46352
 Alpha virt. eigenvalues --    1.46701   1.47573   1.47599   1.48011   1.49108
 Alpha virt. eigenvalues --    1.50986   1.51749   1.53045   1.53290   1.53937
 Alpha virt. eigenvalues --    1.54206   1.54456   1.54766   1.54915   1.55350
 Alpha virt. eigenvalues --    1.57471   1.58670   1.60851   1.61385   1.66652
 Alpha virt. eigenvalues --    1.67304   1.70312   1.71074   1.71877   1.75152
 Alpha virt. eigenvalues --    1.81879   1.88560   1.88926   1.96764   2.00602
 Alpha virt. eigenvalues --    2.16691
          Condensed to atoms (all electrons):
 Mulliken charges:
               1
     1  C    0.081197
     2  C    0.284560
     3  C   -0.201437
     4  C    0.236194
     5  C    0.074193
     6  C   -0.045018
     7  C    0.080173
     8  C   -0.170589
     9  C    0.052931
    10  C    0.026856
    11  C   -0.010824
    12  C    0.025653
    13  C    0.051435
    14  C   -0.047790
    15  C    0.056975
    16  C   -0.120310
    17  C    0.078006
    18  C   -0.156037
    19  C    0.077937
    20  C   -0.045402
    21  C    0.051392
    22  C   -0.124159
    23  C    0.054510
    24  C   -0.047873
    25  C   -0.010870
    26  C    0.026818
    27  C    0.052862
    28  C    0.025683
    29  C    0.056938
    30  C   -0.047789
    31  C    0.051436
    32  C   -0.120244
    33  C    0.054578
    34  C   -0.124215
    35  C    0.051388
    36  C   -0.047900
    37  C   -0.201448
    38  C    0.284449
    39  C    0.081251
    40  C    0.235949
    41  C    0.080015
    42  C    0.074294
    43  C   -0.170780
    44  C    0.077931
    45  C   -0.155950
    46  C    0.078102
    47  C   -0.045505
    48  C   -0.028081
    49  C   -0.027543
    50  C   -0.044944
    51  C   -0.028111
    52  C   -0.027476
    53  C   -0.027604
    54  C   -0.026447
    55  C   -0.026438
    56  C   -0.027624
    57  O   -0.028255
    58  O   -0.138645
    59  O   -0.138398
 Sum of Mulliken charges =   0.00000
 Mulliken charges with hydrogens summed into heavy atoms:
               1
     1  C    0.081197
     2  C    0.284560
     3  C   -0.201437
     4  C    0.236194
     5  C    0.074193
     6  C   -0.045018
     7  C    0.080173
     8  C   -0.170589
     9  C    0.052931
    10  C    0.026856
    11  C   -0.010824
    12  C    0.025653
    13  C    0.051435
    14  C   -0.047790
    15  C    0.056975
    16  C   -0.120310
    17  C    0.078006
    18  C   -0.156037
    19  C    0.077937
    20  C   -0.045402
    21  C    0.051392
    22  C   -0.124159
    23  C    0.054510
    24  C   -0.047873
    25  C   -0.010870
    26  C    0.026818
    27  C    0.052862
    28  C    0.025683
    29  C    0.056938
    30  C   -0.047789
    31  C    0.051436
    32  C   -0.120244
    33  C    0.054578
    34  C   -0.124215
    35  C    0.051388
    36  C   -0.047900
    37  C   -0.201448
    38  C    0.284449
    39  C    0.081251
    40  C    0.235949
    41  C    0.080015
    42  C    0.074294
    43  C   -0.170780
    44  C    0.077931
    45  C   -0.155950
    46  C    0.078102
    47  C   -0.045505
    48  C   -0.028081
    49  C   -0.027543
    50  C   -0.044944
    51  C   -0.028111
    52  C   -0.027476
    53  C   -0.027604
    54  C   -0.026447
    55  C   -0.026438
    56  C   -0.027624
    57  O   -0.028255
    58  O   -0.138645
    59  O   -0.138398
 APT charges:
               1
     1  C    0.022143
     2  C   -0.114507
     3  C    0.347112
     4  C   -0.084328
     5  C   -0.036799
     6  C    0.010858
     7  C   -0.032172
     8  C    0.128390
     9  C   -0.009079
    10  C   -0.035129
    11  C    0.007888
    12  C   -0.018159
    13  C   -0.023790
    14  C    0.049091
    15  C   -0.025444
    16  C    0.113899
    17  C   -0.045727
    18  C    0.137810
    19  C   -0.027149
    20  C    0.015877
    21  C   -0.020323
    22  C    0.097927
    23  C   -0.016643
    24  C    0.043718
    25  C    0.007857
    26  C   -0.035119
    27  C   -0.009055
    28  C   -0.018169
    29  C   -0.025419
    30  C    0.048989
    31  C   -0.023692
    32  C    0.113867
    33  C   -0.016743
    34  C    0.097950
    35  C   -0.020321
    36  C    0.043777
    37  C    0.346878
    38  C   -0.114615
    39  C    0.022099
    40  C   -0.084033
    41  C   -0.032255
    42  C   -0.036789
    43  C    0.128290
    44  C   -0.026965
    45  C    0.137510
    46  C   -0.045616
    47  C    0.015777
    48  C   -0.038575
    49  C   -0.069924
    50  C    0.011012
    51  C   -0.038370
    52  C   -0.070004
    53  C   -0.040331
    54  C   -0.068889
    55  C   -0.068949
    56  C   -0.040278
    57  O    0.026924
    58  O   -0.281084
    59  O   -0.281197
 Sum of APT charges =   0.00000
 APT charges with hydrogens summed into heavy atoms:
               1
     1  C    0.022143
     2  C   -0.114507
     3  C    0.347112
     4  C   -0.084328
     5  C   -0.036799
     6  C    0.010858
     7  C   -0.032172
     8  C    0.128390
     9  C   -0.009079
    10  C   -0.035129
    11  C    0.007888
    12  C   -0.018159
    13  C   -0.023790
    14  C    0.049091
    15  C   -0.025444
    16  C    0.113899
    17  C   -0.045727
    18  C    0.137810
    19  C   -0.027149
    20  C    0.015877
    21  C   -0.020323
    22  C    0.097927
    23  C   -0.016643
    24  C    0.043718
    25  C    0.007857
    26  C   -0.035119
    27  C   -0.009055
    28  C   -0.018169
    29  C   -0.025419
    30  C    0.048989
    31  C   -0.023692
    32  C    0.113867
    33  C   -0.016743
    34  C    0.097950
    35  C   -0.020321
    36  C    0.043777
    37  C    0.346878
    38  C   -0.114615
    39  C    0.022099
    40  C   -0.084033
    41  C   -0.032255
    42  C   -0.036789
    43  C    0.128290
    44  C   -0.026965
    45  C    0.137510
    46  C   -0.045616
    47  C    0.015777
    48  C   -0.038575
    49  C   -0.069924
    50  C    0.011012
    51  C   -0.038370
    52  C   -0.070004
    53  C   -0.040331
    54  C   -0.068889
    55  C   -0.068949
    56  C   -0.040278
    57  O    0.026924
    58  O   -0.281084
    59  O   -0.281197
 Electronic spatial extent (au):  <R**2>=          21368.2572
 Charge=              0.0000 electrons
 Dipole moment (field-independent basis, Debye):
    X=             -0.1305    Y=             -2.6536    Z=             -0.0018  Tot=              2.6568
 Quadrupole moment (field-independent basis, Debye-Ang):
   XX=           -339.5887   YY=           -351.7362   ZZ=           -338.1346
   XY=              0.2519   XZ=             -0.0015   YZ=             -0.0077
 Traceless Quadrupole moment (field-independent basis, Debye-Ang):
   XX=              3.5645   YY=             -8.5830   ZZ=              5.0186
   XY=              0.2519   XZ=             -0.0015   YZ=             -0.0077
 Octapole moment (field-independent basis, Debye-Ang**2):
  XXX=             -0.4147  YYY=              7.2502  ZZZ=             -0.0080  XYY=              1.2918
  XXY=             35.0378  XXZ=             -0.0024  XZZ=              0.5906  YZZ=             20.6104
  YYZ=             -0.0323  XYZ=             -0.0071
 Hexadecapole moment (field-independent basis, Debye-Ang**3):
 XXXX=         -23330.1354 YYYY=          -6479.0202 ZZZZ=          -4491.1792 XXXY=             16.0274
 XXXZ=              0.0042 YYYX=             14.8436 YYYZ=             -0.1526 ZZZX=             -0.0014
 ZZZY=             -0.0430 XXYY=          -4829.2164 XXZZ=          -4566.9117 YYZZ=          -1809.9438
 XXYZ=             -0.0084 YYXZ=             -0.0242 ZZXY=              6.8093
 N-N= 7.993626486244D+03 E-N=-2.144947647738D+04  KE= 2.346615223428D+03
  Exact polarizability: 879.385   0.066 439.065  -0.004   0.000 404.124
 Approx polarizability:2414.170   2.0391385.186  -0.036   0.0021265.287
   1 Symmetry operations used in ECPInt.
 ECPInt:  NShTT=   43660 NPrTT=  393707 LenC2=   39613 LenP2D=  179449.
 LDataN:  DoStor=T MaxTD1= 4 Len=   56
 Calling FoFJK, ICntrl=    100127 FMM=F ISym2X=0 I1Cent= 0 IOpClX= 0 NMat=1 NMatS=1 NMatT=0.
 Full mass-weighted force constant matrix:
 Low frequencies ---  -35.5548  -25.9715  -25.5670    0.0000    0.0004    0.0008
 Low frequencies ---   80.7927   85.4505  135.6857
 Diagonal vibrational polarizability:
       17.6536462       7.7283439       8.3234120
 Harmonic frequencies (cm**-1), IR intensities (KM/Mole), Raman scattering
 activities (A**4/AMU), depolarization ratios for plane and unpolarized
 incident light, reduced masses (AMU), force constants (mDyne/A),
 and normal coordinates:
                      1                      2                      3
                      A                      A                      A
 Frequencies --     79.1304                84.6511               135.6319
 Red. masses --     15.1221                15.2637                12.9063
 Frc consts  --      0.0558                 0.0644                 0.1399
 IR Inten    --      0.1964                 1.6494                 0.4272
  Atom  AN      X      Y      Z        X      Y      Z        X      Y      Z
     1   6    -0.01   0.02  -0.02     0.06   0.00   0.01     0.00  -0.07  -0.04
     2   6     0.04  -0.05  -0.02     0.04   0.05   0.00     0.02  -0.13   0.03
     3   6     0.11   0.06  -0.05    -0.02   0.00   0.01     0.04  -0.08  -0.02
     4   6     0.04   0.12  -0.08     0.04  -0.06   0.03     0.01  -0.06   0.02
     5   6     0.02  -0.05  -0.06     0.03  -0.04   0.02     0.06  -0.02   0.05
     6   6     0.02  -0.04  -0.08     0.05  -0.06   0.01     0.02  -0.01   0.10
     7   6     0.02  -0.02  -0.10     0.07  -0.03   0.01     0.00  -0.03   0.07
     8   6     0.03  -0.04  -0.08     0.05   0.00   0.01     0.02  -0.07   0.05
     9   6     0.00   0.02   0.05     0.01  -0.01   0.00     0.00  -0.05  -0.19
    10   6     0.00   0.02   0.05     0.02  -0.03   0.00     0.02  -0.07  -0.18
    11   6    -0.01   0.02   0.04     0.05   0.00   0.00     0.00  -0.06  -0.17
    12   6     0.01   0.01   0.05     0.02   0.02   0.00    -0.02  -0.06  -0.18
    13   6     0.00  -0.02   0.03     0.02  -0.06   0.00     0.02  -0.01   0.00
    14   6     0.00  -0.04   0.01     0.02  -0.06   0.00     0.05   0.00   0.06
    15   6     0.01  -0.05  -0.02     0.02  -0.04   0.02     0.08  -0.02   0.01
    16   6     0.00  -0.01   0.02     0.02  -0.05   0.00     0.04  -0.02  -0.06
    17   6     0.03   0.01   0.01     0.03   0.03  -0.01    -0.04   0.05   0.10
    18   6     0.02   0.05  -0.01     0.05  -0.01   0.00     0.00  -0.01   0.11
    19   6     0.01   0.02  -0.01     0.06   0.02   0.00     0.01   0.00   0.15
    20   6     0.02   0.00   0.00     0.04   0.04   0.00    -0.01   0.04   0.16
    21   6     0.01   0.00   0.02     0.02   0.04   0.00    -0.02   0.01  -0.05
    22   6     0.01   0.00   0.03     0.02   0.04  -0.01    -0.03   0.01  -0.08
    23   6     0.03   0.01   0.03     0.02   0.03  -0.01    -0.05   0.05   0.01
    24   6     0.02   0.01   0.01     0.02   0.04   0.00    -0.04   0.04   0.02
    25   6     0.02  -0.02   0.04     0.05   0.00  -0.01     0.00   0.06  -0.17
    26   6     0.01  -0.02   0.05     0.02  -0.03  -0.01    -0.02   0.07  -0.18
    27   6     0.00  -0.02   0.05     0.01  -0.01   0.00     0.00   0.05  -0.19
    28   6     0.00  -0.01   0.05     0.02   0.02   0.00     0.02   0.06  -0.18
    29   6    -0.01   0.05  -0.02     0.02  -0.05  -0.01    -0.08   0.02   0.01
    30   6     0.00   0.03   0.01     0.02  -0.06   0.00    -0.05   0.01   0.06
    31   6     0.01   0.01   0.03     0.02  -0.06   0.00    -0.02   0.01   0.00
    32   6     0.01   0.01   0.02     0.02  -0.05  -0.01    -0.04   0.02  -0.06
    33   6    -0.02  -0.01   0.03     0.02   0.03   0.01     0.05  -0.05   0.01
    34   6    -0.01   0.00   0.03     0.02   0.04   0.00     0.03  -0.01  -0.08
    35   6     0.00   0.00   0.02     0.02   0.04   0.00     0.02  -0.01  -0.05
    36   6    -0.01   0.00   0.01     0.02   0.04   0.00     0.04  -0.04   0.02
    37   6    -0.12  -0.05  -0.05     0.00   0.01   0.00    -0.04   0.08  -0.02
    38   6    -0.03   0.05  -0.02     0.04   0.04   0.01    -0.02   0.13   0.03
    39   6     0.01  -0.02  -0.02     0.06   0.00  -0.01     0.00   0.07  -0.04
    40   6    -0.03  -0.13  -0.08     0.04  -0.04  -0.02    -0.01   0.06   0.02
    41   6    -0.01   0.02  -0.10     0.07  -0.03   0.01     0.00   0.03   0.07
    42   6    -0.02   0.05  -0.07     0.03  -0.05  -0.01    -0.06   0.02   0.05
    43   6    -0.02   0.04  -0.08     0.05   0.00   0.00    -0.02   0.07   0.05
    44   6     0.00  -0.02  -0.01     0.06   0.02   0.00    -0.01   0.00   0.15
    45   6    -0.02  -0.05  -0.01     0.05  -0.01   0.00     0.00   0.01   0.11
    46   6    -0.03  -0.01   0.01     0.03   0.03   0.01     0.04  -0.05   0.10
    47   6    -0.01   0.00   0.00     0.05   0.04   0.00     0.00  -0.04   0.16
    48   6    -0.01   0.02  -0.05     0.04  -0.08   0.00    -0.02   0.00   0.12
    49   6     0.00   0.02  -0.01     0.03  -0.07   0.00    -0.02   0.00   0.11
    50   6    -0.02   0.03  -0.08     0.05  -0.06   0.00    -0.02   0.01   0.10
    51   6     0.01  -0.03  -0.05     0.04  -0.07   0.00     0.01   0.00   0.12
    52   6     0.01  -0.03  -0.01     0.03  -0.07   0.00     0.02   0.00   0.11
    53   6     0.01   0.00  -0.01     0.04   0.06   0.00    -0.01   0.03   0.15
    54   6     0.01   0.00   0.00     0.03   0.05   0.00    -0.01   0.03   0.08
    55   6    -0.01   0.00   0.00     0.03   0.05   0.00     0.01  -0.03   0.08
    56   6    -0.01   0.00  -0.01     0.04   0.06   0.00     0.01  -0.03   0.15
    57   8    -0.04   0.02   0.43    -0.69   0.32  -0.03     0.00   0.00  -0.17
    58   8    -0.56  -0.10  -0.01    -0.31  -0.02   0.02    -0.18   0.12  -0.22
    59   8     0.51   0.10  -0.01    -0.38  -0.03  -0.02     0.18  -0.12  -0.22
                      4                      5                      6
                      A                      A                      A
 Frequencies --    147.6265               150.2519               151.1937
 Red. masses --     12.0959                12.4399                12.2332
 Frc consts  --      0.1553                 0.1655                 0.1648
 IR Inten    --      0.0010                 0.0085                 0.2991
  Atom  AN      X      Y      Z        X      Y      Z        X      Y      Z
     1   6     0.01   0.03  -0.09     0.01  -0.16  -0.01     0.00   0.11  -0.20
     2   6     0.01   0.04  -0.04    -0.02  -0.15   0.00     0.01   0.14  -0.24
     3   6     0.00   0.03  -0.09    -0.01  -0.18   0.01    -0.02   0.09  -0.20
     4   6    -0.01   0.03  -0.13     0.02  -0.16   0.00    -0.03   0.11  -0.19
     5   6     0.04   0.16   0.07     0.00   0.05  -0.01     0.06  -0.02  -0.01
     6   6     0.02   0.11   0.15    -0.04   0.12  -0.01     0.04  -0.02   0.01
     7   6    -0.01   0.05   0.18    -0.09   0.05   0.00     0.02   0.01  -0.06
     8   6     0.02   0.09   0.09    -0.04  -0.02  -0.01     0.03   0.04  -0.11
     9   6     0.02   0.02  -0.04     0.00  -0.14   0.00    -0.01   0.08  -0.01
    10   6     0.00   0.06  -0.05     0.02  -0.13  -0.01     0.00   0.10   0.03
    11   6    -0.03   0.03  -0.04     0.01  -0.16  -0.02     0.01   0.10  -0.02
    12   6    -0.01   0.00   0.00    -0.02  -0.13  -0.01     0.00   0.12   0.01
    13   6     0.01   0.06  -0.13     0.09   0.06   0.00    -0.01   0.01   0.13
    14   6     0.01   0.12  -0.07     0.05   0.12   0.00     0.00  -0.02   0.13
    15   6     0.02   0.16  -0.03     0.01   0.05   0.00     0.04  -0.02   0.09
    16   6     0.01   0.12  -0.09     0.04  -0.01   0.01     0.01   0.04   0.10
    17   6    -0.03  -0.13  -0.04     0.00   0.06  -0.02    -0.08   0.09   0.02
    18   6    -0.02  -0.06  -0.13     0.04  -0.03  -0.02    -0.04   0.09  -0.03
    19   6    -0.02  -0.04  -0.14     0.10   0.05   0.00    -0.02   0.04   0.06
    20   6    -0.02  -0.10  -0.07     0.05   0.12  -0.01    -0.05   0.06   0.09
    21   6     0.01  -0.04   0.18    -0.08   0.08   0.00     0.00   0.05  -0.01
    22   6    -0.01  -0.06   0.11    -0.03   0.00   0.01    -0.01   0.12   0.01
    23   6    -0.04  -0.13   0.08    -0.01   0.06   0.00    -0.04   0.10   0.03
    24   6    -0.01  -0.09   0.15    -0.04   0.13   0.00    -0.01   0.07   0.03
    25   6     0.02  -0.03  -0.04     0.01  -0.16   0.02    -0.01  -0.10  -0.02
    26   6     0.00  -0.06  -0.05     0.02  -0.13   0.01     0.00  -0.10   0.03
    27   6    -0.02  -0.02  -0.04     0.00  -0.14   0.00     0.01  -0.08  -0.01
    28   6     0.01   0.00   0.00    -0.02  -0.12   0.01     0.00  -0.13   0.01
    29   6    -0.02  -0.16  -0.04     0.01   0.05   0.00    -0.04   0.02   0.09
    30   6    -0.01  -0.12  -0.07     0.05   0.12  -0.01     0.00   0.02   0.13
    31   6    -0.01  -0.06  -0.13     0.09   0.06   0.00     0.01  -0.01   0.13
    32   6    -0.01  -0.12  -0.09     0.04  -0.01  -0.01     0.00  -0.04   0.10
    33   6     0.04   0.13   0.08    -0.01   0.06   0.00     0.04  -0.10   0.03
    34   6     0.01   0.06   0.11    -0.03   0.00  -0.01     0.01  -0.12   0.01
    35   6    -0.01   0.04   0.18    -0.08   0.08   0.00     0.00  -0.05  -0.01
    36   6     0.01   0.09   0.15    -0.04   0.13   0.00     0.01  -0.06   0.03
    37   6     0.00  -0.03  -0.09    -0.01  -0.18  -0.01     0.02  -0.09  -0.20
    38   6    -0.01  -0.04  -0.04    -0.02  -0.14   0.00    -0.01  -0.14  -0.24
    39   6    -0.01  -0.03  -0.09     0.01  -0.16   0.01     0.01  -0.11  -0.19
    40   6     0.01  -0.03  -0.13     0.02  -0.16   0.00     0.03  -0.11  -0.19
    41   6     0.01  -0.05   0.18    -0.09   0.05   0.00    -0.02  -0.01  -0.06
    42   6    -0.04  -0.16   0.07     0.00   0.05   0.01    -0.06   0.02  -0.01
    43   6    -0.02  -0.09   0.09    -0.03  -0.02   0.01    -0.03  -0.04  -0.11
    44   6     0.02   0.04  -0.14     0.10   0.05   0.00     0.02  -0.04   0.06
    45   6     0.02   0.06  -0.13     0.04  -0.03   0.02     0.04  -0.09  -0.03
    46   6     0.03   0.13  -0.04     0.00   0.06   0.02     0.08  -0.09   0.03
    47   6     0.02   0.10  -0.07     0.05   0.12   0.01     0.05  -0.06   0.09
    48   6    -0.01  -0.07   0.12    -0.01   0.17   0.00    -0.01   0.02   0.07
    49   6    -0.01  -0.07  -0.01     0.02   0.17   0.00    -0.01   0.02   0.13
    50   6    -0.02  -0.11   0.15    -0.04   0.12   0.01    -0.04   0.02   0.01
    51   6     0.01   0.07   0.12    -0.01   0.17   0.00     0.01  -0.02   0.07
    52   6     0.01   0.07  -0.01     0.02   0.17   0.00     0.01  -0.02   0.13
    53   6    -0.01  -0.06   0.00     0.02   0.18   0.00    -0.02   0.03   0.12
    54   6    -0.01  -0.06   0.13    -0.02   0.18   0.00    -0.01   0.03   0.07
    55   6     0.01   0.06   0.13    -0.02   0.18   0.00     0.01  -0.03   0.07
    56   6     0.01   0.06   0.00     0.02   0.18   0.00     0.02  -0.03   0.12
    57   8     0.00   0.00   0.01    -0.04  -0.18   0.00     0.00   0.00  -0.04
    58   8    -0.08  -0.04  -0.07    -0.04  -0.19   0.00     0.11  -0.12  -0.04
    59   8     0.08   0.04  -0.07    -0.04  -0.19   0.00    -0.11   0.12  -0.04
                      7                      8                      9
                      A                      A                      A
 Frequencies --    188.3787               205.3548               214.3900
 Red. masses --     12.2908                12.0475                12.9673
 Frc consts  --      0.2570                 0.2993                 0.3512
 IR Inten    --      0.0441                 0.0242                 0.1493
  Atom  AN      X      Y      Z        X      Y      Z        X      Y      Z
     1   6     0.01   0.04  -0.26     0.10   0.00   0.00    -0.01  -0.01   0.00
     2   6     0.01  -0.04  -0.12     0.11   0.03  -0.06    -0.01  -0.03   0.03
     3   6    -0.02  -0.14  -0.02     0.06   0.00   0.00     0.01  -0.04  -0.05
     4   6    -0.01  -0.06  -0.13     0.11  -0.02   0.05     0.00   0.01  -0.01
     5   6     0.06  -0.01  -0.09     0.15   0.04  -0.11    -0.04   0.11   0.02
     6   6     0.02  -0.03  -0.01     0.12   0.03  -0.04    -0.02   0.09   0.03
     7   6    -0.02  -0.10   0.00     0.07   0.03  -0.10    -0.02   0.04   0.09
     8   6     0.01  -0.06  -0.06     0.12   0.05  -0.16    -0.02   0.06   0.06
     9   6     0.00   0.26   0.00     0.08   0.01   0.03    -0.01   0.03   0.21
    10   6     0.01   0.12  -0.09     0.10   0.02   0.01    -0.03   0.05   0.19
    11   6     0.02   0.04  -0.24     0.10   0.01   0.02    -0.02   0.00   0.16
    12   6     0.01   0.14  -0.10     0.11   0.00   0.04     0.01   0.05   0.18
    13   6    -0.05   0.09   0.00     0.06   0.01  -0.10    -0.02   0.05  -0.05
    14   6     0.00  -0.01  -0.01     0.10   0.02  -0.04    -0.06   0.08  -0.09
    15   6     0.06  -0.01  -0.10     0.13   0.03  -0.10    -0.08   0.11  -0.01
    16   6     0.00   0.08  -0.07     0.10   0.02  -0.11    -0.05   0.09   0.06
    17   6    -0.07   0.01  -0.11     0.15  -0.01   0.11     0.01   0.12   0.00
    18   6    -0.02  -0.06  -0.08     0.11  -0.03   0.15     0.00   0.09   0.02
    19   6     0.03  -0.10   0.00     0.07  -0.01   0.11     0.01   0.06   0.06
    20   6    -0.02  -0.02  -0.01     0.12   0.00   0.04     0.00   0.09   0.02
    21   6     0.08   0.12   0.00     0.06   0.00   0.09     0.00   0.06  -0.07
    22   6     0.02   0.11  -0.08     0.11   0.01   0.13     0.02   0.09   0.04
    23   6    -0.05   0.01  -0.11     0.15   0.00   0.10     0.06   0.12  -0.02
    24   6     0.01   0.01  -0.01     0.11   0.00   0.03     0.03   0.09  -0.09
    25   6     0.02   0.04   0.24    -0.10  -0.01   0.02     0.01   0.00   0.16
    26   6     0.01   0.12   0.09    -0.10  -0.02   0.01     0.03  -0.05   0.19
    27   6     0.00   0.26   0.00    -0.08  -0.01   0.03     0.01  -0.03   0.21
    28   6     0.01   0.14   0.10    -0.11   0.00   0.04    -0.01  -0.05   0.18
    29   6     0.06  -0.01   0.10    -0.13  -0.03  -0.10     0.08  -0.11  -0.01
    30   6     0.00  -0.01   0.01    -0.10  -0.02  -0.04     0.05  -0.08  -0.09
    31   6    -0.05   0.09   0.00    -0.06  -0.01  -0.10     0.01  -0.05  -0.05
    32   6     0.00   0.08   0.07    -0.10  -0.02  -0.11     0.04  -0.09   0.06
    33   6    -0.05   0.01   0.11    -0.15   0.00   0.10    -0.06  -0.12  -0.02
    34   6     0.02   0.11   0.08    -0.11  -0.01   0.13    -0.02  -0.10   0.04
    35   6     0.08   0.12   0.00    -0.07   0.00   0.09     0.00  -0.06  -0.07
    36   6     0.01   0.01   0.01    -0.11   0.00   0.03    -0.04  -0.09  -0.09
    37   6    -0.02  -0.14   0.02    -0.06   0.00   0.00    -0.01   0.04  -0.05
    38   6     0.01  -0.04   0.12    -0.11  -0.03  -0.06     0.01   0.03   0.03
    39   6     0.01   0.04   0.26    -0.10   0.00   0.00     0.01   0.01   0.00
    40   6    -0.01  -0.06   0.13    -0.11   0.02   0.05     0.01  -0.01  -0.01
    41   6    -0.02  -0.10   0.00    -0.07  -0.03  -0.10     0.02  -0.04   0.09
    42   6     0.06  -0.01   0.09    -0.15  -0.04  -0.11     0.04  -0.11   0.02
    43   6     0.01  -0.06   0.07    -0.12  -0.05  -0.16     0.02  -0.06   0.06
    44   6     0.03  -0.10   0.00    -0.07   0.01   0.11     0.00  -0.06   0.06
    45   6    -0.02  -0.06   0.08    -0.11   0.03   0.15     0.00  -0.09   0.02
    46   6    -0.07   0.01   0.11    -0.15   0.01   0.11    -0.01  -0.12   0.00
    47   6    -0.02  -0.02   0.01    -0.12   0.00   0.04     0.00  -0.09   0.02
    48   6     0.01  -0.03   0.00    -0.06  -0.01   0.04     0.02  -0.05  -0.03
    49   6     0.01  -0.03   0.00    -0.06  -0.01   0.03     0.02  -0.05  -0.12
    50   6     0.02  -0.03   0.01    -0.12  -0.03  -0.04     0.03  -0.09   0.03
    51   6     0.01  -0.03   0.00     0.06   0.01   0.04    -0.02   0.05  -0.03
    52   6     0.01  -0.03   0.00     0.06   0.01   0.03    -0.02   0.05  -0.12
    53   6    -0.01  -0.02   0.00     0.06   0.00  -0.05     0.00   0.05  -0.02
    54   6     0.01  -0.02   0.00     0.06   0.00  -0.05     0.01   0.05  -0.10
    55   6     0.01  -0.02   0.00    -0.06   0.00  -0.05    -0.01  -0.05  -0.10
    56   6    -0.01  -0.02   0.00    -0.06   0.00  -0.05     0.00  -0.05  -0.02
    57   8    -0.01  -0.17   0.00     0.00   0.00  -0.06     0.00   0.00  -0.26
    58   8    -0.06  -0.13  -0.02     0.06   0.02  -0.01    -0.11   0.10  -0.26
    59   8    -0.06  -0.13   0.02    -0.06  -0.02  -0.01     0.11  -0.10  -0.26
                     10                     11                     12
                      A                      A                      A
 Frequencies --    215.7623               252.5781               260.2923
 Red. masses --     12.0362                12.2567                12.0054
 Frc consts  --      0.3301                 0.4607                 0.4792
 IR Inten    --      0.0133                 0.1782                 0.0034
  Atom  AN      X      Y      Z        X      Y      Z        X      Y      Z
     1   6    -0.09   0.00   0.02    -0.11  -0.01  -0.02     0.03   0.00   0.00
     2   6    -0.11  -0.01  -0.01    -0.01  -0.10  -0.10     0.04   0.03  -0.04
     3   6    -0.09   0.01   0.00     0.11  -0.01   0.01     0.03   0.00   0.00
     4   6    -0.11   0.03   0.02    -0.01   0.05   0.09     0.04  -0.03   0.04
     5   6    -0.07  -0.11   0.01     0.08  -0.01  -0.18     0.04   0.12  -0.08
     6   6    -0.11  -0.04   0.01     0.00  -0.02  -0.02     0.06   0.08  -0.06
     7   6    -0.14  -0.10   0.00    -0.09  -0.18   0.00     0.04   0.10  -0.08
     8   6    -0.11  -0.12   0.01    -0.01  -0.14  -0.11     0.04   0.15  -0.13
     9   6     0.09  -0.02   0.00     0.12   0.02   0.00    -0.05   0.00   0.00
    10   6     0.11  -0.02   0.03     0.01   0.09  -0.10    -0.07   0.02   0.03
    11   6     0.09   0.00   0.02    -0.11  -0.01  -0.03    -0.05   0.00   0.00
    12   6     0.11   0.01  -0.01     0.00  -0.09   0.07    -0.07  -0.03  -0.02
    13   6     0.16  -0.12   0.00    -0.07   0.17   0.00    -0.06   0.10   0.11
    14   6     0.11  -0.05   0.00     0.01   0.02  -0.02    -0.09   0.08   0.07
    15   6     0.06  -0.11   0.01     0.10  -0.01  -0.18    -0.07   0.12   0.11
    16   6     0.11  -0.14   0.00     0.01   0.11  -0.12    -0.07   0.16   0.17
    17   6    -0.06   0.11   0.00     0.06   0.00   0.14     0.04  -0.12   0.08
    18   6    -0.11   0.14   0.00    -0.01   0.10   0.10     0.04  -0.15   0.14
    19   6    -0.15   0.12   0.00    -0.07   0.14   0.00     0.04  -0.10   0.09
    20   6    -0.11   0.05   0.00     0.00   0.02   0.02     0.06  -0.08   0.06
    21   6     0.15   0.10   0.00    -0.08  -0.13   0.00    -0.06  -0.10  -0.12
    22   6     0.12   0.13   0.01     0.00  -0.10   0.10    -0.07  -0.16  -0.17
    23   6     0.07   0.11   0.01     0.07   0.00   0.14    -0.07  -0.12  -0.11
    24   6     0.12   0.04   0.00     0.00  -0.01   0.02    -0.09  -0.08  -0.07
    25   6     0.09   0.00  -0.02    -0.11  -0.01   0.03     0.05   0.00   0.00
    26   6     0.11  -0.02  -0.02     0.01   0.09   0.10     0.07  -0.02   0.03
    27   6     0.09  -0.02   0.00     0.12   0.02   0.00     0.05   0.00   0.00
    28   6     0.11   0.01   0.01     0.00  -0.09  -0.07     0.07   0.03  -0.02
    29   6     0.06  -0.11  -0.01     0.10  -0.01   0.18     0.07  -0.12   0.11
    30   6     0.11  -0.05   0.00     0.01   0.02   0.02     0.09  -0.08   0.07
    31   6     0.16  -0.12   0.00    -0.07   0.17   0.00     0.06  -0.10   0.11
    32   6     0.11  -0.14   0.00     0.01   0.11   0.12     0.07  -0.16   0.17
    33   6     0.07   0.11  -0.01     0.07   0.00  -0.14     0.07   0.12  -0.11
    34   6     0.12   0.13  -0.01     0.00  -0.10  -0.10     0.07   0.16  -0.17
    35   6     0.15   0.10   0.00    -0.08  -0.13   0.00     0.06   0.10  -0.12
    36   6     0.12   0.04   0.00     0.00  -0.01  -0.02     0.09   0.08  -0.07
    37   6    -0.09   0.01   0.00     0.11  -0.01  -0.01    -0.03   0.00   0.00
    38   6    -0.11  -0.01   0.01    -0.01  -0.10   0.10    -0.04  -0.03  -0.04
    39   6    -0.09   0.00  -0.02    -0.11  -0.01   0.02    -0.03   0.00   0.00
    40   6    -0.11   0.03  -0.02    -0.01   0.05  -0.09    -0.04   0.03   0.04
    41   6    -0.14  -0.10   0.00    -0.09  -0.18   0.00    -0.04  -0.10  -0.08
    42   6    -0.07  -0.11  -0.01     0.08  -0.01   0.18    -0.04  -0.12  -0.08
    43   6    -0.11  -0.12  -0.01    -0.01  -0.14   0.11    -0.04  -0.15  -0.13
    44   6    -0.15   0.12   0.00    -0.07   0.14   0.00    -0.04   0.10   0.09
    45   6    -0.11   0.14   0.00    -0.01   0.10  -0.10    -0.04   0.15   0.14
    46   6    -0.06   0.11   0.00     0.06   0.00  -0.14    -0.04   0.12   0.08
    47   6    -0.11   0.04   0.00     0.00   0.02  -0.02    -0.06   0.08   0.06
    48   6    -0.06   0.03   0.00     0.00   0.01   0.00    -0.01  -0.02  -0.01
    49   6     0.07   0.03   0.00     0.01   0.01   0.00     0.03  -0.02   0.00
    50   6    -0.11  -0.04   0.00     0.00  -0.02   0.02    -0.06  -0.08  -0.06
    51   6    -0.06   0.03   0.00     0.00   0.01   0.00     0.01   0.02  -0.01
    52   6     0.07   0.03   0.00     0.01   0.01   0.00    -0.03   0.02   0.00
    53   6    -0.06  -0.04   0.00    -0.01   0.01   0.00     0.01  -0.02   0.02
    54   6     0.07  -0.04   0.00     0.00   0.01   0.00    -0.03  -0.02  -0.01
    55   6     0.07  -0.04   0.00     0.00   0.01   0.00     0.03   0.02  -0.01
    56   6    -0.06  -0.04   0.00    -0.01   0.01   0.00    -0.01   0.02   0.02
    57   8     0.04  -0.06   0.00    -0.14   0.17   0.00     0.00   0.00   0.01
    58   8    -0.04   0.02  -0.01     0.08  -0.03   0.03    -0.02   0.00  -0.01
    59   8    -0.04   0.02   0.01     0.08  -0.03  -0.03     0.02   0.00  -0.01
                     13                     14                     15
                      A                      A                      A
 Frequencies --    276.7138               303.6122               315.2527
 Red. masses --     12.0028                12.1682                13.5519
 Frc consts  --      0.5415                 0.6609                 0.7935
 IR Inten    --      0.0072                 0.0414                 0.4305
  Atom  AN      X      Y      Z        X      Y      Z        X      Y      Z
     1   6     0.00   0.00   0.04     0.00   0.00   0.07    -0.01  -0.02   0.01
     2   6     0.05  -0.01   0.03     0.03  -0.08   0.13    -0.01  -0.08   0.02
     3   6     0.00  -0.01   0.00     0.01  -0.09   0.17     0.13   0.06   0.01
     4   6    -0.05  -0.02   0.03    -0.02  -0.05   0.11     0.04   0.03   0.00
     5   6     0.14   0.00   0.03     0.07   0.08  -0.14    -0.03  -0.06  -0.02
     6   6     0.17  -0.01   0.01     0.08   0.06  -0.10    -0.07   0.04  -0.02
     7   6     0.15  -0.02   0.00     0.05   0.06  -0.14    -0.12  -0.06   0.00
     8   6     0.09  -0.03   0.04     0.03   0.08  -0.13    -0.04  -0.13   0.00
     9   6     0.00   0.01   0.00     0.00   0.02  -0.09    -0.10   0.05   0.00
    10   6     0.05   0.02   0.03    -0.01   0.03  -0.07     0.00  -0.04   0.02
    11   6     0.00   0.00   0.04    -0.01   0.01  -0.09     0.01  -0.02  -0.06
    12   6    -0.05   0.02   0.02     0.00   0.03  -0.07    -0.04   0.03  -0.10
    13   6     0.14   0.02   0.00    -0.04   0.09   0.11     0.10  -0.05   0.00
    14   6     0.16   0.00   0.01    -0.04   0.05   0.10     0.05   0.03   0.01
    15   6     0.14   0.00   0.03     0.01   0.08   0.07     0.01  -0.06   0.00
    16   6     0.08   0.04   0.05    -0.01   0.15   0.12     0.02  -0.11   0.02
    17   6    -0.15   0.00   0.03    -0.07   0.08  -0.14    -0.03  -0.04  -0.11
    18   6    -0.09  -0.03   0.04    -0.03   0.09  -0.14     0.03  -0.08  -0.03
    19   6    -0.15  -0.02   0.00    -0.04   0.06  -0.14     0.05  -0.15   0.00
    20   6    -0.17  -0.01   0.01    -0.08   0.05  -0.10     0.02  -0.06  -0.02
    21   6    -0.14   0.03   0.00     0.03   0.09   0.11     0.00   0.11   0.00
    22   6    -0.08   0.05   0.05     0.00   0.14   0.11    -0.05   0.02  -0.12
    23   6    -0.14   0.00   0.03    -0.02   0.08   0.07    -0.10  -0.04  -0.15
    24   6    -0.16   0.00   0.01     0.03   0.05   0.10    -0.06   0.00  -0.03
    25   6     0.00   0.00  -0.04     0.01  -0.01  -0.09     0.01  -0.02   0.06
    26   6     0.05   0.02  -0.03     0.01  -0.03  -0.07     0.00  -0.04  -0.02
    27   6     0.00   0.01   0.00     0.00  -0.02  -0.09    -0.10   0.05   0.00
    28   6    -0.05   0.02  -0.02     0.00  -0.03  -0.07    -0.04   0.02   0.10
    29   6     0.14   0.00  -0.03    -0.01  -0.08   0.07     0.01  -0.06   0.00
    30   6     0.16   0.00  -0.01     0.04  -0.05   0.10     0.05   0.04  -0.01
    31   6     0.14   0.02   0.00     0.04  -0.09   0.11     0.10  -0.05   0.00
    32   6     0.08   0.04  -0.05     0.01  -0.15   0.12     0.02  -0.11  -0.02
    33   6    -0.14   0.00  -0.03     0.02  -0.08   0.07    -0.10  -0.04   0.15
    34   6    -0.08   0.05  -0.05     0.00  -0.14   0.11    -0.05   0.02   0.12
    35   6    -0.14   0.03   0.00    -0.03  -0.09   0.11     0.00   0.11   0.00
    36   6    -0.16   0.00  -0.01    -0.03  -0.05   0.10    -0.06   0.01   0.03
    37   6     0.00  -0.01   0.00    -0.01   0.09   0.17     0.13   0.06  -0.01
    38   6     0.05  -0.01  -0.03    -0.03   0.08   0.13    -0.01  -0.08  -0.02
    39   6     0.00   0.00  -0.04     0.00   0.00   0.07    -0.01  -0.02  -0.01
    40   6    -0.05  -0.02  -0.03     0.02   0.05   0.11     0.04   0.03   0.00
    41   6     0.15  -0.02   0.00    -0.05  -0.06  -0.14    -0.12  -0.06   0.00
    42   6     0.14   0.00  -0.03    -0.07  -0.08  -0.14    -0.03  -0.06   0.02
    43   6     0.09  -0.03  -0.04    -0.03  -0.08  -0.13    -0.04  -0.13   0.00
    44   6    -0.15  -0.02   0.00     0.04  -0.06  -0.14     0.05  -0.14   0.00
    45   6    -0.09  -0.03  -0.04     0.03  -0.09  -0.14     0.03  -0.08   0.03
    46   6    -0.15   0.00  -0.03     0.07  -0.08  -0.13    -0.03  -0.04   0.11
    47   6    -0.17  -0.01  -0.01     0.08  -0.05  -0.10     0.02  -0.06   0.02
    48   6     0.20   0.00   0.01    -0.02   0.00  -0.02    -0.03   0.14   0.01
    49   6     0.20  -0.01   0.01     0.00   0.00   0.05     0.01   0.14  -0.01
    50   6     0.17  -0.01  -0.01    -0.08  -0.06  -0.10    -0.07   0.04   0.02
    51   6     0.20   0.00  -0.01     0.02   0.00  -0.02    -0.03   0.14  -0.01
    52   6     0.20  -0.01  -0.01     0.00   0.00   0.05     0.01   0.14   0.01
    53   6    -0.20   0.00  -0.01    -0.02   0.00  -0.02     0.00  -0.01   0.00
    54   6    -0.20  -0.01  -0.01    -0.01   0.00   0.06    -0.06  -0.01   0.00
    55   6    -0.20  -0.01   0.01     0.01   0.00   0.06    -0.06  -0.01   0.00
    56   6    -0.20   0.00   0.01     0.02   0.00  -0.02     0.00  -0.01   0.00
    57   8     0.00  -0.02   0.00     0.00   0.00  -0.04    -0.15   0.42   0.00
    58   8     0.00  -0.02   0.00    -0.03   0.14   0.02     0.29   0.07   0.09
    59   8     0.00  -0.02   0.00     0.04  -0.14   0.02     0.29   0.07  -0.09
                     16                     17                     18
                      A                      A                      A
 Frequencies --    330.7796               335.1456               348.8772
 Red. masses --     12.0193                12.3818                12.1802
 Frc consts  --      0.7748                 0.8194                 0.8735
 IR Inten    --      0.4185                 0.2581                 0.5757
  Atom  AN      X      Y      Z        X      Y      Z        X      Y      Z
     1   6     0.00  -0.04   0.11     0.00  -0.08   0.14     0.00  -0.16   0.08
     2   6     0.04  -0.04   0.01     0.05  -0.13   0.14    -0.01   0.01  -0.10
     3   6     0.00  -0.01   0.03     0.07  -0.10   0.07    -0.01   0.05  -0.13
     4   6    -0.04  -0.04   0.02    -0.02  -0.07   0.15     0.00  -0.02  -0.07
     5   6     0.15   0.01  -0.07     0.03   0.07   0.01    -0.02   0.08   0.03
     6   6     0.10   0.00   0.03     0.08   0.03  -0.01     0.01   0.07   0.02
     7   6     0.04  -0.01  -0.06     0.11   0.08   0.00     0.00   0.11  -0.02
     8   6     0.06  -0.01  -0.11     0.05   0.04   0.05     0.00   0.14  -0.08
     9   6     0.00  -0.02   0.15    -0.05  -0.05   0.00     0.00  -0.27  -0.02
    10   6     0.04  -0.01   0.11    -0.05  -0.05  -0.02     0.00  -0.26  -0.05
    11   6     0.00  -0.04   0.19     0.00  -0.06  -0.03     0.01  -0.19   0.07
    12   6    -0.04  -0.01   0.12     0.02  -0.02  -0.07     0.00  -0.25  -0.04
    13   6     0.07   0.00  -0.13    -0.14   0.09   0.00     0.01   0.01   0.00
    14   6     0.12   0.02  -0.04    -0.11   0.02   0.00    -0.04   0.08   0.01
    15   6     0.15   0.00  -0.12    -0.06   0.08  -0.02    -0.07   0.08   0.07
    16   6     0.07  -0.02  -0.13    -0.07   0.08  -0.01     0.00  -0.06   0.00
    17   6    -0.15   0.01  -0.08    -0.04   0.09  -0.01     0.01   0.08   0.02
    18   6    -0.07  -0.01  -0.11    -0.05   0.08   0.06     0.00   0.12  -0.07
    19   6    -0.05   0.00  -0.07    -0.15   0.07   0.00    -0.01   0.10  -0.02
    20   6    -0.10   0.00   0.03    -0.10  -0.01   0.00    -0.01   0.07   0.01
    21   6    -0.07   0.00  -0.13     0.18   0.15   0.00    -0.01   0.01   0.00
    22   6    -0.07  -0.02  -0.13     0.06   0.14  -0.06     0.01  -0.04   0.02
    23   6    -0.15   0.00  -0.12     0.03   0.09  -0.07     0.07   0.08   0.07
    24   6    -0.12   0.02  -0.04     0.10   0.00  -0.02     0.04   0.08   0.01
    25   6     0.00   0.04   0.19     0.00  -0.06   0.03    -0.01   0.19   0.07
    26   6    -0.04   0.01   0.11    -0.05  -0.05   0.02     0.00   0.26  -0.05
    27   6     0.00   0.02   0.15    -0.05  -0.05   0.00     0.00   0.27  -0.02
    28   6     0.04   0.01   0.12     0.02  -0.02   0.07     0.00   0.25  -0.04
    29   6    -0.15   0.00  -0.12    -0.06   0.08   0.02     0.07  -0.08   0.07
    30   6    -0.12  -0.02  -0.04    -0.11   0.02   0.00     0.04  -0.08   0.01
    31   6    -0.07   0.00  -0.13    -0.14   0.09   0.00    -0.01  -0.01   0.00
    32   6    -0.07   0.02  -0.13    -0.07   0.08   0.01     0.00   0.06   0.00
    33   6     0.15   0.00  -0.12     0.03   0.09   0.07    -0.07  -0.08   0.07
    34   6     0.07   0.02  -0.13     0.06   0.14   0.06    -0.01   0.04   0.02
    35   6     0.07   0.00  -0.13     0.18   0.15   0.00     0.01  -0.01   0.00
    36   6     0.12  -0.02  -0.04     0.10   0.00   0.02    -0.04  -0.08   0.01
    37   6     0.00   0.01   0.03     0.07  -0.10  -0.07     0.01  -0.05  -0.13
    38   6    -0.04   0.04   0.01     0.05  -0.13  -0.14     0.01  -0.01  -0.10
    39   6     0.00   0.04   0.11     0.00  -0.08  -0.14     0.00   0.16   0.08
    40   6     0.04   0.04   0.02    -0.02  -0.07  -0.15     0.00   0.02  -0.07
    41   6    -0.04   0.01  -0.06     0.11   0.08   0.00     0.00  -0.11  -0.02
    42   6    -0.15  -0.01  -0.07     0.03   0.07  -0.01     0.02  -0.08   0.03
    43   6    -0.06   0.01  -0.11     0.05   0.04  -0.05     0.01  -0.14  -0.08
    44   6     0.05   0.00  -0.07    -0.15   0.07   0.00     0.01  -0.10  -0.02
    45   6     0.07   0.01  -0.11    -0.05   0.08  -0.06     0.00  -0.12  -0.07
    46   6     0.15  -0.01  -0.08    -0.04   0.09   0.01    -0.01  -0.08   0.02
    47   6     0.10   0.00   0.03    -0.10  -0.01   0.00     0.01  -0.07   0.01
    48   6    -0.05  -0.01   0.14     0.03  -0.05   0.00     0.02  -0.04   0.04
    49   6    -0.06  -0.02   0.10    -0.08  -0.05   0.00     0.02  -0.05  -0.01
    50   6    -0.10   0.00   0.03     0.08   0.03   0.01    -0.01  -0.07   0.02
    51   6     0.05   0.01   0.14     0.03  -0.05   0.00    -0.02   0.04   0.04
    52   6     0.06   0.02   0.10    -0.08  -0.05   0.00    -0.02   0.05  -0.01
    53   6    -0.05   0.01   0.13    -0.05  -0.13   0.00     0.01   0.04   0.03
    54   6    -0.06   0.02   0.09     0.05  -0.13   0.00     0.02   0.05  -0.02
    55   6     0.06  -0.02   0.09     0.05  -0.13   0.00    -0.02  -0.05  -0.02
    56   6     0.05  -0.01   0.13    -0.05  -0.13   0.00    -0.01  -0.04   0.03
    57   8     0.00   0.00   0.03    -0.12   0.07   0.00     0.00   0.00   0.11
    58   8     0.01   0.02   0.04     0.13  -0.14   0.05     0.04  -0.11   0.05
    59   8    -0.01  -0.02   0.04     0.13  -0.14  -0.05    -0.04   0.11   0.05
                     19                     20                     21
                      A                      A                      A
 Frequencies --    369.8510               372.3309               375.2925
 Red. masses --     12.2782                12.0271                12.0165
 Frc consts  --      0.9895                 0.9824                 0.9972
 IR Inten    --      2.7377                 0.5024                 3.9318
  Atom  AN      X      Y      Z        X      Y      Z        X      Y      Z
     1   6    -0.01  -0.03   0.26    -0.09   0.01  -0.05    -0.01  -0.01   0.08
     2   6    -0.05   0.01   0.21    -0.04  -0.11   0.10    -0.02  -0.05   0.16
     3   6    -0.13   0.12   0.04    -0.07  -0.02  -0.01    -0.02  -0.02   0.05
     4   6    -0.03  -0.03   0.09    -0.05   0.12  -0.18     0.01  -0.05   0.13
     5   6    -0.01  -0.02  -0.08     0.02   0.01   0.05    -0.06  -0.05   0.19
     6   6     0.00  -0.06  -0.03     0.04   0.00   0.00    -0.02   0.03   0.03
     7   6     0.02  -0.10   0.00     0.01  -0.03   0.01     0.03   0.13   0.01
     8   6    -0.03  -0.07   0.10    -0.03  -0.10   0.11    -0.03  -0.05   0.18
     9   6     0.09  -0.03   0.00    -0.06  -0.02   0.00     0.01   0.31   0.00
    10   6     0.04   0.03  -0.06    -0.02   0.18   0.19     0.02   0.07  -0.11
    11   6    -0.01  -0.02   0.03    -0.07   0.00   0.01     0.00   0.02  -0.25
    12   6     0.02  -0.07  -0.02    -0.02  -0.18  -0.16    -0.01   0.04  -0.12
    13   6    -0.05   0.19  -0.01     0.03   0.02   0.01     0.01  -0.08   0.00
    14   6     0.02   0.01  -0.05     0.05  -0.04  -0.02     0.03  -0.03   0.03
    15   6     0.07  -0.01  -0.20     0.02   0.03   0.09     0.02  -0.04   0.05
    16   6     0.03   0.06  -0.13    -0.02   0.20   0.22     0.02  -0.08  -0.06
    17   6    -0.02  -0.04  -0.13     0.01   0.01  -0.03     0.05  -0.05   0.17
    18   6    -0.02  -0.12  -0.01    -0.04   0.15  -0.15     0.02  -0.05   0.15
    19   6     0.03  -0.14   0.00     0.01   0.05  -0.01    -0.02   0.13   0.01
    20   6     0.01   0.00  -0.06     0.03   0.00   0.01     0.02   0.04   0.02
    21   6     0.02   0.10   0.00     0.02  -0.06  -0.01    -0.02  -0.10   0.00
    22   6     0.01  -0.07  -0.10    -0.02  -0.18  -0.16    -0.02  -0.12  -0.07
    23   6    -0.01  -0.04  -0.15     0.03  -0.01  -0.02    -0.01  -0.05   0.06
    24   6     0.02   0.07  -0.01     0.06   0.03   0.03    -0.01  -0.02   0.04
    25   6    -0.01  -0.02  -0.03    -0.07   0.00  -0.01     0.00   0.02   0.25
    26   6     0.04   0.03   0.06    -0.02   0.18  -0.19     0.02   0.07   0.11
    27   6     0.09  -0.03   0.00    -0.06  -0.02   0.00     0.01   0.31   0.00
    28   6     0.02  -0.07   0.02    -0.02  -0.18   0.16    -0.01   0.04   0.12
    29   6     0.07  -0.01   0.20     0.02   0.03  -0.09     0.02  -0.04  -0.05
    30   6     0.02   0.01   0.05     0.05  -0.04   0.02     0.03  -0.03  -0.03
    31   6    -0.05   0.19   0.01     0.03   0.02  -0.01     0.01  -0.08   0.00
    32   6     0.03   0.06   0.13    -0.02   0.20  -0.22     0.02  -0.08   0.06
    33   6    -0.01  -0.04   0.15     0.04  -0.01   0.02    -0.01  -0.05  -0.06
    34   6     0.01  -0.07   0.10    -0.02  -0.18   0.16    -0.02  -0.12   0.07
    35   6     0.02   0.10   0.00     0.02  -0.06   0.01    -0.02  -0.10   0.00
    36   6     0.02   0.07   0.01     0.06   0.03  -0.03    -0.01  -0.02  -0.04
    37   6    -0.13   0.12  -0.04    -0.07  -0.02   0.01    -0.02  -0.02  -0.05
    38   6    -0.05   0.01  -0.21    -0.04  -0.11  -0.10    -0.02  -0.05  -0.16
    39   6    -0.01  -0.03  -0.26    -0.09   0.01   0.05    -0.01  -0.01  -0.08
    40   6    -0.03  -0.03  -0.09    -0.05   0.12   0.18     0.01  -0.05  -0.13
    41   6     0.02  -0.10   0.00     0.01  -0.03  -0.01     0.03   0.13  -0.01
    42   6    -0.01  -0.02   0.07     0.02   0.01  -0.05    -0.06  -0.05  -0.19
    43   6    -0.03  -0.07  -0.10    -0.03  -0.10  -0.11    -0.03  -0.05  -0.18
    44   6     0.03  -0.14   0.00     0.01   0.05   0.01    -0.02   0.13  -0.01
    45   6    -0.02  -0.12   0.01    -0.04   0.15   0.15     0.02  -0.05  -0.15
    46   6    -0.02  -0.04   0.13     0.01   0.01   0.03     0.05  -0.05  -0.17
    47   6     0.01   0.00   0.06     0.03   0.00  -0.01     0.02   0.04  -0.02
    48   6     0.00  -0.05   0.00     0.03  -0.04   0.00     0.00   0.03   0.01
    49   6     0.02  -0.05   0.00     0.07  -0.05   0.01     0.01   0.03   0.00
    50   6     0.00  -0.06   0.03     0.04   0.00   0.00    -0.02   0.03  -0.03
    51   6     0.00  -0.05   0.00     0.03  -0.04   0.00     0.00   0.03  -0.01
    52   6     0.02  -0.05   0.00     0.07  -0.05  -0.01     0.01   0.03   0.00
    53   6    -0.01   0.10  -0.01     0.03   0.02   0.00     0.00   0.06  -0.01
    54   6     0.05   0.11   0.01     0.06   0.03   0.01     0.01   0.06   0.01
    55   6     0.05   0.11  -0.01     0.06   0.03  -0.01     0.01   0.06  -0.01
    56   6    -0.01   0.10   0.01     0.03   0.02   0.00     0.00   0.06   0.01
    57   8     0.11  -0.04   0.00    -0.06   0.02   0.00     0.00  -0.04   0.00
    58   8    -0.10   0.13  -0.02     0.01  -0.03   0.02    -0.01  -0.04   0.00
    59   8    -0.10   0.13   0.02     0.01  -0.03  -0.02    -0.01  -0.04   0.00
                     22                     23                     24
                      A                      A                      A
 Frequencies --    379.4049               391.8813               404.5258
 Red. masses --     12.0037                12.0304                12.2441
 Frc consts  --      1.0181                 1.0885                 1.1805
 IR Inten    --      0.0006                 0.0228                 0.7481
  Atom  AN      X      Y      Z        X      Y      Z        X      Y      Z
     1   6     0.23   0.00   0.01     0.10   0.00   0.01     0.00  -0.01  -0.07
     2   6     0.09   0.07   0.10     0.05   0.10  -0.05    -0.02  -0.08   0.15
     3   6     0.02   0.00   0.00     0.01   0.00   0.00    -0.07  -0.03  -0.01
     4   6     0.09  -0.07  -0.09     0.04  -0.11   0.08    -0.03   0.06  -0.22
     5   6    -0.03   0.00   0.08    -0.05  -0.01   0.04    -0.04   0.00   0.16
     6   6     0.04   0.04  -0.06    -0.02  -0.04   0.05    -0.01   0.02   0.04
     7   6     0.06   0.06   0.04     0.03   0.05  -0.02     0.04   0.15   0.01
     8   6     0.07   0.09   0.10     0.03   0.16  -0.10    -0.03   0.00   0.17
     9   6     0.00   0.00   0.00    -0.09   0.01   0.00     0.20  -0.01   0.00
    10   6     0.07  -0.10   0.07    -0.08  -0.18  -0.13     0.03  -0.02  -0.17
    11   6     0.22   0.00   0.00     0.01   0.01   0.00    -0.04  -0.01  -0.03
    12   6     0.07   0.10  -0.07    -0.07   0.20   0.13     0.04  -0.01   0.17
    13   6     0.05  -0.06   0.03    -0.02  -0.07  -0.05    -0.07   0.00  -0.01
    14   6     0.03  -0.05  -0.06    -0.07   0.03   0.02    -0.01  -0.04   0.01
    15   6    -0.04  -0.01   0.08    -0.10  -0.02   0.01     0.03   0.00  -0.03
    16   6     0.05  -0.09   0.10    -0.06  -0.19  -0.12     0.03  -0.02  -0.16
    17   6    -0.04   0.00  -0.08    -0.05   0.01  -0.05    -0.06   0.03  -0.14
    18   6     0.07  -0.08  -0.10     0.03  -0.17   0.11    -0.04   0.05  -0.21
    19   6     0.06  -0.06  -0.04     0.03  -0.06   0.02     0.04  -0.10  -0.01
    20   6     0.04  -0.05   0.06    -0.03   0.04  -0.06    -0.03  -0.01  -0.01
    21   6     0.05   0.06  -0.04    -0.02   0.08   0.06    -0.07  -0.05   0.01
    22   6     0.05   0.08  -0.10    -0.06   0.21   0.13     0.03   0.05   0.21
    23   6    -0.05   0.01  -0.08    -0.11   0.02  -0.02     0.05   0.03   0.10
    24   6     0.02   0.04   0.06    -0.07  -0.03  -0.02     0.00   0.02   0.00
    25   6    -0.22   0.00   0.00    -0.01  -0.01   0.00    -0.03  -0.01   0.03
    26   6    -0.07   0.10   0.07     0.08   0.18  -0.13     0.04  -0.02   0.17
    27   6     0.00   0.00   0.00     0.09  -0.01   0.00     0.20  -0.01   0.00
    28   6    -0.07  -0.10  -0.07     0.07  -0.20   0.13     0.04  -0.01  -0.17
    29   6     0.04   0.01   0.08     0.10   0.02   0.01     0.03   0.00   0.03
    30   6    -0.03   0.05  -0.06     0.07  -0.03   0.02    -0.01  -0.04  -0.01
    31   6    -0.05   0.06   0.03     0.02   0.07  -0.05    -0.07   0.00   0.01
    32   6    -0.05   0.09   0.10     0.06   0.19  -0.12     0.03  -0.02   0.16
    33   6     0.05  -0.01  -0.08     0.11  -0.02  -0.02     0.05   0.03  -0.10
    34   6    -0.05  -0.08  -0.10     0.06  -0.21   0.13     0.03   0.05  -0.21
    35   6    -0.05  -0.06  -0.04     0.02  -0.08   0.06    -0.07  -0.05  -0.01
    36   6    -0.02  -0.04   0.06     0.07   0.03  -0.02     0.00   0.02   0.00
    37   6    -0.03   0.00   0.00    -0.01   0.00   0.00    -0.07  -0.03   0.01
    38   6    -0.09  -0.07   0.10    -0.05  -0.10  -0.05    -0.02  -0.08  -0.15
    39   6    -0.23   0.00   0.01    -0.10   0.00   0.01     0.00  -0.01   0.07
    40   6    -0.09   0.07  -0.09    -0.04   0.11   0.08    -0.03   0.06   0.22
    41   6    -0.06  -0.06   0.04    -0.03  -0.05  -0.02     0.04   0.15  -0.01
    42   6     0.03   0.00   0.08     0.05   0.01   0.04    -0.04   0.00  -0.16
    43   6    -0.07  -0.09   0.10    -0.03  -0.16  -0.10    -0.03   0.00  -0.17
    44   6    -0.06   0.06  -0.04    -0.03   0.06   0.02     0.04  -0.10   0.01
    45   6    -0.07   0.08  -0.10    -0.03   0.17   0.11    -0.04   0.05   0.21
    46   6     0.04   0.00  -0.08     0.05  -0.01  -0.05    -0.06   0.03   0.14
    47   6    -0.04   0.05   0.06     0.03  -0.04  -0.06    -0.03  -0.01   0.01
    48   6    -0.06  -0.01  -0.17     0.05   0.02   0.10    -0.02  -0.04   0.00
    49   6    -0.06   0.02  -0.17     0.07  -0.01   0.07    -0.02  -0.04   0.00
    50   6    -0.04  -0.04  -0.06     0.02   0.04   0.05    -0.01   0.02  -0.04
    51   6     0.06   0.01  -0.17    -0.05  -0.02   0.10    -0.02  -0.04   0.01
    52   6     0.06  -0.02  -0.17    -0.07   0.01   0.07    -0.02  -0.04   0.00
    53   6     0.06  -0.02   0.17    -0.06   0.02  -0.11    -0.03   0.01   0.00
    54   6     0.06   0.02   0.18    -0.08  -0.01  -0.07    -0.03   0.01   0.00
    55   6    -0.06  -0.02   0.18     0.08   0.01  -0.07    -0.03   0.01   0.00
    56   6    -0.06   0.02   0.17     0.06  -0.02  -0.11    -0.03   0.01   0.00
    57   8     0.00   0.00   0.01     0.00   0.00   0.03    -0.09   0.11   0.00
    58   8    -0.02   0.00  -0.01    -0.05   0.00  -0.03     0.12  -0.03   0.06
    59   8     0.02   0.00  -0.01     0.05   0.00  -0.03     0.12  -0.03  -0.06
                     25                     26                     27
                      A                      A                      A
 Frequencies --    412.9644               416.9061               429.8259
 Red. masses --     12.1441                12.2054                12.3300
 Frc consts  --      1.2202                 1.2499                 1.3421
 IR Inten    --      0.4376                 0.2067                 1.2361
  Atom  AN      X      Y      Z        X      Y      Z        X      Y      Z
     1   6    -0.04  -0.03  -0.08    -0.01   0.04   0.07     0.01  -0.14  -0.20
     2   6    -0.02   0.07  -0.18    -0.02  -0.05   0.10     0.00  -0.15  -0.10
     3   6     0.03   0.01  -0.03     0.02  -0.08   0.08     0.01  -0.07  -0.05
     4   6    -0.03  -0.05   0.04     0.01  -0.08   0.16     0.02  -0.14  -0.09
     5   6     0.00   0.07   0.04    -0.05   0.01  -0.02     0.09   0.01  -0.02
     6   6    -0.05  -0.01   0.10    -0.10   0.00   0.00     0.04   0.06   0.01
     7   6    -0.04   0.15  -0.01    -0.10  -0.01   0.00    -0.03  -0.07   0.07
     8   6    -0.01   0.20  -0.16    -0.06  -0.02   0.02     0.01  -0.18   0.08
     9   6     0.13  -0.04  -0.01     0.06   0.10   0.02    -0.01   0.03   0.10
    10   6     0.06   0.01  -0.04     0.03   0.20   0.16    -0.01  -0.05   0.03
    11   6     0.02  -0.05  -0.07     0.01   0.09   0.13    -0.01  -0.16  -0.15
    12   6     0.07  -0.14  -0.07     0.02   0.14   0.16    -0.01  -0.04   0.04
    13   6     0.00  -0.05   0.00     0.06  -0.03   0.01     0.00   0.10   0.04
    14   6     0.01  -0.07  -0.01     0.05  -0.08  -0.06     0.03   0.02  -0.05
    15   6     0.02   0.06   0.07     0.01   0.02   0.05     0.04   0.02  -0.05
    16   6     0.04   0.06   0.01     0.02   0.19   0.20     0.00   0.13   0.12
    17   6    -0.04  -0.04  -0.01     0.02  -0.03  -0.04    -0.08   0.02  -0.03
    18   6    -0.05  -0.12   0.09     0.03  -0.13   0.10     0.01  -0.16   0.06
    19   6    -0.09  -0.08   0.00     0.05  -0.10   0.01     0.04  -0.07   0.06
    20   6    -0.10   0.02  -0.06     0.03   0.01  -0.05    -0.02   0.06   0.01
    21   6     0.04   0.03   0.00    -0.05   0.01   0.01    -0.01   0.10   0.04
    22   6     0.05  -0.13  -0.09     0.02   0.12   0.17    -0.02   0.12   0.11
    23   6     0.03  -0.04  -0.04     0.01  -0.01   0.02    -0.05   0.03  -0.05
    24   6     0.05   0.09   0.05    -0.03  -0.02  -0.04    -0.03   0.03  -0.04
    25   6     0.02  -0.05   0.07     0.01   0.09  -0.13     0.01   0.16  -0.15
    26   6     0.06   0.01   0.04     0.03   0.20  -0.16     0.01   0.05   0.03
    27   6     0.13  -0.04   0.01     0.06   0.10  -0.02     0.01  -0.03   0.10
    28   6     0.07  -0.14   0.07     0.02   0.14  -0.16     0.01   0.04   0.04
    29   6     0.02   0.06  -0.07     0.01   0.02  -0.05    -0.04  -0.02  -0.05
    30   6     0.01  -0.07   0.01     0.05  -0.08   0.06    -0.03  -0.02  -0.05
    31   6     0.00  -0.05   0.00     0.06  -0.03  -0.01     0.00  -0.10   0.04
    32   6     0.04   0.06  -0.01     0.02   0.19  -0.20     0.00  -0.13   0.12
    33   6     0.03  -0.04   0.04     0.01  -0.01  -0.02     0.05  -0.03  -0.05
    34   6     0.05  -0.13   0.09     0.02   0.12  -0.17     0.02  -0.12   0.11
    35   6     0.04   0.03   0.00    -0.05   0.01  -0.01     0.01  -0.10   0.04
    36   6     0.05   0.09  -0.05    -0.03  -0.02   0.04     0.03  -0.03  -0.04
    37   6     0.03   0.01   0.03     0.02  -0.08  -0.08    -0.01   0.07  -0.05
    38   6    -0.02   0.07   0.18    -0.02  -0.05  -0.10     0.00   0.15  -0.10
    39   6    -0.04  -0.03   0.08    -0.01   0.04  -0.07    -0.01   0.14  -0.20
    40   6    -0.03  -0.05  -0.04     0.01  -0.08  -0.16    -0.02   0.14  -0.09
    41   6    -0.04   0.15   0.01    -0.10  -0.01   0.00     0.03   0.07   0.07
    42   6     0.00   0.07  -0.04    -0.05   0.01   0.02    -0.09  -0.01  -0.02
    43   6    -0.01   0.20   0.17    -0.06  -0.02  -0.02    -0.01   0.18   0.08
    44   6    -0.09  -0.08   0.00     0.05  -0.10  -0.01    -0.04   0.07   0.06
    45   6    -0.05  -0.12  -0.09     0.03  -0.13  -0.10    -0.01   0.16   0.06
    46   6    -0.05  -0.04   0.01     0.02  -0.03   0.04     0.08  -0.02  -0.03
    47   6    -0.10   0.02   0.06     0.03   0.01   0.05     0.02  -0.06   0.01
    48   6    -0.09  -0.15  -0.03    -0.16  -0.07  -0.02    -0.06  -0.06  -0.03
    49   6     0.05  -0.15   0.02     0.01  -0.07   0.01    -0.06  -0.02  -0.11
    50   6    -0.05  -0.01  -0.10    -0.10   0.00   0.00    -0.04  -0.06   0.01
    51   6    -0.09  -0.15   0.03    -0.16  -0.07   0.02     0.06   0.06  -0.03
    52   6     0.05  -0.15  -0.02     0.01  -0.07  -0.01     0.06   0.02  -0.11
    53   6    -0.16   0.14  -0.03     0.05   0.03   0.00    -0.05   0.06  -0.02
    54   6     0.04   0.14   0.02     0.01   0.03   0.00    -0.06   0.03  -0.10
    55   6     0.04   0.14  -0.02     0.01   0.03   0.00     0.06  -0.03  -0.10
    56   6    -0.16   0.14   0.03     0.05   0.03   0.00     0.05  -0.06  -0.02
    57   8    -0.02   0.11   0.00    -0.06  -0.03   0.00     0.00   0.00   0.17
    58   8     0.10   0.03   0.03     0.07  -0.13   0.03     0.04   0.00   0.16
    59   8     0.10   0.03  -0.03     0.07  -0.13  -0.03    -0.04   0.00   0.16
                     28                     29                     30
                      A                      A                      A
 Frequencies --    433.0507               448.3205               451.5828
 Red. masses --     12.1133                12.1376                12.0193
 Frc consts  --      1.3384                 1.4373                 1.4441
 IR Inten    --      0.3931                 4.1934                 3.0338
  Atom  AN      X      Y      Z        X      Y      Z        X      Y      Z
     1   6    -0.09   0.00   0.05     0.02   0.03   0.17    -0.02   0.07  -0.04
     2   6    -0.14   0.10  -0.09     0.06   0.04   0.05     0.03   0.00  -0.03
     3   6    -0.10   0.02  -0.02     0.01   0.09  -0.08     0.02  -0.03   0.00
     4   6    -0.15  -0.12   0.14     0.00   0.07   0.01    -0.03   0.02   0.01
     5   6    -0.09   0.04   0.00     0.10  -0.02   0.10     0.07  -0.03  -0.03
     6   6    -0.07   0.04  -0.03     0.14   0.07  -0.06     0.12   0.07  -0.09
     7   6    -0.06   0.06  -0.04     0.08   0.03   0.02     0.07  -0.09   0.00
     8   6    -0.12   0.08  -0.03     0.08  -0.04   0.11     0.04  -0.13   0.06
     9   6     0.11   0.00  -0.02    -0.02  -0.07  -0.10     0.02  -0.01   0.01
    10   6     0.16   0.07   0.11     0.00  -0.02  -0.07    -0.03   0.08   0.06
    11   6     0.15   0.00   0.00    -0.04   0.04   0.09    -0.03   0.08   0.10
    12   6     0.15  -0.06  -0.13    -0.07   0.00  -0.02     0.02   0.06   0.09
    13   6     0.09   0.00   0.03     0.03  -0.05   0.01    -0.10  -0.14   0.00
    14   6     0.07   0.03   0.02     0.10  -0.11  -0.04    -0.12   0.02   0.10
    15   6     0.05   0.04   0.06     0.09  -0.01   0.09    -0.04  -0.02   0.09
    16   6     0.14  -0.02   0.02     0.02   0.07   0.08    -0.06  -0.07  -0.01
    17   6    -0.14  -0.04   0.02    -0.04   0.01   0.10    -0.04  -0.03  -0.08
    18   6    -0.14  -0.12   0.09    -0.02   0.02   0.07    -0.05  -0.11   0.07
    19   6    -0.08  -0.06   0.05    -0.04   0.07   0.00    -0.10  -0.13   0.00
    20   6    -0.12  -0.01   0.00    -0.09   0.08  -0.06    -0.11   0.04  -0.12
    21   6     0.07   0.01  -0.01    -0.07  -0.06   0.02     0.07  -0.09   0.00
    22   6     0.12   0.09   0.04    -0.08   0.03   0.07     0.05  -0.08   0.00
    23   6     0.00  -0.04  -0.04    -0.09   0.01   0.11     0.06  -0.02   0.03
    24   6     0.02  -0.06  -0.04    -0.12  -0.08  -0.02     0.12   0.04   0.06
    25   6    -0.15   0.00   0.00     0.04  -0.04   0.09    -0.03   0.08  -0.10
    26   6    -0.16  -0.07   0.11     0.00   0.02  -0.07    -0.03   0.08  -0.06
    27   6    -0.11   0.00  -0.02     0.02   0.07  -0.10     0.02  -0.01  -0.01
    28   6    -0.15   0.06  -0.13     0.07   0.00  -0.02     0.02   0.06  -0.09
    29   6    -0.05  -0.04   0.06    -0.09   0.01   0.09    -0.04  -0.02  -0.09
    30   6    -0.07  -0.03   0.02    -0.10   0.11  -0.04    -0.12   0.02  -0.10
    31   6    -0.09   0.00   0.03    -0.03   0.05   0.01    -0.10  -0.13   0.00
    32   6    -0.14   0.02   0.02    -0.02  -0.07   0.08    -0.06  -0.07   0.01
    33   6     0.00   0.04  -0.04     0.09  -0.01   0.11     0.06  -0.02  -0.03
    34   6    -0.12  -0.09   0.04     0.08  -0.03   0.07     0.05  -0.08   0.00
    35   6    -0.07  -0.01  -0.01     0.07   0.06   0.02     0.07  -0.09   0.00
    36   6    -0.02   0.06  -0.04     0.12   0.08  -0.02     0.12   0.04  -0.06
    37   6     0.10  -0.02  -0.02    -0.01  -0.09  -0.08     0.02  -0.03   0.00
    38   6     0.14  -0.10  -0.09    -0.06  -0.04   0.05     0.03   0.00   0.03
    39   6     0.09   0.00   0.05    -0.02  -0.03   0.17    -0.02   0.07   0.04
    40   6     0.15   0.12   0.14     0.00  -0.07   0.01    -0.03   0.02  -0.01
    41   6     0.06  -0.06  -0.04    -0.08  -0.03   0.02     0.07  -0.09   0.00
    42   6     0.09  -0.04   0.00    -0.10   0.02   0.10     0.07  -0.03   0.03
    43   6     0.12  -0.08  -0.03    -0.08   0.04   0.11     0.04  -0.13  -0.06
    44   6     0.08   0.06   0.05     0.04  -0.07   0.00    -0.10  -0.13   0.00
    45   6     0.14   0.12   0.09     0.02  -0.02   0.07    -0.05  -0.11  -0.07
    46   6     0.14   0.04   0.02     0.04  -0.01   0.10    -0.04  -0.03   0.08
    47   6     0.12   0.01   0.00     0.09  -0.08  -0.06    -0.11   0.04   0.12
    48   6     0.04  -0.03  -0.04    -0.16  -0.01  -0.15     0.14   0.15   0.04
    49   6    -0.03  -0.03   0.01    -0.14   0.06  -0.12    -0.15   0.15  -0.04
    50   6     0.07  -0.04  -0.03    -0.14  -0.07  -0.06     0.12   0.07   0.09
    51   6    -0.04   0.03  -0.04     0.15   0.01  -0.15     0.14   0.15  -0.04
    52   6     0.03   0.03   0.01     0.14  -0.06  -0.12    -0.15   0.15   0.04
    53   6    -0.10  -0.02  -0.03    -0.11   0.02  -0.15    -0.12   0.14  -0.04
    54   6    -0.03  -0.05  -0.06    -0.13  -0.04  -0.11     0.16   0.15   0.04
    55   6     0.03   0.05  -0.06     0.13   0.04  -0.11     0.16   0.15  -0.04
    56   6     0.10   0.02  -0.03     0.11  -0.02  -0.15    -0.11   0.14   0.04
    57   8     0.00   0.00   0.06     0.00   0.00  -0.06    -0.02  -0.02   0.00
    58   8    -0.08  -0.04  -0.07     0.02  -0.09  -0.08     0.01  -0.04   0.00
    59   8     0.08   0.04  -0.07    -0.02   0.09  -0.08     0.01  -0.04   0.00
                     31                     32                     33
                      A                      A                      A
 Frequencies --    454.7352               480.8251               500.6731
 Red. masses --     12.0654                12.0806                12.2570
 Frc consts  --      1.4700                 1.6456                 1.8103
 IR Inten    --      0.5173                 1.2436                 0.0453
  Atom  AN      X      Y      Z        X      Y      Z        X      Y      Z
     1   6     0.16   0.01  -0.02     0.02   0.01   0.02     0.00   0.05   0.12
     2   6     0.04   0.02   0.14     0.06  -0.03   0.02     0.05   0.01   0.07
     3   6    -0.06  -0.01   0.00     0.06   0.00   0.00     0.02  -0.08   0.06
     4   6     0.03  -0.03  -0.16     0.06   0.06  -0.01    -0.04   0.03   0.06
     5   6    -0.08   0.02  -0.17     0.07   0.00  -0.07     0.02   0.03  -0.13
     6   6    -0.03  -0.04  -0.12     0.02   0.13  -0.09    -0.02   0.00  -0.03
     7   6     0.07  -0.06  -0.01     0.02   0.08  -0.01     0.04   0.07  -0.02
     8   6     0.02   0.06   0.03     0.05  -0.04   0.00     0.05   0.19  -0.17
     9   6    -0.05   0.00   0.00     0.14   0.00   0.00    -0.02   0.11   0.01
    10   6     0.05  -0.03   0.11     0.08   0.15   0.06     0.04   0.04   0.02
    11   6     0.18   0.00   0.00     0.02   0.02   0.04     0.00   0.09   0.14
    12   6     0.06   0.05  -0.10     0.06  -0.13  -0.05    -0.06   0.08   0.04
    13   6     0.07   0.07  -0.01    -0.04  -0.18  -0.02     0.08  -0.10  -0.02
    14   6    -0.02   0.03  -0.12    -0.05  -0.12  -0.02     0.03  -0.01  -0.02
    15   6    -0.07   0.01  -0.16     0.05  -0.02  -0.03     0.04  -0.02  -0.08
    16   6     0.03  -0.03   0.04     0.05  -0.01  -0.05     0.06  -0.17  -0.15
    17   6    -0.10  -0.02   0.15     0.09  -0.01   0.08    -0.04   0.03  -0.16
    18   6     0.00  -0.09  -0.03     0.05   0.08  -0.01    -0.05   0.18  -0.16
    19   6     0.05   0.03   0.01     0.00  -0.06   0.01    -0.06   0.06  -0.02
    20   6    -0.07   0.06   0.09     0.04  -0.15   0.10    -0.01   0.02  -0.06
    21   6     0.10  -0.12   0.01    -0.06   0.20   0.01    -0.07  -0.14  -0.03
    22   6     0.05   0.02  -0.02     0.03  -0.05  -0.02    -0.07  -0.17  -0.16
    23   6    -0.05   0.00   0.21     0.04   0.00  -0.04    -0.05  -0.02  -0.08
    24   6     0.01  -0.03   0.16    -0.06   0.14   0.00    -0.01  -0.03  -0.02
    25   6     0.18   0.00   0.00     0.02   0.02  -0.04     0.00   0.09  -0.14
    26   6     0.05  -0.03  -0.11     0.08   0.15  -0.06     0.04   0.04  -0.02
    27   6    -0.05   0.00   0.00     0.14   0.00   0.00    -0.02   0.11  -0.01
    28   6     0.06   0.05   0.10     0.06  -0.13   0.05    -0.06   0.08  -0.04
    29   6    -0.07   0.01   0.16     0.05  -0.02   0.03     0.04  -0.02   0.08
    30   6    -0.02   0.03   0.12    -0.05  -0.12   0.02     0.03  -0.01   0.02
    31   6     0.07   0.07   0.01    -0.04  -0.18   0.02     0.08  -0.10   0.02
    32   6     0.03  -0.03  -0.04     0.05  -0.01   0.05     0.06  -0.17   0.15
    33   6    -0.05   0.00  -0.21     0.04   0.00   0.04    -0.05  -0.02   0.08
    34   6     0.05   0.02   0.02     0.03  -0.05   0.02    -0.07  -0.17   0.16
    35   6     0.10  -0.12  -0.01    -0.06   0.20  -0.01    -0.07  -0.14   0.03
    36   6     0.01  -0.03  -0.16    -0.06   0.14   0.00    -0.01  -0.03   0.02
    37   6    -0.06  -0.01   0.00     0.06   0.00   0.00     0.02  -0.08  -0.06
    38   6     0.04   0.02  -0.14     0.06  -0.03  -0.02     0.05   0.01  -0.07
    39   6     0.16   0.01   0.02     0.02   0.01  -0.02     0.00   0.05  -0.13
    40   6     0.03  -0.03   0.16     0.06   0.06   0.01    -0.04   0.03  -0.06
    41   6     0.07  -0.06   0.01     0.02   0.08   0.01     0.04   0.07   0.02
    42   6    -0.08   0.02   0.17     0.07   0.00   0.07     0.02   0.03   0.13
    43   6     0.02   0.06  -0.03     0.05  -0.04   0.00     0.05   0.19   0.17
    44   6     0.05   0.03  -0.01     0.00  -0.06  -0.01    -0.06   0.06   0.02
    45   6     0.00  -0.09   0.03     0.05   0.08   0.01    -0.05   0.18   0.16
    46   6    -0.10  -0.02  -0.15     0.09  -0.01  -0.08    -0.04   0.03   0.16
    47   6    -0.07   0.06  -0.09     0.04  -0.15  -0.10    -0.01   0.02   0.06
    48   6    -0.12  -0.03   0.00    -0.13   0.04   0.00    -0.06  -0.01  -0.01
    49   6    -0.10  -0.01   0.00    -0.23   0.05  -0.03     0.01   0.00   0.00
    50   6    -0.03  -0.04   0.12     0.02   0.13   0.09    -0.02   0.00   0.03
    51   6    -0.12  -0.03   0.00    -0.13   0.04   0.00    -0.06  -0.01   0.01
    52   6    -0.10   0.00   0.00    -0.23   0.05   0.03     0.01   0.00   0.00
    53   6    -0.16   0.07  -0.01    -0.12  -0.04   0.00     0.06   0.00   0.00
    54   6    -0.05   0.04   0.01    -0.24  -0.05  -0.03     0.05   0.02   0.01
    55   6    -0.05   0.04  -0.01    -0.24  -0.05   0.03     0.05   0.02  -0.01
    56   6    -0.16   0.07   0.01    -0.12  -0.04   0.00     0.06   0.00   0.00
    57   8    -0.03   0.04   0.00     0.02  -0.06   0.00    -0.07  -0.07   0.00
    58   8     0.07  -0.01   0.04    -0.08  -0.02  -0.04     0.05  -0.16   0.01
    59   8     0.07  -0.01  -0.04    -0.08  -0.02   0.04     0.05  -0.16  -0.01
                     34                     35                     36
                      A                      A                      A
 Frequencies --    514.7235               515.8298               522.8414
 Red. masses --     12.1325                12.3831                12.0640
 Frc consts  --      1.8939                 1.9413                 1.9430
 IR Inten    --      6.6426                 6.9686                 0.7156
  Atom  AN      X      Y      Z        X      Y      Z        X      Y      Z
     1   6     0.00   0.08  -0.14    -0.03  -0.02   0.25     0.00   0.04  -0.01
     2   6     0.01   0.03  -0.07    -0.03   0.07  -0.04    -0.01   0.03   0.05
     3   6     0.04  -0.07  -0.02    -0.02   0.14  -0.12     0.02  -0.04   0.05
     4   6     0.01   0.07  -0.08     0.00  -0.03   0.16     0.02   0.04   0.05
     5   6    -0.07  -0.08   0.23     0.03  -0.02  -0.06    -0.17   0.00  -0.01
     6   6    -0.05  -0.03   0.10    -0.01  -0.05   0.01    -0.05  -0.19   0.02
     7   6     0.00   0.12   0.01    -0.03  -0.12   0.04     0.04  -0.14   0.01
     8   6    -0.01  -0.04   0.11    -0.01  -0.12   0.06    -0.04   0.10   0.00
     9   6    -0.03  -0.10   0.01    -0.02  -0.08  -0.06    -0.01   0.07   0.01
    10   6    -0.01   0.04   0.10    -0.04  -0.03  -0.10    -0.02  -0.01   0.01
    11   6     0.00   0.08   0.24    -0.05   0.01   0.08     0.00   0.03  -0.04
    12   6    -0.01   0.08   0.10    -0.02   0.02   0.03     0.02   0.01   0.01
    13   6    -0.01   0.17   0.00    -0.07   0.15   0.04     0.06   0.10   0.01
    14   6     0.03   0.02  -0.07    -0.02   0.02   0.01    -0.04   0.20   0.05
    15   6     0.02  -0.07  -0.21     0.05   0.00  -0.11    -0.17   0.02   0.07
    16   6    -0.01  -0.06  -0.11    -0.03   0.16   0.04    -0.03  -0.09   0.02
    17   6     0.05  -0.06   0.17     0.05   0.00  -0.15     0.16   0.00  -0.02
    18   6     0.01  -0.04   0.12     0.02  -0.08   0.05     0.04   0.10   0.01
    19   6    -0.03   0.07   0.01     0.03  -0.10   0.00    -0.06  -0.16   0.01
    20   6     0.01  -0.02   0.06     0.07  -0.08  -0.03     0.04  -0.19   0.00
    21   6     0.04   0.10  -0.01     0.05   0.16   0.04    -0.05   0.08   0.01
    22   6     0.00  -0.06  -0.12     0.00   0.09   0.00     0.03  -0.09   0.02
    23   6    -0.03  -0.06  -0.15     0.02   0.01  -0.15     0.17   0.02   0.08
    24   6     0.00   0.01  -0.03     0.08   0.09   0.03     0.05   0.20   0.06
    25   6     0.00   0.08  -0.24     0.05  -0.01   0.08     0.00   0.03   0.04
    26   6    -0.01   0.04  -0.10     0.04   0.03  -0.10    -0.02  -0.01  -0.01
    27   6    -0.03  -0.10  -0.01     0.02   0.08  -0.06    -0.01   0.07  -0.01
    28   6    -0.01   0.08  -0.10     0.02  -0.02   0.03     0.02   0.01  -0.01
    29   6     0.02  -0.07   0.21    -0.05   0.00  -0.11    -0.17   0.02  -0.07
    30   6     0.03   0.02   0.07     0.02  -0.02   0.01    -0.04   0.20  -0.05
    31   6    -0.02   0.17   0.00     0.07  -0.14   0.04     0.06   0.10  -0.01
    32   6    -0.01  -0.06   0.11     0.03  -0.16   0.04    -0.03  -0.09  -0.02
    33   6    -0.03  -0.06   0.16    -0.02  -0.01  -0.15     0.17   0.02  -0.08
    34   6     0.00  -0.06   0.12     0.00  -0.09   0.00     0.03  -0.09  -0.02
    35   6     0.04   0.10   0.01    -0.05  -0.16   0.04    -0.05   0.08  -0.01
    36   6     0.00   0.01   0.03    -0.08  -0.09   0.03     0.05   0.20  -0.06
    37   6     0.04  -0.07   0.03     0.02  -0.14  -0.12     0.02  -0.04  -0.05
    38   6     0.01   0.03   0.07     0.03  -0.07  -0.04    -0.01   0.03  -0.05
    39   6     0.00   0.08   0.14     0.03   0.02   0.26     0.00   0.04   0.01
    40   6     0.01   0.06   0.08     0.00   0.03   0.16     0.02   0.04  -0.05
    41   6     0.00   0.11  -0.01     0.03   0.12   0.04     0.04  -0.14  -0.01
    42   6    -0.07  -0.08  -0.23    -0.03   0.02  -0.07    -0.17   0.00   0.01
    43   6    -0.01  -0.05  -0.11     0.01   0.12   0.06    -0.04   0.10   0.00
    44   6    -0.03   0.06  -0.01    -0.03   0.11   0.00    -0.06  -0.16  -0.01
    45   6     0.01  -0.04  -0.12    -0.02   0.08   0.05     0.04   0.10  -0.01
    46   6     0.05  -0.06  -0.17    -0.05   0.00  -0.15     0.16   0.00   0.02
    47   6     0.01  -0.02  -0.06    -0.07   0.08  -0.03     0.04  -0.19   0.00
    48   6     0.03   0.00  -0.01    -0.01   0.02   0.00     0.10  -0.01   0.02
    49   6     0.01   0.00   0.01     0.00   0.02   0.03     0.15   0.01   0.02
    50   6    -0.05  -0.04  -0.10     0.01   0.05   0.00    -0.05  -0.19  -0.02
    51   6     0.03   0.00   0.01     0.01  -0.02   0.00     0.10  -0.01  -0.02
    52   6     0.01   0.00  -0.01     0.00  -0.02   0.03     0.15   0.01  -0.02
    53   6    -0.05   0.02   0.00     0.09  -0.04   0.04    -0.11   0.00  -0.02
    54   6     0.02   0.02   0.00     0.09   0.02   0.09    -0.13   0.01  -0.02
    55   6     0.03   0.02   0.00    -0.09  -0.02   0.09    -0.13   0.01   0.02
    56   6    -0.05   0.02   0.00    -0.09   0.04   0.04    -0.11   0.00   0.02
    57   8    -0.06  -0.04   0.00     0.00   0.00   0.01    -0.03  -0.04   0.00
    58   8     0.04  -0.11   0.01     0.02  -0.18  -0.13     0.02  -0.08   0.00
    59   8     0.04  -0.11  -0.01    -0.02   0.18  -0.13     0.02  -0.08   0.00
                     37                     38                     39
                      A                      A                      A
 Frequencies --    525.7918               532.1189               533.8533
 Red. masses --     12.0359                12.0702                12.0080
 Frc consts  --      1.9605                 2.0136                 2.0163
 IR Inten    --      1.8171                 0.3533                 0.0558
  Atom  AN      X      Y      Z        X      Y      Z        X      Y      Z
     1   6     0.15   0.00   0.08     0.00   0.01   0.02     0.00   0.00   0.15
     2   6     0.05  -0.03   0.23    -0.04  -0.03   0.13     0.00  -0.03  -0.01
     3   6     0.00   0.04  -0.03    -0.13  -0.01   0.00     0.04   0.00   0.02
     4   6     0.06   0.08  -0.23    -0.03   0.01  -0.13     0.02  -0.04   0.07
     5   6    -0.07   0.01  -0.20     0.00   0.09  -0.15     0.09  -0.03   0.10
     6   6    -0.08  -0.12  -0.04     0.01  -0.04  -0.02    -0.05   0.01   0.19
     7   6     0.00  -0.12   0.02    -0.02  -0.15   0.01    -0.19   0.02   0.01
     8   6     0.01  -0.02   0.06    -0.04   0.06  -0.04    -0.02  -0.04  -0.12
     9   6     0.02  -0.08  -0.04     0.14  -0.01   0.00    -0.05  -0.01   0.00
    10   6     0.04   0.02   0.10     0.02   0.01  -0.09    -0.02   0.06   0.03
    11   6     0.13   0.01   0.07    -0.01   0.02   0.06     0.00   0.04   0.11
    12   6     0.05  -0.04  -0.13     0.03   0.04   0.12     0.00   0.05  -0.03
    13   6    -0.04   0.16   0.04    -0.07  -0.11   0.00    -0.16   0.02   0.01
    14   6    -0.09   0.11   0.03    -0.06   0.07   0.18    -0.02  -0.02   0.16
    15   6    -0.05   0.01  -0.17    -0.02   0.09   0.22     0.10  -0.01   0.06
    16   6     0.01   0.03  -0.02     0.01   0.01  -0.05    -0.03   0.02  -0.10
    17   6    -0.07  -0.01   0.09    -0.03  -0.10   0.22    -0.08   0.03  -0.01
    18   6     0.03  -0.07  -0.01    -0.02  -0.07  -0.01     0.04   0.00  -0.12
    19   6     0.03   0.00   0.01     0.08   0.15   0.00     0.17  -0.08   0.01
    20   6    -0.04   0.05   0.03     0.05   0.02   0.15     0.04  -0.01   0.14
    21   6     0.00  -0.03   0.00     0.04   0.13   0.00     0.17  -0.05   0.01
    22   6     0.02   0.08   0.04     0.03  -0.02  -0.04     0.02   0.03  -0.10
    23   6    -0.07   0.00   0.08    -0.07  -0.09  -0.19    -0.07   0.05   0.18
    24   6    -0.07  -0.07  -0.01    -0.04  -0.05  -0.07     0.05   0.02   0.23
    25   6    -0.13  -0.01   0.07    -0.01   0.02  -0.06     0.00   0.04  -0.11
    26   6    -0.04  -0.02   0.10     0.02   0.01   0.09    -0.02   0.06  -0.03
    27   6    -0.02   0.08  -0.04     0.14  -0.01   0.00    -0.05  -0.01   0.00
    28   6    -0.05   0.04  -0.13     0.03   0.04  -0.12     0.00   0.05   0.03
    29   6     0.05  -0.01  -0.17    -0.02   0.09  -0.22     0.10  -0.01  -0.06
    30   6     0.09  -0.11   0.03    -0.06   0.07  -0.18    -0.02  -0.02  -0.16
    31   6     0.04  -0.16   0.04    -0.07  -0.11   0.00    -0.16   0.02  -0.01
    32   6    -0.01  -0.03  -0.02     0.01   0.01   0.05    -0.03   0.02   0.10
    33   6     0.07   0.00   0.08    -0.07  -0.09   0.18    -0.07   0.05  -0.18
    34   6    -0.02  -0.08   0.04     0.03  -0.02   0.04     0.02   0.03   0.10
    35   6     0.00   0.03   0.00     0.04   0.13   0.00     0.17  -0.05  -0.01
    36   6     0.07   0.07  -0.01    -0.04  -0.05   0.07     0.05   0.02  -0.23
    37   6     0.00  -0.04  -0.03    -0.13  -0.01   0.00     0.04   0.00  -0.02
    38   6    -0.05   0.03   0.23    -0.04  -0.03  -0.13     0.00  -0.03   0.01
    39   6    -0.15   0.00   0.08     0.00   0.01  -0.02     0.00   0.00  -0.15
    40   6    -0.06  -0.08  -0.23    -0.03   0.01   0.13     0.02  -0.04  -0.07
    41   6     0.00   0.12   0.02    -0.02  -0.15  -0.01    -0.19   0.02  -0.01
    42   6     0.07  -0.01  -0.19     0.00   0.09   0.15     0.09  -0.03  -0.10
    43   6    -0.01   0.02   0.06    -0.04   0.06   0.04    -0.02  -0.04   0.12
    44   6    -0.03   0.00   0.01     0.08   0.15   0.00     0.17  -0.08  -0.01
    45   6    -0.03   0.07  -0.01    -0.02  -0.07   0.01     0.04   0.00   0.12
    46   6     0.07   0.01   0.09    -0.03  -0.10  -0.23    -0.08   0.03   0.01
    47   6     0.04  -0.05   0.03     0.05   0.02  -0.15     0.04  -0.01  -0.14
    48   6     0.09   0.06   0.03     0.04  -0.01   0.01     0.08   0.02  -0.01
    49   6     0.10  -0.01   0.11     0.09  -0.02   0.00     0.08  -0.01  -0.01
    50   6     0.08   0.12  -0.04     0.01  -0.04   0.02    -0.05   0.01  -0.19
    51   6    -0.09  -0.06   0.03     0.04  -0.01  -0.01     0.08   0.02   0.01
    52   6    -0.10   0.01   0.11     0.09  -0.02   0.00     0.08  -0.01   0.01
    53   6    -0.08   0.04  -0.03    -0.02   0.02   0.01    -0.08   0.01   0.01
    54   6    -0.09  -0.02  -0.07     0.02   0.01   0.00    -0.12  -0.02   0.01
    55   6     0.09   0.02  -0.07     0.02   0.01   0.00    -0.12  -0.02  -0.01
    56   6     0.08  -0.04  -0.03    -0.02   0.02  -0.01    -0.08   0.01  -0.01
    57   8     0.00   0.00  -0.03    -0.05   0.00   0.00     0.01  -0.02   0.00
    58   8     0.03  -0.05  -0.01     0.06  -0.03   0.06    -0.02  -0.02  -0.01
    59   8    -0.03   0.05  -0.01     0.06  -0.03  -0.06    -0.02  -0.02   0.01
                     40                     41                     42
                      A                      A                      A
 Frequencies --    539.8016               547.4274               554.4260
 Red. masses --     12.0125                12.1661                12.0276
 Frc consts  --      2.0623                 2.1481                 2.1783
 IR Inten    --      0.2269                 0.0229                 0.1489
  Atom  AN      X      Y      Z        X      Y      Z        X      Y      Z
     1   6     0.07  -0.02   0.02     0.03  -0.11   0.21    -0.02  -0.03   0.09
     2   6     0.02   0.09  -0.16    -0.01  -0.03   0.12     0.05  -0.06   0.02
     3   6     0.02   0.01  -0.01    -0.04   0.08  -0.10     0.06   0.04  -0.05
     4   6     0.02  -0.13   0.19     0.01  -0.06  -0.01     0.06   0.06   0.01
     5   6     0.02  -0.04  -0.04    -0.04   0.00   0.07     0.02  -0.08   0.12
     6   6    -0.04  -0.06   0.09     0.02   0.03  -0.05     0.00   0.01   0.08
     7   6    -0.04  -0.13   0.07     0.04   0.15  -0.08     0.02   0.11  -0.08
     8   6     0.03  -0.04  -0.04    -0.01   0.03   0.05     0.04  -0.01  -0.10
     9   6    -0.04   0.09   0.04     0.02   0.32   0.12    -0.02   0.08   0.02
    10   6     0.01  -0.08   0.02     0.00   0.06  -0.04    -0.02   0.16   0.22
    11   6     0.12  -0.02  -0.08    -0.02  -0.08  -0.28    -0.03  -0.02  -0.07
    12   6     0.01   0.11  -0.01     0.00   0.03   0.05    -0.02  -0.14  -0.23
    13   6     0.00   0.14   0.09    -0.02   0.03   0.00     0.01  -0.08  -0.05
    14   6    -0.03   0.08  -0.05     0.00   0.00   0.04    -0.02  -0.05  -0.13
    15   6    -0.04  -0.05  -0.14     0.02   0.00  -0.03    -0.07  -0.07  -0.04
    16   6     0.00  -0.02   0.10     0.01  -0.01  -0.08    -0.05  -0.03   0.07
    17   6     0.02   0.03   0.10    -0.01  -0.05   0.11     0.04   0.06  -0.07
    18   6     0.03   0.06   0.03     0.00  -0.04  -0.05     0.05  -0.01   0.11
    19   6    -0.05   0.22  -0.12     0.01   0.14  -0.09     0.01  -0.04   0.04
    20   6    -0.05   0.10  -0.09    -0.01   0.08   0.04     0.00   0.00  -0.09
    21   6    -0.01  -0.17  -0.10    -0.03   0.02   0.03     0.02   0.13   0.07
    22   6     0.00  -0.03  -0.12     0.00  -0.08   0.02    -0.05   0.03  -0.08
    23   6    -0.03   0.04   0.15     0.02  -0.05  -0.04    -0.08   0.06  -0.01
    24   6    -0.03  -0.08   0.05     0.00   0.03  -0.05    -0.01   0.07   0.13
    25   6    -0.12   0.02  -0.08     0.02   0.08  -0.28     0.03   0.02  -0.07
    26   6    -0.01   0.08   0.02     0.00  -0.06  -0.04     0.02  -0.16   0.22
    27   6     0.04  -0.09   0.04    -0.02  -0.32   0.12     0.02  -0.08   0.02
    28   6    -0.01  -0.11  -0.01     0.00  -0.03   0.05     0.02   0.14  -0.23
    29   6     0.04   0.05  -0.14    -0.02   0.00  -0.03     0.07   0.07  -0.04
    30   6     0.03  -0.08  -0.05     0.00   0.00   0.04     0.02   0.05  -0.13
    31   6     0.00  -0.14   0.09     0.02  -0.03   0.00    -0.01   0.08  -0.05
    32   6     0.00   0.02   0.10    -0.01   0.01  -0.08     0.05   0.03   0.07
    33   6     0.03  -0.04   0.15    -0.02   0.05  -0.04     0.08  -0.06  -0.01
    34   6     0.00   0.03  -0.12     0.00   0.08   0.02     0.05  -0.03  -0.08
    35   6     0.01   0.17  -0.10     0.03  -0.02   0.03    -0.02  -0.13   0.07
    36   6     0.03   0.08   0.05     0.00  -0.03  -0.05     0.01  -0.07   0.13
    37   6    -0.02  -0.01  -0.01     0.04  -0.08  -0.10    -0.06  -0.04  -0.05
    38   6    -0.02  -0.09  -0.16     0.01   0.03   0.12    -0.05   0.06   0.02
    39   6    -0.07   0.02   0.02    -0.03   0.11   0.21     0.02   0.03   0.09
    40   6    -0.02   0.13   0.19    -0.01   0.06  -0.01    -0.06  -0.06   0.01
    41   6     0.04   0.13   0.07    -0.04  -0.15  -0.08    -0.02  -0.11  -0.08
    42   6    -0.02   0.04  -0.04     0.04   0.00   0.07    -0.02   0.08   0.12
    43   6    -0.03   0.04  -0.04     0.01  -0.03   0.05    -0.04   0.01  -0.10
    44   6     0.05  -0.22  -0.12    -0.01  -0.14  -0.09    -0.01   0.04   0.04
    45   6    -0.03  -0.06   0.03     0.00   0.04  -0.05    -0.05   0.01   0.11
    46   6    -0.02  -0.03   0.10     0.01   0.05   0.11    -0.04  -0.06  -0.07
    47   6     0.05  -0.10  -0.09     0.01  -0.08   0.04     0.00   0.00  -0.09
    48   6    -0.03  -0.07   0.07     0.03   0.02  -0.02     0.05  -0.05   0.17
    49   6    -0.02  -0.07  -0.12     0.03   0.01   0.07     0.09  -0.08  -0.09
    50   6     0.04   0.06   0.09    -0.02  -0.03  -0.05     0.00  -0.01   0.08
    51   6     0.03   0.07   0.07    -0.03  -0.02  -0.02    -0.05   0.05   0.17
    52   6     0.02   0.07  -0.12    -0.03  -0.01   0.07    -0.09   0.08  -0.09
    53   6     0.04  -0.05  -0.05     0.02   0.11   0.11    -0.04  -0.04  -0.14
    54   6     0.03  -0.05   0.11     0.02   0.11  -0.09    -0.07  -0.06   0.09
    55   6    -0.03   0.05   0.11    -0.02  -0.11  -0.09     0.07   0.06   0.09
    56   6    -0.04   0.05  -0.05    -0.02  -0.11   0.11     0.04   0.04  -0.14
    57   8     0.00   0.00   0.04     0.00   0.00   0.04     0.00   0.00  -0.02
    58   8    -0.02  -0.01  -0.02     0.03  -0.13  -0.06     0.03  -0.04  -0.01
    59   8     0.02   0.01  -0.02    -0.03   0.13  -0.06    -0.03   0.04  -0.01
                     43                     44                     45
                      A                      A                      A
 Frequencies --    557.9654               562.7187               585.0597
 Red. masses --     12.0514                12.0268                12.0235
 Frc consts  --      2.2106                 2.2438                 2.4248
 IR Inten    --     27.6235                 0.2111                 0.6297
  Atom  AN      X      Y      Z        X      Y      Z        X      Y      Z
     1   6    -0.04   0.01  -0.02     0.06   0.02  -0.07     0.00  -0.07  -0.03
     2   6    -0.04   0.08  -0.06     0.04   0.14  -0.11    -0.03  -0.03   0.00
     3   6    -0.04  -0.01   0.00     0.00  -0.03   0.03     0.00   0.00  -0.06
     4   6    -0.04  -0.09   0.06     0.03  -0.15   0.10     0.03  -0.02  -0.03
     5   6    -0.08  -0.02   0.06    -0.03   0.00   0.03    -0.03   0.12  -0.11
     6   6     0.00  -0.12   0.04    -0.04  -0.15   0.05     0.00   0.06  -0.12
     7   6     0.07  -0.04   0.00     0.05  -0.07   0.11    -0.01   0.02   0.03
     8   6    -0.02   0.09  -0.01     0.05   0.15  -0.01    -0.04  -0.05   0.15
     9   6     0.10   0.00   0.00     0.03  -0.05  -0.01     0.00   0.03   0.08
    10   6     0.08   0.25   0.22    -0.01   0.15   0.08     0.02   0.02   0.05
    11   6     0.04   0.01   0.02    -0.03   0.01   0.04     0.00  -0.07  -0.06
    12   6     0.08  -0.24  -0.20    -0.01  -0.16  -0.07    -0.02   0.02   0.05
    13   6    -0.06   0.00   0.00    -0.06  -0.05  -0.07     0.01  -0.04  -0.07
    14   6    -0.10   0.09   0.07     0.00  -0.14  -0.04     0.02   0.00   0.10
    15   6    -0.06  -0.02  -0.04     0.01   0.00  -0.03     0.05   0.12   0.13
    16   6     0.02  -0.12  -0.12    -0.03   0.13   0.00     0.03  -0.03  -0.15
    17   6    -0.07   0.02  -0.04    -0.04   0.02  -0.06     0.04   0.13  -0.12
    18   6    -0.02  -0.07   0.00     0.04  -0.13   0.00     0.04  -0.04   0.15
    19   6     0.06   0.04   0.00     0.05   0.03  -0.08     0.01   0.01   0.05
    20   6     0.01   0.11  -0.03    -0.03   0.15  -0.05     0.00   0.05  -0.12
    21   6    -0.06   0.01   0.00    -0.07   0.00   0.05     0.00  -0.04  -0.07
    22   6     0.02   0.09   0.11    -0.03  -0.13   0.01    -0.03  -0.02  -0.15
    23   6    -0.05   0.01   0.03     0.01   0.01   0.08    -0.05   0.13   0.13
    24   6    -0.09  -0.08  -0.07    -0.01   0.12   0.04    -0.01   0.00   0.10
    25   6     0.04   0.01  -0.02     0.03  -0.01   0.04     0.00   0.07  -0.06
    26   6     0.08   0.25  -0.22     0.01  -0.15   0.08    -0.02  -0.02   0.05
    27   6     0.10   0.00   0.00    -0.03   0.05  -0.01     0.00  -0.03   0.08
    28   6     0.08  -0.24   0.20     0.01   0.16  -0.07     0.02  -0.02   0.05
    29   6    -0.06  -0.02   0.04    -0.01   0.00  -0.03    -0.05  -0.12   0.13
    30   6    -0.10   0.09  -0.07     0.00   0.14  -0.04    -0.02   0.00   0.10
    31   6    -0.06   0.00   0.00     0.06   0.05  -0.07    -0.01   0.04  -0.07
    32   6     0.02  -0.12   0.12     0.03  -0.13   0.00    -0.03   0.03  -0.15
    33   6    -0.05   0.01  -0.03    -0.01  -0.01   0.08     0.05  -0.12   0.13
    34   6     0.02   0.09  -0.11     0.03   0.13   0.01     0.03   0.03  -0.15
    35   6    -0.06   0.01   0.00     0.07   0.00   0.05     0.00   0.04  -0.07
    36   6    -0.09  -0.08   0.07     0.00  -0.12   0.04     0.01   0.00   0.10
    37   6    -0.04  -0.01   0.00     0.00   0.03   0.03     0.00   0.00  -0.06
    38   6    -0.04   0.08   0.06    -0.04  -0.14  -0.11     0.04   0.03  -0.01
    39   6    -0.04   0.01   0.02    -0.06  -0.02  -0.07     0.00   0.07  -0.03
    40   6    -0.04  -0.09  -0.06    -0.03   0.15   0.10    -0.03   0.03  -0.02
    41   6     0.07  -0.04   0.00    -0.05   0.07   0.11     0.01  -0.02   0.03
    42   6    -0.08  -0.02  -0.06     0.03   0.00   0.03     0.03  -0.12  -0.11
    43   6    -0.02   0.09   0.01    -0.05  -0.15  -0.01     0.04   0.05   0.15
    44   6     0.06   0.04   0.00    -0.05  -0.03  -0.08    -0.01  -0.01   0.04
    45   6    -0.02  -0.07   0.00    -0.04   0.13   0.00    -0.04   0.04   0.15
    46   6    -0.07   0.02   0.04     0.04  -0.02  -0.06    -0.04  -0.13  -0.12
    47   6     0.01   0.11   0.03     0.03  -0.15  -0.05    -0.01  -0.05  -0.12
    48   6     0.16   0.03   0.03    -0.01   0.16  -0.10     0.03   0.09  -0.15
    49   6    -0.04   0.03  -0.02     0.02   0.16   0.07     0.03   0.08   0.19
    50   6     0.00  -0.12  -0.04     0.04   0.15   0.05     0.00  -0.06  -0.12
    51   6     0.16   0.03  -0.03     0.01  -0.16  -0.10    -0.03  -0.09  -0.15
    52   6    -0.04   0.03   0.02    -0.02  -0.16   0.07    -0.03  -0.08   0.19
    53   6     0.14  -0.03   0.03     0.00   0.15   0.08     0.02  -0.09  -0.17
    54   6    -0.04  -0.03  -0.02    -0.03   0.14  -0.06     0.02  -0.09   0.19
    55   6    -0.04  -0.03   0.02     0.03  -0.14  -0.06    -0.02   0.09   0.19
    56   6     0.14  -0.03  -0.03     0.00  -0.15   0.08    -0.02   0.09  -0.17
    57   8    -0.02   0.01   0.00     0.00   0.00   0.03     0.00   0.00   0.03
    58   8     0.06  -0.02   0.04    -0.04   0.04   0.00     0.01  -0.05   0.00
    59   8     0.06  -0.02  -0.04     0.04  -0.04   0.00    -0.01   0.05   0.00
                     46                     47                     48
                      A                      A                      A
 Frequencies --    585.8471               594.4756               595.5931
 Red. masses --     12.0255                12.0079                12.0109
 Frc consts  --      2.4318                 2.5003                 2.5103
 IR Inten    --     33.8569                 5.3964                 5.7001
  Atom  AN      X      Y      Z        X      Y      Z        X      Y      Z
     1   6    -0.03  -0.01  -0.01     0.00  -0.02   0.02     0.00  -0.09   0.15
     2   6    -0.04   0.15  -0.21    -0.01  -0.07   0.00     0.02  -0.06   0.00
     3   6     0.03  -0.01   0.00     0.00   0.00  -0.04    -0.02   0.02  -0.04
     4   6    -0.05  -0.18   0.22     0.01  -0.06  -0.01    -0.02  -0.04  -0.03
     5   6    -0.10  -0.02   0.07     0.06  -0.01   0.01     0.06  -0.06   0.08
     6   6     0.04  -0.03  -0.10    -0.01   0.12  -0.03     0.01  -0.07   0.15
     7   6     0.11  -0.07   0.01    -0.05   0.07  -0.06    -0.06   0.03  -0.01
     8   6    -0.02  -0.07   0.15    -0.02  -0.12   0.00     0.03   0.07  -0.20
     9   6     0.17   0.02   0.01     0.00  -0.07  -0.07    -0.02   0.15   0.03
    10   6     0.03  -0.03  -0.10    -0.02   0.04  -0.01    -0.01   0.01   0.08
    11   6     0.00   0.00   0.01     0.00   0.03   0.07     0.00  -0.06  -0.06
    12   6     0.03   0.04   0.14     0.02   0.04  -0.02     0.00   0.01   0.06
    13   6     0.05   0.02   0.01    -0.04  -0.18  -0.10     0.05   0.01   0.00
    14   6    -0.01   0.00  -0.10    -0.01  -0.16  -0.09    -0.03  -0.03  -0.11
    15   6    -0.09   0.01   0.02     0.02   0.00   0.06    -0.06  -0.07  -0.11
    16   6     0.01   0.10   0.13    -0.04   0.15   0.09    -0.03   0.01   0.13
    17   6    -0.10   0.01  -0.05    -0.06  -0.01   0.02    -0.03  -0.07   0.10
    18   6    -0.03   0.09  -0.19     0.02  -0.11  -0.01    -0.03   0.06  -0.17
    19   6     0.11   0.08  -0.01     0.05   0.07  -0.06     0.04   0.01  -0.01
    20   6     0.04   0.01   0.13     0.01   0.11  -0.02     0.00  -0.08   0.13
    21   6     0.04  -0.02  -0.01     0.04  -0.18  -0.10    -0.06   0.02   0.01
    22   6     0.01  -0.11  -0.12     0.04   0.16   0.09     0.02   0.03   0.15
    23   6    -0.07  -0.02  -0.05    -0.02   0.00   0.05     0.08  -0.07  -0.10
    24   6    -0.01   0.00   0.08     0.00  -0.16  -0.09     0.03  -0.02  -0.12
    25   6     0.00   0.00  -0.01     0.00  -0.03   0.07     0.00  -0.06   0.06
    26   6     0.03  -0.03   0.10     0.02  -0.04  -0.01    -0.01   0.01  -0.08
    27   6     0.17   0.01   0.00     0.00   0.07  -0.07    -0.02   0.15  -0.03
    28   6     0.03   0.04  -0.14    -0.02  -0.04  -0.02     0.00   0.01  -0.06
    29   6    -0.09   0.01  -0.02    -0.02   0.00   0.06    -0.06  -0.07   0.11
    30   6    -0.02   0.00   0.10     0.00   0.16  -0.09    -0.03  -0.03   0.11
    31   6     0.05   0.02  -0.01     0.04   0.18  -0.10     0.05   0.01   0.00
    32   6     0.01   0.10  -0.13     0.04  -0.15   0.09    -0.03   0.01  -0.13
    33   6    -0.07  -0.02   0.05     0.02   0.00   0.05     0.08  -0.07   0.10
    34   6     0.01  -0.11   0.12    -0.04  -0.16   0.09     0.02   0.03  -0.15
    35   6     0.04  -0.02   0.01    -0.04   0.18  -0.10    -0.06   0.02  -0.01
    36   6    -0.01   0.00  -0.08     0.00   0.16  -0.09     0.03  -0.02   0.12
    37   6     0.03  -0.01   0.00     0.00   0.00  -0.04    -0.02   0.02   0.04
    38   6    -0.04   0.15   0.21     0.01   0.07   0.00     0.02  -0.06   0.00
    39   6    -0.03   0.00   0.01     0.00   0.02   0.02     0.00  -0.09  -0.15
    40   6    -0.05  -0.18  -0.22    -0.01   0.06  -0.01    -0.02  -0.04   0.03
    41   6     0.11  -0.07  -0.01     0.05  -0.07  -0.06    -0.06   0.03   0.01
    42   6    -0.10  -0.02  -0.07    -0.06   0.01   0.01     0.06  -0.06  -0.08
    43   6    -0.02  -0.07  -0.15     0.02   0.12   0.00     0.03   0.07   0.20
    44   6     0.11   0.08   0.01    -0.05  -0.07  -0.06     0.04   0.01   0.01
    45   6    -0.03   0.09   0.19    -0.02   0.11  -0.01    -0.03   0.06   0.17
    46   6    -0.10   0.01   0.05     0.06   0.01   0.02    -0.03  -0.07  -0.10
    47   6     0.04   0.01  -0.13    -0.01  -0.11  -0.02     0.00  -0.08  -0.13
    48   6     0.03   0.01   0.02     0.18   0.02   0.10     0.18   0.06   0.02
    49   6    -0.11   0.03  -0.01     0.18  -0.03   0.03    -0.15   0.05  -0.02
    50   6     0.04  -0.03   0.10     0.01  -0.12  -0.03     0.01  -0.07  -0.15
    51   6     0.03   0.00  -0.03    -0.18  -0.02   0.10     0.18   0.06  -0.02
    52   6    -0.11   0.03   0.01    -0.18   0.03   0.03    -0.15   0.05   0.02
    53   6    -0.01   0.00   0.02     0.18  -0.02   0.10    -0.19   0.06  -0.03
    54   6    -0.09  -0.02  -0.01     0.17   0.02   0.03     0.17   0.06   0.02
    55   6    -0.09  -0.02   0.01    -0.17  -0.02   0.03     0.17   0.06  -0.02
    56   6    -0.01   0.00  -0.02    -0.18   0.02   0.10    -0.18   0.06   0.03
    57   8     0.00   0.02   0.00     0.00   0.00   0.03     0.01   0.01   0.00
    58   8     0.05   0.00   0.02     0.01  -0.02   0.00    -0.01   0.03   0.01
    59   8     0.05   0.00  -0.02    -0.01   0.02   0.00    -0.01   0.03  -0.01
                     49                     50                     51
                      A                      A                      A
 Frequencies --    599.2308               601.9449               617.8341
 Red. masses --     12.0055                12.0005                12.0385
 Frc consts  --      2.5399                 2.5619                 2.7075
 IR Inten    --      0.1211                 0.0111                 0.0212
  Atom  AN      X      Y      Z        X      Y      Z        X      Y      Z
     1   6     0.00   0.07   0.00     0.01  -0.01  -0.01    -0.01   0.00  -0.11
     2   6    -0.04   0.03   0.01    -0.01   0.00   0.07    -0.06   0.01  -0.03
     3   6    -0.01   0.02   0.03    -0.03  -0.01   0.00     0.01  -0.03   0.03
     4   6     0.03   0.02  -0.01    -0.02  -0.01  -0.06     0.06   0.02  -0.02
     5   6     0.00  -0.02  -0.07    -0.07  -0.10   0.24    -0.14  -0.04   0.15
     6   6    -0.03   0.12  -0.05    -0.01  -0.02   0.00    -0.11   0.03  -0.04
     7   6    -0.08   0.02  -0.09     0.05   0.18  -0.09    -0.05   0.16  -0.06
     8   6    -0.06  -0.16   0.04    -0.01   0.09  -0.02    -0.10   0.06   0.01
     9   6     0.00  -0.06  -0.11     0.03   0.00   0.01     0.00  -0.09  -0.03
    10   6     0.04   0.07   0.01     0.00  -0.02  -0.07     0.06   0.01   0.01
    11   6     0.00   0.09   0.08    -0.02  -0.01  -0.01    -0.01  -0.01   0.11
    12   6    -0.04   0.08   0.04     0.01   0.00   0.07    -0.06  -0.01   0.00
    13   6     0.07   0.04   0.09    -0.04   0.18   0.08     0.04   0.15   0.06
    14   6     0.03   0.11   0.05     0.02  -0.01   0.00     0.11   0.01   0.04
    15   6     0.01  -0.02   0.08     0.06  -0.10  -0.23     0.14  -0.03  -0.13
    16   6     0.05  -0.15  -0.04     0.01   0.09   0.02     0.09   0.07  -0.01
    17   6    -0.01   0.01  -0.13    -0.07   0.10  -0.22     0.12  -0.04   0.13
    18   6     0.05  -0.19   0.05    -0.03  -0.05   0.00     0.10   0.03   0.03
    19   6     0.09  -0.02  -0.06     0.03  -0.19   0.12     0.06   0.17  -0.07
    20   6     0.03   0.13  -0.05    -0.01  -0.01   0.02     0.10   0.06  -0.07
    21   6    -0.08   0.00   0.07    -0.03  -0.20  -0.10    -0.04   0.13   0.04
    22   6    -0.05  -0.17  -0.05     0.02  -0.04   0.00    -0.09   0.10   0.01
    23   6     0.00   0.01   0.13     0.07   0.10   0.21    -0.15  -0.03  -0.14
    24   6    -0.01   0.11   0.05     0.02  -0.03  -0.02    -0.11  -0.02   0.02
    25   6     0.00  -0.09   0.08     0.02   0.01  -0.01     0.01   0.01   0.11
    26   6    -0.04  -0.07   0.01     0.00   0.02  -0.07    -0.06  -0.01   0.01
    27   6     0.00   0.06  -0.11    -0.03   0.00   0.01     0.00   0.09  -0.03
    28   6     0.04  -0.08   0.04    -0.01   0.00   0.07     0.06   0.01   0.00
    29   6    -0.01   0.02   0.08    -0.06   0.10  -0.23    -0.14   0.03  -0.13
    30   6    -0.03  -0.11   0.05    -0.02   0.01   0.00    -0.11  -0.01   0.04
    31   6    -0.07  -0.04   0.09     0.04  -0.18   0.08    -0.04  -0.15   0.06
    32   6    -0.05   0.15  -0.04    -0.01  -0.09   0.02    -0.09  -0.07  -0.01
    33   6     0.00  -0.01   0.13    -0.07  -0.10   0.21     0.15   0.03  -0.14
    34   6     0.05   0.17  -0.05    -0.02   0.04   0.00     0.09  -0.10   0.01
    35   6     0.08   0.00   0.07     0.03   0.20  -0.10     0.04  -0.13   0.04
    36   6     0.01  -0.11   0.05    -0.02   0.03  -0.02     0.11   0.02   0.02
    37   6     0.01  -0.02   0.03     0.03   0.01   0.00    -0.01   0.03   0.03
    38   6     0.04  -0.03   0.01     0.01   0.00   0.07     0.06  -0.01  -0.03
    39   6     0.00  -0.07   0.00    -0.01   0.01  -0.01     0.01   0.00  -0.11
    40   6    -0.03  -0.02  -0.01     0.02   0.01  -0.07    -0.06  -0.02  -0.02
    41   6     0.08  -0.02  -0.09    -0.05  -0.18  -0.09     0.05  -0.16  -0.06
    42   6     0.00   0.02  -0.07     0.07   0.10   0.24     0.14   0.04   0.15
    43   6     0.06   0.16   0.04     0.01  -0.09  -0.02     0.10  -0.06   0.01
    44   6    -0.09   0.02  -0.06    -0.03   0.19   0.12    -0.06  -0.17  -0.07
    45   6    -0.05   0.19   0.05     0.03   0.05   0.00    -0.10  -0.03   0.03
    46   6     0.01  -0.01  -0.13     0.07  -0.10  -0.22    -0.12   0.04   0.13
    47   6    -0.03  -0.13  -0.05     0.01   0.01   0.02    -0.10  -0.06  -0.07
    48   6     0.02  -0.18   0.07     0.00   0.01   0.01     0.08   0.00  -0.07
    49   6    -0.01  -0.18  -0.08    -0.04   0.02  -0.01    -0.08   0.01   0.06
    50   6     0.03  -0.12  -0.05     0.01   0.02   0.00     0.11  -0.03  -0.04
    51   6    -0.02   0.18   0.07     0.00  -0.01   0.01    -0.08   0.00  -0.07
    52   6     0.01   0.18  -0.08     0.04  -0.02  -0.01     0.08  -0.01   0.06
    53   6     0.02   0.17   0.06     0.00  -0.03  -0.02     0.13  -0.01  -0.04
    54   6     0.00   0.17  -0.07     0.04  -0.03   0.02    -0.03   0.01   0.08
    55   6     0.00  -0.17  -0.07    -0.04   0.03   0.02     0.03  -0.01   0.08
    56   6    -0.02  -0.17   0.06     0.00   0.03  -0.02    -0.13   0.01  -0.04
    57   8     0.00   0.00  -0.02     0.00   0.00   0.01     0.00   0.00  -0.02
    58   8    -0.01  -0.01  -0.02    -0.01   0.00   0.00    -0.01   0.06   0.04
    59   8     0.01   0.01  -0.02     0.01   0.00   0.00     0.01  -0.06   0.03
                     52                     53                     54
                      A                      A                      A
 Frequencies --    621.7242               623.0107               625.4313
 Red. masses --     12.0007                12.0349                12.0604
 Frc consts  --      2.7331                 2.7522                 2.7795
 IR Inten    --      0.0020                 0.1736                27.3696
  Atom  AN      X      Y      Z        X      Y      Z        X      Y      Z
     1   6     0.07   0.00  -0.01    -0.04   0.00   0.00     0.24   0.00   0.01
     2   6    -0.02   0.02   0.03     0.00   0.03  -0.11     0.09   0.04   0.03
     3   6    -0.02   0.00   0.01     0.10  -0.01   0.01     0.12  -0.01   0.01
     4   6     0.00  -0.02  -0.03     0.00  -0.04   0.12     0.09  -0.03  -0.03
     5   6     0.01   0.00  -0.04    -0.05   0.02  -0.05    -0.01  -0.03   0.06
     6   6    -0.07   0.08  -0.03     0.01   0.08  -0.17    -0.10  -0.04   0.11
     7   6    -0.07   0.02   0.00     0.09   0.06  -0.01    -0.13  -0.08   0.03
     8   6    -0.04   0.00  -0.01     0.01  -0.08   0.12     0.03  -0.10   0.06
     9   6    -0.01   0.00   0.00    -0.10   0.00   0.00     0.08   0.00   0.00
    10   6     0.03  -0.16  -0.11    -0.02   0.06   0.08     0.08  -0.05   0.02
    11   6     0.11  -0.01   0.01    -0.03   0.00   0.00     0.25   0.00   0.00
    12   6     0.02   0.15   0.11    -0.02  -0.05  -0.08     0.08   0.04  -0.04
    13   6     0.01  -0.08  -0.03    -0.04   0.04   0.01    -0.15   0.09   0.03
    14   6     0.07  -0.16  -0.10     0.02   0.06   0.12    -0.09   0.04   0.15
    15   6     0.09  -0.01  -0.06     0.04   0.01   0.05     0.00   0.02   0.08
    16   6     0.05   0.19   0.17    -0.01  -0.09  -0.12     0.02   0.09   0.06
    17   6     0.04  -0.01   0.06    -0.05  -0.02   0.05    -0.01   0.03  -0.06
    18   6    -0.01   0.02   0.00     0.01   0.08  -0.12     0.03   0.10  -0.06
    19   6    -0.06   0.00   0.00     0.09  -0.06   0.01    -0.12   0.08  -0.03
    20   6    -0.04  -0.09   0.03     0.01  -0.08   0.17    -0.10   0.03  -0.10
    21   6    -0.01   0.10   0.04    -0.04  -0.05  -0.01    -0.15  -0.10  -0.03
    22   6     0.02  -0.16  -0.16    -0.01   0.10   0.12     0.02  -0.08  -0.05
    23   6     0.06   0.01   0.04     0.04  -0.02  -0.05     0.00  -0.02  -0.08
    24   6     0.04   0.15   0.10     0.02  -0.07  -0.11    -0.09  -0.05  -0.15
    25   6    -0.11   0.01   0.01    -0.03   0.00   0.00     0.25   0.00   0.00
    26   6    -0.03   0.15  -0.11    -0.02   0.06  -0.09     0.08  -0.05  -0.02
    27   6     0.01   0.00   0.00    -0.10   0.00   0.00     0.08   0.00   0.00
    28   6    -0.02  -0.15   0.11    -0.02  -0.05   0.08     0.08   0.04   0.04
    29   6    -0.09   0.01  -0.06     0.04   0.01  -0.05     0.00   0.01  -0.08
    30   6    -0.07   0.16  -0.10     0.02   0.06  -0.12    -0.09   0.04  -0.15
    31   6    -0.01   0.08  -0.03    -0.04   0.04  -0.01    -0.15   0.10  -0.03
    32   6    -0.05  -0.19   0.17    -0.01  -0.09   0.12     0.02   0.09  -0.06
    33   6    -0.06  -0.01   0.04     0.04  -0.02   0.05     0.00  -0.02   0.08
    34   6    -0.02   0.16  -0.16    -0.01   0.10  -0.12     0.02  -0.08   0.05
    35   6     0.01  -0.10   0.04    -0.04  -0.05   0.01    -0.15  -0.10   0.03
    36   6    -0.04  -0.15   0.10     0.02  -0.07   0.11    -0.09  -0.05   0.15
    37   6     0.02   0.00   0.01     0.10  -0.01  -0.01     0.12  -0.01  -0.01
    38   6     0.02  -0.02   0.03     0.00   0.03   0.11     0.09   0.04  -0.03
    39   6    -0.07   0.00  -0.01    -0.04   0.00   0.00     0.24   0.00  -0.01
    40   6     0.00   0.02  -0.03     0.00  -0.04  -0.12     0.09  -0.03   0.03
    41   6     0.07  -0.02   0.00     0.09   0.06   0.01    -0.13  -0.08  -0.03
    42   6    -0.01   0.00  -0.04    -0.05   0.02   0.05    -0.01  -0.03  -0.06
    43   6     0.04   0.00  -0.01     0.01  -0.08  -0.12     0.03  -0.10  -0.06
    44   6     0.05   0.00   0.00     0.09  -0.06  -0.01    -0.13   0.08   0.03
    45   6     0.01  -0.02   0.00     0.01   0.08   0.13     0.03   0.10   0.06
    46   6    -0.04   0.01   0.06    -0.05  -0.02  -0.05    -0.01   0.03   0.06
    47   6     0.04   0.09   0.03     0.01  -0.08  -0.17    -0.10   0.03   0.11
    48   6     0.23   0.04   0.07    -0.20  -0.06  -0.03    -0.07   0.00  -0.02
    49   6     0.11  -0.01   0.04     0.20  -0.05   0.03    -0.02   0.01  -0.02
    50   6     0.07  -0.09  -0.03     0.01   0.08   0.17    -0.10  -0.04  -0.11
    51   6    -0.23  -0.04   0.07    -0.20  -0.06   0.03    -0.07   0.00   0.02
    52   6    -0.12   0.01   0.04     0.20  -0.05  -0.03    -0.01   0.01   0.02
    53   6    -0.20   0.04  -0.07    -0.20   0.06  -0.03    -0.07   0.01  -0.02
    54   6    -0.14  -0.01  -0.03     0.20   0.05   0.03    -0.01   0.00  -0.01
    55   6     0.14   0.01  -0.03     0.20   0.05  -0.03    -0.01   0.00   0.01
    56   6     0.20  -0.04  -0.07    -0.20   0.06   0.03    -0.08   0.01   0.02
    57   8     0.00   0.00   0.01     0.03   0.02   0.00     0.04   0.03   0.00
    58   8    -0.01   0.01   0.00    -0.02   0.00  -0.06    -0.04   0.00  -0.07
    59   8     0.01  -0.01   0.00    -0.02   0.00   0.06    -0.04   0.00   0.07
                     55                     56                     57
                      A                      A                      A
 Frequencies --    625.8442               631.5298               637.2912
 Red. masses --     12.0218                12.0039                12.5017
 Frc consts  --      2.7743                 2.8207                 2.9916
 IR Inten    --      1.2422                 0.0095                 1.3253
  Atom  AN      X      Y      Z        X      Y      Z        X      Y      Z
     1   6     0.00  -0.04   0.09    -0.05  -0.01   0.03     0.04  -0.01  -0.03
     2   6    -0.05   0.01   0.01    -0.05  -0.09   0.15    -0.10   0.15  -0.07
     3   6    -0.01   0.03   0.00    -0.05   0.00   0.00    -0.24   0.03  -0.04
     4   6     0.06   0.00   0.02    -0.05   0.10  -0.17    -0.10  -0.18   0.05
     5   6    -0.07   0.04  -0.13    -0.06   0.00  -0.02     0.11   0.06  -0.03
     6   6    -0.14  -0.07   0.06    -0.05  -0.18   0.09     0.08   0.13   0.00
     7   6    -0.10  -0.11   0.04    -0.01  -0.11  -0.02    -0.05  -0.02   0.01
     8   6    -0.08   0.08  -0.11    -0.05   0.14  -0.15    -0.05  -0.04   0.06
     9   6     0.00   0.14   0.01    -0.03   0.01   0.00    -0.19   0.01   0.00
    10   6     0.06  -0.01  -0.01    -0.01  -0.07  -0.05     0.01  -0.08   0.09
    11   6     0.00  -0.04  -0.07    -0.03  -0.01  -0.02     0.17   0.00   0.01
    12   6    -0.06  -0.03  -0.03    -0.01   0.07   0.05     0.01   0.10  -0.05
    13   6     0.13  -0.10  -0.04     0.09  -0.06  -0.09    -0.10   0.00   0.00
    14   6     0.14   0.00  -0.04     0.11   0.04  -0.06     0.00  -0.09   0.04
    15   6     0.04   0.03   0.11    -0.03   0.01   0.06     0.13   0.04  -0.03
    16   6     0.08   0.04   0.11     0.01   0.08   0.13     0.02   0.00  -0.06
    17   6     0.08   0.03  -0.12    -0.07   0.01  -0.01     0.11  -0.05   0.02
    18   6     0.09   0.11  -0.13    -0.06  -0.14   0.14    -0.06   0.03  -0.05
    19   6     0.11  -0.12   0.05     0.00   0.09   0.03    -0.07   0.03  -0.01
    20   6     0.16  -0.08   0.07    -0.03   0.16  -0.07     0.08  -0.12  -0.02
    21   6    -0.14  -0.10  -0.05     0.09   0.04   0.08    -0.11   0.01   0.00
    22   6    -0.09   0.07   0.13     0.01  -0.07  -0.11     0.02  -0.03   0.03
    23   6    -0.05   0.03   0.10    -0.03  -0.01  -0.04     0.14  -0.03   0.03
    24   6    -0.15  -0.01  -0.05     0.10  -0.07   0.03     0.01   0.12  -0.03
    25   6     0.00   0.04  -0.07     0.03   0.01  -0.02     0.17   0.00  -0.01
    26   6    -0.06   0.01  -0.01     0.01   0.07  -0.05     0.01  -0.08  -0.09
    27   6     0.00  -0.14   0.01     0.02  -0.01   0.00    -0.19   0.01   0.00
    28   6     0.06   0.03  -0.03     0.01  -0.06   0.05     0.01   0.10   0.05
    29   6    -0.04  -0.03   0.11     0.03  -0.01   0.06     0.13   0.04   0.03
    30   6    -0.14   0.00  -0.04    -0.11  -0.04  -0.06     0.00  -0.09  -0.04
    31   6    -0.13   0.10  -0.04    -0.09   0.06  -0.09    -0.10   0.00   0.00
    32   6    -0.08  -0.04   0.11    -0.01  -0.08   0.13     0.02   0.00   0.06
    33   6     0.05  -0.03   0.10     0.03   0.01  -0.04     0.14  -0.03  -0.03
    34   6     0.09  -0.07   0.13    -0.01   0.07  -0.11     0.02  -0.03  -0.03
    35   6     0.14   0.10  -0.05    -0.09  -0.04   0.08    -0.11   0.01   0.00
    36   6     0.15   0.01  -0.05    -0.10   0.07   0.03     0.01   0.12   0.03
    37   6     0.00  -0.03   0.00     0.05   0.00   0.00    -0.24   0.03   0.04
    38   6     0.05  -0.01   0.01     0.05   0.09   0.15    -0.10   0.15   0.07
    39   6     0.00   0.04   0.09     0.05   0.01   0.03     0.04  -0.01   0.03
    40   6    -0.06   0.00   0.02     0.05  -0.10  -0.17    -0.10  -0.18  -0.05
    41   6     0.10   0.12   0.04     0.01   0.11  -0.02    -0.05  -0.02  -0.01
    42   6     0.07  -0.04  -0.13     0.06   0.00  -0.02     0.11   0.06   0.03
    43   6     0.08  -0.08  -0.10     0.05  -0.14  -0.15    -0.05  -0.04  -0.06
    44   6    -0.11   0.12   0.05     0.00  -0.09   0.03    -0.07   0.04   0.01
    45   6    -0.09  -0.11  -0.13     0.06   0.14   0.14    -0.06   0.03   0.05
    46   6    -0.08  -0.03  -0.12     0.07  -0.01  -0.01     0.11  -0.05  -0.02
    47   6    -0.16   0.08   0.07     0.03  -0.16  -0.07     0.08  -0.12   0.02
    48   6     0.05  -0.03   0.02    -0.08   0.01   0.05     0.03  -0.02   0.00
    49   6    -0.11  -0.02  -0.02    -0.19   0.03  -0.02    -0.01  -0.05  -0.01
    50   6     0.14   0.07   0.06     0.05   0.18   0.09     0.08   0.13   0.00
    51   6    -0.05   0.03   0.02     0.08  -0.01   0.05     0.03  -0.02   0.00
    52   6     0.11   0.02  -0.02     0.19  -0.03  -0.02    -0.01  -0.05   0.01
    53   6     0.07   0.02   0.02     0.08   0.00  -0.05     0.06   0.00   0.00
    54   6    -0.12   0.01  -0.02     0.20   0.03   0.02    -0.04   0.04  -0.02
    55   6     0.12  -0.01  -0.02    -0.20  -0.03   0.02    -0.04   0.04   0.02
    56   6    -0.07  -0.02   0.02    -0.08   0.00  -0.05     0.06   0.00   0.00
    57   8     0.00   0.00   0.00     0.00   0.00  -0.02    -0.07  -0.06   0.00
    58   8     0.01  -0.04  -0.03     0.01  -0.01   0.01     0.12   0.01   0.21
    59   8    -0.01   0.04  -0.03    -0.01   0.01   0.01     0.12   0.01  -0.21
                     58                     59                     60
                      A                      A                      A
 Frequencies --    656.1384               658.6790               662.1241
 Red. masses --     12.0906                12.1335                12.0258
 Frc consts  --      3.0668                 3.1016                 3.1063
 IR Inten    --      0.2935                 5.2018                 0.0297
  Atom  AN      X      Y      Z        X      Y      Z        X      Y      Z
     1   6     0.09  -0.04   0.03    -0.01  -0.18   0.07    -0.04  -0.02   0.09
     2   6     0.04   0.07   0.01     0.00  -0.13  -0.11     0.04  -0.08   0.02
     3   6    -0.07   0.02  -0.05     0.03   0.01  -0.11     0.06   0.00  -0.01
     4   6     0.04  -0.10  -0.07     0.01  -0.06  -0.11     0.04   0.14  -0.09
     5   6    -0.06  -0.15   0.00     0.04   0.08  -0.03     0.10   0.03  -0.06
     6   6    -0.07  -0.05  -0.12     0.06   0.06   0.02    -0.13   0.08   0.14
     7   6     0.09   0.02  -0.03    -0.01   0.07   0.00    -0.10  -0.02   0.18
     8   6     0.04   0.10  -0.07     0.01  -0.13   0.03     0.03   0.13  -0.17
     9   6     0.00   0.04   0.01     0.02   0.19   0.06     0.09   0.01   0.00
    10   6    -0.05   0.06   0.00     0.05   0.08   0.22     0.05   0.06  -0.07
    11   6    -0.07  -0.03   0.00     0.01  -0.13   0.00    -0.06  -0.01  -0.02
    12   6    -0.06  -0.03   0.09    -0.02   0.08   0.21     0.04  -0.04   0.08
    13   6    -0.10   0.02   0.03     0.05   0.04   0.00    -0.07   0.00   0.18
    14   6     0.07  -0.07   0.13    -0.10   0.15   0.00    -0.06  -0.15   0.06
    15   6     0.08  -0.15  -0.02    -0.09   0.09   0.02     0.11  -0.03   0.00
    16   6    -0.04   0.08   0.06     0.01  -0.16  -0.06     0.05  -0.07  -0.10
    17   6    -0.07   0.16  -0.01    -0.02   0.03  -0.03     0.03   0.00  -0.01
    18   6     0.03  -0.14   0.07    -0.01  -0.08   0.01     0.02  -0.11   0.15
    19   6     0.08   0.01   0.02    -0.02   0.07  -0.01    -0.06   0.03  -0.11
    20   6    -0.09   0.08   0.10    -0.04   0.06  -0.03    -0.08  -0.05  -0.07
    21   6    -0.10   0.00  -0.02     0.00   0.04   0.01    -0.03   0.03  -0.10
    22   6    -0.04  -0.13  -0.07     0.00  -0.11  -0.04     0.04   0.04   0.06
    23   6     0.11   0.17   0.02     0.03   0.03   0.00     0.06   0.03   0.01
    24   6     0.10   0.11  -0.11     0.06   0.08   0.04    -0.06   0.04  -0.08
    25   6    -0.07  -0.03   0.00     0.01  -0.13   0.00     0.06   0.01  -0.02
    26   6    -0.05   0.06   0.00     0.05   0.08  -0.22    -0.05  -0.06  -0.07
    27   6     0.00   0.04  -0.01     0.02   0.19  -0.06    -0.09  -0.01   0.00
    28   6    -0.06  -0.03  -0.09    -0.02   0.08  -0.21    -0.04   0.04   0.08
    29   6     0.08  -0.15   0.02    -0.09   0.09  -0.02    -0.11   0.03   0.00
    30   6     0.07  -0.07  -0.13    -0.10   0.15   0.00     0.06   0.15   0.06
    31   6    -0.10   0.02  -0.03     0.05   0.04   0.00     0.07   0.00   0.18
    32   6    -0.04   0.08  -0.06     0.01  -0.16   0.06    -0.05   0.07  -0.10
    33   6     0.11   0.17  -0.02     0.03   0.03   0.00    -0.06  -0.03   0.01
    34   6    -0.04  -0.13   0.07     0.00  -0.11   0.04    -0.04  -0.04   0.06
    35   6    -0.10   0.00   0.02     0.00   0.04  -0.01     0.03  -0.03  -0.10
    36   6     0.10   0.11   0.11     0.06   0.08  -0.04     0.06  -0.04  -0.08
    37   6    -0.07   0.02   0.05     0.03   0.01   0.11    -0.06   0.00  -0.01
    38   6     0.04   0.07  -0.01     0.00  -0.13   0.11    -0.04   0.09   0.02
    39   6     0.09  -0.04  -0.03    -0.01  -0.18  -0.07     0.04   0.02   0.09
    40   6     0.04  -0.10   0.07     0.01  -0.06   0.11    -0.04  -0.14  -0.09
    41   6     0.09   0.02   0.03    -0.01   0.07   0.00     0.10   0.02   0.18
    42   6    -0.06  -0.15   0.00     0.04   0.08   0.03    -0.10  -0.03  -0.06
    43   6     0.04   0.10   0.07     0.01  -0.13  -0.03    -0.03  -0.13  -0.17
    44   6     0.08   0.01  -0.02    -0.02   0.07   0.01     0.06  -0.03  -0.11
    45   6     0.03  -0.14  -0.07    -0.01  -0.08  -0.01    -0.02   0.11   0.15
    46   6    -0.07   0.16   0.01    -0.02   0.03   0.03    -0.03   0.00  -0.01
    47   6    -0.09   0.08  -0.10    -0.04   0.06   0.03     0.08   0.05  -0.07
    48   6    -0.08   0.10   0.01    -0.04  -0.12  -0.02     0.07  -0.03  -0.11
    49   6     0.09   0.10  -0.01     0.04  -0.10   0.03     0.05   0.01  -0.15
    50   6    -0.07  -0.05   0.12     0.06   0.06  -0.01     0.13  -0.08   0.14
    51   6    -0.08   0.10  -0.01    -0.05  -0.12   0.02    -0.07   0.03  -0.11
    52   6     0.09   0.10   0.01     0.04  -0.10  -0.03    -0.05  -0.01  -0.15
    53   6    -0.05  -0.14   0.02     0.05  -0.07   0.02    -0.06  -0.01   0.06
    54   6     0.06  -0.13  -0.02    -0.06  -0.07  -0.02     0.03   0.02   0.12
    55   6     0.06  -0.13   0.02    -0.06  -0.07   0.02    -0.03  -0.02   0.12
    56   6    -0.05  -0.14  -0.02     0.05  -0.07  -0.02     0.06   0.01   0.06
    57   8    -0.03  -0.04   0.00     0.05   0.07   0.00     0.00   0.00  -0.06
    58   8     0.03   0.02   0.09    -0.04   0.10  -0.03     0.01   0.02   0.04
    59   8     0.03   0.02  -0.09    -0.04   0.10   0.03    -0.01  -0.02   0.04
                     61                     62                     63
                      A                      A                      A
 Frequencies --    665.7361               668.8025               676.8171
 Red. masses --     12.0031                12.0576                12.0202
 Frc consts  --      3.1344                 3.1777                 3.2442
 IR Inten    --      0.9140                 0.5819                 0.1970
  Atom  AN      X      Y      Z        X      Y      Z        X      Y      Z
     1   6     0.01   0.00   0.06     0.01   0.08  -0.15     0.00   0.07  -0.09
     2   6     0.01   0.06  -0.04    -0.03  -0.01   0.09     0.01   0.00   0.07
     3   6    -0.01   0.00   0.02    -0.02  -0.02   0.09    -0.01   0.03   0.01
     4   6    -0.03   0.00   0.00     0.01  -0.04   0.08     0.00   0.04   0.02
     5   6     0.11   0.04  -0.08     0.07   0.15  -0.03     0.02  -0.02   0.03
     6   6    -0.03   0.13   0.03     0.03   0.03   0.16     0.07   0.16  -0.13
     7   6    -0.05   0.00   0.13    -0.12  -0.07   0.04    -0.02  -0.11   0.07
     8   6     0.03   0.06  -0.03    -0.05  -0.04   0.08     0.02   0.04  -0.02
     9   6    -0.02   0.04   0.03    -0.01  -0.05  -0.02     0.01   0.15   0.10
    10   6     0.01  -0.03   0.01     0.01  -0.01  -0.04     0.00  -0.11  -0.10
    11   6     0.02  -0.01   0.01     0.00   0.06   0.03    -0.01   0.03   0.08
    12   6    -0.04  -0.01  -0.03    -0.02   0.00  -0.04     0.01  -0.13  -0.08
    13   6    -0.06   0.03   0.13     0.11  -0.09  -0.04     0.02  -0.13   0.00
    14   6    -0.02  -0.14   0.02    -0.02   0.00  -0.16    -0.08   0.11   0.14
    15   6     0.11  -0.03  -0.07    -0.04   0.14   0.01     0.02  -0.04  -0.12
    16   6     0.03  -0.08  -0.06     0.03  -0.05  -0.09     0.01  -0.01   0.04
    17   6    -0.14   0.05  -0.09    -0.07   0.16  -0.02     0.00  -0.02   0.05
    18   6    -0.04   0.13  -0.12     0.03  -0.06   0.09    -0.01   0.00   0.03
    19   6     0.09  -0.02   0.20     0.13  -0.07   0.05     0.00  -0.10   0.04
    20   6     0.08   0.15   0.09    -0.03   0.03   0.18    -0.10   0.15  -0.17
    21   6     0.08   0.02   0.20    -0.13  -0.08  -0.04    -0.03  -0.12  -0.04
    22   6    -0.05  -0.10  -0.09    -0.04  -0.07  -0.09     0.00   0.00   0.06
    23   6    -0.15  -0.04  -0.06     0.07   0.16   0.02     0.00  -0.03  -0.12
    24   6     0.05  -0.19   0.05     0.03   0.04  -0.17     0.07   0.14   0.12
    25   6    -0.02   0.01   0.01     0.00   0.06  -0.03     0.01  -0.03   0.08
    26   6    -0.01   0.03   0.01     0.01  -0.01   0.04     0.00   0.11  -0.10
    27   6     0.02  -0.04   0.03    -0.01  -0.05   0.02    -0.01  -0.15   0.10
    28   6     0.04   0.01  -0.03    -0.02   0.00   0.04    -0.01   0.13  -0.08
    29   6    -0.11   0.03  -0.07    -0.04   0.14  -0.01    -0.02   0.04  -0.12
    30   6     0.02   0.14   0.02    -0.02   0.00   0.16     0.08  -0.11   0.14
    31   6     0.06  -0.03   0.13     0.11  -0.09   0.04    -0.02   0.13   0.00
    32   6    -0.03   0.08  -0.06     0.03  -0.05   0.09    -0.01   0.01   0.04
    33   6     0.15   0.04  -0.06     0.07   0.16  -0.02     0.00   0.03  -0.12
    34   6     0.05   0.10  -0.09    -0.04  -0.07   0.09     0.00   0.00   0.06
    35   6    -0.08  -0.02   0.20    -0.13  -0.08   0.04     0.03   0.12  -0.04
    36   6    -0.05   0.19   0.05     0.03   0.04   0.17    -0.07  -0.14   0.12
    37   6     0.01   0.00   0.02    -0.02  -0.02  -0.09     0.01  -0.03   0.01
    38   6    -0.01  -0.06  -0.04    -0.03  -0.01  -0.09    -0.01   0.00   0.07
    39   6    -0.01   0.00   0.06     0.01   0.08   0.15     0.00  -0.07  -0.09
    40   6     0.03   0.00   0.00     0.01  -0.04  -0.08     0.00  -0.04   0.02
    41   6     0.05   0.00   0.13    -0.12  -0.07  -0.04     0.02   0.11   0.07
    42   6    -0.11  -0.04  -0.08     0.07   0.15   0.03    -0.02   0.02   0.03
    43   6    -0.03  -0.06  -0.03    -0.05  -0.04  -0.08    -0.02  -0.04  -0.02
    44   6    -0.09   0.02   0.20     0.13  -0.07  -0.05     0.00   0.10   0.04
    45   6     0.04  -0.13  -0.12     0.03  -0.06  -0.09     0.01   0.00   0.03
    46   6     0.14  -0.05  -0.09    -0.07   0.16   0.02     0.00   0.02   0.05
    47   6    -0.08  -0.15   0.09    -0.03   0.03  -0.18     0.10  -0.15  -0.17
    48   6     0.06  -0.01  -0.07     0.11  -0.05   0.00     0.17   0.04   0.05
    49   6     0.10   0.01  -0.05    -0.10  -0.06   0.00    -0.12   0.03  -0.06
    50   6     0.03  -0.13   0.03     0.03   0.03  -0.16    -0.07  -0.16  -0.13
    51   6    -0.06   0.01  -0.07     0.11  -0.05   0.00    -0.17  -0.04   0.05
    52   6    -0.10  -0.01  -0.05    -0.10  -0.06   0.00     0.12  -0.03  -0.06
    53   6     0.10   0.02  -0.11    -0.10  -0.07   0.01     0.16  -0.05   0.06
    54   6     0.10  -0.01  -0.11     0.10  -0.07  -0.01    -0.11  -0.03  -0.01
    55   6    -0.10   0.01  -0.11     0.10  -0.07   0.01     0.11   0.03  -0.01
    56   6    -0.10  -0.02  -0.11    -0.10  -0.07  -0.01    -0.16   0.05   0.06
    57   8     0.00   0.00   0.00     0.04   0.07   0.00     0.00   0.00   0.00
    58   8    -0.01   0.02   0.00    -0.01   0.02  -0.06     0.01  -0.04  -0.03
    59   8     0.01  -0.02   0.00    -0.01   0.02   0.06    -0.01   0.04  -0.03
                     64                     65                     66
                      A                      A                      A
 Frequencies --    695.9678               699.5236               701.0735
 Red. masses --     13.0229                12.0032                12.0491
 Frc consts  --      3.7165                 3.4606                 3.4893
 IR Inten    --      1.6051                 0.1643                 7.4562
  Atom  AN      X      Y      Z        X      Y      Z        X      Y      Z
     1   6    -0.01   0.00   0.29     0.01   0.01  -0.03     0.00   0.09  -0.09
     2   6     0.03   0.13  -0.17    -0.01   0.01   0.07     0.01   0.18   0.00
     3   6     0.06   0.08  -0.16    -0.03   0.00   0.01     0.00   0.03   0.10
     4   6     0.05   0.20  -0.13    -0.02  -0.01  -0.03    -0.01   0.16   0.02
     5   6     0.00   0.04   0.02     0.01   0.03  -0.12    -0.02   0.02  -0.10
     6   6     0.01   0.02   0.03    -0.07  -0.12   0.12     0.08   0.02  -0.10
     7   6    -0.05  -0.06   0.02     0.01   0.10  -0.05     0.08  -0.01   0.00
     8   6     0.02  -0.12   0.06    -0.02   0.01   0.03     0.03   0.03   0.14
     9   6     0.05   0.07  -0.01    -0.02   0.00   0.01     0.00   0.05   0.10
    10   6     0.02  -0.03  -0.11    -0.02  -0.03  -0.03     0.00  -0.15  -0.02
    11   6    -0.02   0.04   0.03    -0.02   0.00  -0.01     0.00  -0.02  -0.10
    12   6    -0.01  -0.06  -0.10    -0.02   0.00   0.03     0.00  -0.16  -0.03
    13   6     0.07   0.02  -0.01     0.00   0.13   0.07     0.07   0.06   0.03
    14   6    -0.01   0.05  -0.09     0.12  -0.17  -0.16     0.11  -0.07  -0.15
    15   6    -0.07   0.07   0.08     0.02   0.01   0.09    -0.03  -0.02  -0.05
    16   6     0.01  -0.01  -0.01     0.01  -0.04  -0.02     0.03  -0.05   0.12
    17   6     0.00   0.05  -0.02     0.01  -0.03   0.10     0.02   0.02  -0.12
    18   6     0.04  -0.03   0.07    -0.02   0.00  -0.02    -0.02   0.03   0.14
    19   6     0.03  -0.08   0.02    -0.01  -0.09   0.05    -0.08   0.01   0.00
    20   6    -0.02   0.02   0.01    -0.08   0.11  -0.13    -0.06   0.00  -0.08
    21   6    -0.01  -0.01  -0.01    -0.01  -0.11  -0.05    -0.07   0.07   0.04
    22   6    -0.01   0.03  -0.02     0.00   0.02   0.03    -0.03  -0.05   0.11
    23   6    -0.02   0.06   0.05     0.02  -0.02  -0.10     0.02  -0.02  -0.04
    24   6    -0.04  -0.06  -0.08     0.10   0.15   0.13    -0.12  -0.09  -0.17
    25   6    -0.02   0.04  -0.03     0.02   0.00  -0.01     0.00   0.02  -0.10
    26   6     0.02  -0.03   0.11     0.02   0.03  -0.03     0.00   0.15  -0.02
    27   6     0.05   0.07   0.01     0.02   0.01   0.01     0.00  -0.05   0.10
    28   6    -0.01  -0.06   0.10     0.02   0.00   0.03     0.00   0.16  -0.03
    29   6    -0.07   0.07  -0.08    -0.02  -0.01   0.09     0.03   0.02  -0.05
    30   6    -0.01   0.04   0.09    -0.12   0.17  -0.16    -0.11   0.07  -0.15
    31   6     0.07   0.03   0.01     0.00  -0.13   0.07    -0.07  -0.06   0.03
    32   6     0.01  -0.01   0.01    -0.01   0.04  -0.02    -0.03   0.05   0.12
    33   6    -0.02   0.06  -0.05    -0.02   0.02  -0.10    -0.02   0.02  -0.04
    34   6    -0.01   0.03   0.02     0.00  -0.02   0.03     0.03   0.05   0.11
    35   6    -0.01  -0.01   0.01     0.01   0.11  -0.05     0.07  -0.07   0.04
    36   6    -0.03  -0.06   0.08    -0.10  -0.15   0.13     0.12   0.09  -0.17
    37   6     0.06   0.08   0.16     0.03   0.00   0.01     0.00  -0.03   0.10
    38   6     0.03   0.13   0.17     0.01  -0.01   0.07    -0.01  -0.18   0.00
    39   6    -0.01   0.00  -0.29    -0.01  -0.01  -0.04     0.00  -0.09  -0.09
    40   6     0.05   0.20   0.13     0.02   0.01  -0.03     0.01  -0.16   0.02
    41   6    -0.05  -0.05  -0.02    -0.01  -0.10  -0.05    -0.08   0.01   0.00
    42   6     0.00   0.04  -0.02    -0.01  -0.03  -0.12     0.02  -0.02  -0.10
    43   6     0.02  -0.12  -0.06     0.02  -0.01   0.03    -0.03  -0.02   0.14
    44   6     0.03  -0.08  -0.02     0.01   0.09   0.05     0.08  -0.01   0.00
    45   6     0.04  -0.03  -0.07     0.02   0.00  -0.02     0.02  -0.03   0.14
    46   6     0.00   0.05   0.01    -0.01   0.03   0.10    -0.02  -0.02  -0.12
    47   6    -0.02   0.02  -0.01     0.08  -0.11  -0.13     0.06   0.00  -0.08
    48   6    -0.03  -0.05  -0.02    -0.20  -0.10  -0.05     0.00  -0.01   0.06
    49   6    -0.04  -0.03   0.01     0.20  -0.10   0.08     0.12  -0.07   0.10
    50   6     0.01   0.02  -0.03     0.07   0.12   0.12    -0.08  -0.02  -0.10
    51   6    -0.04  -0.05   0.02     0.20   0.10  -0.05     0.00   0.01   0.06
    52   6    -0.04  -0.03  -0.01    -0.20   0.10   0.08    -0.12   0.07   0.10
    53   6    -0.04   0.00  -0.01     0.18  -0.10   0.06    -0.02   0.02   0.05
    54   6     0.05  -0.01   0.01    -0.17  -0.08  -0.06     0.15   0.08   0.10
    55   6     0.05  -0.01  -0.01     0.17   0.08  -0.06    -0.15  -0.08   0.10
    56   6    -0.04   0.00   0.01    -0.18   0.10   0.06     0.02  -0.02   0.05
    57   8    -0.16  -0.31   0.00     0.00   0.00   0.00     0.00   0.00  -0.10
    58   8     0.03  -0.10   0.24     0.00  -0.02  -0.01    -0.04   0.00  -0.01
    59   8     0.03  -0.10  -0.24     0.00   0.02  -0.01     0.04   0.00  -0.01
                     67                     68                     69
                      A                      A                      A
 Frequencies --    721.3250               736.3513               737.1832
 Red. masses --     12.6636                12.0186                12.0060
 Frc consts  --      3.8821                 3.8395                 3.8441
 IR Inten    --      2.7351                 0.2076                 4.0194
  Atom  AN      X      Y      Z        X      Y      Z        X      Y      Z
     1   6     0.02   0.06  -0.31     0.11   0.00  -0.04    -0.03  -0.04   0.06
     2   6    -0.02  -0.12   0.31     0.10   0.01   0.02     0.00   0.01  -0.02
     3   6    -0.14   0.04  -0.03     0.09   0.01  -0.03     0.00   0.00   0.00
     4   6    -0.05  -0.19   0.13     0.08  -0.06   0.07    -0.03   0.05  -0.01
     5   6     0.05   0.00  -0.07    -0.07  -0.05   0.00     0.00   0.03  -0.01
     6   6     0.04   0.04   0.00    -0.08  -0.13   0.02     0.08   0.05  -0.07
     7   6     0.02  -0.03   0.03     0.04   0.03  -0.07     0.05  -0.04   0.04
     8   6    -0.01   0.14  -0.04     0.06  -0.06   0.05     0.03   0.05   0.01
     9   6    -0.03  -0.11  -0.03     0.22  -0.06  -0.03    -0.04  -0.23  -0.10
    10   6    -0.03   0.07   0.07     0.09   0.13  -0.15    -0.01   0.09   0.18
    11   6    -0.04   0.01   0.00    -0.04  -0.01  -0.04     0.02  -0.06  -0.23
    12   6    -0.04   0.00   0.03     0.08  -0.07   0.22    -0.02   0.15   0.11
    13   6    -0.01  -0.01   0.07     0.02  -0.08   0.00     0.02   0.09   0.04
    14   6     0.02  -0.08  -0.01    -0.07   0.08   0.04     0.05  -0.04  -0.08
    15   6     0.03  -0.05  -0.04    -0.05   0.00   0.09    -0.03   0.01   0.00
    16   6    -0.01  -0.08  -0.02     0.06   0.10   0.00    -0.01  -0.09   0.00
    17   6     0.05   0.01   0.02    -0.06   0.06  -0.02     0.02   0.00  -0.03
    18   6    -0.02   0.03  -0.02     0.04   0.12  -0.04    -0.04   0.03   0.04
    19   6    -0.02   0.06   0.00     0.01  -0.05   0.09    -0.06  -0.03   0.01
    20   6     0.05  -0.05   0.02    -0.11   0.14  -0.05    -0.04   0.00  -0.06
    21   6    -0.04   0.04   0.00     0.00   0.12   0.04    -0.01   0.05   0.04
    22   6    -0.04  -0.01   0.02     0.05  -0.15   0.01     0.00  -0.05  -0.01
    23   6     0.03   0.02   0.02    -0.03   0.00  -0.09     0.04   0.00   0.03
    24   6    -0.04   0.00  -0.05    -0.09  -0.11  -0.08    -0.02  -0.02  -0.05
    25   6     0.04  -0.01   0.00     0.04   0.01  -0.04    -0.02   0.06  -0.23
    26   6     0.03  -0.07   0.07    -0.09  -0.13  -0.15     0.01  -0.09   0.18
    27   6     0.03   0.11  -0.03    -0.22   0.06  -0.03     0.05   0.23  -0.10
    28   6     0.04   0.00   0.03    -0.08   0.07   0.22     0.02  -0.14   0.10
    29   6    -0.03   0.05  -0.04     0.05   0.00   0.09     0.03  -0.01   0.00
    30   6    -0.02   0.08  -0.01     0.07  -0.09   0.04    -0.05   0.05  -0.08
    31   6     0.01   0.01   0.07    -0.02   0.08   0.00    -0.02  -0.09   0.04
    32   6     0.01   0.08  -0.02    -0.06  -0.10   0.00     0.01   0.09   0.00
    33   6    -0.03  -0.02   0.02     0.03   0.00  -0.09    -0.04   0.00   0.03
    34   6     0.04   0.01   0.02    -0.05   0.15   0.00     0.00   0.05  -0.01
    35   6     0.04  -0.04   0.00     0.00  -0.12   0.04     0.02  -0.05   0.04
    36   6     0.04   0.00  -0.05     0.09   0.11  -0.08     0.02   0.02  -0.05
    37   6     0.14  -0.04  -0.03    -0.09  -0.01  -0.03     0.00   0.01   0.00
    38   6     0.02   0.12   0.31    -0.10  -0.01   0.02     0.00  -0.01  -0.03
    39   6    -0.02  -0.06  -0.31    -0.11   0.00  -0.04     0.03   0.04   0.07
    40   6     0.05   0.20   0.14    -0.09   0.07   0.07     0.03  -0.05  -0.01
    41   6    -0.02   0.03   0.03    -0.04  -0.03  -0.07    -0.05   0.04   0.04
    42   6    -0.05   0.00  -0.07     0.07   0.05   0.00     0.00  -0.03  -0.01
    43   6     0.01  -0.14  -0.04    -0.06   0.06   0.05    -0.03  -0.05   0.01
    44   6     0.02  -0.06   0.00    -0.01   0.05   0.09     0.06   0.03   0.01
    45   6     0.02  -0.03  -0.02    -0.04  -0.12  -0.04     0.04  -0.02   0.04
    46   6    -0.05  -0.01   0.02     0.06  -0.06  -0.02    -0.02   0.00  -0.03
    47   6    -0.05   0.05   0.02     0.11  -0.14  -0.05     0.05  -0.01  -0.06
    48   6    -0.01  -0.04   0.05     0.05  -0.03   0.04     0.19   0.14   0.11
    49   6    -0.01  -0.01  -0.04     0.02  -0.08  -0.10    -0.14   0.11  -0.05
    50   6    -0.04  -0.04   0.00     0.08   0.13   0.02    -0.08  -0.05  -0.07
    51   6     0.01   0.04   0.05    -0.05   0.03   0.04    -0.19  -0.14   0.11
    52   6     0.01   0.01  -0.04    -0.02   0.08  -0.10     0.14  -0.11  -0.05
    53   6    -0.03   0.00  -0.06     0.02  -0.07   0.01     0.21  -0.11   0.14
    54   6     0.07   0.02   0.06    -0.06  -0.10   0.07    -0.15  -0.07  -0.10
    55   6    -0.07  -0.02   0.06     0.06   0.10   0.07     0.15   0.07  -0.10
    56   6     0.03   0.00  -0.06    -0.02   0.07   0.01    -0.21   0.11   0.14
    57   8     0.00   0.00   0.17     0.00   0.00   0.02     0.00   0.00  -0.03
    58   8     0.07  -0.20  -0.16     0.02  -0.03  -0.02    -0.01   0.01   0.02
    59   8    -0.07   0.20  -0.16    -0.02   0.03  -0.02     0.01   0.00   0.01
                     70                     71                     72
                      A                      A                      A
 Frequencies --    737.9396               740.3154               744.7063
 Red. masses --     12.9481                12.1357                12.1640
 Frc consts  --      4.1543                 3.9188                 3.9746
 IR Inten    --      1.6259                 0.1046                 0.6130
  Atom  AN      X      Y      Z        X      Y      Z        X      Y      Z
     1   6     0.00  -0.01  -0.19     0.13  -0.01  -0.06     0.02   0.11  -0.11
     2   6     0.03  -0.16   0.11     0.08   0.06   0.03     0.06  -0.05   0.10
     3   6    -0.01   0.11  -0.08     0.05   0.04  -0.04     0.00   0.05   0.01
     4   6     0.06  -0.04   0.13     0.09  -0.12   0.04     0.00  -0.04   0.11
     5   6     0.02  -0.02  -0.03     0.00   0.06  -0.17     0.09  -0.06   0.14
     6   6    -0.03  -0.05   0.03    -0.15  -0.13   0.16     0.09   0.15  -0.04
     7   6     0.02   0.07  -0.02    -0.01   0.02   0.02    -0.08  -0.04   0.01
     8   6     0.03   0.00  -0.03     0.04  -0.03   0.14     0.05  -0.04  -0.10
     9   6     0.08  -0.13  -0.01    -0.04  -0.04   0.00     0.03   0.05   0.00
    10   6     0.01   0.09   0.08    -0.07   0.12   0.02    -0.04  -0.06  -0.10
    11   6    -0.02  -0.05  -0.11    -0.12  -0.02  -0.03    -0.03   0.10   0.09
    12   6     0.01   0.07   0.11    -0.07  -0.07   0.03     0.02  -0.09  -0.08
    13   6     0.03  -0.06   0.00     0.02   0.00  -0.02     0.08  -0.05   0.00
    14   6    -0.07   0.09   0.08     0.12  -0.11  -0.13    -0.12   0.18   0.06
    15   6    -0.02  -0.03  -0.08     0.01   0.06   0.14    -0.08  -0.06  -0.14
    16   6     0.01   0.00   0.03    -0.03  -0.03  -0.13    -0.04  -0.03   0.11
    17   6     0.05   0.06  -0.14     0.01  -0.04   0.11    -0.05  -0.04   0.14
    18   6     0.06   0.10   0.08     0.06   0.06  -0.11     0.00   0.02  -0.10
    19   6    -0.04   0.03   0.00    -0.03   0.01  -0.02     0.07  -0.06   0.01
    20   6     0.08  -0.11   0.06    -0.11   0.08  -0.13    -0.11   0.15  -0.08
    21   6     0.07  -0.05  -0.02     0.03  -0.04   0.01    -0.04  -0.04   0.00
    22   6    -0.01   0.03  -0.10    -0.04   0.04   0.10     0.02  -0.01   0.09
    23   6    -0.09   0.03   0.03    -0.02  -0.05  -0.16     0.04  -0.04  -0.13
    24   6    -0.09  -0.15  -0.03     0.12   0.09   0.14     0.09   0.11   0.06
    25   6    -0.02  -0.05   0.11    -0.12  -0.02   0.03    -0.03   0.10  -0.09
    26   6     0.01   0.09  -0.08    -0.07   0.12  -0.03    -0.04  -0.06   0.10
    27   6     0.08  -0.14   0.01    -0.04  -0.04   0.00     0.03   0.05   0.00
    28   6     0.01   0.07  -0.11    -0.07  -0.07  -0.03     0.02  -0.09   0.08
    29   6    -0.02  -0.03   0.08     0.01   0.06  -0.14    -0.08  -0.06   0.14
    30   6    -0.06   0.09  -0.07     0.12  -0.11   0.13    -0.12   0.18  -0.06
    31   6     0.03  -0.06   0.00     0.02   0.00   0.02     0.08  -0.05   0.00
    32   6     0.01   0.00  -0.03    -0.03  -0.03   0.13    -0.04  -0.03  -0.11
    33   6    -0.09   0.03  -0.03    -0.02  -0.05   0.16     0.04  -0.04   0.13
    34   6    -0.01   0.03   0.10    -0.04   0.04  -0.10     0.02  -0.01  -0.09
    35   6     0.07  -0.05   0.02     0.03  -0.04  -0.01    -0.04  -0.04   0.00
    36   6    -0.09  -0.15   0.03     0.12   0.09  -0.14     0.09   0.11  -0.06
    37   6    -0.01   0.11   0.08     0.05   0.04   0.04     0.00   0.05  -0.01
    38   6     0.03  -0.16  -0.11     0.08   0.06  -0.03     0.06  -0.06  -0.10
    39   6    -0.01  -0.01   0.19     0.13  -0.01   0.06     0.02   0.11   0.11
    40   6     0.06  -0.03  -0.13     0.09  -0.12  -0.04     0.00  -0.04  -0.11
    41   6     0.02   0.07   0.02    -0.01   0.02  -0.02    -0.08  -0.04  -0.01
    42   6     0.02  -0.02   0.03     0.00   0.06   0.17     0.09  -0.06  -0.14
    43   6     0.03   0.00   0.03     0.04  -0.03  -0.14     0.05  -0.04   0.10
    44   6    -0.04   0.03   0.00    -0.03   0.01   0.02     0.07  -0.06  -0.01
    45   6     0.06   0.10  -0.08     0.06   0.06   0.11     0.00   0.02   0.10
    46   6     0.05   0.06   0.14     0.02  -0.04  -0.11    -0.05  -0.04  -0.14
    47   6     0.08  -0.11  -0.06    -0.11   0.08   0.13    -0.11   0.15   0.08
    48   6    -0.01  -0.01  -0.01     0.01   0.06   0.00    -0.09  -0.06  -0.06
    49   6     0.02   0.00   0.00    -0.02   0.06  -0.01     0.08  -0.05   0.05
    50   6    -0.03  -0.04  -0.03    -0.15  -0.13  -0.16     0.09   0.15   0.04
    51   6    -0.01  -0.01   0.01     0.01   0.06   0.00    -0.09  -0.06   0.06
    52   6     0.02   0.00   0.00    -0.02   0.06   0.01     0.08  -0.05  -0.05
    53   6    -0.11   0.07  -0.05    -0.02  -0.04  -0.01     0.04  -0.05   0.03
    54   6     0.02   0.04   0.04    -0.01  -0.05   0.00    -0.06  -0.05  -0.04
    55   6     0.02   0.04  -0.03    -0.01  -0.05   0.00    -0.06  -0.05   0.04
    56   6    -0.11   0.07   0.04    -0.02  -0.04   0.01     0.04  -0.04  -0.03
    57   8    -0.04  -0.19   0.00    -0.01  -0.07   0.00    -0.02  -0.09   0.00
    58   8    -0.05   0.13   0.28    -0.01   0.04   0.11    -0.02   0.04   0.12
    59   8    -0.05   0.14  -0.28    -0.01   0.04  -0.11    -0.02   0.04  -0.12
                     73                     74                     75
                      A                      A                      A
 Frequencies --    748.5669               755.9531               759.6981
 Red. masses --     12.0845                12.0105                12.0019
 Frc consts  --      3.9897                 4.0439                 4.0811
 IR Inten    --      0.1438                 0.2060                37.7086
  Atom  AN      X      Y      Z        X      Y      Z        X      Y      Z
     1   6    -0.10   0.02  -0.09    -0.01   0.00   0.02    -0.02   0.00   0.01
     2   6     0.04  -0.26   0.00    -0.08   0.08   0.02    -0.02   0.02  -0.04
     3   6     0.15   0.03  -0.07    -0.13  -0.01   0.05    -0.01  -0.01   0.01
     4   6     0.02   0.11   0.18    -0.06  -0.01  -0.09    -0.02  -0.02   0.05
     5   6     0.01   0.03   0.07     0.05  -0.03   0.05     0.02   0.02  -0.14
     6   6    -0.06  -0.02   0.08     0.07   0.04  -0.01    -0.07  -0.08   0.08
     7   6    -0.03   0.09   0.04    -0.02  -0.09   0.01     0.03   0.14  -0.02
     8   6     0.02  -0.03  -0.08    -0.05   0.04  -0.03     0.00  -0.06   0.08
     9   6    -0.05   0.00  -0.03     0.03   0.00   0.02    -0.03  -0.02   0.00
    10   6     0.05  -0.11   0.07     0.01  -0.01  -0.02    -0.02  -0.01  -0.01
    11   6     0.14   0.01   0.03     0.04   0.00  -0.01    -0.01   0.00  -0.02
    12   6     0.03   0.15  -0.06     0.03  -0.02   0.01     0.00   0.04   0.04
    13   6     0.04  -0.03  -0.06    -0.04  -0.19  -0.04     0.01  -0.11  -0.02
    14   6    -0.05   0.08   0.01    -0.11   0.04   0.10    -0.04   0.05   0.06
    15   6    -0.02   0.05  -0.08     0.03  -0.05  -0.13     0.02  -0.02  -0.11
    16   6     0.04   0.01   0.06     0.00   0.07   0.04     0.00   0.04   0.05
    17   6     0.03  -0.04  -0.08     0.03   0.03  -0.06     0.02  -0.04   0.20
    18   6     0.01   0.11   0.06    -0.03  -0.09   0.04     0.00   0.08  -0.14
    19   6    -0.05  -0.12  -0.01     0.00   0.12  -0.04     0.05  -0.20   0.03
    20   6    -0.07   0.03  -0.11     0.08  -0.05   0.04    -0.12   0.14  -0.14
    21   6     0.00   0.02   0.08    -0.01   0.18   0.03     0.04   0.24   0.04
    22   6     0.01  -0.05  -0.04     0.02  -0.05  -0.06     0.02  -0.12  -0.10
    23   6    -0.01  -0.06   0.05     0.02   0.06   0.14     0.06   0.02   0.23
    24   6    -0.07  -0.08  -0.03    -0.10  -0.04  -0.08    -0.12  -0.14  -0.15
    25   6    -0.14  -0.01   0.03    -0.04   0.00  -0.01    -0.01   0.00   0.02
    26   6    -0.05   0.11   0.07    -0.01   0.01  -0.02    -0.02  -0.01   0.01
    27   6     0.05   0.00  -0.03    -0.03   0.00   0.02    -0.03  -0.02   0.00
    28   6    -0.03  -0.15  -0.06    -0.03   0.02   0.01     0.00   0.05  -0.04
    29   6     0.02  -0.05  -0.08    -0.03   0.05  -0.13     0.02  -0.02   0.11
    30   6     0.05  -0.08   0.01     0.11  -0.04   0.10    -0.04   0.05  -0.06
    31   6    -0.04   0.03  -0.06     0.04   0.19  -0.04     0.01  -0.11   0.02
    32   6    -0.04  -0.01   0.06     0.00  -0.07   0.04     0.00   0.04  -0.05
    33   6     0.01   0.06   0.05    -0.02  -0.06   0.14     0.06   0.02  -0.23
    34   6    -0.01   0.05  -0.04    -0.02   0.05  -0.06     0.02  -0.12   0.10
    35   6     0.00  -0.02   0.08     0.01  -0.18   0.03     0.04   0.24  -0.04
    36   6     0.07   0.08  -0.03     0.10   0.04  -0.08    -0.12  -0.14   0.15
    37   6    -0.15  -0.03  -0.07     0.13   0.01   0.05    -0.01  -0.01  -0.01
    38   6    -0.04   0.26   0.00     0.08  -0.08   0.02    -0.02   0.02   0.04
    39   6     0.10  -0.02  -0.09     0.01   0.00   0.02    -0.02   0.00  -0.01
    40   6    -0.02  -0.11   0.18     0.06   0.01  -0.09    -0.02  -0.02  -0.05
    41   6     0.03  -0.09   0.04     0.02   0.09   0.01     0.03   0.14   0.02
    42   6    -0.01  -0.03   0.07    -0.05   0.03   0.05     0.02   0.02   0.14
    43   6    -0.02   0.03  -0.08     0.05  -0.04  -0.03     0.00  -0.06  -0.08
    44   6     0.05   0.12  -0.01     0.00  -0.12  -0.04     0.05  -0.20  -0.03
    45   6    -0.01  -0.11   0.06     0.03   0.09   0.04     0.00   0.08   0.14
    46   6    -0.03   0.04  -0.08    -0.03  -0.03  -0.06     0.02  -0.04  -0.20
    47   6     0.07  -0.03  -0.11    -0.08   0.05   0.04    -0.12   0.14   0.14
    48   6    -0.08   0.04  -0.17    -0.21  -0.12  -0.06     0.05   0.01   0.01
    49   6     0.10   0.04   0.11     0.15  -0.07   0.04     0.04   0.00   0.00
    50   6     0.06   0.02   0.08    -0.07  -0.04  -0.01    -0.07  -0.08  -0.08
    51   6     0.08  -0.04  -0.17     0.21   0.12  -0.06     0.05   0.01  -0.01
    52   6    -0.10  -0.04   0.11    -0.15   0.07   0.04     0.04   0.00   0.00
    53   6     0.04   0.07   0.15     0.22  -0.13   0.07     0.05   0.00   0.00
    54   6    -0.02   0.09  -0.07    -0.19  -0.10  -0.07     0.05   0.00  -0.01
    55   6     0.02  -0.09  -0.07     0.19   0.10  -0.07     0.05   0.00   0.01
    56   6    -0.04  -0.07   0.15    -0.22   0.13   0.07     0.05   0.00   0.00
    57   8     0.00   0.00   0.00     0.00   0.00   0.00     0.00   0.01   0.00
    58   8     0.06  -0.08  -0.02    -0.03   0.02   0.00     0.01  -0.01  -0.01
    59   8    -0.06   0.08  -0.02     0.03  -0.02   0.00     0.01  -0.01   0.01
                     76                     77                     78
                      A                      A                      A
 Frequencies --    761.1948               765.4430               769.2526
 Red. masses --     12.0137                12.0082                12.0341
 Frc consts  --      4.1013                 4.1453                 4.1957
 IR Inten    --      3.5833                 0.3275                 4.6099
  Atom  AN      X      Y      Z        X      Y      Z        X      Y      Z
     1   6     0.02   0.04  -0.01     0.06   0.01   0.01    -0.02   0.05  -0.10
     2   6     0.02  -0.01   0.08    -0.04   0.11   0.00     0.03   0.00   0.02
     3   6     0.00   0.02   0.03    -0.08   0.00   0.05     0.04   0.02   0.02
     4   6     0.02  -0.01   0.05    -0.03  -0.03  -0.05     0.01   0.07   0.06
     5   6     0.01  -0.05   0.15     0.09   0.05  -0.19     0.04   0.04  -0.14
     6   6     0.12   0.16  -0.12    -0.11  -0.07   0.18    -0.08  -0.09   0.12
     7   6    -0.08  -0.14   0.01    -0.02   0.27  -0.08     0.04   0.21  -0.05
     8   6     0.01   0.06  -0.14    -0.03  -0.10   0.10     0.03  -0.06   0.09
     9   6     0.02  -0.11  -0.01    -0.11   0.01   0.04     0.03   0.00   0.06
    10   6    -0.05   0.09   0.08    -0.07  -0.06   0.06     0.00  -0.07  -0.04
    11   6    -0.01   0.02  -0.14     0.04   0.00  -0.01     0.00   0.01   0.01
    12   6     0.04   0.05   0.07    -0.04   0.00  -0.08     0.04  -0.06  -0.01
    13   6    -0.03   0.22   0.03    -0.07  -0.12  -0.02    -0.01  -0.04   0.02
    14   6     0.12  -0.14  -0.17    -0.07   0.00   0.13    -0.04   0.00   0.03
    15   6    -0.08  -0.01   0.20     0.08  -0.01  -0.08     0.00   0.01  -0.02
    16   6    -0.06  -0.16  -0.09    -0.06   0.03  -0.01     0.00   0.00   0.02
    17   6     0.00  -0.02   0.04     0.06  -0.03   0.13    -0.07   0.05  -0.23
    18   6     0.01   0.03  -0.07    -0.02   0.02  -0.05     0.00  -0.05   0.14
    19   6     0.04  -0.03  -0.01    -0.02  -0.16   0.03    -0.03   0.28  -0.07
    20   6    -0.06   0.09  -0.07    -0.07   0.03  -0.11     0.10  -0.10   0.16
    21   6     0.03   0.12   0.02    -0.03   0.12   0.02     0.04  -0.14   0.02
    22   6     0.05  -0.10  -0.05    -0.03  -0.01  -0.01     0.02   0.01   0.02
    23   6     0.04  -0.01   0.10     0.07   0.03   0.09    -0.06  -0.02  -0.09
    24   6    -0.08  -0.10  -0.10    -0.05  -0.02  -0.10     0.06  -0.01   0.10
    25   6    -0.01   0.02   0.14    -0.04   0.00  -0.01     0.00  -0.01   0.00
    26   6    -0.05   0.09  -0.08     0.07   0.06   0.06     0.00   0.07  -0.04
    27   6     0.02  -0.11   0.01     0.11  -0.01   0.04    -0.03   0.01   0.06
    28   6     0.04   0.05  -0.07     0.04   0.00  -0.08    -0.04   0.06  -0.01
    29   6    -0.08  -0.01  -0.20    -0.08   0.01  -0.08     0.00  -0.01  -0.02
    30   6     0.12  -0.14   0.17     0.07   0.00   0.13     0.04   0.00   0.03
    31   6    -0.03   0.22  -0.03     0.07   0.12  -0.02     0.01   0.04   0.02
    32   6    -0.06  -0.16   0.09     0.06  -0.03  -0.01     0.00   0.00   0.02
    33   6     0.04  -0.01  -0.10    -0.07  -0.03   0.09     0.05   0.02  -0.09
    34   6     0.05  -0.10   0.05     0.03   0.01  -0.01    -0.02  -0.01   0.02
    35   6     0.03   0.12  -0.02     0.03  -0.12   0.02    -0.04   0.14   0.02
    36   6    -0.08  -0.10   0.10     0.05   0.02  -0.10    -0.06   0.01   0.10
    37   6     0.00   0.02  -0.03     0.08   0.00   0.05    -0.04  -0.02   0.02
    38   6     0.02  -0.01  -0.08     0.04  -0.11   0.00    -0.03   0.00   0.02
    39   6     0.02   0.04   0.01    -0.06  -0.01   0.01     0.02  -0.05  -0.09
    40   6     0.02  -0.01  -0.05     0.03   0.03  -0.05    -0.01  -0.07   0.06
    41   6    -0.08  -0.14  -0.01     0.02  -0.27  -0.08    -0.04  -0.21  -0.05
    42   6     0.00  -0.05  -0.15    -0.09  -0.05  -0.19    -0.04  -0.04  -0.14
    43   6     0.01   0.06   0.14     0.03   0.10   0.10    -0.03   0.07   0.09
    44   6     0.04  -0.03   0.01     0.02   0.16   0.03     0.03  -0.28  -0.07
    45   6     0.01   0.03   0.07     0.02  -0.02  -0.05     0.00   0.05   0.14
    46   6     0.00  -0.02  -0.04    -0.06   0.03   0.13     0.07  -0.05  -0.23
    47   6    -0.06   0.09   0.07     0.07  -0.03  -0.11    -0.10   0.10   0.16
    48   6    -0.03   0.01   0.00     0.01  -0.01   0.03     0.06   0.05   0.04
    49   6     0.00  -0.01   0.02    -0.18   0.11  -0.10    -0.10   0.07  -0.08
    50   6     0.12   0.16   0.12     0.11   0.07   0.18     0.08   0.09   0.12
    51   6    -0.03   0.01   0.00    -0.01   0.01   0.03    -0.06  -0.05   0.04
    52   6     0.00  -0.01  -0.02     0.18  -0.11  -0.10     0.10  -0.07  -0.08
    53   6    -0.02   0.02  -0.01     0.03  -0.03   0.01     0.02   0.00   0.06
    54   6    -0.02  -0.01  -0.01     0.08   0.04   0.04    -0.15  -0.08  -0.11
    55   6    -0.02  -0.01   0.01    -0.08  -0.04   0.04     0.15   0.08  -0.11
    56   6    -0.02   0.02   0.01    -0.03   0.03   0.01    -0.02   0.00   0.06
    57   8     0.00  -0.03   0.00     0.00   0.00  -0.01     0.00   0.00  -0.04
    58   8    -0.01   0.00   0.04    -0.03   0.02   0.00     0.00  -0.06  -0.01
    59   8    -0.01   0.00  -0.04     0.03  -0.02   0.00     0.00   0.06  -0.01
                     79                     80                     81
                      A                      A                      A
 Frequencies --    772.7722               774.3314               776.2610
 Red. masses --     12.0557                12.0206                12.0138
 Frc consts  --      4.2417                 4.2465                 4.2653
 IR Inten    --      0.8310                 3.4118                 6.7780
  Atom  AN      X      Y      Z        X      Y      Z        X      Y      Z
     1   6     0.05  -0.14  -0.08     0.16   0.05  -0.02     0.01  -0.05   0.07
     2   6    -0.03  -0.06   0.00     0.09   0.12   0.03     0.00   0.05  -0.03
     3   6    -0.01  -0.01  -0.06    -0.03  -0.02   0.02    -0.01  -0.01   0.00
     4   6     0.07  -0.12  -0.03     0.02  -0.13  -0.03    -0.01   0.01  -0.04
     5   6    -0.10   0.04   0.18     0.07  -0.01   0.02     0.00   0.00  -0.06
     6   6     0.05   0.03  -0.09    -0.01   0.06   0.07    -0.02   0.00   0.00
     7   6     0.01  -0.21   0.05    -0.07  -0.06   0.03     0.02   0.05   0.06
     8   6    -0.05   0.14  -0.01     0.07  -0.04   0.03     0.02   0.06   0.05
     9   6     0.01   0.21   0.04    -0.01   0.06   0.01    -0.01  -0.17  -0.12
    10   6     0.06  -0.02  -0.03    -0.09   0.05  -0.08     0.03   0.09   0.12
    11   6    -0.04  -0.10   0.25    -0.13   0.05   0.08     0.00  -0.06  -0.18
    12   6    -0.10  -0.08  -0.01    -0.06  -0.14  -0.02    -0.05   0.09   0.11
    13   6    -0.01  -0.06  -0.02     0.07  -0.08  -0.03     0.07  -0.23  -0.02
    14   6     0.02  -0.03  -0.01    -0.01   0.07  -0.04    -0.07   0.09   0.10
    15   6     0.06   0.07   0.00    -0.05  -0.01  -0.05     0.04  -0.07  -0.21
    16   6     0.07   0.09  -0.09    -0.07  -0.01   0.00     0.04   0.01   0.12
    17   6     0.12   0.04   0.11    -0.02  -0.04  -0.19     0.01  -0.01  -0.02
    18   6     0.08   0.12  -0.01    -0.01  -0.10  -0.04    -0.03   0.06   0.03
    19   6    -0.06  -0.13   0.02    -0.10   0.25  -0.07    -0.02   0.02   0.07
    20   6    -0.03  -0.03  -0.10     0.06  -0.13   0.02     0.01   0.01  -0.01
    21   6     0.05   0.01   0.00     0.07   0.23   0.07    -0.08  -0.20  -0.02
    22   6    -0.09   0.08  -0.08    -0.02  -0.07   0.06    -0.05   0.01   0.12
    23   6    -0.08   0.07   0.05     0.02  -0.04   0.19    -0.02  -0.06  -0.19
    24   6    -0.03  -0.07   0.01    -0.04  -0.08   0.01     0.06   0.10   0.08
    25   6    -0.04  -0.10  -0.25    -0.13   0.05  -0.08     0.00   0.06  -0.18
    26   6     0.06  -0.02   0.03    -0.09   0.05   0.08    -0.03  -0.10   0.12
    27   6     0.01   0.21  -0.04    -0.01   0.06  -0.01     0.01   0.18  -0.12
    28   6    -0.10  -0.08   0.01    -0.06  -0.14   0.02     0.05  -0.09   0.11
    29   6     0.06   0.07   0.00    -0.05  -0.01   0.05    -0.04   0.07  -0.21
    30   6     0.02  -0.03   0.01    -0.01   0.07   0.04     0.07  -0.09   0.10
    31   6    -0.01  -0.06   0.02     0.07  -0.08   0.03    -0.07   0.23  -0.02
    32   6     0.07   0.09   0.09    -0.07  -0.01   0.00    -0.04  -0.02   0.12
    33   6    -0.08   0.07  -0.05     0.02  -0.04  -0.19     0.02   0.05  -0.19
    34   6    -0.09   0.08   0.08    -0.02  -0.07  -0.06     0.05  -0.01   0.12
    35   6     0.05   0.01   0.00     0.07   0.23  -0.07     0.08   0.20  -0.02
    36   6    -0.03  -0.07  -0.01    -0.04  -0.08  -0.01    -0.06  -0.10   0.08
    37   6    -0.01  -0.01   0.06    -0.03  -0.02  -0.02     0.01   0.01   0.00
    38   6    -0.03  -0.06   0.00     0.09   0.12  -0.03     0.00  -0.05  -0.03
    39   6     0.05  -0.14   0.08     0.16   0.05   0.02    -0.01   0.05   0.07
    40   6     0.07  -0.12   0.03     0.02  -0.13   0.03     0.01  -0.01  -0.04
    41   6     0.01  -0.21  -0.05    -0.07  -0.06  -0.03    -0.02  -0.05   0.06
    42   6    -0.10   0.04  -0.17     0.07  -0.01  -0.02     0.01   0.00  -0.06
    43   6    -0.05   0.14   0.00     0.07  -0.04  -0.03    -0.02  -0.06   0.05
    44   6    -0.06  -0.13  -0.02    -0.10   0.25   0.07     0.02  -0.02   0.07
    45   6     0.08   0.12   0.01    -0.01  -0.10   0.04     0.03  -0.06   0.03
    46   6     0.12   0.04  -0.11    -0.02  -0.04   0.19    -0.01   0.01  -0.02
    47   6    -0.03  -0.03   0.10     0.06  -0.13  -0.02    -0.01  -0.01  -0.01
    48   6    -0.01   0.00   0.01    -0.07   0.00  -0.05    -0.10  -0.07  -0.07
    49   6    -0.05   0.01  -0.01     0.07   0.00   0.05     0.07  -0.06   0.05
    50   6     0.05   0.03   0.09    -0.01   0.06  -0.07     0.02  -0.01   0.00
    51   6    -0.01   0.00  -0.01    -0.07   0.00   0.05     0.10   0.07  -0.07
    52   6    -0.05   0.01   0.01     0.07   0.00  -0.05    -0.07   0.06   0.05
    53   6    -0.03   0.00  -0.04    -0.05   0.00  -0.04    -0.08   0.05  -0.08
    54   6     0.09   0.02   0.04     0.08   0.02   0.05     0.09   0.06   0.06
    55   6     0.09   0.02  -0.04     0.08   0.02  -0.05    -0.09  -0.06   0.06
    56   6    -0.03   0.00   0.04    -0.05   0.00   0.04     0.08  -0.05  -0.08
    57   8     0.03   0.04   0.00     0.02   0.05   0.00     0.00   0.00  -0.03
    58   8    -0.01   0.07   0.02     0.02  -0.01  -0.03    -0.02   0.02   0.03
    59   8    -0.01   0.07  -0.02     0.02  -0.01   0.03     0.02  -0.02   0.02
                     82                     83                     84
                      A                      A                      A
 Frequencies --    777.1883               796.3082               805.2656
 Red. masses --     12.0846                12.1830                12.0268
 Frc consts  --      4.3007                 4.5516                 4.5949
 IR Inten    --     13.0267                 0.4492                 0.0081
  Atom  AN      X      Y      Z        X      Y      Z        X      Y      Z
     1   6    -0.07   0.04  -0.14     0.02  -0.05   0.05    -0.06  -0.02   0.03
     2   6     0.03  -0.16   0.04     0.09  -0.10  -0.06    -0.08  -0.04   0.00
     3   6    -0.01   0.02  -0.03     0.03  -0.08  -0.18    -0.13  -0.03  -0.02
     4   6    -0.06  -0.03   0.06    -0.07  -0.15  -0.07    -0.12  -0.01  -0.08
     5   6     0.04  -0.05  -0.13    -0.04   0.02  -0.09     0.09   0.06   0.06
     6   6    -0.05  -0.09   0.03    -0.03  -0.04  -0.03     0.12  -0.07   0.08
     7   6     0.07   0.17  -0.05     0.09   0.08   0.08     0.05  -0.02  -0.09
     8   6     0.04  -0.09  -0.05     0.09   0.04   0.08    -0.04  -0.06  -0.01
     9   6     0.03   0.20   0.03    -0.04   0.19  -0.16     0.11   0.05  -0.05
    10   6     0.03  -0.14  -0.08     0.05   0.06  -0.04     0.12  -0.04  -0.04
    11   6     0.05   0.06   0.28    -0.05   0.05   0.23     0.18   0.01   0.06
    12   6     0.04  -0.07  -0.11    -0.12   0.03  -0.07     0.07   0.06   0.01
    13   6    -0.04   0.24   0.07     0.12  -0.01   0.06    -0.08   0.04   0.05
    14   6     0.05  -0.07  -0.03     0.03   0.06  -0.04    -0.15  -0.04  -0.08
    15   6    -0.05  -0.03   0.23    -0.04  -0.02  -0.06    -0.09   0.09   0.04
    16   6     0.00  -0.08   0.04     0.07  -0.08   0.09     0.06  -0.01  -0.04
    17   6    -0.04  -0.01  -0.03    -0.01   0.04  -0.02     0.09  -0.04  -0.06
    18   6    -0.05  -0.03   0.01    -0.08  -0.02   0.04    -0.08   0.05   0.03
    19   6     0.00   0.01   0.00    -0.10   0.07   0.03     0.02   0.06   0.12
    20   6     0.03  -0.01   0.05    -0.02  -0.08   0.02     0.12   0.05  -0.07
    21   6    -0.01   0.05   0.01    -0.08   0.04   0.07    -0.15  -0.03  -0.02
    22   6     0.03  -0.02   0.00    -0.10  -0.07   0.05     0.01  -0.04   0.09
    23   6     0.03   0.00   0.08     0.10   0.05   0.00    -0.04  -0.08  -0.07
    24   6    -0.04  -0.02  -0.05     0.04   0.04  -0.10    -0.14   0.09   0.03
    25   6     0.05   0.06  -0.27     0.05  -0.05   0.23    -0.18  -0.01   0.06
    26   6     0.03  -0.14   0.08    -0.05  -0.06  -0.04    -0.12   0.04  -0.04
    27   6     0.03   0.20  -0.03     0.04  -0.19  -0.16    -0.11  -0.05  -0.05
    28   6     0.04  -0.07   0.11     0.12  -0.03  -0.07    -0.07  -0.06   0.01
    29   6    -0.05  -0.03  -0.22     0.04   0.02  -0.06     0.09  -0.09   0.04
    30   6     0.05  -0.07   0.03    -0.03  -0.06  -0.04     0.15   0.04  -0.08
    31   6    -0.04   0.24  -0.07    -0.12   0.01   0.06     0.08  -0.04   0.05
    32   6     0.00  -0.08  -0.04    -0.07   0.08   0.09    -0.06   0.01  -0.04
    33   6     0.03   0.00  -0.08    -0.10  -0.05   0.00     0.04   0.08  -0.07
    34   6     0.03  -0.02   0.00     0.10   0.07   0.05    -0.01   0.04   0.09
    35   6    -0.01   0.05  -0.01     0.08  -0.04   0.07     0.15   0.03  -0.02
    36   6    -0.04  -0.01   0.04    -0.04  -0.04  -0.10     0.14  -0.09   0.03
    37   6    -0.01   0.02   0.03    -0.03   0.08  -0.18     0.13   0.03  -0.02
    38   6     0.03  -0.16  -0.04    -0.09   0.10  -0.06     0.08   0.04   0.00
    39   6    -0.07   0.04   0.14    -0.02   0.05   0.05     0.06   0.02   0.03
    40   6    -0.06  -0.03  -0.06     0.07   0.15  -0.07     0.12   0.01  -0.08
    41   6     0.07   0.17   0.05    -0.09  -0.08   0.08    -0.05   0.02  -0.09
    42   6     0.04  -0.05   0.13     0.04  -0.02  -0.09    -0.09  -0.06   0.06
    43   6     0.04  -0.09   0.05    -0.09  -0.04   0.08     0.04   0.06  -0.01
    44   6     0.00   0.01  -0.01     0.10  -0.07   0.03    -0.02  -0.06   0.12
    45   6    -0.05  -0.03  -0.01     0.08   0.03   0.04     0.08  -0.05   0.03
    46   6    -0.04  -0.01   0.03     0.01  -0.04  -0.02    -0.09   0.04  -0.06
    47   6     0.03  -0.01  -0.05     0.02   0.08   0.02    -0.12  -0.05  -0.07
    48   6    -0.01   0.00   0.01     0.07   0.04  -0.02    -0.02   0.14   0.08
    49   6    -0.08   0.03  -0.04     0.02  -0.03   0.03     0.06   0.12  -0.11
    50   6    -0.06  -0.09  -0.03     0.03   0.04  -0.03    -0.12   0.07   0.08
    51   6    -0.01   0.00  -0.01    -0.07  -0.04  -0.02     0.02  -0.14   0.08
    52   6    -0.08   0.03   0.03    -0.02   0.03   0.03    -0.06  -0.12  -0.11
    53   6     0.04   0.01   0.02     0.08  -0.14   0.00     0.05   0.07  -0.11
    54   6     0.00   0.02  -0.01     0.05  -0.04  -0.03    -0.03   0.11   0.13
    55   6     0.00   0.02   0.01    -0.05   0.04  -0.03     0.03  -0.11   0.13
    56   6     0.04   0.01  -0.02    -0.08   0.14   0.00    -0.06  -0.07  -0.11
    57   8     0.02  -0.02   0.00     0.00   0.00   0.14     0.00   0.00   0.06
    58   8    -0.03   0.07   0.07     0.03   0.11   0.03     0.00   0.04   0.00
    59   8    -0.03   0.07  -0.07    -0.03  -0.11   0.03     0.00  -0.04   0.00
                     85                     86                     87
                      A                      A                      A
 Frequencies --    809.3038               809.4636               823.6471
 Red. masses --     12.0003                12.0136                12.0824
 Frc consts  --      4.6309                 4.6379                 4.8293
 IR Inten    --      1.0982                 0.0499                 5.4926
  Atom  AN      X      Y      Z        X      Y      Z        X      Y      Z
     1   6     0.00  -0.03  -0.01    -0.21   0.00   0.00     0.13  -0.01   0.03
     2   6    -0.07   0.00  -0.02    -0.03  -0.07  -0.06     0.00   0.14   0.00
     3   6     0.01   0.00   0.00     0.02   0.00   0.00    -0.17  -0.04   0.06
     4   6     0.07   0.00  -0.02    -0.02   0.06   0.07     0.01  -0.09  -0.06
     5   6    -0.10   0.04  -0.11    -0.01   0.07  -0.13     0.06  -0.07  -0.12
     6   6     0.03   0.09  -0.11     0.08  -0.04  -0.01     0.04   0.10  -0.03
     7   6    -0.09   0.11  -0.03     0.14   0.10   0.06    -0.11   0.15  -0.05
     8   6    -0.10  -0.01   0.02     0.03   0.08   0.13     0.01  -0.11  -0.04
     9   6    -0.01   0.11   0.03     0.12   0.00   0.00     0.21   0.00   0.00
    10   6    -0.05  -0.05  -0.02     0.06   0.02  -0.09    -0.03   0.07  -0.02
    11   6     0.00   0.00   0.11    -0.13   0.00   0.00    -0.02  -0.01  -0.01
    12   6     0.05  -0.04  -0.03     0.06  -0.01   0.09    -0.03  -0.07   0.02
    13   6    -0.10  -0.09  -0.03     0.10  -0.09   0.11    -0.02   0.08   0.03
    14   6     0.03  -0.11  -0.09    -0.02  -0.01  -0.07    -0.02  -0.02  -0.04
    15   6    -0.09  -0.02  -0.09    -0.09  -0.02  -0.15    -0.15  -0.10   0.02
    16   6    -0.07   0.02   0.01     0.07  -0.10   0.12    -0.07  -0.11   0.09
    17   6     0.10   0.03  -0.11    -0.01  -0.07   0.13     0.07   0.08   0.11
    18   6     0.09  -0.02   0.01     0.03  -0.08  -0.12     0.02   0.10   0.05
    19   6     0.09   0.12  -0.04     0.14  -0.09  -0.07    -0.11  -0.14   0.05
    20   6    -0.03   0.09  -0.11     0.08   0.03   0.01     0.04  -0.09   0.02
    21   6     0.10  -0.08  -0.03     0.10   0.09  -0.11    -0.01  -0.09  -0.04
    22   6     0.08   0.00   0.02     0.07   0.10  -0.13    -0.07   0.12  -0.09
    23   6     0.10  -0.03  -0.09    -0.09   0.02   0.15    -0.15   0.11  -0.03
    24   6    -0.03  -0.11  -0.09    -0.02   0.00   0.07    -0.02   0.01   0.04
    25   6     0.00   0.00  -0.11     0.13   0.00   0.00    -0.02  -0.01   0.01
    26   6    -0.05  -0.05   0.02    -0.06  -0.02  -0.09    -0.03   0.07   0.02
    27   6    -0.01   0.11  -0.03    -0.12   0.00   0.00     0.21   0.00   0.00
    28   6     0.05  -0.04   0.02    -0.06   0.01   0.09    -0.03  -0.07  -0.02
    29   6    -0.09  -0.02   0.09     0.09   0.02  -0.15    -0.15  -0.10  -0.02
    30   6     0.03  -0.11   0.09     0.02   0.01  -0.07    -0.02  -0.02   0.04
    31   6    -0.10  -0.09   0.03    -0.10   0.09   0.11    -0.02   0.08  -0.03
    32   6    -0.07   0.02  -0.01    -0.07   0.10   0.12    -0.07  -0.11  -0.09
    33   6     0.10  -0.03   0.09     0.09  -0.02   0.15    -0.15   0.11   0.03
    34   6     0.08   0.00  -0.02    -0.07  -0.10  -0.13    -0.07   0.12   0.09
    35   6     0.10  -0.08   0.03    -0.10  -0.09  -0.11    -0.01  -0.09   0.04
    36   6    -0.03  -0.10   0.09     0.02   0.00   0.07    -0.02   0.01  -0.04
    37   6     0.01   0.00   0.00    -0.01   0.00   0.00    -0.17  -0.04  -0.05
    38   6    -0.07   0.00   0.02     0.03   0.07  -0.06     0.00   0.14   0.00
    39   6    -0.01  -0.03   0.01     0.21   0.00   0.00     0.13  -0.01  -0.03
    40   6     0.07   0.00   0.02     0.02  -0.06   0.07     0.01  -0.09   0.06
    41   6    -0.09   0.11   0.03    -0.15  -0.10   0.06    -0.11   0.15   0.05
    42   6    -0.10   0.04   0.11     0.01  -0.07  -0.13     0.06  -0.07   0.12
    43   6    -0.10  -0.01  -0.02    -0.03  -0.08   0.13     0.01  -0.11   0.04
    44   6     0.09   0.12   0.04    -0.14   0.10  -0.07    -0.11  -0.14  -0.05
    45   6     0.09  -0.02  -0.01    -0.03   0.08  -0.12     0.02   0.10  -0.05
    46   6     0.10   0.03   0.11     0.01   0.07   0.13     0.07   0.08  -0.11
    47   6    -0.03   0.09   0.11    -0.08  -0.03   0.01     0.04  -0.09  -0.02
    48   6     0.20   0.07   0.08    -0.02   0.06   0.07     0.08   0.01   0.02
    49   6     0.18  -0.08   0.06     0.02   0.03  -0.01     0.09  -0.06   0.05
    50   6     0.03   0.09   0.11    -0.08   0.04  -0.01     0.04   0.10   0.03
    51   6     0.20   0.07  -0.08     0.02  -0.06   0.06     0.08   0.01  -0.02
    52   6     0.18  -0.08  -0.06    -0.02  -0.03  -0.01     0.09  -0.06  -0.05
    53   6    -0.20   0.07  -0.08     0.02   0.06  -0.06     0.07  -0.01   0.01
    54   6    -0.18  -0.08  -0.06    -0.02   0.03   0.00     0.08   0.06   0.04
    55   6    -0.18  -0.07   0.06     0.02  -0.04   0.00     0.08   0.06  -0.04
    56   6    -0.20   0.07   0.08    -0.02  -0.06  -0.06     0.07  -0.01  -0.01
    57   8     0.00  -0.01   0.00     0.00   0.00  -0.04     0.01   0.08   0.00
    58   8     0.00   0.00   0.00    -0.01  -0.02   0.02     0.05  -0.03  -0.06
    59   8     0.00   0.00   0.00     0.01   0.02   0.02     0.05  -0.03   0.06
                     88                     89                     90
                      A                      A                      A
 Frequencies --    841.7451               842.7609               852.3113
 Red. masses --     12.0224                12.0858                15.2703
 Frc consts  --      5.0188                 5.0575                 6.5357
 IR Inten    --      0.3899                 5.2546                15.6482
  Atom  AN      X      Y      Z        X      Y      Z        X      Y      Z
     1   6     0.00  -0.09  -0.02    -0.05  -0.01   0.03     0.00   0.04   0.05
     2   6    -0.01  -0.01  -0.01    -0.02   0.09  -0.04     0.02   0.07  -0.02
     3   6     0.01  -0.04  -0.09    -0.23  -0.05   0.07    -0.01   0.02   0.03
     4   6    -0.02  -0.02  -0.02    -0.01  -0.04  -0.03     0.02   0.11  -0.06
     5   6    -0.12  -0.02  -0.04     0.16  -0.05   0.02     0.01   0.00  -0.02
     6   6     0.02  -0.12  -0.11     0.00  -0.06   0.10    -0.02   0.03   0.01
     7   6     0.15  -0.07  -0.02     0.10  -0.02   0.00    -0.03   0.03   0.01
     8   6     0.00   0.14   0.13     0.04  -0.02  -0.01     0.00  -0.02   0.00
     9   6    -0.01   0.01   0.03    -0.04   0.01   0.00     0.03  -0.04   0.06
    10   6     0.03   0.02  -0.01    -0.01   0.02  -0.02    -0.03  -0.02  -0.01
    11   6     0.02  -0.07   0.06    -0.13  -0.01  -0.01    -0.04   0.01  -0.07
    12   6    -0.02   0.03  -0.02    -0.02  -0.03   0.03     0.04  -0.05   0.03
    13   6    -0.12  -0.06   0.03     0.13   0.10   0.04     0.02   0.01  -0.01
    14   6    -0.02  -0.10   0.09    -0.03   0.10   0.09     0.02   0.01  -0.01
    15   6     0.11  -0.02   0.06     0.09  -0.03   0.07    -0.01  -0.01  -0.02
    16   6     0.02   0.13  -0.13     0.02  -0.06   0.03    -0.02  -0.02   0.04
    17   6     0.11  -0.03  -0.04     0.18   0.05  -0.02     0.04  -0.01  -0.03
    18   6    -0.03   0.12   0.11     0.05   0.02   0.03     0.02   0.03   0.05
    19   6    -0.14  -0.06   0.00     0.10   0.02   0.00    -0.01  -0.01  -0.01
    20   6     0.00  -0.11  -0.11     0.00   0.07  -0.10     0.00   0.00  -0.03
    21   6     0.07  -0.05   0.03     0.14  -0.11  -0.04     0.07  -0.01  -0.02
    22   6    -0.02   0.11  -0.10     0.02   0.06  -0.03     0.04   0.04  -0.03
    23   6    -0.10  -0.02   0.06     0.08   0.03  -0.08    -0.05  -0.02   0.01
    24   6     0.00  -0.07   0.08    -0.02  -0.11  -0.09    -0.01  -0.05   0.05
    25   6    -0.02   0.07   0.06    -0.13  -0.01   0.01     0.05  -0.02  -0.07
    26   6    -0.03  -0.02  -0.01    -0.01   0.02   0.02     0.03   0.00  -0.02
    27   6     0.01  -0.01   0.03    -0.04   0.01   0.00    -0.03   0.06   0.05
    28   6     0.02  -0.03  -0.02    -0.02  -0.03  -0.03    -0.04   0.03   0.02
    29   6    -0.11   0.02   0.06     0.09  -0.03  -0.07     0.02   0.01  -0.01
    30   6     0.02   0.09   0.09    -0.03   0.10  -0.09    -0.02  -0.02  -0.02
    31   6     0.11   0.06   0.03     0.13   0.10  -0.04    -0.03   0.00  -0.01
    32   6    -0.02  -0.13  -0.13     0.02  -0.06  -0.03     0.02   0.01   0.03
    33   6     0.10   0.02   0.06     0.08   0.03   0.08     0.04   0.02   0.01
    34   6     0.02  -0.11  -0.10     0.02   0.06   0.03    -0.04  -0.05  -0.04
    35   6    -0.08   0.05   0.03     0.13  -0.11   0.04    -0.07   0.02  -0.03
    36   6     0.00   0.07   0.08    -0.02  -0.11   0.09     0.02   0.05   0.04
    37   6    -0.01   0.04  -0.09    -0.23  -0.05  -0.07     0.01  -0.01   0.03
    38   6     0.01   0.01  -0.01    -0.02   0.09   0.04    -0.02  -0.06  -0.03
    39   6     0.00   0.09  -0.02    -0.05  -0.01  -0.03     0.00  -0.04   0.07
    40   6     0.02   0.03  -0.02    -0.01  -0.04   0.03    -0.01  -0.09  -0.07
    41   6    -0.15   0.07  -0.02     0.10  -0.02   0.00     0.02  -0.03   0.01
    42   6     0.12   0.02  -0.04     0.16  -0.05  -0.02    -0.01   0.01  -0.01
    43   6    -0.01  -0.14   0.13     0.04  -0.03   0.01    -0.01   0.03   0.00
    44   6     0.14   0.06   0.00     0.10   0.02   0.00     0.01   0.01  -0.01
    45   6     0.03  -0.12   0.11     0.05   0.02  -0.03    -0.02  -0.02   0.05
    46   6    -0.11   0.03  -0.04     0.17   0.05   0.02    -0.05   0.01  -0.02
    47   6     0.00   0.11  -0.11     0.00   0.07   0.10     0.00   0.01  -0.04
    48   6     0.00  -0.11   0.14    -0.15  -0.08  -0.07     0.00   0.00  -0.03
    49   6     0.02  -0.13  -0.14    -0.15   0.06  -0.06    -0.02   0.01   0.03
    50   6    -0.02   0.12  -0.11     0.00  -0.06  -0.10     0.02  -0.02   0.01
    51   6     0.00   0.11   0.14    -0.15  -0.08   0.07     0.00   0.00  -0.03
    52   6    -0.02   0.13  -0.14    -0.15   0.06   0.06     0.02  -0.01   0.04
    53   6     0.02   0.09   0.11    -0.16   0.08  -0.08    -0.02   0.06   0.04
    54   6     0.02   0.13  -0.12    -0.15  -0.06  -0.06    -0.02   0.03  -0.01
    55   6    -0.02  -0.13  -0.12    -0.15  -0.06   0.06     0.03  -0.03  -0.02
    56   6    -0.02  -0.10   0.10    -0.16   0.08   0.08     0.02  -0.07   0.04
    57   8     0.00   0.00   0.01     0.01   0.08   0.01    -0.01  -0.01   0.61
    58   8    -0.01   0.04   0.04     0.06  -0.02  -0.07     0.22   0.29  -0.31
    59   8     0.01  -0.03   0.04     0.05  -0.03   0.06    -0.21  -0.28  -0.31
                     91                     92                     93
                      A                      A                      A
 Frequencies --    855.4968               881.0696               893.8313
 Red. masses --     12.0574                12.0944                12.0025
 Frc consts  --      5.1992                 5.5317                 5.6498
 IR Inten    --      1.3316                 1.0871                 7.7614
  Atom  AN      X      Y      Z        X      Y      Z        X      Y      Z
     1   6     0.00   0.03  -0.10    -0.15   0.02   0.01     0.00   0.03   0.01
     2   6    -0.05   0.16   0.07    -0.01  -0.11  -0.06    -0.08  -0.01   0.01
     3   6     0.02   0.03   0.11     0.14   0.02  -0.04     0.00   0.02   0.04
     4   6     0.05   0.17   0.07     0.00   0.12   0.09     0.08   0.00   0.01
     5   6     0.04   0.04  -0.07    -0.13   0.01  -0.05    -0.10  -0.03  -0.01
     6   6     0.02   0.08   0.05     0.00  -0.06  -0.09     0.05  -0.02  -0.15
     7   6    -0.06  -0.04   0.02     0.11  -0.02   0.02    -0.08   0.14  -0.07
     8   6    -0.05   0.09   0.09    -0.01   0.11   0.09    -0.10  -0.08  -0.09
     9   6     0.00   0.16   0.07    -0.12  -0.02   0.01     0.00  -0.10  -0.05
    10   6     0.04  -0.16   0.14    -0.03  -0.10   0.08     0.08   0.06  -0.06
    11   6     0.01  -0.11  -0.06     0.11   0.03  -0.02     0.00   0.06   0.00
    12   6    -0.04  -0.15   0.13     0.04   0.09  -0.09    -0.08   0.06  -0.06
    13   6    -0.04   0.11   0.06    -0.13  -0.02  -0.01     0.11   0.08   0.03
    14   6    -0.02  -0.08   0.13     0.02  -0.10   0.08    -0.05   0.06   0.09
    15   6     0.09  -0.03  -0.05     0.10  -0.01   0.01     0.08  -0.01   0.06
    16   6     0.04  -0.11   0.11    -0.03   0.08  -0.08     0.11   0.00   0.01
    17   6    -0.06   0.03  -0.07    -0.12  -0.01   0.00     0.09  -0.03  -0.01
    18   6     0.04   0.08   0.09     0.02  -0.10  -0.09     0.10  -0.07  -0.09
    19   6     0.06  -0.04   0.03     0.16   0.04  -0.01     0.08   0.14  -0.06
    20   6    -0.02   0.08   0.06     0.01   0.13   0.09    -0.05  -0.02  -0.15
    21   6     0.03   0.12   0.06    -0.10   0.03  -0.01    -0.11   0.09   0.04
    22   6    -0.04  -0.12   0.12     0.04  -0.11   0.10    -0.11   0.00   0.02
    23   6    -0.10  -0.03  -0.04     0.14  -0.03  -0.04    -0.08  -0.01   0.06
    24   6     0.02  -0.07   0.13    -0.02   0.07  -0.08     0.05   0.06   0.09
    25   6     0.00  -0.11   0.07    -0.11  -0.03  -0.02     0.00   0.06   0.00
    26   6     0.04  -0.16  -0.14     0.03   0.10   0.08     0.08   0.06   0.06
    27   6     0.00   0.15  -0.07     0.12   0.02   0.01     0.00  -0.10   0.05
    28   6    -0.04  -0.16  -0.14    -0.04  -0.09  -0.09    -0.08   0.06   0.06
    29   6     0.09  -0.03   0.05    -0.10   0.01   0.01     0.08  -0.01  -0.06
    30   6    -0.02  -0.08  -0.12    -0.02   0.10   0.08    -0.05   0.06  -0.09
    31   6    -0.04   0.11  -0.06     0.13   0.02  -0.01     0.11   0.08  -0.04
    32   6     0.04  -0.11  -0.12     0.03  -0.08  -0.08     0.11   0.00  -0.01
    33   6    -0.10  -0.03   0.04    -0.14   0.03  -0.04    -0.08  -0.01  -0.06
    34   6    -0.04  -0.11  -0.12    -0.04   0.11   0.10    -0.11   0.00  -0.02
    35   6     0.04   0.12  -0.06     0.10  -0.03  -0.01    -0.11   0.09  -0.04
    36   6     0.02  -0.08  -0.13     0.02  -0.07  -0.08     0.05   0.06  -0.09
    37   6     0.02   0.03  -0.11    -0.14  -0.01  -0.04     0.00   0.02  -0.04
    38   6    -0.05   0.17  -0.06     0.01   0.11  -0.06    -0.08  -0.01  -0.01
    39   6     0.00   0.03   0.10     0.15  -0.03   0.02     0.00   0.03  -0.01
    40   6     0.05   0.17  -0.07     0.00  -0.12   0.09     0.08   0.00  -0.01
    41   6    -0.06  -0.04  -0.03    -0.11   0.02   0.02    -0.08   0.14   0.07
    42   6     0.04   0.04   0.07     0.13  -0.01  -0.05    -0.10  -0.03   0.01
    43   6    -0.05   0.08  -0.09     0.01  -0.11   0.09    -0.10  -0.07   0.09
    44   6     0.06  -0.04  -0.02    -0.16  -0.04  -0.01     0.08   0.14   0.06
    45   6     0.04   0.08  -0.09    -0.02   0.10  -0.09     0.10  -0.07   0.09
    46   6    -0.05   0.03   0.07     0.12   0.01   0.00     0.09  -0.03   0.01
    47   6    -0.02   0.08  -0.06    -0.01  -0.13   0.09    -0.05  -0.02   0.15
    48   6     0.03   0.00   0.00    -0.02  -0.10   0.09     0.13  -0.11   0.11
    49   6    -0.05  -0.05  -0.06    -0.03  -0.07  -0.06    -0.13  -0.08  -0.09
    50   6     0.02   0.08  -0.05     0.00   0.06  -0.09     0.05  -0.02   0.15
    51   6     0.03   0.00   0.00     0.02   0.10   0.09     0.13  -0.11  -0.11
    52   6    -0.05  -0.05   0.06     0.03   0.07  -0.06    -0.13  -0.08   0.09
    53   6    -0.02  -0.01   0.00    -0.02  -0.05  -0.08    -0.13  -0.11  -0.12
    54   6     0.06  -0.05   0.07    -0.04  -0.11   0.12     0.14  -0.08   0.09
    55   6     0.06  -0.05  -0.06     0.04   0.11   0.12     0.14  -0.08  -0.09
    56   6    -0.02  -0.01  -0.01     0.02   0.05  -0.08    -0.13  -0.11   0.12
    57   8    -0.05  -0.07  -0.02     0.00   0.00   0.09    -0.01  -0.02   0.00
    58   8     0.01  -0.06   0.02     0.06   0.05  -0.04     0.00  -0.01   0.00
    59   8     0.02  -0.04   0.00    -0.06  -0.05  -0.04     0.00  -0.01   0.00
                     94                     95                     96
                      A                      A                      A
 Frequencies --    895.4974               911.1320               949.3392
 Red. masses --     12.0199                12.0928                12.0148
 Frc consts  --      5.6791                 5.9148                 6.3799
 IR Inten    --      7.8323                 0.0074                 0.1568
  Atom  AN      X      Y      Z        X      Y      Z        X      Y      Z
     1   6     0.03  -0.08   0.03     0.03   0.07   0.06    -0.08  -0.02   0.01
     2   6    -0.10  -0.03  -0.01     0.11  -0.04   0.03    -0.01   0.01  -0.01
     3   6    -0.01  -0.03  -0.08     0.01  -0.02  -0.16    -0.19  -0.03   0.05
     4   6     0.09  -0.09  -0.04    -0.14  -0.09   0.00    -0.04  -0.05  -0.06
     5   6    -0.08   0.06  -0.09     0.00  -0.10  -0.08     0.14  -0.03   0.04
     6   6     0.08   0.13  -0.01    -0.10   0.07  -0.03    -0.03  -0.11   0.00
     7   6    -0.11   0.01   0.00    -0.01   0.08   0.11     0.13   0.00   0.03
     8   6    -0.13   0.05   0.02     0.11   0.02  -0.02     0.06   0.02   0.01
     9   6     0.02   0.06  -0.09     0.02  -0.07   0.08    -0.15   0.01  -0.02
    10   6    -0.05   0.07  -0.04    -0.13   0.01  -0.04    -0.04  -0.02   0.03
    11   6    -0.01   0.02   0.11     0.00   0.10  -0.05    -0.10   0.00   0.02
    12   6     0.05   0.04  -0.01     0.13  -0.02  -0.02    -0.02   0.04  -0.05
    13   6    -0.08  -0.03   0.04    -0.01   0.06  -0.10     0.12   0.03  -0.01
    14   6     0.04  -0.13  -0.04     0.12   0.02   0.03     0.00   0.13   0.02
    15   6    -0.13  -0.03  -0.12    -0.04  -0.12   0.04     0.15  -0.01   0.07
    16   6    -0.08  -0.07   0.04    -0.14   0.00   0.02     0.02  -0.01   0.01
    17   6     0.12   0.05  -0.09     0.01  -0.11  -0.08     0.17   0.00  -0.07
    18   6     0.11   0.08   0.05    -0.14   0.04   0.00     0.02  -0.01  -0.01
    19   6     0.05   0.01   0.02    -0.04   0.08   0.13     0.11   0.03   0.02
    20   6    -0.07   0.09  -0.04     0.11   0.02  -0.05    -0.01   0.13  -0.02
    21   6     0.10  -0.04   0.03     0.01   0.06  -0.10     0.13  -0.02  -0.01
    22   6     0.08  -0.04   0.01     0.13   0.02   0.01     0.05   0.02  -0.01
    23   6     0.08  -0.03  -0.10     0.00  -0.11   0.06     0.17  -0.03  -0.06
    24   6    -0.04  -0.14  -0.01    -0.12   0.03   0.04    -0.03  -0.13  -0.01
    25   6     0.01  -0.02   0.11     0.00  -0.10  -0.05     0.09   0.00   0.02
    26   6     0.05  -0.07  -0.04     0.13  -0.01  -0.04     0.04   0.02   0.04
    27   6    -0.02  -0.06  -0.09    -0.02   0.07   0.08     0.14  -0.01  -0.02
    28   6    -0.05  -0.04  -0.01    -0.13   0.02  -0.02     0.02  -0.04  -0.05
    29   6     0.13   0.03  -0.12     0.04   0.11   0.04    -0.14   0.01   0.06
    30   6    -0.04   0.13  -0.04    -0.12  -0.02   0.02     0.00  -0.13   0.01
    31   6     0.08   0.03   0.04     0.01  -0.06  -0.10    -0.11  -0.02  -0.01
    32   6     0.08   0.07   0.04     0.14   0.00   0.02    -0.02   0.01   0.01
    33   6    -0.08   0.03  -0.10     0.00   0.11   0.07    -0.17   0.03  -0.06
    34   6    -0.08   0.04   0.01    -0.13  -0.02   0.01    -0.05  -0.02  -0.01
    35   6    -0.10   0.04   0.03    -0.01  -0.06  -0.10    -0.13   0.01  -0.01
    36   6     0.04   0.14  -0.01     0.12  -0.03   0.04     0.03   0.13   0.00
    37   6     0.01   0.03  -0.08     0.00   0.02  -0.16     0.19   0.04   0.05
    38   6     0.10   0.03  -0.01    -0.11   0.04   0.03     0.01  -0.01  -0.02
    39   6    -0.03   0.08   0.03    -0.03  -0.07   0.06     0.08   0.02   0.01
    40   6    -0.09   0.09  -0.04     0.14   0.09   0.00     0.04   0.04  -0.05
    41   6     0.11  -0.01   0.00     0.01  -0.08   0.11    -0.14   0.00   0.03
    42   6     0.08  -0.06  -0.09     0.00   0.10  -0.08    -0.15   0.03   0.04
    43   6     0.13  -0.05   0.02    -0.11  -0.02  -0.02    -0.06  -0.02   0.01
    44   6    -0.05  -0.01   0.02     0.04  -0.08   0.13    -0.11  -0.03   0.02
    45   6    -0.11  -0.08   0.05     0.14  -0.04   0.00    -0.02   0.01  -0.01
    46   6    -0.12  -0.05  -0.09    -0.01   0.11  -0.08    -0.17   0.00  -0.07
    47   6     0.07  -0.09  -0.04    -0.11  -0.02  -0.05     0.01  -0.13  -0.03
    48   6    -0.15  -0.09   0.11     0.05  -0.09  -0.06     0.12   0.12  -0.09
    49   6    -0.12   0.13   0.09    -0.09  -0.05   0.10     0.09  -0.14  -0.08
    50   6    -0.08  -0.13  -0.01     0.10  -0.07  -0.03     0.03   0.12   0.00
    51   6     0.15   0.09   0.11    -0.05   0.09  -0.06    -0.12  -0.12  -0.10
    52   6     0.12  -0.13   0.09     0.09   0.05   0.10    -0.10   0.14  -0.07
    53   6    -0.13   0.11   0.12     0.08   0.09  -0.07    -0.11   0.15   0.09
    54   6    -0.11  -0.09   0.07    -0.07   0.10   0.07    -0.13  -0.12   0.10
    55   6     0.11   0.09   0.07     0.07  -0.10   0.07     0.12   0.12   0.10
    56   6     0.13  -0.11   0.12    -0.08  -0.09  -0.07     0.11  -0.15   0.09
    57   8     0.00   0.00  -0.02     0.00   0.00  -0.06     0.00   0.00  -0.01
    58   8    -0.02   0.01   0.04    -0.03   0.03   0.09    -0.03  -0.03   0.00
    59   8     0.01  -0.01   0.04     0.03  -0.04   0.09     0.03   0.03   0.00
                     97                     98                     99
                      A                      A                      A
 Frequencies --    950.3879               959.9936               984.6664
 Red. masses --     12.0243                12.0039                15.7783
 Frc consts  --      6.3990                 6.5179                 9.0134
 IR Inten    --      2.8559                 0.3535                 0.3014
  Atom  AN      X      Y      Z        X      Y      Z        X      Y      Z
     1   6     0.12   0.00  -0.01    -0.11   0.00  -0.01    -0.03   0.01   0.04
     2   6     0.02   0.07   0.07    -0.02  -0.02   0.01     0.00   0.01  -0.04
     3   6     0.16   0.02  -0.06     0.14   0.02  -0.06     0.02  -0.02   0.05
     4   6     0.02  -0.08  -0.04    -0.02   0.01   0.02    -0.02   0.00  -0.06
     5   6    -0.12   0.00  -0.03     0.02   0.05  -0.08     0.00   0.01   0.00
     6   6     0.02   0.03  -0.11     0.00   0.13   0.14     0.00   0.01   0.02
     7   6    -0.16   0.05  -0.01     0.03  -0.11   0.06     0.01  -0.01   0.00
     8   6    -0.04   0.02   0.02    -0.01   0.16   0.15     0.00   0.01   0.02
     9   6    -0.10   0.00   0.00     0.12   0.00   0.00     0.01  -0.01  -0.01
    10   6    -0.02   0.06  -0.05     0.00   0.00   0.00     0.00  -0.01   0.00
    11   6    -0.15   0.01   0.00    -0.08   0.00   0.00     0.01   0.02  -0.01
    12   6    -0.02  -0.06   0.05     0.00   0.01  -0.01     0.00   0.01  -0.01
    13   6     0.16   0.07   0.02     0.00   0.09   0.05     0.00   0.01   0.00
    14   6    -0.02   0.01   0.13     0.00  -0.13   0.12     0.00  -0.02   0.01
    15   6     0.13  -0.01   0.01    -0.02  -0.05  -0.09    -0.01   0.00  -0.01
    16   6     0.04  -0.02   0.01    -0.01  -0.16   0.15     0.00  -0.01   0.01
    17   6    -0.12   0.00   0.02     0.01  -0.05   0.07     0.04   0.01  -0.01
    18   6    -0.04  -0.01  -0.02    -0.01  -0.15  -0.14    -0.01   0.02   0.04
    19   6    -0.16  -0.05   0.01     0.04   0.10  -0.05     0.03  -0.01   0.01
    20   6     0.02  -0.02   0.11     0.00  -0.12  -0.13     0.00   0.02   0.00
    21   6     0.15  -0.06  -0.02    -0.01  -0.08  -0.05    -0.02   0.02   0.01
    22   6     0.04   0.01  -0.01     0.00   0.15  -0.15    -0.01  -0.02   0.02
    23   6     0.13   0.00  -0.01    -0.02   0.04   0.09    -0.01   0.00  -0.01
    24   6    -0.02  -0.01  -0.12     0.00   0.12  -0.11     0.00  -0.02   0.04
    25   6    -0.15   0.01   0.00    -0.08   0.00   0.00     0.01   0.02   0.01
    26   6    -0.03   0.06   0.05     0.00   0.00   0.00     0.00   0.00   0.00
    27   6    -0.10   0.00   0.00     0.12   0.00   0.00     0.01  -0.01   0.01
    28   6    -0.03  -0.05  -0.05     0.00   0.01   0.01     0.00   0.01   0.01
    29   6     0.13  -0.01  -0.01    -0.02  -0.05   0.09    -0.01   0.00   0.01
    30   6    -0.02   0.02  -0.13     0.00  -0.13  -0.12     0.00  -0.02  -0.01
    31   6     0.16   0.07  -0.02     0.00   0.09  -0.05     0.00   0.01   0.00
    32   6     0.04  -0.02  -0.01    -0.01  -0.16  -0.15     0.00  -0.01  -0.02
    33   6     0.13   0.00   0.02    -0.02   0.04  -0.09    -0.01   0.00   0.01
    34   6     0.04   0.01   0.01     0.00   0.15   0.15    -0.01  -0.02  -0.02
    35   6     0.15  -0.06   0.02    -0.01  -0.08   0.05    -0.02   0.02   0.00
    36   6    -0.02  -0.02   0.12     0.00   0.12   0.11     0.00  -0.02  -0.04
    37   6     0.15   0.02   0.06     0.14   0.02   0.05     0.01  -0.03  -0.05
    38   6     0.02   0.07  -0.07    -0.02  -0.02  -0.01     0.00   0.01   0.04
    39   6     0.12   0.00   0.01    -0.11   0.00   0.01    -0.03   0.01  -0.04
    40   6     0.01  -0.08   0.05    -0.02   0.01  -0.02    -0.02   0.00   0.06
    41   6    -0.16   0.05   0.01     0.03  -0.11  -0.06     0.01  -0.01  -0.01
    42   6    -0.11   0.00   0.03     0.02   0.05   0.08     0.00   0.01   0.00
    43   6    -0.04   0.02  -0.02    -0.01   0.16  -0.15     0.00   0.01  -0.02
    44   6    -0.15  -0.05  -0.01     0.04   0.10   0.05     0.03  -0.01  -0.01
    45   6    -0.04  -0.01   0.02    -0.01  -0.15   0.14    -0.01   0.02  -0.03
    46   6    -0.11   0.00  -0.02     0.01  -0.05  -0.07     0.04   0.01   0.01
    47   6     0.02  -0.01  -0.11     0.00  -0.12   0.13     0.00   0.02   0.00
    48   6     0.11  -0.09   0.12    -0.01   0.09  -0.09    -0.01   0.02  -0.02
    49   6    -0.12  -0.09  -0.14     0.01  -0.07  -0.07     0.01  -0.01  -0.01
    50   6     0.02   0.02   0.11     0.00   0.13  -0.14     0.00   0.01  -0.02
    51   6     0.12  -0.09  -0.12    -0.01   0.09   0.09     0.00   0.02   0.02
    52   6    -0.12  -0.10   0.14     0.01  -0.07   0.07     0.01  -0.01   0.01
    53   6     0.11   0.09   0.12    -0.02  -0.09  -0.09    -0.02   0.01  -0.01
    54   6    -0.11   0.09  -0.13     0.01   0.07  -0.06     0.01  -0.03   0.04
    55   6    -0.12   0.08   0.12     0.01   0.07   0.06     0.01  -0.03  -0.04
    56   6     0.11   0.09  -0.12    -0.02  -0.09   0.09    -0.02   0.01   0.01
    57   8     0.04   0.01   0.00     0.00  -0.02   0.00     0.50   0.47   0.01
    58   8    -0.03  -0.02   0.03    -0.02   0.00   0.00    -0.25  -0.24   0.33
    59   8    -0.03  -0.02  -0.03    -0.02  -0.01   0.00    -0.26  -0.25  -0.34
                    100                    101                    102
                      A                      A                      A
 Frequencies --   1002.5992              1003.5684              1019.2329
 Red. masses --     12.0437                12.5533                12.0114
 Frc consts  --      7.1329                 7.4491                 7.3518
 IR Inten    --      0.1140                 0.9098                 1.0937
  Atom  AN      X      Y      Z        X      Y      Z        X      Y      Z
     1   6     0.00   0.00   0.04    -0.02  -0.14   0.00    -0.04   0.00  -0.01
     2   6     0.02  -0.09  -0.02     0.05  -0.08  -0.18    -0.03   0.00   0.03
     3   6    -0.01  -0.02  -0.17    -0.11  -0.13   0.39     0.09   0.04  -0.11
     4   6    -0.04  -0.10  -0.03     0.02   0.06  -0.10    -0.03  -0.02   0.01
     5   6    -0.10   0.00  -0.05    -0.05  -0.10  -0.06     0.15   0.04  -0.01
     6   6     0.00   0.12   0.10    -0.03   0.04  -0.05     0.01  -0.08  -0.07
     7   6     0.06  -0.05   0.00     0.07   0.09   0.14    -0.12   0.00   0.07
     8   6     0.02   0.03   0.02     0.10  -0.01  -0.02    -0.02   0.14   0.12
     9   6     0.00  -0.06  -0.05     0.07   0.08  -0.11     0.04  -0.01   0.00
    10   6     0.00   0.08  -0.08     0.03   0.02   0.01    -0.01   0.02  -0.02
    11   6     0.01   0.07   0.02     0.05  -0.09   0.10     0.00   0.01   0.00
    12   6    -0.01   0.08  -0.08     0.01   0.04   0.01     0.00   0.00   0.00
    13   6     0.09   0.06  -0.01    -0.08   0.05  -0.08    -0.12   0.00   0.07
    14   6     0.00  -0.11   0.12     0.04  -0.03   0.02     0.00   0.09  -0.09
    15   6    -0.09   0.01  -0.05    -0.11  -0.10   0.04     0.12  -0.09   0.01
    16   6     0.01  -0.04   0.03    -0.05   0.05  -0.01    -0.01  -0.11   0.11
    17   6     0.13   0.00  -0.05    -0.01  -0.02   0.01     0.12  -0.04   0.00
    18   6    -0.03   0.04   0.03    -0.01   0.00   0.00    -0.02  -0.09  -0.08
    19   6    -0.06  -0.06   0.00    -0.04   0.01   0.03    -0.07   0.00  -0.05
    20   6     0.01   0.13   0.10     0.00  -0.01  -0.01     0.01   0.06   0.05
    21   6    -0.11   0.07   0.00    -0.02   0.00   0.00    -0.11   0.01  -0.05
    22   6    -0.02  -0.04   0.04     0.01   0.00   0.00    -0.01   0.08  -0.08
    23   6     0.08   0.02  -0.06    -0.01  -0.02   0.01     0.09   0.06  -0.01
    24   6     0.00  -0.13   0.14    -0.01   0.02   0.00     0.00  -0.07   0.08
    25   6     0.01   0.08  -0.02    -0.05   0.09   0.10     0.00   0.01   0.00
    26   6     0.00   0.08   0.08    -0.03  -0.02   0.00    -0.01   0.02   0.02
    27   6     0.00  -0.06   0.05    -0.07  -0.08  -0.11     0.04  -0.01   0.00
    28   6    -0.01   0.08   0.08    -0.01  -0.04   0.00     0.00   0.00   0.00
    29   6    -0.09   0.01   0.05     0.12   0.10   0.04     0.12  -0.08  -0.01
    30   6     0.00  -0.11  -0.12    -0.04   0.03   0.03     0.00   0.09   0.09
    31   6     0.10   0.06   0.00     0.07  -0.05  -0.08    -0.12   0.00  -0.07
    32   6     0.01  -0.04  -0.03     0.05  -0.05  -0.01    -0.01  -0.11  -0.11
    33   6     0.08   0.02   0.06     0.01   0.02   0.00     0.09   0.06   0.01
    34   6    -0.02  -0.04  -0.04    -0.01   0.00   0.00    -0.01   0.08   0.08
    35   6    -0.11   0.07   0.00     0.02   0.00   0.00    -0.10   0.01   0.05
    36   6     0.00  -0.13  -0.14     0.01  -0.02   0.01     0.00  -0.07  -0.08
    37   6    -0.01  -0.02   0.18     0.11   0.13   0.39     0.09   0.04   0.11
    38   6     0.02  -0.08   0.02    -0.06   0.08  -0.18    -0.03   0.00  -0.03
    39   6     0.00   0.00  -0.04     0.02   0.14   0.00    -0.04   0.00   0.01
    40   6    -0.04  -0.10   0.03    -0.02  -0.06  -0.10    -0.03  -0.02  -0.01
    41   6     0.06  -0.06   0.00    -0.07  -0.09   0.14    -0.12   0.00  -0.06
    42   6    -0.10   0.00   0.04     0.05   0.10  -0.06     0.15   0.05   0.01
    43   6     0.02   0.03  -0.02    -0.10   0.01  -0.02    -0.03   0.14  -0.12
    44   6    -0.06  -0.06   0.00     0.04  -0.01   0.03    -0.07   0.00   0.05
    45   6    -0.03   0.04  -0.03     0.01   0.00   0.00    -0.02  -0.09   0.08
    46   6     0.13   0.00   0.05     0.01   0.02   0.00     0.12  -0.04   0.00
    47   6     0.01   0.13  -0.10     0.00   0.01  -0.01     0.01   0.06  -0.05
    48   6     0.01   0.14  -0.12     0.01  -0.08   0.00     0.00  -0.18   0.16
    49   6     0.00  -0.15  -0.16    -0.06  -0.01   0.05     0.00   0.18   0.20
    50   6     0.00   0.12  -0.10     0.03  -0.04  -0.05     0.01  -0.08   0.07
    51   6     0.01   0.14   0.12    -0.01   0.08   0.00     0.00  -0.18  -0.16
    52   6     0.00  -0.15   0.16     0.06   0.01   0.05     0.00   0.18  -0.20
    53   6    -0.02   0.15   0.12     0.02  -0.02  -0.01    -0.01   0.13   0.11
    54   6     0.00  -0.18   0.18     0.00   0.03  -0.01     0.00  -0.15   0.15
    55   6     0.00  -0.18  -0.18     0.00  -0.03   0.00     0.00  -0.15  -0.15
    56   6    -0.02   0.15  -0.12    -0.02   0.02  -0.01    -0.01   0.13  -0.11
    57   8    -0.03   0.00   0.00     0.00   0.00   0.03     0.00   0.00   0.00
    58   8     0.02   0.03  -0.06     0.03  -0.22  -0.14    -0.01  -0.03  -0.02
    59   8     0.02   0.03   0.06    -0.03   0.22  -0.14    -0.01  -0.03   0.02
                    103                    104                    105
                      A                      A                      A
 Frequencies --   1032.9500              1037.8362              1050.0547
 Red. masses --     12.0980                12.0718                12.5113
 Frc consts  --      7.6054                 7.6609                 8.1279
 IR Inten    --      2.8544                 0.0042                22.5345
  Atom  AN      X      Y      Z        X      Y      Z        X      Y      Z
     1   6     0.00   0.00   0.03     0.12  -0.06  -0.01     0.02  -0.08   0.09
     2   6     0.00  -0.05   0.03     0.03   0.05  -0.01     0.02  -0.12  -0.19
     3   6     0.00   0.04  -0.34     0.18  -0.03   0.13    -0.05  -0.27   0.31
     4   6    -0.07  -0.14  -0.03     0.04  -0.03  -0.04     0.09   0.01  -0.08
     5   6     0.06   0.02  -0.03    -0.11   0.13   0.07     0.02   0.04  -0.02
     6   6     0.00   0.00  -0.02     0.01  -0.01   0.03     0.00   0.01   0.00
     7   6    -0.07  -0.02   0.04    -0.04  -0.08  -0.10    -0.05  -0.03   0.06
     8   6     0.00   0.11   0.09    -0.03  -0.05  -0.01     0.01   0.13   0.13
     9   6    -0.01  -0.05  -0.03    -0.16   0.04  -0.05     0.01  -0.05  -0.04
    10   6    -0.02   0.07  -0.07    -0.01   0.02   0.02    -0.01   0.10  -0.10
    11   6     0.03   0.06   0.02    -0.16  -0.05   0.03    -0.04   0.05   0.06
    12   6     0.01   0.07  -0.07    -0.04   0.00   0.00     0.02   0.11  -0.11
    13   6    -0.01   0.02   0.04     0.07  -0.08   0.12    -0.01   0.03   0.05
    14   6     0.00   0.02   0.00    -0.01  -0.03  -0.01     0.00  -0.02   0.02
    15   6     0.04  -0.06   0.00     0.08   0.13  -0.08     0.04  -0.05  -0.03
    16   6    -0.01  -0.07   0.07     0.05  -0.02  -0.01    -0.01  -0.11   0.11
    17   6    -0.05   0.07  -0.03    -0.13  -0.18  -0.10    -0.07   0.00  -0.02
    18   6    -0.04   0.19   0.18    -0.06   0.05   0.00     0.08   0.07   0.05
    19   6     0.16  -0.03   0.09    -0.07   0.11   0.16    -0.04  -0.01   0.01
    20   6     0.01  -0.02  -0.06     0.02   0.02  -0.04    -0.02   0.02   0.04
    21   6     0.06   0.03   0.08     0.09   0.11  -0.16     0.00   0.02   0.03
    22   6     0.00  -0.14   0.14     0.06   0.04   0.01     0.03  -0.07   0.07
    23   6    -0.10  -0.07  -0.02     0.12  -0.19   0.11     0.00  -0.06  -0.01
    24   6     0.00   0.02  -0.01    -0.02   0.03   0.03     0.00   0.01   0.00
    25   6     0.03   0.06  -0.02     0.16   0.05   0.03    -0.04   0.05  -0.06
    26   6    -0.02   0.07   0.07     0.01  -0.02   0.02    -0.01   0.10   0.10
    27   6    -0.01  -0.05   0.03     0.16  -0.04  -0.05     0.01  -0.05   0.04
    28   6     0.01   0.07   0.07     0.04   0.00   0.00     0.02   0.11   0.11
    29   6     0.04  -0.06   0.00    -0.08  -0.13  -0.08     0.04  -0.05   0.03
    30   6     0.00   0.02   0.00     0.01   0.03  -0.01     0.00  -0.02  -0.02
    31   6    -0.01   0.02  -0.04    -0.07   0.08   0.12    -0.01   0.03  -0.05
    32   6    -0.01  -0.07  -0.07    -0.05   0.02  -0.01    -0.01  -0.11  -0.11
    33   6    -0.10  -0.07   0.02    -0.12   0.19   0.11     0.00  -0.07   0.01
    34   6     0.00  -0.14  -0.14    -0.06  -0.04   0.01     0.03  -0.07  -0.07
    35   6     0.06   0.03  -0.08    -0.09  -0.11  -0.17     0.00   0.02  -0.03
    36   6     0.00   0.02   0.01     0.02  -0.03   0.03     0.00   0.01   0.00
    37   6     0.00   0.04   0.34    -0.18   0.03   0.12    -0.05  -0.27  -0.32
    38   6     0.00  -0.05  -0.03    -0.03  -0.06  -0.01     0.02  -0.12   0.19
    39   6     0.00   0.00  -0.03    -0.12   0.06  -0.02     0.02  -0.08  -0.09
    40   6    -0.07  -0.14   0.03    -0.04   0.03  -0.04     0.09   0.01   0.08
    41   6    -0.07  -0.02  -0.04     0.04   0.08  -0.11    -0.05  -0.03  -0.06
    42   6     0.06   0.02   0.03     0.11  -0.13   0.07     0.01   0.05   0.02
    43   6     0.00   0.11  -0.09     0.03   0.05  -0.01     0.01   0.13  -0.13
    44   6     0.16  -0.03  -0.09     0.07  -0.11   0.16    -0.04  -0.01  -0.01
    45   6    -0.04   0.19  -0.18     0.06  -0.05   0.00     0.08   0.07  -0.05
    46   6    -0.05   0.07   0.03     0.13   0.18  -0.10    -0.07   0.00   0.02
    47   6     0.01  -0.02   0.06    -0.02  -0.02  -0.04    -0.02   0.02  -0.04
    48   6     0.01  -0.06   0.06    -0.02   0.01   0.02     0.01  -0.04   0.06
    49   6    -0.01   0.05   0.05     0.02   0.03  -0.02    -0.01   0.03   0.03
    50   6     0.00   0.00   0.02    -0.01   0.01   0.03     0.00   0.01   0.00
    51   6     0.01  -0.06  -0.06     0.02  -0.02   0.02     0.01  -0.04  -0.06
    52   6    -0.01   0.05  -0.05    -0.02  -0.03  -0.02    -0.01   0.03  -0.03
    53   6    -0.02  -0.13  -0.16     0.03   0.03  -0.03     0.01  -0.02   0.03
    54   6     0.01   0.10  -0.10    -0.04   0.03   0.03     0.01   0.03  -0.03
    55   6     0.01   0.10   0.10     0.04  -0.03   0.03     0.01   0.03   0.03
    56   6    -0.02  -0.13   0.16    -0.03  -0.03  -0.03     0.01  -0.02  -0.03
    57   8     0.01   0.06   0.00     0.00   0.00   0.01    -0.02  -0.05   0.00
    58   8     0.02  -0.05  -0.09     0.03  -0.07  -0.05    -0.01   0.22   0.11
    59   8     0.02  -0.05   0.09    -0.03   0.08  -0.05    -0.01   0.22  -0.11
                    106                    107                    108
                      A                      A                      A
 Frequencies --   1068.8115              1073.2851              1084.4041
 Red. masses --     12.0209                12.0080                12.0101
 Frc consts  --      8.0908                 8.1499                 8.3211
 IR Inten    --      4.6165                 6.4856                 8.1928
  Atom  AN      X      Y      Z        X      Y      Z        X      Y      Z
     1   6     0.02   0.13   0.07     0.01   0.07   0.01     0.04   0.13   0.04
     2   6     0.15  -0.07  -0.05    -0.03  -0.04   0.00     0.28  -0.14  -0.11
     3   6    -0.07  -0.05   0.04    -0.03   0.04  -0.02    -0.20  -0.05  -0.04
     4   6    -0.10  -0.04  -0.03     0.05  -0.02   0.03    -0.11   0.06   0.08
     5   6    -0.28   0.10   0.04    -0.12   0.10   0.03    -0.13   0.08   0.05
     6   6    -0.02   0.05   0.02    -0.01   0.03   0.08    -0.07  -0.04  -0.09
     7   6     0.09  -0.01   0.03     0.15  -0.02   0.00    -0.17   0.00   0.08
     8   6     0.11  -0.18  -0.13    -0.04  -0.11  -0.13     0.25   0.00   0.06
     9   6    -0.01  -0.10   0.14     0.01  -0.04  -0.03     0.08   0.02   0.01
    10   6     0.03  -0.05  -0.01     0.10   0.01  -0.03     0.02  -0.16   0.14
    11   6    -0.03   0.13  -0.09    -0.01   0.07  -0.03    -0.09   0.06  -0.08
    12   6    -0.03  -0.02  -0.04    -0.10   0.03  -0.05    -0.04  -0.03   0.00
    13   6     0.04  -0.08   0.12    -0.18  -0.02   0.04    -0.01   0.01   0.00
    14   6     0.01  -0.09   0.01    -0.01   0.01  -0.08     0.00  -0.07   0.06
    15   6    -0.03   0.15  -0.08     0.11   0.10  -0.04     0.01   0.09  -0.05
    16   6     0.08   0.05  -0.06     0.10  -0.16   0.18     0.04   0.01  -0.02
    17   6     0.19   0.06   0.02     0.11   0.09   0.02     0.08   0.01   0.01
    18   6    -0.08  -0.12  -0.09     0.06  -0.12  -0.13    -0.10  -0.05  -0.03
    19   6    -0.06   0.00   0.02    -0.16  -0.02  -0.01     0.05   0.00   0.01
    20   6     0.01   0.03   0.01     0.01   0.03   0.08     0.03   0.00  -0.02
    21   6    -0.02  -0.06   0.09     0.19  -0.02   0.03     0.03  -0.01  -0.01
    22   6    -0.06   0.04  -0.04    -0.10  -0.15   0.18    -0.05   0.01   0.00
    23   6     0.03   0.10  -0.05    -0.11   0.09  -0.03    -0.01   0.04   0.00
    24   6    -0.01  -0.06   0.00     0.01   0.02  -0.09     0.01   0.00  -0.01
    25   6     0.03  -0.13  -0.09    -0.01   0.07   0.03    -0.10   0.06   0.08
    26   6    -0.03   0.05  -0.01     0.10   0.01   0.03     0.02  -0.16  -0.15
    27   6     0.01   0.10   0.14     0.01  -0.04   0.03     0.09   0.02  -0.01
    28   6     0.03   0.02  -0.04    -0.10   0.03   0.05    -0.03  -0.02   0.01
    29   6     0.03  -0.15  -0.08     0.11   0.10   0.04     0.01   0.09   0.05
    30   6    -0.01   0.09   0.01    -0.01   0.01   0.08     0.00  -0.07  -0.06
    31   6    -0.04   0.08   0.12    -0.18  -0.02  -0.04    -0.01   0.01   0.00
    32   6    -0.08  -0.05  -0.06     0.10  -0.16  -0.18     0.04   0.01   0.02
    33   6    -0.03  -0.10  -0.05    -0.11   0.09   0.03    -0.01   0.04   0.00
    34   6     0.06  -0.04  -0.04    -0.10  -0.15  -0.18    -0.05   0.01   0.00
    35   6     0.02   0.06   0.09     0.19  -0.02  -0.03     0.03  -0.01   0.01
    36   6     0.01   0.06   0.00     0.01   0.02   0.09     0.01   0.00   0.01
    37   6     0.07   0.05   0.04    -0.03   0.04   0.03    -0.20  -0.05   0.04
    38   6    -0.15   0.07  -0.05    -0.03  -0.04   0.00     0.28  -0.14   0.11
    39   6    -0.02  -0.13   0.07     0.01   0.07  -0.01     0.04   0.13  -0.04
    40   6     0.10   0.04  -0.03     0.05  -0.02  -0.03    -0.11   0.06  -0.08
    41   6    -0.09   0.01   0.03     0.15  -0.02   0.00    -0.17   0.00  -0.08
    42   6     0.28  -0.10   0.04    -0.12   0.10  -0.03    -0.13   0.08  -0.05
    43   6    -0.11   0.18  -0.13    -0.05  -0.11   0.12     0.25   0.00  -0.06
    44   6     0.06   0.00   0.02    -0.16  -0.02   0.01     0.05   0.00  -0.01
    45   6     0.08   0.12  -0.09     0.06  -0.12   0.13    -0.09  -0.05   0.03
    46   6    -0.19  -0.06   0.02     0.11   0.09  -0.02     0.07   0.01  -0.01
    47   6    -0.01  -0.03   0.01     0.01   0.03  -0.08     0.03   0.00   0.02
    48   6    -0.02  -0.08   0.03    -0.01   0.01  -0.02     0.03  -0.01   0.17
    49   6    -0.01   0.05   0.01     0.02   0.02   0.07     0.02  -0.01  -0.05
    50   6     0.02  -0.05   0.02    -0.01   0.03  -0.08    -0.07  -0.04   0.09
    51   6     0.02   0.08   0.03    -0.01   0.01   0.02     0.03  -0.01  -0.17
    52   6     0.01  -0.05   0.01     0.02   0.02  -0.07     0.02  -0.01   0.05
    53   6    -0.02   0.05   0.02     0.01   0.01   0.03    -0.02   0.01  -0.04
    54   6    -0.01  -0.04   0.01    -0.02   0.02  -0.08    -0.01  -0.02   0.00
    55   6     0.01   0.04   0.01    -0.02   0.02   0.08    -0.01  -0.02   0.00
    56   6     0.02  -0.05   0.02     0.01   0.01  -0.03    -0.02   0.01   0.05
    57   8     0.00   0.00  -0.01     0.01   0.01   0.00     0.01   0.04   0.00
    58   8     0.00  -0.05  -0.01     0.00  -0.03  -0.01     0.01   0.01  -0.01
    59   8     0.00   0.05  -0.01     0.00  -0.03   0.01     0.01   0.01   0.01
                    109                    110                    111
                      A                      A                      A
 Frequencies --   1088.2847              1089.4069              1091.3597
 Red. masses --     12.0119                12.0526                12.0469
 Frc consts  --      8.3820                 8.4278                 8.4540
 IR Inten    --      2.6480                 4.8527                 0.9795
  Atom  AN      X      Y      Z        X      Y      Z        X      Y      Z
     1   6     0.01  -0.02  -0.07    -0.02  -0.07  -0.03    -0.04   0.01  -0.06
     2   6     0.02   0.06   0.06    -0.08   0.01  -0.01     0.06   0.11   0.09
     3   6     0.14   0.07  -0.02    -0.06   0.09  -0.05    -0.07   0.08  -0.07
     4   6    -0.11   0.11   0.08     0.13   0.03   0.05    -0.02   0.00   0.03
     5   6     0.03  -0.07  -0.03     0.13  -0.04  -0.01    -0.11  -0.03  -0.02
     6   6    -0.01   0.03  -0.01     0.03  -0.04  -0.03    -0.02   0.07   0.06
     7   6    -0.06   0.02   0.00    -0.03   0.01   0.00     0.12  -0.02   0.02
     8   6     0.03   0.02   0.01    -0.06   0.07   0.06     0.07  -0.11  -0.08
     9   6    -0.08   0.08  -0.13     0.24  -0.01   0.00     0.09   0.12  -0.21
    10   6     0.09   0.06   0.00    -0.08  -0.15   0.18     0.10  -0.20   0.21
    11   6     0.17  -0.11   0.00    -0.13  -0.04   0.04    -0.15  -0.07   0.00
    12   6    -0.15  -0.17   0.18    -0.03   0.23  -0.24    -0.04   0.04   0.03
    13   6    -0.09   0.04  -0.08     0.11   0.01  -0.02    -0.09   0.07  -0.12
    14   6    -0.03   0.01   0.00     0.02  -0.03   0.06    -0.02  -0.06   0.08
    15   6    -0.06  -0.05   0.04    -0.07  -0.06   0.01     0.00   0.03   0.01
    16   6     0.05   0.00   0.02    -0.09   0.11  -0.13     0.05   0.01   0.02
    17   6     0.13  -0.07  -0.03     0.01  -0.02  -0.03     0.03   0.01   0.00
    18   6    -0.12  -0.14  -0.10     0.12  -0.03  -0.06    -0.01   0.01   0.01
    19   6    -0.09   0.00   0.03    -0.12  -0.01  -0.05     0.02  -0.01  -0.02
    20   6     0.03   0.11   0.06    -0.02   0.06   0.08     0.01   0.00   0.00
    21   6    -0.04   0.03  -0.02     0.06  -0.01   0.01     0.22   0.04  -0.14
    22   6    -0.11   0.15  -0.11    -0.02  -0.10   0.11    -0.01  -0.13   0.14
    23   6     0.17   0.03   0.00    -0.06  -0.02   0.02    -0.13   0.02   0.03
    24   6     0.02  -0.11   0.09     0.01   0.07  -0.08     0.02   0.04  -0.02
    25   6    -0.17   0.11   0.00    -0.12  -0.04  -0.04     0.16   0.07   0.00
    26   6    -0.10  -0.06   0.00    -0.08  -0.15  -0.18    -0.10   0.20   0.22
    27   6     0.08  -0.08  -0.13     0.24  -0.01   0.00    -0.10  -0.12  -0.21
    28   6     0.15   0.18   0.19    -0.03   0.23   0.24     0.04  -0.04   0.03
    29   6     0.05   0.04   0.04    -0.07  -0.06  -0.01     0.00  -0.03   0.01
    30   6     0.03  -0.01   0.00     0.02  -0.02  -0.06     0.02   0.06   0.08
    31   6     0.09  -0.04  -0.08     0.11   0.01   0.02     0.09  -0.07  -0.12
    32   6    -0.05   0.00   0.02    -0.09   0.10   0.13    -0.05  -0.01   0.02
    33   6    -0.17  -0.03  -0.01    -0.05  -0.02  -0.02     0.13  -0.02   0.03
    34   6     0.11  -0.15  -0.11    -0.02  -0.09  -0.11     0.01   0.13   0.14
    35   6     0.04  -0.03  -0.02     0.06  -0.01  -0.02    -0.22  -0.04  -0.14
    36   6    -0.02   0.11   0.09     0.01   0.06   0.07    -0.02  -0.04  -0.02
    37   6    -0.14  -0.07  -0.02    -0.06   0.09   0.05     0.07  -0.09  -0.07
    38   6    -0.02  -0.06   0.06    -0.08   0.00   0.01    -0.06  -0.11   0.10
    39   6    -0.01   0.01  -0.07    -0.02  -0.07   0.03     0.05  -0.01  -0.06
    40   6     0.12  -0.11   0.08     0.13   0.03  -0.05     0.02   0.00   0.03
    41   6     0.06  -0.02   0.00    -0.04   0.01   0.00    -0.12   0.02   0.01
    42   6    -0.02   0.07  -0.03     0.14  -0.04   0.01     0.11   0.03  -0.02
    43   6    -0.03  -0.02   0.01    -0.06   0.07  -0.06    -0.07   0.11  -0.08
    44   6     0.08   0.00   0.03    -0.12  -0.01   0.05    -0.02   0.01  -0.02
    45   6     0.12   0.14  -0.10     0.12  -0.03   0.06     0.01  -0.01   0.01
    46   6    -0.13   0.07  -0.03     0.02  -0.02   0.03    -0.03  -0.01   0.00
    47   6    -0.03  -0.10   0.06    -0.02   0.06  -0.08    -0.01   0.00   0.00
    48   6    -0.01  -0.04   0.01    -0.02  -0.02  -0.01     0.01  -0.09  -0.01
    49   6    -0.01   0.06   0.02    -0.01   0.03  -0.03     0.01   0.06  -0.01
    50   6     0.01  -0.03  -0.01     0.03  -0.04   0.04     0.02  -0.07   0.06
    51   6     0.01   0.04   0.01    -0.02  -0.02   0.01    -0.01   0.09  -0.01
    52   6     0.01  -0.06   0.02    -0.01   0.03   0.03    -0.01  -0.06  -0.01
    53   6     0.00   0.11   0.00     0.00   0.01   0.10     0.00   0.03   0.01
    54   6    -0.01  -0.09   0.00     0.01  -0.01  -0.05     0.00  -0.04   0.01
    55   6     0.01   0.09   0.01     0.01  -0.02   0.05     0.00   0.04   0.01
    56   6     0.00  -0.11   0.00     0.00   0.01  -0.10     0.00  -0.03   0.01
    57   8     0.00   0.00  -0.01     0.01   0.03   0.00     0.00   0.00  -0.01
    58   8     0.01   0.04   0.00     0.01  -0.07  -0.03    -0.02   0.07   0.03
    59   8    -0.01  -0.04   0.00     0.01  -0.07   0.03     0.02  -0.07   0.03
                    112                    113                    114
                      A                      A                      A
 Frequencies --   1092.2772              1099.7998              1102.5257
 Red. masses --     12.0208                12.1873                12.0229
 Frc consts  --      8.4498                 8.6853                 8.6107
 IR Inten    --      0.3895                20.4678                 8.3356
  Atom  AN      X      Y      Z        X      Y      Z        X      Y      Z
     1   6    -0.04  -0.05  -0.04    -0.09   0.04   0.02     0.03  -0.08  -0.07
     2   6     0.03   0.11   0.07     0.00   0.15   0.11     0.06   0.05   0.01
     3   6    -0.04   0.05  -0.05     0.29  -0.15   0.11    -0.08   0.06   0.00
     4   6     0.00   0.01   0.02    -0.21  -0.12  -0.14     0.00   0.11   0.07
     5   6     0.06  -0.11  -0.03     0.06  -0.07  -0.01     0.01  -0.09  -0.03
     6   6     0.00   0.06   0.02     0.00   0.00  -0.02    -0.02   0.05   0.01
     7   6    -0.03   0.02   0.02    -0.04   0.02  -0.01    -0.04  -0.01   0.00
     8   6     0.04  -0.01   0.00     0.01   0.01   0.01     0.08   0.03   0.04
     9   6     0.08  -0.03   0.07     0.08  -0.01  -0.02    -0.01  -0.05  -0.07
    10   6     0.09  -0.07   0.05     0.05  -0.08   0.08     0.24   0.10  -0.07
    11   6    -0.12  -0.09   0.01     0.05   0.00  -0.03    -0.03  -0.16   0.05
    12   6    -0.05   0.13  -0.10    -0.13   0.05  -0.05    -0.22   0.09  -0.05
    13   6     0.21   0.00   0.08     0.02   0.00   0.00    -0.09   0.01   0.06
    14   6    -0.01  -0.08   0.06    -0.02   0.00   0.01    -0.07   0.00  -0.05
    15   6    -0.28  -0.06   0.01    -0.09  -0.05   0.03    -0.14  -0.05   0.03
    16   6     0.08   0.22  -0.19     0.04   0.10  -0.09     0.21   0.02   0.02
    17   6    -0.11  -0.08  -0.02     0.16   0.06   0.03    -0.08  -0.13  -0.05
    18   6     0.00   0.07   0.06    -0.19  -0.05  -0.01    -0.03   0.05   0.05
    19   6     0.13   0.03  -0.01     0.05  -0.01   0.04     0.05   0.00  -0.01
    20   6     0.00   0.00  -0.03     0.06   0.01  -0.02     0.00   0.05   0.01
    21   6    -0.11  -0.02   0.07     0.11   0.00   0.03     0.05   0.01   0.05
    22   6    -0.04   0.11  -0.10    -0.14  -0.08   0.10    -0.19   0.07  -0.03
    23   6     0.18  -0.07   0.02    -0.02   0.09  -0.03     0.18  -0.10   0.05
    24   6     0.01   0.00  -0.02     0.03  -0.03  -0.02     0.07   0.02  -0.04
    25   6     0.12   0.09   0.01     0.05   0.00   0.03    -0.03  -0.16  -0.05
    26   6    -0.09   0.07   0.05     0.04  -0.08  -0.08     0.24   0.10   0.07
    27   6    -0.08   0.03   0.07     0.08  -0.01   0.02    -0.01  -0.05   0.07
    28   6     0.05  -0.13  -0.10    -0.13   0.05   0.06    -0.22   0.09   0.05
    29   6     0.28   0.06   0.01    -0.09  -0.05  -0.03    -0.14  -0.05  -0.03
    30   6     0.01   0.08   0.06    -0.01   0.00   0.00    -0.07   0.00   0.05
    31   6    -0.21   0.00   0.08     0.02   0.00   0.00    -0.09   0.01  -0.06
    32   6    -0.08  -0.22  -0.19     0.04   0.10   0.09     0.21   0.02  -0.02
    33   6    -0.18   0.07   0.02    -0.02   0.10   0.03     0.18  -0.10  -0.05
    34   6     0.04  -0.11  -0.10    -0.14  -0.09  -0.10    -0.19   0.07   0.03
    35   6     0.11   0.02   0.07     0.11   0.00  -0.03     0.05   0.01  -0.05
    36   6    -0.01   0.00  -0.02     0.03  -0.03   0.02     0.07   0.01   0.04
    37   6     0.04  -0.05  -0.05     0.29  -0.15  -0.11    -0.08   0.06   0.00
    38   6    -0.03  -0.11   0.07     0.00   0.14  -0.10     0.06   0.05  -0.01
    39   6     0.04   0.05  -0.04    -0.10   0.04  -0.02     0.03  -0.08   0.07
    40   6     0.00  -0.01   0.02    -0.21  -0.12   0.14     0.00   0.11  -0.07
    41   6     0.03  -0.02   0.02    -0.04   0.02   0.01    -0.04  -0.01   0.00
    42   6    -0.06   0.11  -0.03     0.06  -0.07   0.01     0.01  -0.09   0.03
    43   6    -0.04   0.01   0.00     0.01   0.01  -0.01     0.08   0.03  -0.03
    44   6    -0.13  -0.03  -0.01     0.05  -0.01  -0.05     0.05   0.00   0.01
    45   6     0.00  -0.07   0.06    -0.19  -0.05   0.01    -0.03   0.05  -0.05
    46   6     0.11   0.08  -0.02     0.16   0.06  -0.03    -0.08  -0.13   0.05
    47   6     0.00   0.00  -0.03     0.06   0.01   0.02     0.00   0.05  -0.01
    48   6     0.00  -0.04   0.00     0.01   0.00  -0.01     0.02   0.05  -0.03
    49   6    -0.01   0.04   0.00     0.00   0.00   0.03     0.02  -0.04   0.12
    50   6     0.00  -0.06   0.02     0.00   0.00   0.02    -0.02   0.05  -0.01
    51   6     0.00   0.04   0.00     0.01   0.00   0.01     0.02   0.05   0.03
    52   6     0.01  -0.04   0.00     0.00   0.00  -0.03     0.02  -0.04  -0.12
    53   6    -0.02   0.00   0.02    -0.02   0.04  -0.09    -0.02   0.04   0.06
    54   6    -0.01  -0.02   0.02    -0.03  -0.03  -0.02    -0.02  -0.03  -0.12
    55   6     0.01   0.02   0.02    -0.03  -0.03   0.02    -0.01  -0.03   0.12
    56   6     0.02   0.00   0.02    -0.02   0.03   0.09    -0.02   0.04  -0.06
    57   8     0.00   0.00   0.00    -0.03  -0.07   0.00     0.01   0.02   0.00
    58   8    -0.01   0.05   0.02    -0.02   0.13   0.06     0.01  -0.05  -0.01
    59   8     0.01  -0.05   0.02    -0.02   0.13  -0.06     0.01  -0.05   0.01
                    115                    116                    117
                      A                      A                      A
 Frequencies --   1112.0596              1113.8656              1119.7719
 Red. masses --     12.0227                12.0090                12.0457
 Frc consts  --      8.7601                 8.7786                 8.8990
 IR Inten    --      0.1061                 0.4518                 0.1804
  Atom  AN      X      Y      Z        X      Y      Z        X      Y      Z
     1   6    -0.08   0.00   0.01    -0.06   0.00   0.00    -0.09   0.00   0.01
     2   6    -0.02   0.03   0.01     0.02  -0.11  -0.09    -0.04   0.11   0.05
     3   6     0.20  -0.04   0.05    -0.07   0.03  -0.02     0.31  -0.06   0.06
     4   6    -0.02  -0.05  -0.04     0.03   0.11   0.09    -0.04  -0.12  -0.08
     5   6     0.15  -0.06   0.00     0.11  -0.12  -0.04     0.05   0.00   0.00
     6   6     0.01  -0.02  -0.02     0.00   0.00  -0.04     0.01   0.00   0.04
     7   6    -0.11   0.00  -0.03    -0.11   0.00   0.01    -0.01  -0.04  -0.06
     8   6    -0.03   0.09   0.08     0.04   0.16   0.15    -0.04   0.05   0.05
     9   6    -0.11  -0.01   0.02    -0.19   0.00   0.00     0.31  -0.02   0.02
    10   6     0.00  -0.01   0.01     0.03   0.13  -0.12    -0.01  -0.11   0.08
    11   6     0.06   0.02   0.00     0.24  -0.01   0.00    -0.18   0.02   0.00
    12   6     0.02   0.02  -0.03     0.01  -0.12   0.12     0.01   0.13  -0.11
    13   6     0.20  -0.01   0.09     0.08   0.02  -0.01    -0.08   0.05  -0.11
    14   6     0.00  -0.04   0.04    -0.02   0.00   0.03    -0.01   0.02   0.03
    15   6    -0.18  -0.06  -0.01    -0.14  -0.10   0.05     0.10  -0.02   0.02
    16   6     0.01   0.15  -0.15     0.02   0.09  -0.09    -0.03  -0.08   0.10
    17   6     0.18   0.07   0.00     0.10   0.11   0.03     0.10   0.02   0.01
    18   6    -0.04  -0.12  -0.11     0.04  -0.15  -0.14    -0.05  -0.09  -0.09
    19   6    -0.15   0.00   0.05    -0.10   0.00  -0.01    -0.06   0.05   0.09
    20   6     0.00   0.02   0.03     0.00   0.00   0.05     0.00   0.00  -0.03
    21   6     0.20  -0.01  -0.07     0.09  -0.02   0.02    -0.08  -0.07   0.14
    22   6     0.02  -0.16   0.16     0.01  -0.09   0.08    -0.01   0.07  -0.09
    23   6    -0.20   0.08   0.00    -0.13   0.09  -0.04     0.07   0.04  -0.02
    24   6    -0.01   0.04  -0.04    -0.01   0.00  -0.03    -0.02  -0.01  -0.04
    25   6    -0.05  -0.02   0.00     0.24  -0.01   0.00     0.18  -0.02   0.00
    26   6     0.00   0.01   0.01     0.03   0.13   0.12     0.01   0.11   0.08
    27   6     0.11   0.01   0.02    -0.19   0.00   0.00    -0.31   0.02   0.02
    28   6    -0.02  -0.02  -0.03     0.01  -0.12  -0.12    -0.01  -0.13  -0.11
    29   6     0.18   0.05  -0.01    -0.15  -0.10  -0.05    -0.10   0.02   0.02
    30   6     0.00   0.04   0.04    -0.02   0.00  -0.03     0.01  -0.02   0.03
    31   6    -0.20   0.01   0.09     0.09   0.02   0.01     0.08  -0.05  -0.11
    32   6    -0.01  -0.15  -0.15     0.02   0.10   0.09     0.03   0.08   0.10
    33   6     0.20  -0.07   0.00    -0.13   0.09   0.04    -0.07  -0.04  -0.02
    34   6    -0.02   0.16   0.15     0.01  -0.09  -0.08     0.01  -0.07  -0.09
    35   6    -0.19   0.00  -0.07     0.09  -0.02  -0.01     0.08   0.07   0.14
    36   6     0.01  -0.04  -0.04    -0.01   0.00   0.04     0.02   0.01  -0.04
    37   6    -0.20   0.04   0.05    -0.07   0.03   0.02    -0.31   0.06   0.06
    38   6     0.02  -0.03   0.01     0.02  -0.11   0.09     0.04  -0.10   0.05
    39   6     0.08   0.00   0.01    -0.06   0.00   0.00     0.09   0.00   0.01
    40   6     0.02   0.05  -0.04     0.03   0.11  -0.09     0.04   0.11  -0.08
    41   6     0.11   0.00  -0.03    -0.11   0.00  -0.01     0.01   0.04  -0.06
    42   6    -0.14   0.05   0.00     0.11  -0.12   0.04    -0.05   0.00   0.00
    43   6     0.03  -0.09   0.08     0.04   0.16  -0.15     0.04  -0.05   0.05
    44   6     0.15   0.00   0.05    -0.11   0.00   0.01     0.06  -0.05   0.09
    45   6     0.04   0.12  -0.11     0.04  -0.15   0.14     0.05   0.09  -0.09
    46   6    -0.18  -0.07   0.00     0.10   0.11  -0.03    -0.10  -0.02   0.01
    47   6     0.00  -0.02   0.03     0.00   0.00  -0.05     0.00   0.00  -0.03
    48   6     0.00   0.02   0.00     0.01   0.02  -0.03     0.01   0.01  -0.01
    49   6     0.00  -0.02  -0.01    -0.01  -0.04  -0.01     0.02   0.01  -0.02
    50   6    -0.01   0.02  -0.02     0.00   0.00   0.05     0.00   0.00   0.04
    51   6     0.00  -0.02   0.00     0.01   0.02   0.03    -0.01  -0.01  -0.01
    52   6     0.00   0.02  -0.01    -0.01  -0.04   0.01    -0.02  -0.01  -0.02
    53   6     0.00   0.02   0.00     0.01  -0.02  -0.02    -0.01  -0.01   0.01
    54   6     0.00  -0.01   0.01    -0.01   0.03  -0.02    -0.02   0.02   0.02
    55   6     0.00   0.01   0.01    -0.01   0.03   0.02     0.02  -0.02   0.02
    56   6     0.00  -0.02   0.00     0.01  -0.02   0.02     0.01   0.01   0.01
    57   8     0.00   0.00   0.00     0.01   0.02   0.00     0.00   0.00   0.00
    58   8     0.02  -0.04  -0.02     0.00  -0.03  -0.01     0.03  -0.06  -0.03
    59   8    -0.02   0.04  -0.02     0.00  -0.03   0.01    -0.03   0.06  -0.03
                    118                    119                    120
                      A                      A                      A
 Frequencies --   1140.5867              1160.9471              1166.4071
 Red. masses --     12.0190                12.0591                12.0009
 Frc consts  --      9.2124                 9.5761                 9.6197
 IR Inten    --      0.1106                 0.6724                 2.2560
  Atom  AN      X      Y      Z        X      Y      Z        X      Y      Z
     1   6     0.22   0.01   0.00     0.00  -0.06  -0.04     0.20   0.00   0.00
     2   6     0.04  -0.19  -0.13    -0.12   0.02   0.03    -0.10  -0.12  -0.07
     3   6    -0.23   0.06  -0.03    -0.01   0.23   0.00     0.01   0.00   0.01
     4   6     0.04   0.18   0.13     0.12   0.02   0.03    -0.09   0.11   0.06
     5   6     0.10   0.05   0.05    -0.11  -0.07  -0.08     0.04   0.09   0.04
     6   6    -0.02  -0.10  -0.08     0.08   0.04  -0.03     0.05  -0.07  -0.02
     7   6    -0.19  -0.01  -0.07     0.11   0.13   0.21     0.02   0.01  -0.03
     8   6     0.01   0.11   0.12    -0.08  -0.10  -0.15    -0.10  -0.01  -0.01
     9   6     0.20   0.00  -0.01    -0.01  -0.04   0.09     0.15   0.00   0.00
    10   6    -0.02  -0.08   0.09     0.02   0.07  -0.07    -0.18   0.08  -0.03
    11   6    -0.15  -0.01   0.00     0.00  -0.05   0.03     0.26   0.00   0.00
    12   6    -0.04   0.07  -0.07    -0.01   0.06  -0.07    -0.19  -0.08   0.04
    13   6    -0.02  -0.02   0.03     0.00   0.00   0.01     0.04  -0.01  -0.06
    14   6     0.01  -0.01  -0.01    -0.03   0.07  -0.06     0.08  -0.02   0.04
    15   6    -0.01   0.02  -0.02     0.06  -0.09   0.07     0.04   0.05  -0.05
    16   6    -0.01   0.00  -0.01     0.01   0.02   0.00    -0.18  -0.07   0.03
    17   6     0.08  -0.06  -0.05     0.10  -0.06  -0.07     0.03  -0.08  -0.04
    18   6     0.01  -0.10  -0.11     0.08  -0.10  -0.14    -0.09   0.01   0.02
    19   6    -0.17   0.02   0.07    -0.10   0.13   0.20     0.02  -0.01   0.03
    20   6    -0.02   0.09   0.08    -0.08   0.03  -0.03     0.05   0.07   0.02
    21   6    -0.02   0.03  -0.04     0.00   0.00   0.01     0.05   0.01   0.06
    22   6    -0.02   0.01   0.01    -0.01   0.02   0.00    -0.19   0.07  -0.03
    23   6     0.00  -0.03   0.03    -0.06  -0.08   0.07     0.05  -0.05   0.04
    24   6     0.01   0.01   0.01     0.03   0.07  -0.06     0.08   0.01  -0.03
    25   6     0.15   0.01   0.00     0.00   0.05   0.03     0.26   0.00   0.00
    26   6     0.02   0.08   0.09    -0.02  -0.07  -0.07    -0.18   0.08   0.03
    27   6    -0.21   0.00  -0.01     0.01   0.04   0.09     0.15   0.00   0.00
    28   6     0.04  -0.07  -0.07     0.01  -0.06  -0.07    -0.19  -0.08  -0.03
    29   6     0.01  -0.02  -0.02    -0.06   0.09   0.07     0.04   0.05   0.05
    30   6    -0.01   0.01  -0.01     0.03  -0.07  -0.06     0.08  -0.02  -0.04
    31   6     0.02   0.02   0.03     0.00   0.00   0.01     0.04  -0.01   0.06
    32   6     0.01   0.00  -0.02    -0.01  -0.02   0.00    -0.18  -0.07  -0.03
    33   6     0.00   0.03   0.03     0.06   0.08   0.07     0.05  -0.05  -0.04
    34   6     0.02  -0.01   0.01     0.01  -0.02   0.00    -0.19   0.07   0.03
    35   6     0.02  -0.03  -0.04     0.00   0.00   0.01     0.05   0.01  -0.06
    36   6    -0.01  -0.01   0.01    -0.03  -0.07  -0.06     0.08   0.01   0.03
    37   6     0.23  -0.06  -0.03     0.01  -0.23   0.00     0.01   0.00  -0.01
    38   6    -0.04   0.19  -0.12     0.12  -0.02   0.03    -0.10  -0.12   0.07
    39   6    -0.22  -0.01   0.00     0.00   0.06  -0.04     0.20   0.00   0.00
    40   6    -0.04  -0.18   0.13    -0.12  -0.02   0.03    -0.09   0.11  -0.06
    41   6     0.19   0.01  -0.07    -0.11  -0.13   0.21     0.02   0.01   0.03
    42   6    -0.10  -0.05   0.05     0.11   0.07  -0.08     0.04   0.09  -0.04
    43   6    -0.01  -0.11   0.12     0.08   0.10  -0.15    -0.10  -0.01   0.01
    44   6     0.17  -0.02   0.07     0.10  -0.13   0.20     0.02  -0.01  -0.03
    45   6    -0.01   0.10  -0.10    -0.08   0.10  -0.14    -0.09   0.01  -0.02
    46   6    -0.08   0.06  -0.05    -0.10   0.06  -0.08     0.03  -0.08   0.04
    47   6     0.02  -0.09   0.08     0.08  -0.03  -0.03     0.05   0.07  -0.02
    48   6     0.00  -0.01   0.02    -0.07   0.12   0.05    -0.04  -0.04  -0.02
    49   6    -0.03  -0.03   0.01     0.03  -0.01  -0.03     0.01   0.06  -0.14
    50   6     0.02   0.10  -0.08    -0.08  -0.04  -0.03     0.05  -0.07   0.02
    51   6     0.00   0.01   0.02     0.07  -0.12   0.05    -0.04  -0.04   0.02
    52   6     0.03   0.03   0.01    -0.03   0.01  -0.03     0.01   0.06   0.14
    53   6     0.00  -0.01  -0.01    -0.07  -0.12   0.05    -0.03   0.04  -0.01
    54   6     0.03  -0.04  -0.01     0.03   0.01  -0.03     0.00  -0.06  -0.14
    55   6    -0.03   0.04  -0.01    -0.03  -0.01  -0.03     0.00  -0.06   0.14
    56   6     0.00   0.01  -0.01     0.07   0.12   0.05    -0.03   0.04   0.01
    57   8     0.00   0.00  -0.01     0.00   0.00  -0.02     0.00   0.00   0.00
    58   8    -0.02   0.04   0.02    -0.01   0.08   0.02    -0.01   0.00   0.01
    59   8     0.02  -0.04   0.02     0.01  -0.08   0.02    -0.01   0.00  -0.01
                    121                    122                    123
                      A                      A                      A
 Frequencies --   1180.6826              1182.4760              1185.2955
 Red. masses --     12.0175                12.0134                12.0028
 Frc consts  --      9.8703                 9.8969                 9.9354
 IR Inten    --      1.8086                 0.7525                 0.0157
  Atom  AN      X      Y      Z        X      Y      Z        X      Y      Z
     1   6    -0.01   0.12   0.04     0.01  -0.02  -0.01     0.09   0.01   0.01
     2   6     0.09  -0.04  -0.03     0.05   0.03   0.02    -0.02   0.02   0.02
     3   6     0.01  -0.12   0.00    -0.01  -0.10  -0.05     0.06  -0.04   0.00
     4   6    -0.08  -0.03  -0.02    -0.05   0.05   0.03    -0.04  -0.02  -0.02
     5   6    -0.01  -0.06  -0.01    -0.15  -0.13  -0.09    -0.10  -0.07  -0.06
     6   6     0.01  -0.06  -0.12    -0.05   0.18   0.08     0.09  -0.04  -0.13
     7   6    -0.25   0.07   0.03     0.03  -0.03   0.01    -0.17   0.16   0.18
     8   6     0.07   0.06   0.05     0.05   0.03   0.01    -0.03  -0.03  -0.08
     9   6     0.00  -0.04   0.07     0.01   0.01   0.05     0.02  -0.01   0.02
    10   6     0.09  -0.02  -0.01    -0.06  -0.01   0.01     0.02  -0.05   0.04
    11   6     0.01   0.04  -0.05     0.01  -0.04   0.00    -0.11   0.00   0.00
    12   6    -0.10  -0.03   0.00     0.05  -0.01   0.01    -0.01   0.06  -0.06
    13   6    -0.09   0.02  -0.04     0.00  -0.02  -0.02     0.01   0.00   0.02
    14   6    -0.08   0.06  -0.08    -0.03   0.18  -0.12    -0.08   0.08  -0.09
    15   6     0.06  -0.03   0.06     0.21  -0.11   0.11     0.12  -0.08   0.09
    16   6     0.11  -0.01   0.03    -0.08   0.04  -0.03     0.04   0.05  -0.04
    17   6     0.03  -0.07  -0.02     0.15  -0.13  -0.09    -0.09   0.04   0.05
    18   6    -0.06   0.05   0.02    -0.05   0.03   0.01    -0.04   0.05   0.09
    19   6     0.28   0.11   0.08    -0.03  -0.03   0.01    -0.13  -0.15  -0.18
    20   6    -0.03  -0.08  -0.16     0.05   0.17   0.08     0.08   0.04   0.11
    21   6     0.10   0.01  -0.03     0.00  -0.02  -0.02     0.03   0.01  -0.04
    22   6    -0.12   0.00   0.02     0.07   0.05  -0.03     0.01  -0.06   0.05
    23   6    -0.08  -0.04   0.08    -0.19  -0.11   0.11     0.10   0.07  -0.07
    24   6     0.09   0.08  -0.10     0.03   0.17  -0.11    -0.06  -0.06   0.06
    25   6    -0.01  -0.04  -0.05     0.01  -0.04   0.00     0.11   0.00   0.00
    26   6    -0.10   0.02  -0.01    -0.06  -0.01  -0.01    -0.02   0.05   0.04
    27   6     0.00   0.04   0.07     0.01   0.01  -0.05    -0.02   0.01   0.02
    28   6     0.10   0.03   0.00     0.05  -0.01  -0.01     0.01  -0.06  -0.06
    29   6    -0.06   0.03   0.06     0.21  -0.11  -0.11    -0.12   0.08   0.09
    30   6     0.08  -0.06  -0.08    -0.03   0.18   0.12     0.08  -0.08  -0.09
    31   6     0.09  -0.02  -0.04     0.00  -0.02   0.02    -0.01   0.00   0.02
    32   6    -0.11   0.01   0.03    -0.08   0.04   0.03    -0.04  -0.05  -0.04
    33   6     0.08   0.04   0.08    -0.19  -0.11  -0.11    -0.10  -0.07  -0.06
    34   6     0.12   0.00   0.02     0.07   0.05   0.03    -0.01   0.06   0.05
    35   6    -0.10  -0.01  -0.03     0.00  -0.02   0.02    -0.03  -0.01  -0.04
    36   6    -0.09  -0.07  -0.10     0.03   0.17   0.11     0.06   0.06   0.06
    37   6    -0.01   0.12   0.00    -0.01  -0.11   0.05    -0.06   0.04   0.00
    38   6    -0.08   0.04  -0.03     0.06   0.03  -0.02     0.02  -0.02   0.02
    39   6     0.01  -0.12   0.04     0.01  -0.02   0.01    -0.09  -0.01   0.01
    40   6     0.08   0.03  -0.02    -0.05   0.05  -0.03     0.04   0.02  -0.02
    41   6     0.25  -0.07   0.03     0.03  -0.03  -0.01     0.17  -0.16   0.18
    42   6     0.01   0.06  -0.01    -0.15  -0.13   0.09     0.10   0.07  -0.06
    43   6    -0.06  -0.06   0.05     0.05   0.03  -0.01     0.03   0.03  -0.08
    44   6    -0.28  -0.11   0.08    -0.03  -0.03  -0.01     0.13   0.15  -0.18
    45   6     0.06  -0.05   0.02    -0.05   0.03  -0.01     0.04  -0.05   0.09
    46   6    -0.03   0.06  -0.02     0.15  -0.13   0.09     0.09  -0.04   0.05
    47   6     0.03   0.08  -0.16     0.05   0.17  -0.08    -0.08  -0.04   0.11
    48   6    -0.08   0.00   0.09     0.07  -0.01  -0.03    -0.14   0.15   0.12
    49   6     0.03   0.09  -0.01    -0.06  -0.11   0.05     0.05   0.03  -0.05
    50   6    -0.01   0.06  -0.13    -0.05   0.17  -0.08    -0.09   0.04  -0.13
    51   6     0.08   0.00   0.09     0.07  -0.01   0.02     0.14  -0.15   0.12
    52   6    -0.03  -0.10  -0.01    -0.06  -0.11  -0.05    -0.05  -0.03  -0.05
    53   6    -0.11  -0.03   0.12    -0.07  -0.02   0.02     0.12   0.15  -0.10
    54   6     0.03  -0.09  -0.02     0.06  -0.10  -0.05    -0.04  -0.01   0.05
    55   6    -0.03   0.08  -0.02     0.06  -0.10   0.05     0.04   0.01   0.05
    56   6     0.11   0.03   0.12    -0.07  -0.02  -0.02    -0.12  -0.15  -0.10
    57   8     0.00   0.00   0.01     0.01   0.02   0.00     0.00   0.00   0.00
    58   8     0.01  -0.05  -0.01    -0.01   0.04   0.01     0.01  -0.02   0.00
    59   8    -0.01   0.05  -0.01    -0.01   0.03  -0.01    -0.01   0.02   0.00
                    124                    125                    126
                      A                      A                      A
 Frequencies --   1191.4548              1195.1065              1198.2558
 Red. masses --     12.0187                12.0012                12.0012
 Frc consts  --     10.0522                10.0992                10.1525
 IR Inten    --      7.2726                 0.9054                 0.1034
  Atom  AN      X      Y      Z        X      Y      Z        X      Y      Z
     1   6     0.00  -0.04  -0.05     0.08   0.00   0.00     0.05   0.01   0.01
     2   6     0.04   0.04   0.03     0.00  -0.09  -0.07     0.04  -0.09  -0.06
     3   6     0.01   0.17   0.04    -0.04   0.02   0.01    -0.09   0.02   0.00
     4   6    -0.04   0.03   0.03     0.00   0.08   0.05     0.05   0.06   0.04
     5   6     0.07   0.06   0.07    -0.12  -0.11  -0.08    -0.08  -0.08  -0.06
     6   6    -0.06  -0.09  -0.11    -0.04   0.16   0.07     0.04   0.07   0.07
     7   6    -0.07   0.03   0.04     0.06  -0.03   0.00    -0.05  -0.03  -0.07
     8   6     0.06  -0.04  -0.03    -0.02   0.07   0.04     0.01   0.08   0.08
     9   6    -0.01   0.04  -0.06     0.11   0.00   0.00    -0.15   0.00  -0.01
    10   6     0.00   0.01   0.02    -0.07  -0.05   0.06     0.04   0.02  -0.02
    11   6    -0.01  -0.12   0.03     0.04   0.00   0.00    -0.07   0.02  -0.01
    12   6     0.01   0.00   0.02    -0.07   0.04  -0.06     0.05  -0.05   0.04
    13   6    -0.17  -0.13   0.14     0.01  -0.02  -0.01     0.17   0.15  -0.17
    14   6     0.05   0.05  -0.14    -0.03   0.15  -0.10    -0.10  -0.05   0.12
    15   6    -0.03   0.06  -0.03     0.19  -0.12   0.10     0.06  -0.04   0.05
    16   6    -0.01   0.00  -0.04    -0.08   0.04  -0.04     0.06  -0.02   0.06
    17   6    -0.08   0.08   0.08    -0.13   0.12   0.09    -0.08   0.08   0.05
    18   6    -0.06  -0.06  -0.04    -0.01  -0.06  -0.03     0.03  -0.07  -0.07
    19   6     0.04   0.02   0.04     0.06   0.03   0.00    -0.06   0.03   0.07
    20   6     0.07  -0.10  -0.11    -0.03  -0.17  -0.08     0.03  -0.07  -0.06
    21   6     0.19  -0.15   0.17     0.01   0.02   0.01     0.13  -0.12   0.14
    22   6     0.02   0.01  -0.05    -0.09  -0.05   0.04     0.07   0.03  -0.06
    23   6     0.05   0.07  -0.05     0.20   0.12  -0.10     0.06   0.04  -0.05
    24   6    -0.07   0.05  -0.15    -0.02  -0.16   0.11    -0.09   0.02  -0.08
    25   6     0.01   0.12   0.03     0.04   0.00   0.00     0.07  -0.02  -0.01
    26   6     0.00  -0.01   0.02    -0.07  -0.05  -0.06    -0.04  -0.02  -0.02
    27   6     0.01  -0.04  -0.06     0.11   0.00   0.00     0.15   0.00  -0.01
    28   6    -0.01   0.00   0.02    -0.07   0.04   0.06    -0.05   0.05   0.04
    29   6     0.03  -0.06  -0.03     0.20  -0.12  -0.10    -0.06   0.04   0.05
    30   6    -0.05  -0.05  -0.14    -0.03   0.15   0.10     0.10   0.05   0.12
    31   6     0.17   0.13   0.15     0.01  -0.02   0.01    -0.17  -0.15  -0.17
    32   6     0.01   0.00  -0.04    -0.08   0.04   0.04    -0.06   0.02   0.06
    33   6    -0.05  -0.07  -0.05     0.20   0.12   0.10    -0.06  -0.04  -0.05
    34   6    -0.02  -0.01  -0.05    -0.09  -0.05  -0.04    -0.07  -0.03  -0.06
    35   6    -0.19   0.15   0.17     0.01   0.02  -0.01    -0.13   0.12   0.14
    36   6     0.07  -0.05  -0.15    -0.02  -0.16  -0.11     0.09  -0.02  -0.08
    37   6    -0.01  -0.17   0.03    -0.04   0.02  -0.01     0.09  -0.02   0.00
    38   6    -0.04  -0.04   0.03     0.00  -0.09   0.07    -0.04   0.08  -0.06
    39   6     0.00   0.04  -0.05     0.08   0.00   0.00    -0.05  -0.01   0.01
    40   6     0.04  -0.03   0.03     0.00   0.08  -0.05    -0.05  -0.06   0.04
    41   6     0.07  -0.03   0.04     0.06  -0.03   0.00     0.05   0.03  -0.07
    42   6    -0.07  -0.06   0.07    -0.12  -0.11   0.08     0.08   0.08  -0.06
    43   6    -0.06   0.04  -0.03    -0.02   0.07  -0.04    -0.01  -0.08   0.08
    44   6    -0.04  -0.02   0.04     0.05   0.03   0.00     0.06  -0.03   0.07
    45   6     0.06   0.06  -0.04    -0.01  -0.06   0.03    -0.03   0.07  -0.07
    46   6     0.08  -0.08   0.08    -0.13   0.12  -0.09     0.08  -0.08   0.05
    47   6    -0.07   0.10  -0.11    -0.03  -0.17   0.08    -0.03   0.07  -0.06
    48   6     0.01   0.00  -0.02     0.07  -0.01  -0.06    -0.03  -0.05   0.05
    49   6    -0.11  -0.12   0.09    -0.06  -0.09   0.07     0.13   0.20  -0.10
    50   6     0.06   0.09  -0.11    -0.04   0.16  -0.08    -0.04  -0.07   0.06
    51   6    -0.01   0.00  -0.02     0.07  -0.01   0.06     0.03   0.05   0.05
    52   6     0.11   0.12   0.09    -0.06  -0.09  -0.07    -0.13  -0.20  -0.10
    53   6     0.03   0.01  -0.03     0.07   0.02  -0.06     0.03  -0.05  -0.05
    54   6    -0.14   0.15   0.11    -0.06   0.08   0.07    -0.11   0.19   0.08
    55   6     0.14  -0.15   0.11    -0.06   0.08  -0.07     0.11  -0.19   0.08
    56   6    -0.03  -0.01  -0.03     0.07   0.02   0.06    -0.03   0.05  -0.05
    57   8     0.00   0.00  -0.02     0.00   0.00   0.00     0.00   0.00   0.00
    58   8    -0.01   0.05   0.01     0.00  -0.01   0.00    -0.01   0.01   0.00
    59   8     0.01  -0.05   0.01     0.00  -0.01   0.00     0.01  -0.01   0.00
                    127                    128                    129
                      A                      A                      A
 Frequencies --   1207.9864              1219.2624              1221.4396
 Red. masses --     12.0004                12.0025                12.0004
 Frc consts  --     10.3174                10.5127                10.5485
 IR Inten    --      3.2274                 0.2421                 4.3711
  Atom  AN      X      Y      Z        X      Y      Z        X      Y      Z
     1   6     0.01  -0.11  -0.04     0.00   0.00  -0.01    -0.01  -0.01  -0.01
     2   6     0.04   0.06   0.02     0.02   0.02   0.02     0.03   0.00   0.00
     3   6    -0.02  -0.04  -0.01     0.00  -0.05  -0.03    -0.02   0.01   0.01
     4   6    -0.03   0.09   0.04    -0.02   0.02   0.02     0.01   0.01   0.01
     5   6    -0.02  -0.06  -0.01    -0.14   0.00  -0.06    -0.17   0.00  -0.08
     6   6    -0.05   0.10   0.10     0.18   0.02   0.07     0.21   0.03   0.10
     7   6     0.07  -0.09  -0.12    -0.08   0.03  -0.02    -0.09   0.03  -0.02
     8   6     0.07   0.03   0.05     0.03  -0.01   0.00     0.03  -0.01   0.01
     9   6    -0.01  -0.10   0.20     0.01   0.00   0.00    -0.03   0.00   0.00
    10   6     0.05   0.18  -0.18     0.01   0.00   0.00     0.03   0.00   0.00
    11   6     0.00  -0.15   0.06     0.01  -0.03   0.00    -0.05  -0.02   0.01
    12   6    -0.05   0.17  -0.17    -0.02   0.00   0.00     0.04   0.02  -0.02
    13   6    -0.10  -0.01   0.00    -0.09  -0.04  -0.03    -0.11  -0.04  -0.01
    14   6    -0.02   0.09  -0.10     0.18   0.05   0.03     0.20   0.05   0.04
    15   6     0.03  -0.01   0.03    -0.07  -0.05  -0.02    -0.09  -0.07  -0.02
    16   6     0.06  -0.07   0.07     0.01   0.02   0.00     0.04   0.03  -0.01
    17   6     0.02  -0.05  -0.01     0.16   0.01  -0.07    -0.14   0.00   0.07
    18   6    -0.06   0.02   0.04    -0.03  -0.02   0.00     0.01   0.00  -0.01
    19   6    -0.06  -0.08  -0.10     0.10   0.03  -0.02    -0.07  -0.03   0.02
    20   6     0.05   0.09   0.09    -0.22   0.01   0.08     0.19  -0.02  -0.08
    21   6     0.11  -0.03   0.02     0.11  -0.04  -0.03    -0.09   0.03   0.00
    22   6    -0.06  -0.06   0.06    -0.03   0.02   0.00     0.05  -0.04   0.01
    23   6    -0.03  -0.02   0.03     0.10  -0.05  -0.03    -0.09   0.06   0.02
    24   6     0.01   0.10  -0.12    -0.21   0.05   0.04     0.16  -0.04  -0.04
    25   6     0.00   0.15   0.06     0.01  -0.03   0.00    -0.05  -0.02  -0.01
    26   6    -0.05  -0.18  -0.18     0.01   0.00   0.00     0.03   0.00   0.00
    27   6     0.01   0.10   0.20     0.01   0.00   0.00    -0.03   0.00   0.00
    28   6     0.05  -0.17  -0.17    -0.02   0.00   0.00     0.04   0.02   0.02
    29   6    -0.03   0.01   0.03    -0.07  -0.05   0.02    -0.09  -0.07   0.02
    30   6     0.02  -0.09  -0.10     0.18   0.05  -0.03     0.20   0.05  -0.04
    31   6     0.10   0.01   0.00    -0.09  -0.04   0.03    -0.11  -0.04   0.01
    32   6    -0.06   0.07   0.07     0.01   0.02   0.00     0.04   0.04   0.01
    33   6     0.03   0.02   0.03     0.10  -0.05   0.03    -0.09   0.06  -0.02
    34   6     0.06   0.06   0.06    -0.03   0.02   0.00     0.05  -0.04  -0.01
    35   6    -0.11   0.03   0.02     0.11  -0.04   0.03    -0.09   0.03   0.00
    36   6    -0.01  -0.10  -0.12    -0.21   0.05  -0.04     0.16  -0.04   0.04
    37   6     0.02   0.04  -0.01     0.00  -0.05   0.03    -0.02   0.01  -0.01
    38   6    -0.04  -0.06   0.02     0.02   0.02  -0.02     0.03   0.00   0.00
    39   6    -0.01   0.11  -0.04     0.00   0.00   0.01    -0.01  -0.01   0.01
    40   6     0.03  -0.09   0.04    -0.02   0.02  -0.02     0.01   0.01  -0.01
    41   6    -0.07   0.09  -0.12    -0.08   0.03   0.02    -0.09   0.03   0.02
    42   6     0.02   0.06  -0.01    -0.14   0.00   0.06    -0.17   0.00   0.08
    43   6    -0.07  -0.03   0.05     0.03  -0.01   0.00     0.03  -0.01  -0.01
    44   6     0.06   0.08  -0.10     0.10   0.03   0.02    -0.07  -0.03  -0.02
    45   6     0.06  -0.02   0.04    -0.03  -0.02   0.00     0.01   0.00   0.01
    46   6    -0.02   0.05  -0.01     0.16   0.01   0.07    -0.14   0.00  -0.07
    47   6    -0.05  -0.09   0.09    -0.22   0.01  -0.08     0.19  -0.02   0.08
    48   6     0.05  -0.11  -0.04     0.00  -0.17  -0.14     0.01  -0.20  -0.16
    49   6     0.00   0.13   0.06    -0.03   0.15  -0.11    -0.03   0.18  -0.09
    50   6     0.05  -0.10   0.10     0.18   0.02  -0.07     0.21   0.03  -0.10
    51   6    -0.05   0.11  -0.04     0.00  -0.17   0.14     0.01  -0.20   0.16
    52   6     0.00  -0.13   0.06    -0.03   0.15   0.11    -0.03   0.18   0.09
    53   6     0.04   0.09  -0.04     0.00  -0.19   0.17     0.01   0.16  -0.16
    54   6    -0.01  -0.10   0.06     0.03   0.18   0.12    -0.03  -0.15  -0.06
    55   6     0.01   0.10   0.06     0.03   0.18  -0.12    -0.03  -0.15   0.06
    56   6    -0.04  -0.09  -0.04     0.00  -0.19  -0.17     0.01   0.16   0.16
    57   8     0.00   0.00   0.01     0.00   0.01   0.00     0.00   0.00   0.00
    58   8     0.00   0.00   0.00     0.00   0.01   0.01     0.00  -0.01   0.00
    59   8     0.00   0.00   0.00     0.00   0.01  -0.01     0.00  -0.01   0.00
                    130                    131                    132
                      A                      A                      A
 Frequencies --   1230.4269              1231.5997              1242.0210
 Red. masses --     12.0015                12.0407                12.0007
 Frc consts  --     10.7053                10.7607                10.9072
 IR Inten    --      0.0066                 0.3870                 0.0509
  Atom  AN      X      Y      Z        X      Y      Z        X      Y      Z
     1   6    -0.22   0.00   0.00     0.01   0.19   0.10    -0.22   0.00   0.00
     2   6     0.10   0.08   0.05    -0.07  -0.09  -0.03     0.06   0.06   0.05
     3   6    -0.06   0.01  -0.01    -0.02  -0.19  -0.15    -0.03   0.00  -0.01
     4   6     0.09  -0.09  -0.05     0.07  -0.07  -0.02     0.07  -0.07  -0.04
     5   6     0.06  -0.05   0.03     0.01  -0.03  -0.03    -0.07   0.02  -0.02
     6   6    -0.09  -0.04  -0.09     0.06  -0.02   0.00    -0.07   0.17   0.12
     7   6    -0.09   0.00  -0.01     0.01   0.01  -0.04     0.09  -0.04   0.09
     8   6     0.12   0.03   0.04    -0.12   0.04   0.03     0.08  -0.06  -0.06
     9   6    -0.19   0.00   0.00    -0.01   0.01  -0.01     0.02   0.00   0.00
    10   6     0.11  -0.03   0.02     0.06  -0.15   0.11    -0.05   0.02  -0.02
    11   6    -0.13   0.00   0.00    -0.02   0.25  -0.11     0.19   0.01   0.00
    12   6     0.12   0.03  -0.01    -0.04  -0.14   0.10    -0.05  -0.03   0.03
    13   6    -0.14  -0.04   0.04     0.01   0.02   0.05     0.07   0.01   0.00
    14   6    -0.06   0.08  -0.15    -0.05  -0.04   0.02     0.04  -0.04   0.08
    15   6     0.01   0.03   0.03    -0.03  -0.05   0.02    -0.05  -0.04  -0.02
    16   6     0.14  -0.01   0.01     0.10   0.08  -0.07    -0.08   0.04  -0.04
    17   6     0.06   0.06  -0.03    -0.03  -0.03  -0.02    -0.07  -0.02   0.02
    18   6     0.12  -0.02  -0.03     0.13   0.04   0.02     0.09   0.06   0.05
    19   6    -0.08   0.00   0.01    -0.02   0.01  -0.04     0.07   0.03  -0.09
    20   6    -0.08   0.04   0.09    -0.03  -0.01   0.00    -0.07  -0.15  -0.10
    21   6    -0.15   0.04  -0.04    -0.03   0.02   0.05     0.05   0.00   0.01
    22   6     0.14   0.00   0.00    -0.08   0.07  -0.07    -0.08  -0.03   0.02
    23   6     0.01  -0.03  -0.03     0.01  -0.05   0.03    -0.05   0.03   0.02
    24   6    -0.06  -0.08   0.15     0.06  -0.04   0.02     0.06   0.02  -0.06
    25   6     0.13   0.00   0.00    -0.02   0.25   0.11     0.19   0.01   0.00
    26   6    -0.11   0.03   0.02     0.06  -0.15  -0.11    -0.05   0.02   0.02
    27   6     0.19   0.00   0.00     0.00   0.01   0.01     0.02   0.00   0.00
    28   6    -0.11  -0.03  -0.01    -0.04  -0.15  -0.10    -0.05  -0.03  -0.03
    29   6    -0.01  -0.03   0.03    -0.03  -0.05  -0.02    -0.05  -0.04   0.02
    30   6     0.06  -0.08  -0.14    -0.05  -0.04  -0.03     0.04  -0.04  -0.08
    31   6     0.14   0.04   0.04     0.01   0.02  -0.05     0.07   0.01   0.00
    32   6    -0.14   0.00   0.00     0.10   0.08   0.07    -0.08   0.04   0.04
    33   6    -0.01   0.03  -0.03     0.01  -0.05  -0.03    -0.05   0.03  -0.02
    34   6    -0.14   0.00  -0.01    -0.08   0.07   0.07    -0.08  -0.03  -0.02
    35   6     0.15  -0.04  -0.04    -0.03   0.02  -0.05     0.05   0.00  -0.02
    36   6     0.06   0.08   0.15     0.06  -0.04  -0.02     0.06   0.02   0.06
    37   6     0.06  -0.01  -0.01    -0.02  -0.19   0.15    -0.03   0.00   0.01
    38   6    -0.09  -0.08   0.05    -0.07  -0.09   0.03     0.06   0.06  -0.05
    39   6     0.22   0.00   0.00     0.02   0.19  -0.10    -0.22   0.00   0.00
    40   6    -0.09   0.09  -0.05     0.07  -0.07   0.02     0.07  -0.07   0.04
    41   6     0.09   0.00  -0.01     0.01   0.01   0.04     0.09  -0.04  -0.09
    42   6    -0.06   0.05   0.03     0.01  -0.03   0.03    -0.07   0.02   0.02
    43   6    -0.12  -0.03   0.04    -0.12   0.04  -0.03     0.08  -0.06   0.06
    44   6     0.08   0.00   0.01    -0.02   0.01   0.04     0.07   0.03   0.09
    45   6    -0.12   0.02  -0.03     0.13   0.04  -0.03     0.09   0.06  -0.05
    46   6    -0.06  -0.05  -0.03    -0.03  -0.03   0.02    -0.07  -0.02  -0.02
    47   6     0.09  -0.04   0.09    -0.03  -0.01   0.00    -0.07  -0.15   0.10
    48   6     0.01  -0.14   0.03     0.03   0.00  -0.17    -0.01  -0.13   0.26
    49   6    -0.03   0.12   0.07    -0.03   0.03   0.17     0.01   0.08   0.01
    50   6     0.09   0.04  -0.09     0.06  -0.02   0.00    -0.07   0.17  -0.12
    51   6    -0.01   0.14   0.02     0.03   0.00   0.17    -0.01  -0.13  -0.26
    52   6     0.03  -0.12   0.07    -0.03   0.03  -0.17     0.01   0.08  -0.01
    53   6    -0.01  -0.13  -0.02    -0.03   0.01   0.13    -0.01   0.12   0.25
    54   6     0.03   0.12  -0.07     0.03   0.02  -0.17     0.01  -0.06  -0.03
    55   6    -0.03  -0.12  -0.07     0.03   0.01   0.17     0.01  -0.06   0.03
    56   6     0.01   0.13  -0.02    -0.03   0.02  -0.13    -0.01   0.12  -0.25
    57   8     0.00   0.00   0.00     0.01   0.04   0.00     0.00   0.01   0.00
    58   8    -0.01   0.01   0.00    -0.01   0.06   0.01     0.01   0.00   0.00
    59   8     0.01  -0.01   0.00     0.00   0.06  -0.01     0.01   0.00   0.00
                    133                    134                    135
                      A                      A                      A
 Frequencies --   1243.3606              1251.6074              1251.9938
 Red. masses --     12.0010                12.0250                12.0011
 Frc consts  --     10.9311                11.0986                11.0834
 IR Inten    --      0.3378                 1.0404                 0.2118
  Atom  AN      X      Y      Z        X      Y      Z        X      Y      Z
     1   6     0.01  -0.04  -0.01     0.02  -0.04  -0.02     0.26   0.00   0.00
     2   6    -0.01   0.01   0.01     0.05   0.11   0.07    -0.07  -0.09  -0.06
     3   6     0.01   0.03   0.02    -0.03  -0.32  -0.13     0.01   0.03   0.03
     4   6    -0.01   0.02   0.01    -0.05   0.14   0.09    -0.08   0.07   0.04
     5   6    -0.08   0.04  -0.03    -0.11  -0.03  -0.04    -0.04   0.03  -0.02
     6   6    -0.03   0.15   0.13     0.04   0.10   0.09     0.03   0.04   0.06
     7   6     0.12  -0.04   0.06    -0.05  -0.01  -0.04     0.08  -0.01  -0.01
     8   6    -0.01  -0.06  -0.06     0.03  -0.02  -0.01    -0.11  -0.01  -0.02
     9   6     0.00  -0.01  -0.02     0.00   0.07  -0.11    -0.05   0.00   0.00
    10   6    -0.01   0.00   0.00    -0.07  -0.05   0.07     0.01   0.02  -0.01
    11   6    -0.01   0.00   0.01    -0.01  -0.04   0.01    -0.07   0.00   0.00
    12   6     0.01   0.01   0.00     0.07  -0.05   0.07     0.02  -0.02   0.01
    13   6     0.11   0.03   0.05     0.01  -0.06   0.10     0.12   0.05   0.08
    14   6    -0.02  -0.12   0.12     0.02   0.08  -0.08    -0.08  -0.16   0.12
    15   6    -0.08  -0.05  -0.02     0.08  -0.06   0.02    -0.05  -0.03  -0.01
    16   6    -0.01   0.06  -0.06    -0.08   0.07  -0.08     0.03   0.05  -0.06
    17   6     0.09   0.04  -0.03     0.13  -0.03  -0.05    -0.03  -0.04   0.02
    18   6    -0.01  -0.07  -0.07    -0.02  -0.01  -0.01    -0.12   0.02   0.03
    19   6    -0.12  -0.04   0.07     0.05  -0.02  -0.05     0.09   0.01   0.01
    20   6     0.04   0.17   0.14    -0.05   0.12   0.12     0.02  -0.05  -0.06
    21   6    -0.11   0.03   0.05     0.00  -0.07   0.11     0.13  -0.05  -0.08
    22   6     0.02   0.06  -0.06     0.09   0.08  -0.08     0.03  -0.05   0.06
    23   6     0.09  -0.06  -0.03    -0.08  -0.07   0.03    -0.06   0.03   0.02
    24   6     0.00  -0.12   0.13    -0.03   0.10  -0.08    -0.08   0.17  -0.12
    25   6    -0.01   0.00  -0.01     0.01   0.04   0.01    -0.07   0.00   0.00
    26   6    -0.01   0.00   0.00     0.07   0.05   0.07     0.01   0.02   0.01
    27   6     0.00  -0.01   0.02     0.00  -0.07  -0.11    -0.05   0.00   0.00
    28   6     0.01   0.01   0.00    -0.07   0.05   0.07     0.02  -0.02  -0.01
    29   6    -0.08  -0.05   0.02    -0.08   0.06   0.02    -0.05  -0.03   0.01
    30   6    -0.02  -0.12  -0.12    -0.02  -0.08  -0.08    -0.08  -0.16  -0.12
    31   6     0.11   0.03  -0.05    -0.01   0.06   0.10     0.12   0.05  -0.08
    32   6    -0.01   0.06   0.06     0.08  -0.07  -0.08     0.03   0.05   0.06
    33   6     0.09  -0.06   0.03     0.08   0.07   0.03    -0.06   0.03  -0.02
    34   6     0.02   0.06   0.06    -0.09  -0.08  -0.08     0.03  -0.05  -0.06
    35   6    -0.11   0.03  -0.05     0.00   0.07   0.11     0.13  -0.05   0.08
    36   6     0.00  -0.12  -0.13     0.03  -0.10  -0.08    -0.08   0.17   0.12
    37   6     0.01   0.03  -0.02     0.03   0.32  -0.13     0.01   0.03  -0.03
    38   6    -0.01   0.01  -0.01    -0.05  -0.11   0.07    -0.07  -0.09   0.06
    39   6     0.01  -0.04   0.01    -0.02   0.04  -0.02     0.26   0.00   0.00
    40   6    -0.01   0.02  -0.01     0.05  -0.14   0.09    -0.08   0.07  -0.04
    41   6     0.12  -0.04  -0.06     0.05   0.01  -0.04     0.08  -0.01   0.01
    42   6    -0.08   0.04   0.03     0.11   0.03  -0.04    -0.04   0.03   0.02
    43   6    -0.01  -0.06   0.06    -0.03   0.02  -0.01    -0.11  -0.01   0.02
    44   6    -0.12  -0.04  -0.07    -0.05   0.02  -0.05     0.09   0.01  -0.01
    45   6    -0.01  -0.07   0.07     0.02   0.01  -0.01    -0.12   0.02  -0.03
    46   6     0.09   0.04   0.03    -0.13   0.03  -0.05    -0.03  -0.04  -0.02
    47   6     0.04   0.17  -0.14     0.06  -0.12   0.12     0.02  -0.05   0.06
    48   6     0.01  -0.14   0.18    -0.04   0.14  -0.01     0.02  -0.06  -0.01
    49   6     0.00   0.12   0.16     0.00  -0.05   0.00    -0.02   0.11   0.26
    50   6    -0.03   0.15  -0.13    -0.04  -0.10   0.09     0.03   0.04  -0.06
    51   6     0.01  -0.14  -0.18     0.04  -0.14  -0.01     0.02  -0.06   0.01
    52   6     0.00   0.12  -0.16     0.00   0.05   0.00    -0.02   0.11  -0.26
    53   6     0.00  -0.16  -0.22    -0.05  -0.18  -0.02     0.02   0.07   0.01
    54   6     0.00   0.13  -0.14    -0.01   0.08   0.00    -0.01  -0.11   0.26
    55   6     0.00   0.13   0.14     0.01  -0.08   0.00    -0.01  -0.11  -0.26
    56   6     0.00  -0.16   0.22     0.05   0.18  -0.02     0.02   0.07  -0.01
    57   8     0.00  -0.01   0.00     0.00   0.00   0.03     0.00  -0.01   0.00
    58   8     0.00  -0.01   0.00     0.01  -0.05   0.00     0.00  -0.01   0.00
    59   8     0.00  -0.01   0.00    -0.01   0.05   0.00     0.00  -0.01   0.00
                    136                    137                    138
                      A                      A                      A
 Frequencies --   1261.4208              1268.1235              1269.8391
 Red. masses --     12.0001                12.1291                12.0130
 Frc consts  --     11.2500                11.4922                11.4130
 IR Inten    --      0.0009                29.5221                 0.1239
  Atom  AN      X      Y      Z        X      Y      Z        X      Y      Z
     1   6    -0.07   0.00   0.00    -0.03   0.04   0.01     0.02   0.10   0.06
     2   6     0.02   0.06   0.05     0.04  -0.15  -0.12    -0.10  -0.02  -0.01
     3   6     0.00   0.00   0.00     0.04   0.42   0.29    -0.01  -0.20  -0.08
     4   6     0.02  -0.06  -0.05    -0.04  -0.21  -0.16     0.09   0.00   0.01
     5   6     0.06   0.10   0.06    -0.08  -0.01  -0.02     0.07  -0.02  -0.02
     6   6     0.01  -0.17  -0.15     0.04  -0.01   0.00     0.04   0.02   0.05
     7   6    -0.11   0.07   0.10    -0.04   0.01   0.01     0.09   0.01   0.02
     8   6     0.03  -0.07  -0.07     0.05   0.05   0.06    -0.10  -0.01  -0.02
     9   6    -0.06   0.00   0.01     0.00   0.00   0.00     0.00  -0.06   0.09
    10   6     0.04   0.04  -0.04    -0.02  -0.02   0.01     0.15  -0.02  -0.01
    11   6    -0.02   0.00   0.00     0.01   0.04  -0.01     0.00   0.12  -0.06
    12   6     0.03  -0.03   0.03     0.02  -0.02   0.01    -0.16  -0.02  -0.01
    13   6     0.01   0.08  -0.14     0.01   0.01   0.02    -0.20   0.00  -0.05
    14   6     0.02  -0.17   0.19    -0.02   0.00   0.00     0.07  -0.01   0.03
    15   6    -0.09   0.11  -0.07     0.05  -0.02   0.02    -0.15  -0.04  -0.01
    16   6     0.04  -0.09   0.10     0.00   0.01  -0.01     0.15   0.00   0.02
    17   6     0.06  -0.10  -0.06     0.10  -0.01  -0.03    -0.06  -0.01  -0.02
    18   6     0.03   0.07   0.07    -0.05   0.05   0.06     0.10   0.00  -0.01
    19   6    -0.10  -0.07  -0.09     0.03   0.00   0.01    -0.06   0.01   0.01
    20   6     0.01   0.16   0.14    -0.04   0.01   0.01    -0.05   0.03   0.07
    21   6     0.02  -0.07   0.13    -0.03   0.01   0.02     0.22   0.00  -0.06
    22   6     0.03   0.08  -0.09     0.00   0.02  -0.02    -0.15   0.00   0.02
    23   6    -0.08  -0.11   0.07    -0.05  -0.03   0.02     0.16  -0.05  -0.02
    24   6     0.02   0.16  -0.17     0.03  -0.02   0.02    -0.08  -0.02   0.05
    25   6     0.02   0.00   0.00     0.01   0.04   0.01     0.00  -0.12  -0.06
    26   6    -0.04  -0.04  -0.04    -0.02  -0.02  -0.01    -0.15   0.02  -0.01
    27   6     0.06   0.00   0.01     0.00   0.00   0.00     0.00   0.06   0.09
    28   6    -0.03   0.03   0.03     0.02  -0.02  -0.01     0.16   0.02  -0.01
    29   6     0.09  -0.11  -0.07     0.05  -0.02  -0.02     0.15   0.04  -0.01
    30   6    -0.02   0.17   0.19    -0.02   0.00   0.00    -0.07   0.01   0.03
    31   6    -0.01  -0.08  -0.14     0.01   0.01  -0.02     0.20   0.00  -0.05
    32   6    -0.04   0.09   0.10     0.00   0.01   0.01    -0.15   0.00   0.02
    33   6     0.08   0.11   0.07    -0.05  -0.03  -0.02    -0.16   0.05  -0.02
    34   6    -0.03  -0.08  -0.09     0.00   0.02   0.02     0.15   0.00   0.02
    35   6    -0.02   0.07   0.13    -0.03   0.01  -0.02    -0.22   0.00  -0.06
    36   6    -0.02  -0.16  -0.17     0.03  -0.02  -0.02     0.08   0.02   0.05
    37   6     0.00   0.00   0.00     0.04   0.42  -0.29     0.01   0.20  -0.08
    38   6    -0.02  -0.06   0.05     0.04  -0.15   0.12     0.10   0.02  -0.01
    39   6     0.07   0.00   0.00    -0.03   0.04  -0.01    -0.02  -0.10   0.06
    40   6    -0.02   0.06  -0.05    -0.04  -0.21   0.16    -0.09   0.00   0.00
    41   6     0.11  -0.07   0.10    -0.04   0.01  -0.01    -0.09  -0.01   0.02
    42   6    -0.06  -0.10   0.06    -0.08  -0.01   0.02    -0.07   0.02  -0.02
    43   6    -0.03   0.07  -0.07     0.05   0.05  -0.06     0.10   0.01  -0.02
    44   6     0.10   0.07  -0.09     0.03   0.00  -0.01     0.06  -0.01   0.01
    45   6    -0.03  -0.07   0.07    -0.05   0.05  -0.06    -0.10   0.00  -0.01
    46   6    -0.06   0.10  -0.06     0.10  -0.01   0.03     0.06   0.01  -0.02
    47   6    -0.01  -0.16   0.14    -0.04   0.01  -0.01     0.05  -0.03   0.07
    48   6     0.00  -0.02   0.04     0.03   0.01  -0.11     0.03   0.07  -0.05
    49   6     0.00  -0.08  -0.06    -0.03   0.00   0.08    -0.05  -0.13   0.02
    50   6    -0.01   0.17  -0.15     0.04  -0.01   0.00    -0.04  -0.02   0.05
    51   6     0.00   0.02   0.04     0.03   0.01   0.11    -0.03  -0.07  -0.05
    52   6     0.00   0.08  -0.06    -0.03   0.00  -0.08     0.05   0.13   0.02
    53   6     0.00  -0.02  -0.04    -0.03  -0.01   0.11     0.02  -0.11  -0.06
    54   6     0.00  -0.07   0.05     0.03   0.02  -0.12    -0.05   0.17   0.01
    55   6     0.00   0.07   0.05     0.03   0.02   0.12     0.05  -0.17   0.01
    56   6     0.00   0.02  -0.04    -0.03  -0.01  -0.11    -0.02   0.11  -0.06
    57   8     0.00   0.00   0.00    -0.04  -0.09   0.00     0.00   0.00   0.02
    58   8     0.00   0.00   0.00     0.01  -0.10  -0.04     0.01  -0.04   0.00
    59   8     0.00   0.00   0.00     0.01  -0.10   0.04    -0.01   0.04   0.00
                    139                    140                    141
                      A                      A                      A
 Frequencies --   1276.4345              1279.5289              1281.6609
 Red. masses --     12.0024                12.0003                12.0047
 Frc consts  --     11.5217                11.5756                11.6184
 IR Inten    --      0.4522                 0.0000                 1.7736
  Atom  AN      X      Y      Z        X      Y      Z        X      Y      Z
     1   6     0.01   0.09   0.05    -0.09   0.02   0.01    -0.01  -0.11  -0.05
     2   6    -0.11  -0.05  -0.03     0.07  -0.01  -0.01     0.06   0.11   0.07
     3   6     0.00  -0.07  -0.02    -0.07  -0.01  -0.01    -0.01  -0.09  -0.05
     4   6     0.09  -0.05  -0.03     0.09  -0.02  -0.01    -0.05   0.11   0.07
     5   6     0.11  -0.07   0.01    -0.09  -0.02  -0.06    -0.11   0.07   0.01
     6   6    -0.11   0.01  -0.05     0.10   0.10   0.15     0.11  -0.12  -0.04
     7   6     0.19  -0.01   0.04    -0.12  -0.03  -0.09    -0.10   0.04  -0.03
     8   6    -0.11   0.02   0.00     0.05   0.04   0.06     0.07  -0.05  -0.03
     9   6     0.01   0.03  -0.07    -0.12   0.00  -0.01     0.01   0.00   0.01
    10   6     0.00  -0.11   0.10     0.10  -0.02   0.01    -0.07   0.07  -0.05
    11   6     0.01   0.15  -0.06    -0.07   0.03  -0.01     0.02  -0.13   0.06
    12   6    -0.01  -0.11   0.10     0.08  -0.02   0.02     0.06   0.07  -0.05
    13   6     0.02  -0.04   0.09    -0.18  -0.02  -0.02     0.12   0.04   0.03
    14   6    -0.09   0.09  -0.16     0.10   0.02   0.04    -0.12  -0.14   0.05
    15   6     0.05  -0.02   0.05    -0.08  -0.07  -0.01     0.12   0.07  -0.01
    16   6     0.00   0.06  -0.07     0.09   0.02   0.00    -0.08  -0.04   0.01
    17   6    -0.09  -0.08   0.00    -0.10  -0.01   0.04     0.09   0.06   0.01
    18   6     0.10   0.04   0.01     0.08  -0.02  -0.04    -0.05  -0.05  -0.03
    19   6    -0.17  -0.02   0.02    -0.15   0.01   0.07     0.07   0.03  -0.03
    20   6     0.09   0.04  -0.02     0.10  -0.06  -0.12    -0.09  -0.10  -0.03
    21   6     0.01  -0.04   0.09    -0.14   0.00   0.05    -0.10   0.04   0.03
    22   6    -0.02   0.07  -0.08     0.07   0.01  -0.03     0.06  -0.03   0.01
    23   6    -0.04  -0.04   0.05    -0.07   0.03   0.02    -0.09   0.06  -0.01
    24   6     0.07   0.10  -0.16     0.10   0.02  -0.08     0.11  -0.12   0.05
    25   6    -0.01  -0.15  -0.06     0.07  -0.03  -0.01     0.02  -0.13  -0.06
    26   6     0.01   0.11   0.10    -0.10   0.02   0.01    -0.07   0.07   0.05
    27   6    -0.01  -0.03  -0.07     0.13   0.00  -0.01     0.01   0.00  -0.01
    28   6     0.01   0.11   0.10    -0.08   0.02   0.02     0.06   0.07   0.05
    29   6    -0.05   0.02   0.05     0.08   0.07  -0.01     0.12   0.07   0.01
    30   6     0.09  -0.09  -0.16    -0.10  -0.02   0.04    -0.12  -0.14  -0.05
    31   6    -0.02   0.04   0.09     0.18   0.02  -0.02     0.12   0.04  -0.03
    32   6     0.00  -0.06  -0.07    -0.09  -0.02   0.00    -0.08  -0.04  -0.01
    33   6     0.04   0.04   0.05     0.07  -0.03   0.02    -0.09   0.06   0.01
    34   6     0.02  -0.07  -0.08    -0.07  -0.01  -0.03     0.06  -0.03  -0.01
    35   6    -0.01   0.04   0.09     0.14   0.00   0.05    -0.10   0.04  -0.03
    36   6    -0.07  -0.10  -0.16    -0.10  -0.02  -0.08     0.11  -0.12  -0.05
    37   6     0.00   0.07  -0.02     0.07   0.01  -0.01    -0.01  -0.09   0.05
    38   6     0.11   0.05  -0.03    -0.07   0.01  -0.01     0.06   0.11  -0.07
    39   6    -0.01  -0.09   0.05     0.09  -0.02   0.01    -0.01  -0.11   0.05
    40   6    -0.09   0.05  -0.03    -0.09   0.02  -0.01    -0.05   0.11  -0.07
    41   6    -0.19   0.01   0.04     0.12   0.03  -0.09    -0.10   0.04   0.03
    42   6    -0.11   0.07   0.01     0.09   0.02  -0.06    -0.11   0.07  -0.01
    43   6     0.11  -0.02   0.00    -0.05  -0.04   0.06     0.07  -0.05   0.03
    44   6     0.17   0.02   0.02     0.15  -0.01   0.07     0.07   0.03   0.03
    45   6    -0.10  -0.04   0.01    -0.08   0.02  -0.04    -0.05  -0.05   0.03
    46   6     0.09   0.08   0.00     0.10   0.01   0.04     0.09   0.06  -0.01
    47   6    -0.09  -0.04  -0.02    -0.10   0.06  -0.12    -0.09  -0.10   0.03
    48   6     0.03  -0.16   0.01    -0.03   0.21  -0.05     0.01   0.05  -0.18
    49   6    -0.01   0.16   0.07    -0.03  -0.18  -0.02    -0.01   0.05   0.21
    50   6     0.11  -0.01  -0.05    -0.10  -0.10   0.15     0.11  -0.12   0.04
    51   6    -0.03   0.16   0.01     0.03  -0.21  -0.05     0.01   0.05   0.18
    52   6     0.01  -0.16   0.07     0.03   0.18  -0.02    -0.01   0.05  -0.21
    53   6     0.02   0.12   0.00     0.03   0.20   0.04     0.00   0.04   0.15
    54   6    -0.02  -0.13   0.07     0.02  -0.18   0.04     0.01   0.05  -0.18
    55   6     0.02   0.13   0.07    -0.02   0.18   0.04     0.01   0.05   0.18
    56   6    -0.02  -0.12   0.00    -0.03  -0.20   0.04     0.00   0.04  -0.15
    57   8     0.00   0.00   0.01     0.00   0.00   0.00     0.01   0.02   0.00
    58   8     0.00  -0.02   0.00    -0.01   0.00   0.00     0.00   0.02   0.01
    59   8     0.00   0.02   0.00     0.01   0.00   0.00     0.00   0.02  -0.01
                    142                    143                    144
                      A                      A                      A
 Frequencies --   1286.5976              1294.4947              1306.6712
 Red. masses --     12.0008                12.0184                12.0014
 Frc consts  --     11.7043                11.8658                12.0730
 IR Inten    --      0.0355                 0.1043                 0.0022
  Atom  AN      X      Y      Z        X      Y      Z        X      Y      Z
     1   6     0.25  -0.01   0.00    -0.05   0.08   0.02     0.31   0.01   0.00
     2   6    -0.09  -0.06  -0.04     0.06  -0.15  -0.10    -0.14  -0.08  -0.06
     3   6     0.03   0.00   0.00     0.03   0.33   0.15     0.11   0.05   0.04
     4   6    -0.10   0.08   0.05    -0.04  -0.20  -0.13    -0.15   0.04   0.02
     5   6     0.11  -0.04   0.00    -0.08  -0.04  -0.05     0.08  -0.04  -0.01
     6   6    -0.08   0.09   0.04     0.04   0.10   0.12     0.00   0.01   0.01
     7   6     0.10  -0.03   0.00    -0.04  -0.05  -0.11     0.13   0.01   0.04
     8   6    -0.10   0.02   0.00     0.04   0.09   0.10    -0.14   0.01  -0.01
     9   6    -0.05   0.00   0.00     0.04   0.01  -0.02    -0.19   0.00   0.00
    10   6     0.08  -0.01   0.01    -0.01  -0.05   0.04     0.13   0.00   0.01
    11   6    -0.17  -0.01   0.01     0.04   0.06  -0.03    -0.23   0.01   0.00
    12   6     0.09   0.02  -0.02    -0.04  -0.05   0.04     0.13  -0.01   0.00
    13   6    -0.08  -0.03  -0.01    -0.04  -0.03   0.04    -0.11   0.01  -0.03
    14   6     0.08   0.08  -0.03     0.03   0.06  -0.04     0.01   0.01   0.00
    15   6    -0.11  -0.04   0.00     0.02  -0.07   0.02    -0.10  -0.03   0.01
    16   6     0.08   0.02   0.00     0.00   0.05  -0.04     0.15   0.01   0.00
    17   6     0.13   0.05   0.00     0.08  -0.06  -0.06     0.10   0.03   0.00
    18   6    -0.12  -0.03  -0.01    -0.03   0.10   0.11    -0.16   0.01   0.04
    19   6     0.11   0.03   0.00     0.03  -0.05  -0.11     0.14  -0.02  -0.06
    20   6    -0.10  -0.11  -0.04    -0.05   0.11   0.15    -0.01   0.01   0.01
    21   6    -0.11   0.04   0.02     0.09  -0.03   0.03    -0.10  -0.01   0.04
    22   6     0.09  -0.02   0.00    -0.05   0.05  -0.04     0.14   0.00  -0.01
    23   6    -0.13   0.05   0.00     0.02  -0.08   0.02    -0.10   0.02   0.00
    24   6     0.11  -0.11   0.04    -0.05   0.06  -0.03     0.00   0.01  -0.01
    25   6    -0.17  -0.01  -0.01    -0.04  -0.06  -0.03     0.23  -0.01   0.00
    26   6     0.08  -0.01  -0.01     0.01   0.05   0.04    -0.13   0.00   0.01
    27   6    -0.05   0.00   0.00    -0.04  -0.01  -0.02     0.19   0.00   0.00
    28   6     0.09   0.02   0.02     0.04   0.05   0.04    -0.13   0.01   0.00
    29   6    -0.11  -0.04   0.00    -0.02   0.07   0.02     0.10   0.03   0.01
    30   6     0.08   0.08   0.03    -0.03  -0.06  -0.04    -0.01  -0.01   0.00
    31   6    -0.08  -0.03   0.01     0.04   0.03   0.04     0.11  -0.01  -0.03
    32   6     0.08   0.02   0.00     0.00  -0.05  -0.04    -0.15  -0.01   0.00
    33   6    -0.13   0.05   0.00    -0.02   0.08   0.02     0.10  -0.02   0.00
    34   6     0.09  -0.02   0.00     0.05  -0.05  -0.04    -0.14   0.00  -0.01
    35   6    -0.11   0.04  -0.02    -0.09   0.03   0.03     0.10   0.01   0.04
    36   6     0.11  -0.11  -0.04     0.05  -0.06  -0.03     0.00  -0.01  -0.01
    37   6     0.03   0.00   0.00    -0.03  -0.33   0.15    -0.11  -0.05   0.04
    38   6    -0.09  -0.06   0.04    -0.06   0.15  -0.10     0.14   0.08  -0.06
    39   6     0.25  -0.01   0.00     0.05  -0.08   0.02    -0.32  -0.01   0.00
    40   6    -0.10   0.08  -0.05     0.04   0.20  -0.13     0.15  -0.04   0.02
    41   6     0.10  -0.03   0.00     0.04   0.05  -0.11    -0.13  -0.01   0.04
    42   6     0.11  -0.04   0.00     0.08   0.04  -0.05    -0.08   0.04  -0.01
    43   6    -0.10   0.02   0.00    -0.04  -0.09   0.10     0.14  -0.01  -0.01
    44   6     0.11   0.03   0.00    -0.03   0.05  -0.11    -0.14   0.02  -0.06
    45   6    -0.12  -0.03   0.01     0.03  -0.10   0.11     0.16  -0.01   0.04
    46   6     0.13   0.05   0.00    -0.08   0.06  -0.06    -0.10  -0.03   0.00
    47   6    -0.10  -0.11   0.04     0.05  -0.11   0.15     0.01  -0.01   0.01
    48   6    -0.01  -0.04   0.16    -0.01   0.09  -0.03     0.03  -0.02  -0.02
    49   6     0.02  -0.02  -0.15     0.01  -0.02   0.00    -0.02  -0.02   0.02
    50   6    -0.08   0.09  -0.04    -0.04  -0.10   0.12     0.00  -0.01   0.01
    51   6    -0.01  -0.04  -0.16     0.01  -0.09  -0.03    -0.03   0.02  -0.02
    52   6     0.02  -0.02   0.15    -0.01   0.02   0.00     0.02   0.02   0.02
    53   6    -0.02   0.05   0.18    -0.01  -0.10  -0.04    -0.03  -0.03   0.02
    54   6     0.02   0.03  -0.19     0.00   0.05   0.00     0.02  -0.02  -0.02
    55   6     0.02   0.03   0.19     0.00  -0.05   0.00    -0.02   0.02  -0.02
    56   6    -0.02   0.05  -0.18     0.01   0.10  -0.04     0.03   0.03   0.02
    57   8     0.00  -0.01   0.00     0.00   0.00  -0.04     0.00   0.00  -0.01
    58   8    -0.01   0.00   0.01    -0.01   0.04   0.00     0.01   0.00   0.00
    59   8    -0.01   0.00  -0.01     0.01  -0.04   0.00    -0.01   0.00   0.00
                    145                    146                    147
                      A                      A                      A
 Frequencies --   1442.1157              1449.4101              1450.1045
 Red. masses --     12.0000                12.0000                12.0000
 Frc consts  --     14.7039                14.8530                14.8672
 IR Inten    --      2.1077                 0.1175                64.8384
  Atom  AN      X      Y      Z        X      Y      Z        X      Y      Z
     1   6    -0.04   0.00   0.00     0.02   0.00   0.00     0.00  -0.05  -0.01
     2   6     0.07   0.01   0.00    -0.07   0.00   0.01     0.06   0.02   0.01
     3   6    -0.02   0.00   0.00     0.02   0.00   0.00     0.00   0.00   0.00
     4   6     0.07  -0.01   0.00    -0.07   0.00  -0.01    -0.07   0.03   0.01
     5   6     0.07   0.08   0.05    -0.03  -0.07  -0.02     0.06   0.09   0.05
     6   6    -0.22   0.05  -0.12     0.21  -0.11   0.05    -0.21   0.05  -0.11
     7   6     0.03  -0.03  -0.07    -0.07   0.04   0.04     0.03  -0.03  -0.07
     8   6    -0.02  -0.02  -0.01     0.04   0.00  -0.01     0.00  -0.03  -0.01
     9   6     0.02   0.00   0.00     0.03   0.00   0.00     0.00   0.01  -0.02
    10   6    -0.08   0.01   0.01    -0.07   0.00   0.01    -0.07   0.02   0.00
    11   6     0.04   0.00   0.00     0.02   0.00   0.00     0.00  -0.02   0.01
    12   6    -0.07  -0.01   0.00    -0.08   0.00  -0.01     0.07   0.02   0.00
    13   6    -0.03  -0.04   0.14    -0.06  -0.05   0.05    -0.03  -0.04   0.14
    14   6     0.22   0.07   0.10     0.21   0.11   0.05     0.22   0.07   0.10
    15   6    -0.06   0.02  -0.04    -0.03   0.07  -0.02    -0.06   0.02  -0.04
    16   6     0.02  -0.01   0.00     0.03   0.01  -0.02     0.00  -0.02   0.00
    17   6     0.06  -0.08  -0.05    -0.03   0.08   0.02    -0.06   0.08   0.05
    18   6    -0.02   0.02   0.01     0.04   0.00   0.02     0.00  -0.03  -0.01
    19   6     0.03   0.03   0.07    -0.07  -0.05  -0.04    -0.03  -0.03  -0.08
    20   6    -0.21  -0.05   0.11     0.23   0.11  -0.06     0.22   0.05  -0.11
    21   6    -0.03   0.03  -0.13    -0.07   0.05  -0.05     0.03  -0.04   0.14
    22   6     0.02   0.01   0.00     0.03  -0.01   0.03     0.00  -0.02   0.00
    23   6    -0.06  -0.02   0.04    -0.04  -0.07   0.02     0.06   0.03  -0.05
    24   6     0.21  -0.06  -0.10     0.23  -0.12  -0.06    -0.23   0.07   0.10
    25   6     0.04   0.00   0.00    -0.02   0.00   0.00     0.00  -0.02  -0.01
    26   6    -0.08   0.01  -0.01     0.07   0.00   0.01    -0.07   0.02   0.00
    27   6     0.02   0.00   0.00    -0.03   0.00   0.00     0.00   0.01   0.02
    28   6    -0.07  -0.01   0.00     0.08   0.00  -0.01     0.07   0.02   0.00
    29   6    -0.06   0.02   0.04     0.03  -0.07  -0.02    -0.06   0.02   0.04
    30   6     0.22   0.07  -0.10    -0.21  -0.11   0.05     0.22   0.07  -0.10
    31   6    -0.03  -0.04  -0.14     0.06   0.05   0.05    -0.03  -0.04  -0.14
    32   6     0.02  -0.01   0.00    -0.03  -0.01  -0.02     0.00  -0.02   0.00
    33   6    -0.06  -0.02  -0.04     0.04   0.07   0.02     0.06   0.03   0.05
    34   6     0.02   0.01   0.00    -0.03   0.01   0.03     0.00  -0.02   0.00
    35   6    -0.03   0.03   0.13     0.07  -0.05  -0.05     0.03  -0.04  -0.14
    36   6     0.21  -0.06   0.10    -0.22   0.12  -0.06    -0.23   0.07  -0.10
    37   6    -0.02   0.00   0.00    -0.02   0.00   0.00     0.00   0.00   0.00
    38   6     0.07   0.01   0.00     0.07   0.00   0.01     0.06   0.02  -0.01
    39   6    -0.04   0.00   0.00    -0.02   0.00   0.00     0.00  -0.05   0.01
    40   6     0.07  -0.01   0.00     0.07   0.00  -0.01    -0.07   0.03  -0.01
    41   6     0.03  -0.03   0.07     0.07  -0.04   0.04     0.03  -0.03   0.07
    42   6     0.07   0.08  -0.05     0.03   0.07  -0.02     0.06   0.09  -0.05
    43   6    -0.02  -0.02   0.01    -0.04   0.00  -0.01     0.00  -0.03   0.01
    44   6     0.03   0.03  -0.07     0.07   0.05  -0.04    -0.03  -0.03   0.08
    45   6    -0.02   0.02  -0.01    -0.04   0.00   0.02     0.00  -0.03   0.01
    46   6     0.06  -0.08   0.05     0.03  -0.08   0.02    -0.06   0.08  -0.05
    47   6    -0.21  -0.05  -0.11    -0.23  -0.11  -0.06     0.21   0.05   0.11
    48   6     0.13  -0.05  -0.13     0.13  -0.12  -0.06     0.12  -0.05  -0.12
    49   6    -0.13  -0.07   0.10     0.13   0.12  -0.06    -0.13  -0.08   0.10
    50   6    -0.22   0.05   0.12    -0.21   0.11   0.05    -0.21   0.05   0.11
    51   6     0.13  -0.05   0.13    -0.13   0.12  -0.06     0.12  -0.04   0.12
    52   6    -0.13  -0.07  -0.10    -0.13  -0.12  -0.06    -0.13  -0.08  -0.10
    53   6     0.12   0.05  -0.13    -0.14  -0.13   0.07    -0.13  -0.05   0.13
    54   6    -0.12   0.07   0.10    -0.13   0.13   0.07     0.13  -0.08  -0.11
    55   6    -0.12   0.07  -0.10     0.13  -0.13   0.07     0.13  -0.08   0.11
    56   6     0.12   0.05   0.13     0.14   0.13   0.07    -0.13  -0.05  -0.13
    57   8     0.00   0.00   0.00     0.00   0.00   0.00     0.00   0.00   0.00
    58   8     0.00   0.00   0.00     0.00   0.00   0.00     0.00   0.00   0.00
    59   8     0.00   0.00   0.00     0.00   0.00   0.00     0.00   0.00   0.00
                    148                    149                    150
                      A                      A                      A
 Frequencies --   1459.0761              1509.3473              1520.1949
 Red. masses --     12.0001                12.0002                12.0000
 Frc consts  --     15.0519                16.1071                16.3392
 IR Inten    --     82.1541                 2.4154                 2.4464
  Atom  AN      X      Y      Z        X      Y      Z        X      Y      Z
     1   6     0.00   0.04   0.01     0.00  -0.15  -0.03     0.03   0.00   0.00
     2   6    -0.07   0.00   0.00     0.00   0.03   0.02     0.00   0.00   0.01
     3   6     0.00  -0.02  -0.01     0.00   0.02   0.01    -0.01   0.00   0.00
     4   6     0.07   0.00   0.00     0.00   0.03   0.02     0.00   0.00   0.00
     5   6    -0.03  -0.07  -0.02    -0.02   0.15   0.00    -0.01   0.18   0.01
     6   6     0.23  -0.12   0.06     0.04  -0.05  -0.02     0.04  -0.05  -0.03
     7   6    -0.07   0.05   0.05     0.00   0.05   0.28     0.01   0.05   0.32
     8   6     0.01   0.00  -0.01    -0.01  -0.05  -0.05    -0.03  -0.05  -0.06
     9   6     0.00   0.01  -0.03     0.00   0.01  -0.14    -0.03   0.00   0.00
    10   6    -0.07  -0.01   0.02     0.01  -0.03   0.03     0.01   0.01  -0.01
    11   6     0.00  -0.03   0.01     0.00   0.12   0.00     0.02   0.00   0.00
    12   6     0.07  -0.01   0.02    -0.01  -0.03   0.03     0.01  -0.01   0.01
    13   6    -0.06  -0.05   0.05     0.00  -0.02   0.18     0.01  -0.03   0.21
    14   6     0.22   0.12   0.05    -0.01   0.04  -0.05    -0.02   0.03  -0.05
    15   6    -0.03   0.07  -0.02     0.01  -0.17   0.02    -0.01  -0.20   0.02
    16   6     0.01   0.01  -0.03    -0.01   0.04  -0.04    -0.01   0.05  -0.05
    17   6     0.02  -0.07  -0.02     0.02   0.17   0.01    -0.01  -0.17  -0.01
    18   6    -0.01   0.00  -0.01     0.00  -0.05  -0.06    -0.03   0.05   0.05
    19   6     0.06   0.05   0.05     0.00   0.05   0.31     0.01  -0.05  -0.30
    20   6    -0.22  -0.11   0.05    -0.04  -0.05  -0.03     0.03   0.05   0.03
    21   6     0.06  -0.05   0.05     0.00  -0.03   0.20     0.01   0.03  -0.20
    22   6     0.00   0.01  -0.03     0.02   0.04  -0.04    -0.01  -0.04   0.04
    23   6     0.03   0.06  -0.02    -0.01  -0.18   0.02    -0.01   0.19  -0.02
    24   6    -0.21   0.12   0.05     0.01   0.04  -0.05    -0.01  -0.03   0.04
    25   6     0.00   0.03   0.01     0.00   0.12   0.00     0.02   0.00   0.00
    26   6     0.07   0.01   0.02     0.01  -0.03  -0.03     0.01   0.01   0.01
    27   6     0.00  -0.01  -0.03     0.00   0.01   0.14    -0.03   0.00   0.00
    28   6    -0.07   0.01   0.02    -0.01  -0.03  -0.03     0.01  -0.01  -0.01
    29   6     0.03  -0.07  -0.02     0.01  -0.17  -0.02    -0.01  -0.20  -0.02
    30   6    -0.22  -0.12   0.05    -0.01   0.04   0.05    -0.02   0.03   0.05
    31   6     0.06   0.05   0.05     0.00  -0.02  -0.18     0.01  -0.03  -0.21
    32   6    -0.01  -0.01  -0.03    -0.01   0.04   0.04    -0.01   0.05   0.05
    33   6    -0.03  -0.06  -0.02    -0.01  -0.18  -0.02    -0.01   0.19   0.02
    34   6     0.00  -0.01  -0.03     0.02   0.04   0.04    -0.01  -0.04  -0.04
    35   6    -0.06   0.05   0.05     0.00  -0.03  -0.20     0.01   0.03   0.20
    36   6     0.21  -0.12   0.05     0.01   0.04   0.05    -0.01  -0.03  -0.04
    37   6     0.00   0.02  -0.01     0.00   0.02  -0.01    -0.01   0.00   0.00
    38   6     0.07   0.00   0.00     0.00   0.03  -0.02     0.00   0.00  -0.01
    39   6     0.00  -0.04   0.01     0.00  -0.15   0.03     0.03   0.00   0.00
    40   6    -0.07   0.00   0.00     0.00   0.03  -0.02     0.00   0.00   0.00
    41   6     0.07  -0.05   0.05     0.00   0.05  -0.28     0.01   0.05  -0.32
    42   6     0.03   0.07  -0.02    -0.02   0.15   0.00    -0.01   0.18  -0.01
    43   6    -0.01   0.00  -0.01    -0.01  -0.05   0.05    -0.03  -0.05   0.06
    44   6    -0.06  -0.05   0.05     0.00   0.05  -0.31     0.01  -0.05   0.30
    45   6     0.01   0.00  -0.01     0.00  -0.05   0.06    -0.03   0.05  -0.05
    46   6    -0.02   0.07  -0.02     0.02   0.17  -0.01    -0.01  -0.17   0.01
    47   6     0.22   0.11   0.05    -0.04  -0.05   0.03     0.03   0.05  -0.03
    48   6     0.14  -0.14  -0.07    -0.02   0.07  -0.04    -0.02   0.07  -0.05
    49   6     0.13   0.13  -0.06     0.01  -0.05  -0.07     0.02  -0.05  -0.08
    50   6    -0.23   0.12   0.06     0.04  -0.05   0.02     0.04  -0.05   0.03
    51   6    -0.14   0.14  -0.07    -0.02   0.07   0.04    -0.02   0.07   0.05
    52   6    -0.13  -0.13  -0.06     0.01  -0.05   0.07     0.02  -0.05   0.08
    53   6     0.13   0.13  -0.06     0.02   0.07   0.05    -0.01  -0.06  -0.05
    54   6     0.13  -0.13  -0.06    -0.01  -0.06   0.07     0.01   0.05  -0.07
    55   6    -0.13   0.13  -0.06    -0.01  -0.06  -0.07     0.01   0.05   0.07
    56   6    -0.13  -0.13  -0.06     0.02   0.07  -0.05    -0.01  -0.06   0.05
    57   8     0.00   0.00   0.00     0.00   0.00   0.00     0.00   0.00   0.00
    58   8     0.00   0.00   0.00     0.00   0.00   0.00     0.00   0.00   0.00
    59   8     0.00   0.00   0.00     0.00   0.00   0.00     0.00   0.00   0.00
                    151                    152                    153
                      A                      A                      A
 Frequencies --   1583.9201              1585.3770              1608.1531
 Red. masses --     12.0000                12.0000                12.0005
 Frc consts  --     17.7378                17.7704                18.2854
 IR Inten    --      0.1400                 0.0903                 0.0416
  Atom  AN      X      Y      Z        X      Y      Z        X      Y      Z
     1   6     0.00  -0.01   0.00    -0.03   0.00   0.00     0.00   0.36   0.07
     2   6     0.03   0.00   0.00     0.04   0.00   0.00     0.00  -0.04  -0.02
     3   6     0.00   0.01   0.01    -0.01   0.00   0.00     0.00  -0.03  -0.02
     4   6    -0.04   0.00   0.00     0.03   0.00   0.00     0.01  -0.05  -0.02
     5   6    -0.02   0.03   0.01    -0.03   0.04   0.02     0.01   0.08   0.01
     6   6     0.07  -0.01   0.07     0.08  -0.01   0.08    -0.05   0.01  -0.04
     7   6    -0.02  -0.04  -0.23    -0.02  -0.05  -0.31     0.03   0.01   0.10
     8   6     0.01   0.01   0.03     0.00   0.02   0.04    -0.04  -0.01  -0.02
     9   6     0.00  -0.01   0.07     0.01   0.00   0.01     0.00  -0.04   0.35
    10   6    -0.03   0.00   0.00    -0.04   0.00   0.00     0.00   0.06  -0.06
    11   6     0.00   0.01   0.00     0.03   0.00   0.00     0.00  -0.32   0.02
    12   6     0.04   0.00   0.00    -0.03   0.00   0.00     0.00   0.06  -0.06
    13   6     0.01  -0.05   0.30     0.02  -0.06   0.38     0.03  -0.01   0.07
    14   6    -0.03   0.01  -0.06    -0.04   0.01  -0.07    -0.06  -0.02  -0.03
    15   6     0.01  -0.01  -0.01     0.01  -0.01  -0.01    -0.01  -0.09   0.02
    16   6     0.00   0.03  -0.04    -0.01   0.03  -0.05     0.01   0.02  -0.02
    17   6     0.03   0.04   0.02    -0.02  -0.03  -0.01    -0.01   0.08   0.01
    18   6    -0.01   0.02   0.04     0.00  -0.02  -0.03     0.04  -0.01  -0.02
    19   6     0.02  -0.05  -0.31    -0.02   0.04   0.25    -0.03   0.01   0.10
    20   6    -0.08  -0.01   0.08     0.06   0.01  -0.06     0.05   0.01  -0.04
    21   6    -0.02  -0.06   0.38     0.02   0.05  -0.29    -0.03  -0.01   0.07
    22   6     0.00   0.03  -0.05    -0.01  -0.03   0.04    -0.01   0.02  -0.02
    23   6    -0.01  -0.01  -0.01     0.01   0.01   0.01     0.01  -0.09   0.02
    24   6     0.05   0.01  -0.08    -0.04  -0.01   0.06     0.05  -0.02  -0.03
    25   6     0.00   0.01   0.00     0.03   0.00   0.00     0.00  -0.32  -0.02
    26   6    -0.03   0.00   0.00    -0.04   0.00   0.00     0.00   0.06   0.06
    27   6     0.00  -0.01  -0.07     0.01   0.00  -0.01     0.00  -0.04  -0.35
    28   6     0.04   0.00   0.00    -0.03   0.00   0.00     0.00   0.06   0.06
    29   6     0.01  -0.01   0.01     0.01  -0.01   0.01    -0.01  -0.09  -0.02
    30   6    -0.03   0.01   0.06    -0.04   0.01   0.07    -0.06  -0.02   0.03
    31   6     0.01  -0.05  -0.30     0.02  -0.06  -0.38     0.03  -0.01  -0.07
    32   6     0.00   0.03   0.04    -0.01   0.03   0.05     0.01   0.02   0.02
    33   6    -0.01  -0.01   0.01     0.01   0.01  -0.01     0.01  -0.09  -0.02
    34   6     0.00   0.03   0.05    -0.01  -0.03  -0.04    -0.01   0.02   0.02
    35   6    -0.02  -0.06  -0.38     0.02   0.05   0.29    -0.03  -0.01  -0.07
    36   6     0.05   0.01   0.08    -0.04  -0.01  -0.06     0.05  -0.02   0.03
    37   6     0.00   0.01  -0.01    -0.01   0.00   0.00     0.00  -0.03   0.02
    38   6     0.03   0.00   0.00     0.04   0.00   0.00     0.00  -0.04   0.02
    39   6     0.00  -0.01   0.00    -0.03   0.00   0.00     0.00   0.37  -0.07
    40   6    -0.04   0.00   0.00     0.03   0.00   0.00     0.01  -0.05   0.02
    41   6    -0.02  -0.04   0.23    -0.02  -0.05   0.31     0.03   0.01  -0.10
    42   6    -0.02   0.03  -0.01    -0.03   0.04  -0.02     0.01   0.08  -0.01
    43   6     0.01   0.01  -0.03     0.00   0.02  -0.04    -0.04  -0.01   0.02
    44   6     0.02  -0.05   0.31    -0.02   0.04  -0.25    -0.03   0.01  -0.10
    45   6    -0.01   0.02  -0.04     0.00  -0.02   0.03     0.04  -0.01   0.02
    46   6     0.03   0.04  -0.02    -0.02  -0.03   0.01    -0.01   0.08  -0.01
    47   6    -0.08  -0.01  -0.08     0.06   0.01   0.06     0.05   0.01   0.04
    48   6    -0.06   0.03   0.08    -0.07   0.04   0.10     0.04  -0.03  -0.07
    49   6     0.04   0.00  -0.06     0.05   0.00  -0.08     0.04   0.04  -0.06
    50   6     0.07  -0.01  -0.07     0.08  -0.01  -0.08    -0.05   0.01   0.04
    51   6    -0.06   0.03  -0.08    -0.07   0.04  -0.10     0.04  -0.04   0.07
    52   6     0.04   0.00   0.06     0.05   0.00   0.08     0.04   0.04   0.06
    53   6     0.07   0.04  -0.10    -0.06  -0.03   0.08    -0.04  -0.03   0.07
    54   6    -0.05   0.00   0.09     0.04   0.00  -0.07    -0.03   0.03   0.06
    55   6    -0.05   0.00  -0.09     0.04   0.00   0.07    -0.03   0.03  -0.06
    56   6     0.07   0.04   0.10    -0.06  -0.03  -0.08    -0.04  -0.03  -0.07
    57   8     0.00   0.00   0.00     0.00   0.00   0.00     0.00   0.00   0.00
    58   8     0.00   0.00   0.00     0.00   0.00   0.00     0.00   0.01   0.00
    59   8     0.00   0.00   0.00     0.00   0.00   0.00     0.00   0.01   0.00
                    154                    155                    156
                      A                      A                      A
 Frequencies --   1612.6572              1618.8772              1621.8532
 Red. masses --     12.0003                12.0000                12.0000
 Frc consts  --     18.3876                18.5293                18.5975
 IR Inten    --      0.8639                 0.0034                 3.1343
  Atom  AN      X      Y      Z        X      Y      Z        X      Y      Z
     1   6     0.00   0.32   0.05     0.00   0.03   0.00     0.02   0.00   0.00
     2   6     0.00  -0.03  -0.02     0.01  -0.01  -0.01    -0.04  -0.01   0.00
     3   6     0.00  -0.04  -0.01     0.00   0.00   0.00     0.01   0.00   0.00
     4   6    -0.01  -0.04  -0.02     0.01   0.00   0.00    -0.03   0.01   0.00
     5   6    -0.02   0.26   0.03     0.05  -0.24  -0.02    -0.03  -0.02  -0.02
     6   6     0.06  -0.05   0.02    -0.17   0.10  -0.06     0.20  -0.09   0.09
     7   6     0.01  -0.01  -0.01     0.05   0.00   0.00    -0.03   0.02   0.04
     8   6    -0.03  -0.03  -0.02    -0.03   0.03   0.02     0.01   0.00   0.00
     9   6     0.00   0.01  -0.01     0.04   0.00   0.00     0.01  -0.01   0.04
    10   6     0.04   0.03  -0.01    -0.08   0.01   0.00    -0.01   0.00  -0.01
    11   6     0.00  -0.29   0.03     0.02  -0.03   0.00     0.01   0.00   0.00
    12   6    -0.03   0.03  -0.01    -0.08   0.00   0.00     0.00   0.00   0.00
    13   6     0.03   0.02  -0.02    -0.04  -0.03   0.02    -0.03  -0.01  -0.02
    14   6    -0.04   0.01  -0.02     0.11   0.02   0.06     0.22   0.09   0.10
    15   6     0.00  -0.27   0.04    -0.03   0.26  -0.05    -0.03   0.02  -0.02
    16   6    -0.03   0.03  -0.02     0.04  -0.03   0.02    -0.02   0.00   0.01
    17   6     0.02   0.24   0.03     0.05   0.25   0.03    -0.02   0.01   0.01
    18   6     0.03  -0.03  -0.02    -0.02  -0.03  -0.02     0.01   0.00   0.00
    19   6    -0.01  -0.01  -0.01     0.04   0.00   0.00    -0.02  -0.01  -0.01
    20   6    -0.05  -0.04   0.02    -0.16  -0.10   0.06     0.16   0.07  -0.07
    21   6    -0.03   0.02  -0.01    -0.04   0.03  -0.02    -0.02   0.01   0.01
    22   6     0.03   0.03  -0.02     0.05   0.03  -0.02    -0.03   0.00   0.00
    23   6     0.00  -0.24   0.04    -0.03  -0.27   0.05    -0.02  -0.01   0.01
    24   6     0.02   0.01  -0.01     0.10  -0.02  -0.05     0.17  -0.08  -0.08
    25   6     0.00   0.29   0.03    -0.02   0.03   0.00     0.01   0.00   0.00
    26   6    -0.04  -0.03  -0.01     0.08  -0.01   0.00    -0.01   0.00   0.01
    27   6     0.00  -0.01  -0.01    -0.04   0.00   0.00     0.01  -0.01  -0.04
    28   6     0.03  -0.03  -0.01     0.08   0.00   0.00     0.00   0.00   0.00
    29   6     0.00   0.27   0.04     0.03  -0.26  -0.05    -0.03   0.02   0.02
    30   6     0.04  -0.01  -0.02    -0.11  -0.02   0.06     0.21   0.09  -0.10
    31   6    -0.03  -0.02  -0.02     0.04   0.03   0.02    -0.03  -0.01   0.02
    32   6     0.03  -0.03  -0.02    -0.04   0.03   0.02    -0.02   0.00  -0.01
    33   6     0.00   0.24   0.04     0.03   0.27   0.05    -0.02  -0.01  -0.01
    34   6    -0.03  -0.03  -0.02    -0.05  -0.03  -0.02    -0.03   0.00   0.00
    35   6     0.03  -0.02  -0.01     0.04  -0.03  -0.02    -0.02   0.01  -0.01
    36   6    -0.02  -0.01  -0.01    -0.10   0.02  -0.05     0.17  -0.08   0.08
    37   6     0.00   0.04  -0.01     0.00   0.00   0.00     0.01   0.00   0.00
    38   6     0.00   0.03  -0.02    -0.01   0.01  -0.01    -0.04  -0.01   0.00
    39   6     0.00  -0.32   0.05     0.00  -0.03   0.00     0.02   0.00   0.00
    40   6     0.01   0.04  -0.02    -0.01   0.00   0.00    -0.03   0.01   0.00
    41   6    -0.01   0.01  -0.01    -0.05   0.00   0.00    -0.03   0.02  -0.04
    42   6     0.02  -0.26   0.03    -0.05   0.24  -0.02    -0.03  -0.02   0.02
    43   6     0.03   0.03  -0.02     0.03  -0.03   0.02     0.01   0.00   0.00
    44   6     0.01   0.01  -0.01    -0.04   0.00   0.00    -0.02  -0.01   0.01
    45   6    -0.03   0.03  -0.02     0.02   0.03  -0.02     0.01   0.00   0.00
    46   6    -0.02  -0.24   0.03    -0.05  -0.25   0.03    -0.02   0.01  -0.01
    47   6     0.05   0.04   0.02     0.16   0.09   0.06     0.16   0.07   0.07
    48   6     0.06  -0.07  -0.03    -0.12   0.12   0.08    -0.12   0.18   0.18
    49   6    -0.01   0.01   0.02     0.05   0.02  -0.06    -0.14  -0.19   0.19
    50   6    -0.06   0.05   0.02     0.16  -0.10  -0.05     0.20  -0.09  -0.09
    51   6    -0.06   0.07  -0.03     0.12  -0.13   0.08    -0.12   0.18  -0.18
    52   6     0.01  -0.01   0.02    -0.05  -0.02  -0.06    -0.14  -0.19  -0.19
    53   6     0.05   0.06  -0.03     0.12   0.12  -0.08    -0.11  -0.15   0.15
    54   6     0.00  -0.02   0.02    -0.05   0.02   0.06    -0.11   0.15   0.15
    55   6     0.00   0.02   0.02     0.05  -0.02   0.06    -0.11   0.15  -0.15
    56   6    -0.05  -0.06  -0.03    -0.12  -0.12  -0.08    -0.11  -0.15  -0.15
    57   8     0.00   0.00   0.00     0.00   0.00   0.00     0.00   0.00   0.00
    58   8     0.00  -0.01   0.00     0.00   0.00   0.00     0.00   0.00   0.00
    59   8     0.00   0.01   0.00     0.00   0.00   0.00     0.00   0.00   0.00
                    157                    158                    159
                      A                      A                      A
 Frequencies --   1623.4549              1624.2599              1629.5629
 Red. masses --     12.0000                12.0000                12.0001
 Frc consts  --     18.6343                18.6528                18.7748
 IR Inten    --      0.4196                 0.0097                 0.4410
  Atom  AN      X      Y      Z        X      Y      Z        X      Y      Z
     1   6     0.00   0.00   0.01     0.03   0.00   0.00     0.00  -0.10  -0.02
     2   6    -0.05   0.00   0.00    -0.07  -0.01   0.00    -0.05   0.01   0.01
     3   6     0.00  -0.01  -0.01     0.02   0.00   0.00     0.00   0.01   0.00
     4   6     0.05   0.00   0.00    -0.08   0.01   0.00     0.04   0.01   0.01
     5   6    -0.02  -0.05  -0.02    -0.04  -0.21  -0.05    -0.06  -0.05  -0.03
     6   6     0.13  -0.06   0.05     0.13  -0.03   0.06     0.22  -0.09   0.09
     7   6    -0.02   0.03   0.10    -0.05   0.03   0.01    -0.07   0.02   0.01
     8   6     0.01   0.00  -0.01     0.05   0.03   0.01     0.04   0.01   0.00
     9   6     0.00  -0.04   0.32     0.00   0.00   0.00     0.00  -0.01   0.01
    10   6    -0.03   0.02  -0.03     0.02   0.00  -0.01     0.04  -0.01   0.00
    11   6     0.00   0.02  -0.01    -0.01  -0.01   0.00     0.00   0.12  -0.01
    12   6     0.03   0.02  -0.03     0.03   0.00   0.01    -0.04  -0.01   0.00
    13   6    -0.02  -0.01   0.01     0.05   0.01   0.00     0.06   0.02  -0.02
    14   6     0.14   0.06   0.07    -0.18  -0.10  -0.06    -0.23  -0.10  -0.09
    15   6    -0.03   0.04  -0.01     0.06   0.19  -0.01     0.06   0.02   0.02
    16   6     0.04   0.00   0.00    -0.03  -0.02   0.02    -0.01   0.00   0.01
    17   6     0.02  -0.05  -0.02    -0.05   0.22   0.05     0.06  -0.02  -0.02
    18   6    -0.01   0.00  -0.01     0.05  -0.03  -0.01    -0.03   0.00   0.00
    19   6     0.02   0.03   0.10    -0.05  -0.03  -0.02     0.06   0.02   0.01
    20   6    -0.18  -0.08   0.07     0.16   0.04  -0.08    -0.21  -0.08   0.08
    21   6     0.03  -0.02   0.02     0.06  -0.01   0.00    -0.05   0.02  -0.02
    22   6    -0.04   0.00   0.00    -0.04   0.02  -0.02     0.01   0.00   0.00
    23   6     0.04   0.04  -0.02     0.06  -0.20   0.01    -0.06  -0.01   0.02
    24   6    -0.19   0.08   0.09    -0.20   0.11   0.07     0.21  -0.09  -0.08
    25   6     0.00   0.02   0.01     0.01   0.01   0.00     0.00  -0.12  -0.01
    26   6    -0.03   0.02   0.03    -0.02   0.00  -0.01    -0.04   0.01   0.00
    27   6     0.00  -0.04  -0.32     0.00   0.00   0.00     0.00   0.01   0.01
    28   6     0.03   0.02   0.03    -0.03   0.00   0.01     0.04   0.01   0.00
    29   6    -0.03   0.04   0.01    -0.06  -0.19  -0.01    -0.06  -0.02   0.02
    30   6     0.14   0.06  -0.07     0.18   0.10  -0.06     0.23   0.10  -0.09
    31   6    -0.02  -0.01  -0.01    -0.05  -0.01   0.00    -0.06  -0.02  -0.02
    32   6     0.04   0.00   0.00     0.03   0.02   0.02     0.01   0.00   0.01
    33   6     0.04   0.04   0.02    -0.06   0.20   0.01     0.06   0.01   0.02
    34   6    -0.04   0.00   0.00     0.04  -0.02  -0.02    -0.01   0.00   0.00
    35   6     0.03  -0.02  -0.02    -0.06   0.01   0.00     0.05  -0.02  -0.02
    36   6    -0.19   0.08  -0.09     0.21  -0.11   0.07    -0.21   0.09  -0.08
    37   6     0.00  -0.01   0.01    -0.02   0.00   0.00     0.00  -0.01   0.00
    38   6    -0.05   0.00   0.00     0.07   0.01   0.00     0.05  -0.01   0.01
    39   6     0.00   0.00  -0.01    -0.03   0.00   0.00     0.00   0.10  -0.02
    40   6     0.06   0.00   0.00     0.08  -0.01   0.00    -0.04  -0.01   0.01
    41   6    -0.02   0.03  -0.10     0.05  -0.03   0.01     0.07  -0.02   0.01
    42   6    -0.02  -0.05   0.02     0.04   0.21  -0.05     0.06   0.05  -0.03
    43   6     0.01   0.00   0.01    -0.05  -0.03   0.01    -0.04  -0.01   0.00
    44   6     0.02   0.03  -0.10     0.05   0.03  -0.02    -0.06  -0.02   0.01
    45   6    -0.01   0.00   0.01    -0.05   0.03  -0.01     0.03   0.00   0.00
    46   6     0.02  -0.05   0.02     0.05  -0.22   0.05    -0.06   0.02  -0.02
    47   6    -0.18  -0.08  -0.07    -0.16  -0.04  -0.08     0.21   0.08   0.08
    48   6    -0.08   0.12   0.11     0.07  -0.04  -0.07     0.13  -0.11  -0.12
    49   6    -0.09  -0.12   0.13    -0.12  -0.12   0.09    -0.14  -0.13   0.12
    50   6     0.13  -0.06  -0.05    -0.13   0.03   0.06    -0.22   0.09   0.09
    51   6    -0.08   0.12  -0.11    -0.07   0.04  -0.07    -0.13   0.11  -0.12
    52   6    -0.09  -0.12  -0.13     0.12   0.12   0.09     0.14   0.13   0.12
    53   6     0.11   0.16  -0.15    -0.08  -0.06   0.09     0.13   0.11  -0.11
    54   6     0.12  -0.16  -0.17     0.13  -0.14  -0.10    -0.12   0.11   0.11
    55   6     0.12  -0.16   0.17    -0.13   0.14  -0.11     0.12  -0.11   0.11
    56   6     0.11   0.16   0.15     0.08   0.06   0.09    -0.13  -0.11  -0.11
    57   8     0.00   0.00   0.00     0.00   0.00   0.00     0.00   0.00   0.00
    58   8     0.00   0.00   0.00     0.00   0.00   0.00     0.00   0.00   0.00
    59   8     0.00   0.00   0.00     0.00   0.00   0.00     0.00   0.00   0.00
                    160                    161                    162
                      A                      A                      A
 Frequencies --   1632.6289              1655.6134              1656.8993
 Red. masses --     12.0003                12.0000                12.0001
 Frc consts  --     18.8459                19.3799                19.4101
 IR Inten    --      0.9057                15.4139                 0.4822
  Atom  AN      X      Y      Z        X      Y      Z        X      Y      Z
     1   6     0.00  -0.36  -0.07     0.03  -0.02   0.00     0.00  -0.19  -0.03
     2   6     0.04   0.05   0.03    -0.11  -0.01   0.00    -0.03   0.02   0.01
     3   6     0.00   0.04   0.01     0.03   0.00   0.00     0.00   0.01   0.01
     4   6    -0.04   0.05   0.03    -0.10   0.01   0.00     0.05   0.02   0.01
     5   6     0.00   0.21   0.04    -0.01  -0.28  -0.05     0.01  -0.16  -0.02
     6   6     0.00  -0.03  -0.02     0.00   0.02  -0.01    -0.07   0.04  -0.04
     7   6    -0.02  -0.02  -0.01    -0.01   0.04   0.20     0.00   0.02   0.11
     8   6     0.03  -0.03  -0.01     0.08   0.02  -0.01     0.03   0.01   0.00
     9   6     0.00  -0.02   0.02     0.03  -0.01   0.03     0.00  -0.04   0.28
    10   6     0.02  -0.04   0.02    -0.11   0.00   0.00    -0.04   0.00  -0.02
    11   6     0.00   0.33  -0.04     0.03   0.02   0.00     0.00   0.20  -0.03
    12   6    -0.03  -0.04   0.02    -0.10   0.00  -0.01     0.07   0.00  -0.01
    13   6    -0.04   0.01  -0.01    -0.01  -0.04   0.21     0.00  -0.02   0.10
    14   6     0.06   0.06   0.01     0.00  -0.02  -0.01    -0.06  -0.04  -0.03
    15   6    -0.02  -0.21   0.03    -0.01   0.28  -0.05     0.00   0.16  -0.02
    16   6     0.03   0.03  -0.01     0.07  -0.02  -0.01     0.06  -0.01   0.00
    17   6     0.00   0.22   0.04    -0.01   0.23   0.04    -0.01  -0.22  -0.03
    18   6    -0.03  -0.03  -0.01     0.07  -0.01   0.01    -0.04   0.01   0.00
    19   6     0.02  -0.02  -0.01    -0.01  -0.04  -0.17     0.00   0.03   0.15
    20   6    -0.01  -0.04  -0.02     0.02  -0.01   0.00     0.07   0.04  -0.04
    21   6     0.03   0.01  -0.01    -0.01   0.04  -0.18     0.00  -0.03   0.15
    22   6    -0.03   0.03  -0.01     0.06   0.01   0.01    -0.08  -0.01   0.00
    23   6     0.01  -0.22   0.03    -0.01  -0.23   0.04     0.00   0.22  -0.03
    24   6    -0.06   0.06   0.00     0.02   0.01   0.00     0.06  -0.04  -0.03
    25   6     0.00  -0.33  -0.04     0.03   0.02   0.00     0.00   0.20   0.03
    26   6    -0.02   0.04   0.02    -0.11   0.00   0.00    -0.04   0.00   0.02
    27   6     0.00   0.02   0.02     0.03  -0.01  -0.03     0.00  -0.04  -0.28
    28   6     0.03   0.04   0.02    -0.10   0.00   0.01     0.07   0.00   0.01
    29   6     0.02   0.21   0.03    -0.01   0.28   0.05     0.00   0.16   0.02
    30   6    -0.06  -0.06   0.01     0.00  -0.02   0.01    -0.06  -0.04   0.03
    31   6     0.04  -0.01  -0.01    -0.01  -0.04  -0.21     0.00  -0.02  -0.10
    32   6    -0.03  -0.03  -0.01     0.07  -0.02   0.01     0.06  -0.01   0.00
    33   6    -0.01   0.22   0.03    -0.01  -0.23  -0.04     0.00   0.22   0.03
    34   6     0.03  -0.03  -0.01     0.06   0.01  -0.01    -0.08  -0.01   0.00
    35   6    -0.03  -0.01  -0.01    -0.01   0.04   0.18     0.00  -0.03  -0.15
    36   6     0.06  -0.06   0.00     0.02   0.01   0.00     0.06  -0.04   0.03
    37   6     0.00  -0.04   0.01     0.03   0.00   0.00     0.00   0.01  -0.01
    38   6    -0.04  -0.05   0.03    -0.11  -0.01   0.00    -0.03   0.02  -0.01
    39   6     0.00   0.36  -0.07     0.03  -0.02   0.00     0.00  -0.19   0.03
    40   6     0.04  -0.05   0.03    -0.10   0.01   0.00     0.05   0.02  -0.01
    41   6     0.02   0.02  -0.01    -0.01   0.04  -0.20     0.00   0.02  -0.11
    42   6     0.00  -0.21   0.04    -0.01  -0.28   0.05     0.01  -0.16   0.02
    43   6    -0.03   0.03  -0.01     0.08   0.02   0.01     0.03   0.01   0.00
    44   6    -0.02   0.02  -0.01    -0.01  -0.04   0.17     0.00   0.03  -0.15
    45   6     0.03   0.03  -0.01     0.07  -0.01  -0.01    -0.04   0.01   0.00
    46   6     0.00  -0.22   0.04    -0.01   0.23  -0.04    -0.01  -0.22   0.03
    47   6     0.01   0.04  -0.02     0.02  -0.01   0.00     0.07   0.04   0.04
    48   6     0.01  -0.03   0.01     0.02  -0.04  -0.03     0.06  -0.08  -0.08
    49   6     0.05   0.07  -0.03     0.02   0.04  -0.02     0.05   0.08  -0.07
    50   6     0.00   0.03  -0.02     0.00   0.02   0.01    -0.07   0.04   0.04
    51   6    -0.01   0.03   0.01     0.02  -0.04   0.03     0.06  -0.08   0.08
    52   6    -0.05  -0.07  -0.03     0.02   0.04   0.02     0.05   0.08   0.07
    53   6     0.02   0.04   0.00     0.01   0.02  -0.01    -0.06  -0.09   0.08
    54   6     0.05  -0.06  -0.02     0.01  -0.02  -0.01    -0.06   0.09   0.08
    55   6    -0.05   0.06  -0.02     0.01  -0.02   0.01    -0.06   0.09  -0.08
    56   6    -0.02  -0.04   0.00     0.01   0.02   0.01    -0.06  -0.09  -0.08
    57   8     0.00   0.00   0.00     0.00   0.00   0.00     0.00   0.00   0.00
    58   8     0.00   0.01   0.00     0.00   0.00   0.00     0.00   0.00   0.00
    59   8     0.00  -0.01   0.00     0.00   0.00   0.00     0.00   0.00   0.00
                    163                    164                    165
                      A                      A                      A
 Frequencies --   1678.7186              1766.4837              1770.3147
 Red. masses --     12.0002                12.0001                12.0000
 Frc consts  --     19.9248                22.0624                22.1582
 IR Inten    --      0.2342                11.1450                 0.0223
  Atom  AN      X      Y      Z        X      Y      Z        X      Y      Z
     1   6     0.00  -0.23  -0.04     0.07   0.00   0.00    -0.06   0.00   0.00
     2   6     0.06   0.03   0.02    -0.27  -0.01   0.01     0.27   0.02  -0.01
     3   6     0.00   0.03   0.02     0.05   0.00   0.00    -0.05   0.00   0.00
     4   6    -0.07   0.03   0.02    -0.26   0.01  -0.01     0.26  -0.02   0.01
     5   6     0.01   0.18   0.04    -0.02   0.06   0.02     0.03  -0.06  -0.02
     6   6    -0.04   0.00  -0.01    -0.07   0.01  -0.03     0.07  -0.04   0.01
     7   6     0.00  -0.03  -0.13    -0.03  -0.02  -0.05     0.02   0.02   0.03
     8   6     0.00  -0.01   0.00     0.30  -0.01   0.00    -0.30   0.01   0.00
     9   6     0.00  -0.06   0.36    -0.04   0.00   0.00    -0.04   0.00   0.00
    10   6     0.05   0.00  -0.02     0.17  -0.01  -0.01     0.17  -0.01  -0.01
    11   6     0.00   0.23  -0.04    -0.04   0.00   0.00    -0.03   0.00   0.00
    12   6    -0.05   0.00  -0.02     0.17   0.00   0.01     0.17   0.01   0.01
    13   6     0.00   0.04  -0.15     0.02  -0.01   0.04     0.00  -0.01   0.02
    14   6    -0.04  -0.01  -0.01     0.03   0.00   0.01     0.04   0.02   0.00
    15   6    -0.01  -0.18   0.04     0.01  -0.02   0.00     0.03   0.05  -0.01
    16   6     0.05   0.01   0.01    -0.19   0.01  -0.01    -0.19  -0.01   0.01
    17   6     0.00   0.18   0.04    -0.02  -0.06  -0.02     0.03   0.06   0.02
    18   6     0.00  -0.01   0.00     0.30   0.00   0.00    -0.30  -0.01   0.00
    19   6     0.00  -0.03  -0.13    -0.03   0.02   0.05     0.02  -0.02  -0.03
    20   6     0.04   0.00  -0.01    -0.07  -0.01   0.03     0.07   0.03  -0.01
    21   6     0.00   0.04  -0.16     0.02   0.01  -0.03     0.00   0.01  -0.02
    22   6    -0.05   0.01   0.01    -0.19  -0.01   0.01    -0.19   0.01  -0.01
    23   6     0.01  -0.19   0.04     0.01   0.01   0.00     0.03  -0.05   0.01
    24   6     0.04  -0.01  -0.01     0.03   0.00  -0.01     0.04  -0.02   0.00
    25   6     0.00   0.23   0.04    -0.04   0.00   0.00     0.03   0.00   0.00
    26   6     0.05   0.00   0.02     0.17  -0.01   0.01    -0.17   0.01  -0.01
    27   6     0.00  -0.06  -0.36    -0.04   0.00   0.00     0.04   0.00   0.00
    28   6    -0.05   0.00   0.02     0.17   0.00  -0.01    -0.17  -0.01   0.01
    29   6    -0.01  -0.18  -0.04     0.01  -0.02   0.00    -0.03  -0.05  -0.01
    30   6    -0.04  -0.01   0.01     0.03   0.00  -0.01    -0.04  -0.02   0.00
    31   6     0.00   0.04   0.15     0.02  -0.01  -0.04     0.00   0.01   0.02
    32   6     0.05   0.01  -0.01    -0.19   0.01   0.01     0.19   0.01   0.01
    33   6     0.01  -0.19  -0.04     0.01   0.01   0.00    -0.03   0.05   0.01
    34   6    -0.05   0.01  -0.01    -0.19  -0.01  -0.01     0.19  -0.01  -0.01
    35   6     0.00   0.04   0.16     0.02   0.01   0.03     0.00  -0.01  -0.02
    36   6     0.04  -0.01   0.01     0.03   0.00   0.01    -0.04   0.02   0.00
    37   6     0.00   0.03  -0.02     0.05   0.00   0.00     0.05   0.00   0.00
    38   6     0.06   0.03  -0.02    -0.27  -0.01  -0.01    -0.27  -0.02  -0.01
    39   6     0.00  -0.23   0.04     0.07   0.00   0.00     0.06   0.00   0.00
    40   6    -0.07   0.03  -0.02    -0.26   0.01   0.01    -0.26   0.02   0.01
    41   6     0.00  -0.03   0.13    -0.03  -0.02   0.05    -0.02  -0.02   0.03
    42   6     0.01   0.18  -0.04    -0.02   0.06  -0.02    -0.03   0.06  -0.02
    43   6     0.00  -0.01   0.00     0.30  -0.01   0.00     0.30  -0.01   0.00
    44   6     0.00  -0.03   0.13    -0.03   0.02  -0.05    -0.01   0.02  -0.03
    45   6     0.00  -0.01   0.00     0.30   0.00   0.00     0.30   0.01   0.00
    46   6     0.00   0.18  -0.04    -0.02  -0.06   0.02    -0.03  -0.06   0.02
    47   6     0.04   0.00   0.01    -0.07  -0.01  -0.03    -0.07  -0.03  -0.01
    48   6     0.01  -0.01  -0.02     0.02  -0.01  -0.03     0.03  -0.03  -0.02
    49   6     0.01   0.01  -0.01    -0.01  -0.01   0.01     0.01   0.01  -0.01
    50   6    -0.04   0.00   0.01    -0.07   0.01   0.03    -0.07   0.04   0.01
    51   6     0.01  -0.01   0.02     0.02  -0.01   0.03    -0.03   0.03  -0.02
    52   6     0.01   0.01   0.01    -0.01  -0.01  -0.01    -0.01  -0.01  -0.01
    53   6    -0.01  -0.01   0.02     0.02   0.01  -0.03    -0.03  -0.02   0.02
    54   6    -0.01   0.01   0.01    -0.01   0.01   0.01    -0.01   0.01   0.01
    55   6    -0.01   0.01  -0.01    -0.01   0.01  -0.01     0.01  -0.01   0.01
    56   6    -0.01  -0.01  -0.02     0.02   0.01   0.03     0.03   0.02   0.02
    57   8     0.00   0.00   0.00     0.00   0.00   0.00     0.00   0.00   0.00
    58   8     0.00   0.00   0.00     0.00   0.00   0.00     0.00   0.00   0.00
    59   8     0.00   0.00   0.00     0.00   0.00   0.00     0.00   0.00   0.00
                    166                    167                    168
                      A                      A                      A
 Frequencies --   1773.1844              1777.2734              1823.2827
 Red. masses --     12.0000                12.0000                12.0001
 Frc consts  --     22.2300                22.3327                23.5041
 IR Inten    --      0.0053                63.9406                 3.0580
  Atom  AN      X      Y      Z        X      Y      Z        X      Y      Z
     1   6     0.05   0.00   0.00     0.03   0.00   0.00     0.00  -0.04  -0.01
     2   6    -0.17  -0.01   0.01    -0.16  -0.01   0.01     0.27   0.01   0.00
     3   6     0.03   0.00   0.00     0.02   0.00   0.00     0.00   0.02   0.01
     4   6    -0.17   0.01  -0.01    -0.15   0.01  -0.01    -0.28   0.01  -0.01
     5   6     0.00   0.01   0.01    -0.02   0.10   0.02     0.02  -0.07  -0.02
     6   6    -0.06   0.02  -0.02    -0.01   0.00   0.01     0.03  -0.01   0.00
     7   6    -0.02  -0.01  -0.02    -0.01  -0.02  -0.05     0.01   0.01   0.03
     8   6     0.19   0.00   0.01     0.18  -0.01  -0.01    -0.25   0.01   0.00
     9   6    -0.07   0.00   0.00     0.05   0.00   0.00     0.00  -0.03   0.06
    10   6     0.27  -0.02  -0.02    -0.26   0.01   0.02     0.21   0.00  -0.01
    11   6    -0.07   0.00   0.00     0.05   0.00   0.00     0.00   0.02  -0.02
    12   6     0.27   0.01   0.02    -0.26  -0.01  -0.02    -0.22   0.00  -0.01
    13   6     0.02  -0.01   0.03    -0.03   0.02  -0.07     0.01  -0.01   0.03
    14   6     0.09   0.03   0.02    -0.04   0.00  -0.01     0.03   0.00   0.01
    15   6     0.02   0.03  -0.01    -0.02  -0.11   0.03     0.01   0.06  -0.02
    16   6    -0.29  -0.01   0.00     0.30   0.01   0.00    -0.20  -0.01   0.00
    17   6     0.00  -0.01  -0.01    -0.02  -0.10  -0.02    -0.02  -0.07  -0.02
    18   6     0.19   0.00  -0.01     0.18   0.01   0.01     0.26   0.01   0.00
    19   6    -0.02   0.01   0.02    -0.01   0.02   0.05    -0.01   0.02   0.03
    20   6    -0.06  -0.02   0.02    -0.01   0.00  -0.01    -0.03  -0.01   0.01
    21   6     0.01   0.01  -0.03    -0.03  -0.02   0.07    -0.01  -0.01   0.03
    22   6    -0.29   0.01   0.00     0.29  -0.01   0.00     0.21  -0.01   0.00
    23   6     0.02  -0.03   0.01    -0.02   0.11  -0.03    -0.01   0.07  -0.02
    24   6     0.09  -0.03  -0.02    -0.04   0.00   0.01    -0.03   0.00   0.01
    25   6     0.07   0.00   0.00     0.05   0.00   0.00     0.00   0.02   0.02
    26   6    -0.27   0.02  -0.02    -0.26   0.01  -0.02     0.21   0.00   0.01
    27   6     0.07   0.00   0.00     0.05   0.00   0.00     0.00  -0.03  -0.06
    28   6    -0.27  -0.01   0.02    -0.26  -0.01   0.02    -0.22   0.00   0.01
    29   6    -0.02  -0.03  -0.01    -0.02  -0.11  -0.03     0.01   0.06   0.02
    30   6    -0.09  -0.03   0.02    -0.04   0.00   0.01     0.03   0.00  -0.01
    31   6    -0.02   0.01   0.03    -0.03   0.02   0.07     0.01  -0.01  -0.03
    32   6     0.29   0.01   0.00     0.30   0.01   0.00    -0.20  -0.01   0.00
    33   6    -0.02   0.03   0.01    -0.02   0.11   0.03    -0.01   0.07   0.02
    34   6     0.29  -0.01   0.00     0.29  -0.01   0.00     0.21  -0.01   0.00
    35   6    -0.01  -0.01  -0.03    -0.03  -0.02  -0.07    -0.01  -0.01  -0.03
    36   6    -0.09   0.03  -0.02    -0.04   0.00  -0.01    -0.03   0.00  -0.01
    37   6    -0.03   0.00   0.00     0.02   0.00   0.00     0.00   0.02  -0.01
    38   6     0.17   0.01   0.01    -0.16  -0.01  -0.01     0.27   0.01   0.00
    39   6    -0.05   0.00   0.00     0.03   0.00   0.00     0.00  -0.04   0.01
    40   6     0.17  -0.01  -0.01    -0.15   0.01   0.01    -0.28   0.01   0.01
    41   6     0.02   0.01  -0.02    -0.01  -0.02   0.05     0.01   0.01  -0.03
    42   6     0.00  -0.01   0.01    -0.02   0.10  -0.02     0.02  -0.07   0.02
    43   6    -0.19   0.00   0.01     0.18  -0.01   0.01    -0.26   0.01   0.00
    44   6     0.02  -0.01   0.02    -0.01   0.02  -0.05    -0.01   0.02  -0.03
    45   6    -0.19   0.00  -0.01     0.18   0.01  -0.01     0.26   0.01   0.00
    46   6     0.00   0.01  -0.01    -0.02  -0.10   0.02    -0.02  -0.07   0.02
    47   6     0.06   0.02   0.02    -0.01   0.00   0.01    -0.03  -0.01  -0.01
    48   6    -0.03   0.02   0.02    -0.01   0.02   0.02     0.00   0.00   0.00
    49   6     0.04   0.03  -0.03     0.00  -0.01   0.00     0.00   0.00   0.00
    50   6     0.06  -0.02  -0.02    -0.01   0.00  -0.01     0.03  -0.01   0.00
    51   6     0.03  -0.02   0.02    -0.01   0.02  -0.02     0.00   0.00   0.00
    52   6    -0.04  -0.03  -0.03     0.00  -0.01   0.00     0.00   0.00   0.00
    53   6     0.03   0.02  -0.02    -0.01  -0.02   0.02     0.00   0.00   0.00
    54   6    -0.04   0.03   0.03     0.00   0.01   0.00     0.00   0.00   0.00
    55   6     0.04  -0.03   0.03     0.00   0.01   0.00     0.00   0.00   0.00
    56   6    -0.03  -0.02  -0.02    -0.01  -0.02  -0.02     0.00   0.00   0.00
    57   8     0.00   0.00   0.00     0.00   0.00   0.00     0.00   0.00   0.00
    58   8     0.00   0.00   0.00     0.00   0.00   0.00     0.00   0.00   0.00
    59   8     0.00   0.00   0.00     0.00   0.00   0.00     0.00   0.00   0.00
                    169                    170                    171
                      A                      A                      A
 Frequencies --   1826.4419              1844.5455              1852.1445
 Red. masses --     12.0003                12.0001                12.0001
 Frc consts  --     23.5861                24.0554                24.2541
 IR Inten    --      0.0015                 0.3524                 1.0920
  Atom  AN      X      Y      Z        X      Y      Z        X      Y      Z
     1   6     0.00   0.04   0.01     0.00   0.03   0.00     0.00   0.03   0.00
     2   6    -0.29  -0.01   0.01    -0.22  -0.02   0.00    -0.20  -0.02   0.00
     3   6     0.00  -0.02  -0.02     0.00  -0.02  -0.01     0.00  -0.01  -0.01
     4   6     0.30  -0.01   0.01     0.22  -0.02   0.00     0.20  -0.02   0.00
     5   6    -0.03   0.04   0.01    -0.01   0.02   0.01    -0.01   0.01   0.00
     6   6    -0.06   0.03   0.00    -0.04   0.00  -0.02    -0.04   0.01  -0.01
     7   6    -0.01  -0.01  -0.03    -0.02  -0.01  -0.03    -0.02  -0.01  -0.02
     8   6     0.28  -0.01   0.00     0.21   0.00   0.01     0.18   0.00   0.01
     9   6     0.00   0.01  -0.03     0.00  -0.03   0.06     0.00  -0.01   0.04
    10   6    -0.19   0.00   0.01     0.28  -0.02  -0.01     0.30  -0.01  -0.01
    11   6     0.00  -0.01   0.02     0.00   0.06  -0.02     0.00   0.05  -0.01
    12   6     0.20   0.00   0.01    -0.28  -0.02  -0.01    -0.30  -0.01  -0.01
    13   6    -0.01   0.01  -0.02     0.03  -0.01   0.04     0.02  -0.01   0.02
    14   6    -0.03  -0.02   0.00     0.04   0.00   0.01     0.05   0.02   0.01
    15   6    -0.02  -0.03   0.01     0.01   0.01  -0.01     0.02   0.02  -0.01
    16   6     0.18   0.01  -0.01    -0.25   0.00  -0.01    -0.27   0.00   0.00
    17   6     0.03   0.04   0.01     0.01   0.02   0.01     0.01   0.01   0.00
    18   6    -0.28   0.00   0.00    -0.21   0.00   0.01    -0.18   0.00   0.01
    19   6     0.01  -0.01  -0.03     0.02  -0.01  -0.03     0.02  -0.01  -0.02
    20   6     0.06   0.03   0.00     0.04   0.00  -0.02     0.04   0.01  -0.01
    21   6     0.01   0.01  -0.02    -0.03  -0.01   0.04    -0.02  -0.01   0.02
    22   6    -0.19   0.01  -0.01     0.26   0.00  -0.01     0.28  -0.01   0.00
    23   6     0.02  -0.03   0.01    -0.01   0.02  -0.01    -0.02   0.03  -0.01
    24   6     0.03  -0.02   0.00    -0.04   0.00   0.01    -0.05   0.02   0.01
    25   6     0.00   0.01   0.02     0.00   0.06   0.02     0.00  -0.05  -0.01
    26   6     0.19   0.00   0.01     0.28  -0.02   0.01    -0.30   0.01  -0.01
    27   6     0.00  -0.01  -0.03     0.00  -0.03  -0.06     0.00   0.01   0.04
    28   6    -0.19   0.00   0.01    -0.28  -0.02   0.01     0.30   0.01  -0.01
    29   6     0.02   0.03   0.01     0.01   0.01   0.01    -0.02  -0.02  -0.01
    30   6     0.03   0.02   0.00     0.04   0.00  -0.01    -0.05  -0.02   0.01
    31   6     0.01  -0.01  -0.02     0.03  -0.01  -0.04    -0.02   0.01   0.02
    32   6    -0.18  -0.01  -0.01    -0.25   0.00   0.01     0.27   0.00   0.00
    33   6    -0.02   0.03   0.01    -0.01   0.02   0.01     0.02  -0.03  -0.01
    34   6     0.18  -0.01  -0.01     0.26   0.00   0.01    -0.28   0.01   0.00
    35   6    -0.01  -0.01  -0.02    -0.03  -0.01  -0.04     0.02   0.01   0.02
    36   6    -0.03   0.02   0.00    -0.04   0.00  -0.01     0.05  -0.02   0.01
    37   6     0.00   0.02  -0.02     0.00  -0.02   0.01     0.00   0.01  -0.01
    38   6     0.29   0.01   0.01    -0.22  -0.02   0.00     0.19   0.02   0.00
    39   6     0.00  -0.03   0.01     0.00   0.03   0.00     0.00  -0.03   0.00
    40   6    -0.30   0.01   0.01     0.22  -0.02   0.00    -0.20   0.02   0.00
    41   6     0.01   0.01  -0.03    -0.02  -0.01   0.03     0.02   0.01  -0.02
    42   6     0.03  -0.04   0.01    -0.01   0.02  -0.01     0.01  -0.01   0.00
    43   6    -0.28   0.01   0.00     0.21   0.00  -0.01    -0.18   0.00   0.01
    44   6    -0.01   0.01  -0.03     0.02  -0.01   0.03    -0.02   0.01  -0.02
    45   6     0.28   0.00   0.00    -0.21   0.00  -0.01     0.18   0.00   0.01
    46   6    -0.03  -0.04   0.01     0.01   0.02  -0.01    -0.01  -0.01   0.00
    47   6    -0.06  -0.03   0.00     0.04   0.00   0.02    -0.04  -0.01  -0.01
    48   6    -0.02   0.02   0.01     0.01  -0.01  -0.02    -0.01   0.01   0.01
    49   6    -0.01  -0.01   0.00    -0.01   0.00   0.01     0.02   0.02  -0.01
    50   6     0.06  -0.03   0.00    -0.04   0.00   0.02     0.04  -0.01  -0.01
    51   6     0.02  -0.02   0.01     0.01  -0.01   0.02     0.01  -0.01   0.01
    52   6     0.01   0.01   0.00    -0.01   0.00  -0.01    -0.02  -0.02  -0.01
    53   6    -0.02  -0.02   0.01    -0.02  -0.01   0.02    -0.01  -0.01   0.01
    54   6    -0.01   0.01   0.00     0.01   0.00  -0.01     0.02  -0.02  -0.01
    55   6     0.01  -0.01   0.00     0.01   0.00   0.01    -0.02   0.02  -0.01
    56   6     0.02   0.02   0.01    -0.02  -0.01  -0.02     0.01   0.01   0.01
    57   8     0.00   0.00   0.01     0.00   0.00   0.00     0.00   0.00   0.00
    58   8     0.00   0.01   0.00     0.00   0.00   0.00     0.00   0.00   0.00
    59   8     0.00  -0.01   0.00     0.00   0.00   0.00     0.00   0.00   0.00

 -------------------
 - Thermochemistry -
 -------------------
 Temperature   298.150 Kelvin.  Pressure   1.00000 Atm.
 Atom     1 has atomic number  6 and mass  12.00000
 Atom     2 has atomic number  6 and mass  12.00000
 Atom     3 has atomic number  6 and mass  12.00000
 Atom     4 has atomic number  6 and mass  12.00000
 Atom     5 has atomic number  6 and mass  12.00000
 Atom     6 has atomic number  6 and mass  12.00000
 Atom     7 has atomic number  6 and mass  12.00000
 Atom     8 has atomic number  6 and mass  12.00000
 Atom     9 has atomic number  6 and mass  12.00000
 Atom    10 has atomic number  6 and mass  12.00000
 Atom    11 has atomic number  6 and mass  12.00000
 Atom    12 has atomic number  6 and mass  12.00000
 Atom    13 has atomic number  6 and mass  12.00000
 Atom    14 has atomic number  6 and mass  12.00000
 Atom    15 has atomic number  6 and mass  12.00000
 Atom    16 has atomic number  6 and mass  12.00000
 Atom    17 has atomic number  6 and mass  12.00000
 Atom    18 has atomic number  6 and mass  12.00000
 Atom    19 has atomic number  6 and mass  12.00000
 Atom    20 has atomic number  6 and mass  12.00000
 Atom    21 has atomic number  6 and mass  12.00000
 Atom    22 has atomic number  6 and mass  12.00000
 Atom    23 has atomic number  6 and mass  12.00000
 Atom    24 has atomic number  6 and mass  12.00000
 Atom    25 has atomic number  6 and mass  12.00000
 Atom    26 has atomic number  6 and mass  12.00000
 Atom    27 has atomic number  6 and mass  12.00000
 Atom    28 has atomic number  6 and mass  12.00000
 Atom    29 has atomic number  6 and mass  12.00000
 Atom    30 has atomic number  6 and mass  12.00000
 Atom    31 has atomic number  6 and mass  12.00000
 Atom    32 has atomic number  6 and mass  12.00000
 Atom    33 has atomic number  6 and mass  12.00000
 Atom    34 has atomic number  6 and mass  12.00000
 Atom    35 has atomic number  6 and mass  12.00000
 Atom    36 has atomic number  6 and mass  12.00000
 Atom    37 has atomic number  6 and mass  12.00000
 Atom    38 has atomic number  6 and mass  12.00000
 Atom    39 has atomic number  6 and mass  12.00000
 Atom    40 has atomic number  6 and mass  12.00000
 Atom    41 has atomic number  6 and mass  12.00000
 Atom    42 has atomic number  6 and mass  12.00000
 Atom    43 has atomic number  6 and mass  12.00000
 Atom    44 has atomic number  6 and mass  12.00000
 Atom    45 has atomic number  6 and mass  12.00000
 Atom    46 has atomic number  6 and mass  12.00000
 Atom    47 has atomic number  6 and mass  12.00000
 Atom    48 has atomic number  6 and mass  12.00000
 Atom    49 has atomic number  6 and mass  12.00000
 Atom    50 has atomic number  6 and mass  12.00000
 Atom    51 has atomic number  6 and mass  12.00000
 Atom    52 has atomic number  6 and mass  12.00000
 Atom    53 has atomic number  6 and mass  12.00000
 Atom    54 has atomic number  6 and mass  12.00000
 Atom    55 has atomic number  6 and mass  12.00000
 Atom    56 has atomic number  6 and mass  12.00000
 Atom    57 has atomic number  8 and mass  15.99491
 Atom    58 has atomic number  8 and mass  15.99491
 Atom    59 has atomic number  8 and mass  15.99491
 Molecular mass:   719.98474 amu.
 Principal axes and moments of inertia in atomic units:
                           1         2         3
     Eigenvalues --  ******************************
           X            1.00000   0.00000   0.00000
           Y            0.00000   1.00000   0.00000
           Z            0.00000   0.00000   1.00000
 This molecule is an asymmetric top.
 Rotational symmetry number  1.
 Warning -- assumption of classical behavior for rotation
           may cause significant error
 Rotational temperatures (Kelvin)      0.00658     0.00261     0.00241
 Rotational constants (GHZ):           0.13700     0.05431     0.05012
 Zero-point vibrational energy     921718.7 (Joules/Mol)
                                  220.29607 (Kcal/Mol)
 Warning -- explicit consideration of  51 degrees of freedom as
           vibrations may cause significant error
 Vibrational temperatures:    113.85   121.79   195.14   212.40   216.18
          (Kelvin)            217.53   271.03   295.46   308.46   310.43
                              363.40   374.50   398.13   436.83   453.58
                              475.92   482.20   501.96   532.13   535.70
                              539.96   545.88   563.83   582.02   594.16
                              599.83   618.42   623.06   645.03   649.73
                              654.26   691.80   720.36   740.57   742.16
                              752.25   756.50   765.60   768.09   776.65
                              787.62   797.69   802.79   809.63   841.77
                              842.90   855.32   856.92   862.16   866.06
                              888.92   894.52   896.37   899.85   900.45
                              908.63   916.92   944.04   947.69   952.65
                              957.84   962.26   973.79  1001.34  1006.46
                             1008.69  1037.82  1059.44  1060.64  1061.73
                             1065.15  1071.46  1077.02  1087.65  1093.03
                             1095.19  1101.30  1106.78  1111.85  1114.09
                             1116.86  1118.20  1145.71  1158.60  1164.41
                             1164.64  1185.04  1211.08  1212.54  1226.28
                             1230.87  1267.66  1286.02  1288.42  1310.91
                             1365.89  1367.39  1381.21  1416.71  1442.51
                             1443.91  1466.45  1486.18  1493.21  1510.79
                             1537.78  1544.22  1560.21  1565.80  1567.41
                             1570.22  1571.54  1582.36  1586.29  1600.00
                             1602.60  1611.10  1641.05  1670.34  1678.20
                             1698.74  1701.32  1705.37  1714.24  1719.49
                             1724.02  1738.02  1754.24  1757.38  1770.31
                             1772.00  1786.99  1788.92  1800.78  1801.34
                             1814.90  1824.54  1827.01  1836.50  1840.95
                             1844.02  1851.12  1862.49  1880.01  2074.88
                             2085.38  2086.37  2099.28  2171.61  2187.22
                             2278.90  2281.00  2313.77  2320.25  2329.20
                             2333.48  2335.79  2336.94  2344.57  2348.99
                             2382.06  2383.91  2415.30  2541.57  2547.08
                             2551.21  2557.10  2623.29  2627.84  2653.89
                             2664.82
 
 Zero-point correction=                           0.351064 (Hartree/Particle)
 Thermal correction to Energy=                    0.376756
 Thermal correction to Enthalpy=                  0.377701
 Thermal correction to Gibbs Free Energy=         0.301982
 Sum of electronic and zero-point Energies=          -2354.991603
 Sum of electronic and thermal Energies=             -2354.965910
 Sum of electronic and thermal Enthalpies=           -2354.964966
 Sum of electronic and thermal Free Energies=        -2355.040684
 
                     E (Thermal)             CV                S
                      KCal/Mol        Cal/Mol-Kelvin    Cal/Mol-Kelvin
 Total                  236.418            126.113            159.363
 Electronic               0.000              0.000              0.000
 Translational            0.889              2.981             45.602
 Rotational               0.889              2.981             37.997
 Vibrational            234.641            120.151             75.763
 Vibration     1          0.600              1.963              3.912
 Vibration     2          0.601              1.960              3.780
 Vibration     3          0.613              1.918              2.865
 Vibration     4          0.617              1.905              2.703
 Vibration     5          0.618              1.902              2.669
 Vibration     6          0.619              1.901              2.657
 Vibration     7          0.633              1.856              2.244
 Vibration     8          0.640              1.832              2.085
 Vibration     9          0.644              1.819              2.006
 Vibration    10          0.645              1.817              1.994
 Vibration    11          0.664              1.758              1.713
 Vibration    12          0.668              1.745              1.660
 Vibration    13          0.678              1.716              1.554
 Vibration    14          0.695              1.667              1.397
 Vibration    15          0.703              1.645              1.335
 Vibration    16          0.713              1.614              1.256
 Vibration    17          0.716              1.605              1.235
 Vibration    18          0.726              1.578              1.171
 Vibration    19          0.742              1.534              1.080
 Vibration    20          0.744              1.529              1.070
 Vibration    21          0.746              1.523              1.058
 Vibration    22          0.749              1.514              1.042
 Vibration    23          0.759              1.488              0.993
 Vibration    24          0.770              1.460              0.946
 Vibration    25          0.777              1.442              0.916
 Vibration    26          0.780              1.434              0.903
 Vibration    27          0.791              1.405              0.859
 Vibration    28          0.794              1.398              0.849
 Vibration    29          0.807              1.365              0.801
 Vibration    30          0.810              1.357              0.791
 Vibration    31          0.813              1.350              0.782
 Vibration    32          0.837              1.293              0.708
 Vibration    33          0.856              1.249              0.656
 Vibration    34          0.870              1.217              0.622
 Vibration    35          0.871              1.215              0.620
 Vibration    36          0.878              1.199              0.603
 Vibration    37          0.881              1.193              0.597
 Vibration    38          0.887              1.179              0.582
 Vibration    39          0.889              1.175              0.579
 Vibration    40          0.895              1.162              0.566
 Vibration    41          0.903              1.145              0.550
 Vibration    42          0.910              1.130              0.535
 Vibration    43          0.914              1.122              0.528
 Vibration    44          0.918              1.112              0.518
 Vibration    45          0.942              1.064              0.476
 Vibration    46          0.943              1.062              0.475
 Vibration    47          0.952              1.044              0.459
 Vibration    48          0.953              1.041              0.457
 Vibration    49          0.957              1.033              0.451
 Vibration    50          0.960              1.028              0.446
 Vibration    51          0.978              0.994              0.420
                       Q            Log10(Q)             Ln(Q)
 Total Bot       0.125336-138       -138.901924       -319.833500
 Total V=0       0.376722D+23         22.576021         51.983209
 Vib (Bot)       0.367273-155       -155.435011       -357.902340
 Vib (Bot)    1  0.260293D+01          0.415463          0.956639
 Vib (Bot)    2  0.243105D+01          0.385794          0.888323
 Vib (Bot)    3  0.150091D+01          0.176355          0.406073
 Vib (Bot)    4  0.137446D+01          0.138132          0.318062
 Vib (Bot)    5  0.134943D+01          0.130150          0.299681
 Vib (Bot)    6  0.134066D+01          0.127318          0.293160
 Vib (Bot)    7  0.106306D+01          0.026558          0.061152
 Vib (Bot)    8  0.968969D+00         -0.013690         -0.031523
 Vib (Bot)    9  0.924781D+00         -0.033961         -0.078199
 Vib (Bot)   10  0.918382D+00         -0.036977         -0.085142
 Vib (Bot)   11  0.771770D+00         -0.112512         -0.259068
 Vib (Bot)   12  0.746099D+00         -0.127204         -0.292897
 Vib (Bot)   13  0.696003D+00         -0.157389         -0.362402
 Vib (Bot)   14  0.625101D+00         -0.204050         -0.469842
 Vib (Bot)   15  0.597974D+00         -0.223318         -0.514208
 Vib (Bot)   16  0.564595D+00         -0.248263         -0.571646
 Vib (Bot)   17  0.555734D+00         -0.255133         -0.587465
 Vib (Bot)   18  0.529223D+00         -0.276361         -0.636345
 Vib (Bot)   19  0.492300D+00         -0.307770         -0.708667
 Vib (Bot)   20  0.488192D+00         -0.311410         -0.717047
 Vib (Bot)   21  0.483352D+00         -0.315736         -0.727010
 Vib (Bot)   22  0.476749D+00         -0.321710         -0.740766
 Vib (Bot)   23  0.457509D+00         -0.339601         -0.781960
 Vib (Bot)   24  0.439141D+00         -0.357396         -0.822934
 Vib (Bot)   25  0.427468D+00         -0.369097         -0.849876
 Vib (Bot)   26  0.422166D+00         -0.374516         -0.862356
 Vib (Bot)   27  0.405426D+00         -0.392089         -0.902818
 Vib (Bot)   28  0.401393D+00         -0.396431         -0.912815
 Vib (Bot)   29  0.383031D+00         -0.416766         -0.959638
 Vib (Bot)   30  0.379259D+00         -0.421064         -0.969536
 Vib (Bot)   31  0.375662D+00         -0.425203         -0.979066
 Vib (Bot)   32  0.347586D+00         -0.458937         -1.056742
 Vib (Bot)   33  0.328068D+00         -0.484036         -1.114534
 Vib (Bot)   34  0.315108D+00         -0.501541         -1.154840
 Vib (Bot)   35  0.314116D+00         -0.502910         -1.157994
 Vib (Bot)   36  0.307919D+00         -0.511563         -1.177918
 Vib (Bot)   37  0.305359D+00         -0.515190         -1.186269
 Vib (Bot)   38  0.299958D+00         -0.522940         -1.204114
 Vib (Bot)   39  0.298498D+00         -0.525058         -1.208991
 Vib (Bot)   40  0.293561D+00         -0.532302         -1.225670
 Vib (Bot)   41  0.287380D+00         -0.541543         -1.246949
 Vib (Bot)   42  0.281850D+00         -0.549982         -1.266380
 Vib (Bot)   43  0.279104D+00         -0.554234         -1.276171
 Vib (Bot)   44  0.275467D+00         -0.559930         -1.289286
 Vib (Bot)   45  0.259135D+00         -0.586474         -1.350407
 Vib (Bot)   46  0.258581D+00         -0.587403         -1.352546
 Vib (Bot)   47  0.252605D+00         -0.597558         -1.375928
 Vib (Bot)   48  0.251843D+00         -0.598869         -1.378948
 Vib (Bot)   49  0.249383D+00         -0.603133         -1.388766
 Vib (Bot)   50  0.247566D+00         -0.606309         -1.396079
 Vib (Bot)   51  0.237240D+00         -0.624812         -1.438684
 Vib (V=0)       0.110391D+07          6.042934         13.914370
 Vib (V=0)    1  0.315052D+01          0.498382          1.147568
 Vib (V=0)    2  0.298193D+01          0.474498          1.092572
 Vib (V=0)    3  0.208200D+01          0.318482          0.733331
 Vib (V=0)    4  0.196258D+01          0.292828          0.674260
 Vib (V=0)    5  0.193908D+01          0.287596          0.662215
 Vib (V=0)    6  0.193086D+01          0.285751          0.657966
 Vib (V=0)    7  0.167478D+01          0.223957          0.515679
 Vib (V=0)    8  0.159037D+01          0.201497          0.463965
 Vib (V=0)    9  0.155129D+01          0.190694          0.439089
 Vib (V=0)   10  0.154567D+01          0.189117          0.435457
 Vib (V=0)   11  0.141958D+01          0.152160          0.350362
 Vib (V=0)   12  0.139814D+01          0.145552          0.335146
 Vib (V=0)   13  0.135698D+01          0.132574          0.305264
 Vib (V=0)   14  0.130047D+01          0.114100          0.262725
 Vib (V=0)   15  0.127947D+01          0.107030          0.246446
 Vib (V=0)   16  0.125417D+01          0.098355          0.226472
 Vib (V=0)   17  0.124756D+01          0.096060          0.221187
 Vib (V=0)   18  0.122806D+01          0.089221          0.205439
 Vib (V=0)   19  0.120168D+01          0.079790          0.183723
 Vib (V=0)   20  0.119881D+01          0.078749          0.181327
 Vib (V=0)   21  0.119543D+01          0.077526          0.178510
 Vib (V=0)   22  0.119086D+01          0.075861          0.174677
 Vib (V=0)   23  0.117773D+01          0.071045          0.163586
 Vib (V=0)   24  0.116547D+01          0.066500          0.153121
 Vib (V=0)   25  0.115782D+01          0.063642          0.146540
 Vib (V=0)   26  0.115439D+01          0.062352          0.143571
 Vib (V=0)   27  0.114372D+01          0.058318          0.134282
 Vib (V=0)   28  0.114118D+01          0.057355          0.132066
 Vib (V=0)   29  0.112985D+01          0.053021          0.122086
 Vib (V=0)   30  0.112756D+01          0.052141          0.120060
 Vib (V=0)   31  0.112540D+01          0.051306          0.118136
 Vib (V=0)   32  0.110895D+01          0.044911          0.103411
 Vib (V=0)   33  0.109802D+01          0.040611          0.093509
 Vib (V=0)   34  0.109101D+01          0.037829          0.087104
 Vib (V=0)   35  0.109048D+01          0.037618          0.086620
 Vib (V=0)   36  0.108721D+01          0.036313          0.083614
 Vib (V=0)   37  0.108587D+01          0.035778          0.082382
 Vib (V=0)   38  0.108307D+01          0.034658          0.079803
 Vib (V=0)   39  0.108232D+01          0.034357          0.079111
 Vib (V=0)   40  0.107981D+01          0.033347          0.076784
 Vib (V=0)   41  0.107670D+01          0.032096          0.073904
 Vib (V=0)   42  0.107397D+01          0.030991          0.071360
 Vib (V=0)   43  0.107262D+01          0.030448          0.070109
 Vib (V=0)   44  0.107086D+01          0.029733          0.068463
 Vib (V=0)   45  0.106316D+01          0.026599          0.061247
 Vib (V=0)   46  0.106291D+01          0.026495          0.061007
 Vib (V=0)   47  0.106019D+01          0.025382          0.058445
 Vib (V=0)   48  0.105984D+01          0.025242          0.058122
 Vib (V=0)   49  0.105874D+01          0.024790          0.057081
 Vib (V=0)   50  0.105793D+01          0.024458          0.056317
 Vib (V=0)   51  0.105343D+01          0.022605          0.052050
 Electronic      0.100000D+01          0.000000          0.000000
 Translational   0.759347D+09          8.880440         20.447969
 Rotational      0.449414D+08          7.652647         17.620870
 ***** Axes restored to original set *****
 -------------------------------------------------------------------
 Center     Atomic                   Forces (Hartrees/Bohr)
 Number     Number              X              Y              Z
 -------------------------------------------------------------------
      1        6           0.000027155   -0.002420925    0.003374310
      2        6           0.001908936    0.002651648   -0.000986195
      3        6           0.000028831   -0.019491081   -0.001317831
      4        6          -0.001290715    0.002023975   -0.000650797
      5        6           0.001405338   -0.001163590    0.005114002
      6        6          -0.004654143    0.002965796    0.002684521
      7        6           0.000067640    0.005206031   -0.002500911
      8        6           0.000483107   -0.000792211    0.000804206
      9        6           0.000017510   -0.002708823   -0.000397417
     10        6           0.000481604   -0.002607345    0.002260919
     11        6           0.000010173    0.003688587    0.002465664
     12        6          -0.000568034   -0.002653557    0.002268583
     13        6           0.000673518   -0.005837964   -0.002432321
     14        6          -0.004753749   -0.002768993    0.003036920
     15        6           0.001221924    0.001046870    0.004979445
     16        6           0.000725466    0.000373805    0.000215079
     17        6          -0.001387519   -0.001251263    0.005062406
     18        6          -0.000759052   -0.000523674    0.000655476
     19        6          -0.000151927    0.005192375   -0.002390713
     20        6           0.004419087    0.002944031    0.002751545
     21        6          -0.000614113   -0.005909991   -0.002464897
     22        6          -0.000627395    0.000420175    0.000193757
     23        6          -0.001211213    0.001158815    0.005111063
     24        6           0.004881851   -0.002706766    0.002956918
     25        6           0.000005903    0.003688227   -0.002470930
     26        6           0.000486288   -0.002607426   -0.002265019
     27        6           0.000014595   -0.002704413    0.000397488
     28        6          -0.000565588   -0.002659657   -0.002266021
     29        6           0.001223972    0.001044724   -0.004979969
     30        6          -0.004748600   -0.002765151   -0.003033898
     31        6           0.000671999   -0.005845214    0.002431944
     32        6           0.000725321    0.000375932   -0.000215484
     33        6          -0.001212770    0.001161806   -0.005112658
     34        6          -0.000630394    0.000422033   -0.000191191
     35        6          -0.000611586   -0.005905203    0.002463023
     36        6           0.004882916   -0.002711068   -0.002957344
     37        6           0.000002285   -0.019641784    0.001298174
     38        6           0.001945752    0.002650214    0.001012786
     39        6           0.000019885   -0.002426062   -0.003369358
     40        6          -0.001293119    0.002058593    0.000642957
     41        6           0.000064069    0.005168593    0.002549241
     42        6           0.001411726   -0.001153383   -0.005112338
     43        6           0.000480708   -0.000776662   -0.000808675
     44        6          -0.000146772    0.005193817    0.002388127
     45        6          -0.000758961   -0.000537337   -0.000644517
     46        6          -0.001383082   -0.001250818   -0.005064728
     47        6           0.004417252    0.002945175   -0.002750699
     48        6          -0.001659243    0.005852363   -0.006053104
     49        6          -0.001361982   -0.005606960   -0.005985186
     50        6          -0.004660147    0.002977947   -0.002724607
     51        6          -0.001679340    0.005868322    0.006062015
     52        6          -0.001353372   -0.005603827    0.005983924
     53        6           0.001666905    0.005825652    0.006019579
     54        6           0.001368594   -0.005695865    0.006112464
     55        6           0.001366631   -0.005692035   -0.006110162
     56        6           0.001669953    0.005823121   -0.006019874
     57        8          -0.019764034    0.023849736   -0.000466535
     58        8           0.009377732    0.011101383   -0.021030754
     59        8           0.009692225    0.010739302    0.021477599
 -------------------------------------------------------------------
 Cartesian Forces:  Max     0.023849736 RMS     0.005120910

 GradGradGradGradGradGradGradGradGradGradGradGradGradGradGradGradGradGrad
 Berny optimization.
 Search for a local minimum.
 Step number   1 out of a maximum of    2
 All quantities printed in internal units (Hartrees-Bohrs-Radians)
 Second derivative matrix not updated -- analytic derivatives used.
 ITU=  0
     Eigenvalues ---    0.00355   0.00413   0.00894   0.01001   0.01061
     Eigenvalues ---    0.01062   0.01653   0.01925   0.02120   0.02282
     Eigenvalues ---    0.02952   0.03079   0.03478   0.04243   0.04977
     Eigenvalues ---    0.04989   0.05337   0.05625   0.06289   0.06390
     Eigenvalues ---    0.06411   0.06539   0.06996   0.07565   0.07919
     Eigenvalues ---    0.08101   0.08577   0.08697   0.09249   0.09276
     Eigenvalues ---    0.09470   0.10610   0.11578   0.12181   0.12395
     Eigenvalues ---    0.12548   0.12617   0.12951   0.12973   0.13248
     Eigenvalues ---    0.13807   0.14021   0.14218   0.14428   0.15580
     Eigenvalues ---    0.15630   0.16062   0.16125   0.16316   0.16455
     Eigenvalues ---    0.17388   0.17555   0.17644   0.17807   0.17825
     Eigenvalues ---    0.18118   0.19029   0.19740   0.19926   0.19949
     Eigenvalues ---    0.20133   0.20387   0.20832   0.22226   0.22401
     Eigenvalues ---    0.23646   0.24523   0.24672   0.24867   0.24910
     Eigenvalues ---    0.25123   0.25783   0.26032   0.26206   0.26285
     Eigenvalues ---    0.26641   0.26967   0.27127   0.27226   0.27419
     Eigenvalues ---    0.27484   0.28802   0.29116   0.29529   0.29745
     Eigenvalues ---    0.29772   0.31211   0.32256   0.32862   0.33534
     Eigenvalues ---    0.35173   0.36293   0.36451   0.37782   0.40896
     Eigenvalues ---    0.41053   0.41871   0.43678   0.45723   0.47205
     Eigenvalues ---    0.47736   0.48761   0.49755   0.51934   0.52052
     Eigenvalues ---    0.52433   0.53469   0.53843   0.54083   0.54150
     Eigenvalues ---    0.54651   0.55179   0.56243   0.56301   0.56436
     Eigenvalues ---    0.57418   0.59263   0.59812   0.61768   0.61794
     Eigenvalues ---    0.63488   0.63618   0.63841   0.64726   0.64881
     Eigenvalues ---    0.65226   0.66271   0.67527   0.67755   0.68767
     Eigenvalues ---    0.69193   0.70061   0.70215   0.71191   0.71379
     Eigenvalues ---    0.72260   0.73369   0.74022   0.74241   0.74352
     Eigenvalues ---    0.74812   0.75184   0.76308   0.77549   0.94444
     Eigenvalues ---    0.95402   0.95493   0.96679   1.03458   1.04947
     Eigenvalues ---    1.13931   1.14140   1.17451   1.18106   1.19015
     Eigenvalues ---    1.19453   1.19689   1.19808   1.20592   1.21050
     Eigenvalues ---    1.24478   1.24673   1.27979   1.41709   1.42323
     Eigenvalues ---    1.42785   1.43444   1.50968   1.51496   1.54509
     Eigenvalues ---    1.55786
 Angle between quadratic step and forces=  54.84 degrees.
 Linear search not attempted -- first point.
 TrRot=  0.000361  0.000783 -0.000010 -0.000031 -0.000001 -0.000031
 Variable       Old X    -DE/DX   Delta X   Delta X   Delta X     New X
                                 (Linear)    (Quad)   (Total)
    X1        0.00721   0.00003   0.00000  -0.00465  -0.00425   0.00296
    Y1        0.75841  -0.00242   0.00000   0.00557   0.00636   0.76476
    Z1        3.78478   0.00337   0.00000   0.01382   0.01380   3.79858
    X2       -1.98444   0.00191   0.00000  -0.00689  -0.00638  -1.99082
    Y2        2.46195   0.00265   0.00000   0.01986   0.02077   2.48272
    Z2        2.87286  -0.00099   0.00000   0.00613   0.00612   2.87898
    X3        0.02312   0.00003   0.00000  -0.00611  -0.00550   0.01762
    Y3        4.09128  -0.01949   0.00000   0.01475   0.01553   4.10682
    Z3        1.51496  -0.00132   0.00000  -0.00133  -0.00134   1.51362
    X4        1.99419  -0.00129   0.00000  -0.00130  -0.00079   1.99340
    Y4        2.48198   0.00202   0.00000   0.01206   0.01272   2.49471
    Z4        2.90417  -0.00065   0.00000  -0.00007  -0.00008   2.90409
    X5       -6.49512   0.00141   0.00000  -0.01440  -0.01400  -6.50912
    Y5        0.74110  -0.00116   0.00000  -0.00808  -0.00690   0.73420
    Z5        4.02928   0.00511   0.00000   0.01849   0.01847   4.04775
    X6       -8.48808  -0.00465   0.00000  -0.03015  -0.02967  -8.51775
    Y6        2.05957   0.00297   0.00000   0.00659   0.00789   2.06746
    Z6        2.61578   0.00268   0.00000   0.02137   0.02135   2.63712
    X7       -6.52209   0.00007   0.00000  -0.02634  -0.02576  -6.54785
    Y7        3.54494   0.00521   0.00000   0.01366   0.01484   3.55977
    Z7        1.30980  -0.00250   0.00000   0.00330   0.00328   1.31308
    X8       -4.51877   0.00048   0.00000  -0.01446  -0.01395  -4.53272
    Y8        2.51793  -0.00079   0.00000  -0.00062   0.00044   2.51837
    Z8        2.98298   0.00080   0.00000   0.00075   0.00074   2.98372
    X9        0.03858   0.00002   0.00000  -0.00019  -0.00012   0.03846
    Y9       -4.66418  -0.00271   0.00000  -0.01862  -0.01784  -4.68202
    Z9        1.29405  -0.00040   0.00000   0.00349   0.00348   1.29752
   X10       -1.97338   0.00048   0.00000  -0.00339  -0.00325  -1.97663
   Y10       -3.53902  -0.00261   0.00000  -0.02081  -0.01990  -3.55892
   Z10        2.92223   0.00226   0.00000   0.01545   0.01544   2.93766
   X11        0.02295   0.00001   0.00000  -0.00346  -0.00322   0.01973
   Y11       -1.84364   0.00369   0.00000   0.00221   0.00299  -1.84065
   Z11        3.92998   0.00247   0.00000   0.01036   0.01035   3.94033
   X12        2.03892  -0.00057   0.00000   0.00058   0.00072   2.03964
   Y12       -3.51867  -0.00265   0.00000  -0.01692  -0.01626  -3.53494
   Z12        2.92312   0.00227   0.00000   0.01566   0.01565   2.93877
   X13       -6.50905   0.00067   0.00000  -0.01536  -0.01528  -6.52433
   Y13       -4.63248  -0.00584   0.00000  -0.04091  -0.03973  -4.67220
   Z13        1.30875  -0.00243   0.00000   0.00258   0.00256   1.31131
   X14       -8.48512  -0.00475   0.00000  -0.02416  -0.02400  -8.50911
   Y14       -3.18776  -0.00277   0.00000  -0.03529  -0.03398  -3.22174
   Z14        2.61661   0.00304   0.00000   0.02003   0.02001   2.63663
   X15       -6.48817   0.00122   0.00000  -0.01292  -0.01268  -6.50085
   Y15       -1.85302   0.00105   0.00000  -0.01570  -0.01452  -1.86754
   Z15        4.04399   0.00498   0.00000   0.01756   0.01754   4.06153
   X16       -4.50930   0.00073   0.00000  -0.00927  -0.00913  -4.51843
   Y16       -3.60135   0.00037   0.00000  -0.01535  -0.01429  -3.61564
   Z16        3.00955   0.00022   0.00000   0.00190   0.00188   3.01143
   X17        6.52299  -0.00139   0.00000   0.00819   0.00860   6.53159
   Y17        0.80305  -0.00125   0.00000  -0.00077  -0.00039   0.80266
   Z17        4.02946   0.00506   0.00000   0.01915   0.01914   4.04861
   X18        4.53031  -0.00076   0.00000   0.00499   0.00551   4.53582
   Y18        2.55784  -0.00052   0.00000   0.00178   0.00228   2.56012
   Z18        2.99339   0.00066   0.00000  -0.00129  -0.00130   2.99209
   X19        6.51660  -0.00015   0.00000   0.01528   0.01586   6.53246
   Y19        3.60823   0.00519   0.00000   0.01956   0.01994   3.62817
   Z19        1.31052  -0.00239   0.00000   0.00231   0.00231   1.31283
   X20        8.50170   0.00442   0.00000   0.02107   0.02156   8.52326
   Y20        2.14372   0.00294   0.00000   0.01596   0.01622   2.15994
   Z20        2.61505   0.00275   0.00000   0.02102   0.02102   2.63607
   X21        6.58388  -0.00061   0.00000   0.01393   0.01401   6.59790
   Y21       -4.56865  -0.00591   0.00000  -0.03223  -0.03185  -4.60051
   Z21        1.30842  -0.00246   0.00000   0.00268   0.00268   1.31110
   X22        4.57492  -0.00063   0.00000   0.00682   0.00696   4.58187
   Y22       -3.55882   0.00042   0.00000  -0.00762  -0.00712  -3.56594
   Z22        3.01132   0.00019   0.00000   0.00191   0.00190   3.01322
   X23        6.53923  -0.00121   0.00000   0.00976   0.01000   6.54923
   Y23       -1.79117   0.00116   0.00000  -0.00807  -0.00769  -1.79886
   Z23        4.04325   0.00511   0.00000   0.01924   0.01924   4.06249
   X24        8.54650   0.00488   0.00000   0.02201   0.02217   8.56868
   Y24       -3.10455  -0.00271   0.00000  -0.02571  -0.02545  -3.13000
   Z24        2.61541   0.00296   0.00000   0.02042   0.02042   2.63582
   X25        0.02283   0.00001   0.00000  -0.00361  -0.00336   0.01948
   Y25       -1.84357   0.00369   0.00000   0.00192   0.00270  -1.84088
   Z25       -3.92959  -0.00247   0.00000  -0.01097  -0.01098  -3.94057
   X26       -1.97348   0.00049   0.00000  -0.00339  -0.00324  -1.97672
   Y26       -3.53898  -0.00261   0.00000  -0.02113  -0.02023  -3.55921
   Z26       -2.92176  -0.00227   0.00000  -0.01612  -0.01613  -2.93788
   X27        0.03854   0.00001   0.00000  -0.00016  -0.00008   0.03846
   Y27       -4.66412  -0.00270   0.00000  -0.01883  -0.01805  -4.68217
   Z27       -1.29362   0.00040   0.00000  -0.00413  -0.00414  -1.29775
   X28        2.03879  -0.00057   0.00000   0.00067   0.00082   2.03961
   Y28       -3.51859  -0.00266   0.00000  -0.01712  -0.01646  -3.53506
   Z28       -2.92278  -0.00227   0.00000  -0.01628  -0.01629  -2.93907
   X29       -6.48837   0.00122   0.00000  -0.01265  -0.01240  -6.50077
   Y29       -1.85355   0.00104   0.00000  -0.01482  -0.01364  -1.86719
   Z29       -4.04384  -0.00498   0.00000  -0.01735  -0.01737  -4.06121
   X30       -8.48523  -0.00475   0.00000  -0.02406  -0.02389  -8.50912
   Y30       -3.18813  -0.00277   0.00000  -0.03467  -0.03336  -3.22149
   Z30       -2.61621  -0.00303   0.00000  -0.02025  -0.02027  -2.63649
   X31       -6.50907   0.00067   0.00000  -0.01539  -0.01531  -6.52438
   Y31       -4.63259  -0.00585   0.00000  -0.04073  -0.03954  -4.67214
   Z31       -1.30819   0.00243   0.00000  -0.00309  -0.00311  -1.31130
   X32       -4.50939   0.00073   0.00000  -0.00926  -0.00912  -4.51851
   Y32       -3.60161   0.00038   0.00000  -0.01509  -0.01403  -3.61564
   Z32       -3.00917  -0.00022   0.00000  -0.00225  -0.00226  -3.01143
   X33        6.53902  -0.00121   0.00000   0.01013   0.01039   6.54941
   Y33       -1.79129   0.00116   0.00000  -0.00819  -0.00781  -1.79910
   Z33       -4.04330  -0.00511   0.00000  -0.01957  -0.01958  -4.06288
   X34        4.57477  -0.00063   0.00000   0.00696   0.00711   4.58188
   Y34       -3.55888   0.00042   0.00000  -0.00761  -0.00710  -3.56598
   Z34       -3.01119  -0.00019   0.00000  -0.00231  -0.00232  -3.01350
   X35        6.58381  -0.00061   0.00000   0.01401   0.01410   6.59791
   Y35       -4.56871  -0.00591   0.00000  -0.03223  -0.03186  -4.60057
   Z35       -1.30837   0.00246   0.00000  -0.00294  -0.00294  -1.31132
   X36        8.54635   0.00488   0.00000   0.02225   0.02242   8.56877
   Y36       -3.10461  -0.00271   0.00000  -0.02581  -0.02555  -3.13016
   Z36       -2.61550  -0.00296   0.00000  -0.02053  -0.02053  -2.63603
   X37        0.02289   0.00000   0.00000  -0.00450  -0.00388   0.01900
   Y37        4.09196  -0.01964   0.00000   0.01356   0.01434   4.10631
   Z37       -1.51531   0.00130   0.00000   0.00208   0.00207  -1.51324
   X38       -1.98468   0.00195   0.00000  -0.00631  -0.00580  -1.99047
   Y38        2.46211   0.00265   0.00000   0.02037   0.02127   2.48338
   Z38       -2.87341   0.00101   0.00000  -0.00559  -0.00560  -2.87901
   X39        0.00712   0.00002   0.00000  -0.00475  -0.00434   0.00279
   Y39        0.75852  -0.00243   0.00000   0.00520   0.00598   0.76450
   Z39       -3.78477  -0.00337   0.00000  -0.01368  -0.01369  -3.79847
   X40        1.99409  -0.00129   0.00000  -0.00085  -0.00033   1.99376
   Y40        2.48208   0.00206   0.00000   0.01052   0.01118   2.49326
   Z40       -2.90425   0.00064   0.00000   0.00091   0.00090  -2.90335
   X41       -6.52225   0.00006   0.00000  -0.02606  -0.02547  -6.54772
   Y41        3.54504   0.00517   0.00000   0.01371   0.01489   3.55993
   Z41       -1.31087   0.00255   0.00000  -0.00137  -0.00139  -1.31226
   X42       -6.49538   0.00141   0.00000  -0.01392  -0.01351  -6.50890
   Y42        0.74056  -0.00115   0.00000  -0.00718  -0.00600   0.73456
   Z42       -4.02966  -0.00511   0.00000  -0.01743  -0.01745  -4.04711
   X43       -4.51898   0.00048   0.00000  -0.01402  -0.01350  -4.53248
   Y43        2.51770  -0.00078   0.00000   0.00004   0.00110   2.51880
   Z43       -2.98385  -0.00081   0.00000   0.00086   0.00084  -2.98301
   X44        6.51656  -0.00015   0.00000   0.01538   0.01596   6.53252
   Y44        3.60823   0.00519   0.00000   0.01933   0.01971   3.62794
   Z44       -1.31087   0.00239   0.00000  -0.00226  -0.00226  -1.31314
   X45        4.53020  -0.00076   0.00000   0.00531   0.00584   4.53603
   Y45        2.55795  -0.00054   0.00000   0.00102   0.00152   2.55947
   Z45       -2.99372  -0.00064   0.00000   0.00147   0.00146  -2.99225
   X46        6.52279  -0.00138   0.00000   0.00865   0.00906   6.53186
   Y46        0.80294  -0.00125   0.00000  -0.00091  -0.00053   0.80241
   Z46       -4.02965  -0.00506   0.00000  -0.01936  -0.01936  -4.04901
   X47        8.50160   0.00442   0.00000   0.02129   0.02179   8.52339
   Y47        2.14365   0.00295   0.00000   0.01592   0.01618   2.15983
   Z47       -2.61541  -0.00275   0.00000  -0.02097  -0.02097  -2.63638
   X48      -10.45795  -0.00166   0.00000  -0.02222  -0.02181 -10.47975
   Y48        0.82231   0.00585   0.00000  -0.00506  -0.00364   0.81867
   Z48       -1.38966  -0.00605   0.00000  -0.01024  -0.01026  -1.39993
   X49      -10.46274  -0.00136   0.00000  -0.01702  -0.01678 -10.47953
   Y49       -1.96423  -0.00561   0.00000  -0.02412  -0.02270  -1.98693
   Z49       -1.39116  -0.00599   0.00000  -0.00984  -0.00986  -1.40102
   X50       -8.48827  -0.00466   0.00000  -0.02980  -0.02931  -8.51757
   Y50        2.05916   0.00298   0.00000   0.00721   0.00851   2.06767
   Z50       -2.61616  -0.00272   0.00000  -0.02024  -0.02026  -2.63643
   X51      -10.45774  -0.00168   0.00000  -0.02250  -0.02209 -10.47983
   Y51        0.82246   0.00587   0.00000  -0.00536  -0.00393   0.81852
   Z51        1.38951   0.00606   0.00000   0.01095   0.01093   1.40043
   X52      -10.46271  -0.00135   0.00000  -0.01709  -0.01685 -10.47956
   Y52       -1.96405  -0.00560   0.00000  -0.02446  -0.02303  -1.98709
   Z52        1.39147   0.00598   0.00000   0.00981   0.00979   1.40127
   X53       10.48322   0.00167   0.00000   0.01515   0.01556  10.49879
   Y53        0.92661   0.00583   0.00000   0.00586   0.00600   0.93261
   Z53        1.38983   0.00602   0.00000   0.01051   0.01051   1.40034
   X54       10.51250   0.00137   0.00000   0.01343   0.01368  10.52618
   Y54       -1.85954  -0.00570   0.00000  -0.01348  -0.01334  -1.87288
   Z54        1.39028   0.00611   0.00000   0.01009   0.01009   1.40036
   X55       10.51245   0.00137   0.00000   0.01354   0.01379  10.52624
   Y55       -1.85960  -0.00569   0.00000  -0.01349  -0.01335  -1.87295
   Z55       -1.39055  -0.00611   0.00000  -0.00999  -0.00999  -1.40054
   X56       10.48314   0.00167   0.00000   0.01531   0.01573  10.49887
   Y56        0.92655   0.00582   0.00000   0.00585   0.00599   0.93255
   Z56       -1.39020  -0.00602   0.00000  -0.01036  -0.01035  -1.40055
   X57       -1.13623  -0.01976   0.00000   0.06984   0.07069  -1.06554
   Y57        7.85593   0.02385   0.00000   0.16700   0.16785   8.02378
   Z57        0.00220  -0.00047   0.00000  -0.00442  -0.00443  -0.00224
   X58        0.16200   0.00938   0.00000   0.03621   0.03699   0.19898
   Y58        6.69863   0.01110   0.00000   0.06506   0.06583   6.76445
   Z58       -2.11240  -0.02103   0.00000  -0.05001  -0.05002  -2.16241
   X59        0.16271   0.00969   0.00000   0.02897   0.02974   0.19246
   Y59        6.69859   0.01074   0.00000   0.06629   0.06706   6.76565
   Z59        2.11188   0.02148   0.00000   0.05057   0.05056   2.16244
         Item               Value     Threshold  Converged?
 Maximum Force            0.023850     0.000450     NO 
 RMS     Force            0.005121     0.000300     NO 
 Maximum Displacement     0.167850     0.001800     NO 
 RMS     Displacement     0.022159     0.001200     NO 
 Predicted change in Energy=-5.785149D-03
 GradGradGradGradGradGradGradGradGradGradGradGradGradGradGradGradGradGrad

 1|1|UNPC-DESKTOP-M31882Q|Freq|RHSEH1PBE|LANL2DZ|C56O3|MT.AHMED|24-Oct-
 2023|0||# freq=noraman rhseh1pbe/lanl2dz geom=connectivity||TG+O3 - 1|
 |0,1|C,0.00381478,0.40133193,2.00281769|C,-1.05012125,1.30280732,1.520
 25027|C,0.01223401,2.16501295,0.80168254|C,1.05528067,1.31340933,1.536
 82134|C,-3.4370688,0.39217516,2.13220099|C,-4.49169687,1.0898773,1.384
 20959|C,-3.45134039,1.87589897,0.69311776|C,-2.39123094,1.33243085,1.5
 7852692|C,0.02041618,-2.46817874,0.68477923|C,-1.04426958,-1.872769,1.
 54637598|C,0.01214428,-0.97560999,2.0796544|C,1.07895081,-1.86200187,1
 .54685079|C,-3.44444025,-2.45140122,0.6925589|C,-4.49012997,-1.6868897
 9,1.38465096|C,-3.43339417,-0.98057674,2.13998623|C,-2.3862192,-1.9057
 5164,1.59258554|C,3.45181981,0.42495786,2.13230085|C,2.39733745,1.3535
 4939,1.58403133|C,3.44843497,1.9093921,0.69349922|C,4.49890514,1.13440
 982,1.38382392|C,3.48404074,-2.41762794,0.69238649|C,2.42094126,-1.883
 24675,1.5935205|C,3.46040987,-0.94784803,2.1395963|C,4.52261442,-1.642
 85464,1.38401328|C,0.01208183,-0.97557657,-2.07944977|C,-1.04431861,-1
 .87274871,-1.54612647|C,0.02039405,-2.46814611,-0.68455279|C,1.0788812
 1,-1.86195984,-1.54666828|C,-3.43349703,-0.98085612,-2.13990662|C,-4.4
 9018972,-1.68708574,-1.38444126|C,-3.4444539,-2.45146142,-0.69226265|C
 ,-2.38626824,-1.90588906,-1.59238218|C,3.46029932,-0.94790964,-2.13962
 249|C,2.42086517,-1.8832773,-1.59345153|C,3.48400251,-2.41765725,-0.69
 236215|C,4.52253245,-1.64288639,-1.38406397|C,0.01211129,2.1653735,-0.
 80186925|C,-1.0502455,1.30289031,-1.52054255|C,0.00376995,0.40139046,-
 2.00281507|C,1.05522766,1.31346053,-1.53686419|C,-3.45142415,1.8759523
 1,-0.69368398|C,-3.43720969,0.39188913,-2.13240389|C,-2.39134126,1.332
 30948,-1.57898576|C,3.44841324,1.90939199,-0.69368373|C,2.39727701,1.3
 5360843,-1.58420685|C,3.45171431,0.4248983,-2.13239646|C,4.49885351,1.
 13437001,-1.384015|C,-5.53410641,0.43514998,-0.73537836|C,-5.53664519,
 -1.03942615,-0.73616935|C,-4.49179751,1.08966165,-1.38441462|C,-5.5339
 984,0.43522578,0.7352946|C,-5.53662809,-1.03933262,0.73633553|C,5.5474
 83,0.49033897,0.73546546|C,5.56297784,-0.98402506,0.73570311|C,5.56294
 9,-0.98405531,-0.73584521|C,5.54744024,0.4903096,-0.73566227|O,-0.6012
 6636,4.15718025,0.00116297|O,0.08572465,3.54476124,-1.1178314|O,0.0861
 0456,3.54474068,1.11755868||Version=IA32W-G09RevD.01|State=1-A|HF=-235
 5.3426667|RMSD=6.556e-009|RMSF=5.121e-003|ZeroPoint=0.3510641|Thermal=
 0.3767565|Dipole=0.0513487,-1.0440217,0.0006902|DipoleDeriv=0.124199,-
 0.0049221,-0.0015416,-0.0162037,-0.0068899,0.028809,0.0046003,-0.06861
 82,-0.0508794,-0.3034383,-0.0883598,-0.0483537,-0.1325832,-0.0359411,-
 0.069466,-0.0094362,-0.0463056,-0.0041426,0.3960291,0.0500949,-0.08683
 22,0.0100332,0.5631651,0.0105053,-0.0687235,0.0878962,0.0821425,-0.287
 5838,0.0389432,0.057657,0.1529069,0.0125299,-0.0669595,0.0376584,-0.05
 18638,0.0220695,0.0362382,-0.0411361,-0.0861594,0.0200317,-0.0419114,0
 .0477513,-0.0639961,-0.1873642,-0.1047248,-0.1451268,0.2143551,0.29234
 19,0.0707617,0.0703369,-0.084709,0.049299,-0.0789334,0.107363,0.011765
 3,-0.0348381,0.0253568,-0.0200012,-0.0934145,-0.1904583,-0.0564525,0.0
 920371,-0.0148664,0.2546047,0.0485595,0.0832607,0.1915137,0.0443418,-0
 .030311,0.2208953,-0.021244,0.0862227,0.0961423,-0.0002772,-0.0027545,
 -0.0013077,-0.110654,0.1959094,-0.0141322,-0.0479882,-0.0127239,-0.251
 455,-0.0261977,-0.0117145,0.1364288,0.0817304,0.0062979,-0.1961342,0.0
 353809,0.0643379,0.1662162,0.002679,0.0022017,0.0228743,-0.0389634,-0.
 0155787,0.0031632,0.1648915,-0.1035876,-0.2067876,0.0171264,0.0120006,
 -0.1427728,0.0846577,0.0083972,0.1961548,0.0369324,0.0676536,0.0523511
 ,0.0711482,0.0006253,0.0457429,-0.1078638,0.1710098,0.0062741,-0.08388
 24,-0.0158561,-0.0200148,-0.2291038,0.2798811,-0.0885588,0.1029068,0.1
 001638,0.1069857,0.0775405,0.0643812,0.0056762,-0.0184841,-0.062388,-0
 .0345405,-0.0110542,-0.0523663,-0.0630695,0.2048397,-0.0709543,0.27644
 95,0.005226,-0.0001705,-0.2719567,0.0193918,0.0779826,0.245233,0.05771
 04,0.0458544,0.0285866,0.0483424,0.0835344,-0.0166401,-0.0573475,0.047
 6645,0.0696089,-0.1911356,-0.1084193,0.2699564,-0.0556651,-0.0855905,-
 0.195714,0.0545321,-0.0257836,-0.2192632,-0.0400103,0.0889423,0.018495
 6,0.0309203,-0.016594,0.0154417,-0.0869167,-0.1901693,0.0516241,0.0984
 194,-0.0130257,-0.1226613,-0.2232904,-0.2910739,-0.0739487,0.0661339,-
 0.0878725,-0.0616538,-0.0781123,0.1041584,0.0592781,-0.0685443,-0.0082
 154,-0.0489703,-0.1063448,0.169741,-0.0161006,-0.0817009,-0.0139026,0.
 2318149,-0.0013678,-0.0005433,0.2637635,0.022021,0.0735321,-0.2426582,
 0.0529475,0.0399459,0.0183223,0.0178485,0.0678913,0.0359205,-0.0008018
 ,-0.0511657,0.0591043,0.2087625,-0.0674502,-0.0440138,0.2319986,-0.281
 3249,0.0898998,0.1064591,0.0984439,-0.1034856,0.0737559,0.0687089,0.16
 61637,0.0026016,-0.0022095,0.0229334,-0.0390457,0.0155727,-0.0031853,-
 0.1648384,-0.1035461,-0.2514291,-0.0261125,0.0116804,0.1363642,0.08173
 51,-0.0063244,0.196016,-0.0354175,0.0643365,0.0961557,-0.0002991,0.002
 7397,-0.0013217,-0.1106009,-0.1958866,0.0141208,0.0479827,-0.0127209,-
 0.2068163,0.0171219,-0.0119739,-0.142748,0.0846629,-0.0083763,-0.19605
 07,-0.0369557,0.0676464,0.00568,-0.0185053,0.0623713,-0.0345585,-0.011
 0619,0.0523087,0.0631351,-0.2048423,-0.070874,-0.0202608,-0.2292127,-0
 .2798843,-0.0885165,0.1028684,-0.1001386,-0.1069633,-0.0775726,0.06435
 84,0.052469,0.0712381,-0.0006093,0.0457493,-0.107806,-0.1710239,-0.006
 2402,0.0838512,-0.01574,0.2764175,0.0052087,0.0002089,-0.2719594,0.019
 3184,-0.0779474,-0.2451682,-0.0576381,0.0458645,0.0182007,0.0178703,-0
 .0678708,0.0359949,-0.0009113,0.0511924,-0.0591402,-0.2087587,-0.06751
 83,0.2318909,-0.0013465,0.0005144,0.2638294,0.0220016,-0.0735376,0.242
 6206,-0.0529353,0.0399582,0.0593272,-0.0685782,0.0082336,-0.0489887,-0
 .1063782,-0.1697391,0.0160934,0.0817039,-0.0139133,-0.0439528,0.231981
 5,0.281321,0.0898448,0.1065274,-0.0984306,0.1035407,-0.0737692,0.06875
 56,0.3957208,0.051094,0.0868166,0.0101202,0.563398,-0.0099383,0.068952
 9,-0.0880157,0.0815138,-0.3034906,-0.0883389,0.0483022,-0.1327289,-0.0
 362073,0.0693876,0.0095867,0.0462163,-0.0041469,0.124251,-0.0049713,0.
 0015779,-0.0162245,-0.0070437,-0.0288424,-0.004632,0.0684892,-0.050909
 7,-0.2869532,0.0386693,-0.0575905,0.1528842,0.0126389,0.0669178,-0.038
 1145,0.0522871,0.022216,0.0117502,-0.034785,-0.0254772,-0.0199069,-0.0
 935346,0.1904707,0.056407,-0.0920852,-0.0149795,0.0363635,-0.0410334,0
 .0861187,0.0201619,-0.0419093,-0.0477858,0.0639621,0.1873223,-0.104821
 8,0.2543464,0.048387,-0.0831801,0.1915145,0.0443297,0.0303015,-0.22104
 62,0.0212727,0.0861947,0.0187822,0.0308852,0.0166828,0.0154682,-0.0868
 456,0.1901872,-0.0515995,-0.0983987,-0.0128313,0.2693533,-0.0556205,0.
 0854367,-0.1956871,0.0543443,0.0257234,0.2193109,0.0398733,0.088832,0.
 0287174,0.0483162,-0.083555,-0.0168137,-0.0572054,-0.0476657,-0.069605
 6,0.191135,-0.1083613,-0.1228934,-0.223245,0.2910526,-0.0738204,0.0661
 162,0.0879003,0.0616214,0.0781438,0.1041079,-0.0981137,-0.1207394,0.13
 12096,0.1826746,0.0209443,0.2611567,-0.1674178,0.226698,-0.0385571,-0.
 1260778,0.1242408,0.1394301,-0.0966616,-0.0409096,-0.2546763,-0.080676
 2,-0.223084,-0.0427848,-0.1449299,0.2142027,-0.292304,0.0707255,0.0704
 981,0.0846954,-0.0492051,0.0789347,0.107468,-0.0978567,-0.1208722,-0.1
 311999,0.1825735,0.0210105,-0.2611521,0.1673923,-0.2266415,-0.0382643,
 -0.126273,0.1242149,-0.1393894,-0.0965623,-0.0408737,0.2547205,0.08066
 88,0.2230572,-0.0428648,-0.1047611,0.1199636,0.1398134,-0.1691707,0.01
 93169,-0.2565582,-0.1473809,-0.2277384,-0.0355497,-0.1190835,-0.126179
 8,0.1330777,0.1017173,-0.0438967,0.2592571,-0.0930316,0.2271943,-0.043
 6875,-0.1191153,-0.1261571,-0.1330892,0.1017485,-0.0439803,-0.2592975,
 0.0930566,-0.227212,-0.0437518,-0.1046836,0.1199358,-0.1397938,-0.1692
 068,0.0193575,0.2565565,0.1474091,0.2277417,-0.035509,-0.0218733,-0.01
 02096,0.0003697,-0.0180862,-0.1737918,-0.0004424,-0.0001176,-0.0000614
 ,0.2764375,-0.2059746,0.0223494,0.0117135,-0.0218516,-0.398564,-0.1378
 392,-0.0475695,0.1503312,-0.2387141,-0.206095,0.0228698,-0.0120381,-0.
 0216118,-0.3986053,0.1378862,0.0477545,-0.1502249,-0.2388908|Polar=879
 .3852337,-0.0655228,439.0653081,-0.004064,-0.0003541,404.1243917|PG=C0
 1 [X(C56O3)]|NImag=0||0.45659506,-0.00016202,0.75806353,0.00153429,-0.
 12927886,0.18769595,-0.14953628,0.06314672,-0.02003156,0.91404690,0.08
 907894,-0.12651344,0.03387588,-0.04429572,0.33100031,-0.06003343,0.045
 54992,-0.07356770,-0.01313052,-0.11781275,0.22616516,0.00269818,-0.002
 05893,0.00139753,-0.10752723,-0.04396007,0.04502830,0.38733474,0.00160
 136,-0.06862045,0.05620456,-0.02805336,-0.08298689,0.02616238,-0.01204
 442,0.53630257,0.00029059,0.04361631,-0.01759005,0.02400607,0.02307406
 ,-0.09092436,0.02429643,-0.10421401,0.40010095,-0.14873259,-0.06320916
 ,0.01815450,-0.11715189,-0.00289797,-0.00981538,-0.11654469,0.03847757
 ,-0.02953691,0.91602246,-0.09135868,-0.12995369,0.03321308,0.00158466,
 0.01062217,0.00390095,0.05098876,-0.08723788,0.02504394,0.04572557,0.3
 4161772,0.05931187,0.04680876,-0.07144046,0.00865340,0.00287526,0.0091
 3620,-0.04974287,0.03104684,-0.09269219,0.01738992,-0.12621909,0.22547
 718,-0.00380031,0.00323651,0.00018947,-0.01880488,-0.02045331,0.009795
 96,0.00312299,0.00480384,-0.00360096,0.00032164,-0.00086294,0.00040006
 ,0.39982023,-0.00201119,0.00377663,-0.00194220,0.00036517,0.00022223,-
 0.00789815,0.00305759,0.00415469,0.00391353,0.00102199,0.00020774,-0.0
 0060324,0.02092176,0.72106215,0.00197796,-0.00251523,-0.00056290,-0.00
 150274,-0.00166283,0.00144171,-0.00174046,0.00346996,0.00702788,-0.000
 09270,-0.00044984,0.00012975,0.05533028,-0.12053216,0.22327666,-0.0024
 0304,0.00179287,-0.00226609,0.01011227,-0.00029201,0.00015460,-0.00102
 566,0.00034733,0.00099443,-0.00012188,-0.00018570,-0.00026793,-0.14437
 949,0.04514953,-0.05675951,0.61418930,-0.00195445,0.00211562,-0.001922
 63,0.00393809,-0.00264119,0.00485578,-0.00043284,0.00107987,-0.0000344
 1,0.00061646,0.00010226,-0.00052009,0.05340114,-0.09523566,0.03965936,
 0.15187103,0.38473271,-0.00019161,-0.00218794,-0.00046588,-0.00124161,
 0.00595105,-0.00106117,-0.00015877,-0.00126782,0.00023650,-0.00029637,
 0.00000600,0.00046416,-0.08867797,0.04479412,-0.08368401,0.15472370,-0
 .05599728,0.37641078,0.00873799,-0.01352651,0.00263671,-0.03436755,0.0
 1666394,-0.01614549,-0.00212540,-0.00157785,0.00153590,-0.00190758,0.0
 0111266,0.00117476,0.01444979,-0.00427758,0.00090655,-0.13872901,-0.08
 568467,0.04712275,0.41320117,-0.00221701,0.00896893,0.00577669,0.00470
 320,0.00105192,-0.00145030,0.00213015,-0.00059584,-0.00414699,0.001027
 95,0.00029021,-0.00032317,0.00159486,-0.06276463,0.05897579,-0.0568053
 5,-0.08765102,0.03981885,0.04525345,0.24259438,0.00909416,-0.00309836,
 0.00788049,-0.00924573,-0.00461073,0.00207384,-0.00067263,-0.00250040,
 -0.00097082,-0.00014636,-0.00006518,0.00045859,0.00062535,0.07842223,-
 0.05824525,0.04035271,0.04948690,-0.09720470,0.03044128,-0.12182514,0.
 68018215,-0.03425597,0.01631866,-0.00895995,-0.50347673,0.00695865,0.0
 2686267,-0.01836399,0.00081627,0.00561642,0.00380257,0.00162404,-0.004
 88446,-0.12563407,-0.05849261,0.02810010,-0.11943018,-0.02413702,-0.01
 578005,-0.13572089,0.03113691,-0.06343770,0.91853871,0.01727718,-0.002
 62508,-0.00491802,0.00466245,-0.07623550,0.03494943,-0.01474564,0.0047
 4341,0.00056927,-0.00095445,-0.00303465,0.00383049,-0.05083046,-0.1140
 0317,0.02819782,-0.00887850,0.00911051,-0.00154561,0.05675860,-0.06130
 205,0.04477944,0.01867722,0.25665294,-0.01596818,0.00088238,0.00144210
 ,0.02428760,0.03626390,-0.06955147,0.01012781,-0.00721297,0.00238057,0
 .00231695,0.00458842,-0.00011595,0.04840752,0.04348039,-0.05407327,-0.
 00426827,-0.00124255,0.00977042,-0.06175474,0.03147875,-0.11656800,0.0
 2402804,-0.11722089,0.25254148,-0.00619300,-0.00009127,-0.00009308,0.0
 0053796,0.00143708,-0.00077024,0.00046437,-0.00006556,-0.00007271,0.00
 055739,-0.00130316,0.00083364,-0.00141409,0.00407918,-0.00065896,0.001
 28927,-0.00086001,0.00201817,0.00117206,0.00102055,-0.00221202,-0.0004
 1403,-0.00052423,0.00019269,0.39644856,0.00002814,0.00229727,-0.002929
 73,0.00125283,0.00059932,0.00122561,0.00004921,-0.00105219,0.00013630,
 -0.00140860,0.00070237,0.00130876,-0.00141647,-0.00116469,0.00091393,0
 .00006568,0.00058825,0.00004252,0.00061440,-0.00104630,0.00320570,-0.0
 0026274,0.00014269,-0.00157125,0.00086067,0.20669318,-0.00005956,0.004
 79375,0.00331489,0.00225057,-0.00048815,0.00047271,0.00003082,-0.00065
 624,0.00084566,-0.00231270,-0.00034420,0.00044366,0.00095645,-0.005064
 15,0.00135420,-0.00275935,0.00149814,-0.00270219,-0.00076695,-0.002582
 98,0.00443101,-0.00060887,0.00021572,-0.00076531,-0.00072746,0.1179702
 8,0.73836512,0.00581098,-0.01918772,-0.00779557,-0.00626922,0.00504140
 ,0.00157508,0.00036092,-0.00062814,-0.00077092,0.00538398,0.00605813,-
 0.00400342,0.01241003,-0.00466205,-0.00346274,-0.00479478,0.00645040,-
 0.00866566,-0.01088230,0.00000865,-0.00452006,0.00332964,-0.00692080,0
 .00936383,-0.13649987,0.03520383,0.05845162,0.92613774,-0.02412446,-0.
 03054349,-0.00641221,-0.00663656,-0.00130839,0.00132714,-0.00087706,-0
 .00033195,-0.00001153,0.00835921,0.00030077,-0.00494933,0.00450467,0.0
 0346036,-0.00562265,0.00005006,0.00107785,0.00027046,-0.00228256,-0.00
 030178,-0.00337071,0.00292718,0.00368617,0.00479329,0.05744091,-0.0649
 8090,-0.04134962,0.03986110,0.27521000,0.00109156,-0.00616320,-0.00368
 730,-0.00103759,-0.00047015,-0.00026735,-0.00094849,-0.00116435,-0.000
 99065,0.00420708,0.00616290,0.00624505,0.00524586,0.00398519,0.0015974
 3,0.00018374,-0.00009598,-0.00020312,-0.00213824,0.00195308,-0.0020109
 6,-0.00061889,-0.00364617,0.00026703,0.05940017,-0.03457392,-0.1124771
 7,-0.04152253,0.12227074,0.25817822,-0.10713627,0.00203594,-0.00085693
 ,0.00643126,0.01986522,-0.00179769,-0.00400227,-0.00084245,-0.00026959
 ,0.00679649,-0.01947161,0.00225453,-0.00320886,-0.00318317,0.00143977,
 0.00143164,-0.00166855,0.00284725,0.00372558,-0.00217001,0.00330584,0.
 00197358,0.00631118,-0.00659085,0.01568233,0.00038806,0.00048774,-0.13
 857175,-0.06726338,-0.05505789,0.41062766,0.00159501,-0.38893617,0.025
 62304,0.02613617,-0.03031157,0.00357455,0.00032198,0.00342213,0.006735
 98,-0.02607092,-0.03064444,0.00321456,-0.00312788,-0.00419737,0.001895
 77,-0.00149847,-0.00364686,0.00183431,0.00881022,-0.00154700,0.0064928
 2,-0.02134278,0.00434026,-0.00707449,0.00043630,-0.05999453,-0.0651152
 6,-0.06046706,-0.12123895,-0.04106156,-0.00127716,0.72949231,-0.000340
 25,0.00880185,-0.03469474,-0.00828963,0.00460864,-0.00272164,-0.000359
 45,0.00368242,0.00469643,0.00832813,0.00440192,-0.00319721,-0.00213543
 ,-0.00245626,-0.00231562,0.00110425,0.00016345,0.00078228,0.00119490,-
 0.00173749,0.00072613,0.00526640,0.00545666,0.00147305,0.00041732,-0.0
 6233114,-0.05081710,-0.03205055,-0.03301278,-0.06273959,0.00019357,0.0
 9906041,0.19728437,0.00528709,0.01932574,0.00821049,0.00557972,-0.0060
 0179,0.00389828,0.00032031,0.00075353,0.00077229,-0.00628603,-0.005042
 62,-0.00174843,0.00227223,0.00102771,-0.00098295,-0.00289494,0.0003861
 4,-0.00044955,0.00122686,-0.00123720,0.00112727,-0.00490397,0.00074161
 ,0.00096020,-0.13545111,-0.03600185,-0.05799269,-0.11566011,0.01040741
 ,-0.01140965,-0.13944541,0.05977363,0.03193828,0.92745138,0.02436435,-
 0.02997066,-0.00614047,-0.00821098,0.00037316,-0.00493528,0.00071759,-
 0.00021763,0.00010158,0.00670662,-0.00156844,0.00119161,-0.00025974,-0
 .00097297,0.00016349,0.00098633,0.00054245,-0.00024281,-0.00047062,0.0
 0016750,-0.00035027,0.00401730,0.00011752,0.00094881,-0.05806648,-0.06
 589163,-0.04174743,-0.01164718,0.01133737,0.00116865,0.06658647,-0.119
 33151,-0.03232117,-0.03325306,0.27364142,-0.00091882,-0.00593035,-0.00
 387623,-0.00451323,0.00601682,0.00625055,0.00121280,-0.00103490,-0.001
 09674,0.00107323,-0.00032803,0.00003491,-0.00130898,-0.00044428,0.0002
 9254,0.00066822,-0.00012738,0.00055512,0.00082304,-0.00080473,0.000494
 97,0.00148085,0.00101666,-0.00117169,-0.05891499,-0.03505324,-0.112303
 45,0.01149211,0.00131023,0.01199217,0.05493170,-0.04015577,-0.06243275
 ,0.04063113,0.12194558,0.25763944,0.00364029,-0.00829342,0.00223704,-0
 .00834736,0.00198697,-0.00210136,0.00067963,0.00022827,-0.00121290,0.0
 0046369,-0.00034697,0.00059775,-0.00769585,-0.00435935,-0.00011192,0.0
 0093434,0.00193874,-0.00015216,0.00159567,0.00011605,-0.00041477,0.006
 25126,0.00080754,-0.00005542,-0.00430221,0.00199527,0.00427779,-0.0283
 3020,-0.01664327,-0.01977087,0.00828907,0.01273907,0.00292601,-0.00198
 359,-0.00094981,0.00027985,0.41219100,0.00188030,0.00008562,0.00085689
 ,-0.00123672,-0.00110199,-0.00013347,0.00038544,-0.00003549,0.00002483
 ,0.00040577,0.00019462,0.00085549,-0.00371576,0.00410610,-0.00713448,0
 .00194189,0.00135748,0.00418368,0.00004869,-0.00061530,-0.00043499,0.0
 0104597,0.00205114,-0.00005430,-0.00118336,0.00096379,0.00347505,-0.00
 384230,-0.00124392,0.00292563,0.00225455,0.00735611,-0.00613003,-0.001
 30230,-0.00003067,0.00060262,-0.05002953,0.23703274,0.00268817,-0.0071
 4602,0.00221592,-0.00619371,0.00133017,0.00024835,0.00005835,-0.000835
 41,-0.00022545,0.00007763,-0.00010619,-0.00011657,-0.01033785,0.011142
 82,0.00008256,0.01023199,-0.00117639,0.00799181,-0.00087038,0.00051845
 ,-0.00109775,0.00536184,0.00070604,0.00040271,-0.00342793,0.00396848,0
 .00487007,-0.00512620,0.00376035,-0.00287193,0.00954187,0.00360247,0.0
 0667922,0.00029099,0.00051300,0.00084057,0.02664819,0.12061893,0.68660
 070,0.00153967,0.00052998,0.00083113,-0.00285617,0.00067010,-0.0015455
 2,-0.00052575,-0.00017074,0.00036814,-0.00145699,-0.00103148,0.0005586
 5,0.00736949,-0.02296683,-0.00162053,-0.01120114,0.00301389,-0.0084446
 9,-0.00053347,-0.00130908,0.00824667,0.00241179,0.00507255,-0.00888137
 ,-0.00170182,0.00071810,0.00100250,0.01070365,-0.00073019,0.00078548,-
 0.00198456,-0.00073248,-0.00074754,-0.00035262,0.00019244,-0.00032351,
 -0.14432694,0.05804481,0.04083286,0.61660272,0.00185562,-0.00411308,0.
 00066202,-0.00471670,0.00129573,-0.00066410,-0.00018556,0.00048717,-0.
 00031698,-0.00009301,0.00001854,-0.00004275,-0.02091454,-0.03548664,-0
 .00279960,-0.00244232,-0.00727991,-0.00188264,-0.00201007,0.00153139,0
 .00090545,0.00466931,-0.00289736,-0.00636545,-0.00061546,-0.00002837,0
 .00221706,-0.00085800,-0.00268704,-0.00705640,0.00167073,0.00295315,0.
 00199255,-0.00035767,0.00040738,0.00026657,0.08827729,-0.08734310,-0.0
 4737084,-0.15591998,0.37909211,0.00296366,-0.00247139,0.00184036,-0.00
 501684,-0.00012443,-0.00127100,0.00058111,0.00036016,-0.00122379,-0.00
 075324,-0.00048253,0.00028741,-0.00138054,-0.02467228,-0.00376066,-0.0
 0797503,0.00213376,-0.00657521,-0.00116699,-0.00291550,0.00710723,0.00
 562364,0.01022311,0.00054453,-0.00128392,0.00167709,0.00185689,0.00005
 570,-0.00726621,-0.00211758,0.00027888,0.00298587,0.00026095,-0.000387
 16,0.00018910,0.00025644,0.05165410,-0.04218171,-0.10022242,0.14933470
 ,0.05534591,0.37890577,-0.00284234,0.00519224,-0.00325142,0.00931134,-
 0.00398678,0.00544489,0.00000095,0.00063849,0.00114731,0.00185070,0.00
 106030,-0.00098470,-0.09681450,0.00777779,-0.00471406,0.00414903,0.022
 04273,-0.00387777,-0.00739297,0.00135913,-0.00804649,-0.00200405,-0.02
 682796,0.00579968,0.00769230,-0.00344691,-0.01053209,-0.02541717,0.021
 76159,0.01462992,-0.00460090,-0.00548498,-0.00213777,-0.00061411,-0.00
 008896,0.00064104,0.01542918,-0.00077111,-0.00077646,-0.13846379,-0.04
 786270,-0.08435026,0.39726616,0.00267522,-0.00370458,0.00169709,-0.000
 62102,0.00200461,-0.00082232,-0.00089797,-0.00071222,0.00043241,-0.001
 27955,-0.00080340,0.00061592,-0.01345885,-0.41088899,0.00935489,0.0286
 0784,-0.03739754,0.03014052,0.00744444,0.00445846,-0.01151498,0.005204
 17,-0.01523841,0.00237893,-0.00817742,0.00630406,0.00193231,0.00381314
 ,-0.00326113,0.00631704,0.00274411,0.00366125,0.00193697,-0.00076200,0
 .00038575,0.00080960,0.00107759,-0.06122625,-0.07768430,-0.04491436,-0
 .09474002,-0.04632773,-0.02751160,0.72051544,0.00160207,-0.00339111,-0
 .00161303,-0.00403875,0.00513802,0.00142333,-0.00106416,-0.00059789,0.
 00030952,-0.00082313,-0.00034438,0.00039040,-0.00627745,-0.00443106,-0
 .02469150,0.00023522,0.00260238,-0.00311148,0.00032299,0.00696585,-0.0
 0018404,0.00731909,0.00252055,-0.00733710,-0.00200843,-0.00533212,0.00
 753746,0.00195567,0.00236708,-0.00091046,0.00155568,0.00400226,0.00065
 049,0.00112424,0.00050308,0.00017656,0.00010188,-0.05855609,-0.0591806
 2,-0.05356773,-0.03716081,-0.08149534,0.04815159,0.11511889,0.22312997
 ,0.00116465,0.01622637,0.00321767,0.00286058,-0.00266044,-0.00074151,0
 .00011728,0.00056993,0.00012381,-0.00461375,-0.00344956,0.00084333,-0.
 00557994,-0.00033699,0.00618712,0.00477172,-0.00683689,0.00987518,0.00
 877383,0.00034671,0.00286627,-0.00027924,0.00700989,-0.00676178,-0.025
 17234,0.00186463,0.00838914,-0.50004477,-0.01779377,0.02480222,-0.0292
 6316,-0.01232282,-0.00287498,0.00652134,0.00209948,-0.00255261,-0.1340
 6173,-0.03083559,-0.06333898,-0.11904852,0.01964618,-0.01795661,-0.129
 58696,0.06244679,0.02969845,0.92079295,-0.00593052,0.00297721,-0.00488
 887,0.00608409,0.00408368,0.00247149,-0.00025399,-0.00039757,0.0006382
 9,-0.00007126,0.00057438,-0.00121445,0.02985799,-0.01991805,-0.0013168
 5,-0.00802711,-0.00234890,-0.01303282,-0.00150291,0.00149980,0.0001858
 0,-0.00562925,-0.00818926,0.00365396,0.01707574,-0.00004994,-0.0021269
 3,-0.01013524,-0.06718363,-0.03531239,-0.01808089,-0.00206408,0.005481
 99,0.00046147,-0.00189929,-0.00532826,-0.05427231,-0.05699997,-0.04552
 502,0.00744789,0.00976482,0.00159339,0.05506923,-0.11334240,-0.0303719
 2,-0.01954308,0.24978875,-0.00714819,0.00950531,-0.00038504,0.00927917
 ,-0.00398565,-0.00034659,0.00019898,0.00045604,0.00114060,0.00100353,-
 0.00027715,-0.00071510,0.00648053,-0.00588085,-0.00704367,-0.01209272,
 0.00655488,-0.00061354,0.00021468,-0.00075288,0.00092904,-0.00611571,-
 0.00361260,0.00182270,0.01717218,0.00485446,-0.00236139,0.01615447,-0.
 03387268,-0.06491589,-0.01719886,-0.00351241,-0.00025969,0.00043035,-0
 .00541948,-0.00170386,-0.05846392,-0.03143342,-0.11454666,-0.00526854,
 0.00151336,0.00948123,0.05173183,-0.04498233,-0.05473223,0.01963147,0.
 12227273,0.24927834,-0.00369347,-0.00323912,-0.00027138,0.00030120,0.0
 0095061,-0.00040286,0.00294410,-0.00375920,0.00463792,-0.01905467,0.02
 027342,-0.01022944,-0.00020597,0.00008727,0.00003611,-0.00000214,0.000
 05530,0.00007117,0.00010285,-0.00003704,-0.00012580,-0.00016141,-0.000
 38698,0.00035004,-0.00133898,0.00147751,-0.00087965,0.00229464,0.00030
 755,0.00136752,-0.00334545,0.00304501,0.00210994,0.01243802,-0.0044464
 5,-0.00521951,0.00082616,0.00017808,0.00047697,-0.00032815,0.00041936,
 0.00013202,0.00012067,-0.00007540,-0.00013118,-0.00235574,-0.00024951,
 -0.00029724,0.40221327,0.00182840,0.00389256,-0.00142731,-0.00108572,-
 0.00004640,-0.00069923,-0.00415114,0.00456419,0.00339023,0.00055907,0.
 00033962,-0.00788521,-0.00010170,-0.00001196,0.00000198,0.00002480,0.0
 0014123,0.00004237,-0.00012103,-0.00008065,-0.00017021,0.00043786,-0.0
 0027558,0.00006506,-0.00400901,-0.00120864,-0.00498430,-0.00106435,-0.
 00103687,-0.00048206,0.00332356,-0.00408036,-0.00267583,0.00439635,0.0
 0338942,0.00400020,0.00010878,0.00007155,-0.00002662,0.00009887,0.0000
 4817,0.00023672,-0.00014852,-0.00001152,-0.00016906,0.00058255,-0.0002
 7140,0.00014231,-0.02547140,0.72212435,-0.00187520,-0.00212697,-0.0004
 3132,0.00013619,-0.00053910,0.00019942,0.00128616,0.00401461,0.0072504
 8,0.00201289,-0.00212133,0.00108201,-0.00005332,0.00000384,-0.00001823
 ,-0.00003886,-0.00007854,0.00022589,0.00034302,-0.00023145,0.00016856,
 -0.00031414,0.00036866,-0.00032821,0.00061897,0.00092084,0.00132943,0.
 00106291,0.00021947,0.00032540,-0.00149677,0.00178994,-0.00243793,0.00
 373635,-0.00561243,0.00169350,-0.00007948,-0.00023303,0.00002100,0.000
 00847,0.00009791,-0.00015128,-0.00005440,0.00006186,0.00037793,-0.0009
 1638,0.00047112,-0.00029949,-0.05335131,-0.12153659,0.22353572,-0.0336
 4028,-0.01722335,0.00899348,0.00384987,-0.00104685,0.00497692,-0.01874
 115,-0.00142479,-0.00666862,-0.50190112,-0.00974586,-0.02460434,-0.000
 16115,-0.00047269,0.00030689,-0.00056032,-0.00053827,-0.00004069,0.000
 99220,-0.00036165,0.00097111,-0.00614239,0.00005296,-0.00206594,-0.000
 44952,0.00026020,0.00062163,-0.00479005,-0.00403094,-0.00162370,0.0017
 8405,0.02157233,-0.00501879,0.00332935,-0.00301185,0.00060523,0.000096
 06,-0.00021649,0.00018629,0.00106968,0.00033670,0.00071281,-0.00180854
 ,0.00103103,0.00056891,0.00327520,-0.00022931,-0.00081464,-0.12874462,
 0.05956277,-0.02939718,0.91993740,-0.01712498,-0.00258457,-0.00534521,
 0.00132331,-0.00236851,0.00394699,0.01682614,0.00268311,0.00038113,-0.
 00906081,-0.07708146,0.03537400,0.00037342,-0.00037524,0.00031078,0.00
 009716,0.00023945,-0.00038296,-0.00099932,0.00030592,-0.00006917,-0.00
 041730,0.00114662,-0.00136007,0.00047987,0.00012531,0.00023172,-0.0008
 9692,0.00009294,0.00086386,-0.00613583,0.00448320,0.00556686,0.0066519
 4,0.00382979,-0.00370817,0.00131135,0.00080260,0.00070766,0.00020836,0
 .00029936,0.00060860,-0.00034832,0.00024762,-0.00039168,0.00041876,-0.
 00198652,-0.00028140,0.05222565,-0.11420451,0.02898379,-0.01551064,0.2
 5880370,0.01537607,0.00012578,0.00080838,-0.00231329,0.00513011,-0.000
 07716,-0.01245752,-0.00539575,0.00129405,-0.01951624,0.03630954,-0.067
 43543,-0.00035309,0.00005588,-0.00026383,0.00027755,0.00015068,-0.0000
[truncated: 171,802 more chars]
