# Supplementary material for: Phosphorus-doped T-graphene nanocapsule toward O3 and SO2 gas sensing: a DFT and QTAIM analysis
Source: Sci Rep. 2024 Feb 12;14:3467. doi: 10.1038/s41598-024-54110-z (PMC10859388; doi:10.1038/s41598-024-54110-z)
Supplement: Supplementary file 1 — Supplementary Information. [file 41598_2024_54110_MOESM1_ESM.zip › SI/TG+SO2_F_HSEH_LAN2DZ_zWluJo.LOG]

 Entering Link 1 = C:\G09W\l1.exe PID=     10152.
  
 Copyright (c) 1988,1990,1992,1993,1995,1998,2003,2009,2013,
            Gaussian, Inc.  All Rights Reserved.
  
 This is part of the Gaussian(R) 09 program.  It is based on
 the Gaussian(R) 03 system (copyright 2003, Gaussian, Inc.),
 the Gaussian(R) 98 system (copyright 1998, Gaussian, Inc.),
 the Gaussian(R) 94 system (copyright 1995, Gaussian, Inc.),
 the Gaussian 92(TM) system (copyright 1992, Gaussian, Inc.),
 the Gaussian 90(TM) system (copyright 1990, Gaussian, Inc.),
 the Gaussian 88(TM) system (copyright 1988, Gaussian, Inc.),
 the Gaussian 86(TM) system (copyright 1986, Carnegie Mellon
 University), and the Gaussian 82(TM) system (copyright 1983,
 Carnegie Mellon University). Gaussian is a federally registered
 trademark of Gaussian, Inc.
  
 This software contains proprietary and confidential information,
 including trade secrets, belonging to Gaussian, Inc.
  
 This software is provided under written license and may be
 used, copied, transmitted, or stored only in accord with that
 written license.
  
 The following legend is applicable only to US Government
 contracts under FAR:
  
                    RESTRICTED RIGHTS LEGEND
  
 Use, reproduction and disclosure by the US Government is
 subject to restrictions as set forth in subparagraphs (a)
 and (c) of the Commercial Computer Software - Restricted
 Rights clause in FAR 52.227-19.
  
 Gaussian, Inc.
 340 Quinnipiac St., Bldg. 40, Wallingford CT 06492
  
  
 ---------------------------------------------------------------
 Warning -- This program may not be used in any manner that
 competes with the business of Gaussian, Inc. or will provide
 assistance to any competitor of Gaussian, Inc.  The licensee
 of this program is prohibited from giving any competitor of
 Gaussian, Inc. access to this program.  By using this program,
 the user acknowledges that Gaussian, Inc. is engaged in the
 business of creating and licensing software in the field of
 computational chemistry and represents and warrants to the
 licensee that it is not a competitor of Gaussian, Inc. and that
 it will not use this program in any manner prohibited above.
 ---------------------------------------------------------------
  

 Cite this work as:
 Gaussian 09, Revision D.01,
 M. J. Frisch, G. W. Trucks, H. B. Schlegel, G. E. Scuseria, 
 M. A. Robb, J. R. Cheeseman, G. Scalmani, V. Barone, B. Mennucci, 
 G. A. Petersson, H. Nakatsuji, M. Caricato, X. Li, H. P. Hratchian, 
 A. F. Izmaylov, J. Bloino, G. Zheng, J. L. Sonnenberg, M. Hada, 
 M. Ehara, K. Toyota, R. Fukuda, J. Hasegawa, M. Ishida, T. Nakajima, 
 Y. Honda, O. Kitao, H. Nakai, T. Vreven, J. A. Montgomery, Jr., 
 J. E. Peralta, F. Ogliaro, M. Bearpark, J. J. Heyd, E. Brothers, 
 K. N. Kudin, V. N. Staroverov, T. Keith, R. Kobayashi, J. Normand, 
 K. Raghavachari, A. Rendell, J. C. Burant, S. S. Iyengar, J. Tomasi, 
 M. Cossi, N. Rega, J. M. Millam, M. Klene, J. E. Knox, J. B. Cross, 
 V. Bakken, C. Adamo, J. Jaramillo, R. Gomperts, R. E. Stratmann, 
 O. Yazyev, A. J. Austin, R. Cammi, C. Pomelli, J. W. Ochterski, 
 R. L. Martin, K. Morokuma, V. G. Zakrzewski, G. A. Voth, 
 P. Salvador, J. J. Dannenberg, S. Dapprich, A. D. Daniels, 
 O. Farkas, J. B. Foresman, J. V. Ortiz, J. Cioslowski, 
 and D. J. Fox, Gaussian, Inc., Wallingford CT, 2013.
 
 ******************************************
 Gaussian 09:  IA32W-G09RevD.01 24-Apr-2013
                24-Oct-2023 
 ******************************************
 %nprocshared=4
 Will use up to    4 processors via shared memory.
 %mem=1GB
 %chk=E:\MTA\Capsule\HSEH1PBE\TG+SO2_F_hseh_lan2dz.chk
 -------------------------------------------------
 # freq=noraman hseh1pbe/lanl2dz geom=connectivity
 -------------------------------------------------
 1/10=4,30=1,38=1,57=2/1,3;
 2/12=2,17=6,18=5,40=1/2;
 3/5=6,6=3,11=2,16=1,25=1,30=1,71=2,74=-51,140=1/1,2,3;
 4//1;
 5/5=2,38=5,98=1/2;
 8/6=4,10=90,11=11/1;
 11/6=1,8=1,9=11,15=111,16=1/1,2,10;
 10/6=1/2;
 6/7=2,8=2,9=2,10=2,18=1,28=1/1;
 7/8=1,10=1,25=1/1,2,3,16;
 1/10=4,30=1/3;
 99//99;
 ---------------
 Al_TG+CoCl2 - 1
 ---------------
 Symbolic Z-matrix:
 Charge =  0 Multiplicity = 1
 C                    -0.27988  -2.57431   0.69125 
 C                    -1.2964   -1.92913   1.57182 
 C                    -0.17369  -1.12644   2.13592 
 C                     0.82287  -2.07691   1.5639 
 C                    -3.72762  -2.34702   0.70603 
 C                    -4.71809  -1.50947   1.40319 
 C                    -3.62108  -0.88509   2.16296 
 C                    -2.63737  -1.8738    1.61629 
 C                    -0.18918  -1.1394   -2.13496 
 C                    -1.30759  -1.93906  -1.55822 
 C                    -0.28475  -2.57873  -0.6808 
 C                     0.81175  -2.08625  -1.56417 
 C                    -3.63637  -0.89924  -2.14014 
 C                    -4.72764  -1.51852  -1.368 
 C                    -3.73257  -2.35181  -0.67268 
 C                    -2.64876  -1.88398  -1.59372 
 C                     3.16701  -2.83067   0.68327 
 C                     2.15847  -2.2106    1.60004 
 C                     3.2736   -1.36815   2.14007 
 C                     4.26832  -2.13772   1.37385 
 C                     3.25853  -1.38253  -2.16275 
 C                     2.14718  -2.22072  -1.60934 
 C                     3.16224  -2.83527  -0.69548 
 C                     4.25894  -2.14785  -1.39865 
 C                     0.01191   1.67836  -0.69833 
 C                    -1.09067   1.18261  -1.57226 
 C                    -0.09467   0.22946  -2.14246 
 C                     1.02928   1.03046  -1.57788 
 C                    -3.43317   1.93855  -0.68887 
 C                    -4.53553   1.24663  -1.37921 
 C                    -3.54128   0.47572  -2.14559 
 C                    -2.426     1.31755  -1.60582 
 C                     3.46033   1.45582  -0.71154 
 C                     2.36994   0.97847  -1.62181 
 C                     3.35506  -0.00773  -2.17003 
 C                     4.45127   0.61777  -1.40929 
 C                    -0.0785    0.2424    2.13161 
 C                    -1.07895   1.19001   1.56029 
 C                     0.01725   1.67594   0.67586 
 C                     1.04026   1.0417    1.55357 
 C                    -3.52563   0.48985   2.15785 
 C                    -3.42782   1.94276   0.68988 
 C                    -2.41425   1.32632   1.60244 
 C                     3.36932   0.00701   2.1351 
 C                     2.38161   0.99055   1.58785 
 C                     3.46399   1.45807   0.66712 
 C                     4.46074   0.62757   1.36378 
 C                    -5.61631   0.67873   0.74956 
 C                    -5.62143   0.67357  -0.72293 
 C                    -4.52519   1.25568   1.3934 
 C                    -5.71831  -0.7905    0.7546 
 C                    -5.7236   -0.79541  -0.71724 
 C                     5.35462  -1.56394   0.71782 
 C                     5.34916  -1.56907  -0.75441 
 C                     5.45176  -0.09984  -0.76056 
 C                     5.45572  -0.09519   0.71194 
 S                     1.57373   4.48749  -0.23282 
 O                     1.98903   4.40255   1.17089 
 O                     0.47441   5.38956  -0.58834 
 

 GradGradGradGradGradGradGradGradGradGradGradGradGradGradGradGradGradGrad
 Berny optimization.
 Initialization pass.
 Trust Radius=3.00D-01 FncErr=1.00D-07 GrdErr=1.00D-07
 Number of steps in this run=      2 maximum allowed number of steps=      2.
 GradGradGradGradGradGradGradGradGradGradGradGradGradGradGradGradGradGrad

 Stoichiometry    C56O2S
 Framework group  C1[X(C56O2S)]
 Deg. of freedom   171
 Full point group                 C1      NOp   1
 Largest Abelian subgroup         C1      NOp   1
 Largest concise Abelian subgroup C1      NOp   1
                         Standard orientation:                         
 ---------------------------------------------------------------------
 Center     Atomic      Atomic             Coordinates (Angstroms)
 Number     Number       Type             X           Y           Z
 ---------------------------------------------------------------------
      1          6           0       -0.279878   -2.574315    0.691251
      2          6           0       -1.296400   -1.929128    1.571819
      3          6           0       -0.173688   -1.126437    2.135920
      4          6           0        0.822865   -2.076909    1.563899
      5          6           0       -3.727623   -2.347016    0.706027
      6          6           0       -4.718090   -1.509475    1.403193
      7          6           0       -3.621080   -0.885090    2.162955
      8          6           0       -2.637372   -1.873800    1.616286
      9          6           0       -0.189180   -1.139397   -2.134958
     10          6           0       -1.307585   -1.939061   -1.558218
     11          6           0       -0.284749   -2.578727   -0.680801
     12          6           0        0.811749   -2.086248   -1.564166
     13          6           0       -3.636372   -0.899242   -2.140138
     14          6           0       -4.727644   -1.518518   -1.368002
     15          6           0       -3.732574   -2.351807   -0.672679
     16          6           0       -2.648764   -1.883977   -1.593723
     17          6           0        3.167014   -2.830671    0.683266
     18          6           0        2.158467   -2.210601    1.600042
     19          6           0        3.273600   -1.368153    2.140074
     20          6           0        4.268321   -2.137716    1.373849
     21          6           0        3.258534   -1.382531   -2.162746
     22          6           0        2.147180   -2.220720   -1.609336
     23          6           0        3.162236   -2.835266   -0.695484
     24          6           0        4.258937   -2.147852   -1.398646
     25          6           0        0.011907    1.678356   -0.698331
     26          6           0       -1.090673    1.182612   -1.572255
     27          6           0       -0.094670    0.229463   -2.142464
     28          6           0        1.029279    1.030459   -1.577876
     29          6           0       -3.433170    1.938550   -0.688875
     30          6           0       -4.535526    1.246628   -1.379210
     31          6           0       -3.541282    0.475717   -2.145589
     32          6           0       -2.425996    1.317547   -1.605819
     33          6           0        3.460329    1.455820   -0.711541
     34          6           0        2.369938    0.978469   -1.621806
     35          6           0        3.355061   -0.007728   -2.170026
     36          6           0        4.451270    0.617770   -1.409294
     37          6           0       -0.078496    0.242404    2.131614
     38          6           0       -1.078945    1.190014    1.560289
     39          6           0        0.017248    1.675942    0.675856
     40          6           0        1.040264    1.041700    1.553566
     41          6           0       -3.525633    0.489847    2.157846
     42          6           0       -3.427822    1.942756    0.689880
     43          6           0       -2.414254    1.326315    1.602443
     44          6           0        3.369325    0.007012    2.135101
     45          6           0        2.381608    0.990550    1.587850
     46          6           0        3.463985    1.458068    0.667117
     47          6           0        4.460740    0.627568    1.363779
     48          6           0       -5.616309    0.678727    0.749558
     49          6           0       -5.621428    0.673566   -0.722930
     50          6           0       -4.525193    1.255679    1.393396
     51          6           0       -5.718311   -0.790496    0.754603
     52          6           0       -5.723596   -0.795412   -0.717243
     53          6           0        5.354620   -1.563936    0.717824
     54          6           0        5.349157   -1.569067   -0.754412
     55          6           0        5.451757   -0.099838   -0.760561
     56          6           0        5.455723   -0.095194    0.711936
     57         16           0        1.573728    4.487487   -0.232818
     58          8           0        1.989025    4.402552    1.170890
     59          8           0        0.474410    5.389564   -0.588337
 ---------------------------------------------------------------------
 Rotational constants (GHZ):      0.1120005      0.0533823      0.0458624
 Standard basis: LANL2DZ (5D, 7F)
 There are   530 symmetry adapted cartesian basis functions of A   symmetry.
 There are   530 symmetry adapted basis functions of A   symmetry.
   530 basis functions,  1462 primitive gaussians,   530 cartesian basis functions
   179 alpha electrons      179 beta electrons
       nuclear repulsion energy      7761.9947461450 Hartrees.


 Warning!  S  atom   57 may be hypervalent but has no d functions.


 NAtoms=   59 NActive=   59 NUniq=   59 SFac= 1.00D+00 NAtFMM=   60 NAOKFM=F Big=F
 Integral buffers will be    262144 words long.
 Raffenetti 2 integral format.
 Two-electron integral symmetry is turned on.
 One-electron integrals computed using PRISM.
   1 Symmetry operations used in ECPInt.
 ECPInt:  NShTT=   43365 NPrTT=  385752 LenC2=   39130 LenP2D=  175831.
 LDataN:  DoStor=T MaxTD1= 3 Len=   28
 NBasis=   530 RedAO= T EigKep=  3.05D-05  NBF=   530
 NBsUse=   530 1.00D-06 EigRej= -1.00D+00 NBFU=   530
 ExpMin= 1.15D-01 ExpMax= 7.82D+03 ExpMxC= 2.73D+02 IAcc=1 IRadAn=         1 AccDes= 0.00D+00
 Harris functional with IExCor= 1009 and IRadAn=       1 diagonalized for initial guess.
 HarFok:  IExCor= 1009 AccDes= 0.00D+00 IRadAn=         1 IDoV= 1 UseB2=F ITyADJ=14
 ICtDFT=  3500011 ScaDFX=  1.000000  1.000000  1.000000  1.000000
 FoFCou: FMM=F IPFlag=           0 FMFlag=      100000 FMFlg1=           0
         NFxFlg=           0 DoJE=T BraDBF=F KetDBF=T FulRan=T
         wScrn=  0.000000 ICntrl=     500 IOpCl=  0 I1Cent=   200000004 NGrid=           0
         NMat0=    1 NMatS0=      1 NMatT0=    0 NMatD0=    1 NMtDS0=    0 NMtDT0=    0
 Petite list used in FoFCou.
 Requested convergence on RMS density matrix=1.00D-08 within 128 cycles.
 Requested convergence on MAX density matrix=1.00D-06.
 Requested convergence on             energy=1.00D-06.
 No special actions if energy rises.
 Integral accuracy reduced to 1.0D-05 until final iterations.
 Problem detected with inexpensive integrals.
 Switching to full accuracy and repeating last cycle.
 EnCoef did     5 forward-backward iterations
 SCF Done:  E(RHSEH1PBE) =  -2290.25026721     A.U. after   21 cycles
            NFock= 21  Conv=0.41D-08     -V/T= 2.0063
 DoSCS=F DFT=T ScalE2(SS,OS)=  1.000000  1.000000
 Range of M.O.s used for correlation:     1   530
 NBasis=   530 NAE=   179 NBE=   179 NFC=     0 NFV=     0
 NROrb=    530 NOA=   179 NOB=   179 NVA=   351 NVB=   351

 **** Warning!!: The largest alpha MO coefficient is  0.19704981D+02


 **** Warning!!: The smallest alpha delta epsilon is  0.43550607D-01

   1 Symmetry operations used in ECPInt.
 ECPInt:  NShTT=   43365 NPrTT=  385752 LenC2=   39130 LenP2D=  175831.
 LDataN:  DoStor=T MaxTD1= 4 Len=   56
 Number of processors reduced to   2 by ecpmxn.
 Symmetrizing basis deriv contribution to polar:
 IMax=3 JMax=2 DiffMx= 0.00D+00
 G2DrvN: will do    30 centers at a time, making    2 passes.
 Calling FoFCou, ICntrl=  3107 FMM=F I1Cent=   0 AccDes= 0.00D+00.
 Calling FoFCou, ICntrl=  3107 FMM=F I1Cent=   0 AccDes= 0.00D+00.
 End of G2Drv F.D. properties file   721 does not exist.
 End of G2Drv F.D. properties file   722 does not exist.
 End of G2Drv F.D. properties file   788 does not exist.
          IDoAtm=11111111111111111111111111111111111111111111111111
          IDoAtm=111111111
          Differentiating once with respect to electric field.
                with respect to dipole field.
          Differentiating once with respect to nuclear coordinates.
          There are   180 degrees of freedom in the 1st order CPHF.  IDoFFX=6 NUNeed=     3.
    180 vectors produced by pass  0 Test12= 6.28D-14 1.00D-09 XBig12= 5.04D+03 5.24D+01.
 AX will form    92 AO Fock derivatives at one time.
    180 vectors produced by pass  1 Test12= 6.28D-14 1.00D-09 XBig12= 8.91D+02 9.53D+00.
    177 vectors produced by pass  2 Test12= 6.28D-14 1.00D-09 XBig12= 5.08D+00 3.19D-01.
    177 vectors produced by pass  3 Test12= 6.28D-14 1.00D-09 XBig12= 3.45D-02 3.69D-02.
    177 vectors produced by pass  4 Test12= 6.28D-14 1.00D-09 XBig12= 6.37D-05 6.45D-04.
    176 vectors produced by pass  5 Test12= 6.28D-14 1.00D-09 XBig12= 9.19D-08 2.66D-05.
     46 vectors produced by pass  6 Test12= 6.28D-14 1.00D-09 XBig12= 7.62D-11 7.06D-07.
      3 vectors produced by pass  7 Test12= 6.28D-14 1.00D-09 XBig12= 1.21D-13 5.20D-08.
      3 vectors produced by pass  8 Test12= 6.28D-14 1.00D-09 XBig12= 8.90D-16 7.85D-09.
      2 vectors produced by pass  9 Test12= 6.28D-14 1.00D-09 XBig12= 1.34D-16 1.49D-09.
 InvSVY:  IOpt=1 It=  1 EMax= 2.84D-14
 Solved reduced A of dimension  1121 with   180 vectors.
 Isotropic polarizability for W=    0.000000      593.85 Bohr**3.
 End of Minotr F.D. properties file   721 does not exist.
 End of Minotr F.D. properties file   722 does not exist.
 End of Minotr F.D. properties file   788 does not exist.

 **********************************************************************

            Population analysis using the SCF density.

 **********************************************************************

 Orbital symmetries:
       Occupied  (A) (A) (A) (A) (A) (A) (A) (A) (A) (A) (A) (A)
                 (A) (A) (A) (A) (A) (A) (A) (A) (A) (A) (A) (A)
                 (A) (A) (A) (A) (A) (A) (A) (A) (A) (A) (A) (A)
                 (A) (A) (A) (A) (A) (A) (A) (A) (A) (A) (A) (A)
                 (A) (A) (A) (A) (A) (A) (A) (A) (A) (A) (A) (A)
                 (A) (A) (A) (A) (A) (A) (A) (A) (A) (A) (A) (A)
                 (A) (A) (A) (A) (A) (A) (A) (A) (A) (A) (A) (A)
                 (A) (A) (A) (A) (A) (A) (A) (A) (A) (A) (A) (A)
                 (A) (A) (A) (A) (A) (A) (A) (A) (A) (A) (A) (A)
                 (A) (A) (A) (A) (A) (A) (A) (A) (A) (A) (A) (A)
                 (A) (A) (A) (A) (A) (A) (A) (A) (A) (A) (A) (A)
                 (A) (A) (A) (A) (A) (A) (A) (A) (A) (A) (A) (A)
                 (A) (A) (A) (A) (A) (A) (A) (A) (A) (A) (A) (A)
                 (A) (A) (A) (A) (A) (A) (A) (A) (A) (A) (A) (A)
                 (A) (A) (A) (A) (A) (A) (A) (A) (A) (A) (A)
       Virtual   (A) (A) (A) (A) (A) (A) (A) (A) (A) (A) (A) (A)
                 (A) (A) (A) (A) (A) (A) (A) (A) (A) (A) (A) (A)
                 (A) (A) (A) (A) (A) (A) (A) (A) (A) (A) (A) (A)
                 (A) (A) (A) (A) (A) (A) (A) (A) (A) (A) (A) (A)
                 (A) (A) (A) (A) (A) (A) (A) (A) (A) (A) (A) (A)
                 (A) (A) (A) (A) (A) (A) (A) (A) (A) (A) (A) (A)
                 (A) (A) (A) (A) (A) (A) (A) (A) (A) (A) (A) (A)
                 (A) (A) (A) (A) (A) (A) (A) (A) (A) (A) (A) (A)
                 (A) (A) (A) (A) (A) (A) (A) (A) (A) (A) (A) (A)
                 (A) (A) (A) (A) (A) (A) (A) (A) (A) (A) (A) (A)
                 (A) (A) (A) (A) (A) (A) (A) (A) (A) (A) (A) (A)
                 (A) (A) (A) (A) (A) (A) (A) (A) (A) (A) (A) (A)
                 (A) (A) (A) (A) (A) (A) (A) (A) (A) (A) (A) (A)
                 (A) (A) (A) (A) (A) (A) (A) (A) (A) (A) (A) (A)
                 (A) (A) (A) (A) (A) (A) (A) (A) (A) (A) (A) (A)
                 (A) (A) (A) (A) (A) (A) (A) (A) (A) (A) (A) (A)
                 (A) (A) (A) (A) (A) (A) (A) (A) (A) (A) (A) (A)
                 (A) (A) (A) (A) (A) (A) (A) (A) (A) (A) (A) (A)
                 (A) (A) (A) (A) (A) (A) (A) (A) (A) (A) (A) (A)
                 (A) (A) (A) (A) (A) (A) (A) (A) (A) (A) (A) (A)
                 (A) (A) (A) (A) (A) (A) (A) (A) (A) (A) (A) (A)
                 (A) (A) (A) (A) (A) (A) (A) (A) (A) (A) (A) (A)
                 (A) (A) (A) (A) (A) (A) (A) (A) (A) (A) (A) (A)
                 (A) (A) (A) (A) (A) (A) (A) (A) (A) (A) (A) (A)
                 (A) (A) (A) (A) (A) (A) (A) (A) (A) (A) (A) (A)
                 (A) (A) (A) (A) (A) (A) (A) (A) (A) (A) (A) (A)
                 (A) (A) (A) (A) (A) (A) (A) (A) (A) (A) (A) (A)
                 (A) (A) (A) (A) (A) (A) (A) (A) (A) (A) (A) (A)
                 (A) (A) (A) (A) (A) (A) (A) (A) (A) (A) (A) (A)
                 (A) (A) (A)
 The electronic state is 1-A.
 Alpha  occ. eigenvalues --  -19.26167 -19.26131 -10.32004 -10.31914 -10.31671
 Alpha  occ. eigenvalues --  -10.31617 -10.31598 -10.31592 -10.31581 -10.31523
 Alpha  occ. eigenvalues --  -10.31514 -10.31512 -10.31479 -10.31478 -10.31457
 Alpha  occ. eigenvalues --  -10.31440 -10.31438 -10.31432 -10.31427 -10.31424
 Alpha  occ. eigenvalues --  -10.31413 -10.31409 -10.31372 -10.31366 -10.31360
 Alpha  occ. eigenvalues --  -10.31358 -10.31295 -10.31269 -10.31263 -10.31262
 Alpha  occ. eigenvalues --  -10.31211 -10.31205 -10.31200 -10.31193 -10.31161
 Alpha  occ. eigenvalues --  -10.31065 -10.31064 -10.31046 -10.31040 -10.31018
 Alpha  occ. eigenvalues --  -10.31002 -10.30991 -10.30988 -10.30968 -10.30955
 Alpha  occ. eigenvalues --  -10.30952 -10.30935 -10.30926 -10.30920 -10.30906
 Alpha  occ. eigenvalues --  -10.30891 -10.30750 -10.30734 -10.30727 -10.30692
 Alpha  occ. eigenvalues --  -10.30649 -10.30646 -10.30629  -1.20698  -1.09936
 Alpha  occ. eigenvalues --   -1.04213  -1.04124  -1.00192  -0.99251  -0.99241
 Alpha  occ. eigenvalues --   -0.98635  -0.98627  -0.96633  -0.96608  -0.96332
 Alpha  occ. eigenvalues --   -0.95786  -0.94706  -0.93368  -0.91669  -0.83439
 Alpha  occ. eigenvalues --   -0.83423  -0.83415  -0.83093  -0.82264  -0.81685
 Alpha  occ. eigenvalues --   -0.81397  -0.81389  -0.79329  -0.77301  -0.76369
 Alpha  occ. eigenvalues --   -0.76355  -0.75941  -0.75883  -0.74753  -0.74403
 Alpha  occ. eigenvalues --   -0.74391  -0.73995  -0.73944  -0.70462  -0.70446
 Alpha  occ. eigenvalues --   -0.69719  -0.68291  -0.67163  -0.65623  -0.65250
 Alpha  occ. eigenvalues --   -0.64837  -0.64641  -0.63968  -0.58995  -0.58191
 Alpha  occ. eigenvalues --   -0.58161  -0.57637  -0.56979  -0.56255  -0.56096
 Alpha  occ. eigenvalues --   -0.54535  -0.53985  -0.53962  -0.52741  -0.52599
 Alpha  occ. eigenvalues --   -0.52017  -0.51523  -0.51230  -0.50729  -0.50624
 Alpha  occ. eigenvalues --   -0.50461  -0.50426  -0.50088  -0.49455  -0.48972
 Alpha  occ. eigenvalues --   -0.48692  -0.48686  -0.48203  -0.48194  -0.47066
 Alpha  occ. eigenvalues --   -0.46879  -0.46729  -0.46714  -0.46167  -0.45641
 Alpha  occ. eigenvalues --   -0.45588  -0.44943  -0.44273  -0.44254  -0.44081
 Alpha  occ. eigenvalues --   -0.44055  -0.43730  -0.43037  -0.41416  -0.41349
 Alpha  occ. eigenvalues --   -0.40983  -0.40864  -0.40004  -0.39971  -0.39960
 Alpha  occ. eigenvalues --   -0.39923  -0.39726  -0.39241  -0.38415  -0.38404
 Alpha  occ. eigenvalues --   -0.37767  -0.37756  -0.37472  -0.37163  -0.36790
 Alpha  occ. eigenvalues --   -0.35920  -0.35392  -0.34417  -0.32146  -0.31998
 Alpha  occ. eigenvalues --   -0.31584  -0.31550  -0.30632  -0.30470  -0.30267
 Alpha  occ. eigenvalues --   -0.29256  -0.28574  -0.28517  -0.27107  -0.24578
 Alpha  occ. eigenvalues --   -0.24564  -0.24134  -0.23180  -0.23123
 Alpha virt. eigenvalues --   -0.18768  -0.16440  -0.14035  -0.13986  -0.13828
 Alpha virt. eigenvalues --   -0.13814  -0.12262  -0.11175  -0.10745  -0.10607
 Alpha virt. eigenvalues --   -0.10084  -0.07339  -0.05709  -0.05668  -0.05426
 Alpha virt. eigenvalues --   -0.04502  -0.03012  -0.02943  -0.02813  -0.02444
 Alpha virt. eigenvalues --   -0.01640  -0.00999   0.01098   0.01827   0.01971
 Alpha virt. eigenvalues --    0.02297   0.02361   0.03224   0.03538   0.04363
 Alpha virt. eigenvalues --    0.04733   0.04983   0.05148   0.05817   0.05923
 Alpha virt. eigenvalues --    0.06683   0.07511   0.07615   0.07904   0.08090
 Alpha virt. eigenvalues --    0.08580   0.09165   0.10633   0.11025   0.11214
 Alpha virt. eigenvalues --    0.12021   0.12191   0.13375   0.13461   0.14734
 Alpha virt. eigenvalues --    0.15459   0.15684   0.15790   0.16875   0.17159
 Alpha virt. eigenvalues --    0.17446   0.17763   0.17937   0.17995   0.18541
 Alpha virt. eigenvalues --    0.19095   0.19444   0.20585   0.20662   0.21004
 Alpha virt. eigenvalues --    0.21211   0.21895   0.22155   0.22638   0.22717
 Alpha virt. eigenvalues --    0.22783   0.23237   0.24611   0.24774   0.25014
 Alpha virt. eigenvalues --    0.25321   0.25722   0.25862   0.26008   0.26052
 Alpha virt. eigenvalues --    0.26335   0.26594   0.26796   0.27053   0.27273
 Alpha virt. eigenvalues --    0.27502   0.27728   0.27976   0.28136   0.28439
 Alpha virt. eigenvalues --    0.28457   0.28849   0.28882   0.29857   0.30047
 Alpha virt. eigenvalues --    0.30327   0.30467   0.30562   0.30652   0.30827
 Alpha virt. eigenvalues --    0.31919   0.32153   0.32278   0.32417   0.32430
 Alpha virt. eigenvalues --    0.32765   0.32993   0.33902   0.33966   0.34181
 Alpha virt. eigenvalues --    0.34223   0.34338   0.34612   0.34686   0.34964
 Alpha virt. eigenvalues --    0.35046   0.35073   0.35294   0.35522   0.35558
 Alpha virt. eigenvalues --    0.35757   0.35846   0.37137   0.37190   0.37467
 Alpha virt. eigenvalues --    0.37649   0.37994   0.38360   0.38535   0.38699
 Alpha virt. eigenvalues --    0.38723   0.38788   0.38872   0.39490   0.39523
 Alpha virt. eigenvalues --    0.39560   0.39904   0.39987   0.40571   0.40769
 Alpha virt. eigenvalues --    0.41318   0.41588   0.42022   0.42432   0.42533
 Alpha virt. eigenvalues --    0.42641   0.42710   0.42818   0.42894   0.42974
 Alpha virt. eigenvalues --    0.43037   0.43145   0.43159   0.43912   0.44493
 Alpha virt. eigenvalues --    0.44725   0.45287   0.45536   0.45621   0.45677
 Alpha virt. eigenvalues --    0.46026   0.46103   0.46203   0.47157   0.47304
 Alpha virt. eigenvalues --    0.47390   0.47749   0.47922   0.48306   0.48709
 Alpha virt. eigenvalues --    0.48972   0.49008   0.49171   0.49368   0.49873
 Alpha virt. eigenvalues --    0.50611   0.50755   0.51015   0.51213   0.51598
 Alpha virt. eigenvalues --    0.51762   0.52109   0.52235   0.52361   0.52548
 Alpha virt. eigenvalues --    0.53042   0.53133   0.53252   0.53486   0.53784
 Alpha virt. eigenvalues --    0.54543   0.54824   0.55690   0.55869   0.56556
 Alpha virt. eigenvalues --    0.56699   0.56815   0.57279   0.57504   0.57684
 Alpha virt. eigenvalues --    0.58061   0.58172   0.58281   0.58672   0.59243
 Alpha virt. eigenvalues --    0.59246   0.59510   0.59895   0.60291   0.60430
 Alpha virt. eigenvalues --    0.60510   0.60526   0.60719   0.60842   0.62011
 Alpha virt. eigenvalues --    0.62391   0.62748   0.62890   0.63723   0.63856
 Alpha virt. eigenvalues --    0.63907   0.64604   0.65054   0.65316   0.65440
 Alpha virt. eigenvalues --    0.65690   0.65989   0.66603   0.66674   0.66967
 Alpha virt. eigenvalues --    0.67065   0.67471   0.68052   0.68206   0.68618
 Alpha virt. eigenvalues --    0.69061   0.69170   0.70306   0.70892   0.72003
 Alpha virt. eigenvalues --    0.72104   0.72150   0.72307   0.72550   0.73386
 Alpha virt. eigenvalues --    0.73503   0.73578   0.74007   0.74138   0.74868
 Alpha virt. eigenvalues --    0.75230   0.75776   0.76209   0.76886   0.77543
 Alpha virt. eigenvalues --    0.77798   0.78309   0.78888   0.78943   0.79244
 Alpha virt. eigenvalues --    0.79308   0.79846   0.81115   0.81386   0.81554
 Alpha virt. eigenvalues --    0.82789   0.83619   0.84121   0.84587   0.85191
 Alpha virt. eigenvalues --    0.85923   0.87406   0.88769   0.88966   0.89422
 Alpha virt. eigenvalues --    0.89877   0.90767   0.91069   0.92517   0.92938
 Alpha virt. eigenvalues --    0.93443   0.94064   0.94480   0.95808   0.96433
 Alpha virt. eigenvalues --    0.96582   0.96963   0.97873   1.00685   1.01035
 Alpha virt. eigenvalues --    1.01160   1.01520   1.02077   1.02191   1.02291
 Alpha virt. eigenvalues --    1.04813   1.05599   1.08300   1.14711   1.19812
 Alpha virt. eigenvalues --    1.20382   1.21063   1.26547   1.27311   1.34532
 Alpha virt. eigenvalues --    1.35320   1.37642   1.38805   1.39258   1.39436
 Alpha virt. eigenvalues --    1.41030   1.41150   1.42058   1.42128   1.43587
 Alpha virt. eigenvalues --    1.43636   1.43983   1.44111   1.44905   1.45515
 Alpha virt. eigenvalues --    1.46037   1.46414   1.46947   1.47858   1.48438
 Alpha virt. eigenvalues --    1.49676   1.49751   1.51031   1.51884   1.52894
 Alpha virt. eigenvalues --    1.53879   1.53989   1.54214   1.54543   1.54880
 Alpha virt. eigenvalues --    1.55109   1.56573   1.57966   1.58348   1.60133
 Alpha virt. eigenvalues --    1.61023   1.65637   1.65776   1.67807   1.68327
 Alpha virt. eigenvalues --    1.71552   1.71771   1.73286   1.81752   1.88758
 Alpha virt. eigenvalues --    7.95145
          Condensed to atoms (all electrons):
 Mulliken charges:
               1
     1  C    0.037902
     2  C    0.032634
     3  C    0.038486
     4  C    0.030846
     5  C    0.059220
     6  C   -0.047802
     7  C    0.060396
     8  C   -0.108403
     9  C    0.036548
    10  C    0.032915
    11  C    0.036188
    12  C    0.034818
    13  C    0.061713
    14  C   -0.048477
    15  C    0.060322
    16  C   -0.109375
    17  C    0.061021
    18  C   -0.111106
    19  C    0.061278
    20  C   -0.049365
    21  C    0.062457
    22  C   -0.109901
    23  C    0.060408
    24  C   -0.048310
    25  C    0.011811
    26  C    0.006156
    27  C    0.035211
    28  C    0.051041
    29  C    0.061349
    30  C   -0.046361
    31  C    0.057347
    32  C   -0.104004
    33  C    0.059100
    34  C   -0.127830
    35  C    0.062933
    36  C   -0.063972
    37  C    0.035316
    38  C    0.012922
    39  C    0.031788
    40  C    0.062390
    41  C    0.058283
    42  C    0.059667
    43  C   -0.103723
    44  C    0.062811
    45  C   -0.092496
    46  C    0.090650
    47  C   -0.064760
    48  C   -0.027116
    49  C   -0.027415
    50  C   -0.046369
    51  C   -0.026778
    52  C   -0.026727
    53  C   -0.025897
    54  C   -0.028433
    55  C   -0.029487
    56  C   -0.026936
    57  S    1.080353
    58  O   -0.550463
    59  O   -0.554771
 Sum of Mulliken charges =   0.00000
 Mulliken charges with hydrogens summed into heavy atoms:
               1
     1  C    0.037902
     2  C    0.032634
     3  C    0.038486
     4  C    0.030846
     5  C    0.059220
     6  C   -0.047802
     7  C    0.060396
     8  C   -0.108403
     9  C    0.036548
    10  C    0.032915
    11  C    0.036188
    12  C    0.034818
    13  C    0.061713
    14  C   -0.048477
    15  C    0.060322
    16  C   -0.109375
    17  C    0.061021
    18  C   -0.111106
    19  C    0.061278
    20  C   -0.049365
    21  C    0.062457
    22  C   -0.109901
    23  C    0.060408
    24  C   -0.048310
    25  C    0.011811
    26  C    0.006156
    27  C    0.035211
    28  C    0.051041
    29  C    0.061349
    30  C   -0.046361
    31  C    0.057347
    32  C   -0.104004
    33  C    0.059100
    34  C   -0.127830
    35  C    0.062933
    36  C   -0.063972
    37  C    0.035316
    38  C    0.012922
    39  C    0.031788
    40  C    0.062390
    41  C    0.058283
    42  C    0.059667
    43  C   -0.103723
    44  C    0.062811
    45  C   -0.092496
    46  C    0.090650
    47  C   -0.064760
    48  C   -0.027116
    49  C   -0.027415
    50  C   -0.046369
    51  C   -0.026778
    52  C   -0.026727
    53  C   -0.025897
    54  C   -0.028433
    55  C   -0.029487
    56  C   -0.026936
    57  S    1.080353
    58  O   -0.550463
    59  O   -0.554771
 APT charges:
               1
     1  C    0.000615
     2  C   -0.019671
     3  C   -0.007477
     4  C   -0.012332
     5  C   -0.035319
     6  C    0.036707
     7  C   -0.027865
     8  C    0.094540
     9  C    0.010400
    10  C   -0.024074
    11  C   -0.005060
    12  C   -0.012952
    13  C   -0.033724
    14  C    0.035820
    15  C   -0.035562
    16  C    0.097905
    17  C   -0.034185
    18  C    0.090124
    19  C   -0.026049
    20  C    0.034082
    21  C   -0.019272
    22  C    0.087844
    23  C   -0.031855
    24  C    0.027996
    25  C   -0.072587
    26  C   -0.037194
    27  C   -0.014979
    28  C   -0.003629
    29  C   -0.021508
    30  C    0.041871
    31  C   -0.025785
    32  C    0.102964
    33  C   -0.042199
    34  C    0.094534
    35  C   -0.034804
    36  C    0.043833
    37  C   -0.001393
    38  C   -0.066730
    39  C    0.037252
    40  C   -0.053554
    41  C   -0.031753
    42  C   -0.032686
    43  C    0.129759
    44  C   -0.035063
    45  C    0.116442
    46  C    0.001036
    47  C    0.039045
    48  C   -0.055275
    49  C   -0.048695
    50  C    0.047472
    51  C   -0.044247
    52  C   -0.047633
    53  C   -0.044782
    54  C   -0.045657
    55  C   -0.055761
    56  C   -0.044059
    57  S    0.959558
    58  O   -0.462015
    59  O   -0.482413
 Sum of APT charges =   0.00000
 APT charges with hydrogens summed into heavy atoms:
               1
     1  C    0.000615
     2  C   -0.019671
     3  C   -0.007477
     4  C   -0.012332
     5  C   -0.035319
     6  C    0.036707
     7  C   -0.027865
     8  C    0.094540
     9  C    0.010400
    10  C   -0.024074
    11  C   -0.005060
    12  C   -0.012952
    13  C   -0.033724
    14  C    0.035820
    15  C   -0.035562
    16  C    0.097905
    17  C   -0.034185
    18  C    0.090124
    19  C   -0.026049
    20  C    0.034082
    21  C   -0.019272
    22  C    0.087844
    23  C   -0.031855
    24  C    0.027996
    25  C   -0.072587
    26  C   -0.037194
    27  C   -0.014979
    28  C   -0.003629
    29  C   -0.021508
    30  C    0.041871
    31  C   -0.025785
    32  C    0.102964
    33  C   -0.042199
    34  C    0.094534
    35  C   -0.034804
    36  C    0.043833
    37  C   -0.001393
    38  C   -0.066730
    39  C    0.037252
    40  C   -0.053554
    41  C   -0.031753
    42  C   -0.032686
    43  C    0.129759
    44  C   -0.035063
    45  C    0.116442
    46  C    0.001036
    47  C    0.039045
    48  C   -0.055275
    49  C   -0.048695
    50  C    0.047472
    51  C   -0.044247
    52  C   -0.047633
    53  C   -0.044782
    54  C   -0.045657
    55  C   -0.055761
    56  C   -0.044059
    57  S    0.959558
    58  O   -0.462015
    59  O   -0.482413
 Electronic spatial extent (au):  <R**2>=          22295.5491
 Charge=              0.0000 electrons
 Dipole moment (field-independent basis, Debye):
    X=              0.5075    Y=             -2.3890    Z=             -1.1194  Tot=              2.6867
 Quadrupole moment (field-independent basis, Debye-Ang):
   XX=           -348.2371   YY=           -360.5093   ZZ=           -347.4327
   XY=              4.5417   XZ=             -4.2022   YZ=             -5.5389
 Traceless Quadrupole moment (field-independent basis, Debye-Ang):
   XX=              3.8226   YY=             -8.4496   ZZ=              4.6270
   XY=              4.5417   XZ=             -4.2022   YZ=             -5.5389
 Octapole moment (field-independent basis, Debye-Ang**2):
  XXX=             34.0847  YYY=              8.3042  ZZZ=             -1.4725  XYY=             38.6277
  XXY=             49.5676  XXZ=             -6.6931  XZZ=              4.6869  YZZ=             21.1454
  YYZ=            -20.3772  XYZ=            -22.0929
 Hexadecapole moment (field-independent basis, Debye-Ang**3):
 XXXX=         -23679.1193 YYYY=          -8651.9959 ZZZZ=          -4598.6423 XXXY=            189.5814
 XXXZ=              1.8224 YYYX=            324.8499 YYYZ=            -65.0515 ZZZX=              2.6569
 ZZZY=            -19.7370 XXYY=          -5149.5630 XXZZ=          -4647.8107 YYZZ=          -2181.3971
 XXYZ=            -46.5147 YYXZ=            -98.1560 ZZXY=             22.0028
 N-N= 7.761994746145D+03 E-N=-2.082883378749D+04  KE= 2.275842191711D+03
  Exact polarizability: 896.185 -25.858 467.402   2.328  -5.049 417.970
 Approx polarizability:2525.150 -89.4931402.425  30.780 -23.0951374.259
   1 Symmetry operations used in ECPInt.
 ECPInt:  NShTT=   43365 NPrTT=  385752 LenC2=   39130 LenP2D=  175831.
 LDataN:  DoStor=T MaxTD1= 5 Len=  102
 Calling FoFJK, ICntrl=    100127 FMM=F ISym2X=0 I1Cent= 0 IOpClX= 0 NMat=1 NMatS=1 NMatT=0.
 Full mass-weighted force constant matrix:
 Low frequencies --- -431.1761 -315.7581 -283.1477  -31.6915  -23.1499  -21.6381
 Low frequencies ---   -0.0009   -0.0008   -0.0007
 ******    4 imaginary frequencies (negative Signs) ****** 
 Diagonal vibrational polarizability:
       16.4684153      55.6612727      33.5354500
 Harmonic frequencies (cm**-1), IR intensities (KM/Mole), Raman scattering
 activities (A**4/AMU), depolarization ratios for plane and unpolarized
 incident light, reduced masses (AMU), force constants (mDyne/A),
 and normal coordinates:
                      1                      2                      3
                      A                      A                      A
 Frequencies --   -430.8927              -314.2934              -282.1980
 Red. masses --     21.3367                16.7165                15.9702
 Frc consts  --      2.3341                 0.9729                 0.7493
 IR Inten    --     52.5311                 2.3382                 0.5351
  Atom  AN      X      Y      Z        X      Y      Z        X      Y      Z
     1   6     0.00   0.00  -0.01     0.00   0.00   0.01     0.01   0.00   0.01
     2   6     0.00   0.00   0.00     0.00   0.01   0.01     0.01   0.00   0.01
     3   6     0.00   0.00   0.00     0.00   0.01   0.00     0.01   0.01   0.00
     4   6     0.00   0.00   0.00     0.00   0.01   0.01     0.01   0.01   0.01
     5   6     0.00   0.00  -0.01     0.00   0.00   0.00     0.01   0.00   0.01
     6   6     0.00  -0.01  -0.01     0.00   0.00   0.00     0.00   0.00   0.01
     7   6     0.00  -0.01   0.00    -0.01   0.01  -0.01     0.00   0.00   0.01
     8   6     0.00  -0.01  -0.01     0.00   0.01   0.00     0.01   0.00   0.01
     9   6     0.00   0.00   0.00     0.01  -0.01   0.01     0.00  -0.01   0.00
    10   6     0.00   0.00   0.00     0.00  -0.01   0.01     0.00  -0.01   0.01
    11   6     0.00   0.00   0.00     0.00   0.00   0.01     0.00   0.00   0.01
    12   6     0.00   0.00   0.00     0.00  -0.01   0.01     0.00   0.00   0.00
    13   6     0.00   0.00   0.00     0.01  -0.01   0.00     0.00  -0.01   0.01
    14   6     0.00   0.00  -0.01     0.00  -0.01   0.00     0.00  -0.01   0.01
    15   6     0.00   0.00  -0.01     0.00   0.00   0.00     0.00  -0.01   0.01
    16   6     0.00   0.00  -0.01     0.00  -0.01   0.00     0.00  -0.01   0.01
    17   6     0.00   0.00   0.00     0.00   0.00   0.02     0.01   0.01   0.00
    18   6     0.00   0.00   0.00     0.00   0.01   0.02     0.01   0.01   0.00
    19   6     0.00   0.00   0.00    -0.01   0.01   0.01     0.01   0.01   0.00
    20   6     0.00   0.00   0.00     0.00   0.01   0.02     0.01   0.01   0.00
    21   6     0.00   0.01   0.00     0.01  -0.01   0.01     0.00   0.00   0.00
    22   6     0.00   0.01   0.00     0.00  -0.01   0.02     0.00   0.00   0.00
    23   6     0.00   0.00   0.00     0.00   0.00   0.02     0.00   0.00   0.00
    24   6     0.00   0.01   0.00     0.00  -0.01   0.02     0.00   0.00   0.00
    25   6     0.00   0.00   0.00     0.00   0.00  -0.01    -0.01   0.00  -0.01
    26   6     0.00   0.00   0.00     0.00  -0.01  -0.01    -0.01  -0.01   0.00
    27   6     0.00   0.00   0.00     0.01  -0.01   0.00     0.00  -0.01   0.00
    28   6     0.00   0.01   0.00     0.00  -0.01   0.00     0.00   0.00   0.00
    29   6     0.00   0.00   0.00     0.00   0.00  -0.02    -0.01  -0.01   0.00
    30   6     0.00   0.00   0.00     0.00  -0.01  -0.02    -0.01  -0.01   0.00
    31   6     0.00   0.00   0.00     0.01  -0.01  -0.01    -0.01  -0.01   0.00
    32   6     0.00   0.00   0.00     0.00  -0.01  -0.01    -0.01  -0.01   0.00
    33   6     0.00   0.00   0.01     0.00   0.00   0.00     0.00   0.00  -0.01
    34   6     0.00   0.01   0.01     0.00  -0.01   0.00     0.00   0.00  -0.01
    35   6     0.00   0.01   0.00     0.01  -0.01   0.01     0.00   0.00   0.00
    36   6     0.00   0.01   0.00     0.00  -0.01   0.01     0.00   0.00  -0.01
    37   6     0.00   0.00   0.00     0.00   0.01   0.00     0.00   0.01   0.00
    38   6     0.00  -0.01   0.00     0.00   0.01  -0.01     0.00   0.00   0.00
    39   6     0.00   0.00   0.01     0.00   0.00  -0.01    -0.01  -0.01  -0.01
    40   6     0.00  -0.01   0.00     0.00   0.01   0.00     0.00   0.01  -0.01
    41   6     0.00  -0.01   0.00    -0.01   0.01  -0.01     0.00   0.00   0.00
    42   6     0.00  -0.01   0.00     0.00   0.00  -0.02     0.00   0.00   0.00
    43   6     0.00  -0.01   0.00     0.00   0.01  -0.01     0.00   0.00   0.00
    44   6     0.00   0.00   0.00    -0.01   0.01   0.01     0.00   0.01  -0.01
    45   6     0.00   0.00   0.00     0.00   0.01   0.00     0.00   0.01  -0.01
    46   6     0.00   0.00   0.01     0.00   0.00   0.00     0.00   0.01  -0.01
    47   6     0.00   0.00   0.00     0.00   0.01   0.01     0.00   0.01  -0.01
    48   6     0.00  -0.01   0.00     0.00   0.00  -0.02     0.00  -0.01   0.01
    49   6     0.00   0.00   0.00     0.00  -0.01  -0.02     0.00  -0.01   0.01
    50   6     0.00  -0.01   0.00     0.00   0.00  -0.02     0.00   0.00   0.00
    51   6     0.00  -0.01  -0.01     0.00   0.00  -0.01     0.00  -0.01   0.01
    52   6     0.00   0.00   0.00     0.00  -0.01  -0.01     0.00  -0.01   0.01
    53   6     0.00   0.00   0.00     0.00   0.00   0.02     0.00   0.01   0.00
    54   6     0.00   0.01   0.00     0.00   0.00   0.02     0.00   0.01   0.00
    55   6     0.00   0.01   0.00     0.00   0.00   0.01     0.00   0.01  -0.01
    56   6     0.00   0.00   0.00     0.00   0.01   0.01     0.00   0.01  -0.01
    57  16    -0.38  -0.43   0.09    -0.13   0.08  -0.16    -0.01   0.01  -0.02
    58   8     0.37   0.43  -0.08     0.43  -0.43  -0.34    -0.46  -0.52   0.09
    59   8     0.38   0.43  -0.07    -0.19   0.27   0.59     0.46   0.53  -0.11
                      4                      5                      6
                      A                      A                      A
 Frequencies --    -12.6815                26.2461                53.9525
 Red. masses --     16.1305                18.1863                19.8893
 Frc consts  --      0.0015                 0.0074                 0.0341
 IR Inten    --      0.2633                 0.2871                 0.5947
  Atom  AN      X      Y      Z        X      Y      Z        X      Y      Z
     1   6     0.00  -0.03  -0.06     0.01  -0.01   0.00     0.01   0.05   0.00
     2   6    -0.01  -0.07  -0.03     0.02   0.01   0.00     0.01   0.04   0.00
     3   6    -0.01  -0.09   0.01     0.03  -0.01   0.00     0.01   0.04   0.01
     4   6    -0.01  -0.07  -0.03     0.02  -0.03   0.00     0.01   0.05   0.00
     5   6     0.00  -0.03  -0.07     0.01   0.06   0.00     0.01   0.05   0.00
     6   6    -0.01  -0.07  -0.04     0.03   0.07   0.00     0.01   0.04   0.00
     7   6    -0.02  -0.10   0.00     0.04   0.05   0.00     0.01   0.04   0.00
     8   6    -0.01  -0.07  -0.04     0.02   0.03   0.00     0.01   0.05   0.00
     9   6     0.01   0.09   0.01     0.03   0.00   0.00     0.01   0.04  -0.01
    10   6     0.01   0.07  -0.04     0.02   0.02   0.00     0.01   0.04   0.00
    11   6     0.00   0.03  -0.06     0.01   0.00   0.00     0.01   0.05   0.00
    12   6     0.01   0.07  -0.03     0.02  -0.02   0.00     0.01   0.05   0.00
    13   6     0.01   0.09   0.00     0.04   0.06   0.00     0.01   0.04   0.00
    14   6     0.01   0.06  -0.04     0.03   0.08   0.00     0.01   0.04   0.00
    15   6     0.00   0.03  -0.07     0.01   0.06   0.00     0.01   0.04   0.00
    16   6     0.01   0.07  -0.04     0.02   0.04   0.00     0.01   0.04   0.00
    17   6    -0.01  -0.03  -0.05     0.00  -0.06   0.00     0.02   0.07   0.00
    18   6    -0.01  -0.07  -0.03     0.01  -0.05   0.00     0.01   0.06   0.00
    19   6    -0.02  -0.09   0.02     0.03  -0.06   0.00     0.01   0.06   0.00
    20   6    -0.01  -0.06  -0.01     0.02  -0.08   0.00     0.02   0.07   0.00
    21   6     0.01   0.10   0.02     0.03  -0.05   0.00     0.01   0.06   0.00
    22   6     0.01   0.07  -0.03     0.01  -0.04   0.00     0.01   0.06   0.00
    23   6     0.00   0.03  -0.05     0.00  -0.06   0.00     0.02   0.07   0.00
    24   6     0.01   0.06  -0.01     0.02  -0.07   0.00     0.01   0.07   0.00
    25   6     0.00   0.04   0.13     0.08  -0.01   0.00    -0.01   0.03   0.00
    26   6     0.01   0.07   0.10     0.07   0.01   0.00     0.00   0.04  -0.01
    27   6     0.01   0.09   0.07     0.06   0.00   0.00     0.00   0.04  -0.01
    28   6     0.01   0.07   0.11     0.07  -0.02   0.00     0.00   0.04   0.00
    29   6     0.00   0.03   0.12     0.09   0.05   0.01     0.00   0.04   0.00
    30   6     0.01   0.06   0.09     0.07   0.08   0.00     0.00   0.04   0.00
    31   6     0.01   0.09   0.06     0.06   0.06   0.00     0.00   0.04   0.00
    32   6     0.01   0.07   0.10     0.08   0.04   0.00     0.00   0.04  -0.01
    33   6     0.00   0.04   0.14     0.08  -0.06   0.01    -0.01   0.06   0.00
    34   6     0.01   0.07   0.11     0.07  -0.04   0.00     0.00   0.05  -0.01
    35   6     0.01   0.10   0.08     0.05  -0.06   0.00     0.01   0.06  -0.01
    36   6     0.01   0.07   0.11     0.06  -0.08   0.01     0.00   0.07   0.00
    37   6    -0.01  -0.09   0.07     0.06  -0.01   0.00     0.00   0.04   0.01
    38   6    -0.01  -0.07   0.10     0.07   0.00   0.00     0.00   0.04   0.00
    39   6    -0.01  -0.03   0.13     0.08  -0.02   0.00     0.00   0.02   0.00
    40   6    -0.01  -0.06   0.11     0.07  -0.03   0.00     0.00   0.04   0.00
    41   6    -0.02  -0.10   0.06     0.06   0.05   0.00     0.00   0.04   0.00
    42   6    -0.01  -0.03   0.12     0.09   0.05   0.01     0.00   0.04   0.00
    43   6    -0.01  -0.07   0.10     0.08   0.03   0.01     0.00   0.04   0.00
    44   6    -0.02  -0.09   0.08     0.05  -0.07   0.00     0.01   0.06   0.00
    45   6    -0.01  -0.07   0.11     0.07  -0.05   0.00     0.00   0.05   0.00
    46   6    -0.01  -0.03   0.14     0.08  -0.06   0.01    -0.01   0.06   0.00
    47   6    -0.01  -0.06   0.11     0.06  -0.08   0.01     0.00   0.07   0.00
    48   6    -0.01  -0.04   0.05     0.07   0.09   0.00     0.00   0.04   0.00
    49   6     0.00   0.03   0.05     0.07   0.09   0.00     0.00   0.04   0.00
    50   6    -0.01  -0.06   0.09     0.08   0.07   0.01     0.00   0.04   0.00
    51   6    -0.01  -0.04  -0.01     0.04   0.09   0.00     0.01   0.04   0.00
    52   6     0.00   0.03  -0.01     0.04   0.10   0.00     0.01   0.04   0.00
    53   6    -0.01  -0.03   0.02     0.03  -0.10   0.00     0.01   0.08   0.00
    54   6     0.00   0.04   0.02     0.03  -0.09   0.00     0.01   0.08   0.00
    55   6     0.00   0.04   0.09     0.05  -0.10   0.00     0.01   0.08   0.00
    56   6    -0.01  -0.03   0.09     0.05  -0.10   0.00     0.01   0.08   0.00
    57  16     0.02   0.00  -0.38    -0.47   0.04  -0.02    -0.06  -0.53   0.00
    58   8     0.02  -0.01  -0.38    -0.47   0.04  -0.02    -0.06  -0.53   0.00
    59   8     0.02   0.00  -0.38    -0.46   0.05  -0.02    -0.06  -0.52   0.00
                      7                      8                      9
                      A                      A                      A
 Frequencies --    146.2907               155.4303               156.6454
 Red. masses --     12.0000                12.0003                12.0002
 Frc consts  --      0.1513                 0.1708                 0.1735
 IR Inten    --      0.0037                 0.0710                 0.0280
  Atom  AN      X      Y      Z        X      Y      Z        X      Y      Z
     1   6    -0.02   0.00   0.00    -0.01  -0.13   0.17     0.00   0.01   0.17
     2   6     0.00   0.03   0.03    -0.03  -0.16   0.18    -0.02   0.02   0.14
     3   6     0.02   0.00   0.00    -0.01  -0.15   0.14     0.00   0.01   0.17
     4   6     0.00  -0.03  -0.03     0.01  -0.17   0.18     0.02   0.02   0.14
     5   6     0.00   0.06   0.17    -0.03  -0.04   0.05    -0.01   0.02  -0.05
     6   6     0.01   0.12   0.12    -0.04  -0.02   0.02    -0.05   0.02  -0.12
     7   6     0.02   0.17   0.06    -0.03  -0.05   0.03    -0.09   0.02  -0.05
     8   6     0.01   0.11   0.10    -0.04  -0.09   0.10    -0.04   0.03   0.02
     9   6    -0.02   0.00   0.00     0.01   0.15   0.15     0.00  -0.02   0.17
    10   6     0.00  -0.03   0.03     0.03   0.16   0.19     0.02  -0.02   0.14
    11   6     0.02   0.00   0.00     0.01   0.12   0.17     0.00  -0.02   0.17
    12   6     0.00   0.03  -0.03    -0.01   0.16   0.18    -0.02  -0.02   0.14
    13   6    -0.02  -0.17   0.06     0.04   0.04   0.04     0.09  -0.02  -0.05
    14   6    -0.01  -0.12   0.12     0.04   0.02   0.02     0.04  -0.01  -0.12
    15   6     0.01  -0.06   0.17     0.02   0.03   0.05     0.00  -0.01  -0.05
    16   6    -0.01  -0.10   0.10     0.03   0.09   0.10     0.03  -0.03   0.02
    17   6    -0.01  -0.06  -0.17     0.02  -0.04   0.04     0.01   0.01  -0.05
    18   6    -0.01  -0.10  -0.11     0.02  -0.10   0.10     0.04   0.02   0.02
    19   6     0.00  -0.17  -0.06     0.03  -0.05   0.03     0.09   0.00  -0.05
    20   6    -0.01  -0.12  -0.12     0.03  -0.03   0.01     0.05   0.01  -0.12
    21   6     0.00   0.17  -0.06    -0.03   0.06   0.04    -0.09   0.00  -0.05
    22   6     0.01   0.10  -0.11    -0.02   0.10   0.10    -0.04  -0.02   0.02
    23   6     0.01   0.06  -0.17    -0.02   0.04   0.04    -0.01  -0.01  -0.05
    24   6     0.01   0.12  -0.12    -0.03   0.03   0.01    -0.05   0.00  -0.12
    25   6    -0.02   0.00   0.00     0.01   0.13  -0.12     0.00  -0.02   0.20
    26   6     0.00  -0.03  -0.03    -0.01   0.17  -0.14     0.03  -0.02   0.18
    27   6     0.02   0.00   0.00     0.01   0.14  -0.10     0.00  -0.02   0.20
    28   6     0.00   0.03   0.03     0.03   0.16  -0.14    -0.02  -0.02   0.19
    29   6    -0.01  -0.06  -0.17    -0.02   0.04  -0.06     0.02   0.00  -0.04
    30   6    -0.01  -0.12  -0.12    -0.02   0.03  -0.05     0.05   0.00  -0.11
    31   6     0.00  -0.17  -0.06     0.00   0.05  -0.05     0.10  -0.01  -0.04
    32   6    -0.01  -0.11  -0.10    -0.01   0.10  -0.10     0.05   0.00   0.04
    33   6     0.00   0.06   0.17     0.02   0.04  -0.05    -0.01   0.01  -0.04
    34   6     0.01   0.10   0.11     0.03   0.10  -0.09    -0.04   0.01   0.04
    35   6     0.02   0.17   0.06     0.01   0.05  -0.04    -0.10   0.01  -0.04
    36   6     0.01   0.12   0.12     0.03   0.03  -0.04    -0.05   0.01  -0.11
    37   6    -0.02   0.01   0.00    -0.01  -0.15  -0.10     0.00   0.02   0.20
    38   6     0.00   0.03  -0.03     0.01  -0.17  -0.15    -0.02   0.02   0.18
    39   6     0.02   0.00   0.00    -0.01  -0.13  -0.12     0.00   0.01   0.20
    40   6     0.00  -0.03   0.03    -0.03  -0.17  -0.15     0.02   0.02   0.18
    41   6     0.00   0.17  -0.06     0.01  -0.05  -0.05    -0.10   0.01  -0.04
    42   6     0.01   0.06  -0.17     0.02  -0.04  -0.06    -0.01   0.00  -0.04
    43   6     0.01   0.11  -0.10     0.01  -0.10  -0.10    -0.04   0.00   0.04
    44   6    -0.02  -0.17   0.06    -0.01  -0.05  -0.05     0.10   0.00  -0.04
    45   6    -0.01  -0.10   0.11    -0.03  -0.10  -0.09     0.04  -0.01   0.04
    46   6     0.01  -0.06   0.17    -0.02  -0.04  -0.05     0.01   0.00  -0.04
    47   6    -0.01  -0.12   0.12    -0.03  -0.03  -0.04     0.05  -0.01  -0.11
    48   6     0.00   0.07  -0.07     0.00   0.00  -0.03    -0.02   0.00  -0.17
    49   6    -0.01  -0.07  -0.07     0.00   0.00  -0.03     0.02   0.00  -0.17
    50   6     0.01   0.12  -0.12     0.02  -0.03  -0.05    -0.05   0.00  -0.11
    51   6     0.01   0.07   0.07    -0.01   0.00  -0.01    -0.02   0.01  -0.17
    52   6    -0.01  -0.07   0.07     0.01   0.00  -0.01     0.02   0.00  -0.17
    53   6     0.00  -0.07  -0.07     0.01  -0.01  -0.02     0.02   0.00  -0.17
    54   6     0.00   0.07  -0.07    -0.01   0.01  -0.02    -0.02   0.00  -0.17
    55   6     0.01   0.07   0.07     0.00   0.01  -0.03    -0.02   0.00  -0.17
    56   6     0.00  -0.07   0.07     0.00  -0.01  -0.03     0.02   0.00  -0.17
    57  16     0.00   0.00   0.00     0.00   0.00   0.00     0.00   0.00   0.00
    58   8     0.00   0.00   0.00     0.00   0.00   0.00     0.00   0.00   0.00
    59   8     0.00   0.00   0.00     0.00   0.00   0.00     0.00   0.00   0.00
                     10                     11                     12
                      A                      A                      A
 Frequencies --    156.9584               198.0729               211.4116
 Red. masses --     12.0065                12.0060                12.0003
 Frc consts  --      0.1743                 0.2775                 0.3160
 IR Inten    --      0.0814                 0.1993                 0.0140
  Atom  AN      X      Y      Z        X      Y      Z        X      Y      Z
     1   6     0.01   0.19   0.00     0.02   0.24   0.00     0.09  -0.01   0.00
     2   6     0.04   0.17   0.00     0.01   0.09   0.10     0.11   0.01   0.02
     3   6     0.01   0.19   0.01     0.00  -0.01   0.25     0.09  -0.01   0.00
     4   6    -0.01   0.17   0.01     0.01   0.09   0.10     0.11  -0.02  -0.02
     5   6     0.10  -0.05   0.00     0.06   0.11   0.00     0.16   0.10   0.00
     6   6     0.04  -0.12   0.00     0.00   0.02   0.01     0.12   0.04   0.00
     7   6     0.00  -0.04   0.01    -0.06   0.00   0.12     0.07   0.10   0.00
     8   6     0.04   0.03   0.02     0.00   0.08   0.08     0.12   0.13   0.00
     9   6     0.01   0.19   0.00     0.00   0.00  -0.24     0.09  -0.01   0.00
    10   6     0.04   0.17   0.00     0.01   0.10  -0.10     0.11   0.01  -0.02
    11   6     0.01   0.20   0.01     0.02   0.24   0.00     0.10  -0.01   0.00
    12   6    -0.01   0.17   0.00     0.01   0.10  -0.10     0.11  -0.02   0.02
    13   6     0.01  -0.04  -0.01    -0.06   0.00  -0.11     0.08   0.10   0.00
    14   6     0.04  -0.11  -0.01     0.00   0.02  -0.01     0.12   0.04   0.00
    15   6     0.10  -0.05   0.00     0.06   0.11   0.00     0.16   0.10   0.00
    16   6     0.05   0.03  -0.02     0.00   0.08  -0.08     0.12   0.13   0.01
    17   6    -0.10  -0.04   0.00    -0.05   0.12   0.00     0.15  -0.12   0.00
    18   6    -0.04   0.04   0.02     0.01   0.07   0.08     0.10  -0.14   0.00
    19   6    -0.01  -0.04   0.01     0.06  -0.01   0.11     0.06  -0.11   0.00
    20   6    -0.05  -0.11   0.01     0.00   0.01   0.01     0.11  -0.05   0.00
    21   6    -0.01  -0.04  -0.01     0.06  -0.01  -0.11     0.06  -0.11   0.00
    22   6    -0.04   0.03  -0.02     0.01   0.08  -0.08     0.11  -0.14  -0.01
    23   6    -0.10  -0.04   0.00    -0.05   0.12   0.00     0.15  -0.12   0.00
    24   6    -0.06  -0.11  -0.01     0.00   0.02  -0.01     0.11  -0.05   0.00
    25   6     0.01   0.18   0.00    -0.02  -0.25   0.00    -0.09   0.01   0.00
    26   6    -0.01   0.16   0.00    -0.01  -0.11  -0.10    -0.11   0.02   0.02
    27   6     0.01   0.19  -0.01     0.00  -0.01  -0.24    -0.09   0.01   0.00
    28   6     0.03   0.16   0.00    -0.01  -0.10  -0.10    -0.11  -0.01  -0.02
    29   6    -0.10  -0.04   0.00     0.05  -0.12   0.00    -0.14   0.12   0.00
    30   6    -0.06  -0.11   0.00     0.00  -0.01  -0.01    -0.11   0.05   0.00
    31   6    -0.01  -0.04   0.01    -0.06   0.01  -0.12    -0.06   0.11   0.00
    32   6    -0.04   0.03   0.01     0.00  -0.08  -0.08    -0.10   0.14   0.00
    33   6     0.09  -0.06   0.00    -0.07  -0.11   0.00    -0.16  -0.10   0.00
    34   6     0.04   0.02   0.02    -0.01  -0.08  -0.08    -0.12  -0.13   0.01
    35   6     0.01  -0.04   0.01     0.06   0.00  -0.12    -0.07  -0.10   0.00
    36   6     0.04  -0.12   0.00     0.00  -0.01  -0.01    -0.12  -0.03   0.00
    37   6     0.01   0.19   0.01     0.00  -0.01   0.24    -0.09   0.00   0.00
    38   6    -0.01   0.16   0.01    -0.01  -0.11   0.10    -0.11   0.02  -0.02
    39   6     0.01   0.18   0.01    -0.02  -0.24   0.00    -0.10   0.01   0.00
    40   6     0.03   0.16   0.01    -0.01  -0.11   0.10    -0.11  -0.01   0.02
    41   6    -0.02  -0.04  -0.01    -0.06   0.00   0.11    -0.06   0.11   0.00
    42   6    -0.10  -0.04   0.00     0.05  -0.12   0.00    -0.14   0.12   0.00
    43   6    -0.04   0.03  -0.01     0.00  -0.08   0.08    -0.10   0.14   0.00
    44   6     0.01  -0.04  -0.01     0.05   0.00   0.11    -0.08  -0.10   0.00
    45   6     0.04   0.02  -0.02    -0.01  -0.08   0.08    -0.12  -0.13  -0.01
    46   6     0.09  -0.06   0.00    -0.07  -0.11   0.00    -0.16  -0.10   0.00
    47   6     0.04  -0.12  -0.01     0.00  -0.01   0.01    -0.12  -0.04   0.00
    48   6    -0.03  -0.17   0.00     0.00   0.01   0.00    -0.07  -0.03   0.00
    49   6    -0.03  -0.17   0.00     0.00   0.01   0.00    -0.07  -0.03   0.00
    50   6    -0.06  -0.11  -0.01     0.00  -0.01   0.01    -0.11   0.05   0.00
    51   6     0.01  -0.17   0.00     0.00   0.00   0.00     0.06  -0.04   0.00
    52   6     0.01  -0.17   0.00     0.00   0.00   0.00     0.06  -0.04   0.00
    53   6    -0.03  -0.17   0.00     0.00   0.00   0.00     0.07   0.03   0.00
    54   6    -0.03  -0.17   0.00     0.00   0.00   0.00     0.07   0.03   0.00
    55   6     0.01  -0.17   0.00     0.00   0.01   0.00    -0.06   0.04   0.00
    56   6     0.01  -0.17   0.00     0.00   0.01   0.00    -0.06   0.04   0.00
    57  16    -0.01  -0.01   0.00     0.00   0.01   0.00     0.00   0.00   0.00
    58   8    -0.01  -0.01   0.00     0.00   0.02   0.00     0.00   0.00   0.00
    59   8    -0.01  -0.01   0.00     0.00   0.01   0.00     0.00   0.00   0.00
                     13                     14                     15
                      A                      A                      A
 Frequencies --    212.1993               248.8422               260.5226
 Red. masses --     12.0000                12.0006                12.0000
 Frc consts  --      0.3184                 0.4378                 0.4799
 IR Inten    --      0.0201                 0.0626                 0.0207
  Atom  AN      X      Y      Z        X      Y      Z        X      Y      Z
     1   6    -0.09   0.01   0.00     0.12  -0.01   0.00    -0.04   0.00   0.00
     2   6    -0.11   0.02   0.01    -0.01  -0.09  -0.09    -0.06  -0.02   0.03
     3   6    -0.10   0.01   0.00    -0.12   0.01   0.00    -0.04   0.00   0.00
     4   6    -0.11  -0.01  -0.02     0.01   0.09   0.09    -0.05   0.03  -0.03
     5   6    -0.07   0.00   0.11    -0.09  -0.16   0.00    -0.06  -0.09   0.11
     6   6    -0.12   0.00   0.05     0.00  -0.02  -0.02    -0.08  -0.07   0.07
     7   6    -0.15   0.01   0.11     0.08  -0.01  -0.16    -0.07  -0.10   0.10
     8   6    -0.11   0.00   0.14    -0.01  -0.12  -0.11    -0.07  -0.15   0.16
     9   6     0.09  -0.01   0.00    -0.12   0.01   0.00     0.04   0.00   0.00
    10   6     0.11  -0.02   0.01     0.00  -0.09   0.09     0.06   0.02   0.03
    11   6     0.09  -0.01   0.00     0.12  -0.01   0.00     0.04   0.00   0.00
    12   6     0.11   0.01  -0.02     0.01   0.09  -0.09     0.05  -0.03  -0.02
    13   6     0.15  -0.01   0.11     0.09  -0.01   0.16     0.06   0.10   0.09
    14   6     0.11  -0.01   0.05     0.00  -0.02   0.02     0.08   0.07   0.07
    15   6     0.07   0.00   0.11    -0.09  -0.15   0.00     0.06   0.10   0.11
    16   6     0.11   0.00   0.14    -0.01  -0.11   0.12     0.07   0.16   0.16
    17   6    -0.07   0.01  -0.10    -0.07   0.17   0.00    -0.05   0.10  -0.11
    18   6    -0.11   0.01  -0.13     0.01   0.12   0.11    -0.04   0.16  -0.16
    19   6    -0.15   0.01  -0.11     0.08   0.00   0.16    -0.05   0.11  -0.10
    20   6    -0.11   0.01  -0.04     0.00   0.02   0.02    -0.07   0.08  -0.08
    21   6     0.15  -0.01  -0.11     0.08  -0.01  -0.17     0.04  -0.11  -0.10
    22   6     0.11  -0.01  -0.13     0.01   0.11  -0.12     0.04  -0.16  -0.15
    23   6     0.06   0.00  -0.10    -0.07   0.17  -0.01     0.05  -0.11  -0.11
    24   6     0.11  -0.01  -0.04     0.00   0.02  -0.02     0.07  -0.08  -0.08
    25   6     0.09   0.00   0.00     0.11  -0.01   0.00    -0.04   0.00   0.00
    26   6     0.11   0.01   0.01     0.01   0.09   0.09    -0.05   0.03  -0.03
    27   6     0.10  -0.01   0.00    -0.12   0.01   0.00    -0.03   0.00   0.00
    28   6     0.11  -0.03  -0.01    -0.01  -0.09  -0.09    -0.06  -0.02   0.02
    29   6     0.07  -0.01   0.10    -0.07   0.17   0.00    -0.04   0.09  -0.11
    30   6     0.11  -0.01   0.04     0.00   0.02   0.02    -0.07   0.08  -0.07
    31   6     0.15  -0.01   0.11     0.08   0.00   0.16    -0.04   0.11  -0.10
    32   6     0.12  -0.01   0.13     0.01   0.12   0.11    -0.04   0.15  -0.15
    33   6     0.07   0.00  -0.11    -0.10  -0.16   0.00    -0.06  -0.09   0.11
    34   6     0.12   0.00  -0.14    -0.01  -0.12  -0.11    -0.07  -0.16   0.17
    35   6     0.16  -0.01  -0.12     0.08  -0.01  -0.16    -0.06  -0.11   0.10
    36   6     0.12   0.00  -0.04    -0.01  -0.02  -0.02    -0.08  -0.07   0.07
    37   6    -0.10   0.01   0.00    -0.11   0.01   0.00     0.04   0.00   0.00
    38   6    -0.11  -0.01   0.01     0.01   0.09  -0.09     0.05  -0.03  -0.03
    39   6    -0.09   0.00   0.00     0.12  -0.01   0.00     0.04   0.00   0.00
    40   6    -0.11   0.02  -0.01     0.00  -0.09   0.09     0.06   0.02   0.02
    41   6    -0.15   0.01   0.11     0.08  -0.01  -0.17     0.04  -0.11  -0.09
    42   6    -0.07   0.01   0.10    -0.07   0.17  -0.01     0.05  -0.10  -0.10
    43   6    -0.11   0.01   0.13     0.01   0.11  -0.12     0.04  -0.16  -0.14
    44   6    -0.15   0.01  -0.11     0.08   0.00   0.17     0.06   0.11   0.09
    45   6    -0.12   0.00  -0.14    -0.01  -0.11   0.12     0.07   0.16   0.16
    46   6    -0.07   0.00  -0.11    -0.09  -0.15   0.01     0.07   0.10   0.11
    47   6    -0.12   0.00  -0.04     0.00  -0.02   0.02     0.08   0.07   0.07
    48   6    -0.06   0.01  -0.04     0.00   0.00   0.00     0.02  -0.02  -0.02
    49   6     0.07  -0.01  -0.04     0.00   0.00   0.00    -0.02   0.02  -0.02
    50   6    -0.11   0.01   0.04     0.00   0.02  -0.02     0.07  -0.08  -0.07
    51   6    -0.07   0.00  -0.03     0.00   0.00   0.00    -0.02  -0.01   0.01
    52   6     0.06   0.00  -0.03     0.00   0.00   0.00     0.02   0.01   0.01
    53   6    -0.07   0.01   0.04     0.00  -0.01   0.00    -0.02   0.02  -0.02
    54   6     0.06  -0.01   0.04     0.00  -0.01   0.00     0.02  -0.02  -0.02
    55   6     0.07   0.00   0.04     0.00   0.00   0.00    -0.02  -0.01   0.01
    56   6    -0.07   0.00   0.04     0.00   0.00   0.00     0.02   0.01   0.01
    57  16     0.00   0.00   0.00     0.00   0.00   0.00     0.00   0.00   0.00
    58   8     0.00   0.00   0.00    -0.01   0.00   0.00     0.00   0.00   0.00
    59   8     0.00   0.00   0.00     0.00   0.00   0.00     0.00   0.00   0.00
                     16                     17                     18
                      A                      A                      A
 Frequencies --    276.5623               290.3433               313.2135
 Red. masses --     12.0003                12.0007                12.0046
 Frc consts  --      0.5408                 0.5960                 0.6939
 IR Inten    --      0.0091                 0.0219                 0.0468
  Atom  AN      X      Y      Z        X      Y      Z        X      Y      Z
     1   6     0.00  -0.02   0.00     0.01   0.10   0.19     0.01   0.08  -0.09
     2   6     0.05  -0.02   0.02     0.01   0.12   0.12     0.00   0.08  -0.09
     3   6     0.00   0.00   0.02     0.01   0.19   0.09     0.01   0.08  -0.08
     4   6    -0.05  -0.02   0.02     0.01   0.12   0.12     0.02   0.08  -0.09
     5   6     0.14  -0.04   0.00     0.02  -0.05  -0.09    -0.04  -0.10   0.11
     6   6     0.16  -0.02   0.01    -0.01  -0.09  -0.09    -0.06  -0.08   0.09
     7   6     0.14  -0.01   0.03    -0.03  -0.09  -0.04    -0.03  -0.11   0.09
     8   6     0.08  -0.05   0.04     0.00  -0.02  -0.01    -0.02  -0.13   0.13
     9   6     0.00   0.00  -0.02    -0.01  -0.19   0.10    -0.01  -0.08  -0.08
    10   6     0.05  -0.02  -0.02    -0.01  -0.12   0.13     0.00  -0.08  -0.09
    11   6     0.00  -0.02   0.00     0.00  -0.10   0.19    -0.01  -0.08  -0.09
    12   6    -0.05  -0.02  -0.02    -0.01  -0.12   0.13    -0.02  -0.08  -0.09
    13   6     0.14  -0.01  -0.03     0.03   0.09  -0.04     0.04   0.11   0.09
    14   6     0.16  -0.02  -0.01     0.01   0.09  -0.09     0.07   0.08   0.09
    15   6     0.14  -0.04   0.00    -0.02   0.04  -0.09     0.04   0.10   0.11
    16   6     0.08  -0.05  -0.04     0.00   0.02  -0.01     0.02   0.13   0.13
    17   6    -0.14  -0.02   0.00    -0.03  -0.04  -0.09     0.03  -0.09   0.11
    18   6    -0.09  -0.04   0.04     0.00  -0.02  -0.01     0.01  -0.12   0.12
    19   6    -0.14   0.01   0.03     0.02  -0.10  -0.04     0.03  -0.11   0.09
    20   6    -0.16   0.01   0.01    -0.01  -0.09  -0.09     0.06  -0.08   0.09
    21   6    -0.14   0.01  -0.02    -0.02   0.10  -0.04    -0.03   0.11   0.09
    22   6    -0.09  -0.04  -0.04     0.00   0.02  -0.01    -0.01   0.12   0.12
    23   6    -0.14  -0.02   0.00     0.03   0.04  -0.09    -0.03   0.09   0.11
    24   6    -0.16   0.00  -0.01     0.00   0.09  -0.09    -0.06   0.09   0.08
    25   6     0.00   0.02   0.00    -0.01  -0.12  -0.19    -0.01  -0.09   0.09
    26   6     0.05   0.02  -0.02    -0.01  -0.13  -0.12    -0.02  -0.08   0.09
    27   6     0.00   0.00  -0.02    -0.01  -0.19  -0.11    -0.01  -0.08   0.08
    28   6    -0.05   0.02  -0.02    -0.01  -0.12  -0.13     0.00  -0.10   0.10
    29   6     0.14   0.02   0.00     0.03   0.04   0.10    -0.03   0.10  -0.12
    30   6     0.16  -0.01  -0.01     0.01   0.09   0.09    -0.06   0.09  -0.09
    31   6     0.14  -0.01  -0.03    -0.02   0.10   0.04    -0.03   0.11  -0.10
    32   6     0.09   0.04  -0.04     0.00   0.02   0.02    -0.01   0.13  -0.13
    33   6    -0.14   0.04   0.00    -0.02   0.05   0.09     0.04   0.09  -0.11
    34   6    -0.08   0.05  -0.04     0.00   0.02   0.02     0.02   0.13  -0.13
    35   6    -0.14   0.01  -0.02     0.03   0.09   0.04     0.04   0.10  -0.09
    36   6    -0.16   0.02  -0.01     0.01   0.09   0.09     0.06   0.07  -0.08
    37   6     0.00   0.00   0.02     0.01   0.19  -0.11     0.01   0.08   0.08
    38   6     0.05   0.02   0.02     0.01   0.13  -0.12     0.02   0.08   0.09
    39   6     0.00   0.02   0.00     0.01   0.11  -0.19     0.01   0.08   0.09
    40   6    -0.05   0.02   0.02     0.01   0.12  -0.13     0.00   0.10   0.10
    41   6     0.14  -0.01   0.03     0.02  -0.10   0.04     0.03  -0.11  -0.10
    42   6     0.14   0.02   0.00    -0.03  -0.04   0.10     0.03  -0.10  -0.11
    43   6     0.09   0.04   0.04     0.00  -0.01   0.02     0.01  -0.12  -0.13
    44   6    -0.14   0.01   0.03    -0.03  -0.09   0.04    -0.04  -0.10  -0.09
    45   6    -0.08   0.05   0.04     0.00  -0.02   0.02    -0.02  -0.13  -0.13
    46   6    -0.14   0.04   0.00     0.02  -0.04   0.09    -0.04  -0.09  -0.11
    47   6    -0.16   0.02   0.01    -0.01  -0.09   0.08    -0.06  -0.08  -0.08
    48   6     0.20  -0.02  -0.01     0.00  -0.07   0.06     0.01  -0.02  -0.02
    49   6     0.20  -0.02   0.00     0.01   0.07   0.06    -0.01   0.02  -0.02
    50   6     0.16   0.00   0.01    -0.01  -0.09   0.09     0.06  -0.09  -0.09
    51   6     0.20  -0.01  -0.01     0.00  -0.07  -0.07    -0.01  -0.02   0.03
    52   6     0.20  -0.01   0.01     0.01   0.07  -0.07     0.01   0.02   0.03
    53   6    -0.20   0.02   0.00    -0.01  -0.07  -0.07     0.01  -0.02   0.03
    54   6    -0.20   0.02   0.01     0.00   0.07  -0.07    -0.01   0.02   0.03
    55   6    -0.20   0.01   0.01     0.00   0.07   0.06     0.01   0.02  -0.02
    56   6    -0.20   0.01  -0.01    -0.01  -0.07   0.06    -0.01  -0.02  -0.02
    57  16     0.00   0.00   0.00     0.00   0.00   0.00    -0.01   0.01   0.01
    58   8     0.00   0.00   0.00     0.00   0.00   0.00     0.01  -0.01   0.00
    59   8     0.00   0.00   0.00     0.00   0.00   0.00     0.00   0.00  -0.02
                     19                     20                     21
                      A                      A                      A
 Frequencies --    318.5379               340.8581               340.9450
 Red. masses --     18.6848                12.0012                12.0010
 Frc consts  --      1.1170                 0.8215                 0.8219
 IR Inten    --     40.1974                 0.9009                 0.3541
  Atom  AN      X      Y      Z        X      Y      Z        X      Y      Z
     1   6     0.00  -0.01   0.00     0.01   0.07   0.09    -0.01  -0.16   0.04
     2   6     0.00  -0.01   0.00     0.03   0.01   0.07     0.05  -0.09   0.06
     3   6     0.00  -0.01   0.00     0.00   0.03   0.17     0.00  -0.10   0.06
     4   6     0.00  -0.01   0.01    -0.02   0.02   0.07    -0.06  -0.09   0.06
     5   6     0.00   0.00   0.00     0.00  -0.04  -0.10     0.17   0.09  -0.04
     6   6     0.00   0.01   0.00     0.06  -0.02  -0.01     0.15   0.00   0.00
     7   6     0.00   0.00   0.00     0.11  -0.05  -0.09     0.11   0.09  -0.03
     8   6     0.00   0.00   0.00     0.04  -0.04  -0.11     0.10   0.11  -0.05
     9   6     0.00   0.01  -0.01     0.00   0.04   0.16     0.00  -0.09   0.07
    10   6     0.00   0.01   0.01    -0.06   0.05   0.09     0.02  -0.07   0.01
    11   6     0.01   0.01   0.00     0.00   0.05   0.09    -0.01  -0.16   0.03
    12   6     0.00   0.01   0.00     0.06   0.04   0.08    -0.03  -0.08   0.01
    13   6     0.00  -0.01   0.00    -0.16  -0.03  -0.09     0.01   0.10  -0.04
    14   6     0.00   0.00   0.00    -0.15   0.01  -0.01     0.07   0.01  -0.01
    15   6     0.00   0.00   0.00    -0.11  -0.03  -0.10     0.13   0.09  -0.04
    16   6     0.00   0.00   0.00    -0.09  -0.05  -0.11     0.05   0.11  -0.04
    17   6     0.00   0.01   0.00    -0.01  -0.03  -0.10    -0.15   0.11  -0.04
    18   6     0.00   0.00   0.01    -0.04  -0.03  -0.12    -0.08   0.12  -0.05
    19   6     0.00   0.00   0.01    -0.12  -0.02  -0.10    -0.10   0.11  -0.03
    20   6     0.00   0.01   0.00    -0.06   0.00  -0.01    -0.15   0.02   0.00
    21   6     0.00  -0.01  -0.01     0.15  -0.06  -0.09     0.00   0.09  -0.05
    22   6     0.00   0.00  -0.01     0.08  -0.06  -0.12    -0.03   0.10  -0.05
    23   6     0.00   0.00   0.00     0.11  -0.05  -0.11    -0.11   0.10  -0.04
    24   6     0.00   0.00   0.00     0.15  -0.01  -0.01    -0.06   0.02  -0.01
    25   6     0.00  -0.01   0.00     0.01   0.08   0.08    -0.01  -0.15   0.04
    26   6     0.00   0.00   0.00    -0.02   0.02   0.06    -0.06  -0.08   0.06
    27   6     0.00   0.01  -0.01     0.00   0.03   0.16     0.00  -0.10   0.06
    28   6     0.00   0.01  -0.01     0.03   0.01   0.07     0.05  -0.09   0.06
    29   6     0.00  -0.01   0.01     0.00  -0.03  -0.10    -0.15   0.10  -0.04
    30   6     0.00   0.00   0.00    -0.06   0.00  -0.01    -0.15   0.02   0.00
    31   6     0.00  -0.01   0.00    -0.12  -0.02  -0.09    -0.10   0.11  -0.04
    32   6     0.00  -0.01   0.01    -0.04  -0.03  -0.12    -0.08   0.11  -0.04
    33   6    -0.01  -0.01   0.01     0.00  -0.04  -0.09     0.16   0.08  -0.04
    34   6     0.00  -0.01   0.01     0.04  -0.04  -0.11     0.10   0.11  -0.05
    35   6    -0.01  -0.01   0.00     0.11  -0.05  -0.08     0.11   0.09  -0.04
    36   6    -0.01  -0.01   0.00     0.06  -0.02   0.00     0.15  -0.01   0.00
    37   6     0.00  -0.01  -0.01     0.00   0.04   0.16    -0.01  -0.09   0.06
    38   6     0.00  -0.01  -0.01     0.06   0.04   0.08    -0.03  -0.07   0.00
    39   6     0.00   0.01   0.00     0.00   0.04   0.09    -0.01  -0.15   0.03
    40   6     0.00   0.00   0.00    -0.06   0.06   0.09     0.02  -0.07   0.01
    41   6     0.00   0.00   0.00     0.16  -0.06  -0.09     0.00   0.10  -0.03
    42   6     0.00   0.01   0.01     0.11  -0.05  -0.10    -0.11   0.10  -0.03
    43   6     0.00   0.00   0.01     0.08  -0.06  -0.12    -0.03   0.11  -0.05
    44   6     0.00   0.00   0.01    -0.16  -0.03  -0.09     0.01   0.10  -0.03
    45   6     0.00   0.01   0.01    -0.09  -0.05  -0.12     0.05   0.11  -0.03
    46   6     0.00   0.00   0.00    -0.11  -0.02  -0.09     0.12   0.08  -0.03
    47   6     0.00   0.00   0.00    -0.14   0.01   0.00     0.07   0.01   0.00
    48   6     0.00   0.01   0.00     0.08   0.04   0.11    -0.04  -0.10   0.04
    49   6     0.00   0.00   0.00    -0.03   0.04   0.11    -0.08  -0.10   0.05
    50   6     0.00   0.01   0.00     0.15  -0.01  -0.01    -0.07   0.01  -0.01
    51   6     0.00   0.01   0.00     0.04   0.04   0.11     0.06  -0.11   0.04
    52   6     0.00   0.00   0.00    -0.07   0.05   0.11     0.02  -0.11   0.04
    53   6     0.00   0.00   0.00    -0.03   0.04   0.11    -0.08  -0.10   0.04
    54   6     0.00   0.00   0.00     0.08   0.04   0.11    -0.04  -0.10   0.04
    55   6     0.00   0.00   0.00     0.03   0.04   0.11     0.06  -0.11   0.05
    56   6     0.00   0.00   0.00    -0.07   0.05   0.11     0.02  -0.11   0.04
    57  16    -0.19   0.22   0.29     0.00   0.00   0.00     0.00   0.00   0.00
    58   8     0.49  -0.42   0.06     0.01  -0.01   0.00     0.01   0.00   0.00
    59   8    -0.11  -0.03  -0.63     0.00   0.00  -0.01     0.00   0.00  -0.01
                     22                     23                     24
                      A                      A                      A
 Frequencies --    365.7501               366.0249               369.6532
 Red. masses --     12.0030                12.0002                12.0004
 Frc consts  --      0.9460                 0.9472                 0.9661
 IR Inten    --      3.0534                 2.2987                 4.5820
  Atom  AN      X      Y      Z        X      Y      Z        X      Y      Z
     1   6     0.03  -0.18   0.05     0.07   0.14  -0.04    -0.02  -0.15  -0.02
     2   6     0.01  -0.02  -0.09     0.04   0.23  -0.14     0.01   0.05  -0.15
     3   6     0.04   0.00  -0.14     0.07   0.00   0.10     0.00   0.06  -0.22
     4   6     0.00  -0.22   0.12     0.03  -0.03   0.10     0.00   0.07  -0.18
     5   6    -0.05  -0.05   0.01     0.01   0.09  -0.03    -0.06  -0.01  -0.01
     6   6    -0.01   0.00   0.00    -0.06  -0.02   0.03    -0.03  -0.01   0.02
     7   6     0.05   0.01  -0.10    -0.07   0.01   0.02     0.00   0.04  -0.04
     8   6     0.02  -0.01  -0.07     0.03   0.23  -0.17     0.00   0.12  -0.15
     9   6     0.06   0.02  -0.08     0.05  -0.02   0.08     0.00   0.06   0.26
    10   6     0.04   0.24   0.16     0.02   0.02   0.08     0.00   0.00   0.14
    11   6     0.06   0.15   0.05     0.04  -0.13  -0.04    -0.03  -0.21   0.00
    12   6     0.02   0.03  -0.04     0.00  -0.24  -0.17    -0.01   0.02   0.16
    13   6    -0.07   0.02   0.00     0.03   0.01   0.07     0.03   0.04   0.06
    14   6    -0.06  -0.03  -0.03    -0.01   0.00   0.00    -0.02  -0.01  -0.02
    15   6    -0.01   0.07   0.03    -0.03  -0.01  -0.01    -0.07  -0.04   0.00
    16   6     0.03   0.24   0.19     0.02   0.02   0.06     0.00   0.07   0.13
    17   6     0.00  -0.11   0.03    -0.02   0.02  -0.01     0.07  -0.02  -0.01
    18   6    -0.01  -0.21   0.14     0.03  -0.04   0.08     0.01   0.13  -0.18
    19   6    -0.08   0.00  -0.03     0.03  -0.01   0.07     0.00   0.04  -0.05
    20   6    -0.05   0.02  -0.03    -0.01   0.01   0.00     0.04  -0.02   0.03
    21   6     0.04   0.00  -0.05    -0.07  -0.01   0.00    -0.02   0.04   0.06
    22   6     0.03   0.02  -0.02    -0.01  -0.23  -0.19     0.01   0.08   0.15
    23   6    -0.01   0.02   0.02    -0.02  -0.08  -0.03     0.07  -0.05   0.00
    24   6     0.00  -0.01   0.00    -0.06   0.03   0.03     0.02  -0.01  -0.02
    25   6     0.03  -0.21   0.06     0.08   0.16  -0.05     0.00  -0.09  -0.02
    26   6     0.00  -0.22   0.12     0.03  -0.02   0.10     0.00   0.09  -0.16
    27   6     0.05   0.01  -0.15     0.06  -0.01   0.11     0.00   0.06  -0.16
    28   6     0.02   0.01  -0.10     0.04   0.20  -0.14     0.01   0.06  -0.15
    29   6     0.00  -0.10   0.03    -0.03   0.03  -0.01     0.07  -0.07  -0.01
    30   6    -0.05   0.02  -0.02    -0.01   0.01   0.00     0.04  -0.04   0.01
    31   6    -0.08   0.00  -0.02     0.04  -0.01   0.08    -0.01   0.04  -0.10
    32   6     0.00  -0.22   0.14     0.03  -0.02   0.08     0.01   0.12  -0.19
    33   6    -0.04  -0.03   0.01     0.00   0.08  -0.02    -0.08  -0.08  -0.01
    34   6     0.02   0.00  -0.06     0.03   0.22  -0.17     0.00   0.09  -0.19
    35   6     0.05   0.01  -0.08    -0.06   0.01   0.01     0.02   0.03  -0.10
    36   6    -0.01   0.00  -0.01    -0.06  -0.02   0.03    -0.04  -0.03   0.01
    37   6     0.05   0.01  -0.07     0.06  -0.01   0.08     0.00   0.06   0.20
    38   6     0.02   0.03  -0.03     0.01  -0.24  -0.18     0.00   0.03   0.15
    39   6     0.06   0.14   0.06     0.05  -0.14  -0.05    -0.01  -0.15   0.00
    40   6     0.04   0.22   0.16     0.02   0.04   0.09     0.01   0.02   0.14
    41   6     0.05   0.00  -0.07    -0.07  -0.01   0.00    -0.03   0.04   0.12
    42   6    -0.01   0.04   0.02    -0.02  -0.09  -0.03     0.07  -0.10   0.00
    43   6     0.03   0.04  -0.01     0.00  -0.24  -0.19     0.01   0.06   0.16
    44   6    -0.07   0.02  -0.02     0.03   0.00   0.07     0.04   0.03   0.12
    45   6     0.03   0.24   0.19     0.03   0.02   0.07     0.00   0.05   0.15
    46   6    -0.01   0.08   0.03    -0.03  -0.01  -0.01    -0.09  -0.09   0.00
    47   6    -0.06  -0.02  -0.04    -0.01   0.00   0.01    -0.02  -0.02   0.00
    48   6     0.01  -0.01  -0.03    -0.06   0.01   0.03     0.04  -0.05  -0.01
    49   6    -0.06   0.01  -0.03    -0.01   0.00   0.02     0.05  -0.06   0.02
    50   6     0.01   0.00  -0.01    -0.06   0.02   0.03     0.03  -0.03  -0.01
    51   6     0.00   0.00  -0.02    -0.07  -0.01   0.03    -0.05  -0.05   0.02
    52   6    -0.07  -0.02  -0.03    -0.01   0.01   0.02    -0.04  -0.05  -0.01
    53   6    -0.06   0.01  -0.03    -0.01   0.00   0.02     0.05  -0.05   0.02
    54   6     0.01  -0.01  -0.03    -0.07   0.03   0.03     0.03  -0.04   0.00
    55   6     0.00   0.00  -0.03    -0.06   0.00   0.03    -0.05  -0.04   0.02
    56   6    -0.07  -0.01  -0.04     0.00   0.01   0.03    -0.03  -0.04   0.00
    57  16     0.00  -0.01  -0.01     0.00   0.00   0.00     0.00   0.00   0.00
    58   8    -0.01   0.01   0.00     0.00   0.00   0.00     0.00   0.00   0.00
    59   8     0.00   0.00   0.01     0.00   0.00   0.00     0.00   0.00   0.00
                     25                     26                     27
                      A                      A                      A
 Frequencies --    374.7689               375.8366               376.8211
 Red. masses --     12.0010                12.0001                12.0004
 Frc consts  --      0.9931                 0.9987                 1.0040
 IR Inten    --      0.0616                 0.0178                 0.0648
  Atom  AN      X      Y      Z        X      Y      Z        X      Y      Z
     1   6     0.05  -0.18   0.00     0.08   0.00   0.00     0.21   0.03   0.00
     2   6     0.02  -0.06  -0.04    -0.05  -0.10  -0.11     0.10  -0.02  -0.05
     3   6     0.02  -0.01  -0.17    -0.21   0.02   0.01     0.10   0.00   0.05
     4   6     0.03  -0.04   0.01    -0.03   0.13   0.10     0.10   0.04   0.06
     5   6     0.04   0.16   0.01    -0.08  -0.09  -0.03    -0.03  -0.09   0.01
     6   6     0.02   0.07   0.03    -0.02  -0.02   0.04     0.04   0.05  -0.08
     7   6    -0.02  -0.01   0.17     0.05  -0.02  -0.11     0.04  -0.03  -0.08
     8   6     0.02   0.01   0.06    -0.04  -0.11  -0.14     0.07  -0.06  -0.07
     9   6    -0.01  -0.01   0.15     0.22  -0.01   0.01    -0.08   0.01  -0.04
    10   6     0.01  -0.06   0.06     0.10   0.05  -0.03     0.03  -0.09   0.11
    11   6     0.05  -0.16   0.01     0.10  -0.01   0.00     0.20   0.02   0.00
    12   6     0.02  -0.01  -0.01     0.10  -0.07   0.03     0.04   0.10  -0.12
    13   6    -0.02  -0.01  -0.17    -0.01  -0.01  -0.04     0.07  -0.03   0.15
    14   6     0.01   0.06  -0.04     0.05   0.06   0.07     0.02   0.02   0.03
    15   6     0.03   0.16   0.00     0.03   0.02  -0.03    -0.08  -0.15   0.02
    16   6     0.01   0.02  -0.03     0.08   0.04  -0.05     0.02  -0.13   0.14
    17   6    -0.03   0.20   0.00    -0.06   0.09   0.03    -0.01   0.00  -0.01
    18   6     0.02   0.04   0.10    -0.02   0.13   0.11     0.08   0.05   0.01
    19   6     0.04   0.00   0.20     0.06   0.02   0.10     0.03   0.03  -0.03
    20   6     0.01   0.03   0.06    -0.01   0.02  -0.04     0.04  -0.09   0.05
    21   6     0.05   0.00  -0.22    -0.02   0.01   0.06     0.05   0.03  -0.03
    22   6     0.02   0.08  -0.10     0.07  -0.06   0.06     0.04   0.10  -0.10
    23   6    -0.04   0.22  -0.01     0.04  -0.05   0.03    -0.04   0.04  -0.02
    24   6     0.01   0.04  -0.06     0.04  -0.07  -0.07     0.01  -0.05   0.00
    25   6    -0.05   0.20   0.01    -0.08   0.00   0.00    -0.21  -0.04   0.00
    26   6    -0.02   0.01   0.05     0.03  -0.12  -0.11    -0.10  -0.03  -0.08
    27   6    -0.02   0.00   0.21     0.21  -0.01  -0.01    -0.09   0.01  -0.06
    28   6    -0.02   0.05   0.08     0.05   0.12   0.09    -0.09   0.03   0.03
    29   6     0.01  -0.20   0.00     0.06  -0.09  -0.03     0.01   0.00   0.01
    30   6    -0.02  -0.02  -0.07     0.02  -0.02   0.04    -0.04   0.09  -0.05
    31   6    -0.04  -0.02  -0.18    -0.06  -0.01  -0.10    -0.03  -0.02   0.02
    32   6    -0.03  -0.10  -0.04     0.02  -0.12  -0.13    -0.08  -0.02  -0.04
    33   6    -0.03  -0.16   0.00     0.07   0.10   0.03     0.03   0.10  -0.01
    34   6    -0.02  -0.05  -0.01     0.04   0.13   0.12    -0.07   0.09   0.04
    35   6     0.02   0.00  -0.16    -0.06   0.02   0.11    -0.04   0.03   0.08
    36   6    -0.01  -0.06  -0.04     0.01   0.02  -0.04    -0.05  -0.06   0.08
    37   6     0.02   0.00  -0.22    -0.21   0.02   0.02     0.08  -0.01   0.07
    38   6    -0.01   0.02  -0.03    -0.09   0.06  -0.02    -0.05  -0.11   0.13
    39   6    -0.04   0.22   0.00    -0.09  -0.01   0.00    -0.20  -0.05   0.00
    40   6    -0.01   0.08  -0.08    -0.10  -0.06   0.03    -0.03   0.09  -0.09
    41   6    -0.04  -0.02   0.18     0.01  -0.01  -0.05    -0.06  -0.02   0.05
    42   6     0.02  -0.20   0.01    -0.03   0.03  -0.03     0.05  -0.06   0.02
    43   6    -0.02  -0.09   0.06    -0.07   0.05  -0.06    -0.04  -0.10   0.11
    44   6     0.00   0.00   0.14     0.02   0.01   0.05    -0.06   0.04  -0.14
    45   6    -0.01  -0.02   0.01    -0.08  -0.04   0.06    -0.02   0.14  -0.12
    46   6    -0.02  -0.14   0.00    -0.04  -0.03   0.03     0.07   0.14  -0.02
    47   6    -0.01  -0.06   0.04    -0.05  -0.06  -0.07    -0.02  -0.02  -0.03
    48   6    -0.01   0.06  -0.01    -0.07   0.09   0.16    -0.02   0.14  -0.05
    49   6    -0.03   0.06  -0.02     0.04   0.05   0.15    -0.06   0.16  -0.08
    50   6    -0.01  -0.03   0.06    -0.04   0.07   0.07    -0.01   0.05   0.00
    51   6     0.03   0.05  -0.02    -0.03   0.05   0.15     0.08   0.15  -0.08
    52   6     0.02   0.05  -0.01     0.09   0.08   0.16     0.04   0.14  -0.05
    53   6     0.01  -0.04   0.01    -0.03  -0.05  -0.14     0.07  -0.16   0.08
    54   6     0.01  -0.04   0.01     0.07  -0.09  -0.16     0.02  -0.15   0.05
    55   6    -0.02  -0.04   0.01     0.02  -0.05  -0.15    -0.09  -0.16   0.08
    56   6    -0.01  -0.04   0.01    -0.08  -0.08  -0.16    -0.04  -0.14   0.05
    57  16     0.00   0.00   0.00     0.00   0.00   0.00     0.00   0.00   0.00
    58   8    -0.01   0.00   0.00     0.00   0.00   0.00     0.00   0.00   0.00
    59   8     0.00   0.00   0.01     0.00   0.00   0.00     0.00   0.00   0.01
                     28                     29                     30
                      A                      A                      A
 Frequencies --    393.7792               394.7869               408.9982
 Red. masses --     12.0000                12.0000                12.0000
 Frc consts  --      1.0963                 1.1019                 1.1827
 IR Inten    --      0.0077                 0.0024                 0.0468
  Atom  AN      X      Y      Z        X      Y      Z        X      Y      Z
     1   6     0.04   0.00   0.00    -0.05   0.01   0.00     0.13  -0.03   0.01
     2   6     0.00  -0.13   0.05     0.01  -0.12   0.18     0.15  -0.15   0.13
     3   6    -0.06   0.00   0.00     0.03   0.00   0.00     0.12  -0.01  -0.01
     4   6     0.02   0.13  -0.05     0.03   0.12  -0.18     0.17   0.11  -0.13
     5   6    -0.03  -0.07   0.04     0.07   0.00   0.02     0.07  -0.04   0.04
     6   6     0.03   0.03  -0.03     0.05   0.04  -0.04     0.07  -0.03   0.03
     7   6     0.07   0.00  -0.04     0.00  -0.05   0.07     0.08  -0.04   0.02
     8   6     0.00  -0.15   0.08     0.00  -0.17   0.22     0.13  -0.05   0.03
     9   6     0.05   0.00   0.00     0.05   0.00   0.00    -0.12   0.01  -0.01
    10   6     0.00   0.17   0.12     0.01  -0.05  -0.14    -0.15   0.15   0.13
    11   6    -0.02   0.00   0.00    -0.07   0.01   0.00    -0.13   0.03   0.01
    12   6    -0.03  -0.18  -0.12     0.02   0.05   0.14    -0.17  -0.12  -0.13
    13   6    -0.06   0.02  -0.01    -0.03  -0.04  -0.08    -0.07   0.05   0.02
    14   6    -0.05  -0.04  -0.05     0.03   0.03   0.03    -0.07   0.03   0.03
    15   6     0.00   0.07   0.04     0.07   0.03   0.00    -0.07   0.04   0.04
    16   6     0.00   0.21   0.16     0.00  -0.09  -0.16    -0.13   0.05   0.04
    17   6    -0.02   0.08  -0.05     0.07  -0.01  -0.02     0.08   0.03  -0.04
    18   6     0.02   0.16  -0.08     0.03   0.16  -0.22     0.14   0.02  -0.03
    19   6     0.07  -0.01   0.04     0.01   0.05  -0.07     0.08   0.04  -0.04
    20   6     0.03  -0.03   0.03     0.05  -0.05   0.04     0.08   0.02  -0.03
    21   6    -0.07  -0.01   0.00    -0.02   0.04   0.08    -0.08  -0.04  -0.03
    22   6    -0.03  -0.22  -0.17     0.01   0.08   0.16    -0.14  -0.02  -0.03
    23   6    -0.01  -0.07  -0.05     0.07  -0.05   0.00    -0.08  -0.03  -0.04
    24   6    -0.04   0.05   0.05     0.03  -0.03  -0.03    -0.08  -0.02  -0.03
    25   6    -0.05   0.01   0.00     0.05   0.00   0.00     0.13  -0.01  -0.01
    26   6    -0.03  -0.14   0.06    -0.03  -0.12   0.18     0.17   0.11  -0.14
    27   6     0.06   0.00   0.00    -0.02   0.00   0.00     0.13  -0.01  -0.02
    28   6    -0.01   0.15  -0.06    -0.01   0.13  -0.18     0.15  -0.16   0.14
    29   6     0.02  -0.08   0.05    -0.07   0.01   0.02     0.08   0.01  -0.03
    30   6    -0.03   0.03  -0.03    -0.04   0.05  -0.04     0.08   0.02  -0.03
    31   6    -0.07   0.00  -0.03    -0.01  -0.05   0.07     0.07   0.03  -0.04
    32   6    -0.02  -0.16   0.09    -0.02  -0.16   0.22     0.14   0.01  -0.03
    33   6     0.03   0.08  -0.05    -0.07   0.00  -0.02     0.07  -0.04   0.05
    34   6     0.00   0.17  -0.09     0.00   0.17  -0.22     0.13  -0.03   0.03
    35   6    -0.08   0.00   0.04     0.00   0.05  -0.07     0.06  -0.05   0.04
    36   6    -0.04  -0.03   0.03    -0.05  -0.04   0.04     0.06  -0.04   0.03
    37   6    -0.04   0.00   0.00    -0.05   0.00   0.00    -0.13   0.01  -0.01
    38   6     0.04   0.18   0.13    -0.02  -0.06  -0.14    -0.18  -0.10  -0.13
    39   6     0.03   0.00   0.00     0.06   0.00   0.00    -0.13   0.01   0.00
    40   6     0.01  -0.19  -0.13    -0.01   0.06   0.14    -0.15   0.15   0.14
    41   6     0.07   0.01   0.00     0.02  -0.05  -0.08    -0.07  -0.03  -0.03
    42   6     0.01   0.07   0.05    -0.07   0.05   0.00    -0.08  -0.02  -0.03
    43   6     0.04   0.21   0.16    -0.02  -0.08  -0.16    -0.14   0.00  -0.02
    44   6     0.07  -0.02   0.01     0.03   0.04   0.08    -0.06   0.05   0.03
    45   6     0.00  -0.22  -0.17     0.00   0.08   0.16    -0.13   0.03   0.02
    46   6     0.00  -0.07  -0.05    -0.07  -0.03   0.00    -0.07   0.05   0.05
    47   6     0.05   0.04   0.05    -0.03  -0.03  -0.03    -0.06   0.04   0.03
    48   6     0.08  -0.04  -0.10    -0.04   0.10   0.00    -0.03  -0.03  -0.03
    49   6    -0.05   0.00  -0.09    -0.07   0.11  -0.04     0.03   0.03  -0.03
    50   6     0.05  -0.05  -0.04    -0.03   0.03   0.03    -0.08  -0.02  -0.02
    51   6     0.05  -0.01  -0.10     0.09   0.10  -0.04     0.03  -0.03   0.03
    52   6    -0.08  -0.04  -0.10     0.06   0.09   0.00    -0.03   0.03   0.03
    53   6     0.05   0.00   0.10     0.07  -0.10   0.04     0.04   0.03  -0.03
    54   6    -0.08   0.05   0.11     0.04  -0.10   0.00    -0.04  -0.02  -0.03
    55   6    -0.05   0.01   0.10    -0.09  -0.09   0.04     0.02  -0.03   0.03
    56   6     0.09   0.04   0.10    -0.06  -0.09   0.00    -0.02   0.03   0.03
    57  16     0.00   0.00   0.00     0.00   0.00   0.00     0.00   0.00   0.00
    58   8     0.00   0.00   0.00     0.00   0.00   0.00     0.00   0.00   0.00
    59   8     0.00   0.00   0.00     0.00   0.00   0.00     0.00   0.00   0.00
                     31                     32                     33
                      A                      A                      A
 Frequencies --    443.0798               443.8966               444.5250
 Red. masses --     12.0001                12.0000                12.0001
 Frc consts  --      1.3880                 1.3931                 1.3971
 IR Inten    --      0.3058                 4.8149                 5.3902
  Atom  AN      X      Y      Z        X      Y      Z        X      Y      Z
     1   6     0.01   0.10  -0.04     0.01   0.08  -0.06    -0.02   0.05   0.02
     2   6     0.03   0.13  -0.13     0.03   0.01   0.01    -0.04  -0.04   0.09
     3   6     0.00   0.02  -0.04     0.00   0.00   0.09     0.02  -0.07   0.09
     4   6     0.00   0.14  -0.13    -0.02   0.02   0.00     0.03  -0.07   0.06
     5   6     0.03   0.06  -0.01     0.05   0.06   0.02    -0.08   0.08   0.00
     6   6     0.02  -0.03   0.05     0.11   0.09  -0.04    -0.14  -0.05   0.07
     7   6     0.04   0.01   0.01     0.08  -0.01   0.12    -0.08   0.02   0.02
     8   6     0.05   0.18  -0.16     0.04  -0.08   0.14    -0.05   0.09  -0.02
     9   6     0.00   0.01   0.07    -0.01  -0.02   0.03     0.02  -0.07  -0.11
    10   6     0.01   0.11   0.11    -0.05  -0.09  -0.07    -0.03  -0.02  -0.08
    11   6     0.00   0.05   0.00    -0.01  -0.11  -0.07    -0.02   0.07   0.00
    12   6     0.01   0.11   0.11     0.02  -0.10  -0.08     0.03  -0.05  -0.05
    13   6    -0.01   0.02   0.05    -0.10   0.01   0.09    -0.06   0.02  -0.05
    14   6    -0.05  -0.07  -0.07    -0.14  -0.06  -0.04    -0.11  -0.04  -0.06
    15   6    -0.01   0.03   0.02    -0.07  -0.04   0.02    -0.06   0.09   0.00
    16   6     0.03   0.20   0.21    -0.07   0.00   0.05    -0.04   0.08   0.00
    17   6    -0.02   0.06  -0.01    -0.04   0.06   0.02     0.12   0.11   0.00
    18   6    -0.02   0.19  -0.16    -0.04  -0.07   0.14     0.07   0.07  -0.03
    19   6    -0.03   0.02   0.01    -0.07   0.00   0.12     0.06   0.01   0.08
    20   6    -0.02  -0.03   0.04    -0.09   0.10  -0.05     0.13  -0.04   0.11
    21   6     0.01   0.02   0.05     0.10  -0.01   0.10     0.04   0.01  -0.10
    22   6     0.00   0.20   0.21     0.06  -0.02   0.04     0.06   0.06   0.01
    23   6     0.01   0.03   0.02     0.06  -0.06   0.01     0.10   0.13   0.00
    24   6     0.03  -0.08  -0.07     0.12  -0.09  -0.04     0.10  -0.02  -0.10
    25   6     0.00  -0.04   0.01     0.02   0.12  -0.07    -0.02   0.06   0.01
    26   6     0.00  -0.12   0.13    -0.02   0.09  -0.06     0.03  -0.04   0.03
    27   6     0.00  -0.03   0.10     0.00   0.01   0.05     0.02  -0.07   0.08
    28   6    -0.01  -0.12   0.12     0.04   0.08  -0.07    -0.03  -0.02   0.07
    29   6     0.02   0.00   0.02    -0.05   0.07   0.01     0.11   0.12   0.00
    30   6     0.00   0.06  -0.05    -0.10   0.08  -0.02     0.13  -0.05   0.11
    31   6     0.00  -0.01   0.06    -0.08   0.01   0.10     0.05   0.01   0.07
    32   6     0.02  -0.17   0.20    -0.05   0.03   0.04     0.06   0.10  -0.06
    33   6    -0.01   0.01   0.02     0.06   0.08   0.01    -0.07   0.09   0.00
    34   6    -0.03  -0.18   0.21     0.06   0.02   0.04    -0.05   0.13  -0.06
    35   6     0.00  -0.01   0.06     0.09   0.00   0.11    -0.08   0.02   0.02
    36   6     0.02   0.06  -0.05     0.12   0.07  -0.02    -0.14  -0.06   0.08
    37   6     0.00  -0.03  -0.06    -0.01   0.00   0.08     0.02  -0.07  -0.10
    38   6     0.01  -0.15  -0.15     0.02  -0.02   0.00     0.03  -0.02  -0.02
    39   6     0.00  -0.09  -0.04    -0.01  -0.07  -0.06    -0.02   0.08   0.00
    40   6    -0.04  -0.14  -0.14    -0.03  -0.02   0.00    -0.02   0.00  -0.06
    41   6     0.05  -0.01  -0.01     0.08   0.00   0.11     0.03   0.02  -0.10
    42   6     0.04  -0.04  -0.01     0.05  -0.05   0.02     0.10   0.14   0.00
    43   6     0.04  -0.16  -0.15     0.05   0.09   0.14     0.05   0.10   0.04
    44   6    -0.05  -0.01  -0.01    -0.09   0.01   0.10    -0.06   0.02  -0.04
    45   6    -0.06  -0.15  -0.15    -0.04   0.10   0.15    -0.03   0.12   0.03
    46   6    -0.05  -0.03  -0.01    -0.07  -0.03   0.02    -0.06   0.10   0.00
    47   6    -0.05   0.02   0.02    -0.14  -0.09  -0.07    -0.11  -0.05  -0.07
    48   6     0.11  -0.04  -0.04     0.13  -0.06  -0.14     0.11  -0.14  -0.02
    49   6     0.04  -0.01  -0.03    -0.14   0.03  -0.14     0.14  -0.15   0.05
    50   6     0.05   0.01   0.02     0.11  -0.11  -0.06     0.10  -0.03  -0.10
    51   6     0.08  -0.01  -0.03     0.12   0.02  -0.14    -0.18  -0.13   0.05
    52   6     0.00  -0.03  -0.04    -0.18  -0.04  -0.14    -0.15  -0.13  -0.02
    53   6    -0.08   0.00  -0.03    -0.11   0.03  -0.13     0.15  -0.15   0.05
    54   6    -0.01  -0.03  -0.04     0.17  -0.06  -0.14     0.12  -0.14  -0.02
    55   6    -0.04  -0.01  -0.03     0.15   0.01  -0.14    -0.17  -0.14   0.05
    56   6    -0.13  -0.02  -0.04    -0.15  -0.04  -0.14    -0.13  -0.13  -0.02
    57  16     0.00   0.00   0.00     0.00   0.00   0.00     0.00   0.00   0.00
    58   8     0.00   0.00   0.00     0.00   0.00   0.00     0.00   0.00   0.00
    59   8     0.00   0.00   0.00     0.00   0.00   0.00     0.00   0.00   0.00
                     34                     35                     36
                      A                      A                      A
 Frequencies --    447.1876               468.1545               514.7530
 Red. masses --     12.0002                12.0002                12.0000
 Frc consts  --      1.4139                 1.5496                 1.8734
 IR Inten    --      0.0414                 0.1350                 0.4618
  Atom  AN      X      Y      Z        X      Y      Z        X      Y      Z
     1   6     0.15  -0.01   0.00     0.10  -0.01   0.00     0.00   0.03   0.00
     2   6    -0.01  -0.10  -0.08     0.08  -0.09   0.09    -0.04   0.04  -0.02
     3   6    -0.15   0.00   0.01     0.10   0.00   0.00     0.01   0.00  -0.08
     4   6     0.01   0.08   0.10     0.09   0.08  -0.08     0.05   0.00  -0.03
     5   6    -0.08   0.18   0.00     0.02   0.09  -0.01    -0.08  -0.10   0.02
     6   6    -0.02   0.09   0.11    -0.03   0.10  -0.10    -0.05  -0.11   0.12
     7   6     0.06   0.00   0.16     0.01   0.01  -0.10    -0.09  -0.02   0.14
     8   6    -0.01  -0.03  -0.04     0.05  -0.01   0.00    -0.06  -0.02   0.04
     9   6    -0.15   0.00  -0.02     0.09   0.00   0.00    -0.02   0.01   0.04
    10   6    -0.01  -0.10   0.08     0.08  -0.09  -0.08    -0.05   0.08   0.07
    11   6     0.15   0.00   0.00     0.10   0.00   0.00     0.00   0.11   0.02
    12   6     0.01   0.09  -0.10     0.09   0.08   0.08     0.04   0.03   0.02
    13   6     0.07  -0.01  -0.18     0.01   0.01   0.10    -0.07  -0.02  -0.11
    14   6    -0.01   0.10  -0.11    -0.02   0.11   0.10    -0.05  -0.12  -0.12
    15   6    -0.07   0.19   0.00     0.02   0.09   0.01    -0.10  -0.16  -0.03
    16   6    -0.01  -0.03   0.04     0.05  -0.01   0.00    -0.08  -0.08  -0.07
    17   6    -0.07  -0.14   0.00     0.00  -0.11   0.01     0.08  -0.08   0.01
    18   6     0.01   0.05   0.03     0.05  -0.01   0.00     0.06  -0.03   0.03
    19   6     0.09   0.00  -0.15     0.01  -0.01   0.09     0.07  -0.03   0.16
    20   6     0.01  -0.11  -0.08    -0.04  -0.09   0.10     0.03  -0.09   0.12
    21   6     0.08   0.00   0.14     0.01  -0.01  -0.09     0.08  -0.03  -0.08
    22   6     0.01   0.05  -0.04     0.05   0.00   0.00     0.06  -0.08  -0.06
    23   6    -0.07  -0.13   0.00     0.00  -0.11  -0.01     0.09  -0.18  -0.04
    24   6     0.01  -0.10   0.08    -0.04  -0.10  -0.10     0.05  -0.14  -0.12
    25   6     0.15   0.00   0.00     0.10   0.00   0.00     0.00  -0.12   0.03
    26   6     0.01   0.08   0.10     0.09   0.08  -0.09    -0.05  -0.03   0.05
    27   6    -0.15   0.00   0.01     0.09  -0.01   0.00    -0.01  -0.01   0.03
    28   6    -0.01  -0.09  -0.08     0.08  -0.09   0.09     0.04  -0.07   0.04
    29   6    -0.07  -0.14   0.00     0.00  -0.10   0.01    -0.09   0.16  -0.04
    30   6     0.02  -0.11  -0.08    -0.04  -0.10   0.10    -0.04   0.12  -0.13
    31   6     0.09   0.00  -0.15     0.01  -0.01   0.10    -0.07   0.03  -0.12
    32   6     0.01   0.05   0.03     0.05   0.00   0.00    -0.06   0.09  -0.06
    33   6    -0.08   0.18   0.00     0.02   0.09  -0.01     0.10   0.18  -0.05
    34   6    -0.01  -0.02  -0.05     0.05  -0.01   0.00     0.07   0.07  -0.07
    35   6     0.06   0.00   0.16     0.01   0.01  -0.10     0.09   0.02  -0.10
    36   6    -0.02   0.09   0.11    -0.03   0.10  -0.10     0.06   0.14  -0.12
    37   6    -0.15   0.00  -0.02     0.10   0.00   0.00     0.02  -0.01  -0.10
    38   6     0.01   0.09  -0.10     0.09   0.08   0.09    -0.04   0.00  -0.01
    39   6     0.15   0.00   0.00     0.09  -0.01   0.00     0.01   0.00   0.01
    40   6    -0.01  -0.09   0.08     0.08  -0.09  -0.09     0.05  -0.05  -0.06
    41   6     0.08   0.00   0.14     0.01  -0.01  -0.10    -0.09   0.03   0.14
    42   6    -0.08  -0.13   0.00     0.00  -0.10  -0.01    -0.08   0.09   0.01
    43   6     0.01   0.06  -0.04     0.05   0.00   0.00    -0.06   0.03   0.04
    44   6     0.07   0.00  -0.17     0.01   0.01   0.11     0.08   0.02   0.17
    45   6     0.00  -0.02   0.04     0.06  -0.01   0.00     0.07   0.03   0.05
    46   6    -0.07   0.18   0.00     0.02   0.09   0.01     0.07   0.07   0.01
    47   6    -0.01   0.09  -0.11    -0.02   0.10   0.11     0.03   0.10   0.12
    48   6     0.01  -0.03   0.01    -0.22   0.03   0.02     0.12  -0.01   0.00
    49   6     0.02  -0.03   0.00    -0.22   0.03  -0.01     0.14  -0.02   0.01
    50   6     0.01  -0.10   0.08    -0.04  -0.10  -0.10    -0.05   0.12   0.12
    51   6    -0.03  -0.01   0.02    -0.22   0.00   0.01     0.14   0.00  -0.01
    52   6    -0.02  -0.01  -0.01    -0.22   0.01  -0.01     0.17   0.00   0.02
    53   6     0.03  -0.03   0.00    -0.22   0.03  -0.01    -0.13   0.02  -0.01
    54   6     0.01  -0.03   0.01    -0.22   0.03   0.01    -0.12   0.01   0.00
    55   6    -0.03  -0.01   0.02    -0.22   0.01   0.01    -0.15   0.00   0.01
    56   6    -0.01  -0.01  -0.01    -0.22   0.00  -0.01    -0.16  -0.01  -0.02
    57  16     0.00   0.00   0.00     0.00   0.00   0.00     0.00   0.00   0.00
    58   8     0.00   0.00   0.00     0.00   0.00   0.00     0.00   0.00   0.00
    59   8     0.00   0.00   0.00     0.00   0.00   0.00     0.00   0.00   0.00
                     37                     38                     39
                      A                      A                      A
 Frequencies --    516.3174               518.8918               519.7889
 Red. masses --     12.0002                12.0000                12.0000
 Frc consts  --      1.8848                 1.9036                 1.9102
 IR Inten    --      5.8982                 0.9471                 2.2477
  Atom  AN      X      Y      Z        X      Y      Z        X      Y      Z
     1   6     0.00  -0.21   0.05    -0.01  -0.07   0.03     0.15  -0.04  -0.01
     2   6     0.03  -0.09   0.09    -0.06   0.00  -0.14     0.05  -0.13   0.03
     3   6     0.06   0.00  -0.14    -0.15   0.00  -0.03     0.04   0.03  -0.07
     4   6     0.01  -0.04  -0.04    -0.06  -0.05   0.16     0.08   0.17  -0.09
     5   6     0.07   0.19  -0.05     0.01   0.18  -0.06    -0.07   0.13   0.01
     6   6     0.00   0.05  -0.01     0.09   0.12   0.01    -0.11  -0.03   0.13
     7   6    -0.04  -0.01   0.09     0.07   0.00   0.18    -0.05  -0.05   0.15
     8   6     0.04   0.13  -0.04    -0.02   0.00  -0.02     0.01  -0.04   0.03
     9   6    -0.05   0.04  -0.05     0.16  -0.01  -0.05     0.02   0.03   0.11
    10   6    -0.01   0.08   0.10     0.07  -0.06  -0.15     0.04  -0.14  -0.01
    11   6     0.00   0.10   0.05     0.06   0.08   0.03     0.14  -0.11  -0.01
    12   6    -0.02   0.06   0.00     0.09   0.09   0.17     0.07   0.13   0.05
    13   6     0.05  -0.01   0.05    -0.07   0.00   0.15    -0.04  -0.05  -0.20
    14   6     0.01   0.01   0.01    -0.12  -0.11  -0.02    -0.09   0.01  -0.12
    15   6    -0.02  -0.07  -0.04    -0.05  -0.14  -0.05    -0.05   0.19   0.01
    16   6    -0.01  -0.14  -0.08     0.02  -0.01   0.00     0.01  -0.01  -0.02
    17   6    -0.05   0.26  -0.07    -0.02  -0.04   0.00    -0.08  -0.11   0.02
    18   6     0.00   0.10  -0.04    -0.02   0.08  -0.01     0.03  -0.04   0.10
    19   6    -0.02  -0.01   0.18     0.08   0.01  -0.10     0.02   0.00  -0.01
    20   6    -0.05   0.12  -0.01     0.05  -0.06  -0.02    -0.07  -0.03  -0.04
    21   6     0.01  -0.02   0.13    -0.09   0.00  -0.06     0.03   0.00  -0.01
    22   6    -0.02  -0.11  -0.08     0.03  -0.08  -0.01     0.03   0.00  -0.08
    23   6     0.00  -0.13  -0.06     0.00  -0.02   0.00    -0.09  -0.05   0.00
    24   6     0.04  -0.07   0.01    -0.08   0.07   0.00    -0.06  -0.02   0.05
    25   6    -0.03  -0.26   0.08    -0.01  -0.07   0.02    -0.15  -0.02  -0.01
    26   6    -0.02  -0.06   0.06     0.04   0.00  -0.14    -0.07  -0.13   0.02
    27   6    -0.05   0.03  -0.21     0.14  -0.01  -0.06    -0.03   0.03  -0.07
    28   6    -0.03   0.01  -0.08     0.05  -0.07   0.18    -0.05   0.20  -0.12
    29   6    -0.01   0.13  -0.04    -0.01   0.17  -0.04     0.09   0.15   0.01
    30   6     0.03  -0.01   0.03    -0.08   0.11   0.02     0.10   0.00   0.11
    31   6     0.08  -0.01   0.12    -0.07   0.00   0.18     0.01  -0.05   0.13
    32   6     0.01   0.10   0.00     0.01   0.02  -0.03    -0.02  -0.03   0.01
    33   6     0.05   0.21  -0.07     0.02  -0.07   0.02     0.08  -0.09   0.01
    34   6    -0.01   0.05   0.02     0.03   0.11  -0.04    -0.02  -0.06   0.10
    35   6    -0.01  -0.02   0.22    -0.09   0.01  -0.10     0.02   0.01  -0.05
    36   6     0.05   0.06   0.04    -0.07  -0.07  -0.02     0.08   0.01  -0.08
    37   6     0.05   0.01  -0.07    -0.15   0.00  -0.07    -0.01   0.03   0.11
    38   6     0.04   0.07   0.09    -0.07  -0.05  -0.15    -0.07  -0.14  -0.01
    39   6     0.02   0.21   0.09    -0.04   0.08   0.02    -0.15  -0.08  -0.01
    40   6     0.01   0.06   0.01    -0.06   0.12   0.18    -0.04   0.16   0.07
    41   6    -0.02  -0.03  -0.03     0.08   0.00   0.17     0.00  -0.05  -0.18
    42   6     0.04  -0.13  -0.05     0.03  -0.13  -0.04     0.07   0.22   0.01
    43   6     0.02  -0.15  -0.08    -0.01  -0.01  -0.01    -0.02   0.00   0.00
    44   6    -0.04  -0.03   0.06     0.09   0.00  -0.04     0.00   0.01   0.01
    45   6    -0.03  -0.12  -0.09    -0.03  -0.10  -0.04    -0.02  -0.01  -0.08
    46   6    -0.07  -0.20  -0.08     0.01   0.01   0.02     0.09  -0.04   0.01
    47   6    -0.08  -0.11  -0.05     0.10   0.06   0.02     0.08   0.02   0.08
    48   6    -0.07   0.01   0.01     0.11  -0.05  -0.05     0.09  -0.05  -0.03
    49   6     0.01  -0.01   0.01    -0.08   0.03  -0.04     0.10  -0.05   0.04
    50   6     0.01  -0.05  -0.06     0.10  -0.12   0.00     0.08   0.03  -0.11
    51   6    -0.08   0.00   0.03     0.09   0.03  -0.05    -0.08  -0.04   0.04
    52   6     0.01   0.00   0.02    -0.11  -0.04  -0.06    -0.07  -0.04  -0.03
    53   6     0.00   0.02  -0.01     0.07  -0.02   0.03    -0.12   0.05  -0.03
    54   6     0.04  -0.02  -0.01    -0.10   0.04   0.04    -0.10   0.05   0.03
    55   6     0.07   0.02  -0.02    -0.09  -0.02   0.04     0.08   0.03  -0.03
    56   6     0.01  -0.01  -0.02     0.12   0.03   0.05     0.06   0.03   0.02
    57  16     0.00   0.00   0.00     0.00   0.00   0.00     0.00   0.00   0.00
    58   8     0.00   0.00   0.00     0.00   0.00   0.00     0.00   0.00   0.00
    59   8     0.00   0.00   0.00     0.00   0.00   0.00     0.00   0.00   0.00
                     40                     41                     42
                      A                      A                      A
 Frequencies --    521.1648               529.0514               534.9951
 Red. masses --     12.0000                12.0000                12.0001
 Frc consts  --      1.9204                 1.9789                 2.0236
 IR Inten    --      5.1082                 0.0653                 0.2343
  Atom  AN      X      Y      Z        X      Y      Z        X      Y      Z
     1   6     0.09   0.09   0.01    -0.01  -0.09   0.01    -0.04  -0.05   0.02
     2   6     0.04  -0.13   0.12     0.00   0.02   0.03    -0.01   0.13  -0.10
     3   6     0.03  -0.07   0.18     0.00   0.01  -0.09     0.08   0.00  -0.03
     4   6     0.03   0.03   0.03     0.00   0.03   0.03    -0.02  -0.14   0.10
     5   6    -0.05  -0.01  -0.01     0.17  -0.07   0.00    -0.05  -0.19   0.09
     6   6    -0.02   0.01  -0.01    -0.01  -0.12  -0.13    -0.01  -0.06   0.00
     7   6     0.02   0.03  -0.11    -0.17   0.02  -0.07     0.02   0.03  -0.15
     8   6     0.03   0.08  -0.14     0.01   0.09   0.08     0.00  -0.05   0.05
     9   6    -0.03  -0.06  -0.22     0.00   0.01   0.07    -0.07  -0.01  -0.04
    10   6     0.01  -0.08  -0.04     0.00   0.03  -0.03     0.01  -0.18  -0.15
    11   6     0.08   0.15   0.00    -0.01  -0.07  -0.01     0.04   0.04   0.02
    12   6     0.01   0.03  -0.08     0.00   0.03  -0.03     0.03   0.18   0.14
    13   6     0.06   0.03   0.11    -0.17   0.02   0.08    -0.02   0.00  -0.10
    14   6     0.00   0.02   0.01    -0.01  -0.13   0.13     0.01   0.06   0.01
    15   6    -0.07  -0.05   0.00     0.17  -0.09   0.00     0.04   0.17   0.09
    16   6     0.01   0.01   0.12     0.01   0.09  -0.08     0.00   0.07   0.07
    17   6    -0.03  -0.11  -0.02    -0.18  -0.05   0.00    -0.02   0.18  -0.09
    18   6     0.01   0.06  -0.10     0.01   0.09   0.08     0.01   0.03  -0.03
    19   6    -0.06   0.08  -0.17     0.18  -0.01  -0.07     0.02   0.00   0.10
    20   6    -0.08   0.05  -0.11    -0.01  -0.13  -0.13    -0.01   0.07  -0.02
    21   6    -0.04   0.08   0.26     0.17  -0.01   0.07    -0.02  -0.02   0.07
    22   6     0.00   0.03   0.09     0.01   0.08  -0.08    -0.01  -0.04  -0.03
    23   6    -0.02  -0.21  -0.01    -0.18  -0.05   0.00     0.01  -0.17  -0.08
    24   6    -0.05   0.00   0.11    -0.01  -0.12   0.13     0.00  -0.07  -0.03
    25   6    -0.08   0.08   0.02     0.01   0.10  -0.01     0.04   0.06  -0.03
    26   6    -0.05  -0.11   0.11     0.00  -0.03  -0.02     0.01   0.14  -0.11
    27   6    -0.04  -0.06   0.16     0.00  -0.02   0.11    -0.09  -0.01   0.02
    28   6    -0.03   0.04   0.03     0.00  -0.03  -0.02    -0.01  -0.17   0.12
    29   6     0.04  -0.03  -0.01     0.18   0.05  -0.01     0.01  -0.19   0.09
    30   6     0.03  -0.01  -0.02     0.01   0.13   0.12     0.00  -0.07   0.03
    31   6     0.00   0.04  -0.11    -0.18   0.02   0.05    -0.03   0.00  -0.10
    32   6    -0.01   0.07  -0.12    -0.01  -0.08  -0.09    -0.02  -0.03   0.02
    33   6     0.02  -0.14  -0.02    -0.17   0.07   0.00     0.04   0.19  -0.10
    34   6     0.00   0.07  -0.10     0.00  -0.08  -0.09    -0.01   0.05  -0.06
    35   6     0.05   0.07  -0.17     0.18  -0.01   0.05    -0.03  -0.02   0.15
    36   6     0.08   0.01  -0.10     0.01   0.13   0.13     0.01   0.07  -0.01
    37   6     0.01  -0.07  -0.21     0.00  -0.01  -0.10     0.08   0.01   0.02
    38   6    -0.02  -0.06  -0.03     0.00  -0.03   0.02    -0.02  -0.18  -0.15
    39   6    -0.06   0.18   0.01     0.01   0.10   0.01    -0.03  -0.05  -0.02
    40   6    -0.01   0.03  -0.09     0.00  -0.03   0.02     0.00   0.22   0.18
    41   6    -0.04   0.03   0.10    -0.18   0.02  -0.04     0.02   0.02  -0.06
    42   6     0.05  -0.07   0.00     0.18   0.03   0.00     0.00   0.17   0.09
    43   6    -0.01   0.01   0.10    -0.01  -0.08   0.09     0.02   0.04   0.04
    44   6     0.02   0.07   0.25     0.18  -0.01  -0.05     0.03   0.01   0.12
    45   6     0.00   0.04   0.09     0.00  -0.08   0.09     0.01  -0.07  -0.08
    46   6     0.00  -0.23  -0.01    -0.17   0.06   0.00    -0.02  -0.18  -0.09
    47   6     0.04  -0.04   0.10     0.01   0.12  -0.13     0.00  -0.08  -0.01
    48   6     0.03  -0.02   0.00     0.01   0.02  -0.02     0.08  -0.02  -0.02
    49   6     0.07  -0.03   0.02     0.01   0.02   0.02    -0.06   0.01  -0.01
    50   6     0.01   0.00   0.01     0.01   0.12  -0.12     0.01   0.08   0.04
    51   6    -0.08  -0.02   0.02     0.00  -0.02  -0.02     0.06   0.00  -0.04
    52   6    -0.03  -0.01   0.00     0.00  -0.02   0.02    -0.09  -0.01  -0.05
    53   6    -0.03   0.03  -0.03     0.00  -0.02  -0.02     0.05  -0.01   0.01
    54   6     0.00   0.01   0.01     0.00  -0.02   0.02    -0.07   0.03   0.02
    55   6     0.06   0.02  -0.03     0.00   0.02   0.02    -0.07   0.01   0.04
    56   6     0.02   0.01   0.01     0.00   0.02  -0.02     0.09   0.00   0.04
    57  16     0.00   0.00   0.00     0.00   0.00   0.00     0.00   0.00   0.00
    58   8     0.00   0.00   0.00     0.00   0.00   0.00     0.00   0.00   0.00
    59   8     0.00   0.00   0.00     0.00   0.00   0.00     0.00   0.00   0.00
                     43                     44                     45
                      A                      A                      A
 Frequencies --    537.2225               548.2930               549.7198
 Red. masses --     12.0001                12.0002                12.0000
 Frc consts  --      2.0405                 2.1255                 2.1366
 IR Inten    --      0.1653                 0.6698                 0.0102
  Atom  AN      X      Y      Z        X      Y      Z        X      Y      Z
     1   6     0.06  -0.01   0.00     0.00   0.29  -0.11     0.06   0.06  -0.02
     2   6    -0.01   0.17  -0.20     0.00   0.07  -0.02     0.00  -0.06  -0.08
     3   6    -0.02   0.01  -0.03     0.01  -0.10   0.27    -0.05  -0.02   0.06
     4   6    -0.03  -0.14   0.16     0.00  -0.03   0.02     0.00   0.07   0.08
     5   6     0.04   0.08   0.01     0.02   0.04  -0.02    -0.06   0.03  -0.06
     6   6     0.00  -0.03   0.06     0.00  -0.01   0.02     0.01   0.08   0.09
     7   6    -0.03  -0.09   0.17    -0.01  -0.04   0.07     0.06  -0.07   0.03
     8   6     0.01  -0.05   0.06     0.00  -0.01   0.01    -0.01  -0.11  -0.11
     9   6    -0.05   0.01   0.03    -0.01   0.10   0.28     0.05   0.01   0.05
    10   6     0.00   0.13   0.17    -0.01  -0.06  -0.01     0.00   0.06  -0.08
    11   6     0.07   0.00   0.01    -0.01  -0.28  -0.10    -0.06  -0.06  -0.02
    12   6    -0.02  -0.10  -0.14     0.00   0.03   0.03    -0.01  -0.07   0.08
    13   6    -0.03  -0.10  -0.20     0.01   0.05   0.08    -0.06   0.07   0.03
    14   6     0.01  -0.01  -0.06     0.00   0.01   0.03    -0.01  -0.08   0.09
    15   6     0.05   0.13   0.01    -0.01  -0.04  -0.02     0.06  -0.03  -0.06
    16   6     0.01  -0.04  -0.05    -0.01   0.01   0.00     0.01   0.11  -0.11
    17   6     0.01  -0.06  -0.01     0.01   0.11  -0.08    -0.05   0.00   0.05
    18   6     0.01   0.04  -0.03     0.00  -0.04  -0.04     0.01   0.10   0.10
    19   6    -0.02   0.09  -0.16     0.00  -0.07   0.10     0.06   0.04   0.00
    20   6    -0.01   0.05  -0.09     0.01   0.04   0.03     0.00  -0.07  -0.07
    21   6    -0.02   0.09   0.19     0.01   0.07   0.10    -0.06  -0.04   0.00
    22   6     0.01   0.03   0.03     0.00   0.04  -0.05    -0.01  -0.10   0.10
    23   6     0.01  -0.11  -0.01    -0.02  -0.11  -0.07     0.06   0.00   0.05
    24   6     0.00   0.02   0.08    -0.01  -0.05   0.04     0.00   0.07  -0.07
    25   6    -0.07  -0.01   0.00    -0.02  -0.26   0.10     0.05  -0.05   0.02
    26   6     0.03   0.15  -0.18     0.01   0.02  -0.05     0.01   0.08   0.06
    27   6     0.02   0.00  -0.01     0.01   0.10  -0.22    -0.05   0.02  -0.04
    28   6     0.01  -0.18   0.20     0.01   0.01   0.02     0.00  -0.06  -0.08
    29   6    -0.01   0.08   0.01     0.01  -0.14   0.07    -0.06  -0.03   0.07
    30   6     0.00  -0.04   0.09     0.00  -0.03  -0.01    -0.01  -0.08  -0.09
    31   6     0.02  -0.10   0.19    -0.01   0.05  -0.13     0.06   0.06  -0.04
    32   6    -0.01  -0.05   0.06     0.00  -0.02   0.01     0.01   0.10   0.12
    33   6    -0.04  -0.07   0.00     0.00  -0.09   0.06    -0.06   0.01  -0.05
    34   6    -0.01   0.07  -0.07     0.01   0.04   0.04    -0.01  -0.12  -0.09
    35   6     0.02   0.08  -0.13     0.00   0.06  -0.10     0.06  -0.05  -0.01
    36   6    -0.01   0.01  -0.04    -0.01  -0.05  -0.04     0.00   0.08   0.07
    37   6     0.05   0.00   0.01    -0.01  -0.10  -0.25     0.05  -0.02  -0.04
    38   6     0.03   0.11   0.15    -0.01  -0.03  -0.06    -0.01  -0.08   0.06
    39   6    -0.07  -0.02   0.00     0.02   0.25   0.09    -0.05   0.05   0.02
    40   6     0.01  -0.14  -0.17    -0.01  -0.02   0.01     0.00   0.07  -0.08
    41   6     0.02  -0.10  -0.21     0.01  -0.05  -0.12    -0.06  -0.06  -0.04
    42   6    -0.02   0.12   0.01    -0.01   0.13   0.06     0.06   0.04   0.07
    43   6    -0.01  -0.05  -0.05     0.00   0.02   0.02    -0.01  -0.10   0.11
    44   6     0.02   0.08   0.17     0.01  -0.07  -0.11    -0.06   0.05  -0.01
    45   6    -0.01   0.04   0.04    -0.01  -0.03   0.05     0.01   0.11  -0.10
    46   6    -0.05  -0.11  -0.01    -0.01   0.10   0.06     0.06  -0.01  -0.05
    47   6    -0.01   0.00   0.04     0.00   0.05  -0.05     0.00  -0.07   0.07
    48   6    -0.08   0.04   0.01     0.02   0.02  -0.04     0.01   0.18  -0.19
    49   6    -0.10   0.05  -0.01    -0.03  -0.02  -0.04    -0.01  -0.18  -0.19
    50   6     0.00  -0.02  -0.08     0.00   0.03  -0.01     0.00   0.08  -0.09
    51   6     0.09   0.03  -0.02     0.02   0.03   0.02     0.01   0.18   0.19
    52   6     0.07   0.03   0.01    -0.03  -0.03   0.03    -0.01  -0.18   0.19
    53   6     0.09  -0.04   0.01     0.02   0.09   0.10     0.00  -0.16  -0.15
    54   6     0.08  -0.04  -0.01    -0.02  -0.10   0.10     0.00   0.16  -0.16
    55   6    -0.07  -0.03   0.01    -0.01  -0.10  -0.09     0.00   0.16   0.16
    56   6    -0.05  -0.03  -0.01     0.01   0.10  -0.09    -0.01  -0.16   0.16
    57  16     0.00   0.00   0.00     0.00   0.00   0.00     0.00   0.00   0.00
    58   8     0.00   0.00   0.00     0.00   0.00   0.00     0.00   0.00   0.00
    59   8     0.00   0.00   0.00     0.00   0.00   0.00     0.00   0.00   0.00
                     46                     47                     48
                      A                      A                      A
 Frequencies --    558.5314               564.5606               567.5029
 Red. masses --     12.0001                12.0000                12.0000
 Frc consts  --      2.2056                 2.2535                 2.2770
 IR Inten    --      2.3121                 0.2227                51.6762
  Atom  AN      X      Y      Z        X      Y      Z        X      Y      Z
     1   6     0.02   0.17  -0.04    -0.02   0.02  -0.01     0.00   0.04  -0.01
     2   6    -0.01   0.09  -0.10    -0.05  -0.14   0.14    -0.02   0.20  -0.20
     3   6     0.01   0.05  -0.19    -0.03   0.00   0.01    -0.01   0.01  -0.04
     4   6     0.05   0.19  -0.19    -0.03   0.15  -0.15    -0.04  -0.15   0.15
     5   6     0.01  -0.01   0.00    -0.03   0.07  -0.06     0.04  -0.03   0.01
     6   6     0.04   0.07  -0.07     0.02   0.14  -0.14     0.08   0.10  -0.12
     7   6     0.02   0.01  -0.01    -0.03   0.06  -0.05     0.04   0.00   0.01
     8   6    -0.01  -0.08   0.08    -0.07  -0.10   0.10    -0.02  -0.15   0.16
     9   6     0.01   0.04   0.18     0.03   0.00   0.02    -0.01   0.00   0.03
    10   6     0.00   0.09   0.09     0.05   0.17   0.17    -0.03   0.18   0.18
    11   6     0.02   0.19   0.04     0.03  -0.01   0.00    -0.01   0.04   0.01
    12   6     0.05   0.19   0.18     0.03  -0.16  -0.16    -0.04  -0.12  -0.12
    13   6     0.02   0.00   0.00     0.03  -0.06  -0.06     0.03   0.01   0.00
    14   6     0.04   0.07   0.07    -0.01  -0.13  -0.12     0.08   0.13   0.14
    15   6     0.01   0.00   0.00     0.03  -0.07  -0.06     0.03  -0.01   0.01
    16   6     0.00  -0.08  -0.08     0.07   0.07   0.07    -0.03  -0.17  -0.17
    17   6    -0.04   0.00   0.00    -0.03  -0.06   0.06     0.03   0.00   0.00
    18   6    -0.01  -0.13   0.14    -0.06   0.09  -0.10     0.01   0.11  -0.10
    19   6    -0.03  -0.01   0.03    -0.04  -0.06   0.06     0.03   0.02  -0.04
    20   6    -0.06   0.10  -0.10     0.00  -0.13   0.14     0.05  -0.07   0.06
    21   6    -0.03  -0.02  -0.04     0.04   0.06   0.07     0.02   0.01   0.03
    22   6    -0.01  -0.13  -0.12     0.06  -0.08  -0.08     0.00   0.11   0.10
    23   6    -0.03   0.00   0.00     0.04   0.06   0.06     0.02   0.01   0.00
    24   6    -0.05   0.10   0.09     0.00   0.13   0.13     0.04  -0.08  -0.07
    25   6    -0.02  -0.17   0.04    -0.03  -0.01   0.00    -0.01  -0.04   0.01
    26   6    -0.03  -0.13   0.13    -0.03   0.13  -0.13    -0.04  -0.18   0.19
    27   6    -0.01  -0.04   0.18    -0.03   0.00  -0.01     0.00  -0.01   0.06
    28   6     0.01  -0.16   0.16    -0.05  -0.13   0.14    -0.02   0.15  -0.14
    29   6     0.02   0.00   0.00    -0.03  -0.05   0.06     0.04   0.02  -0.01
    30   6     0.03  -0.07   0.06     0.01  -0.14   0.14     0.06  -0.10   0.10
    31   6     0.02   0.01  -0.01    -0.03  -0.05   0.06     0.04   0.01  -0.04
    32   6     0.00   0.08  -0.08    -0.06   0.10  -0.10     0.01   0.14  -0.14
    33   6    -0.02   0.00   0.00    -0.03   0.06  -0.06     0.02  -0.01   0.00
    34   6     0.01   0.14  -0.14    -0.07  -0.10   0.10    -0.01  -0.13   0.13
    35   6    -0.03  -0.02   0.03    -0.03   0.07  -0.07     0.03   0.01  -0.01
    36   6    -0.06  -0.11   0.12     0.02   0.13  -0.14     0.05   0.08  -0.09
    37   6     0.00  -0.04  -0.17     0.03  -0.01  -0.02    -0.01  -0.01  -0.04
    38   6    -0.03  -0.13  -0.12     0.03  -0.15  -0.15    -0.05  -0.17  -0.18
    39   6    -0.02  -0.19  -0.05     0.03   0.00   0.00    -0.01  -0.04  -0.01
    40   6     0.01  -0.15  -0.16     0.05   0.14   0.14    -0.02   0.12   0.11
    41   6     0.02   0.01   0.02     0.04   0.05   0.06     0.03   0.01   0.02
    42   6     0.03   0.00   0.00     0.04   0.06   0.06     0.02   0.00   0.00
    43   6     0.01   0.07   0.08     0.06  -0.08  -0.08     0.00   0.17   0.16
    44   6    -0.04  -0.01  -0.01     0.03  -0.06  -0.07     0.02   0.02   0.01
    45   6     0.01   0.13   0.12     0.07   0.08   0.09    -0.02  -0.11  -0.12
    46   6    -0.02   0.02   0.01     0.03  -0.06  -0.06     0.02  -0.02  -0.01
    47   6    -0.06  -0.11  -0.10    -0.01  -0.13  -0.13     0.05   0.09   0.10
    48   6    -0.04   0.00   0.00     0.01   0.06   0.06    -0.07  -0.01   0.00
    49   6    -0.04  -0.01   0.00    -0.03  -0.06   0.06    -0.06   0.01   0.00
    50   6     0.03  -0.06  -0.06     0.00   0.12   0.12     0.06  -0.13  -0.12
    51   6    -0.07   0.00   0.01    -0.03   0.06  -0.05    -0.09  -0.01   0.01
    52   6    -0.07  -0.01   0.00     0.02  -0.06  -0.05    -0.09   0.01   0.00
    53   6     0.05   0.01  -0.01    -0.03  -0.05   0.06    -0.02  -0.01   0.00
    54   6     0.06   0.01  -0.01     0.03   0.05   0.06    -0.04   0.00   0.00
    55   6     0.11   0.01   0.00    -0.02   0.05  -0.06    -0.08  -0.01   0.01
    56   6     0.10   0.01   0.01     0.01  -0.06  -0.06    -0.08  -0.01   0.00
    57  16     0.00   0.00   0.00     0.00   0.00   0.00     0.00   0.00   0.00
    58   8     0.00   0.00   0.00     0.00   0.00   0.00     0.00   0.00   0.00
    59   8     0.00   0.00   0.00     0.00   0.00   0.00     0.00   0.00   0.00
                     49                     50                     51
                      A                      A                      A
 Frequencies --    578.7930               588.4139               591.6252
 Red. masses --     12.0001                12.0000                12.0000
 Frc consts  --      2.3685                 2.4479                 2.4747
 IR Inten    --      0.2223                 0.1461                 5.7021
  Atom  AN      X      Y      Z        X      Y      Z        X      Y      Z
     1   6     0.01   0.06  -0.03     0.00   0.09  -0.11    -0.01  -0.09   0.07
     2   6     0.03  -0.03   0.01    -0.01  -0.01  -0.01     0.02   0.02   0.02
     3   6    -0.01   0.01  -0.02    -0.01  -0.12   0.09     0.00   0.03  -0.10
     4   6    -0.03  -0.07   0.08     0.00   0.00  -0.03    -0.02   0.04   0.02
     5   6     0.03  -0.08   0.06     0.05   0.01   0.08     0.03  -0.16   0.10
     6   6     0.02  -0.09   0.09    -0.01  -0.05  -0.06     0.00  -0.15   0.08
     7   6     0.04  -0.04   0.08    -0.05   0.09   0.00    -0.03   0.00  -0.04
     8   6     0.06   0.11  -0.11     0.00   0.09   0.10     0.05   0.17  -0.09
     9   6     0.02  -0.01  -0.01     0.01   0.12   0.09     0.00  -0.04  -0.11
    10   6    -0.03   0.02   0.00     0.00   0.00  -0.02    -0.02  -0.02   0.03
    11   6    -0.01  -0.05  -0.03    -0.01  -0.09  -0.11     0.00   0.09   0.07
    12   6     0.03   0.10   0.11     0.00   0.00  -0.03     0.02  -0.04   0.02
    13   6    -0.04   0.04   0.08     0.05  -0.09   0.00     0.03  -0.01  -0.04
    14   6    -0.02   0.09   0.07     0.00   0.05  -0.06     0.01   0.15   0.08
    15   6    -0.04   0.08   0.06    -0.05  -0.01   0.08    -0.03   0.16   0.10
    16   6    -0.06  -0.11  -0.09     0.00  -0.08   0.10    -0.05  -0.17  -0.09
    17   6    -0.01  -0.10   0.05    -0.05   0.00   0.09    -0.07  -0.11   0.08
    18   6    -0.01   0.13  -0.14     0.01   0.07   0.11    -0.03   0.19  -0.08
    19   6    -0.02  -0.03   0.03     0.06   0.09  -0.02     0.04  -0.02   0.02
    20   6     0.02  -0.07   0.06     0.00  -0.05  -0.07    -0.03  -0.16   0.08
    21   6     0.01   0.04   0.04    -0.06  -0.09  -0.01    -0.04   0.02   0.01
    22   6     0.01  -0.15  -0.16    -0.01  -0.08   0.10     0.03  -0.18  -0.07
    23   6     0.00   0.10   0.05     0.04   0.00   0.08     0.07   0.11   0.08
    24   6    -0.03   0.09   0.08     0.00   0.05  -0.06     0.03   0.15   0.07
    25   6     0.00  -0.06   0.04    -0.01  -0.10   0.12    -0.01  -0.07   0.06
    26   6     0.06   0.06  -0.08     0.00   0.02   0.02     0.00   0.08  -0.01
    27   6     0.04  -0.01   0.07     0.01   0.12  -0.10    -0.01   0.01  -0.06
    28   6     0.00   0.10  -0.06     0.01   0.02   0.02     0.00   0.04   0.00
    29   6     0.05   0.07  -0.06     0.03  -0.04  -0.06    -0.06  -0.07   0.06
    30   6     0.02   0.10  -0.08     0.00   0.02   0.07    -0.02  -0.11   0.03
    31   6     0.02   0.04  -0.07    -0.05  -0.08  -0.01     0.06   0.01  -0.02
    32   6     0.05  -0.16   0.11    -0.01  -0.06  -0.11    -0.01   0.12   0.00
    33   6     0.00   0.19  -0.13    -0.04  -0.02  -0.07     0.03  -0.12   0.08
    34   6    -0.04  -0.22   0.20     0.01  -0.06  -0.11     0.02   0.13  -0.03
    35   6    -0.02   0.04  -0.09     0.04  -0.09   0.00    -0.05   0.03  -0.05
    36   6     0.00   0.11  -0.10     0.00   0.03   0.07     0.00  -0.11   0.04
    37   6    -0.03   0.01   0.06    -0.01  -0.12  -0.10     0.01  -0.01  -0.06
    38   6    -0.06  -0.05  -0.06     0.01  -0.01   0.02     0.00  -0.07  -0.01
    39   6    -0.01   0.05   0.03     0.01   0.10   0.12     0.00   0.07   0.06
    40   6     0.01  -0.12  -0.09    -0.01  -0.02   0.02     0.00  -0.04   0.00
    41   6    -0.02  -0.04  -0.07     0.06   0.08   0.00    -0.06  -0.01  -0.02
    42   6    -0.06  -0.07  -0.06    -0.04   0.03  -0.06     0.06   0.07   0.06
    43   6    -0.05   0.15   0.10     0.02   0.05  -0.12     0.01  -0.12   0.00
    44   6     0.01  -0.03  -0.07    -0.04   0.09   0.01     0.05  -0.04  -0.06
    45   6     0.05   0.24   0.22    -0.01   0.06  -0.11    -0.02  -0.12  -0.02
    46   6     0.00  -0.19  -0.12     0.04   0.02  -0.07    -0.03   0.12   0.08
    47   6    -0.01  -0.13  -0.11     0.00  -0.03   0.07     0.00   0.11   0.03
    48   6     0.01  -0.09  -0.03     0.01  -0.17   0.18     0.17  -0.04  -0.09
    49   6     0.00   0.09  -0.04     0.00   0.17   0.17    -0.18   0.04  -0.08
    50   6    -0.02  -0.10  -0.07     0.00  -0.02   0.08     0.02   0.11   0.03
    51   6     0.01  -0.08   0.03     0.01  -0.16  -0.19     0.17   0.01  -0.04
    52   6     0.00   0.08   0.03    -0.01   0.16  -0.19    -0.17  -0.01  -0.04
    53   6     0.11  -0.11   0.09    -0.02  -0.16  -0.19    -0.19   0.03  -0.04
    54   6    -0.09   0.10   0.09     0.03   0.16  -0.19     0.17  -0.02  -0.04
    55   6    -0.03   0.07  -0.01     0.02   0.17   0.18     0.19   0.03  -0.09
    56   6     0.03  -0.07  -0.01    -0.03  -0.17   0.18    -0.18  -0.02  -0.08
    57  16     0.00   0.00   0.00     0.00   0.00   0.00     0.00   0.00   0.00
    58   8     0.00   0.00   0.00     0.00   0.00   0.00     0.00   0.00   0.00
    59   8     0.00   0.00   0.00     0.00   0.00   0.00     0.00   0.00   0.00
                     52                     53                     54
                      A                      A                      A
 Frequencies --    593.3400               597.4214               610.2431
 Red. masses --     12.0000                12.0000                12.0001
 Frc consts  --      2.4891                 2.5234                 2.6329
 IR Inten    --      6.3477                 0.1208                 0.1709
  Atom  AN      X      Y      Z        X      Y      Z        X      Y      Z
     1   6    -0.01  -0.09   0.03     0.02  -0.01  -0.01     0.02  -0.12   0.02
     2   6    -0.01   0.00   0.06     0.00  -0.03  -0.03     0.01  -0.05   0.03
     3   6     0.00   0.07  -0.09    -0.02   0.00  -0.01    -0.01   0.02  -0.10
     4   6     0.02   0.03   0.03     0.00   0.01   0.04    -0.03   0.01  -0.01
     5   6     0.04  -0.02   0.00    -0.06  -0.18   0.09     0.11   0.19  -0.07
     6   6    -0.01   0.04  -0.12     0.00   0.01   0.00     0.00  -0.04  -0.01
     7   6    -0.06   0.08  -0.11     0.06   0.09  -0.19    -0.06  -0.08   0.23
     8   6    -0.03  -0.03   0.14     0.00  -0.03  -0.02     0.03   0.08   0.01
     9   6     0.00   0.07   0.08     0.02   0.00   0.00    -0.05  -0.02  -0.09
    10   6    -0.01   0.00  -0.05     0.00   0.04  -0.03    -0.01   0.03   0.07
    11   6     0.00  -0.08  -0.02    -0.02   0.00  -0.01     0.06   0.11   0.02
    12   6     0.02   0.03  -0.03     0.00  -0.01   0.03     0.04   0.01  -0.04
    13   6    -0.05   0.08   0.12    -0.07  -0.08  -0.18     0.01   0.09   0.22
    14   6    -0.01   0.05   0.12     0.00   0.00   0.01     0.00   0.01   0.04
    15   6     0.04  -0.03  -0.01     0.06   0.18   0.09    -0.05  -0.19  -0.06
    16   6    -0.03  -0.04  -0.14     0.00   0.02  -0.04    -0.03  -0.08  -0.02
    17   6    -0.04  -0.03   0.01    -0.05   0.25  -0.11    -0.06   0.14  -0.04
    18   6     0.02  -0.07   0.17     0.00   0.04   0.04    -0.05   0.03   0.03
    19   6     0.05   0.08  -0.13     0.05  -0.11   0.24    -0.03  -0.05   0.17
    20   6     0.01   0.07  -0.14     0.00   0.00  -0.01    -0.06  -0.03   0.04
    21   6     0.05   0.08   0.11    -0.04   0.11   0.25    -0.02   0.06   0.17
    22   6     0.02  -0.07  -0.17     0.00  -0.04   0.02     0.05  -0.03   0.05
    23   6    -0.05  -0.01   0.00     0.04  -0.25  -0.11     0.12  -0.15  -0.04
    24   6     0.01   0.08   0.15     0.00   0.00   0.00     0.06   0.06   0.00
    25   6     0.00  -0.09   0.02     0.02   0.01   0.00     0.04   0.15  -0.04
    26   6     0.02   0.03   0.03     0.01   0.03   0.03     0.01   0.03  -0.02
    27   6     0.00   0.07  -0.09    -0.02   0.00   0.01    -0.06  -0.02   0.08
    28   6    -0.01   0.00   0.06    -0.01  -0.03  -0.03    -0.05  -0.09   0.04
    29   6    -0.05  -0.03   0.01    -0.03   0.22  -0.11     0.10  -0.16   0.05
    30   6     0.01   0.06  -0.14     0.00   0.03  -0.03     0.01   0.11  -0.03
    31   6     0.05   0.08  -0.12     0.04  -0.09   0.18    -0.07   0.10  -0.24
    32   6     0.02  -0.05   0.16     0.01  -0.01   0.05     0.01  -0.14   0.03
    33   6     0.05  -0.02   0.01    -0.09  -0.21   0.09    -0.08  -0.16   0.06
    34   6    -0.03  -0.03   0.15    -0.01  -0.06  -0.02    -0.06   0.03  -0.08
    35   6    -0.06   0.08  -0.11     0.07   0.10  -0.23    -0.03   0.05  -0.11
    36   6    -0.02   0.04  -0.13     0.00   0.05  -0.01    -0.05   0.01  -0.01
    37   6     0.00   0.07   0.08     0.03   0.00   0.02     0.00   0.03   0.09
    38   6     0.02   0.03  -0.03    -0.01  -0.03   0.03    -0.01  -0.01  -0.05
    39   6     0.00  -0.09  -0.02    -0.03  -0.02  -0.01     0.03  -0.15  -0.04
    40   6    -0.01  -0.01  -0.05     0.01   0.03  -0.04     0.04   0.06   0.06
    41   6     0.05   0.07   0.11    -0.03   0.10   0.19     0.02  -0.09  -0.22
    42   6    -0.04  -0.01   0.00     0.01  -0.22  -0.11    -0.05   0.16   0.05
    43   6     0.03  -0.07  -0.16    -0.01   0.01   0.03    -0.01   0.12   0.04
    44   6    -0.05   0.09   0.13    -0.07  -0.10  -0.23    -0.02  -0.05  -0.13
    45   6    -0.03  -0.05  -0.14     0.01   0.06  -0.03     0.06  -0.02  -0.10
    46   6     0.04  -0.03  -0.01     0.08   0.21   0.09     0.13   0.16   0.05
    47   6    -0.01   0.05   0.13    -0.01  -0.04  -0.01     0.05  -0.05   0.02
    48   6     0.18  -0.07  -0.03    -0.02  -0.02   0.02    -0.04  -0.05   0.01
    49   6     0.17  -0.08   0.02     0.04   0.01   0.02     0.05   0.05   0.02
    50   6     0.01   0.07   0.14     0.00  -0.02  -0.01    -0.01  -0.07  -0.06
    51   6    -0.17  -0.05   0.03    -0.04  -0.03   0.00    -0.06  -0.07   0.01
    52   6    -0.18  -0.06  -0.02     0.01   0.02   0.00     0.04   0.06   0.01
    53   6     0.19  -0.08   0.03     0.02  -0.02   0.00    -0.09  -0.03  -0.04
    54   6     0.20  -0.09  -0.02    -0.01   0.01   0.00     0.08   0.04  -0.04
    55   6    -0.18  -0.06   0.02    -0.03   0.01   0.01    -0.01   0.05   0.00
    56   6    -0.19  -0.05  -0.03     0.01  -0.01   0.01     0.02  -0.06   0.01
    57  16     0.00   0.00   0.00     0.00   0.00   0.00     0.00   0.00   0.00
    58   8     0.00   0.00   0.00     0.00   0.00   0.00     0.00   0.00   0.00
    59   8     0.00   0.00   0.00     0.00   0.00   0.00     0.00   0.00   0.00
                     55                     56                     57
                      A                      A                      A
 Frequencies --    611.6805               615.0714               618.0117
 Red. masses --     12.0000                12.0000                12.0001
 Frc consts  --      2.6453                 2.6747                 2.7004
 IR Inten    --      0.0757                 0.0438                28.2592
  Atom  AN      X      Y      Z        X      Y      Z        X      Y      Z
     1   6    -0.18  -0.02   0.01     0.04  -0.07   0.04     0.19   0.00   0.00
     2   6     0.01   0.08   0.08    -0.02   0.05  -0.08     0.09   0.00  -0.01
     3   6     0.20   0.00  -0.03    -0.05   0.03  -0.10     0.19  -0.02   0.01
     4   6     0.00  -0.08  -0.08     0.06  -0.01   0.07     0.09  -0.01   0.01
     5   6    -0.15   0.04  -0.01     0.04   0.09  -0.04    -0.09  -0.09   0.03
     6   6     0.00   0.10   0.11    -0.02  -0.03  -0.03    -0.11  -0.10   0.11
     7   6     0.14  -0.02   0.03    -0.10  -0.01   0.07    -0.08  -0.02   0.09
     8   6     0.00  -0.03  -0.02    -0.03  -0.01   0.07     0.02  -0.08   0.08
     9   6     0.19  -0.02  -0.03     0.02  -0.03  -0.10     0.18  -0.01   0.00
    10   6     0.01   0.07  -0.08     0.02  -0.07  -0.06     0.09   0.00   0.01
    11   6    -0.17   0.04   0.01     0.01   0.07   0.04     0.19  -0.01   0.00
    12   6     0.00  -0.07   0.08    -0.06   0.03   0.06     0.09  -0.01  -0.01
    13   6     0.17   0.01   0.06     0.06   0.00   0.06    -0.09  -0.03  -0.10
    14   6     0.00   0.10  -0.11     0.01   0.00  -0.02    -0.11  -0.10  -0.10
    15   6    -0.18  -0.06  -0.03    -0.01  -0.09  -0.04    -0.09  -0.08  -0.03
    16   6     0.00  -0.05   0.04     0.03   0.02   0.07     0.02  -0.07  -0.07
    17   6    -0.16   0.06  -0.02     0.10   0.10  -0.05    -0.07   0.09  -0.03
    18   6     0.01   0.04   0.04     0.10   0.05  -0.03     0.03   0.07  -0.08
    19   6     0.16  -0.02   0.04     0.08  -0.03   0.06    -0.09   0.04  -0.10
    20   6    -0.01  -0.09  -0.12     0.12   0.05  -0.04    -0.10   0.11  -0.10
    21   6     0.14   0.00   0.02    -0.13   0.04   0.07    -0.08   0.04   0.09
    22   6     0.00   0.03  -0.03    -0.10  -0.06  -0.02     0.03   0.07   0.07
    23   6    -0.15   0.00   0.00    -0.07  -0.10  -0.05    -0.07   0.11   0.03
    24   6    -0.02  -0.09   0.11    -0.13  -0.01  -0.05    -0.09   0.12   0.10
    25   6    -0.17   0.04  -0.01     0.04   0.02  -0.01     0.22  -0.02   0.00
    26   6     0.00  -0.09  -0.07    -0.02  -0.09   0.10     0.09  -0.02   0.03
    27   6     0.20  -0.02   0.02     0.05  -0.02   0.09     0.18  -0.01   0.00
    28   6     0.01   0.08   0.08     0.08   0.12  -0.11     0.09   0.01  -0.03
    29   6    -0.15  -0.02   0.01    -0.02  -0.16   0.07    -0.06   0.09  -0.03
    30   6    -0.01  -0.10  -0.10    -0.03  -0.11   0.12    -0.09   0.10  -0.07
    31   6     0.14   0.01  -0.04    -0.04   0.01  -0.03    -0.09   0.03  -0.08
    32   6     0.00   0.04   0.02    -0.02   0.15  -0.16     0.04   0.09  -0.10
    33   6    -0.17  -0.04   0.02     0.08  -0.04   0.01    -0.08  -0.07   0.03
    34   6     0.00  -0.05  -0.03     0.10  -0.16   0.13     0.02  -0.09   0.10
    35   6     0.16   0.01  -0.05     0.12   0.03  -0.12    -0.10  -0.02   0.09
    36   6     0.01   0.11   0.11     0.13   0.02  -0.03    -0.12  -0.09   0.08
    37   6     0.19   0.00   0.03    -0.08   0.02   0.09     0.19  -0.02  -0.02
    38   6     0.00  -0.07   0.08     0.02   0.11   0.08     0.09  -0.02  -0.03
    39   6    -0.17  -0.02  -0.01     0.02  -0.03  -0.01     0.22  -0.01   0.00
    40   6     0.01   0.07  -0.08    -0.08  -0.14  -0.09     0.09   0.01   0.03
    41   6     0.16  -0.03  -0.05     0.00  -0.01  -0.02    -0.10   0.04   0.09
    42   6    -0.17   0.08   0.03     0.05   0.16   0.07    -0.06   0.08   0.02
    43   6     0.00   0.04  -0.05     0.02  -0.15  -0.14     0.03   0.09   0.10
    44   6     0.14  -0.01  -0.02    -0.16  -0.03  -0.13    -0.09  -0.01  -0.07
    45   6     0.00  -0.03   0.02    -0.09   0.16   0.12     0.02  -0.11  -0.10
    46   6    -0.15   0.02   0.00    -0.05   0.04   0.01    -0.08  -0.08  -0.03
    47   6     0.00   0.09  -0.11    -0.14  -0.05  -0.02    -0.11  -0.08  -0.08
    48   6     0.00  -0.03   0.03     0.10   0.02   0.02    -0.07   0.02   0.01
    49   6     0.00  -0.02  -0.02    -0.11  -0.01   0.03    -0.06   0.02  -0.02
    50   6    -0.01  -0.10   0.11     0.02   0.14   0.09    -0.10   0.09   0.06
    51   6     0.00   0.02   0.01     0.12   0.04  -0.09    -0.02  -0.01   0.01
    52   6    -0.01   0.02  -0.03    -0.12  -0.04  -0.08    -0.02   0.00   0.00
    53   6     0.01  -0.03  -0.03     0.19  -0.03   0.02    -0.03   0.01  -0.01
    54   6     0.00  -0.02   0.02    -0.18   0.03   0.01    -0.01   0.00   0.01
    55   6    -0.01   0.02   0.03     0.02  -0.02   0.06    -0.06  -0.02   0.01
    56   6    -0.01   0.01  -0.01    -0.02   0.01   0.06    -0.07  -0.02  -0.02
    57  16     0.00   0.00   0.00     0.00   0.00   0.00     0.00   0.00   0.00
    58   8     0.00   0.00   0.00     0.00   0.00   0.00     0.00   0.00   0.00
    59   8     0.00   0.00   0.00     0.00   0.00   0.00     0.00   0.00   0.00
                     58                     59                     60
                      A                      A                      A
 Frequencies --    619.3452               619.3989               620.5259
 Red. masses --     12.0000                12.0000                12.0000
 Frc consts  --      2.7120                 2.7125                 2.7224
 IR Inten    --      0.3589                 0.0468                 0.0451
  Atom  AN      X      Y      Z        X      Y      Z        X      Y      Z
     1   6    -0.13   0.02   0.00    -0.03   0.01   0.01     0.00  -0.04  -0.01
     2   6    -0.03  -0.07   0.11     0.01   0.13  -0.08     0.09   0.07  -0.07
     3   6    -0.03   0.00   0.00     0.10  -0.01  -0.02     0.01   0.02   0.03
     4   6    -0.02   0.08  -0.13     0.03  -0.13   0.08    -0.06  -0.05   0.06
     5   6    -0.05  -0.05   0.01    -0.04   0.08  -0.03     0.15   0.01  -0.01
     6   6     0.00  -0.09   0.15     0.01   0.13  -0.07     0.21   0.00  -0.03
     7   6     0.03  -0.03   0.07     0.05   0.01  -0.05     0.14   0.00  -0.02
     8   6    -0.01   0.13  -0.16    -0.01  -0.12   0.11     0.13  -0.15   0.15
     9   6     0.01  -0.01   0.00    -0.10   0.01  -0.02    -0.02  -0.02   0.03
    10   6    -0.02  -0.01  -0.06    -0.02  -0.15  -0.11    -0.10  -0.08  -0.08
    11   6    -0.12   0.03   0.00    -0.02   0.00   0.01    -0.02   0.04  -0.01
    12   6    -0.01   0.02   0.08    -0.04   0.15   0.12     0.06   0.05   0.06
    13   6     0.06  -0.02  -0.04    -0.03  -0.02  -0.06    -0.13   0.00  -0.02
    14   6     0.02  -0.04  -0.11     0.00  -0.16  -0.11    -0.20  -0.01  -0.03
    15   6    -0.05  -0.02   0.00     0.03  -0.09  -0.03    -0.14  -0.01  -0.01
    16   6     0.00   0.06   0.09     0.01   0.16   0.15    -0.13   0.17   0.16
    17   6    -0.05   0.06  -0.01     0.01  -0.06   0.02    -0.09  -0.02   0.01
    18   6    -0.03  -0.14   0.16     0.08   0.16  -0.14    -0.08   0.01   0.01
    19   6     0.03   0.02  -0.06     0.12  -0.02   0.06    -0.08  -0.01   0.02
    20   6     0.00   0.09  -0.14     0.08  -0.13   0.05    -0.10  -0.01   0.02
    21   6     0.06   0.02   0.05    -0.11   0.03   0.07     0.08   0.01   0.03
    22   6     0.00  -0.08  -0.10    -0.08  -0.20  -0.18     0.08  -0.02  -0.01
    23   6    -0.04   0.03   0.00    -0.02   0.07   0.02     0.09   0.02   0.01
    24   6     0.03   0.05   0.11    -0.07   0.16   0.10     0.11   0.02   0.02
    25   6     0.08  -0.01   0.00     0.03  -0.02   0.00     0.02   0.02   0.03
    26   6     0.00  -0.03   0.08    -0.01   0.03   0.03     0.09  -0.08   0.09
    27   6    -0.03  -0.01   0.02    -0.09   0.01   0.02     0.00  -0.02  -0.04
    28   6     0.00   0.03  -0.08     0.03  -0.01  -0.04    -0.05   0.07  -0.07
    29   6     0.06  -0.07   0.01     0.04   0.01  -0.01     0.14  -0.04   0.01
    30   6    -0.01  -0.10   0.16     0.01   0.08  -0.01     0.20  -0.06   0.04
    31   6    -0.03  -0.02   0.07    -0.07   0.00  -0.02     0.14  -0.02   0.02
    32   6     0.00   0.08  -0.11    -0.02  -0.04   0.01     0.15   0.16  -0.17
    33   6     0.05   0.06  -0.01     0.11  -0.03   0.00    -0.07   0.03  -0.01
    34   6    -0.01  -0.07   0.09     0.05  -0.01   0.03    -0.08   0.00   0.01
    35   6    -0.03   0.03  -0.08     0.00   0.01   0.01    -0.08   0.02  -0.03
    36   6     0.00   0.09  -0.14     0.08  -0.10   0.03    -0.10   0.02  -0.03
    37   6    -0.05   0.00  -0.02     0.07  -0.01   0.01    -0.02   0.02  -0.04
    38   6     0.00  -0.04  -0.09     0.01  -0.04   0.00    -0.09   0.08   0.08
    39   6     0.09  -0.02   0.00    -0.01   0.01   0.00    -0.01  -0.02   0.03
    40   6     0.01   0.04   0.10    -0.03   0.02  -0.01     0.05  -0.07  -0.06
    41   6    -0.04  -0.03  -0.07     0.06  -0.01  -0.05    -0.15   0.02   0.01
    42   6     0.08  -0.06  -0.01    -0.02  -0.04  -0.01    -0.13   0.03   0.01
    43   6     0.01   0.09   0.12     0.02   0.07   0.05    -0.15  -0.15  -0.15
    44   6    -0.03   0.03   0.06    -0.01   0.01   0.03     0.08  -0.02  -0.03
    45   6     0.01  -0.08  -0.11    -0.05  -0.02   0.00     0.08  -0.01   0.00
    46   6     0.08   0.07   0.02    -0.08   0.05   0.01     0.08  -0.02  -0.01
    47   6     0.03   0.06   0.13    -0.08   0.13   0.07     0.10  -0.01  -0.01
    48   6    -0.16   0.07   0.02    -0.20   0.06   0.08    -0.15   0.01   0.00
    49   6    -0.23   0.09  -0.04     0.14  -0.04   0.07     0.14   0.00   0.00
    50   6     0.01  -0.08  -0.15     0.00  -0.11  -0.06    -0.20   0.05   0.03
    51   6     0.23   0.05  -0.04    -0.14   0.01   0.03     0.17  -0.01   0.00
    52   6     0.19   0.05   0.03     0.21   0.01   0.04    -0.15   0.01   0.01
    53   6     0.21  -0.08   0.04    -0.05   0.00  -0.04    -0.05  -0.03   0.04
    54   6     0.19  -0.08  -0.03     0.13  -0.03  -0.05     0.07   0.02   0.03
    55   6    -0.23  -0.06   0.04     0.22   0.01  -0.05    -0.06   0.03  -0.03
    56   6    -0.15  -0.04  -0.02    -0.29  -0.03  -0.06     0.04  -0.04  -0.03
    57  16     0.00   0.00   0.00     0.00   0.00   0.00     0.00   0.00   0.00
    58   8     0.00   0.00   0.00     0.00   0.00   0.00     0.00   0.00   0.00
    59   8     0.00   0.00   0.00     0.00   0.00   0.00     0.00   0.00   0.00
                     61                     62                     63
                      A                      A                      A
 Frequencies --    652.8083               652.9496               657.7669
 Red. masses --     12.0000                12.0000                12.0001
 Frc consts  --      3.0130                 3.0143                 3.0590
 IR Inten    --      0.0390                 0.0037                 0.0697
  Atom  AN      X      Y      Z        X      Y      Z        X      Y      Z
     1   6    -0.09  -0.01   0.00     0.03  -0.01   0.00     0.03  -0.08   0.03
     2   6    -0.04   0.07   0.03    -0.06  -0.05  -0.05     0.02   0.01  -0.08
     3   6     0.03  -0.03   0.05    -0.09   0.01   0.00    -0.01  -0.07   0.14
     4   6    -0.05  -0.07  -0.05    -0.05   0.05   0.07     0.03   0.02  -0.01
     5   6     0.07   0.02  -0.15    -0.08  -0.01   0.02    -0.03   0.06   0.05
     6   6     0.04  -0.15  -0.03     0.09   0.07   0.11    -0.12  -0.08   0.18
     7   6    -0.08  -0.01   0.00     0.08   0.15  -0.01     0.05   0.03  -0.07
     8   6    -0.04  -0.05   0.08    -0.05  -0.10   0.07     0.02   0.05  -0.08
     9   6    -0.02   0.03   0.05    -0.09   0.01   0.00     0.02   0.08   0.15
    10   6     0.05  -0.06   0.03    -0.06  -0.05   0.05    -0.02  -0.01  -0.08
    11   6     0.08   0.00   0.00     0.03  -0.01   0.00    -0.03   0.07   0.02
    12   6     0.05   0.07  -0.05    -0.05   0.06  -0.07    -0.03  -0.02  -0.02
    13   6     0.07   0.01   0.00     0.08   0.15   0.01    -0.05  -0.03  -0.07
    14   6    -0.05   0.14  -0.02     0.09   0.07  -0.11     0.12   0.08   0.18
    15   6    -0.07  -0.02  -0.15    -0.09  -0.01  -0.02     0.02  -0.07   0.05
    16   6     0.04   0.06   0.08    -0.05  -0.10  -0.07    -0.02  -0.04  -0.08
    17   6     0.09  -0.01   0.17    -0.09   0.02  -0.02     0.00   0.05  -0.04
    18   6    -0.03   0.11  -0.15    -0.04   0.12  -0.08     0.03   0.03  -0.04
    19   6    -0.09   0.04  -0.03     0.07  -0.17   0.01     0.01   0.02  -0.07
    20   6     0.13   0.07   0.13     0.09  -0.09  -0.12     0.08  -0.17   0.14
    21   6     0.09  -0.04  -0.04     0.07  -0.18  -0.01    -0.01  -0.02  -0.08
    22   6     0.03  -0.11  -0.15    -0.04   0.12   0.07    -0.02  -0.03  -0.04
    23   6    -0.09   0.01   0.17    -0.10   0.02   0.03    -0.01  -0.05  -0.04
    24   6    -0.13  -0.07   0.13     0.08  -0.09   0.12    -0.07   0.17   0.14
    25   6     0.09   0.04  -0.03    -0.02   0.01   0.00    -0.03   0.14  -0.09
    26   6     0.05  -0.01   0.10     0.05  -0.07  -0.05    -0.04  -0.17   0.10
    27   6    -0.02   0.02  -0.04     0.09   0.00  -0.01     0.01   0.07  -0.15
    28   6     0.05  -0.08  -0.04     0.06   0.05   0.06    -0.01  -0.07   0.09
    29   6    -0.07   0.00  -0.14     0.08  -0.02   0.02     0.04  -0.07   0.09
    30   6    -0.10  -0.06  -0.10    -0.08   0.08   0.11    -0.01   0.17  -0.09
    31   6     0.08  -0.04   0.04    -0.06   0.16  -0.01    -0.02  -0.01   0.09
    32   6     0.04  -0.06   0.09     0.04  -0.10   0.07    -0.01   0.04  -0.06
    33   6    -0.08  -0.02   0.17     0.09   0.00  -0.02     0.01  -0.08  -0.01
    34   6     0.05   0.05  -0.09     0.05   0.11  -0.07    -0.01  -0.04   0.05
    35   6     0.10   0.01   0.02    -0.09  -0.17   0.01    -0.01  -0.03   0.12
    36   6    -0.03   0.19   0.02    -0.09  -0.07  -0.13     0.15   0.15  -0.18
    37   6     0.02  -0.02  -0.04     0.09   0.00   0.01    -0.01  -0.06  -0.12
    38   6    -0.05   0.00   0.09     0.05  -0.06   0.05     0.04   0.16   0.08
    39   6    -0.09  -0.03  -0.03    -0.03   0.00   0.00     0.03  -0.14  -0.09
    40   6    -0.06   0.08  -0.04     0.06   0.05  -0.07     0.01   0.07   0.08
    41   6    -0.08   0.03   0.04    -0.07   0.16   0.01     0.03   0.01   0.08
    42   6     0.06   0.00  -0.14     0.08  -0.02  -0.02    -0.04   0.07   0.09
    43   6    -0.04   0.07   0.09     0.03  -0.11  -0.07     0.01  -0.03  -0.06
    44   6    -0.10  -0.01   0.02    -0.10  -0.17  -0.01     0.01   0.04   0.11
    45   6    -0.05  -0.05  -0.09     0.05   0.11   0.07     0.01   0.05   0.04
    46   6     0.08   0.02   0.17     0.10   0.00   0.03    -0.01   0.08  -0.01
    47   6     0.03  -0.18   0.02    -0.09  -0.08   0.13    -0.14  -0.15  -0.18
    48   6     0.05   0.01   0.11    -0.09  -0.11  -0.01    -0.12   0.02  -0.05
    49   6    -0.05  -0.01   0.11    -0.09  -0.11   0.01     0.12  -0.02  -0.05
    50   6     0.10   0.06  -0.10    -0.08   0.08  -0.11     0.01  -0.18  -0.08
    51   6     0.10  -0.01   0.10     0.07  -0.12   0.01     0.08   0.03  -0.08
    52   6    -0.10   0.02   0.10     0.07  -0.12  -0.01    -0.08  -0.02  -0.08
    53   6     0.07   0.01  -0.12     0.10   0.12  -0.02    -0.10   0.02   0.00
    54   6    -0.07  -0.01  -0.12     0.09   0.12   0.01     0.09  -0.02   0.00
    55   6    -0.10   0.02  -0.12    -0.08   0.13  -0.01    -0.07  -0.01   0.03
    56   6     0.10  -0.02  -0.13    -0.08   0.13   0.01     0.07   0.01   0.03
    57  16     0.00   0.00   0.00     0.00   0.00   0.00     0.00   0.00   0.00
    58   8     0.00   0.00   0.00     0.00   0.00   0.00     0.00   0.00   0.00
    59   8     0.00   0.00   0.00     0.00   0.00   0.00     0.00   0.00   0.00
                     64                     65                     66
                      A                      A                      A
 Frequencies --    665.8851               666.3051               677.4278
 Red. masses --     12.0000                12.0000                12.0001
 Frc consts  --      3.1349                 3.1389                 3.2446
 IR Inten    --      0.2175                 0.4100                 2.4664
  Atom  AN      X      Y      Z        X      Y      Z        X      Y      Z
     1   6     0.00   0.04   0.00     0.00   0.01   0.00    -0.01  -0.13   0.17
     2   6    -0.03   0.01  -0.02     0.03  -0.02   0.01     0.00   0.22  -0.07
     3   6    -0.01   0.00  -0.01     0.00   0.01   0.01     0.01   0.04  -0.08
     4   6     0.02   0.01  -0.02    -0.02  -0.02   0.02     0.02   0.22  -0.08
     5   6    -0.13  -0.04   0.03    -0.08  -0.04   0.18     0.04   0.02   0.01
     6   6     0.06   0.05   0.16    -0.01   0.20   0.03     0.04   0.03  -0.05
     7   6     0.09   0.17  -0.03     0.13   0.03  -0.04     0.02   0.03  -0.11
     8   6    -0.04  -0.10   0.10     0.04   0.09  -0.09     0.02   0.01   0.10
     9   6    -0.01   0.00   0.01     0.00  -0.01   0.01    -0.01  -0.06  -0.10
    10   6    -0.03   0.00   0.02    -0.03   0.02   0.01     0.00  -0.22  -0.04
    11   6     0.00   0.04   0.01    -0.01  -0.01   0.00     0.02   0.14   0.18
    12   6     0.02   0.01   0.01     0.03   0.02   0.02    -0.02  -0.21  -0.05
    13   6     0.10   0.17   0.03    -0.13  -0.02  -0.04    -0.02  -0.03  -0.11
    14   6     0.06   0.06  -0.16     0.01  -0.19   0.02    -0.04  -0.03  -0.04
    15   6    -0.14  -0.04  -0.04     0.08   0.04   0.18    -0.03  -0.01   0.01
    16   6    -0.04  -0.10  -0.09    -0.05  -0.09  -0.10    -0.02  -0.02   0.11
    17   6     0.12  -0.07   0.03     0.08  -0.05   0.17    -0.04   0.04   0.01
    18   6     0.02  -0.10   0.09    -0.02   0.09  -0.09    -0.03   0.01   0.11
    19   6    -0.06   0.16  -0.02    -0.12   0.05  -0.04    -0.02   0.03  -0.12
    20   6    -0.04   0.05   0.16     0.04   0.18   0.03    -0.03   0.02  -0.03
    21   6    -0.07   0.17   0.02     0.12  -0.03  -0.04     0.02  -0.04  -0.12
    22   6     0.02  -0.10  -0.09     0.02  -0.10  -0.10     0.02  -0.02   0.11
    23   6     0.13  -0.07  -0.04    -0.07   0.05   0.16     0.04  -0.02   0.02
    24   6    -0.04   0.06  -0.16    -0.04  -0.18   0.02     0.03  -0.02  -0.02
    25   6     0.00   0.04   0.00    -0.01  -0.04   0.02     0.00  -0.09   0.15
    26   6     0.03   0.01  -0.03    -0.02   0.00  -0.01     0.03   0.22  -0.07
    27   6     0.00   0.00  -0.01     0.00  -0.01   0.06     0.00   0.04  -0.08
    28   6    -0.02   0.01  -0.01     0.02   0.02  -0.01     0.01   0.20  -0.05
    29   6     0.13  -0.07   0.03     0.08  -0.02   0.17    -0.04  -0.02   0.03
    30   6    -0.05   0.07   0.16     0.08   0.12   0.09    -0.08   0.11  -0.11
    31   6    -0.06   0.18  -0.02    -0.13   0.06  -0.08    -0.02   0.02  -0.07
    32   6     0.03  -0.12   0.11    -0.03   0.10  -0.10    -0.02   0.01   0.11
    33   6    -0.13  -0.04   0.03    -0.07  -0.01   0.16     0.03  -0.04   0.04
    34   6    -0.04  -0.09   0.09     0.04   0.08  -0.08     0.03   0.04   0.08
    35   6     0.08   0.16  -0.03     0.13   0.04  -0.07     0.01   0.01  -0.06
    36   6     0.05   0.04   0.16    -0.04   0.14   0.08     0.08   0.10  -0.12
    37   6     0.00   0.00   0.00     0.00   0.02   0.06     0.00  -0.07  -0.11
    38   6     0.03   0.00   0.03     0.03   0.00  -0.01    -0.02  -0.21  -0.03
    39   6     0.00   0.04   0.00     0.01   0.04   0.02     0.00   0.09   0.16
    40   6    -0.02   0.01   0.01    -0.02  -0.02  -0.01    -0.01  -0.19  -0.02
    41   6    -0.07   0.18   0.02     0.12  -0.05  -0.08     0.02  -0.02  -0.07
    42   6     0.13  -0.07  -0.04    -0.07   0.01   0.17     0.03   0.03   0.03
    43   6     0.03  -0.11  -0.10     0.03  -0.11  -0.11     0.02  -0.02   0.11
    44   6     0.09   0.16   0.04    -0.13  -0.03  -0.07    -0.01  -0.02  -0.06
    45   6    -0.04  -0.09  -0.08    -0.04  -0.09  -0.09    -0.02  -0.04   0.08
    46   6    -0.13  -0.04  -0.04     0.07   0.00   0.15    -0.02   0.05   0.04
    47   6     0.04   0.05  -0.16     0.04  -0.13   0.06    -0.08  -0.09  -0.10
    48   6    -0.09  -0.10  -0.01    -0.07  -0.02  -0.10    -0.09   0.03   0.07
    49   6    -0.09  -0.10   0.02     0.06   0.01  -0.10     0.10  -0.03   0.07
    50   6    -0.05   0.07  -0.16    -0.08  -0.12   0.08     0.07  -0.10  -0.10
    51   6     0.08  -0.11   0.02    -0.10   0.01  -0.09    -0.05  -0.01   0.05
    52   6     0.07  -0.11  -0.01     0.11  -0.02  -0.09     0.04   0.01   0.05
    53   6    -0.09  -0.08   0.02     0.10   0.00  -0.08     0.00   0.00   0.03
    54   6    -0.08  -0.09  -0.01    -0.11  -0.01  -0.08     0.00  -0.01   0.02
    55   6     0.08  -0.10   0.02    -0.06   0.02  -0.09    -0.14  -0.03   0.08
    56   6     0.08  -0.09  -0.01     0.06  -0.03  -0.09     0.13   0.03   0.07
    57  16     0.00   0.00   0.00     0.00   0.00   0.00     0.00   0.00   0.00
    58   8     0.00   0.00   0.00     0.00   0.00   0.00     0.00   0.00   0.00
    59   8     0.00   0.00   0.00     0.00   0.00   0.00     0.00   0.00   0.00
                     67                     68                     69
                      A                      A                      A
 Frequencies --    678.9381               695.1521               718.9921
 Red. masses --     12.0000                12.0000                12.0001
 Frc consts  --      3.2591                 3.4166                 3.6550
 IR Inten    --      4.2400                 0.0053                 1.4178
  Atom  AN      X      Y      Z        X      Y      Z        X      Y      Z
     1   6    -0.01  -0.12   0.07     0.01  -0.02   0.02     0.01  -0.08   0.05
     2   6     0.01  -0.03   0.21     0.00  -0.02   0.03     0.02   0.07  -0.06
     3   6     0.02   0.17  -0.11     0.01   0.00   0.01     0.00  -0.05   0.07
     4   6    -0.01  -0.03   0.21     0.01   0.06  -0.05     0.01   0.08  -0.03
     5   6    -0.02  -0.10   0.03     0.00   0.12  -0.04     0.04  -0.06   0.02
     6   6    -0.06  -0.07   0.06    -0.13  -0.13   0.15     0.07   0.04  -0.08
     7   6    -0.04   0.02  -0.01     0.00   0.04  -0.12    -0.01  -0.01   0.02
     8   6    -0.01   0.11   0.04    -0.02  -0.01   0.01     0.04   0.03   0.02
     9   6     0.02   0.17   0.09    -0.01   0.01   0.01     0.01   0.05   0.08
    10   6     0.01  -0.05  -0.22     0.00   0.02   0.02    -0.02  -0.07  -0.05
    11   6    -0.01  -0.11  -0.05     0.00   0.02   0.02    -0.01   0.08   0.05
    12   6    -0.01  -0.06  -0.21    -0.01  -0.06  -0.06    -0.01  -0.08  -0.02
    13   6    -0.03   0.02   0.00     0.00  -0.04  -0.12     0.02   0.00   0.02
    14   6    -0.08  -0.08  -0.08     0.13   0.13   0.15    -0.07  -0.03  -0.07
    15   6    -0.03  -0.09  -0.03     0.00  -0.13  -0.04    -0.04   0.06   0.02
    16   6    -0.02   0.11  -0.02     0.02   0.01   0.01    -0.04  -0.03   0.02
    17   6     0.01  -0.09   0.03    -0.01  -0.08   0.04    -0.03  -0.07   0.03
    18   6     0.03   0.10   0.04    -0.02   0.01  -0.01    -0.02   0.05   0.01
    19   6     0.04   0.03  -0.01    -0.02  -0.03   0.09     0.00   0.00   0.02
    20   6     0.05  -0.08   0.06    -0.08   0.13  -0.11    -0.09   0.10  -0.11
    21   6     0.04   0.03   0.00     0.02   0.03   0.09     0.00   0.00   0.01
    22   6     0.03   0.10  -0.02     0.02   0.00  -0.01     0.02  -0.06   0.01
    23   6     0.02  -0.09  -0.03     0.01   0.08   0.04     0.03   0.08   0.03
    24   6     0.06  -0.08  -0.08     0.08  -0.13  -0.11     0.08  -0.09  -0.10
    25   6     0.00  -0.11   0.07     0.02   0.00   0.01    -0.01   0.22  -0.07
    26   6    -0.01  -0.03   0.22     0.01   0.04  -0.03    -0.02  -0.11   0.12
    27   6     0.01   0.18  -0.12     0.01   0.01  -0.01     0.00   0.08  -0.26
    28   6     0.00  -0.03   0.21     0.01  -0.03   0.03    -0.02  -0.08   0.13
    29   6     0.01  -0.09   0.02    -0.01  -0.11   0.04    -0.02   0.00   0.00
    30   6     0.06  -0.09   0.07    -0.11   0.16  -0.14     0.00  -0.02  -0.02
    31   6     0.04   0.02  -0.02    -0.02  -0.04   0.11     0.03   0.00  -0.02
    32   6     0.03   0.11   0.03    -0.01   0.01  -0.01     0.00   0.03   0.02
    33   6    -0.02  -0.10   0.03    -0.01   0.12  -0.03     0.02  -0.02   0.00
    34   6    -0.02   0.10   0.04    -0.01  -0.02   0.01    -0.02   0.03   0.04
    35   6    -0.04   0.03   0.00     0.01   0.04  -0.13    -0.01   0.01  -0.03
    36   6    -0.05  -0.06   0.05    -0.14  -0.13   0.15     0.03   0.02  -0.04
    37   6     0.01   0.17   0.11    -0.01   0.00   0.00    -0.01  -0.08  -0.23
    38   6    -0.02  -0.07  -0.23    -0.01  -0.05  -0.04     0.02   0.10   0.11
    39   6     0.00  -0.10  -0.05    -0.02   0.00   0.01     0.01  -0.19  -0.06
    40   6     0.00  -0.06  -0.21    -0.01   0.03   0.03     0.01   0.07   0.13
    41   6     0.04   0.02   0.00     0.02   0.04   0.10    -0.04  -0.01  -0.02
    42   6     0.02  -0.09  -0.03     0.01   0.11   0.04     0.03   0.00   0.00
    43   6     0.03   0.11  -0.01     0.01  -0.01  -0.01     0.00  -0.03   0.03
    44   6    -0.03   0.03   0.00    -0.01  -0.04  -0.12     0.02  -0.01  -0.03
    45   6    -0.02   0.10  -0.02     0.02   0.01   0.01     0.01  -0.03   0.04
    46   6    -0.03  -0.10  -0.03     0.01  -0.11  -0.03    -0.02   0.02   0.01
    47   6    -0.06  -0.07  -0.07     0.13   0.12   0.14    -0.02  -0.01  -0.04
    48   6    -0.07   0.07   0.02    -0.18   0.09   0.09     0.14  -0.09  -0.08
    49   6    -0.07   0.07  -0.01     0.18  -0.09   0.09    -0.13   0.08  -0.08
    50   6     0.06  -0.09  -0.08     0.11  -0.16  -0.14    -0.01   0.03  -0.02
    51   6     0.07   0.05  -0.01     0.19   0.07  -0.09    -0.20  -0.10   0.12
    52   6     0.08   0.06   0.03    -0.19  -0.08  -0.09     0.19   0.10   0.11
    53   6    -0.06   0.05  -0.01     0.15  -0.08   0.07     0.23  -0.15   0.15
    54   6    -0.07   0.06   0.02    -0.15   0.08   0.07    -0.23   0.14   0.15
    55   6     0.07   0.05  -0.01     0.16   0.07  -0.08     0.18   0.09  -0.07
    56   6     0.08   0.05   0.02    -0.16  -0.07  -0.08    -0.19  -0.09  -0.07
    57  16     0.00   0.00   0.00     0.00   0.00   0.00     0.00   0.00   0.00
    58   8     0.00   0.00   0.00     0.00   0.00   0.00     0.00   0.00   0.00
    59   8     0.00   0.00   0.00     0.00   0.00   0.00     0.00   0.00   0.00
                     70                     71                     72
                      A                      A                      A
 Frequencies --    730.8520               732.3387               733.8793
 Red. masses --     12.0000                12.0001                12.0000
 Frc consts  --      3.7765                 3.7919                 3.8079
 IR Inten    --      1.2036                 1.5423                 0.1593
  Atom  AN      X      Y      Z        X      Y      Z        X      Y      Z
     1   6    -0.06  -0.18   0.09     0.06   0.05   0.00    -0.15  -0.04   0.03
     2   6    -0.07   0.07  -0.10     0.07   0.00   0.02     0.02   0.19   0.14
     3   6    -0.09  -0.04   0.16     0.07   0.04  -0.07     0.16  -0.01   0.03
     4   6    -0.03   0.15  -0.12     0.04  -0.09   0.05    -0.01  -0.15  -0.19
     5   6    -0.03   0.03   0.02    -0.07  -0.02   0.05    -0.01  -0.07  -0.05
     6   6     0.03   0.06   0.02    -0.02   0.04   0.08    -0.01  -0.02   0.01
     7   6     0.06   0.02   0.00     0.06   0.04  -0.02     0.01  -0.05  -0.09
     8   6    -0.04   0.01  -0.04     0.04  -0.03   0.03     0.01   0.03   0.05
     9   6     0.05   0.03   0.14     0.17   0.04   0.07    -0.09   0.03   0.06
    10   6     0.04  -0.08  -0.08     0.10   0.07  -0.08     0.03  -0.17   0.12
    11   6     0.04   0.16   0.09     0.03   0.05   0.01     0.17   0.06   0.03
    12   6     0.01  -0.11  -0.12     0.06  -0.18   0.00     0.03   0.08  -0.21
    13   6    -0.07  -0.03  -0.01     0.03   0.00   0.05     0.01   0.06  -0.06
    14   6    -0.01  -0.06   0.05    -0.06  -0.03  -0.08    -0.02   0.01  -0.04
    15   6     0.05  -0.02   0.02    -0.05  -0.03   0.01    -0.01   0.06  -0.06
    16   6     0.02   0.01  -0.03     0.06  -0.05  -0.06     0.02  -0.05   0.01
    17   6     0.04   0.15  -0.08    -0.01   0.02  -0.04     0.04   0.12   0.03
    18   6    -0.03  -0.12   0.04     0.01  -0.01  -0.12     0.00  -0.08  -0.07
    19   6    -0.01  -0.01  -0.07    -0.03  -0.08   0.13    -0.03   0.04   0.10
    20   6     0.15  -0.17   0.18    -0.11   0.12  -0.12     0.01   0.03   0.05
    21   6     0.03   0.03  -0.02    -0.05  -0.04  -0.16     0.01  -0.07   0.02
    22   6     0.02   0.13   0.01     0.03   0.01   0.15     0.02   0.08   0.00
    23   6    -0.04  -0.16  -0.08     0.01   0.02   0.00    -0.04  -0.11   0.04
    24   6    -0.11   0.13   0.13    -0.15   0.18   0.13    -0.08   0.05   0.11
    25   6     0.12  -0.04   0.03     0.04   0.09  -0.01    -0.12   0.01   0.01
    26   6     0.08   0.05   0.07    -0.05   0.07   0.14    -0.01  -0.12  -0.13
    27   6     0.02   0.02   0.02    -0.14   0.06  -0.11     0.11   0.01   0.00
    28   6     0.05  -0.01  -0.12    -0.06  -0.19  -0.02     0.00   0.12   0.13
    29   6     0.03  -0.03  -0.01     0.05  -0.06   0.01     0.05   0.06   0.06
    30   6    -0.01   0.03   0.01     0.02   0.02   0.06     0.02   0.03   0.07
    31   6    -0.04  -0.01  -0.03    -0.05   0.01  -0.06    -0.03   0.07   0.05
    32   6     0.06   0.03  -0.03    -0.04   0.00   0.05     0.00  -0.04  -0.03
    33   6    -0.03   0.19  -0.04    -0.01   0.01  -0.01     0.00  -0.03  -0.08
    34   6     0.01  -0.15   0.02    -0.02  -0.01  -0.16    -0.01   0.00  -0.01
    35   6     0.02   0.02  -0.06     0.02  -0.06   0.21    -0.01  -0.08  -0.02
    36   6    -0.20  -0.14   0.20     0.16   0.15  -0.14    -0.01  -0.02  -0.03
    37   6     0.02  -0.03  -0.01    -0.08   0.06   0.10    -0.17   0.02   0.04
    38   6    -0.05  -0.06   0.09    -0.09  -0.02  -0.01    -0.03   0.15  -0.16
    39   6    -0.12   0.01   0.02    -0.09   0.09   0.01     0.10   0.03   0.01
    40   6    -0.02   0.06  -0.11    -0.08  -0.09  -0.10    -0.04  -0.19   0.11
    41   6     0.05   0.00  -0.04    -0.04   0.04   0.02     0.02  -0.05   0.08
    42   6    -0.05   0.03   0.00     0.06   0.01  -0.03    -0.02  -0.07   0.05
    43   6    -0.04  -0.02  -0.02    -0.06  -0.06  -0.04    -0.03   0.03  -0.06
    44   6    -0.03   0.01   0.04     0.02  -0.09  -0.18     0.02   0.04  -0.12
    45   6     0.01   0.13  -0.04    -0.03   0.05   0.16    -0.01   0.01   0.08
    46   6     0.04  -0.16  -0.03    -0.01  -0.08   0.02     0.00   0.01  -0.07
    47   6     0.12   0.06   0.13     0.21   0.17   0.19     0.10   0.10   0.06
    48   6     0.12  -0.12  -0.02     0.03  -0.03   0.01     0.05   0.09  -0.14
    49   6    -0.13   0.12  -0.03     0.03   0.05   0.07    -0.04  -0.08  -0.12
    50   6     0.00  -0.03   0.04     0.06  -0.01  -0.10     0.01  -0.04   0.02
    51   6    -0.06  -0.06   0.01    -0.04  -0.02   0.00    -0.01   0.11   0.13
    52   6     0.07   0.05   0.02    -0.04   0.04  -0.05     0.00  -0.10   0.12
    53   6    -0.02   0.05  -0.02     0.02  -0.04   0.04     0.00  -0.13  -0.12
    54   6     0.01  -0.02  -0.01     0.02  -0.11   0.00     0.01   0.09  -0.13
    55   6     0.09   0.03  -0.13    -0.05  -0.11  -0.02     0.02   0.11   0.08
    56   6    -0.06   0.00  -0.12    -0.03  -0.04  -0.05    -0.04  -0.15   0.08
    57  16     0.00   0.00   0.00     0.00   0.00   0.00     0.00   0.00   0.00
    58   8     0.00   0.00   0.00     0.00   0.00   0.00     0.00   0.00   0.00
    59   8     0.00   0.00   0.00     0.00   0.00   0.00     0.00   0.00   0.00
                     73                     74                     75
                      A                      A                      A
 Frequencies --    734.9408               735.8045               752.5402
 Red. masses --     12.0000                12.0000                12.0000
 Frc consts  --      3.8189                 3.8279                 4.0040
 IR Inten    --      1.6263                 1.7016                 0.8173
  Atom  AN      X      Y      Z        X      Y      Z        X      Y      Z
     1   6    -0.12   0.16  -0.07     0.02   0.05   0.02    -0.07   0.01   0.01
     2   6    -0.08  -0.09   0.18    -0.01  -0.12   0.02    -0.06  -0.01   0.03
     3   6    -0.06   0.05  -0.13    -0.06   0.08  -0.09    -0.05   0.01  -0.01
     4   6    -0.11  -0.07   0.01    -0.03   0.01   0.08    -0.05   0.03  -0.04
     5   6     0.01  -0.17   0.06    -0.04   0.03  -0.04    -0.02  -0.12   0.03
     6   6     0.21   0.18  -0.20     0.10   0.11  -0.08     0.09   0.06  -0.04
     7   6     0.01  -0.01   0.06     0.04  -0.08   0.17     0.02  -0.03   0.12
     8   6    -0.02   0.16  -0.07     0.00  -0.05  -0.15    -0.04   0.06  -0.07
     9   6    -0.01   0.00  -0.07    -0.08   0.09   0.15     0.05  -0.01   0.01
    10   6     0.04  -0.01   0.15    -0.06  -0.16  -0.12     0.06   0.00   0.02
    11   6     0.10  -0.11  -0.06    -0.05   0.14   0.03     0.07   0.01   0.02
    12   6     0.05   0.10  -0.04    -0.09  -0.04  -0.08     0.05  -0.03  -0.04
    13   6     0.01  -0.04  -0.07     0.04  -0.07  -0.18    -0.02   0.03   0.10
    14   6    -0.09  -0.07  -0.09     0.22   0.20   0.18    -0.08  -0.05  -0.03
    15   6    -0.02   0.16   0.07    -0.02  -0.08  -0.01     0.02   0.10   0.03
    16   6     0.01  -0.15   0.05    -0.01   0.06   0.15     0.03  -0.05  -0.06
    17   6    -0.02   0.02   0.00     0.08  -0.03   0.02     0.01   0.15  -0.06
    18   6    -0.07  -0.04   0.04    -0.03  -0.03  -0.02    -0.03  -0.09   0.07
    19   6     0.04  -0.01   0.02    -0.08   0.01   0.01     0.01   0.04  -0.14
    20   6     0.04  -0.06   0.01    -0.02   0.09   0.04     0.10  -0.09   0.07
    21   6    -0.08   0.03   0.04    -0.04  -0.01  -0.03    -0.01  -0.02  -0.07
    22   6     0.03   0.02   0.02    -0.07  -0.04   0.00     0.03   0.07   0.03
    23   6     0.06  -0.04  -0.01     0.05  -0.02  -0.01    -0.02  -0.09  -0.05
    24   6    -0.02   0.08  -0.04     0.00   0.04  -0.03    -0.07   0.04   0.03
    25   6     0.12   0.09  -0.04    -0.01   0.06   0.01    -0.02  -0.04   0.03
    26   6     0.06  -0.10   0.14     0.00  -0.12   0.02    -0.02   0.06  -0.03
    27   6     0.08   0.02  -0.10     0.07   0.08  -0.10    -0.05  -0.01   0.03
    28   6     0.10  -0.04   0.00     0.04   0.00   0.10    -0.04   0.00  -0.02
    29   6    -0.04  -0.14   0.06     0.04   0.05  -0.04     0.03   0.13  -0.04
    30   6    -0.19   0.21  -0.19    -0.08   0.11  -0.06     0.08  -0.04   0.06
    31   6    -0.02   0.00   0.06    -0.05  -0.07   0.15    -0.01   0.04  -0.13
    32   6     0.04   0.15  -0.07    -0.01  -0.06  -0.14    -0.01  -0.06   0.05
    33   6     0.03   0.02  -0.02    -0.09  -0.05   0.02    -0.02  -0.16   0.03
    34   6     0.07  -0.05   0.06     0.03  -0.02  -0.03    -0.03   0.05  -0.07
    35   6    -0.04  -0.01   0.00     0.08  -0.01   0.04    -0.02  -0.05   0.19
    36   6    -0.05  -0.07   0.01     0.04   0.10   0.03     0.10   0.06  -0.07
    37   6     0.00   0.02  -0.02     0.10   0.08   0.15     0.06   0.00   0.01
    38   6    -0.03  -0.02   0.10     0.03  -0.16  -0.12     0.02  -0.04  -0.01
    39   6    -0.09  -0.03  -0.04     0.08   0.12   0.03     0.03   0.01   0.02
    40   6    -0.05   0.05  -0.06     0.09  -0.05  -0.08     0.04   0.00  -0.02
    41   6    -0.01  -0.05  -0.06    -0.05  -0.06  -0.15     0.00  -0.04  -0.12
    42   6     0.04   0.15   0.08     0.01  -0.06  -0.01    -0.03  -0.11  -0.04
    43   6    -0.02  -0.14   0.04     0.02   0.06   0.15     0.01   0.05   0.04
    44   6     0.07   0.02   0.02     0.03  -0.02  -0.06     0.00   0.04   0.11
    45   6    -0.04   0.02   0.03     0.06  -0.05   0.00     0.02  -0.02  -0.05
    46   6    -0.08  -0.03  -0.03    -0.05  -0.04  -0.01     0.00   0.08   0.02
    47   6     0.02   0.08  -0.04     0.02   0.05  -0.01    -0.06  -0.02  -0.03
    48   6    -0.05   0.02   0.08     0.06  -0.09  -0.06    -0.19   0.09   0.10
    49   6     0.07  -0.08   0.09     0.01  -0.06  -0.01     0.18  -0.09   0.09
    50   6     0.09  -0.10  -0.09    -0.17   0.21   0.17    -0.08   0.04   0.06
    51   6     0.00  -0.01   0.06    -0.06  -0.07   0.01     0.22   0.08  -0.09
    52   6    -0.03  -0.04   0.05    -0.05  -0.07  -0.04    -0.23  -0.09  -0.09
    53   6     0.02  -0.01  -0.03     0.04  -0.01   0.04     0.21  -0.11   0.10
    54   6     0.01   0.02  -0.05     0.06  -0.03  -0.03    -0.23   0.12   0.10
    55   6    -0.09  -0.04   0.03    -0.04   0.00   0.04     0.21   0.09  -0.10
    56   6     0.06   0.04   0.01    -0.08  -0.03  -0.04    -0.23  -0.08  -0.10
    57  16     0.00   0.00   0.00     0.00   0.00   0.00     0.00   0.00   0.00
    58   8     0.00   0.00   0.00     0.00   0.00   0.00     0.00   0.00   0.00
    59   8     0.00   0.00   0.00     0.00   0.00   0.00     0.00   0.00   0.00
                     76                     77                     78
                      A                      A                      A
 Frequencies --    755.3157               755.3643               759.6272
 Red. masses --     12.0000                12.0000                12.0000
 Frc consts  --      4.0336                 4.0341                 4.0797
 IR Inten    --     46.9955                 1.0452                 6.0694
  Atom  AN      X      Y      Z        X      Y      Z        X      Y      Z
     1   6     0.01  -0.04   0.00     0.02   0.22  -0.03    -0.02  -0.14   0.02
     2   6     0.01   0.00  -0.01    -0.02  -0.10   0.10     0.01   0.10  -0.12
     3   6     0.01  -0.02   0.05    -0.01   0.03  -0.22    -0.03  -0.01   0.14
     4   6     0.01   0.07  -0.07     0.00  -0.10   0.11    -0.03   0.11  -0.10
     5   6    -0.01  -0.09   0.01     0.04   0.15  -0.03     0.07   0.18  -0.03
     6   6     0.04   0.03  -0.05    -0.07  -0.08   0.08    -0.13  -0.14   0.14
     7   6    -0.03   0.00   0.09     0.02   0.03  -0.15     0.04   0.01  -0.17
     8   6     0.00   0.04  -0.04     0.00  -0.03   0.03     0.01  -0.12   0.11
     9   6    -0.01  -0.02  -0.04    -0.01   0.04   0.23    -0.03  -0.02  -0.15
    10   6     0.00  -0.01   0.01    -0.03  -0.10  -0.10     0.02   0.09   0.13
    11   6     0.01  -0.03   0.00     0.02   0.23   0.02    -0.01  -0.15  -0.01
    12   6     0.01   0.08   0.06     0.00  -0.10  -0.11    -0.03   0.12   0.09
    13   6    -0.04  -0.02  -0.13     0.02   0.02   0.14     0.03   0.01   0.16
    14   6     0.06   0.05   0.08    -0.07  -0.08  -0.08    -0.12  -0.14  -0.12
    15   6    -0.01  -0.13  -0.02     0.03   0.14   0.02     0.07   0.17   0.02
    16   6     0.00   0.06   0.05    -0.01  -0.02  -0.03     0.02  -0.12  -0.11
    17   6    -0.03   0.19  -0.02    -0.01   0.08  -0.02    -0.01   0.02   0.01
    18   6    -0.02  -0.10   0.13     0.00  -0.01   0.01    -0.04  -0.06   0.07
    19   6    -0.03   0.04  -0.20    -0.02   0.01  -0.09    -0.02   0.01  -0.03
    20   6     0.11  -0.16   0.15     0.03  -0.05   0.05     0.05  -0.06   0.08
    21   6    -0.04   0.05   0.25    -0.02   0.02   0.11    -0.02   0.01   0.04
    22   6    -0.03  -0.12  -0.15     0.00  -0.01  -0.01    -0.04  -0.06  -0.07
    23   6    -0.02   0.23   0.03     0.00   0.11   0.02    -0.01   0.02  -0.01
    24   6     0.13  -0.17  -0.17     0.05  -0.06  -0.06     0.05  -0.07  -0.08
    25   6     0.04   0.01   0.00    -0.02  -0.22   0.02     0.01   0.14  -0.01
    26   6     0.04   0.00  -0.02     0.00   0.09  -0.10     0.03  -0.13   0.11
    27   6     0.04  -0.02  -0.01     0.01  -0.03   0.23     0.02   0.00  -0.14
    28   6     0.02  -0.03   0.03     0.03   0.10  -0.10    -0.03  -0.06   0.08
    29   6    -0.02   0.12  -0.02     0.01  -0.17   0.03     0.03  -0.13   0.01
    30   6     0.04  -0.07   0.05    -0.07   0.10  -0.10    -0.10   0.13  -0.14
    31   6    -0.01   0.02  -0.12     0.03  -0.03   0.17     0.05  -0.02   0.14
    32   6     0.02  -0.04   0.04     0.01   0.04  -0.04     0.05   0.11  -0.13
    33   6    -0.06  -0.21   0.03    -0.03  -0.12   0.02    -0.03  -0.05   0.00
    34   6     0.00   0.10  -0.08     0.01   0.01  -0.02    -0.02   0.05  -0.04
    35   6    -0.06  -0.01   0.20    -0.02  -0.02   0.12    -0.02   0.01   0.04
    36   6     0.10   0.12  -0.13     0.05   0.06  -0.06     0.05   0.06  -0.05
    37   6     0.03  -0.02   0.01     0.00  -0.03  -0.21     0.02   0.01   0.14
    38   6     0.02   0.00   0.03    -0.01   0.10   0.10     0.02  -0.14  -0.11
    39   6     0.00   0.02   0.00    -0.03  -0.22  -0.04     0.00   0.15   0.02
    40   6     0.00  -0.02  -0.05     0.02   0.11   0.09    -0.03  -0.07  -0.09
    41   6     0.00   0.03   0.15     0.02  -0.02  -0.13     0.05  -0.03  -0.15
    42   6    -0.03   0.15   0.03     0.01  -0.13  -0.02     0.02  -0.15  -0.01
    43   6     0.00  -0.06  -0.06     0.00   0.02   0.02     0.05   0.12   0.13
    44   6    -0.05  -0.02  -0.22    -0.01  -0.02  -0.11    -0.02   0.01  -0.04
    45   6    -0.01   0.12   0.10     0.00   0.02   0.01    -0.02   0.06   0.05
    46   6    -0.07  -0.24  -0.04    -0.03  -0.12  -0.02    -0.04  -0.05  -0.01
    47   6     0.13   0.14   0.13     0.06   0.06   0.06     0.05   0.07   0.06
    48   6    -0.02  -0.01   0.00     0.06  -0.02  -0.01    -0.01   0.01   0.02
    49   6    -0.09   0.03  -0.03     0.03   0.00   0.00    -0.01   0.01  -0.02
    50   6     0.06  -0.09  -0.06    -0.05   0.08   0.08    -0.11   0.14   0.16
    51   6    -0.06  -0.01   0.01     0.03  -0.01   0.00     0.02  -0.01   0.00
    52   6     0.00   0.01   0.02     0.07   0.01   0.02     0.00  -0.02  -0.01
    53   6    -0.07   0.02  -0.01    -0.04   0.01   0.00     0.03  -0.01   0.02
    54   6    -0.03   0.00  -0.01    -0.03   0.01   0.00     0.04  -0.02  -0.02
    55   6    -0.07   0.00   0.01    -0.05  -0.01   0.01     0.02   0.01  -0.01
    56   6    -0.02   0.02   0.01    -0.04   0.00  -0.01     0.02   0.01   0.01
    57  16     0.00   0.00   0.00     0.00   0.00   0.00     0.00   0.00   0.00
    58   8     0.00   0.00   0.00     0.00   0.00   0.00     0.00   0.00   0.00
    59   8     0.00   0.00   0.00     0.00   0.00   0.00     0.00   0.00   0.00
                     79                     80                     81
                      A                      A                      A
 Frequencies --    761.6642               762.6463               769.9802
 Red. masses --     12.0000                12.0000                12.0001
 Frc consts  --      4.1017                 4.1122                 4.1917
 IR Inten    --      0.2927                 0.1133                12.0359
  Atom  AN      X      Y      Z        X      Y      Z        X      Y      Z
     1   6    -0.16   0.00   0.01    -0.05   0.00   0.00    -0.01   0.07  -0.03
     2   6    -0.07   0.06   0.10     0.09   0.11   0.04     0.02  -0.01   0.05
     3   6     0.05  -0.01   0.01     0.16  -0.01   0.00     0.01   0.01  -0.05
     4   6    -0.07  -0.04  -0.12     0.06  -0.11  -0.05    -0.04  -0.01   0.03
     5   6    -0.06   0.15  -0.03    -0.11  -0.12   0.04     0.04   0.13   0.04
     6   6    -0.06   0.01   0.13     0.05   0.11   0.02    -0.06  -0.02   0.04
     7   6     0.11   0.03  -0.14     0.06  -0.02   0.13     0.03  -0.01  -0.13
     8   6    -0.06  -0.02   0.00     0.06  -0.01   0.00     0.04   0.02   0.04
     9   6    -0.05   0.00   0.02     0.16  -0.01  -0.01    -0.01   0.05   0.02
    10   6     0.07  -0.06   0.10     0.08   0.10  -0.04     0.00  -0.04   0.01
    11   6     0.15   0.01   0.01    -0.05   0.00   0.00     0.02  -0.01  -0.02
    12   6     0.07   0.03  -0.12     0.06  -0.11   0.05     0.01  -0.02  -0.01
    13   6    -0.11  -0.03  -0.14     0.06  -0.02  -0.13     0.01  -0.01  -0.03
    14   6     0.07  -0.01   0.14     0.06   0.11  -0.02     0.02  -0.01   0.00
    15   6     0.05  -0.15  -0.03    -0.11  -0.12  -0.04    -0.02  -0.03   0.07
    16   6     0.06   0.02   0.01     0.06  -0.01   0.00    -0.01  -0.08   0.06
    17   6    -0.06  -0.17   0.02    -0.10   0.17  -0.04    -0.04   0.13   0.05
    18   6    -0.04   0.01  -0.03     0.05  -0.03   0.02    -0.05   0.03   0.05
    19   6     0.10  -0.05   0.18     0.05   0.02  -0.16    -0.02   0.00  -0.13
    20   6    -0.07   0.01  -0.14     0.06  -0.15   0.01     0.04  -0.03   0.03
    21   6    -0.08   0.05   0.15     0.05   0.02   0.16    -0.04  -0.02  -0.02
    22   6     0.05   0.01  -0.02     0.05  -0.03  -0.02     0.01  -0.10   0.07
    23   6     0.06   0.14   0.01    -0.09   0.17   0.04     0.04  -0.01   0.07
    24   6     0.06   0.00  -0.12     0.06  -0.15  -0.01    -0.01   0.00  -0.03
    25   6     0.17  -0.03   0.01     0.05   0.01   0.00     0.01   0.15  -0.08
    26   6     0.09   0.05   0.10    -0.06   0.10   0.05    -0.06  -0.07   0.10
    27   6    -0.04   0.00   0.02    -0.16   0.01  -0.01     0.00   0.08  -0.15
    28   6     0.07  -0.04  -0.13    -0.08  -0.11  -0.03     0.05  -0.08   0.09
    29   6     0.07   0.10  -0.02     0.09  -0.15   0.04    -0.05   0.30  -0.03
    30   6     0.05   0.02   0.12    -0.06   0.15   0.00     0.10  -0.12   0.14
    31   6    -0.10   0.04  -0.10    -0.06  -0.02   0.15    -0.06   0.06  -0.28
    32   6     0.06  -0.01  -0.01    -0.05   0.02  -0.02    -0.07  -0.05   0.12
    33   6     0.04  -0.13   0.00     0.10   0.12  -0.04     0.10   0.20   0.00
    34   6     0.05  -0.01   0.00    -0.06   0.01   0.00     0.07  -0.03   0.10
    35   6    -0.11  -0.03   0.14    -0.06   0.02  -0.13     0.05   0.04  -0.22
    36   6     0.03  -0.03  -0.11    -0.05  -0.11  -0.02    -0.06  -0.08   0.08
    37   6     0.04   0.00   0.01    -0.16   0.01   0.01     0.02  -0.03  -0.13
    38   6    -0.09  -0.04   0.10    -0.06   0.10  -0.06     0.03   0.05   0.09
    39   6    -0.16   0.03   0.02     0.05   0.01   0.00    -0.02  -0.14  -0.08
    40   6    -0.07   0.04  -0.12    -0.08  -0.12   0.04    -0.02   0.06   0.07
    41   6     0.10  -0.04  -0.11    -0.05  -0.02  -0.16     0.02  -0.09  -0.18
    42   6    -0.07  -0.11  -0.02     0.09  -0.16  -0.04     0.04  -0.20   0.00
    43   6    -0.07   0.01  -0.01    -0.05   0.02   0.02     0.03  -0.01   0.14
    44   6     0.11   0.04   0.16    -0.06   0.02   0.11    -0.01  -0.07  -0.15
    45   6    -0.05   0.00  -0.02    -0.06   0.01   0.01    -0.04  -0.03   0.13
    46   6    -0.03   0.15   0.00     0.10   0.11   0.04    -0.09  -0.13   0.02
    47   6    -0.05   0.01  -0.13    -0.05  -0.10   0.03     0.04   0.07   0.05
    48   6     0.12  -0.09  -0.04     0.08  -0.03  -0.06    -0.06   0.06   0.04
    49   6    -0.12   0.09  -0.04     0.09  -0.03   0.06     0.07  -0.05   0.04
    50   6    -0.05  -0.01   0.12    -0.06   0.15   0.01    -0.06   0.08   0.10
    51   6     0.06   0.04  -0.01    -0.09  -0.02   0.06     0.11   0.07  -0.08
    52   6    -0.05  -0.04  -0.01    -0.09  -0.02  -0.06    -0.10  -0.06  -0.07
    53   6     0.08  -0.07   0.02    -0.09   0.03  -0.06    -0.06   0.05  -0.06
    54   6    -0.08   0.07   0.02    -0.08   0.03   0.06     0.06  -0.05  -0.06
    55   6    -0.08  -0.05   0.02     0.08   0.02  -0.06    -0.07  -0.04   0.05
    56   6     0.09   0.05   0.02     0.09   0.02   0.06     0.07   0.05   0.04
    57  16     0.00   0.00   0.00     0.00   0.00   0.00     0.00   0.00   0.00
    58   8     0.00   0.00   0.00     0.00   0.00   0.00     0.00   0.00   0.00
    59   8     0.00   0.00   0.00     0.00   0.00   0.00     0.00   0.00   0.00
                     82                     83                     84
                      A                      A                      A
 Frequencies --    771.4920               772.9828               779.1960
 Red. masses --     12.0000                12.0000                12.0000
 Frc consts  --      4.2082                 4.2245                 4.2927
 IR Inten    --     10.1123                 1.4024                10.5636
  Atom  AN      X      Y      Z        X      Y      Z        X      Y      Z
     1   6     0.01   0.01   0.02     0.00  -0.07   0.15     0.03   0.33   0.10
     2   6     0.05  -0.04   0.05    -0.07   0.10  -0.07    -0.07   0.00   0.12
     3   6     0.01   0.12  -0.05     0.00  -0.05   0.05     0.01   0.07  -0.33
     4   6    -0.05  -0.03   0.05     0.08   0.09  -0.07     0.07  -0.02   0.12
     5   6    -0.01   0.13  -0.06    -0.11  -0.19   0.01    -0.04   0.09  -0.07
     6   6    -0.04  -0.03   0.06     0.06   0.10  -0.07    -0.04   0.00   0.08
     7   6     0.08  -0.06  -0.12    -0.03  -0.06   0.21     0.05   0.02  -0.06
     8   6     0.05  -0.14  -0.07    -0.08   0.03  -0.12    -0.07  -0.04  -0.01
     9   6     0.01   0.12   0.06     0.00   0.02   0.06    -0.01  -0.11  -0.24
    10   6     0.06  -0.06  -0.06     0.05  -0.11  -0.06     0.04  -0.03   0.12
    11   6     0.00   0.04   0.02     0.01   0.09   0.16    -0.02  -0.24   0.12
    12   6    -0.07  -0.05  -0.06    -0.07  -0.09  -0.06    -0.05  -0.02   0.12
    13   6     0.09  -0.05   0.20     0.01   0.07   0.18    -0.07  -0.01  -0.04
    14   6    -0.07  -0.05  -0.08    -0.05  -0.10  -0.06     0.03  -0.01   0.09
    15   6     0.04   0.20   0.02     0.11   0.16   0.00     0.06  -0.08  -0.06
    16   6     0.08  -0.11   0.01     0.06  -0.01  -0.13     0.05   0.05  -0.02
    17   6     0.03   0.14  -0.06     0.08  -0.20   0.01     0.05   0.08  -0.06
    18   6    -0.06  -0.14  -0.07     0.08   0.02  -0.12     0.07  -0.05  -0.01
    19   6    -0.10  -0.05  -0.12     0.02  -0.06   0.21    -0.05   0.03  -0.05
    20   6     0.04  -0.03   0.06    -0.04   0.11  -0.07     0.03   0.00   0.08
    21   6    -0.10  -0.04   0.20     0.00   0.07   0.19     0.07  -0.02  -0.04
    22   6    -0.09  -0.10   0.02    -0.06   0.00  -0.14    -0.05   0.06  -0.02
    23   6    -0.01   0.22   0.03    -0.09   0.17   0.00    -0.07  -0.07  -0.06
    24   6     0.06  -0.06  -0.08     0.04  -0.11  -0.06    -0.03  -0.01   0.09
    25   6     0.00  -0.01   0.03     0.00   0.10   0.06     0.01   0.21   0.16
    26   6    -0.04  -0.02   0.03     0.03  -0.01   0.03     0.09   0.04   0.05
    27   6     0.01   0.11  -0.03     0.00   0.05  -0.13     0.01   0.02  -0.23
    28   6     0.04  -0.03   0.04    -0.04   0.00   0.04    -0.08   0.07   0.05
    29   6     0.03   0.10  -0.05     0.04   0.00  -0.08     0.07   0.00  -0.03
    30   6     0.03  -0.02   0.05     0.00  -0.01   0.04     0.01   0.04   0.04
    31   6    -0.09  -0.06  -0.09    -0.02   0.03   0.01    -0.04   0.00   0.03
    32   6    -0.06  -0.12  -0.08     0.04  -0.08  -0.02     0.08  -0.02  -0.05
    33   6    -0.02   0.11  -0.05    -0.04   0.00  -0.08    -0.07   0.02  -0.03
    34   6     0.04  -0.13  -0.09    -0.05  -0.07  -0.02    -0.08  -0.01  -0.04
    35   6     0.08  -0.08  -0.09     0.03   0.02   0.01     0.03   0.00   0.01
    36   6    -0.03   0.00   0.04     0.00  -0.01   0.04    -0.01   0.04   0.04
    37   6     0.01   0.13   0.08     0.00  -0.08  -0.13    -0.01  -0.06  -0.17
    38   6    -0.08  -0.05  -0.07    -0.02   0.02   0.05    -0.07  -0.07   0.07
    39   6     0.00   0.05   0.03     0.00  -0.10   0.06    -0.01  -0.15   0.18
    40   6     0.07  -0.07  -0.07     0.03   0.01   0.05     0.06  -0.09   0.07
    41   6    -0.10  -0.02   0.22     0.04  -0.02  -0.01     0.06   0.01   0.04
    42   6    -0.01   0.23   0.04    -0.05  -0.03  -0.09    -0.08   0.00  -0.03
    43   6    -0.09  -0.11   0.00    -0.03   0.10  -0.04    -0.06   0.02  -0.06
    44   6     0.10  -0.04   0.21    -0.05  -0.01  -0.01    -0.05   0.02   0.02
    45   6     0.08  -0.12   0.01     0.04   0.10  -0.04     0.06   0.02  -0.05
    46   6     0.04   0.22   0.03     0.04  -0.04  -0.09     0.08  -0.02  -0.03
    47   6    -0.07  -0.05  -0.08     0.00   0.01   0.06     0.00  -0.06   0.05
    48   6     0.02   0.00  -0.01    -0.08   0.07   0.08     0.09  -0.07  -0.03
    49   6     0.00   0.02   0.00     0.08  -0.07   0.08    -0.10   0.07  -0.04
    50   6     0.07  -0.07  -0.10     0.00   0.01   0.05    -0.01  -0.06   0.05
    51   6    -0.02   0.00   0.02     0.13   0.08  -0.07     0.03   0.01   0.01
    52   6     0.01   0.02   0.01    -0.12  -0.08  -0.06    -0.01  -0.01   0.03
    53   6     0.02   0.00   0.02    -0.12   0.10  -0.08    -0.04   0.02   0.01
    54   6     0.00   0.02   0.00     0.12  -0.10  -0.07     0.02  -0.02   0.02
    55   6     0.00   0.02   0.00    -0.08  -0.06   0.08     0.09   0.06  -0.03
    56   6    -0.02   0.00  -0.01     0.09   0.06   0.08    -0.08  -0.05  -0.02
    57  16     0.00   0.00   0.00     0.00   0.00   0.00     0.00   0.00   0.00
    58   8     0.00   0.00   0.00     0.00   0.00   0.00     0.00   0.00   0.00
    59   8     0.00   0.00   0.00     0.00   0.00   0.00     0.00   0.00   0.00
                     85                     86                     87
                      A                      A                      A
 Frequencies --    782.4456               804.6225               804.7705
 Red. masses --     12.0000                12.0000                12.0000
 Frc consts  --      4.3285                 4.5774                 4.5791
 IR Inten    --     16.4549                 0.0181                 0.1106
  Atom  AN      X      Y      Z        X      Y      Z        X      Y      Z
     1   6     0.01   0.22  -0.09    -0.08   0.00   0.00    -0.18   0.01   0.00
     2   6    -0.06  -0.11  -0.04    -0.01   0.03   0.06     0.02   0.06   0.02
     3   6    -0.01  -0.14  -0.22     0.18  -0.01   0.00     0.04   0.00   0.00
     4   6     0.05  -0.11  -0.04    -0.02  -0.02  -0.06     0.01  -0.06  -0.02
     5   6     0.06   0.01   0.00    -0.13  -0.08  -0.11    -0.02   0.18  -0.05
     6   6    -0.02  -0.06  -0.04    -0.02   0.01   0.04     0.03   0.04   0.00
     7   6    -0.07   0.05  -0.05     0.05  -0.06   0.16     0.11  -0.11  -0.12
     8   6    -0.05   0.03   0.03    -0.05  -0.11  -0.14     0.04  -0.13  -0.09
     9   6    -0.01  -0.12   0.30    -0.17   0.01   0.00     0.06   0.00   0.00
    10   6    -0.08  -0.10   0.01     0.02  -0.02   0.06     0.01   0.06  -0.04
    11   6     0.02   0.30   0.05     0.04   0.00   0.00    -0.20   0.01   0.00
    12   6     0.07  -0.11   0.01     0.02   0.02  -0.06     0.00  -0.06   0.03
    13   6    -0.05   0.05   0.06    -0.03   0.05   0.18     0.12  -0.11   0.09
    14   6    -0.03  -0.05   0.02     0.02   0.00   0.04     0.04   0.03  -0.01
    15   6     0.05   0.03   0.02     0.12   0.11  -0.10    -0.04   0.17   0.07
    16   6    -0.07   0.03  -0.02     0.06   0.08  -0.13     0.03  -0.15   0.11
    17   6    -0.06   0.02   0.00    -0.11   0.10   0.11    -0.04  -0.17   0.05
    18   6     0.05   0.03   0.03    -0.03   0.11   0.14     0.06   0.12   0.08
    19   6     0.07   0.04  -0.05     0.06   0.06  -0.16     0.12   0.09   0.11
    20   6     0.01  -0.07  -0.03    -0.02   0.00  -0.04     0.02  -0.03   0.00
    21   6     0.06   0.04   0.05    -0.04  -0.04  -0.17     0.14   0.09  -0.08
    22   6     0.07   0.02  -0.02     0.05  -0.09   0.12     0.05   0.14  -0.11
    23   6    -0.04   0.03   0.02     0.11  -0.12   0.10    -0.06  -0.15  -0.07
    24   6     0.02  -0.06   0.02     0.02   0.00  -0.04     0.03  -0.03   0.02
    25   6     0.02   0.22  -0.09     0.06  -0.01   0.00     0.19  -0.02   0.00
    26   6     0.05  -0.11  -0.04     0.00   0.03   0.05    -0.01   0.06   0.02
    27   6    -0.01  -0.14  -0.22    -0.20   0.01   0.00    -0.03   0.00   0.01
    28   6    -0.06  -0.10  -0.05     0.00  -0.04  -0.06    -0.01  -0.05  -0.03
    29   6    -0.06   0.02   0.00     0.12  -0.10  -0.10     0.04   0.17  -0.05
    30   6     0.01  -0.07  -0.03     0.04   0.01   0.03    -0.04   0.03   0.01
    31   6     0.07   0.04  -0.05    -0.05  -0.07   0.16    -0.13  -0.08  -0.11
    32   6     0.05   0.03   0.03     0.03  -0.11  -0.15    -0.06  -0.13  -0.08
    33   6     0.07   0.01   0.00     0.14   0.06   0.10     0.02  -0.17   0.05
    34   6    -0.05   0.03   0.04     0.04   0.11   0.14    -0.03   0.12   0.09
    35   6    -0.06   0.05  -0.05    -0.04   0.07  -0.15    -0.11   0.10   0.11
    36   6    -0.02  -0.07  -0.03     0.04  -0.02  -0.04    -0.05  -0.04   0.00
    37   6    -0.01  -0.12   0.30     0.19  -0.01   0.00    -0.07   0.01   0.00
    38   6     0.07  -0.11   0.01    -0.01  -0.02   0.05    -0.01   0.06  -0.03
    39   6     0.03   0.30   0.05    -0.03   0.00   0.00     0.19  -0.01   0.00
    40   6    -0.08  -0.09   0.02     0.00   0.03  -0.05    -0.01  -0.06   0.03
    41   6     0.05   0.04   0.06     0.03   0.05   0.17    -0.13  -0.10   0.09
    42   6    -0.04   0.04   0.02    -0.12   0.12  -0.09     0.06   0.15   0.06
    43   6     0.07   0.02  -0.02    -0.04   0.09  -0.13    -0.06  -0.14   0.11
    44   6    -0.05   0.05   0.06     0.02  -0.05  -0.17    -0.11   0.11  -0.09
    45   6    -0.07   0.02  -0.03    -0.05  -0.09   0.12    -0.03   0.14  -0.11
    46   6     0.05   0.03   0.01    -0.13  -0.10   0.09     0.04  -0.17  -0.06
    47   6    -0.03  -0.06   0.01    -0.05   0.01  -0.04    -0.02  -0.04   0.01
    48   6    -0.07   0.02   0.04    -0.01  -0.02  -0.04     0.00  -0.03  -0.01
    49   6    -0.05   0.00  -0.04     0.01   0.01  -0.04     0.00  -0.04   0.02
    50   6     0.02  -0.06   0.01    -0.04  -0.01   0.03    -0.02   0.04  -0.01
    51   6     0.05   0.00  -0.04     0.00   0.00  -0.02     0.00  -0.03   0.01
    52   6     0.07   0.01   0.04     0.00   0.00  -0.02     0.01  -0.03  -0.01
    53   6    -0.05   0.00  -0.04     0.00   0.00   0.02     0.00   0.03  -0.01
    54   6    -0.07   0.02   0.04     0.00   0.01   0.02     0.01   0.04   0.01
    55   6     0.05   0.00  -0.04     0.00  -0.01   0.04    -0.01   0.04  -0.02
    56   6     0.06   0.01   0.04    -0.01   0.02   0.04    -0.01   0.02   0.00
    57  16     0.00   0.00   0.00     0.00   0.00   0.00     0.00   0.00   0.00
    58   8     0.00   0.00   0.00     0.00   0.00   0.00     0.00   0.00   0.00
    59   8     0.00   0.00   0.00     0.00   0.00   0.00     0.00   0.00   0.00
                     88                     89                     90
                      A                      A                      A
 Frequencies --    806.9216               808.8215               834.6500
 Red. masses --     12.0000                12.0000                12.0000
 Frc consts  --      4.6036                 4.6253                 4.9254
 IR Inten    --      0.0187                 0.0319                 0.0960
  Atom  AN      X      Y      Z        X      Y      Z        X      Y      Z
     1   6     0.14  -0.01   0.00     0.00  -0.06   0.02     0.00   0.02   0.07
     2   6     0.11   0.04  -0.04    -0.06   0.03  -0.03     0.00  -0.02  -0.02
     3   6     0.14  -0.01   0.00     0.00  -0.02   0.06     0.00   0.07   0.02
     4   6     0.10  -0.06   0.04     0.07   0.02  -0.03     0.00  -0.01  -0.01
     5   6    -0.09  -0.01   0.07    -0.09   0.11  -0.03    -0.10   0.06   0.03
     6   6    -0.14   0.08  -0.07     0.03   0.10  -0.10     0.00   0.09   0.10
     7   6    -0.09  -0.07   0.02    -0.10   0.04  -0.10     0.12   0.02   0.06
     8   6     0.05   0.02  -0.03    -0.08  -0.01   0.02    -0.01  -0.12  -0.12
     9   6    -0.15   0.01   0.00    -0.01  -0.02  -0.06    -0.01  -0.07   0.02
    10   6    -0.11  -0.04  -0.04    -0.07   0.03   0.03     0.00   0.01  -0.01
    11   6    -0.12   0.01   0.00    -0.01  -0.06  -0.02    -0.01  -0.02   0.07
    12   6    -0.11   0.06   0.04     0.06   0.03   0.03     0.00   0.01  -0.01
    13   6     0.09   0.08   0.00    -0.09   0.04   0.10    -0.11  -0.02   0.05
    14   6     0.14  -0.09  -0.08     0.04   0.09   0.10    -0.01  -0.10   0.09
    15   6     0.09  -0.01   0.07    -0.09   0.10   0.03     0.12  -0.07   0.03
    16   6    -0.05  -0.01  -0.03    -0.09  -0.01  -0.02     0.01   0.12  -0.12
    17   6    -0.09   0.01  -0.07     0.10   0.10  -0.04     0.13   0.05   0.02
    18   6     0.05  -0.02   0.03     0.08  -0.03   0.01    -0.01  -0.13  -0.13
    19   6    -0.08   0.08  -0.01     0.09   0.02  -0.11    -0.11   0.04   0.05
    20   6    -0.15  -0.06   0.07    -0.03   0.10  -0.09     0.01   0.11   0.10
    21   6     0.06  -0.09  -0.01     0.10   0.02   0.11     0.13  -0.04   0.06
    22   6    -0.05   0.01   0.03     0.08  -0.02  -0.02     0.01   0.13  -0.13
    23   6     0.09  -0.01  -0.07     0.11   0.10   0.03    -0.12  -0.05   0.03
    24   6     0.15   0.06   0.06    -0.02   0.10   0.10    -0.01  -0.10   0.11
    25   6     0.13  -0.01   0.00     0.00   0.06  -0.02    -0.01  -0.02  -0.07
    26   6     0.11  -0.06   0.05    -0.06  -0.02   0.03     0.00   0.02   0.02
    27   6     0.12  -0.01   0.00     0.01   0.02  -0.06    -0.01  -0.07  -0.02
    28   6     0.11   0.04  -0.05     0.07  -0.02   0.02     0.00   0.01   0.01
    29   6    -0.07  -0.01  -0.08    -0.11  -0.10   0.03    -0.11  -0.05  -0.03
    30   6    -0.15  -0.06   0.07     0.02  -0.10   0.10    -0.01  -0.09  -0.10
    31   6    -0.07   0.08   0.01    -0.10  -0.02   0.11     0.12  -0.03  -0.06
    32   6     0.06  -0.03   0.02    -0.08   0.03  -0.01     0.01   0.12   0.12
    33   6    -0.08   0.02   0.08     0.09  -0.10   0.03     0.12  -0.06  -0.03
    34   6     0.06   0.02  -0.01     0.09   0.00  -0.01     0.01   0.12   0.13
    35   6    -0.09  -0.07  -0.02     0.10  -0.04   0.10    -0.11  -0.02  -0.06
    36   6    -0.13   0.09  -0.08    -0.04  -0.09   0.10    -0.01  -0.11  -0.09
    37   6    -0.12   0.01   0.00     0.00   0.02   0.06     0.00   0.07  -0.02
    38   6    -0.10   0.05   0.05    -0.07  -0.02  -0.03     0.00  -0.01   0.01
    39   6    -0.14   0.01   0.00     0.00   0.06   0.02    -0.01   0.02  -0.07
    40   6    -0.11  -0.03  -0.05     0.06  -0.03  -0.03     0.00  -0.01   0.01
    41   6     0.09  -0.07   0.01    -0.09  -0.03  -0.11    -0.11   0.03  -0.05
    42   6     0.07   0.00  -0.08    -0.10  -0.10  -0.03     0.13   0.05  -0.03
    43   6    -0.05   0.04   0.01    -0.08   0.03   0.02    -0.01  -0.12   0.12
    44   6     0.09   0.06  -0.01     0.10  -0.04  -0.10     0.13   0.02  -0.06
    45   6    -0.06  -0.03  -0.01     0.09   0.00   0.01     0.00  -0.12   0.13
    46   6     0.07  -0.01   0.09     0.09  -0.10  -0.03    -0.11   0.06  -0.03
    47   6     0.14  -0.08  -0.07    -0.03  -0.10  -0.10     0.01   0.10  -0.11
    48   6     0.05   0.12   0.12     0.19  -0.08  -0.07    -0.02  -0.12   0.13
    49   6    -0.06  -0.11   0.11     0.18  -0.09   0.07     0.00   0.13   0.12
    50   6     0.15   0.06   0.08     0.03  -0.10  -0.09     0.01   0.10  -0.10
    51   6    -0.04   0.12  -0.12     0.19   0.06  -0.08    -0.02  -0.13  -0.12
    52   6     0.03  -0.12  -0.12     0.20   0.06   0.07     0.00   0.12  -0.13
    53   6    -0.05  -0.12   0.12    -0.19   0.08  -0.07    -0.02  -0.13  -0.13
    54   6     0.06   0.11   0.12    -0.18   0.09   0.07     0.00   0.13  -0.13
    55   6    -0.03   0.12  -0.12    -0.19  -0.06   0.07     0.00   0.13   0.13
    56   6     0.04  -0.12  -0.11    -0.19  -0.06  -0.07    -0.02  -0.13   0.12
    57  16     0.00   0.00   0.00     0.00   0.00   0.00     0.00   0.00   0.00
    58   8     0.00   0.00   0.00     0.00   0.00   0.00     0.00   0.00   0.00
    59   8     0.00   0.00   0.00     0.00   0.00   0.00     0.00   0.00   0.00
                     91                     92                     93
                      A                      A                      A
 Frequencies --    835.4065               868.0954               869.4838
 Red. masses --     12.0000                12.0000                12.0000
 Frc consts  --      4.9343                 5.3280                 5.3451
 IR Inten    --     14.9334                 0.0026                 0.0031
  Atom  AN      X      Y      Z        X      Y      Z        X      Y      Z
     1   6    -0.11   0.01   0.00     0.00  -0.10   0.06     0.13  -0.01  -0.01
     2   6     0.00   0.01  -0.01     0.01   0.13   0.13     0.00  -0.09  -0.09
     3   6    -0.11   0.00   0.00     0.00   0.06  -0.10    -0.13   0.01   0.01
     4   6     0.00  -0.01   0.01     0.01   0.14   0.14     0.00   0.09   0.09
     5   6     0.13  -0.08   0.02    -0.06  -0.07   0.04     0.13  -0.04   0.01
     6   6    -0.02  -0.11   0.10     0.01   0.10   0.10    -0.01  -0.10  -0.10
     7   6     0.12  -0.03   0.06     0.06   0.04  -0.08    -0.13   0.01  -0.03
     8   6     0.05   0.01   0.00     0.01   0.12   0.12     0.01   0.10   0.10
     9   6    -0.11   0.01   0.00     0.01   0.06   0.10     0.13  -0.01   0.00
    10   6     0.00   0.01   0.01     0.01   0.14  -0.14     0.00   0.08  -0.09
    11   6    -0.11   0.01   0.00    -0.01  -0.10  -0.06    -0.13   0.01   0.00
    12   6     0.00  -0.01  -0.01     0.01   0.13  -0.13    -0.01  -0.09   0.09
    13   6     0.14  -0.03  -0.07     0.06   0.04   0.08     0.13  -0.01  -0.04
    14   6    -0.02  -0.10  -0.11     0.01   0.10  -0.10     0.01   0.09  -0.10
    15   6     0.12  -0.07  -0.02    -0.07  -0.07  -0.04    -0.13   0.04   0.01
    16   6     0.04   0.00   0.02     0.01   0.12  -0.12    -0.01  -0.11   0.11
    17   6     0.13   0.06  -0.02     0.06  -0.08   0.04     0.13   0.03  -0.01
    18   6     0.04  -0.01   0.02     0.01   0.12   0.11    -0.01  -0.10  -0.10
    19   6     0.14   0.01  -0.07    -0.06   0.05  -0.08    -0.13   0.00   0.03
    20   6    -0.01   0.10  -0.11     0.01   0.10   0.10     0.01   0.09   0.09
    21   6     0.13   0.01   0.07    -0.05   0.05   0.08     0.13   0.00   0.03
    22   6     0.04  -0.02   0.00     0.01   0.12  -0.12     0.01   0.10  -0.10
    23   6     0.14   0.06   0.02     0.05  -0.08  -0.04    -0.13  -0.02   0.00
    24   6    -0.01   0.11   0.10     0.01   0.10  -0.10    -0.01  -0.10   0.10
    25   6    -0.11   0.01   0.00     0.01   0.10  -0.06     0.12  -0.01   0.01
    26   6     0.00  -0.01   0.01    -0.01  -0.13  -0.13     0.01   0.09   0.09
    27   6    -0.11   0.01   0.00    -0.01  -0.06   0.10    -0.12   0.01   0.00
    28   6     0.00   0.01  -0.01    -0.01  -0.14  -0.14    -0.01  -0.08  -0.09
    29   6     0.14   0.06  -0.02    -0.05   0.08  -0.04     0.13   0.02  -0.01
    30   6    -0.01   0.11  -0.10    -0.01  -0.10  -0.10     0.01   0.10   0.10
    31   6     0.13   0.01  -0.07     0.05  -0.05   0.08    -0.13   0.01   0.03
    32   6     0.04  -0.02   0.00    -0.01  -0.12  -0.12    -0.01  -0.10  -0.10
    33   6     0.12  -0.07   0.02     0.07   0.07  -0.04     0.12  -0.04   0.00
    34   6     0.04   0.00  -0.02    -0.01  -0.12  -0.12     0.00   0.10   0.10
    35   6     0.14  -0.03   0.07    -0.06  -0.04   0.08    -0.12   0.02  -0.03
    36   6    -0.02  -0.10   0.11    -0.01  -0.10  -0.10    -0.01  -0.09  -0.09
    37   6    -0.11   0.00   0.00     0.00  -0.06  -0.10     0.12  -0.01   0.00
    38   6     0.00  -0.01  -0.01    -0.01  -0.14   0.14    -0.01  -0.08   0.08
    39   6    -0.11   0.00   0.00     0.01   0.10   0.06    -0.13   0.01   0.01
    40   6     0.00   0.01   0.01    -0.01  -0.13   0.13     0.01   0.09  -0.09
    41   6     0.14   0.01   0.07     0.06  -0.05  -0.08     0.13  -0.01   0.03
    42   6     0.13   0.06   0.02    -0.05   0.08   0.04    -0.13  -0.03  -0.01
    43   6     0.04  -0.01  -0.02    -0.01  -0.12   0.12     0.01   0.11  -0.11
    44   6     0.12  -0.03  -0.07    -0.06  -0.04  -0.08     0.13  -0.01  -0.02
    45   6     0.04   0.01   0.00    -0.01  -0.12   0.12     0.00  -0.10   0.10
    46   6     0.13  -0.08  -0.02     0.06   0.08   0.04    -0.12   0.04   0.00
    47   6    -0.02  -0.11  -0.10    -0.01  -0.10   0.10     0.00   0.09  -0.10
    48   6    -0.17   0.10   0.07     0.00  -0.04   0.03     0.01   0.10  -0.10
    49   6    -0.17   0.08  -0.08     0.00  -0.04  -0.04    -0.01  -0.10  -0.10
    50   6    -0.01   0.10   0.11    -0.01  -0.10   0.10     0.00  -0.09   0.10
    51   6    -0.18  -0.06   0.08     0.00   0.04   0.04     0.00   0.10   0.10
    52   6    -0.18  -0.07  -0.07     0.00   0.03  -0.03    -0.01  -0.10   0.10
    53   6    -0.17   0.09  -0.07     0.00   0.03   0.03    -0.01  -0.09  -0.10
    54   6    -0.17   0.08   0.08     0.00   0.04  -0.04     0.01   0.09  -0.10
    55   6    -0.18  -0.07   0.07     0.00  -0.03  -0.03     0.01   0.10   0.10
    56   6    -0.18  -0.06  -0.08     0.00  -0.04   0.04    -0.01  -0.09   0.09
    57  16     0.00   0.00   0.00     0.00   0.00   0.00     0.00   0.00   0.00
    58   8     0.00   0.00   0.00     0.00   0.00   0.00     0.00   0.00   0.00
    59   8     0.00   0.00   0.00     0.00   0.00   0.00     0.00   0.00   0.00
                     94                     95                     96
                      A                      A                      A
 Frequencies --    893.3143               893.7119               904.9021
 Red. masses --     12.0000                12.0000                12.0000
 Frc consts  --      5.6421                 5.6471                 5.7894
 IR Inten    --      7.2810                 9.6712                 0.0158
  Atom  AN      X      Y      Z        X      Y      Z        X      Y      Z
     1   6     0.01   0.08  -0.04     0.00  -0.03  -0.07     0.01   0.09   0.10
     2   6     0.08  -0.03  -0.04    -0.07  -0.04  -0.03    -0.13   0.03  -0.02
     3   6     0.00  -0.06  -0.04     0.00  -0.05   0.08    -0.01  -0.10  -0.09
     4   6    -0.09  -0.02  -0.04     0.07  -0.05  -0.04     0.14   0.01  -0.02
     5   6     0.10  -0.12   0.05    -0.08   0.03   0.02    -0.01  -0.07  -0.11
     6   6    -0.06  -0.03   0.13     0.06   0.12  -0.01     0.11  -0.05   0.04
     7   6     0.10   0.01   0.04    -0.09   0.05  -0.11     0.00   0.11   0.06
     8   6     0.12   0.02   0.05    -0.09   0.06   0.04    -0.14   0.00   0.02
     9   6     0.00  -0.07   0.03     0.00   0.04   0.08     0.01   0.10  -0.09
    10   6     0.07  -0.04   0.04     0.09   0.03  -0.03     0.13  -0.03  -0.02
    11   6     0.01   0.08   0.05     0.00   0.04  -0.06    -0.01  -0.09   0.11
    12   6    -0.07  -0.03   0.04    -0.08   0.05  -0.03    -0.14  -0.01  -0.02
    13   6     0.09   0.02  -0.02     0.11  -0.05  -0.11     0.00  -0.11   0.07
    14   6    -0.05  -0.01  -0.12    -0.07  -0.12  -0.03    -0.11   0.05   0.04
    15   6     0.09  -0.11  -0.05     0.10  -0.05   0.02     0.01   0.07  -0.11
    16   6     0.10   0.03  -0.06     0.11  -0.06   0.03     0.14   0.00   0.02
    17   6    -0.12  -0.10   0.05     0.09   0.02   0.02     0.00  -0.07  -0.11
    18   6    -0.11   0.04   0.05     0.10   0.05   0.04     0.13  -0.03   0.01
    19   6    -0.10   0.02   0.04     0.10   0.04  -0.11     0.01   0.11   0.07
    20   6     0.06  -0.03   0.13    -0.04   0.13  -0.01    -0.12  -0.03   0.04
    21   6    -0.08   0.03  -0.02    -0.11  -0.04  -0.11    -0.01  -0.11   0.07
    22   6    -0.09   0.05  -0.06    -0.12  -0.04   0.03    -0.13   0.03   0.01
    23   6    -0.10  -0.10  -0.05    -0.10  -0.03   0.02     0.00   0.07  -0.11
    24   6     0.05  -0.01  -0.13     0.05  -0.13  -0.03     0.12   0.03   0.04
    25   6     0.00   0.08  -0.04     0.00  -0.03  -0.07     0.00  -0.08  -0.11
    26   6    -0.09  -0.02  -0.04     0.07  -0.05  -0.04    -0.13  -0.01   0.03
    27   6     0.00  -0.06  -0.04     0.00  -0.05   0.08     0.00   0.11   0.09
    28   6     0.08  -0.04  -0.04    -0.08  -0.04  -0.03     0.13  -0.03   0.02
    29   6    -0.12  -0.10   0.04     0.08   0.02   0.02     0.00   0.07   0.11
    30   6     0.05  -0.03   0.13    -0.04   0.13  -0.01     0.12   0.03  -0.04
    31   6    -0.10   0.02   0.04     0.10   0.04  -0.11    -0.02  -0.11  -0.07
    32   6    -0.11   0.04   0.05     0.10   0.05   0.04    -0.13   0.02  -0.02
    33   6     0.10  -0.12   0.04    -0.08   0.03   0.02     0.01   0.06   0.11
    34   6     0.12   0.02   0.05    -0.09   0.06   0.04     0.14   0.01  -0.01
    35   6     0.10   0.01   0.04    -0.09   0.05  -0.11    -0.01  -0.11  -0.07
    36   6    -0.06  -0.03   0.13     0.06   0.12  -0.01    -0.11   0.05  -0.04
    37   6    -0.01  -0.07   0.03     0.00   0.04   0.08     0.00  -0.11   0.09
    38   6    -0.07  -0.03   0.04    -0.08   0.04  -0.03     0.13   0.01   0.03
    39   6     0.01   0.08   0.05     0.00   0.04  -0.06     0.00   0.08  -0.11
    40   6     0.07  -0.04   0.04     0.09   0.03  -0.03    -0.13   0.03   0.02
    41   6    -0.08   0.03  -0.02    -0.11  -0.04  -0.11     0.02   0.11  -0.07
    42   6    -0.10  -0.10  -0.05    -0.10  -0.03   0.02     0.00  -0.07   0.11
    43   6    -0.09   0.05  -0.06    -0.12  -0.04   0.03     0.13  -0.02  -0.02
    44   6     0.08   0.02  -0.02     0.11  -0.05  -0.11     0.00   0.11  -0.07
    45   6     0.10   0.03  -0.06     0.11  -0.06   0.03    -0.14  -0.01  -0.01
    46   6     0.09  -0.11  -0.05     0.10  -0.04   0.01    -0.01  -0.06   0.11
    47   6    -0.05  -0.01  -0.12    -0.07  -0.12  -0.03     0.11  -0.05  -0.04
    48   6     0.13   0.10  -0.12     0.14  -0.11   0.09    -0.08  -0.08  -0.08
    49   6     0.15   0.08   0.10    -0.12   0.13   0.11     0.08   0.08  -0.08
    50   6     0.05  -0.01  -0.12     0.05  -0.13  -0.03    -0.12  -0.03  -0.04
    51   6    -0.14   0.10   0.10     0.13   0.11   0.11     0.07  -0.08   0.08
    52   6    -0.12   0.11  -0.12    -0.15  -0.09   0.09    -0.07   0.08   0.08
    53   6     0.15   0.08   0.10    -0.12   0.13   0.11    -0.08  -0.08   0.08
    54   6     0.13   0.10  -0.12     0.14  -0.11   0.09     0.08   0.08   0.08
    55   6    -0.14   0.10   0.10     0.13   0.11   0.11    -0.07   0.09  -0.08
    56   6    -0.12   0.12  -0.12    -0.15  -0.09   0.09     0.07  -0.09  -0.08
    57  16     0.00   0.00   0.00     0.00   0.00   0.00     0.00   0.00   0.00
    58   8     0.00   0.00   0.00     0.00   0.00   0.00     0.00   0.00   0.00
    59   8     0.00   0.00   0.00     0.00   0.00   0.00     0.00   0.00   0.00
                     97                     98                     99
                      A                      A                      A
 Frequencies --    949.0887               949.3855               956.7282
 Red. masses --     12.0000                12.0000                12.0000
 Frc consts  --      6.3686                 6.3726                 6.4716
 IR Inten    --      0.0670                 0.0021                 0.0432
  Atom  AN      X      Y      Z        X      Y      Z        X      Y      Z
     1   6    -0.18   0.01   0.00     0.02   0.00   0.00     0.10  -0.01   0.00
     2   6    -0.04   0.00   0.01     0.00  -0.07  -0.07     0.00   0.00   0.00
     3   6    -0.18   0.01   0.00    -0.03   0.00   0.00    -0.10   0.01   0.00
     4   6    -0.04   0.01   0.00     0.00   0.07   0.07     0.00   0.01   0.01
     5   6     0.20  -0.07   0.01     0.02  -0.03   0.01     0.01  -0.09   0.05
     6   6    -0.03  -0.10   0.10     0.01   0.07   0.07     0.01   0.13   0.13
     7   6     0.20  -0.02   0.06    -0.02   0.01  -0.03    -0.01   0.05  -0.09
     8   6     0.05   0.00   0.00     0.00  -0.01  -0.01     0.01   0.15   0.15
     9   6    -0.03   0.00   0.00    -0.18   0.01   0.00    -0.11   0.01   0.00
    10   6     0.00  -0.07   0.07    -0.04   0.00   0.00     0.00   0.00   0.00
    11   6     0.03   0.00   0.00    -0.18   0.01   0.00     0.10  -0.01   0.00
    12   6     0.00   0.07  -0.07    -0.04   0.01   0.00     0.00   0.00   0.00
    13   6    -0.02   0.01   0.03     0.20  -0.03  -0.06     0.00   0.05   0.09
    14   6     0.01   0.08  -0.08    -0.03  -0.10  -0.09     0.01   0.13  -0.13
    15   6     0.02  -0.03  -0.01     0.20  -0.07  -0.01     0.01  -0.09  -0.05
    16   6     0.00  -0.01   0.01     0.05   0.00   0.01     0.01   0.15  -0.15
    17   6     0.21   0.04  -0.01     0.02   0.02  -0.01     0.02   0.09  -0.05
    18   6     0.05  -0.01   0.00     0.00   0.01   0.01    -0.01  -0.15  -0.15
    19   6     0.20   0.00  -0.06    -0.02  -0.01   0.02    -0.01  -0.05   0.09
    20   6    -0.02   0.10  -0.10     0.00  -0.07  -0.07    -0.01  -0.13  -0.13
    21   6    -0.02  -0.01  -0.03     0.20   0.00   0.06    -0.01  -0.05  -0.09
    22   6     0.00   0.01  -0.01     0.05   0.00  -0.01    -0.01  -0.15   0.15
    23   6     0.02   0.03   0.01     0.20   0.04   0.01     0.03   0.09   0.05
    24   6     0.00  -0.08   0.08    -0.02   0.10   0.09    -0.01  -0.13   0.13
    25   6     0.18  -0.01   0.00    -0.03   0.00   0.00     0.11  -0.01   0.00
    26   6     0.03  -0.01   0.00     0.00  -0.07  -0.07     0.00   0.00   0.00
    27   6     0.18  -0.01   0.00     0.03   0.00   0.00    -0.10   0.01   0.00
    28   6     0.04   0.00  -0.01     0.01   0.07   0.07     0.00   0.00   0.00
    29   6    -0.21  -0.04   0.01    -0.03  -0.03   0.01     0.01   0.09  -0.05
    30   6     0.02  -0.10   0.10     0.01   0.08   0.08    -0.01  -0.13  -0.13
    31   6    -0.20   0.00   0.06     0.02   0.01  -0.03    -0.01  -0.05   0.09
    32   6    -0.06   0.01   0.00     0.00   0.00   0.00    -0.01  -0.15  -0.15
    33   6    -0.20   0.07  -0.01    -0.02   0.03  -0.01     0.00  -0.09   0.05
    34   6    -0.05   0.00   0.01     0.00   0.00   0.00     0.01   0.15   0.15
    35   6    -0.20   0.02  -0.06     0.02  -0.01   0.03    -0.01   0.05  -0.09
    36   6     0.03   0.09  -0.10    -0.01  -0.08  -0.08     0.01   0.13   0.13
    37   6     0.03   0.00   0.00     0.19  -0.01   0.00    -0.10   0.01   0.00
    38   6     0.00  -0.07   0.07     0.04  -0.01   0.00     0.00   0.00   0.00
    39   6    -0.03   0.00   0.00     0.17  -0.01   0.00     0.11  -0.01   0.00
    40   6     0.00   0.07  -0.07     0.04   0.00   0.00     0.00   0.00   0.00
    41   6     0.03   0.01   0.03    -0.20   0.00  -0.05    -0.02  -0.05  -0.09
    42   6    -0.02  -0.03  -0.01    -0.21  -0.04  -0.01     0.01   0.09   0.05
    43   6     0.00  -0.01   0.01    -0.05   0.01   0.00    -0.01  -0.15   0.15
    44   6     0.02  -0.01  -0.03    -0.20   0.02   0.05    -0.01   0.05   0.09
    45   6     0.00   0.01  -0.01    -0.05  -0.01   0.00     0.01   0.15  -0.15
    46   6    -0.02   0.03   0.01    -0.20   0.07   0.01     0.00  -0.09  -0.05
    47   6    -0.01  -0.08   0.08     0.03   0.09   0.10     0.01   0.13  -0.12
    48   6     0.01   0.16  -0.16     0.17  -0.04  -0.03     0.00  -0.08   0.08
    49   6     0.17  -0.04   0.03     0.01   0.16   0.16     0.00  -0.08  -0.08
    50   6     0.00   0.08  -0.08     0.02  -0.09  -0.10    -0.01  -0.13   0.13
    51   6    -0.17  -0.02   0.02     0.01   0.15   0.16     0.00   0.09   0.09
    52   6     0.01   0.16  -0.16    -0.17  -0.02  -0.02     0.00   0.08  -0.09
    53   6    -0.16   0.04  -0.03    -0.01  -0.16  -0.15    -0.01  -0.09  -0.09
    54   6    -0.01  -0.16   0.16    -0.16   0.04   0.03    -0.01  -0.08   0.09
    55   6     0.17   0.02  -0.02    -0.01  -0.16  -0.16     0.00   0.08   0.08
    56   6    -0.01  -0.16   0.16     0.16   0.01   0.03     0.01   0.08  -0.08
    57  16     0.00   0.00   0.00     0.00   0.00   0.00     0.00   0.00   0.00
    58   8     0.00   0.00   0.00     0.00   0.00   0.00     0.00   0.00   0.00
    59   8     0.00   0.00   0.00     0.00   0.00   0.00     0.00   0.00   0.00
                    100                    101                    102
                      A                      A                      A
 Frequencies --   1007.1365              1021.0952              1037.4253
 Red. masses --     12.0000                12.0000                12.0000
 Frc consts  --      7.1715                 7.3716                 7.6093
 IR Inten    --      0.0381                 0.0095                 0.0242
  Atom  AN      X      Y      Z        X      Y      Z        X      Y      Z
     1   6     0.00   0.04  -0.03    -0.04   0.00   0.00    -0.16   0.01   0.00
     2   6     0.00  -0.07  -0.07     0.00   0.01   0.01    -0.03  -0.01   0.01
     3   6    -0.01  -0.03   0.04     0.03   0.00   0.00    -0.16   0.01   0.00
     4   6    -0.01  -0.07  -0.07     0.00  -0.01  -0.01    -0.03   0.02  -0.01
     5   6     0.11  -0.05  -0.02     0.12  -0.01  -0.07     0.10   0.09   0.16
     6   6     0.01   0.11   0.11     0.00   0.07   0.07    -0.01   0.03  -0.03
     7   6    -0.11  -0.02  -0.04    -0.12  -0.06   0.00     0.09  -0.17  -0.10
     8   6     0.00   0.00   0.00    -0.01  -0.12  -0.12     0.06   0.02  -0.02
     9   6     0.00  -0.03  -0.04     0.04   0.00   0.00     0.16  -0.01   0.00
    10   6     0.00  -0.07   0.07     0.00   0.01  -0.01     0.03   0.01   0.01
    11   6     0.00   0.04   0.03    -0.04   0.00   0.00     0.16  -0.01   0.00
    12   6    -0.01  -0.07   0.07     0.00  -0.01   0.01     0.03  -0.02  -0.01
    13   6    -0.11  -0.02   0.04    -0.12  -0.06   0.00    -0.09   0.17  -0.10
    14   6     0.01   0.11  -0.11     0.00   0.07  -0.07     0.01  -0.03  -0.03
    15   6     0.11  -0.05   0.02     0.12  -0.01   0.06    -0.10  -0.09   0.16
    16   6     0.00   0.00   0.00    -0.01  -0.12   0.12    -0.06  -0.02  -0.02
    17   6    -0.11  -0.03  -0.03     0.12  -0.01   0.06     0.09  -0.11  -0.16
    18   6     0.00  -0.01  -0.01     0.01   0.12   0.12     0.05  -0.03   0.02
    19   6     0.11  -0.03  -0.04    -0.11   0.07   0.00     0.11   0.15   0.10
    20   6     0.01   0.11   0.11     0.00  -0.06  -0.06    -0.02  -0.02   0.03
    21   6     0.11  -0.03   0.04    -0.11   0.07   0.00    -0.11  -0.15   0.10
    22   6     0.00  -0.01   0.01     0.01   0.12  -0.12    -0.05   0.03   0.02
    23   6    -0.11  -0.03   0.03     0.12  -0.01  -0.07    -0.09   0.11  -0.16
    24   6     0.01   0.11  -0.11     0.00  -0.06   0.06     0.02   0.02   0.03
    25   6     0.00  -0.04   0.03    -0.04   0.00   0.00    -0.16   0.01   0.00
    26   6     0.01   0.07   0.07     0.00  -0.01  -0.01    -0.03   0.02  -0.01
    27   6     0.00   0.03  -0.04     0.04   0.00   0.00    -0.17   0.01   0.00
    28   6     0.01   0.07   0.07     0.00   0.01   0.01    -0.03  -0.01   0.02
    29   6     0.11   0.03   0.02     0.12  -0.01   0.06     0.09  -0.11  -0.16
    30   6    -0.01  -0.11  -0.11     0.00  -0.07  -0.07    -0.02  -0.03   0.03
    31   6    -0.11   0.03   0.04    -0.11   0.07   0.00     0.11   0.15   0.10
    32   6     0.00   0.00   0.00     0.01   0.12   0.12     0.06  -0.03   0.02
    33   6    -0.11   0.05   0.03     0.12  -0.01  -0.06     0.10   0.09   0.16
    34   6     0.00   0.01   0.01    -0.01  -0.12  -0.12     0.06   0.02  -0.02
    35   6     0.11   0.02   0.04    -0.12  -0.06   0.00     0.08  -0.17  -0.10
    36   6    -0.01  -0.11  -0.11     0.00   0.07   0.06    -0.01   0.03  -0.03
    37   6     0.00   0.03   0.04     0.04   0.00   0.00     0.17  -0.01   0.00
    38   6     0.00   0.07  -0.07     0.00  -0.01   0.01     0.03  -0.01  -0.02
    39   6     0.00  -0.04  -0.04    -0.04   0.00   0.00     0.16  -0.01   0.00
    40   6     0.01   0.07  -0.07     0.00   0.01  -0.01     0.03   0.01   0.02
    41   6    -0.11   0.03  -0.04    -0.11   0.07   0.00    -0.11  -0.15   0.10
    42   6     0.11   0.03  -0.03     0.12  -0.01  -0.07    -0.09   0.11  -0.16
    43   6     0.00   0.00   0.00     0.01   0.12  -0.12    -0.05   0.03   0.03
    44   6     0.11   0.02  -0.04    -0.12  -0.06   0.00    -0.08   0.17  -0.10
    45   6     0.00   0.01  -0.01    -0.01  -0.12   0.12    -0.06  -0.02  -0.02
    46   6    -0.11   0.05  -0.03     0.11  -0.01   0.07    -0.10  -0.09   0.16
    47   6    -0.01  -0.11   0.11     0.01   0.06  -0.06     0.01  -0.03  -0.03
    48   6    -0.01  -0.17   0.17    -0.01  -0.16   0.16     0.03   0.03   0.03
    49   6    -0.01  -0.17  -0.17    -0.01  -0.16  -0.16    -0.03  -0.03   0.03
    50   6    -0.01  -0.11   0.11     0.00  -0.07   0.07     0.02   0.03   0.03
    51   6     0.01   0.17   0.17     0.01   0.16   0.16    -0.03   0.03  -0.03
    52   6     0.01   0.17  -0.17     0.01   0.16  -0.16     0.03  -0.03  -0.03
    53   6     0.01   0.17   0.17    -0.01  -0.16  -0.16    -0.03  -0.03   0.03
    54   6     0.01   0.17  -0.17    -0.01  -0.16   0.16     0.03   0.02   0.03
    55   6    -0.01  -0.17  -0.17     0.01   0.16   0.16    -0.03   0.03  -0.03
    56   6    -0.01  -0.17   0.17     0.01   0.16  -0.16     0.03  -0.03  -0.03
    57  16     0.00   0.00   0.00     0.00   0.00   0.00     0.00   0.00   0.00
    58   8     0.00   0.00   0.00     0.00   0.00   0.00     0.00   0.00   0.00
    59   8     0.00   0.00   0.00     0.00   0.00   0.00     0.00   0.00   0.00
                    103                    104                    105
                      A                      A                      A
 Frequencies --   1044.0973              1053.1427              1072.4595
 Red. masses --     12.0001                12.0000                12.0001
 Frc consts  --      7.7075                 7.8416                 8.1320
 IR Inten    --      0.1008                 0.3712                14.6643
  Atom  AN      X      Y      Z        X      Y      Z        X      Y      Z
     1   6    -0.01  -0.16  -0.22     0.01   0.07  -0.07    -0.01  -0.03   0.03
     2   6     0.04  -0.04   0.04    -0.01  -0.15  -0.15    -0.08   0.01   0.02
     3   6     0.01   0.23   0.15     0.00  -0.06   0.08     0.01   0.06   0.02
     4   6    -0.04  -0.04   0.04    -0.01  -0.15  -0.15     0.09   0.02   0.04
     5   6    -0.06  -0.06  -0.11    -0.05  -0.04   0.06     0.18  -0.03  -0.02
     6   6     0.01  -0.02   0.02     0.00   0.01   0.01     0.01   0.03   0.09
     7   6    -0.06   0.11   0.06     0.05   0.06  -0.04    -0.10   0.08   0.03
     8   6    -0.03  -0.02   0.01     0.01   0.16   0.16    -0.09  -0.13  -0.16
     9   6    -0.01  -0.22   0.16    -0.01  -0.07  -0.07     0.00   0.05  -0.03
    10   6    -0.04   0.04   0.04    -0.01  -0.15   0.15    -0.11   0.02  -0.03
    11   6     0.01   0.15  -0.23     0.01   0.08   0.06    -0.01  -0.04  -0.01
    12   6     0.04   0.04   0.04    -0.01  -0.15   0.15     0.12   0.00  -0.03
    13   6     0.06  -0.11   0.06     0.05   0.06   0.04    -0.06   0.08  -0.03
    14   6    -0.01   0.02   0.02     0.00   0.01  -0.01     0.01   0.01  -0.09
    15   6     0.06   0.06  -0.11    -0.04  -0.03  -0.07     0.16  -0.04   0.04
    16   6     0.03   0.01   0.01     0.01   0.16  -0.16    -0.11  -0.10   0.13
    17   6     0.05  -0.07  -0.11     0.04  -0.04   0.06    -0.19   0.00  -0.02
    18   6     0.03  -0.02   0.01     0.01   0.16   0.16     0.07  -0.16  -0.18
    19   6     0.08   0.11   0.06    -0.04   0.07  -0.04     0.12   0.06   0.02
    20   6    -0.01  -0.02   0.02     0.00   0.01   0.01     0.00   0.05   0.10
    21   6    -0.07  -0.11   0.06    -0.04   0.07   0.04     0.07   0.08  -0.03
    22   6    -0.03   0.02   0.01     0.01   0.15  -0.16     0.11  -0.11   0.13
    23   6    -0.06   0.07  -0.11     0.04  -0.04  -0.06    -0.16  -0.01   0.04
    24   6     0.01   0.02   0.02     0.00   0.01  -0.01    -0.01   0.01  -0.09
    25   6     0.01   0.15   0.23     0.00  -0.07   0.07     0.01  -0.03   0.03
    26   6     0.04   0.04  -0.05     0.01   0.15   0.15     0.09   0.00   0.02
    27   6    -0.01  -0.23  -0.15     0.01   0.06  -0.08     0.00   0.06   0.02
    28   6    -0.04   0.04  -0.05     0.01   0.15   0.15    -0.09   0.03   0.04
    29   6    -0.06   0.07   0.11    -0.04   0.04  -0.06    -0.18   0.00  -0.02
    30   6     0.01   0.02  -0.02     0.00  -0.01  -0.01    -0.01   0.03   0.09
    31   6    -0.07  -0.10  -0.06     0.04  -0.07   0.04     0.11   0.07   0.03
    32   6    -0.03   0.01  -0.01    -0.01  -0.16  -0.16     0.07  -0.14  -0.16
    33   6     0.07   0.06   0.11     0.05   0.03  -0.06     0.20  -0.03  -0.02
    34   6     0.03   0.01  -0.01    -0.01  -0.16  -0.16    -0.10  -0.15  -0.18
    35   6     0.06  -0.11  -0.06    -0.05  -0.06   0.04    -0.12   0.08   0.03
    36   6     0.00   0.02  -0.02     0.00  -0.01  -0.01     0.01   0.04   0.10
    37   6     0.01   0.23  -0.16     0.00   0.07   0.07     0.01   0.05  -0.03
    38   6    -0.04  -0.04  -0.04     0.01   0.15  -0.15     0.12   0.00  -0.03
    39   6    -0.01  -0.15   0.23    -0.01  -0.08  -0.06     0.00  -0.04  -0.02
    40   6     0.04  -0.04  -0.04     0.01   0.15  -0.15    -0.12   0.01  -0.02
    41   6     0.07   0.11  -0.07     0.04  -0.06  -0.04     0.06   0.08  -0.03
    42   6     0.06  -0.07   0.11    -0.04   0.04   0.07    -0.16  -0.01   0.04
    43   6     0.03  -0.01  -0.02    -0.01  -0.16   0.16     0.10  -0.11   0.13
    44   6    -0.05   0.12  -0.06    -0.05  -0.06  -0.04    -0.05   0.09  -0.03
    45   6    -0.03  -0.01  -0.02    -0.01  -0.15   0.15    -0.12  -0.09   0.13
    46   6    -0.07  -0.06   0.11     0.04   0.03   0.06     0.16  -0.04   0.04
    47   6     0.00  -0.02  -0.02     0.00  -0.01   0.01     0.01   0.00  -0.09
    48   6    -0.02  -0.02  -0.02     0.00   0.06  -0.06     0.03   0.01  -0.06
    49   6     0.02   0.02  -0.02     0.00   0.06   0.06     0.02   0.02   0.07
    50   6    -0.01  -0.02  -0.02     0.00  -0.01   0.01    -0.01   0.01  -0.09
    51   6     0.02  -0.02   0.02     0.00  -0.06  -0.05    -0.02   0.03   0.07
    52   6    -0.02   0.02   0.02     0.00  -0.05   0.05    -0.03   0.02  -0.06
    53   6    -0.02  -0.02   0.02     0.00  -0.05  -0.05     0.02   0.03   0.07
    54   6     0.02   0.02   0.02     0.00  -0.05   0.05     0.03   0.01  -0.07
    55   6    -0.02   0.02  -0.02     0.00   0.05   0.05    -0.02   0.03   0.07
    56   6     0.02  -0.02  -0.02     0.00   0.05  -0.05    -0.03   0.01  -0.07
    57  16     0.00   0.00   0.00     0.00   0.00   0.00     0.00   0.00   0.00
    58   8     0.00   0.00   0.00     0.00   0.00   0.00     0.00   0.00   0.00
    59   8     0.00   0.00   0.00     0.00   0.00   0.00     0.00   0.00   0.00
                    106                    107                    108
                      A                      A                      A
 Frequencies --   1073.5680              1081.8589              1082.8223
 Red. masses --     12.0000                12.0000                12.0000
 Frc consts  --      8.1488                 8.2751                 8.2898
 IR Inten    --      8.9787                 0.0905                 0.3377
  Atom  AN      X      Y      Z        X      Y      Z        X      Y      Z
     1   6     0.00   0.03   0.05     0.16  -0.01   0.00    -0.14   0.01   0.00
     2   6     0.12   0.01   0.00     0.03   0.21   0.20     0.07  -0.04  -0.09
     3   6     0.00   0.01  -0.04    -0.21   0.01   0.00    -0.03   0.00   0.00
     4   6    -0.12   0.04   0.01     0.01  -0.21  -0.19     0.08   0.03   0.08
     5   6     0.06   0.03   0.08     0.13  -0.03   0.00    -0.04   0.01   0.03
     6   6    -0.01   0.09   0.01     0.01   0.10   0.10    -0.01  -0.02  -0.04
     7   6    -0.17  -0.03  -0.02    -0.13  -0.01  -0.02     0.03  -0.03   0.00
     8   6     0.10  -0.14  -0.10     0.00  -0.15  -0.14     0.07   0.02   0.05
     9   6     0.00  -0.03  -0.03     0.13   0.00   0.00     0.17  -0.01   0.00
    10   6    -0.09  -0.03   0.02    -0.09  -0.07   0.03     0.01  -0.20   0.22
    11   6    -0.01  -0.02   0.06     0.03  -0.01   0.00    -0.21   0.02   0.00
    12   6     0.09  -0.04   0.02    -0.06   0.08  -0.03     0.03   0.20  -0.22
    13   6     0.19   0.01  -0.02     0.04   0.04  -0.01     0.12   0.00  -0.02
    14   6     0.00  -0.10   0.04     0.01  -0.04   0.01    -0.01  -0.10   0.10
    15   6    -0.11  -0.02   0.07    -0.01   0.01   0.03    -0.13   0.03  -0.01
    16   6    -0.07   0.17  -0.15    -0.08   0.05  -0.01     0.03   0.13  -0.14
    17   6    -0.06   0.04   0.09     0.12   0.01   0.00    -0.03   0.00  -0.03
    18   6    -0.12  -0.13  -0.11     0.04   0.13   0.12     0.07  -0.02  -0.05
    19   6     0.17  -0.05  -0.03    -0.12   0.03   0.02     0.02   0.02  -0.01
    20   6     0.02   0.09   0.01    -0.01  -0.10  -0.09    -0.01   0.02   0.04
    21   6    -0.19   0.03  -0.02     0.04  -0.02   0.00     0.13  -0.01   0.02
    22   6     0.10   0.16  -0.15    -0.06  -0.05   0.03     0.01  -0.14   0.14
    23   6     0.11  -0.03   0.08    -0.04  -0.01  -0.02    -0.13  -0.01   0.01
    24   6    -0.02  -0.09   0.04     0.01   0.04  -0.02     0.00   0.10  -0.10
    25   6     0.00   0.02   0.04    -0.17   0.01   0.00     0.13  -0.01   0.00
    26   6    -0.12   0.04   0.01    -0.01   0.21   0.20    -0.08  -0.02  -0.08
    27   6     0.00   0.02  -0.03     0.21  -0.01   0.00     0.03   0.00   0.00
    28   6     0.13   0.02   0.01    -0.03  -0.21  -0.20    -0.08   0.03   0.08
    29   6    -0.05   0.03   0.08    -0.13  -0.01   0.00     0.04   0.00   0.03
    30   6     0.02   0.09   0.01     0.01   0.11   0.10     0.01  -0.02  -0.04
    31   6     0.15  -0.05  -0.02     0.14  -0.02  -0.02    -0.02  -0.02   0.01
    32   6    -0.12  -0.12  -0.09    -0.03  -0.15  -0.14    -0.07   0.02   0.05
    33   6     0.05   0.03   0.08    -0.11   0.03   0.00     0.05   0.00  -0.03
    34   6     0.10  -0.14  -0.10    -0.01   0.13   0.12    -0.08  -0.02  -0.05
    35   6    -0.16  -0.03  -0.02     0.11   0.01   0.02    -0.03   0.03  -0.01
    36   6    -0.01   0.09   0.01    -0.01  -0.10  -0.09     0.01   0.01   0.04
    37   6     0.00  -0.03  -0.03    -0.14   0.01   0.00    -0.17   0.01   0.00
    38   6     0.09  -0.04   0.02     0.08  -0.09   0.03    -0.03  -0.19   0.20
    39   6     0.00  -0.01   0.05    -0.03   0.00   0.00     0.20  -0.01   0.00
    40   6    -0.09  -0.03   0.02     0.08   0.08  -0.03     0.00   0.20  -0.21
    41   6    -0.18   0.03  -0.01    -0.04   0.03   0.00    -0.13   0.01  -0.02
    42   6     0.10  -0.03   0.07     0.02   0.01   0.03     0.13   0.01  -0.02
    43   6     0.09   0.16  -0.14     0.08   0.04  -0.02    -0.01   0.13  -0.14
    44   6     0.19   0.01  -0.02    -0.04  -0.02   0.00    -0.12   0.00   0.02
    45   6    -0.07   0.17  -0.14     0.07  -0.06   0.02    -0.02  -0.12   0.13
    46   6    -0.10  -0.02   0.07     0.03  -0.01  -0.02     0.11  -0.03   0.02
    47   6     0.00  -0.09   0.04    -0.01   0.04  -0.02     0.01   0.09  -0.10
    48   6     0.01  -0.07   0.03    -0.01  -0.05  -0.03     0.00  -0.02   0.04
    49   6    -0.02   0.07   0.01     0.00   0.04   0.02     0.01   0.03  -0.05
    50   6    -0.02  -0.09   0.04    -0.02  -0.04   0.01     0.00  -0.09   0.10
    51   6     0.03   0.07   0.01     0.00   0.04   0.02     0.00   0.03  -0.05
    52   6    -0.02  -0.07   0.03     0.00  -0.05  -0.04     0.00  -0.02   0.04
    53   6    -0.02   0.07   0.01     0.00  -0.04  -0.01    -0.01  -0.03   0.05
    54   6     0.01  -0.08   0.03     0.01   0.04   0.03     0.00   0.02  -0.04
    55   6     0.03   0.06   0.01     0.00  -0.03  -0.01     0.00  -0.03   0.05
    56   6    -0.02  -0.07   0.03     0.00   0.05   0.03     0.00   0.02  -0.04
    57  16     0.00   0.00   0.00     0.00   0.00   0.00     0.00   0.00   0.00
    58   8     0.00   0.00   0.00     0.00   0.00   0.00     0.00   0.00   0.00
    59   8     0.00   0.00   0.00     0.00   0.00   0.00     0.00   0.00   0.00
                    109                    110                    111
                      A                      A                      A
 Frequencies --   1090.4789              1094.3825              1097.7639
 Red. masses --     12.0000                12.0000                12.0000
 Frc consts  --      8.4075                 8.4678                 8.5202
 IR Inten    --      0.0648                 0.0285                 0.4035
  Atom  AN      X      Y      Z        X      Y      Z        X      Y      Z
     1   6     0.00   0.03   0.08    -0.01  -0.03   0.05    -0.19   0.01   0.00
     2   6    -0.01  -0.05  -0.05    -0.21   0.01   0.00    -0.02  -0.18  -0.18
     3   6     0.00   0.08   0.03     0.00  -0.06   0.02     0.19  -0.03  -0.01
     4   6     0.00  -0.06  -0.05     0.21   0.00   0.01     0.02   0.21   0.21
     5   6     0.18  -0.01   0.07     0.09   0.00  -0.04     0.00   0.00  -0.02
     6   6     0.00   0.01   0.01     0.05  -0.03   0.03     0.00   0.00   0.00
     7   6    -0.18   0.09   0.01     0.11   0.02  -0.01     0.01  -0.03  -0.01
     8   6    -0.01  -0.12  -0.12    -0.21   0.04  -0.01     0.00   0.07   0.07
     9   6     0.00  -0.08   0.03    -0.01  -0.06  -0.02     0.18  -0.03   0.01
    10   6     0.00   0.05  -0.05    -0.21   0.02   0.00    -0.02  -0.17   0.18
    11   6    -0.01  -0.03   0.07     0.00  -0.02  -0.06    -0.19   0.01  -0.01
    12   6     0.01   0.06  -0.06     0.22  -0.01   0.00     0.02   0.20  -0.20
    13   6     0.18  -0.09   0.01     0.10   0.02   0.00     0.00  -0.03   0.01
    14   6     0.00  -0.01   0.01     0.05  -0.03  -0.03     0.00   0.00   0.00
    15   6    -0.18   0.01   0.07     0.11   0.00   0.03     0.01   0.00   0.01
    16   6     0.00   0.12  -0.12    -0.21   0.03   0.02     0.00   0.06  -0.06
    17   6    -0.18   0.02   0.07    -0.10   0.01  -0.04     0.00   0.00   0.01
    18   6     0.00  -0.12  -0.12     0.21   0.00  -0.02     0.00  -0.06  -0.06
    19   6     0.18   0.07   0.00    -0.09   0.04   0.00    -0.01   0.00   0.00
    20   6     0.00   0.01   0.01    -0.06  -0.02   0.03     0.00   0.01   0.01
    21   6    -0.18  -0.06   0.01    -0.10   0.04   0.01    -0.01   0.00   0.00
    22   6     0.01   0.11  -0.11     0.22   0.00   0.02     0.00  -0.05   0.06
    23   6     0.17  -0.02   0.07    -0.10   0.01   0.03     0.00   0.00  -0.01
    24   6     0.00  -0.01   0.01    -0.06  -0.02  -0.03     0.00   0.01  -0.01
    25   6    -0.01  -0.04  -0.09     0.00   0.02  -0.05    -0.21   0.01   0.01
    26   6     0.00   0.07   0.07    -0.21   0.02   0.00     0.03   0.22   0.21
    27   6     0.00  -0.08  -0.03     0.00   0.05  -0.03     0.21  -0.04  -0.01
    28   6     0.00   0.05   0.06     0.21  -0.01   0.00    -0.02  -0.19  -0.19
    29   6     0.19  -0.02  -0.08     0.10  -0.01   0.03     0.00   0.00   0.01
    30   6     0.00  -0.01  -0.01     0.06   0.02  -0.03     0.00   0.01   0.01
    31   6    -0.19  -0.06   0.00     0.10  -0.04   0.00    -0.02   0.00  -0.01
    32   6     0.01   0.12   0.12    -0.21   0.00   0.02     0.01  -0.05  -0.05
    33   6    -0.19   0.01  -0.08    -0.10   0.00   0.03     0.01   0.00  -0.02
    34   6     0.01   0.13   0.12     0.21  -0.03   0.02     0.00   0.06   0.06
    35   6     0.18  -0.09  -0.01    -0.10  -0.03   0.00     0.00  -0.02  -0.01
    36   6     0.00  -0.01  -0.01    -0.05   0.03  -0.02     0.00   0.00   0.00
    37   6     0.00   0.08  -0.03     0.01   0.05   0.03     0.20  -0.04   0.01
    38   6    -0.01  -0.06   0.07    -0.21   0.02   0.00     0.03   0.21  -0.21
    39   6     0.01   0.04  -0.09     0.00   0.02   0.05    -0.20   0.01  -0.01
    40   6     0.00  -0.05   0.05     0.20  -0.02   0.00    -0.03  -0.18   0.19
    41   6     0.20   0.06  -0.01     0.09  -0.04   0.00    -0.02   0.00   0.01
    42   6    -0.19   0.02  -0.08     0.10  -0.01  -0.03     0.00   0.00  -0.01
    43   6    -0.01  -0.13   0.13    -0.21   0.00  -0.02     0.01  -0.05   0.05
    44   6    -0.19   0.09   0.00    -0.10  -0.02   0.00     0.01  -0.02   0.01
    45   6     0.00  -0.13   0.13     0.20  -0.03  -0.02    -0.01   0.06  -0.06
    46   6     0.19  -0.01  -0.08    -0.09   0.00  -0.03     0.01   0.00   0.01
    47   6     0.00   0.02  -0.02    -0.05   0.03   0.03     0.00   0.00   0.00
    48   6     0.00   0.01  -0.01    -0.03   0.05   0.05     0.00  -0.03   0.02
    49   6     0.00  -0.01  -0.01    -0.03   0.05  -0.05     0.00  -0.03  -0.02
    50   6     0.00   0.01  -0.01     0.05   0.02   0.03     0.00   0.01  -0.01
    51   6     0.00   0.01   0.01    -0.03  -0.05   0.06     0.00   0.03   0.04
    52   6     0.00  -0.01   0.00    -0.03  -0.05  -0.05     0.00   0.03  -0.04
    53   6     0.00   0.01   0.01     0.03  -0.05   0.06     0.00  -0.02  -0.02
    54   6     0.00  -0.01   0.01     0.03  -0.06  -0.06     0.00  -0.03   0.02
    55   6     0.00  -0.01   0.00     0.03   0.05  -0.05     0.00   0.03   0.04
    56   6     0.00   0.01  -0.01     0.03   0.05   0.05     0.00   0.02  -0.04
    57  16     0.00   0.00   0.00     0.00   0.00   0.00     0.00   0.00   0.00
    58   8     0.00   0.00   0.00     0.00   0.00   0.00     0.00   0.00   0.00
    59   8     0.00   0.00   0.00     0.00   0.00   0.00     0.00   0.00   0.00
                    112                    113                    114
                      A                      A                      A
 Frequencies --   1099.0749              1099.6585              1110.8397
 Red. masses --     12.0001                12.0001                12.0000
 Frc consts  --      8.5406                 8.5497                 8.7244
 IR Inten    --      4.1211                 2.8222                 0.0091
  Atom  AN      X      Y      Z        X      Y      Z        X      Y      Z
     1   6     0.00   0.11   0.16    -0.02  -0.01  -0.13    -0.11   0.01   0.00
     2   6    -0.07  -0.15  -0.17     0.14  -0.11  -0.05     0.00   0.00   0.00
     3   6     0.01   0.03   0.08     0.04   0.20   0.08     0.10  -0.01   0.00
     4   6     0.04  -0.14  -0.16    -0.15  -0.05  -0.01     0.00   0.00   0.00
     5   6     0.11   0.05   0.13    -0.06  -0.03  -0.03     0.19  -0.01   0.07
     6   6     0.01  -0.06  -0.06    -0.05  -0.03  -0.01     0.00   0.04   0.03
     7   6    -0.04   0.09   0.02    -0.09   0.11   0.06    -0.18   0.07   0.00
     8   6    -0.04  -0.04  -0.06     0.09  -0.03   0.01    -0.01  -0.14  -0.14
     9   6     0.02   0.13  -0.02     0.02   0.15  -0.11    -0.11   0.01   0.00
    10   6     0.14   0.00  -0.07     0.04  -0.18   0.16     0.00   0.01   0.00
    11   6    -0.01  -0.08   0.20    -0.01   0.08  -0.04     0.11  -0.01   0.00
    12   6    -0.14   0.04  -0.09    -0.06  -0.14   0.13     0.00   0.00   0.00
    13   6    -0.04   0.03  -0.03    -0.09   0.13  -0.05     0.19  -0.08   0.00
    14   6    -0.05   0.01  -0.03    -0.02  -0.06   0.06     0.00  -0.04   0.03
    15   6    -0.11  -0.05   0.11     0.05   0.02  -0.09    -0.19   0.01   0.08
    16   6     0.09   0.00  -0.04     0.03  -0.06   0.04     0.01   0.14  -0.15
    17   6    -0.10   0.06   0.13     0.05  -0.04  -0.03     0.18  -0.01  -0.07
    18   6     0.03  -0.05  -0.06    -0.10  -0.03   0.00     0.01   0.14   0.14
    19   6     0.05   0.09   0.02     0.11   0.10   0.06    -0.19  -0.05   0.01
    20   6    -0.02  -0.06  -0.06     0.04  -0.03  -0.01     0.00  -0.04  -0.03
    21   6     0.04   0.02  -0.03     0.11   0.12  -0.05     0.19   0.05   0.00
    22   6    -0.09   0.01  -0.04    -0.04  -0.06   0.05    -0.01  -0.14   0.14
    23   6     0.10  -0.07   0.10    -0.04   0.03  -0.09    -0.19   0.01  -0.07
    24   6     0.05   0.01  -0.03     0.01  -0.06   0.06     0.00   0.04  -0.03
    25   6     0.00   0.11   0.15    -0.03  -0.01  -0.13    -0.09   0.01   0.00
    26   6     0.03  -0.14  -0.16    -0.15  -0.05   0.00     0.00  -0.01  -0.01
    27   6     0.01   0.05   0.08     0.04   0.19   0.08     0.09  -0.01   0.00
    28   6    -0.05  -0.15  -0.17     0.14  -0.11  -0.04     0.00   0.00   0.00
    29   6    -0.09   0.06   0.13     0.05  -0.04  -0.03     0.18  -0.01  -0.06
    30   6    -0.02  -0.06  -0.06     0.05  -0.03  -0.01     0.00  -0.04  -0.04
    31   6     0.05   0.08   0.02     0.11   0.09   0.06    -0.19  -0.05   0.00
    32   6     0.02  -0.05  -0.06    -0.10  -0.03   0.00     0.01   0.13   0.13
    33   6     0.09   0.05   0.13    -0.06  -0.03  -0.03     0.18  -0.02   0.06
    34   6    -0.03  -0.03  -0.05     0.10  -0.04   0.00    -0.01  -0.14  -0.13
    35   6    -0.03   0.09   0.02    -0.10   0.11   0.06    -0.18   0.08   0.00
    36   6     0.01  -0.06  -0.06    -0.05  -0.03  -0.02     0.00   0.04   0.04
    37   6     0.03   0.13  -0.01     0.02   0.15  -0.11    -0.08   0.01   0.00
    38   6    -0.14   0.06  -0.10    -0.07  -0.15   0.13     0.00   0.01  -0.01
    39   6    -0.03  -0.07   0.20     0.00   0.08  -0.04     0.08  -0.01   0.00
    40   6     0.15   0.00  -0.07     0.04  -0.18   0.16     0.00  -0.01   0.01
    41   6     0.06   0.02  -0.03     0.11   0.12  -0.06     0.18   0.05   0.00
    42   6     0.10  -0.07   0.10    -0.04   0.03  -0.09    -0.17   0.01  -0.06
    43   6    -0.10   0.00  -0.03    -0.04  -0.06   0.05    -0.01  -0.13   0.13
    44   6    -0.06   0.03  -0.03    -0.09   0.13  -0.06     0.17  -0.07  -0.01
    45   6     0.10  -0.01  -0.03     0.03  -0.06   0.04     0.01   0.13  -0.13
    46   6    -0.10  -0.05   0.10     0.04   0.02  -0.08    -0.18   0.01   0.06
    47   6    -0.05   0.02  -0.03    -0.02  -0.06   0.06     0.00  -0.04   0.04
    48   6     0.02   0.09   0.05     0.00  -0.04   0.09     0.00   0.00   0.00
    49   6    -0.01  -0.09  -0.04     0.01   0.04  -0.09     0.00   0.00   0.00
    50   6     0.05   0.01  -0.03     0.01  -0.06   0.06     0.00   0.04  -0.04
    51   6     0.00  -0.09  -0.04    -0.01   0.04  -0.09     0.00  -0.01   0.00
    52   6    -0.01   0.09   0.04    -0.01  -0.04   0.09     0.00   0.00   0.00
    53   6    -0.01  -0.09  -0.04     0.01   0.04  -0.09     0.00   0.00   0.00
    54   6     0.02   0.08   0.04     0.00  -0.05   0.09     0.00   0.00   0.00
    55   6     0.00  -0.08  -0.05    -0.01   0.05  -0.08     0.00   0.00  -0.01
    56   6     0.00   0.09   0.04    -0.01  -0.04   0.09     0.00   0.00   0.00
    57  16     0.00   0.00   0.00     0.00   0.00   0.00     0.00   0.00   0.00
    58   8     0.00   0.00   0.00     0.00   0.00   0.00     0.00   0.00   0.00
    59   8     0.00   0.00   0.00     0.00   0.00   0.00     0.00   0.00   0.00
                    115                    116                    117
                      A                      A                      A
 Frequencies --   1117.4477              1118.4581              1119.0991
 Red. masses --     12.0000                12.0000                12.0000
 Frc consts  --      8.8285                 8.8445                 8.8546
 IR Inten    --      0.0409                 0.0385                 0.0161
  Atom  AN      X      Y      Z        X      Y      Z        X      Y      Z
     1   6     0.12  -0.01   0.00     0.20  -0.02   0.00    -0.32   0.02   0.00
     2   6     0.00   0.04   0.05     0.00   0.12   0.13    -0.01  -0.12  -0.11
     3   6    -0.18   0.01   0.00    -0.27   0.02   0.00     0.21  -0.02   0.00
     4   6    -0.01  -0.04  -0.05    -0.02  -0.11  -0.13     0.00   0.13   0.11
     5   6    -0.13   0.00  -0.04     0.04   0.02   0.05     0.08   0.05   0.11
     6   6     0.01   0.00  -0.03     0.01   0.05   0.01     0.01   0.00  -0.04
     7   6     0.15  -0.13  -0.05    -0.01  -0.06  -0.03    -0.04  -0.02  -0.01
     8   6     0.01   0.16   0.15     0.00  -0.02  -0.03     0.00  -0.06  -0.07
     9   6    -0.26   0.02   0.00     0.08   0.00   0.00    -0.28   0.02   0.00
    10   6     0.00   0.08  -0.10    -0.01  -0.07   0.07     0.02   0.14  -0.13
    11   6     0.14  -0.01   0.00    -0.07   0.01   0.00     0.36  -0.02   0.00
    12   6    -0.02  -0.08   0.10     0.00   0.06  -0.06     0.00  -0.14   0.13
    13   6     0.07  -0.13   0.06     0.11  -0.06   0.01     0.07  -0.02   0.00
    14   6     0.02   0.04   0.02     0.00  -0.03   0.03    -0.01   0.00  -0.04
    15   6    -0.03   0.03  -0.05    -0.11   0.00   0.04    -0.10  -0.05   0.11
    16   6     0.01   0.06  -0.05     0.00   0.13  -0.13     0.00   0.09  -0.10
    17   6    -0.13   0.02   0.04     0.04  -0.03  -0.05     0.07  -0.06  -0.11
    18   6    -0.01  -0.16  -0.15     0.00   0.02   0.03     0.01   0.05   0.07
    19   6     0.16   0.11   0.05     0.00   0.06   0.04    -0.03   0.03   0.01
    20   6     0.01   0.00   0.03     0.01  -0.05  -0.01     0.01   0.00   0.05
    21   6     0.08   0.12  -0.06     0.11   0.05  -0.02     0.07   0.01   0.00
    22   6     0.00  -0.06   0.05    -0.01  -0.13   0.13    -0.01  -0.09   0.10
    23   6    -0.03  -0.02   0.05    -0.11   0.02  -0.05    -0.09   0.06  -0.11
    24   6     0.01  -0.04  -0.02     0.00   0.03  -0.03    -0.01   0.00   0.04
    25   6    -0.27   0.02   0.00     0.26  -0.02  -0.01     0.06  -0.01   0.00
    26   6     0.01   0.11   0.12    -0.01  -0.12  -0.10     0.01   0.01   0.03
    27   6     0.33  -0.03   0.00    -0.17   0.02   0.00     0.04   0.00   0.00
    28   6    -0.01  -0.12  -0.12     0.02   0.12   0.11     0.00  -0.01  -0.03
    29   6     0.11  -0.02  -0.04     0.02   0.03   0.06    -0.12   0.06   0.12
    30   6    -0.01   0.02   0.00    -0.01  -0.01  -0.05    -0.01   0.04   0.00
    31   6    -0.14  -0.11  -0.05    -0.04  -0.06  -0.02     0.08  -0.03  -0.02
    32   6     0.01   0.14   0.13    -0.01   0.04   0.03    -0.01  -0.10  -0.12
    33   6     0.11   0.00   0.04     0.00  -0.04  -0.06    -0.12  -0.04  -0.12
    34   6    -0.01  -0.14  -0.13    -0.01  -0.04  -0.03     0.00   0.11   0.12
    35   6    -0.12   0.13   0.05    -0.03   0.06   0.03     0.09   0.02   0.02
    36   6    -0.01  -0.02   0.00    -0.01   0.01   0.05    -0.02  -0.04   0.01
    37   6     0.08   0.00   0.00     0.38  -0.03   0.00     0.02   0.00   0.00
    38   6     0.01  -0.03   0.01     0.01   0.17  -0.17     0.00   0.00   0.01
    39   6     0.05   0.00   0.00    -0.37   0.03   0.00    -0.10   0.01   0.00
    40   6     0.01   0.02  -0.01    -0.02  -0.17   0.18    -0.01   0.00  -0.01
    41   6    -0.10  -0.12   0.06    -0.07  -0.05   0.03    -0.12   0.00   0.00
    42   6     0.06   0.03  -0.05     0.06  -0.03   0.05     0.14  -0.06   0.12
    43   6     0.00   0.09  -0.08     0.00   0.07  -0.07     0.02   0.14  -0.15
    44   6    -0.09   0.13  -0.05    -0.06   0.06  -0.03    -0.12   0.02   0.01
    45   6    -0.01  -0.09   0.08    -0.01  -0.07   0.07    -0.01  -0.14   0.15
    46   6     0.05  -0.04   0.05     0.08   0.02  -0.06     0.15   0.04  -0.12
    47   6    -0.02  -0.01  -0.04     0.00  -0.03   0.03     0.01   0.04   0.00
    48   6    -0.02  -0.01  -0.03     0.00  -0.01   0.01     0.02   0.02   0.00
    49   6    -0.01   0.00   0.02    -0.02   0.00   0.02    -0.02  -0.03   0.01
    50   6    -0.01   0.02   0.04     0.00   0.03  -0.03     0.00  -0.04   0.00
    51   6     0.01   0.00   0.02     0.01  -0.03   0.01     0.02  -0.02   0.02
    52   6     0.02  -0.03  -0.02     0.00   0.01  -0.02    -0.01   0.02   0.01
    53   6     0.01   0.00  -0.02     0.02   0.03  -0.01     0.02   0.02  -0.02
    54   6     0.02   0.02   0.02     0.00  -0.02   0.02    -0.01  -0.01  -0.01
    55   6    -0.01   0.00  -0.02    -0.02   0.01  -0.02    -0.02   0.03  -0.01
    56   6    -0.02   0.02   0.03     0.00   0.00   0.00     0.01  -0.03   0.00
    57  16     0.00   0.00   0.00     0.00   0.00   0.00     0.00   0.00   0.00
    58   8     0.00   0.00   0.00     0.00   0.00   0.00     0.00   0.00   0.00
    59   8     0.00   0.00   0.00     0.00   0.00   0.00     0.00   0.00   0.00
                    118                    119                    120
                      A                      A                      A
 Frequencies --   1148.7600              1174.2842              1183.3600
 Red. masses --     12.0001                12.0000                12.0000
 Frc consts  --      9.3302                 9.7494                 9.9007
 IR Inten    --      1.5339                 0.0406                 7.8702
  Atom  AN      X      Y      Z        X      Y      Z        X      Y      Z
     1   6     0.18  -0.01   0.00    -0.01  -0.05  -0.08     0.00   0.00  -0.07
     2   6    -0.18  -0.01   0.02    -0.07  -0.01   0.02     0.03   0.02   0.02
     3   6     0.20  -0.01   0.00     0.00   0.07   0.05    -0.01  -0.08  -0.02
     4   6    -0.17   0.04  -0.02     0.07  -0.02   0.02    -0.03   0.02   0.02
     5   6     0.06   0.00  -0.03    -0.05   0.10   0.11     0.10  -0.07  -0.02
     6   6     0.06  -0.02   0.02     0.10   0.03  -0.02     0.01   0.19   0.17
     7   6     0.06   0.03  -0.01    -0.08  -0.11  -0.10    -0.19  -0.05  -0.09
     8   6    -0.18   0.03  -0.01    -0.08   0.03  -0.02     0.04   0.01   0.01
     9   6     0.19  -0.01   0.00     0.00  -0.07   0.05     0.00  -0.03   0.03
    10   6    -0.18  -0.01  -0.02     0.07   0.01   0.02     0.11   0.00   0.00
    11   6     0.20  -0.01   0.00     0.01   0.05  -0.08     0.00   0.02   0.02
    12   6    -0.17   0.03   0.02    -0.07   0.02   0.02    -0.11   0.02   0.00
    13   6     0.06   0.03   0.00     0.08   0.11  -0.11    -0.17  -0.07   0.06
    14   6     0.06  -0.02  -0.02    -0.10  -0.03  -0.02    -0.02   0.10  -0.01
    15   6     0.07   0.00   0.03     0.05  -0.10   0.11    -0.08   0.02  -0.06
    16   6    -0.18   0.02   0.02     0.08  -0.03  -0.02     0.13   0.01   0.00
    17   6     0.06  -0.01   0.03     0.07   0.10   0.12    -0.13  -0.07  -0.03
    18   6    -0.18   0.00   0.01     0.08   0.02  -0.03    -0.04   0.02   0.01
    19   6     0.06  -0.04   0.01     0.07  -0.13  -0.11     0.18  -0.08  -0.09
    20   6     0.06   0.02  -0.02    -0.10   0.04  -0.02     0.03   0.20   0.17
    21   6     0.06  -0.04   0.00    -0.07   0.13  -0.11     0.17  -0.10   0.06
    22   6    -0.19   0.00  -0.02    -0.08  -0.02  -0.03    -0.13   0.02   0.01
    23   6     0.06  -0.01  -0.03    -0.07  -0.09   0.12     0.10   0.01  -0.07
    24   6     0.06   0.02   0.02     0.10  -0.05  -0.02     0.04   0.10   0.00
    25   6     0.19  -0.02   0.00     0.00   0.05   0.08     0.00  -0.01  -0.07
    26   6    -0.18   0.04  -0.02    -0.06   0.01  -0.02    -0.03   0.02   0.02
    27   6     0.20  -0.01   0.00    -0.01  -0.08  -0.05     0.00  -0.08  -0.02
    28   6    -0.18  -0.01   0.02     0.07   0.01  -0.02     0.03   0.02   0.02
    29   6     0.06  -0.01   0.03    -0.08  -0.10  -0.12    -0.12  -0.06  -0.02
    30   6     0.06   0.02  -0.02     0.10  -0.04   0.03     0.02   0.19   0.17
    31   6     0.06  -0.03   0.01    -0.06   0.13   0.10     0.18  -0.08  -0.09
    32   6    -0.19   0.00   0.01    -0.07  -0.02   0.03    -0.03   0.01   0.01
    33   6     0.06   0.00  -0.03     0.08  -0.11  -0.13     0.11  -0.08  -0.03
    34   6    -0.19   0.03  -0.01     0.07  -0.03   0.02     0.04   0.01   0.01
    35   6     0.07   0.03  -0.01     0.09   0.12   0.11    -0.20  -0.06  -0.09
    36   6     0.06  -0.02   0.02    -0.11  -0.02   0.04     0.01   0.20   0.18
    37   6     0.18  -0.01   0.00     0.01   0.08  -0.05    -0.01  -0.03   0.03
    38   6    -0.17   0.03   0.03     0.07  -0.01  -0.02    -0.11   0.02   0.00
    39   6     0.20  -0.01   0.00     0.00  -0.05   0.08     0.00   0.02   0.02
    40   6    -0.17  -0.01  -0.02    -0.07  -0.01  -0.02     0.12   0.01   0.00
    41   6     0.06  -0.03  -0.01     0.06  -0.12   0.10     0.17  -0.10   0.06
    42   6     0.06  -0.01  -0.04     0.08   0.10  -0.12     0.09   0.01  -0.06
    43   6    -0.19   0.00  -0.01     0.08   0.01   0.03    -0.13   0.02   0.01
    44   6     0.06   0.03   0.01    -0.08  -0.12   0.10    -0.17  -0.07   0.06
    45   6    -0.18   0.03   0.01    -0.08   0.03   0.03     0.13   0.00   0.01
    46   6     0.06   0.00   0.04    -0.08   0.11  -0.13    -0.09   0.02  -0.06
    47   6     0.06  -0.02  -0.02     0.10   0.02   0.04    -0.03   0.10   0.00
    48   6    -0.01   0.06   0.06    -0.12  -0.09  -0.10    -0.08  -0.05  -0.03
    49   6    -0.01   0.06  -0.06     0.12   0.09  -0.10    -0.02  -0.05  -0.03
    50   6     0.06   0.01   0.02    -0.10   0.03   0.03     0.04   0.10  -0.01
    51   6    -0.02  -0.06   0.06     0.10  -0.10   0.09     0.02  -0.05  -0.02
    52   6    -0.02  -0.06  -0.06    -0.10   0.10   0.09     0.07  -0.06  -0.03
    53   6    -0.01   0.06  -0.06    -0.11  -0.09   0.10    -0.02  -0.04  -0.03
    54   6    -0.01   0.06   0.06     0.12   0.09   0.10    -0.09  -0.06  -0.04
    55   6    -0.02  -0.06   0.06    -0.11   0.11  -0.11     0.02  -0.05  -0.03
    56   6    -0.02  -0.06  -0.06     0.11  -0.11  -0.10     0.07  -0.06  -0.03
    57  16     0.00   0.00   0.00     0.00   0.00   0.00     0.00   0.00   0.00
    58   8     0.00   0.00   0.00     0.00   0.00   0.00     0.00   0.00   0.00
    59   8     0.00   0.00   0.00     0.00   0.00   0.00     0.00   0.00   0.00
                    121                    122                    123
                      A                      A                      A
 Frequencies --   1183.5322              1187.0684              1191.8077
 Red. masses --     12.0000                12.0000                12.0000
 Frc consts  --      9.9036                 9.9628                10.0426
 IR Inten    --      6.2864                 0.0566                 0.0284
  Atom  AN      X      Y      Z        X      Y      Z        X      Y      Z
     1   6     0.00  -0.02  -0.02    -0.08   0.01   0.00    -0.09   0.00  -0.01
     2   6    -0.11   0.01   0.01     0.02   0.00   0.00    -0.01  -0.08  -0.09
     3   6     0.00  -0.02   0.02    -0.08   0.01   0.00     0.11  -0.01   0.00
     4   6     0.11  -0.01   0.00     0.02  -0.01  -0.01     0.00   0.10   0.10
     5   6     0.16  -0.07  -0.08     0.11  -0.09  -0.09     0.09  -0.07  -0.08
     6   6     0.03  -0.01   0.09    -0.10  -0.03   0.02     0.02   0.18   0.15
     7   6     0.09   0.06   0.02     0.13   0.09   0.09    -0.15  -0.12  -0.10
     8   6    -0.13   0.00   0.01     0.04  -0.02   0.01     0.00   0.08   0.07
     9   6     0.01   0.08  -0.01     0.09  -0.01   0.00     0.08   0.00   0.00
    10   6     0.02  -0.03   0.03    -0.02   0.00   0.00    -0.02  -0.03   0.04
    11   6    -0.01   0.01  -0.07     0.08  -0.01   0.00     0.01   0.00  -0.01
    12   6    -0.03  -0.01   0.01    -0.02   0.01  -0.01    -0.02   0.03  -0.03
    13   6     0.11   0.01  -0.06    -0.14  -0.09   0.10    -0.12  -0.11   0.09
    14   6    -0.02  -0.16   0.18     0.11   0.03   0.01     0.03   0.09  -0.02
    15   6    -0.17   0.10  -0.06    -0.11   0.09  -0.09    -0.03   0.03  -0.05
    16   6     0.03   0.00   0.01    -0.04   0.03   0.01    -0.01   0.05  -0.01
    17   6    -0.18  -0.06  -0.10     0.12   0.07   0.08     0.09   0.06   0.07
    18   6     0.12  -0.02   0.02     0.04   0.02  -0.01    -0.01  -0.08  -0.07
    19   6    -0.09   0.08   0.02     0.12  -0.10  -0.09    -0.12   0.14   0.10
    20   6    -0.03   0.00   0.10    -0.10   0.04  -0.01    -0.01  -0.17  -0.14
    21   6    -0.12   0.03  -0.07    -0.11   0.10  -0.09    -0.10   0.13  -0.09
    22   6    -0.03  -0.01   0.02    -0.05  -0.02  -0.01    -0.02  -0.04   0.01
    23   6     0.21   0.09  -0.08    -0.11  -0.07   0.08    -0.03  -0.03   0.04
    24   6    -0.01  -0.18   0.21     0.10  -0.04  -0.02     0.01  -0.10   0.03
    25   6     0.00  -0.03  -0.03    -0.09   0.00  -0.01     0.08  -0.01   0.00
    26   6     0.12   0.00   0.01     0.02   0.01   0.01     0.00  -0.09  -0.09
    27   6     0.00  -0.01   0.02    -0.08   0.00   0.00    -0.11   0.01   0.00
    28   6    -0.12   0.01   0.01     0.02   0.00   0.00     0.01   0.09   0.09
    29   6    -0.16  -0.04  -0.07     0.14   0.09   0.10    -0.09  -0.05  -0.07
    30   6    -0.04   0.00   0.09    -0.10   0.04  -0.03     0.01   0.18   0.15
    31   6    -0.08   0.06   0.01     0.12  -0.11  -0.10     0.13  -0.14  -0.11
    32   6     0.13  -0.02   0.01     0.04   0.01  -0.02     0.01   0.08   0.07
    33   6     0.17  -0.07  -0.09     0.13  -0.11  -0.10    -0.08   0.07   0.07
    34   6    -0.13   0.00   0.01     0.04  -0.02   0.02     0.00  -0.08  -0.07
    35   6     0.09   0.05   0.01     0.12   0.08   0.09     0.15   0.12   0.11
    36   6     0.03   0.01   0.11    -0.10   0.00   0.04    -0.02  -0.18  -0.15
    37   6     0.00   0.07   0.00     0.08   0.00   0.00    -0.08   0.00   0.00
    38   6    -0.04  -0.02   0.03    -0.03  -0.01   0.01     0.01  -0.03   0.03
    39   6     0.00   0.02  -0.08     0.09   0.00  -0.01    -0.01   0.00   0.00
    40   6     0.03  -0.02   0.02    -0.02   0.00   0.00     0.02   0.03  -0.04
    41   6    -0.11   0.04  -0.07    -0.11   0.10  -0.09     0.10  -0.12   0.09
    42   6     0.18   0.07  -0.05    -0.14  -0.09   0.10     0.03   0.02  -0.04
    43   6    -0.04   0.00   0.01    -0.05  -0.01  -0.03     0.01   0.04  -0.01
    44   6     0.13   0.03  -0.08    -0.12  -0.08   0.09     0.11   0.10  -0.09
    45   6     0.04  -0.01   0.01    -0.04   0.02   0.02     0.02  -0.04   0.01
    46   6    -0.19   0.10  -0.07    -0.13   0.11  -0.10     0.02  -0.03   0.04
    47   6    -0.03  -0.18   0.21     0.10   0.01   0.04    -0.02  -0.09   0.02
    48   6    -0.01   0.03  -0.05     0.13   0.11   0.11    -0.10  -0.08  -0.12
    49   6     0.07   0.02  -0.04    -0.14  -0.11   0.11    -0.04   0.01   0.09
    50   6     0.00  -0.16   0.19     0.11  -0.03  -0.04    -0.01   0.10  -0.03
    51   6    -0.07   0.04  -0.05    -0.11   0.11  -0.10     0.03   0.01   0.09
    52   6     0.02   0.02  -0.05     0.11  -0.11  -0.11     0.09  -0.10  -0.13
    53   6     0.09   0.04  -0.06    -0.12  -0.09   0.10     0.03  -0.02  -0.09
    54   6    -0.03   0.01  -0.05     0.12   0.09   0.10     0.10   0.08   0.13
    55   6    -0.07   0.04  -0.06    -0.12   0.12  -0.12    -0.04  -0.01  -0.09
    56   6     0.02   0.02  -0.04     0.12  -0.12  -0.11    -0.08   0.10   0.12
    57  16     0.00   0.00   0.00     0.00   0.00   0.00     0.00   0.00   0.00
    58   8     0.00   0.00   0.00     0.00   0.00   0.00     0.00   0.00   0.00
    59   8     0.00   0.00   0.00     0.00   0.00   0.00     0.00   0.00   0.00
                    124                    125                    126
                      A                      A                      A
 Frequencies --   1192.2302              1194.1990              1216.4378
 Red. masses --     12.0000                12.0003                12.0002
 Frc consts  --     10.0497                10.0832                10.4621
 IR Inten    --      0.0714                 0.2129                 5.1338
  Atom  AN      X      Y      Z        X      Y      Z        X      Y      Z
     1   6    -0.09   0.01   0.00     0.01   0.07   0.16     0.00   0.10   0.18
     2   6     0.01  -0.04  -0.04    -0.02  -0.15  -0.15     0.02  -0.16  -0.17
     3   6    -0.02   0.01   0.01     0.02   0.16   0.07     0.01   0.08   0.06
     4   6     0.03   0.03   0.02    -0.01  -0.15  -0.15    -0.04  -0.15  -0.17
     5   6     0.12  -0.11  -0.12    -0.08   0.06   0.05     0.01  -0.06  -0.10
     6   6    -0.02   0.02   0.10     0.00  -0.11  -0.12    -0.03   0.02   0.03
     7   6     0.05   0.05   0.04     0.06   0.02   0.03     0.00  -0.07  -0.01
     8   6     0.01   0.01   0.05     0.00   0.04   0.03     0.06   0.10   0.11
     9   6    -0.08   0.00   0.00    -0.01  -0.16   0.07     0.01   0.08  -0.03
    10   6     0.01   0.10  -0.09     0.01   0.15  -0.15    -0.08   0.05  -0.08
    11   6     0.12  -0.01   0.00    -0.01  -0.07   0.16     0.01  -0.09   0.18
    12   6    -0.02  -0.08   0.08     0.01   0.16  -0.16     0.07   0.04  -0.08
    13   6     0.08   0.05  -0.06    -0.08  -0.04   0.04     0.00  -0.01   0.03
    14   6     0.00  -0.14   0.18     0.00   0.12  -0.13     0.05   0.00   0.02
    15   6    -0.14   0.12  -0.14     0.08  -0.06   0.06     0.01   0.06  -0.07
    16   6     0.00  -0.07   0.08     0.00  -0.03   0.03    -0.13  -0.03   0.06
    17   6     0.11   0.08   0.12     0.08   0.03   0.04    -0.01  -0.05  -0.09
    18   6     0.03  -0.01  -0.04     0.00   0.04   0.04    -0.03   0.11   0.11
    19   6     0.03  -0.05  -0.03    -0.08   0.05   0.04     0.00  -0.06  -0.01
    20   6    -0.03  -0.02  -0.09    -0.01  -0.12  -0.11     0.02   0.02   0.03
    21   6     0.07  -0.07   0.05     0.07  -0.04   0.03     0.00  -0.01   0.03
    22   6    -0.01   0.07  -0.08     0.00  -0.04   0.04     0.11  -0.04   0.05
    23   6    -0.14  -0.10   0.14    -0.07  -0.03   0.04     0.01   0.05  -0.07
    24   6     0.03   0.14  -0.17     0.00   0.10  -0.11    -0.04   0.01   0.02
    25   6     0.07  -0.01  -0.02    -0.01  -0.07  -0.16     0.02   0.10   0.18
    26   6    -0.01  -0.03  -0.02     0.01   0.15   0.15    -0.05  -0.15  -0.17
    27   6     0.00  -0.01   0.00    -0.02  -0.16  -0.07     0.01   0.08   0.06
    28   6    -0.02   0.05   0.04     0.02   0.15   0.15     0.01  -0.15  -0.16
    29   6    -0.13  -0.08  -0.12    -0.08  -0.03  -0.03     0.00  -0.05  -0.10
    30   6     0.01   0.04   0.11     0.01   0.11   0.11     0.01   0.02   0.03
    31   6    -0.01   0.03   0.01     0.07  -0.04  -0.04     0.01  -0.07  -0.02
    32   6     0.00   0.01   0.04     0.00  -0.04  -0.04    -0.04   0.11   0.12
    33   6    -0.08   0.08   0.10     0.07  -0.04  -0.04     0.01  -0.05  -0.10
    34   6    -0.02  -0.02  -0.04     0.00  -0.04  -0.04     0.04   0.10   0.11
    35   6    -0.03  -0.03  -0.02    -0.07  -0.03  -0.03    -0.01  -0.06  -0.02
    36   6     0.01  -0.01  -0.08     0.00   0.11   0.11    -0.01   0.03   0.04
    37   6     0.09   0.01  -0.01     0.01   0.16  -0.08     0.00   0.08  -0.03
    38   6     0.00   0.08  -0.08    -0.01  -0.16   0.16     0.08   0.04  -0.08
    39   6    -0.11   0.02  -0.02     0.01   0.07  -0.16    -0.01  -0.09   0.17
    40   6     0.00  -0.11   0.10    -0.01  -0.15   0.15    -0.07   0.04  -0.08
    41   6    -0.09   0.09  -0.07    -0.06   0.03  -0.03     0.00   0.00   0.03
    42   6     0.15   0.09  -0.13     0.08   0.03  -0.03     0.01   0.06  -0.07
    43   6    -0.01  -0.07   0.08     0.00   0.05  -0.05     0.12  -0.04   0.05
    44   6    -0.09  -0.07   0.07     0.09   0.04  -0.04     0.00   0.00   0.03
    45   6     0.01   0.07  -0.08     0.00   0.04  -0.04    -0.11  -0.03   0.05
    46   6     0.10  -0.10   0.12    -0.07   0.04  -0.04    -0.01   0.06  -0.07
    47   6     0.01   0.13  -0.16    -0.01  -0.11   0.12     0.05  -0.01   0.02
    48   6    -0.03  -0.08   0.01     0.00   0.03  -0.04    -0.07  -0.16  -0.07
    49   6     0.09   0.10  -0.08    -0.01  -0.04  -0.03     0.04   0.15   0.08
    50   6    -0.01  -0.16   0.19    -0.01  -0.09   0.10    -0.06   0.00   0.02
    51   6    -0.09   0.14  -0.10     0.02   0.01   0.05    -0.02   0.17   0.06
    52   6     0.04  -0.10   0.01    -0.01  -0.02   0.03     0.06  -0.16  -0.06
    53   6    -0.10  -0.12   0.10     0.01   0.03   0.03     0.03   0.15   0.06
    54   6     0.05   0.10  -0.01     0.00  -0.04   0.03    -0.07  -0.14  -0.06
    55   6     0.07  -0.13   0.08     0.00  -0.03  -0.04    -0.01   0.14   0.07
    56   6    -0.02   0.09  -0.03     0.00   0.03  -0.02     0.05  -0.15  -0.07
    57  16     0.00   0.00   0.00     0.00   0.00   0.00     0.00   0.00   0.00
    58   8     0.00   0.00   0.00     0.00   0.00  -0.01     0.00   0.00   0.00
    59   8     0.00   0.00   0.00     0.00   0.00   0.00     0.00   0.00   0.00
                    127                    128                    129
                      A                      A                      A
 Frequencies --   1216.8963              1217.8037              1219.7224
 Red. masses --     12.0003                12.0000                12.0000
 Frc consts  --     10.4700                10.4855                10.5185
 IR Inten    --      6.7241                 0.1862                 6.7520
  Atom  AN      X      Y      Z        X      Y      Z        X      Y      Z
     1   6     0.01  -0.03  -0.08     0.00   0.00   0.01    -0.03   0.00   0.00
     2   6    -0.08  -0.08  -0.04    -0.01   0.01   0.01     0.04   0.00   0.00
     3   6     0.01   0.18   0.09     0.00  -0.02  -0.01    -0.04   0.00   0.00
     4   6     0.07  -0.09  -0.04     0.02   0.01   0.00     0.03  -0.01   0.00
     5   6     0.01   0.03   0.01     0.09  -0.04   0.02    -0.12   0.05  -0.03
     6   6     0.05   0.02   0.01    -0.17   0.04  -0.04     0.22  -0.05   0.05
     7   6    -0.01  -0.07  -0.06     0.10  -0.02   0.04    -0.13   0.04  -0.05
     8   6    -0.12   0.06   0.03    -0.02   0.01  -0.01     0.05  -0.02   0.01
     9   6     0.00   0.18  -0.10     0.00  -0.02   0.01    -0.04   0.00   0.00
    10   6    -0.03  -0.17   0.16    -0.01   0.01   0.00     0.04   0.01  -0.01
    11   6    -0.01   0.06  -0.08     0.00   0.00  -0.01    -0.04   0.00   0.01
    12   6     0.03  -0.17   0.15     0.02   0.01  -0.01     0.04   0.00  -0.01
    13   6    -0.02  -0.10   0.05     0.09  -0.03  -0.04    -0.13   0.04   0.04
    14   6     0.01   0.03  -0.02    -0.17   0.04   0.04     0.22  -0.06  -0.05
    15   6     0.00  -0.02   0.07     0.09  -0.04  -0.02    -0.13   0.06   0.02
    16   6    -0.03   0.12  -0.11    -0.02   0.01   0.01     0.05  -0.02  -0.01
    17   6    -0.01   0.03   0.01    -0.12  -0.04   0.03    -0.10  -0.03   0.02
    18   6     0.12   0.05   0.03     0.03   0.00  -0.02     0.03   0.01  -0.01
    19   6    -0.01  -0.08  -0.05    -0.12  -0.02   0.05    -0.10  -0.01   0.04
    20   6    -0.03   0.02   0.00     0.23   0.03  -0.05     0.17   0.02  -0.04
    21   6    -0.01  -0.09   0.05    -0.12  -0.01  -0.05    -0.10  -0.01  -0.04
    22   6     0.06   0.11  -0.10     0.02   0.00   0.02     0.04   0.00   0.01
    23   6    -0.02  -0.02   0.06    -0.12  -0.04  -0.03    -0.10  -0.02  -0.02
    24   6     0.00   0.03  -0.02     0.24   0.02   0.05     0.17   0.02   0.04
    25   6    -0.01  -0.03  -0.08    -0.01   0.00  -0.01    -0.04   0.01   0.01
    26   6     0.07  -0.09  -0.04    -0.01   0.01   0.01     0.03   0.00   0.00
    27   6     0.01   0.18   0.09    -0.01   0.00  -0.01    -0.03  -0.01   0.00
    28   6    -0.07  -0.08  -0.05     0.03   0.01   0.01     0.03   0.00   0.00
    29   6     0.00   0.03   0.01     0.09   0.03  -0.02    -0.13  -0.04   0.02
    30   6    -0.05   0.03   0.01    -0.18  -0.02   0.04     0.23   0.03  -0.04
    31   6     0.00  -0.07  -0.06     0.10   0.02  -0.03    -0.13  -0.02   0.05
    32   6     0.12   0.04   0.03    -0.02  -0.01   0.00     0.04   0.01  -0.01
    33   6    -0.01   0.03   0.00    -0.12   0.05  -0.03    -0.10   0.04  -0.02
    34   6    -0.10   0.06   0.04     0.04  -0.02   0.00     0.04  -0.01   0.01
    35   6    -0.02  -0.07  -0.06    -0.12   0.05  -0.04    -0.10   0.03  -0.03
    36   6     0.07   0.01   0.00     0.22  -0.06   0.05     0.17  -0.05   0.03
    37   6     0.02   0.18  -0.10    -0.01   0.00   0.01    -0.02   0.00   0.00
    38   6     0.01  -0.17   0.15    -0.02   0.00  -0.01     0.03   0.00  -0.01
    39   6     0.02   0.05  -0.07     0.00   0.00   0.01    -0.02   0.00   0.00
    40   6    -0.05  -0.16   0.15     0.03   0.00  -0.01     0.02   0.00   0.00
    41   6     0.01  -0.10   0.05     0.09   0.02   0.03    -0.13  -0.02  -0.05
    42   6     0.00  -0.02   0.07     0.09   0.03   0.02    -0.12  -0.03  -0.03
    43   6     0.04   0.11  -0.11    -0.03  -0.01   0.00     0.04   0.01   0.01
    44   6    -0.02  -0.09   0.06    -0.12   0.04   0.04    -0.09   0.03   0.03
    45   6    -0.05   0.11  -0.10     0.04  -0.02  -0.01     0.02  -0.01  -0.01
    46   6     0.00  -0.01   0.07    -0.12   0.06   0.03    -0.09   0.04   0.02
    47   6     0.04   0.03  -0.03     0.22  -0.06  -0.04     0.17  -0.05  -0.03
    48   6    -0.02   0.07  -0.15     0.01  -0.13  -0.13     0.00   0.18   0.18
    49   6    -0.07  -0.07   0.15     0.00  -0.14   0.13     0.00   0.18  -0.18
    50   6    -0.01   0.04  -0.02    -0.18  -0.02  -0.04     0.23   0.02   0.05
    51   6     0.06  -0.08   0.14     0.02   0.14  -0.14    -0.03  -0.17   0.16
    52   6     0.03   0.07  -0.15     0.02   0.14   0.14    -0.03  -0.18  -0.16
    53   6    -0.07  -0.04   0.14     0.00   0.17  -0.19     0.00   0.14  -0.13
    54   6    -0.02   0.07  -0.14     0.00   0.18   0.19     0.00   0.13   0.13
    55   6     0.06  -0.07   0.17    -0.03  -0.18   0.16    -0.02  -0.12   0.13
    56   6     0.03   0.04  -0.16    -0.03  -0.17  -0.16    -0.02  -0.14  -0.13
    57  16     0.00   0.00   0.00     0.00   0.00   0.00     0.00   0.00   0.00
    58   8     0.00   0.00   0.00     0.00   0.00   0.00     0.00   0.00   0.00
    59   8     0.00   0.00   0.00     0.00   0.00   0.00     0.00   0.00   0.00
                    130                    131                    132
                      A                      A                      A
 Frequencies --   1223.4650              1224.0761              1242.6769
 Red. masses --     12.0001                12.0000                12.0003
 Frc consts  --     10.5832                10.5938                10.9184
 IR Inten    --      0.1153                 0.0458                 0.1100
  Atom  AN      X      Y      Z        X      Y      Z        X      Y      Z
     1   6     0.24  -0.02   0.00     0.12   0.00   0.01     0.00   0.00  -0.02
     2   6    -0.17   0.00   0.00    -0.02   0.01   0.01     0.00   0.01   0.01
     3   6     0.27  -0.02   0.00    -0.05   0.00   0.00    -0.01  -0.02   0.00
     4   6    -0.17   0.02   0.00    -0.02  -0.01  -0.01     0.01   0.01   0.01
     5   6     0.06   0.01  -0.05     0.09  -0.03   0.03     0.09  -0.04   0.05
     6   6     0.09  -0.05   0.03     0.00   0.09   0.10     0.01   0.13   0.13
     7   6     0.08   0.03  -0.01    -0.06   0.05  -0.02    -0.09   0.06  -0.03
     8   6    -0.21   0.02   0.00    -0.02  -0.03  -0.03     0.00  -0.06  -0.06
     9   6     0.12  -0.01   0.00    -0.24   0.01   0.01     0.00  -0.02   0.00
    10   6    -0.02   0.00   0.00     0.16   0.00  -0.01     0.00   0.01  -0.01
    11   6    -0.05   0.00   0.00    -0.26   0.01   0.01     0.01   0.00   0.02
    12   6    -0.02   0.01  -0.01     0.16   0.00  -0.02     0.00   0.01  -0.01
    13   6     0.08  -0.04  -0.02    -0.05  -0.04  -0.02    -0.09   0.06   0.03
    14   6     0.01  -0.10   0.09    -0.10   0.03   0.05     0.01   0.13  -0.13
    15   6    -0.07   0.03   0.04    -0.07   0.00  -0.04     0.09  -0.04  -0.05
    16   6    -0.03   0.03  -0.03     0.21  -0.02   0.00     0.00  -0.06   0.06
    17   6     0.06  -0.02   0.04     0.09   0.01  -0.04    -0.11  -0.03   0.06
    18   6    -0.21   0.01   0.00    -0.03   0.03   0.03     0.00  -0.07  -0.07
    19   6     0.08  -0.04   0.01    -0.07  -0.04   0.03     0.11   0.05  -0.04
    20   6     0.09   0.04  -0.02     0.00  -0.09  -0.09     0.01   0.14   0.14
    21   6     0.09   0.03   0.02    -0.05   0.06   0.01     0.11   0.05   0.03
    22   6    -0.03  -0.03   0.03     0.20  -0.03   0.02    -0.01  -0.07   0.07
    23   6    -0.07  -0.02  -0.05    -0.07   0.02   0.03    -0.10  -0.03  -0.06
    24   6     0.01   0.10  -0.09    -0.10  -0.02  -0.04     0.01   0.14  -0.14
    25   6    -0.24   0.02   0.01    -0.11   0.01   0.01     0.01   0.00   0.02
    26   6     0.16  -0.02   0.00     0.01   0.01   0.00    -0.01  -0.01  -0.01
    27   6    -0.27   0.02   0.00     0.06  -0.01   0.00     0.00   0.02   0.00
    28   6     0.16  -0.01  -0.01     0.02  -0.01  -0.01     0.00  -0.01  -0.01
    29   6    -0.06   0.02  -0.05    -0.08  -0.02   0.03     0.10   0.03  -0.05
    30   6    -0.09  -0.04   0.02    -0.01   0.09   0.10    -0.02  -0.13  -0.13
    31   6    -0.08   0.04  -0.01     0.08   0.04  -0.03    -0.09  -0.04   0.03
    32   6     0.21   0.00   0.00     0.01  -0.03  -0.03     0.00   0.06   0.06
    33   6    -0.06  -0.01   0.04    -0.08   0.02  -0.04    -0.10   0.04  -0.06
    34   6     0.21  -0.02   0.00     0.03   0.03   0.03     0.00   0.07   0.07
    35   6    -0.08  -0.03   0.01     0.07  -0.04   0.03     0.10  -0.06   0.03
    36   6    -0.09   0.05  -0.03    -0.03  -0.10  -0.10    -0.01  -0.15  -0.14
    37   6    -0.12   0.01   0.00     0.24  -0.02   0.00     0.00   0.02   0.00
    38   6     0.02   0.00   0.00    -0.17   0.02   0.00     0.00  -0.01   0.01
    39   6     0.06  -0.01   0.00     0.27  -0.03   0.01     0.00   0.00  -0.02
    40   6     0.02   0.01  -0.01    -0.16   0.02  -0.02     0.00  -0.01   0.01
    41   6    -0.09  -0.03  -0.02     0.06  -0.04  -0.01    -0.09  -0.04  -0.03
    42   6     0.07   0.02   0.04     0.08  -0.01  -0.04     0.10   0.03   0.05
    43   6     0.03   0.03  -0.03    -0.21   0.01   0.00     0.00   0.06  -0.06
    44   6    -0.08   0.04   0.02     0.06   0.04   0.01     0.10  -0.07  -0.03
    45   6     0.02  -0.03   0.03    -0.21   0.01   0.02     0.00   0.07  -0.07
    46   6     0.07  -0.03  -0.05     0.08   0.01   0.03    -0.11   0.04   0.06
    47   6    -0.01   0.10  -0.09     0.08  -0.03  -0.04    -0.01  -0.15   0.15
    48   6     0.01   0.12  -0.13     0.01   0.07   0.05     0.01   0.15  -0.16
    49   6     0.00  -0.04   0.09    -0.01  -0.14  -0.11     0.01   0.15   0.16
    50   6    -0.01  -0.10   0.10     0.08   0.01   0.05    -0.02  -0.13   0.13
    51   6    -0.01  -0.06   0.08    -0.01  -0.12  -0.13    -0.01  -0.15  -0.15
    52   6     0.01   0.11  -0.13     0.01   0.09   0.07    -0.01  -0.15   0.15
    53   6     0.00   0.05  -0.09     0.01   0.14   0.11    -0.01  -0.17  -0.16
    54   6    -0.01  -0.12   0.13    -0.01  -0.10  -0.05    -0.01  -0.16   0.16
    55   6     0.00   0.06  -0.09     0.00   0.15   0.11     0.01   0.16   0.17
    56   6    -0.01  -0.11   0.13     0.00  -0.09  -0.05     0.01   0.17  -0.17
    57  16     0.00   0.00   0.00     0.00   0.00   0.00     0.00   0.00   0.00
    58   8     0.00   0.00   0.00     0.00   0.00   0.00     0.00   0.00   0.01
    59   8     0.00   0.00   0.00     0.00   0.00   0.00     0.00   0.00   0.00
                    133                    134                    135
                      A                      A                      A
 Frequencies --   1247.9901              1257.2731              1258.2667
 Red. masses --     12.0000                12.0007                12.0000
 Frc consts  --     11.0117                11.1767                11.1938
 IR Inten    --      0.0037                 0.0707                 0.0046
  Atom  AN      X      Y      Z        X      Y      Z        X      Y      Z
     1   6    -0.04   0.00   0.00    -0.01  -0.06  -0.10    -0.01  -0.01  -0.02
     2   6     0.00  -0.02  -0.02    -0.15   0.00   0.02    -0.03  -0.03  -0.03
     3   6     0.04  -0.01   0.00     0.01   0.10   0.06     0.01   0.01   0.01
     4   6     0.00   0.03   0.02     0.15  -0.03   0.00     0.03   0.04   0.04
     5   6     0.10  -0.04   0.05     0.15   0.00   0.05     0.09  -0.08  -0.11
     6   6     0.01   0.14   0.14    -0.03  -0.03  -0.02     0.01   0.16   0.17
     7   6    -0.11   0.06  -0.03     0.17  -0.03   0.01    -0.04  -0.11  -0.07
     8   6     0.00  -0.06  -0.06    -0.15   0.00  -0.02    -0.02   0.08   0.08
     9   6     0.04   0.00   0.00     0.00  -0.10   0.06    -0.01  -0.01   0.01
    10   6     0.00  -0.02   0.02     0.15   0.00   0.02     0.03   0.03  -0.03
    11   6    -0.04   0.00   0.00     0.01   0.06  -0.10     0.01   0.01  -0.02
    12   6     0.00   0.02  -0.03    -0.15   0.03   0.00    -0.02  -0.04   0.04
    13   6    -0.10   0.06   0.03    -0.17   0.03   0.01     0.04   0.11  -0.07
    14   6     0.01   0.14  -0.14     0.03   0.03  -0.02    -0.01  -0.16   0.17
    15   6     0.11  -0.04  -0.05    -0.15   0.00   0.05    -0.09   0.08  -0.11
    16   6    -0.01  -0.06   0.06     0.15  -0.01  -0.02     0.02  -0.08   0.08
    17   6     0.10   0.02  -0.05    -0.17   0.00   0.01     0.05   0.07   0.12
    18   6     0.00   0.05   0.05     0.15   0.01   0.01     0.02  -0.09  -0.09
    19   6    -0.10  -0.04   0.03    -0.15  -0.05  -0.01    -0.08   0.12   0.07
    20   6    -0.01  -0.13  -0.13     0.02   0.02   0.03    -0.01  -0.18  -0.17
    21   6    -0.10  -0.04  -0.03     0.16   0.05  -0.01     0.08  -0.12   0.07
    22   6     0.01   0.05  -0.06    -0.15  -0.01   0.01    -0.02   0.09  -0.09
    23   6     0.10   0.02   0.05     0.18   0.00   0.02    -0.05  -0.07   0.13
    24   6    -0.01  -0.13   0.13    -0.03  -0.03   0.04     0.01   0.17  -0.17
    25   6    -0.04   0.00   0.00     0.00   0.06   0.10    -0.01   0.01   0.02
    26   6     0.00   0.02   0.02    -0.15   0.02  -0.01    -0.02   0.03   0.03
    27   6     0.04   0.00   0.00    -0.01  -0.10  -0.06     0.01  -0.01  -0.01
    28   6     0.00  -0.02  -0.02     0.15   0.01   0.00     0.02  -0.04  -0.04
    29   6     0.11   0.03  -0.05     0.15  -0.02  -0.06     0.09   0.06   0.10
    30   6    -0.02  -0.15  -0.14    -0.02   0.03   0.02    -0.02  -0.16  -0.16
    31   6    -0.10  -0.04   0.03     0.17   0.01  -0.01    -0.02   0.12   0.07
    32   6     0.00   0.06   0.06    -0.15   0.02   0.02    -0.03  -0.08  -0.08
    33   6     0.10  -0.04   0.05    -0.17   0.02  -0.02     0.03  -0.07  -0.12
    34   6    -0.01  -0.05  -0.05     0.15  -0.03  -0.01     0.03   0.08   0.09
    35   6    -0.09   0.05  -0.03    -0.15   0.07   0.01    -0.10  -0.11  -0.07
    36   6     0.01   0.13   0.13     0.02  -0.03  -0.03     0.02   0.17   0.17
    37   6     0.04  -0.01   0.00     0.01   0.10  -0.06    -0.01   0.01  -0.01
    38   6     0.00   0.02  -0.02     0.15  -0.02  -0.02     0.02  -0.04   0.03
    39   6    -0.04   0.00   0.00     0.00  -0.06   0.09     0.01  -0.01   0.02
    40   6     0.00  -0.02   0.02    -0.15  -0.01  -0.01    -0.02   0.04  -0.04
    41   6    -0.10  -0.04  -0.03    -0.17   0.00  -0.01     0.02  -0.12   0.07
    42   6     0.12   0.03   0.05    -0.15   0.02  -0.05    -0.10  -0.06   0.10
    43   6     0.00   0.06  -0.06     0.15  -0.02   0.02     0.03   0.08  -0.08
    44   6    -0.09   0.06   0.03     0.15  -0.06   0.01     0.10   0.11  -0.07
    45   6     0.00  -0.06   0.06    -0.15   0.03   0.00    -0.03  -0.08   0.09
    46   6     0.10  -0.04  -0.05     0.18  -0.03  -0.02    -0.03   0.07  -0.12
    47   6     0.01   0.13  -0.13    -0.03   0.03  -0.03    -0.01  -0.17   0.17
    48   6     0.01   0.16  -0.17     0.06   0.05   0.04     0.01  -0.04   0.06
    49   6     0.01   0.16   0.17    -0.06  -0.05   0.04    -0.01   0.03   0.05
    50   6    -0.02  -0.14   0.14     0.02  -0.03   0.02     0.02   0.16  -0.16
    51   6    -0.01  -0.16  -0.16    -0.05   0.06  -0.04    -0.01  -0.04  -0.06
    52   6    -0.01  -0.16   0.16     0.05  -0.06  -0.04     0.01   0.04  -0.06
    53   6     0.01   0.15   0.15     0.06   0.04  -0.05     0.01   0.06   0.04
    54   6     0.01   0.15  -0.15    -0.06  -0.03  -0.06    -0.01  -0.05   0.04
    55   6    -0.01  -0.15  -0.15     0.05  -0.04   0.05     0.01  -0.06  -0.04
    56   6    -0.01  -0.15   0.15    -0.05   0.04   0.06    -0.01   0.06  -0.05
    57  16     0.00   0.00   0.00     0.00   0.00   0.00     0.00   0.00   0.00
    58   8     0.00   0.00   0.00     0.00   0.00   0.01     0.00   0.00   0.00
    59   8     0.00   0.00   0.00     0.00   0.00   0.00     0.00   0.00   0.00
                    136                    137                    138
                      A                      A                      A
 Frequencies --   1273.9007              1276.2005              1276.5219
 Red. masses --     12.0233                12.0432                12.0130
 Frc consts  --     11.4959                11.5566                11.5334
 IR Inten    --      0.3370                 0.5138                 0.3715
  Atom  AN      X      Y      Z        X      Y      Z        X      Y      Z
     1   6     0.00  -0.04  -0.08    -0.02  -0.04  -0.08     0.01   0.00  -0.01
     2   6     0.01   0.10   0.10    -0.05   0.05   0.05     0.04   0.04   0.03
     3   6     0.00  -0.09  -0.04    -0.01  -0.02   0.00     0.02  -0.06  -0.04
     4   6    -0.01   0.10   0.09     0.08   0.04   0.06    -0.07   0.05   0.04
     5   6    -0.06   0.07   0.10     0.10   0.01   0.07    -0.06   0.03  -0.03
     6   6     0.01  -0.15  -0.13    -0.11  -0.05  -0.13     0.08  -0.11  -0.04
     7   6     0.05   0.11   0.06     0.09  -0.02   0.04    -0.08   0.05   0.01
     8   6     0.00  -0.10  -0.10    -0.05  -0.02  -0.04     0.04  -0.03  -0.01
     9   6     0.00   0.08  -0.04     0.00   0.02  -0.01     0.02  -0.07   0.04
    10   6    -0.01  -0.09   0.10     0.06  -0.05   0.06     0.05   0.04  -0.03
    11   6     0.00   0.04  -0.08     0.01   0.04  -0.08     0.01   0.00   0.01
    12   6     0.00  -0.09   0.09    -0.07  -0.05   0.06    -0.08   0.05  -0.04
    13   6    -0.06  -0.10   0.06    -0.10   0.03   0.04    -0.09   0.06  -0.01
    14   6     0.00   0.13  -0.13     0.11   0.05  -0.13     0.10  -0.11   0.03
    15   6     0.05  -0.07   0.11    -0.10  -0.01   0.07    -0.09   0.04   0.03
    16   6     0.01   0.10  -0.10     0.06   0.02  -0.04     0.04  -0.03   0.01
    17   6     0.07   0.05   0.09    -0.13   0.02   0.08     0.12   0.04  -0.04
    18   6    -0.02  -0.09  -0.09     0.07  -0.03  -0.05    -0.07  -0.03  -0.01
    19   6    -0.02   0.11   0.05    -0.13  -0.02   0.05     0.15   0.06   0.00
    20   6    -0.03  -0.13  -0.12     0.13  -0.07  -0.15    -0.15  -0.13  -0.05
    21   6     0.03  -0.10   0.05     0.10   0.01   0.05     0.15   0.07  -0.01
    22   6     0.01   0.09  -0.09    -0.06   0.03  -0.05    -0.08  -0.03   0.02
    23   6    -0.06  -0.05   0.09     0.11  -0.03   0.08     0.13   0.04   0.03
    24   6     0.02   0.12  -0.12    -0.11   0.09  -0.15    -0.15  -0.14   0.06
    25   6     0.01   0.04   0.09     0.01  -0.03  -0.05    -0.02   0.00  -0.02
    26   6    -0.02  -0.10  -0.10     0.06   0.02   0.03    -0.03   0.05   0.04
    27   6     0.01   0.08   0.04     0.01   0.00   0.01    -0.04  -0.07  -0.04
    28   6     0.00  -0.10  -0.10    -0.07   0.03   0.03     0.08   0.05   0.04
    29   6    -0.03  -0.06  -0.12    -0.11   0.01   0.05     0.06   0.03  -0.01
    30   6    -0.01   0.15   0.16     0.10  -0.04  -0.10    -0.09  -0.10  -0.05
    31   6     0.06  -0.10  -0.07    -0.08  -0.04   0.03     0.08   0.05   0.01
    32   6    -0.01   0.10   0.10     0.05   0.00  -0.02    -0.04  -0.03  -0.02
    33   6     0.02  -0.06  -0.11     0.14  -0.01   0.06    -0.11   0.05  -0.03
    34   6     0.01   0.09   0.09    -0.07   0.00  -0.02     0.07  -0.05  -0.02
    35   6    -0.07  -0.09  -0.06     0.10  -0.06   0.03    -0.13   0.09   0.01
    36   6     0.03   0.13   0.14    -0.13  -0.01  -0.11     0.12  -0.16  -0.06
    37   6    -0.01  -0.09   0.04     0.00   0.00   0.00    -0.03  -0.06   0.04
    38   6     0.02   0.10  -0.11    -0.06  -0.02   0.03    -0.05   0.04  -0.03
    39   6     0.00  -0.04   0.09    -0.01   0.03  -0.05    -0.01   0.00   0.00
    40   6     0.00   0.10  -0.10     0.06  -0.03   0.03     0.08   0.03  -0.03
    41   6    -0.05   0.11  -0.07     0.09   0.04   0.03     0.11   0.04   0.00
    42   6     0.04   0.06  -0.12     0.11  -0.01   0.05     0.09   0.02   0.04
    43   6     0.00  -0.10   0.11    -0.05   0.01  -0.02    -0.05  -0.02   0.01
    44   6     0.06   0.09  -0.06    -0.09   0.05   0.03    -0.14   0.08   0.00
    45   6    -0.01  -0.09   0.10     0.06   0.00  -0.02     0.07  -0.04   0.01
    46   6    -0.03   0.06  -0.10    -0.13   0.01   0.05    -0.12   0.05   0.04
    47   6    -0.02  -0.14   0.15     0.12   0.03  -0.12     0.13  -0.15   0.05
    48   6     0.01   0.07  -0.06    -0.03  -0.18   0.04    -0.01   0.01  -0.15
    49   6    -0.01  -0.07  -0.04     0.03   0.18   0.04     0.00   0.06   0.16
    50   6     0.00  -0.16   0.16    -0.11   0.03  -0.10    -0.11  -0.08   0.02
    51   6     0.00   0.02   0.05     0.00   0.19   0.05     0.01   0.06   0.17
    52   6     0.00  -0.01   0.03     0.00  -0.20   0.05     0.01   0.02  -0.16
    53   6     0.00   0.02   0.04     0.04   0.23   0.04    -0.02   0.06   0.25
    54   6     0.00  -0.01   0.02    -0.03  -0.23   0.07    -0.02   0.05  -0.25
    55   6     0.00  -0.06  -0.03     0.00   0.21   0.03     0.03   0.06   0.25
    56   6     0.00   0.07  -0.05     0.00  -0.22   0.06     0.02   0.05  -0.25
    57  16     0.01  -0.01  -0.02    -0.01   0.02   0.02     0.01  -0.01  -0.01
    58   8     0.01   0.00   0.04    -0.02   0.00  -0.06     0.01   0.00   0.03
    59   8    -0.03   0.03  -0.01     0.04  -0.03   0.01    -0.02   0.02  -0.01
                    139                    140                    141
                      A                      A                      A
 Frequencies --   1278.0254              1278.2441              1278.5246
 Red. masses --     12.0043                15.3660                13.3671
 Frc consts  --     11.5523                14.7924                12.8738
 IR Inten    --      0.0284                25.2529                10.6921
  Atom  AN      X      Y      Z        X      Y      Z        X      Y      Z
     1   6     0.13  -0.01  -0.01    -0.03   0.00   0.00     0.02   0.00   0.00
     2   6    -0.10   0.02   0.02     0.05   0.01   0.01    -0.07  -0.02  -0.02
     3   6     0.07   0.00   0.00    -0.08   0.01   0.00     0.10   0.01   0.01
     4   6    -0.08   0.00  -0.01     0.05  -0.01  -0.01    -0.03   0.01   0.01
     5   6     0.16  -0.01   0.07    -0.05   0.03  -0.02     0.09  -0.05   0.02
     6   6    -0.14  -0.02  -0.11     0.06  -0.08  -0.04    -0.10   0.14   0.06
     7   6     0.13  -0.04   0.04    -0.08   0.03   0.00     0.12  -0.07  -0.01
     8   6    -0.09   0.00  -0.03     0.04  -0.01   0.00    -0.06   0.03   0.01
     9   6    -0.04   0.01   0.00    -0.09   0.00   0.00     0.12   0.01  -0.01
    10   6     0.07  -0.03   0.02     0.07   0.01  -0.01    -0.09  -0.02   0.02
    11   6    -0.12   0.01  -0.01    -0.04   0.00   0.00     0.07   0.00  -0.01
    12   6     0.07   0.00  -0.01     0.05  -0.01   0.00    -0.07   0.01   0.00
    13   6    -0.08   0.02   0.04    -0.09   0.06   0.00     0.14  -0.07   0.00
    14   6     0.10   0.07  -0.13     0.09  -0.10   0.03    -0.11   0.13  -0.04
    15   6    -0.12   0.00   0.06    -0.09   0.04   0.02     0.11  -0.05  -0.03
    16   6     0.06   0.01  -0.03     0.06  -0.02   0.00    -0.08   0.03   0.00
    17   6     0.12  -0.01  -0.05    -0.06  -0.02   0.01     0.03   0.02   0.00
    18   6    -0.07   0.01   0.02     0.04   0.01   0.00    -0.03  -0.01   0.00
    19   6     0.10   0.02  -0.03    -0.07  -0.03   0.00     0.06   0.02   0.01
    20   6    -0.10   0.04   0.10     0.07   0.06   0.03    -0.05  -0.07  -0.05
    21   6    -0.08  -0.01  -0.03    -0.07  -0.02   0.00     0.11   0.03   0.01
    22   6     0.06  -0.01   0.02     0.04   0.01   0.00    -0.06  -0.01   0.00
    23   6    -0.11   0.01  -0.05    -0.05  -0.01  -0.02     0.09   0.02   0.02
    24   6     0.09  -0.05   0.10     0.06   0.05  -0.03    -0.10  -0.05   0.01
    25   6    -0.13   0.01   0.00     0.03  -0.01  -0.02    -0.03  -0.01  -0.01
    26   6     0.10   0.00   0.01    -0.04   0.03   0.02     0.08  -0.02  -0.01
    27   6    -0.07   0.01   0.00     0.08  -0.02   0.00    -0.10   0.02   0.01
    28   6     0.08  -0.02  -0.01    -0.05   0.01   0.01     0.04   0.01   0.01
    29   6    -0.16   0.01   0.07     0.06   0.03   0.00    -0.10  -0.03   0.02
    30   6     0.14  -0.04  -0.11    -0.07  -0.09  -0.05     0.12   0.11   0.05
    31   6    -0.13  -0.03   0.04     0.08   0.04   0.01    -0.14  -0.05   0.00
    32   6     0.09  -0.01  -0.02    -0.04  -0.02  -0.02     0.07   0.02   0.00
    33   6    -0.12   0.01  -0.05     0.06  -0.02   0.02    -0.03   0.03   0.00
    34   6     0.07   0.00   0.02    -0.04   0.01  -0.01     0.03  -0.02  -0.01
    35   6    -0.09   0.03  -0.03     0.08  -0.03   0.00    -0.06   0.03   0.01
    36   6     0.10   0.03   0.10    -0.06   0.06   0.01     0.03  -0.08  -0.05
    37   6     0.04   0.00   0.00     0.08   0.00   0.00    -0.11   0.03  -0.01
    38   6    -0.08  -0.01   0.02    -0.06   0.00   0.00     0.08  -0.03   0.02
    39   6     0.12  -0.01  -0.01     0.04   0.01  -0.01    -0.07   0.01  -0.01
    40   6    -0.07   0.01  -0.01    -0.05  -0.02   0.02     0.07  -0.01   0.01
    41   6     0.08   0.01   0.04     0.11   0.03   0.01    -0.14  -0.05   0.00
    42   6     0.12  -0.02   0.06     0.08   0.01   0.03    -0.11  -0.03  -0.02
    43   6    -0.07   0.01  -0.03    -0.06   0.00  -0.01     0.08   0.02  -0.01
    44   6     0.08  -0.02  -0.03     0.06  -0.04   0.01    -0.11   0.04   0.01
    45   6    -0.06   0.00   0.02    -0.03   0.02  -0.01     0.06  -0.01  -0.01
    46   6     0.11   0.00  -0.05     0.05  -0.03   0.00    -0.09   0.03   0.03
    47   6    -0.10  -0.04   0.10    -0.05   0.08  -0.04     0.09  -0.06   0.00
    48   6    -0.03  -0.23   0.09    -0.02   0.00  -0.14     0.02  -0.03   0.21
    49   6     0.04   0.21   0.00    -0.01   0.06   0.15     0.02  -0.06  -0.22
    50   6    -0.09   0.08  -0.13    -0.10  -0.05   0.00     0.13   0.11  -0.04
    51   6    -0.01   0.21   0.00     0.02   0.06   0.16    -0.02  -0.06  -0.22
    52   6     0.00  -0.23   0.09     0.02   0.01  -0.15    -0.03  -0.03   0.22
    53   6    -0.03  -0.18  -0.02     0.01  -0.02  -0.12    -0.01   0.07   0.14
    54   6     0.03   0.18  -0.05     0.01  -0.03   0.12    -0.02  -0.02  -0.12
    55   6     0.01  -0.18  -0.03    -0.02  -0.01  -0.11     0.02   0.07   0.14
    56   6    -0.01   0.19  -0.05    -0.02  -0.03   0.12     0.02  -0.02  -0.11
    57  16     0.00   0.00  -0.01     0.12  -0.14  -0.18     0.07  -0.09  -0.12
    58   8     0.01   0.00   0.02     0.14  -0.03   0.49     0.09  -0.02   0.31
    59   8    -0.01   0.01   0.00    -0.37   0.31  -0.12    -0.24   0.20  -0.08
                    142                    143                    144
                      A                      A                      A
 Frequencies --   1296.3837              1437.4699              1438.0420
 Red. masses --     12.0000                12.0006                12.0000
 Frc consts  --     11.8822                14.6100                14.6209
 IR Inten    --      0.0321                 0.5535                 0.0507
  Atom  AN      X      Y      Z        X      Y      Z        X      Y      Z
     1   6     0.22  -0.02   0.00     0.00   0.00   0.00     0.04   0.00   0.00
     2   6    -0.15   0.01   0.00    -0.02   0.00   0.00    -0.10   0.00   0.01
     3   6     0.22  -0.01   0.00     0.02   0.00   0.00     0.04   0.00   0.00
     4   6    -0.14   0.01   0.00    -0.02   0.01   0.00    -0.10   0.02  -0.01
     5   6     0.12   0.00   0.04     0.00   0.00   0.05    -0.07   0.06   0.09
     6   6    -0.01   0.00   0.00     0.07   0.00   0.06     0.30  -0.15   0.11
     7   6     0.12  -0.05  -0.01    -0.03   0.00  -0.03    -0.07  -0.10  -0.05
     8   6    -0.16   0.02  -0.01     0.01   0.02   0.02     0.04   0.00  -0.02
     9   6    -0.22   0.01   0.00     0.04   0.00   0.00     0.00   0.00   0.00
    10   6     0.14  -0.01   0.00    -0.10   0.00  -0.01     0.02   0.00   0.01
    11   6    -0.22   0.02   0.00     0.04   0.00   0.00    -0.02   0.00   0.00
    12   6     0.14  -0.01   0.00    -0.10   0.02   0.01     0.02   0.00   0.00
    13   6    -0.12   0.05  -0.01    -0.08  -0.08   0.06     0.00   0.04   0.00
    14   6     0.01   0.00   0.00     0.30  -0.13  -0.13    -0.06   0.07  -0.01
    15   6    -0.12   0.00   0.04    -0.06   0.06  -0.10     0.03  -0.03   0.00
    16   6     0.16  -0.02  -0.01     0.04   0.01   0.01    -0.01   0.02  -0.02
    17   6     0.12  -0.02  -0.04     0.00   0.00  -0.05    -0.08  -0.05  -0.09
    18   6    -0.16   0.01   0.01     0.01  -0.02  -0.02     0.04  -0.01   0.01
    19   6     0.12   0.03   0.01    -0.03   0.00   0.03    -0.06   0.10   0.05
    20   6    -0.01   0.00   0.00     0.07  -0.01  -0.06     0.31   0.10  -0.11
    21   6    -0.12  -0.03   0.01    -0.07   0.09  -0.05    -0.01  -0.05   0.00
    22   6     0.15  -0.01   0.01     0.04  -0.02  -0.01    -0.01  -0.02   0.02
    23   6    -0.11   0.02  -0.04    -0.07  -0.04   0.10     0.04   0.02   0.00
    24   6     0.00   0.00   0.00     0.30   0.08   0.12    -0.07  -0.06   0.01
    25   6     0.21  -0.02  -0.01     0.00   0.00   0.00    -0.04   0.00   0.00
    26   6    -0.14   0.01   0.01     0.02  -0.01   0.00     0.10  -0.02   0.01
    27   6     0.21  -0.02   0.00    -0.02   0.00   0.00    -0.04   0.00   0.00
    28   6    -0.14   0.02   0.00     0.02   0.00   0.00     0.10   0.00  -0.01
    29   6     0.12  -0.02  -0.04     0.00   0.00   0.05     0.08   0.05   0.09
    30   6     0.00   0.00   0.00    -0.07   0.02   0.06    -0.31  -0.10   0.11
    31   6     0.12   0.03   0.01     0.03   0.00  -0.03     0.06  -0.11  -0.05
    32   6    -0.15   0.00   0.01    -0.01   0.03   0.02    -0.04   0.01  -0.02
    33   6     0.11   0.00   0.04     0.00   0.00  -0.04     0.07  -0.06  -0.09
    34   6    -0.15   0.01  -0.01    -0.01  -0.02  -0.02    -0.04   0.00   0.01
    35   6     0.11  -0.04  -0.01     0.03   0.00   0.03     0.07   0.09   0.05
    36   6     0.00   0.00  -0.01    -0.07  -0.01  -0.06    -0.29   0.14  -0.10
    37   6    -0.22   0.02   0.00    -0.04   0.00   0.00     0.00   0.00   0.00
    38   6     0.14  -0.01   0.00     0.10  -0.02  -0.01    -0.02   0.00   0.01
    39   6    -0.22   0.02   0.00    -0.04   0.00   0.00     0.02   0.00   0.00
    40   6     0.14  -0.02   0.01     0.10   0.00   0.01    -0.02   0.00   0.00
    41   6    -0.12  -0.03   0.01     0.07  -0.10   0.06     0.01   0.05   0.00
    42   6    -0.12   0.02  -0.04     0.07   0.04  -0.10    -0.04  -0.02   0.00
    43   6     0.16   0.00   0.00    -0.04   0.02   0.01     0.01   0.02  -0.02
    44   6    -0.12   0.05  -0.01     0.08   0.08  -0.05     0.00  -0.05   0.00
    45   6     0.16  -0.01  -0.01    -0.04  -0.01   0.00     0.01  -0.02   0.02
    46   6    -0.12   0.00   0.04     0.06  -0.05   0.10    -0.03   0.03   0.00
    47   6     0.01   0.00  -0.01    -0.28   0.12   0.12     0.06  -0.07   0.01
    48   6     0.03   0.02   0.02     0.19   0.11   0.14    -0.05  -0.07   0.01
    49   6    -0.03  -0.02   0.02     0.04  -0.02  -0.07     0.19   0.12  -0.12
    50   6     0.01   0.00   0.00    -0.32  -0.09  -0.13     0.07   0.06  -0.01
    51   6    -0.03   0.03  -0.02    -0.04  -0.01  -0.07    -0.17   0.15  -0.12
    52   6     0.02  -0.03  -0.02    -0.17   0.13   0.14     0.04  -0.07   0.01
    53   6    -0.03  -0.02   0.02    -0.04   0.01   0.07    -0.19  -0.12   0.12
    54   6     0.03   0.02   0.02    -0.18  -0.10  -0.13     0.05   0.07  -0.01
    55   6    -0.02   0.02  -0.02     0.04   0.01   0.07     0.17  -0.15   0.12
    56   6     0.02  -0.02  -0.02     0.17  -0.13  -0.13    -0.04   0.07  -0.01
    57  16     0.00   0.00   0.00     0.00   0.00   0.00     0.00   0.00   0.00
    58   8     0.00   0.00   0.00     0.00   0.00   0.01     0.00   0.00   0.00
    59   8     0.00   0.00   0.00     0.00   0.00   0.00     0.00   0.00   0.00
                    145                    146                    147
                      A                      A                      A
 Frequencies --   1445.4018              1445.4968              1471.7256
 Red. masses --     12.0001                12.0000                20.2297
 Frc consts  --     14.7711                14.7729                25.8162
 IR Inten    --     73.7358                68.2470                74.4003
  Atom  AN      X      Y      Z        X      Y      Z        X      Y      Z
     1   6     0.00   0.00   0.00     0.00   0.01   0.03     0.00   0.00   0.00
     2   6    -0.03  -0.02  -0.01     0.09   0.00  -0.01     0.00   0.00   0.00
     3   6     0.00   0.02   0.00     0.00  -0.03  -0.01     0.00   0.00   0.00
     4   6     0.03  -0.02  -0.01    -0.09   0.01  -0.01     0.00   0.00   0.00
     5   6     0.00   0.00   0.05     0.06  -0.06  -0.09     0.00   0.00   0.00
     6   6     0.09   0.00   0.07    -0.29   0.14  -0.10     0.00   0.00   0.00
     7   6    -0.03  -0.01  -0.03     0.06   0.10   0.05     0.00   0.00   0.00
     8   6     0.00   0.03   0.02     0.00   0.00   0.02     0.00   0.00   0.00
     9   6     0.00   0.03  -0.01     0.00   0.00   0.00     0.00   0.00   0.00
    10   6    -0.09   0.00   0.00    -0.03   0.02  -0.02     0.00   0.00   0.00
    11   6     0.00  -0.01   0.03     0.00   0.00   0.02     0.00   0.00   0.00
    12   6     0.09  -0.02   0.00     0.03   0.01  -0.02     0.00   0.00   0.00
    13   6    -0.07  -0.08   0.06     0.00  -0.05   0.00     0.00   0.00   0.00
    14   6     0.28  -0.12  -0.12     0.08  -0.08   0.00     0.00   0.00   0.00
    15   6    -0.05   0.05  -0.10    -0.03   0.03  -0.01     0.00   0.00   0.00
    16   6     0.00   0.02   0.00     0.00  -0.02   0.03     0.00   0.00   0.00
    17   6     0.00   0.00   0.05    -0.07  -0.05  -0.09     0.00   0.00   0.00
    18   6     0.00   0.03   0.02     0.00   0.00   0.02     0.00   0.00   0.00
    19   6     0.04  -0.01  -0.03    -0.05   0.11   0.05     0.00  -0.01   0.00
    20   6    -0.09   0.01   0.07     0.31   0.10  -0.11     0.00   0.00   0.00
    21   6     0.06  -0.10   0.06     0.00  -0.05   0.00     0.00   0.00   0.00
    22   6     0.00   0.02   0.00     0.00  -0.02   0.03     0.00   0.00   0.00
    23   6     0.06   0.04  -0.11     0.04   0.03  -0.01     0.00   0.00   0.01
    24   6    -0.31  -0.08  -0.13    -0.10  -0.07   0.00     0.01   0.00   0.00
    25   6     0.00   0.00   0.00     0.00   0.01   0.03     0.00   0.00   0.00
    26   6     0.03  -0.02  -0.01    -0.09   0.01  -0.01     0.00   0.00   0.00
    27   6     0.00   0.02   0.00     0.00  -0.03  -0.01     0.00   0.00   0.00
    28   6    -0.03  -0.02  -0.01     0.09   0.00  -0.01     0.00   0.00   0.00
    29   6     0.00   0.00   0.05    -0.07  -0.05  -0.09     0.00   0.00   0.00
    30   6    -0.09   0.01   0.07     0.30   0.10  -0.10     0.00   0.00   0.00
    31   6     0.03  -0.01  -0.03    -0.05   0.10   0.05     0.00   0.00   0.00
    32   6     0.00   0.03   0.02     0.00   0.00   0.02     0.00   0.00   0.00
    33   6     0.00   0.00   0.05     0.06  -0.06  -0.09     0.00   0.00   0.00
    34   6     0.00   0.03   0.02     0.00   0.00   0.02     0.00   0.00   0.00
    35   6    -0.04  -0.01  -0.03     0.06   0.10   0.05     0.00   0.00   0.00
    36   6     0.09   0.00   0.07    -0.29   0.15  -0.10     0.00   0.00   0.00
    37   6     0.00   0.03  -0.01     0.00   0.00   0.00     0.00   0.00   0.00
    38   6     0.09  -0.02   0.00     0.03   0.01  -0.02     0.00   0.00   0.00
    39   6     0.00  -0.01   0.03     0.00   0.00   0.02     0.00   0.00   0.00
    40   6    -0.10  -0.01   0.00    -0.03   0.01  -0.02     0.01   0.00   0.00
    41   6     0.06  -0.09   0.05     0.00  -0.05   0.00     0.00   0.00   0.00
    42   6     0.06   0.04  -0.10     0.04   0.03  -0.01     0.00   0.00   0.00
    43   6     0.00   0.02   0.00     0.00  -0.02   0.03     0.00   0.00   0.00
    44   6    -0.07  -0.09   0.06     0.00  -0.05   0.00     0.00   0.00   0.00
    45   6     0.01   0.02   0.00     0.00  -0.02   0.03     0.00   0.00   0.00
    46   6    -0.05   0.05  -0.11    -0.03   0.03  -0.01     0.00   0.00   0.00
    47   6     0.30  -0.13  -0.13     0.09  -0.08   0.00    -0.01   0.00   0.00
    48   6     0.18   0.10   0.13     0.06   0.07   0.00     0.00   0.00   0.00
    49   6     0.05  -0.01  -0.08    -0.18  -0.12   0.11     0.00   0.00   0.00
    50   6    -0.30  -0.08  -0.12    -0.09  -0.06   0.00     0.00   0.00   0.00
    51   6    -0.05   0.00  -0.08     0.16  -0.15   0.11     0.00   0.00   0.00
    52   6    -0.16   0.12   0.13    -0.05   0.08   0.00     0.00   0.00   0.00
    53   6     0.05  -0.01  -0.08    -0.19  -0.13   0.12     0.00   0.00   0.00
    54   6     0.19   0.10   0.14     0.06   0.08   0.00     0.00   0.00   0.00
    55   6    -0.05   0.00  -0.08     0.17  -0.15   0.11     0.00   0.00   0.00
    56   6    -0.17   0.13   0.14    -0.05   0.08   0.00     0.00   0.00   0.00
    57  16     0.00   0.00   0.00     0.00   0.00   0.00     0.31  -0.20   0.36
    58   8     0.00   0.00   0.00     0.00   0.00   0.00    -0.16   0.03  -0.58
    59   8     0.00   0.00   0.00     0.00   0.00   0.00    -0.46   0.38  -0.14
                    148                    149                    150
                      A                      A                      A
 Frequencies --   1506.6943              1527.7299              1598.4829
 Red. masses --     12.0002                12.0003                12.0002
 Frc consts  --     16.0505                16.5019                18.0657
 IR Inten    --      0.0526                 0.0204                 2.3947
  Atom  AN      X      Y      Z        X      Y      Z        X      Y      Z
     1   6     0.00  -0.01  -0.15     0.03   0.00   0.00     0.00  -0.03  -0.23
     2   6     0.00   0.04   0.04     0.00   0.00   0.00     0.00   0.05   0.04
     3   6    -0.01  -0.16  -0.01    -0.03   0.00   0.00    -0.02  -0.28  -0.04
     4   6     0.00   0.04   0.04     0.00  -0.01  -0.01     0.01   0.05   0.04
     5   6     0.00   0.02   0.20    -0.01  -0.03  -0.23    -0.01   0.00  -0.02
     6   6     0.00  -0.04  -0.04     0.00   0.04   0.04    -0.01   0.02   0.00
     7   6     0.01   0.20   0.02     0.00  -0.23  -0.03     0.01  -0.11  -0.02
     8   6     0.00  -0.04  -0.04     0.00   0.05   0.05     0.01   0.02   0.01
     9   6    -0.01  -0.15   0.01    -0.03   0.01   0.00    -0.02  -0.28   0.04
    10   6     0.00   0.04  -0.04     0.00   0.00   0.00     0.00   0.05  -0.04
    11   6     0.00  -0.01   0.15     0.03   0.00   0.00     0.00  -0.03   0.23
    12   6     0.00   0.04  -0.04     0.00  -0.01   0.01     0.01   0.05  -0.04
    13   6     0.01   0.20  -0.02     0.00  -0.23   0.03     0.01  -0.10   0.02
    14   6     0.00  -0.04   0.04     0.00   0.04  -0.04    -0.01   0.01   0.00
    15   6     0.00   0.02  -0.20    -0.01  -0.03   0.23    -0.01   0.00   0.02
    16   6     0.00  -0.04   0.04     0.00   0.05  -0.05     0.01   0.01  -0.01
    17   6     0.00   0.02   0.21    -0.01   0.03   0.23     0.01   0.00  -0.02
    18   6     0.00  -0.05  -0.05     0.00  -0.05  -0.05    -0.01   0.02   0.01
    19   6     0.02   0.21   0.02     0.03   0.23   0.03    -0.02  -0.10  -0.02
    20   6     0.00  -0.04  -0.04     0.00  -0.04  -0.04     0.01   0.01   0.00
    21   6     0.02   0.20  -0.02     0.03   0.23  -0.03    -0.02  -0.10   0.02
    22   6     0.00  -0.05   0.05     0.00  -0.05   0.05     0.00   0.02  -0.01
    23   6     0.00   0.02  -0.21    -0.01   0.03  -0.23     0.01   0.00   0.02
    24   6     0.00  -0.04   0.04     0.00  -0.04   0.04     0.02   0.01   0.00
    25   6     0.00   0.01   0.15     0.03   0.00   0.00     0.01   0.04   0.36
    26   6     0.00  -0.04  -0.04     0.00   0.00   0.00     0.01  -0.05  -0.05
    27   6     0.01   0.15   0.01    -0.03   0.00   0.00     0.02   0.28   0.03
    28   6     0.00  -0.04  -0.03     0.00   0.01   0.01    -0.01  -0.05  -0.05
    29   6     0.00  -0.02  -0.20    -0.01   0.03   0.24    -0.02   0.03   0.19
    30   6     0.00   0.04   0.04     0.00  -0.04  -0.04     0.01  -0.01  -0.03
    31   6    -0.01  -0.20  -0.02     0.03   0.23   0.03     0.02   0.09   0.01
    32   6     0.00   0.04   0.04     0.00  -0.05  -0.05    -0.01  -0.03  -0.03
    33   6     0.00  -0.02  -0.21    -0.01  -0.03  -0.23     0.02   0.03   0.19
    34   6     0.00   0.05   0.05     0.00   0.05   0.05     0.00  -0.03  -0.03
    35   6    -0.01  -0.20  -0.02     0.00  -0.23  -0.03    -0.01   0.10   0.01
    36   6     0.00   0.04   0.04     0.00   0.04   0.04    -0.01  -0.01  -0.03
    37   6     0.01   0.16  -0.01    -0.03   0.00   0.00     0.02   0.28  -0.03
    38   6     0.00  -0.04   0.04     0.00   0.00   0.00     0.01  -0.05   0.06
    39   6     0.00   0.01  -0.15     0.03   0.00   0.00     0.00   0.04  -0.37
    40   6     0.00  -0.04   0.04     0.00   0.00  -0.01    -0.02  -0.05   0.06
    41   6    -0.01  -0.20   0.02     0.03   0.23  -0.03     0.03   0.10  -0.01
    42   6     0.00  -0.02   0.20    -0.01   0.03  -0.24    -0.02   0.03  -0.19
    43   6     0.00   0.04  -0.05     0.00  -0.05   0.05    -0.01  -0.03   0.03
    44   6    -0.01  -0.20   0.02     0.00  -0.23   0.03    -0.01   0.10  -0.01
    45   6     0.00   0.05  -0.05     0.00   0.05  -0.05     0.01  -0.03   0.03
    46   6     0.00  -0.02   0.21    -0.01  -0.03   0.23     0.02   0.03  -0.19
    47   6     0.00   0.04  -0.04     0.00   0.04  -0.04    -0.01  -0.01   0.03
    48   6     0.00  -0.06   0.06     0.01   0.06  -0.06    -0.01   0.02  -0.04
    49   6     0.00  -0.06  -0.06     0.00   0.06   0.06    -0.01   0.02   0.04
    50   6     0.00   0.04  -0.04     0.00  -0.04   0.04     0.01  -0.01   0.03
    51   6     0.00   0.06   0.06     0.00  -0.06  -0.06     0.01  -0.03   0.00
    52   6     0.00   0.06  -0.06     0.00  -0.06   0.06     0.01  -0.02   0.00
    53   6     0.01   0.06   0.06     0.00   0.06   0.06    -0.02  -0.02   0.00
    54   6     0.00   0.06  -0.06     0.00   0.06  -0.06    -0.02  -0.02   0.00
    55   6     0.00  -0.06  -0.06     0.00  -0.06  -0.06     0.01   0.02   0.04
    56   6     0.00  -0.06   0.06     0.00  -0.06   0.06     0.01   0.02  -0.04
    57  16     0.00   0.00   0.00     0.00   0.00   0.00     0.00   0.00   0.00
    58   8     0.00   0.00   0.00     0.00   0.00   0.00     0.00   0.00   0.00
    59   8     0.00   0.00   0.00     0.00   0.00   0.00     0.00   0.00   0.00
                    151                    152                    153
                      A                      A                      A
 Frequencies --   1601.4827              1602.2444              1604.5471
 Red. masses --     12.0000                12.0000                12.0000
 Frc consts  --     18.1333                18.1505                18.2027
 IR Inten    --      0.0198                 0.0747                 0.0560
  Atom  AN      X      Y      Z        X      Y      Z        X      Y      Z
     1   6     0.00   0.03   0.22     0.00   0.01   0.05     0.01   0.00   0.02
     2   6    -0.03  -0.02  -0.02    -0.04   0.01   0.00    -0.03   0.00   0.00
     3   6     0.01   0.11   0.01    -0.01  -0.12  -0.02     0.03   0.02   0.00
     4   6     0.02  -0.02  -0.02     0.04   0.00   0.00    -0.04   0.00  -0.01
     5   6     0.02   0.04   0.30     0.01   0.03   0.10     0.02   0.05   0.34
     6   6    -0.03  -0.01  -0.05    -0.04   0.05  -0.01    -0.04  -0.01  -0.06
     7   6     0.00   0.06   0.00    -0.01  -0.28  -0.04     0.01   0.05  -0.01
     8   6     0.01  -0.03  -0.04     0.02   0.03   0.01     0.00  -0.03  -0.05
     9   6     0.00   0.06   0.00     0.01   0.16  -0.02     0.03  -0.01   0.00
    10   6    -0.03  -0.01   0.02     0.02  -0.02   0.01    -0.05   0.01   0.00
    11   6     0.00   0.03  -0.22     0.00   0.00  -0.04     0.01   0.00  -0.02
    12   6     0.04  -0.02   0.02    -0.03  -0.01   0.01    -0.04   0.00   0.01
    13   6     0.00  -0.01   0.01     0.01   0.28  -0.04     0.01  -0.07   0.03
    14   6    -0.04   0.00   0.05     0.02  -0.05   0.02    -0.05   0.01   0.06
    15   6     0.02   0.04  -0.30     0.00   0.00  -0.07     0.02   0.05  -0.34
    16   6     0.01  -0.02   0.04    -0.01  -0.04   0.03     0.01  -0.02   0.04
    17   6    -0.02   0.05   0.35    -0.01   0.02   0.06     0.01  -0.05  -0.30
    18   6    -0.01  -0.04  -0.05    -0.01   0.04   0.02     0.01   0.02   0.04
    19   6     0.01   0.10   0.00    -0.04  -0.32  -0.05     0.01   0.01   0.01
    20   6     0.03  -0.02  -0.06     0.06   0.05  -0.01    -0.04   0.00   0.06
    21   6    -0.01  -0.05   0.02     0.04   0.33  -0.05     0.01   0.01  -0.02
    22   6    -0.02  -0.02   0.04     0.01  -0.05   0.03     0.00   0.02  -0.04
    23   6    -0.02   0.06  -0.35     0.00  -0.01  -0.03     0.01  -0.05   0.30
    24   6     0.06   0.01   0.06    -0.05  -0.06   0.01    -0.04   0.00  -0.06
    25   6     0.00   0.00   0.04     0.00   0.01   0.01    -0.01   0.00   0.01
    26   6     0.03   0.01   0.00     0.04   0.01   0.01     0.04   0.00   0.00
    27   6     0.00  -0.07  -0.01    -0.01  -0.16  -0.02    -0.03   0.01   0.00
    28   6    -0.03   0.01   0.01    -0.04   0.01   0.00     0.04  -0.01  -0.01
    29   6     0.00   0.03   0.23     0.00   0.03   0.08    -0.01   0.05   0.34
    30   6     0.03   0.00  -0.04     0.05   0.05  -0.01     0.04  -0.01  -0.06
    31   6    -0.01  -0.01  -0.01    -0.04  -0.29  -0.05    -0.01   0.04  -0.01
    32   6    -0.01  -0.02  -0.03    -0.01   0.03   0.01    -0.01  -0.03  -0.05
    33   6     0.01   0.04   0.28     0.00   0.02   0.04    -0.02  -0.05  -0.30
    34   6     0.01  -0.03  -0.04     0.02   0.04   0.02     0.00   0.02   0.04
    35   6     0.01   0.03  -0.01    -0.01  -0.33  -0.05    -0.01   0.01   0.02
    36   6    -0.03  -0.01  -0.05    -0.04   0.06   0.00     0.04   0.00   0.05
    37   6    -0.01  -0.12   0.02     0.00   0.12  -0.01    -0.03  -0.02   0.00
    38   6     0.03   0.01  -0.01    -0.02  -0.01   0.00     0.05   0.00  -0.01
    39   6     0.00   0.01  -0.04     0.00   0.00   0.00    -0.01   0.00  -0.01
    40   6    -0.04   0.02  -0.01     0.03  -0.01   0.00     0.04   0.00   0.00
    41   6    -0.02  -0.08   0.02     0.03   0.27  -0.04    -0.02  -0.07   0.03
    42   6    -0.01   0.04  -0.24     0.00   0.00  -0.06    -0.02   0.05  -0.34
    43   6    -0.02  -0.01   0.02     0.01  -0.04   0.03    -0.01  -0.02   0.04
    44   6     0.00  -0.12   0.03     0.01   0.32  -0.05    -0.01   0.01  -0.02
    45   6     0.02  -0.01   0.03    -0.02  -0.04   0.03     0.00   0.02  -0.04
    46   6     0.01   0.05  -0.29     0.00  -0.01  -0.01    -0.02  -0.04   0.30
    47   6    -0.05   0.02   0.05     0.03  -0.06   0.01     0.04   0.00  -0.06
    48   6    -0.05  -0.02  -0.05     0.03   0.05   0.00    -0.06  -0.03  -0.08
    49   6    -0.03  -0.01   0.05    -0.06  -0.06   0.03    -0.04   0.00   0.08
    50   6     0.04   0.01   0.04    -0.03  -0.05   0.01     0.06   0.01   0.06
    51   6     0.03   0.00   0.06     0.04  -0.06   0.03     0.04   0.00   0.07
    52   6     0.04  -0.01  -0.06    -0.02   0.06  -0.01     0.05  -0.03  -0.08
    53   6    -0.04   0.01   0.07    -0.06  -0.07   0.03     0.05   0.01  -0.07
    54   6    -0.06  -0.02  -0.08     0.05   0.07   0.01     0.05   0.01   0.07
    55   6     0.03   0.00   0.06     0.04  -0.07   0.02    -0.04   0.01  -0.07
    56   6     0.05  -0.04  -0.06    -0.04   0.07   0.01    -0.04   0.02   0.07
    57  16     0.00   0.00   0.00     0.00   0.00   0.00     0.00   0.00   0.00
    58   8     0.00   0.00   0.00     0.00   0.00   0.00     0.00   0.00   0.00
    59   8     0.00   0.00   0.00     0.00   0.00   0.00     0.00   0.00   0.00
                    154                    155                    156
                      A                      A                      A
 Frequencies --   1605.3783              1618.5035              1621.3974
 Red. masses --     12.0000                12.0000                12.0000
 Frc consts  --     18.2216                18.5208                18.5871
 IR Inten    --      0.0133                 0.0104                 7.7388
  Atom  AN      X      Y      Z        X      Y      Z        X      Y      Z
     1   6    -0.03   0.00   0.01    -0.02   0.00   0.00    -0.01   0.00   0.02
     2   6     0.05   0.00   0.00     0.07   0.00  -0.01     0.00   0.00   0.00
     3   6    -0.01   0.01   0.00    -0.02   0.00   0.00    -0.01  -0.03   0.00
     4   6     0.04  -0.01   0.00     0.07  -0.01   0.00     0.02   0.00   0.00
     5   6    -0.01  -0.02  -0.03     0.06  -0.03  -0.01     0.02  -0.01   0.01
     6   6     0.04  -0.06   0.00    -0.20   0.10  -0.08    -0.15   0.08  -0.07
     7   6     0.01   0.35   0.05     0.06   0.00   0.02     0.02  -0.01   0.01
     8   6    -0.01  -0.04  -0.02    -0.05   0.00   0.00     0.02   0.00   0.00
     9   6     0.01  -0.02   0.00     0.02   0.00   0.00    -0.01  -0.02   0.00
    10   6    -0.04   0.00   0.00    -0.07   0.00   0.00     0.00   0.00   0.00
    11   6     0.03   0.00  -0.01     0.02   0.00   0.00    -0.01   0.00  -0.02
    12   6    -0.03   0.01   0.00    -0.07   0.01   0.01     0.02   0.00   0.00
    13   6    -0.01  -0.34   0.05    -0.06   0.00   0.02     0.02  -0.01  -0.01
    14   6    -0.04   0.06  -0.01     0.21  -0.10  -0.09    -0.14   0.07   0.07
    15   6     0.01   0.01   0.00    -0.06   0.03  -0.01     0.02  -0.01  -0.01
    16   6     0.01   0.04  -0.03     0.05   0.00   0.00     0.02   0.00   0.00
    17   6    -0.01   0.02   0.06     0.07   0.02   0.01     0.03   0.02   0.02
    18   6     0.00   0.03   0.02    -0.05   0.01   0.00     0.01   0.00   0.00
    19   6    -0.04  -0.30  -0.05     0.06  -0.02  -0.02     0.03  -0.02  -0.02
    20   6     0.06   0.05  -0.01    -0.22  -0.07   0.09    -0.23  -0.09   0.10
    21   6     0.03   0.29  -0.04    -0.07   0.02  -0.02     0.03  -0.02   0.02
    22   6     0.00  -0.04   0.03     0.05  -0.01   0.00     0.01   0.00   0.00
    23   6     0.01  -0.01  -0.04    -0.07  -0.02   0.01     0.03   0.02  -0.02
    24   6    -0.04  -0.05   0.01     0.23   0.08   0.09    -0.23  -0.08  -0.10
    25   6     0.03   0.00   0.01    -0.02   0.00   0.00    -0.01   0.00  -0.02
    26   6    -0.04   0.01   0.00     0.07  -0.01   0.00     0.00   0.00   0.00
    27   6     0.01   0.01   0.00    -0.02   0.00   0.00    -0.01   0.02   0.00
    28   6    -0.04   0.00   0.00     0.07   0.00  -0.01     0.02   0.00   0.00
    29   6     0.01  -0.02  -0.03     0.06   0.02   0.01     0.02   0.01   0.00
    30   6    -0.06  -0.06   0.00    -0.21  -0.07   0.09    -0.15  -0.06   0.07
    31   6     0.04   0.34   0.05     0.06  -0.02  -0.02     0.02   0.01  -0.01
    32   6     0.00  -0.04  -0.02    -0.05   0.01   0.00     0.02   0.00   0.00
    33   6     0.01   0.02   0.05     0.06  -0.03  -0.01     0.03  -0.02  -0.01
    34   6     0.01   0.03   0.02    -0.05   0.00   0.00     0.01   0.00   0.00
    35   6    -0.01  -0.30  -0.05     0.07   0.00   0.02     0.03   0.01   0.02
    36   6    -0.04   0.06   0.00    -0.22   0.11  -0.09    -0.22   0.12  -0.10
    37   6    -0.01  -0.01   0.00     0.02   0.00   0.00    -0.01   0.03   0.00
    38   6     0.04  -0.01   0.00    -0.07   0.01   0.01     0.00   0.00   0.00
    39   6    -0.03   0.00  -0.01     0.02   0.00   0.00    -0.01   0.00   0.02
    40   6     0.03   0.00   0.00    -0.07   0.00  -0.01     0.02   0.00   0.00
    41   6    -0.04  -0.34   0.05    -0.06   0.02  -0.02     0.02   0.01   0.01
    42   6    -0.01   0.02   0.00    -0.06  -0.02   0.01     0.02   0.01   0.00
    43   6     0.00   0.04  -0.03     0.05  -0.01   0.00     0.02   0.00   0.00
    44   6     0.01   0.30  -0.04    -0.07   0.00   0.02     0.03   0.01  -0.02
    45   6    -0.01  -0.04   0.03     0.05   0.00   0.00     0.01   0.00   0.00
    46   6    -0.01  -0.01  -0.03    -0.07   0.03  -0.01     0.03  -0.02   0.01
    47   6     0.03  -0.06   0.01     0.22  -0.11  -0.09    -0.22   0.12   0.10
    48   6    -0.06  -0.07  -0.01    -0.13  -0.10  -0.11     0.10   0.12   0.13
    49   6     0.06   0.07  -0.02     0.13   0.10  -0.11     0.10   0.12  -0.13
    50   6     0.05   0.06   0.00     0.22   0.07   0.08    -0.14  -0.05  -0.06
    51   6    -0.05   0.08  -0.02     0.12  -0.12   0.11     0.09  -0.14   0.13
    52   6     0.04  -0.08  -0.01    -0.12   0.13   0.12     0.08  -0.13  -0.13
    53   6    -0.06  -0.07   0.03     0.14   0.11  -0.12     0.15   0.19  -0.20
    54   6     0.04   0.06   0.00    -0.15  -0.11  -0.12     0.15   0.19   0.20
    55   6     0.04  -0.07   0.02     0.13  -0.13   0.12     0.13  -0.21   0.20
    56   6    -0.03   0.07   0.00    -0.13   0.14   0.12     0.13  -0.21  -0.20
    57  16     0.00   0.00   0.00     0.00   0.00   0.00     0.00   0.00   0.00
    58   8     0.00   0.00   0.00     0.00   0.00   0.00     0.00   0.00   0.00
    59   8     0.00   0.00   0.00     0.00   0.00   0.00     0.00   0.00   0.00
                    157                    158                    159
                      A                      A                      A
 Frequencies --   1622.5796              1625.5362              1631.9870
 Red. masses --     12.0000                12.0000                12.0001
 Frc consts  --     18.6142                18.6821                18.8308
 IR Inten    --      0.5742                 0.0248                 0.0837
  Atom  AN      X      Y      Z        X      Y      Z        X      Y      Z
     1   6     0.00  -0.01  -0.08     0.00   0.00   0.00     0.01   0.07   0.47
     2   6     0.04  -0.01   0.00    -0.05   0.00   0.00     0.01  -0.03  -0.05
     3   6     0.01   0.11   0.01     0.00   0.00   0.00     0.00  -0.03  -0.03
     4   6    -0.04   0.00   0.00     0.04  -0.01   0.00    -0.01  -0.02  -0.05
     5   6     0.03  -0.03  -0.05    -0.06   0.03   0.02    -0.01  -0.02  -0.09
     6   6    -0.20   0.11  -0.09     0.23  -0.11   0.09     0.03   0.00   0.03
     7   6     0.04   0.05   0.03    -0.07  -0.01  -0.02    -0.03   0.02   0.01
     8   6    -0.02   0.00   0.00     0.02   0.00   0.00     0.05   0.00   0.01
     9   6     0.01   0.11  -0.02     0.00  -0.01   0.00     0.00   0.03   0.02
    10   6     0.04  -0.01   0.00     0.05   0.00   0.00     0.01  -0.03   0.05
    11   6     0.00  -0.01   0.08     0.00   0.00  -0.02     0.00   0.06  -0.46
    12   6    -0.04   0.00   0.00    -0.04   0.01   0.00    -0.01  -0.03   0.05
    13   6     0.04   0.05  -0.03     0.06   0.01  -0.02    -0.03   0.01   0.00
    14   6    -0.21   0.11   0.10    -0.22   0.11   0.09     0.03   0.00  -0.03
    15   6     0.04  -0.03   0.05     0.06  -0.03   0.02     0.00  -0.01   0.09
    16   6    -0.02   0.00   0.00    -0.02   0.00   0.00     0.04   0.00  -0.01
    17   6    -0.02  -0.02  -0.06     0.06   0.02   0.02     0.00  -0.01  -0.08
    18   6     0.03   0.00   0.00    -0.02   0.00   0.00    -0.05   0.00   0.01
    19   6    -0.02   0.05   0.02     0.06  -0.03  -0.02     0.03   0.02   0.01
    20   6     0.12   0.05  -0.05    -0.23  -0.07   0.09    -0.02   0.00   0.03
    21   6    -0.02   0.06  -0.02    -0.06   0.02  -0.02     0.03   0.00   0.00
    22   6     0.03   0.00   0.00     0.02   0.00   0.00    -0.04   0.01  -0.01
    23   6    -0.03  -0.02   0.06    -0.06  -0.02   0.01     0.00  -0.01   0.08
    24   6     0.13   0.05   0.05     0.22   0.07   0.08    -0.03   0.00  -0.03
    25   6     0.00   0.02   0.13     0.00   0.00   0.01     0.01   0.07   0.44
    26   6     0.04   0.00  -0.01    -0.05   0.01   0.00    -0.01  -0.02  -0.04
    27   6    -0.01  -0.12  -0.02     0.00  -0.01   0.00    -0.01  -0.08  -0.04
    28   6    -0.04   0.01  -0.01     0.05   0.00   0.00     0.01  -0.02  -0.04
    29   6     0.04   0.02   0.04    -0.06  -0.02  -0.02     0.00  -0.02  -0.10
    30   6    -0.21  -0.08   0.10     0.24   0.08  -0.10     0.00   0.01   0.02
    31   6     0.03  -0.06  -0.03    -0.06   0.03   0.03     0.03   0.00   0.01
    32   6    -0.03   0.00   0.00     0.02  -0.01   0.00    -0.06   0.01   0.01
    33   6    -0.02   0.02   0.04     0.06  -0.03  -0.02    -0.01  -0.02  -0.10
    34   6     0.03   0.00   0.00    -0.02   0.00   0.00     0.05   0.00   0.01
    35   6    -0.03  -0.05  -0.02     0.06   0.01   0.02    -0.03   0.01   0.01
    36   6     0.12  -0.06   0.06    -0.22   0.11  -0.09     0.01   0.01   0.02
    37   6    -0.01  -0.11   0.02     0.00   0.01   0.00     0.00  -0.02   0.03
    38   6     0.04   0.00   0.01     0.05  -0.01   0.00    -0.01  -0.02   0.05
    39   6     0.00   0.02  -0.13     0.00   0.00   0.00     0.00   0.06  -0.44
    40   6    -0.04   0.01   0.01    -0.04   0.00   0.00     0.01  -0.03   0.05
    41   6     0.03  -0.06   0.03     0.06  -0.03   0.02     0.02  -0.01   0.00
    42   6     0.04   0.02  -0.05     0.06   0.02  -0.01     0.00  -0.02   0.10
    43   6    -0.03   0.00   0.00    -0.02   0.01   0.00    -0.05   0.01  -0.02
    44   6    -0.03  -0.05   0.02    -0.06  -0.01   0.02    -0.02   0.00   0.00
    45   6     0.04   0.00   0.00     0.02   0.00   0.00     0.05   0.00  -0.02
    46   6    -0.02   0.02  -0.04    -0.06   0.02  -0.01     0.00  -0.02   0.10
    47   6     0.13  -0.07  -0.06     0.21  -0.10  -0.09     0.00   0.02  -0.02
    48   6     0.15   0.18   0.19     0.14   0.11   0.12     0.00  -0.01   0.01
    49   6     0.14   0.17  -0.19    -0.15  -0.11   0.13     0.01  -0.01  -0.02
    50   6    -0.22  -0.08  -0.10    -0.23  -0.07  -0.09     0.00   0.02  -0.02
    51   6     0.12  -0.19   0.18    -0.13   0.14  -0.13    -0.02   0.02  -0.04
    52   6     0.12  -0.20  -0.19     0.13  -0.13  -0.12    -0.02   0.02   0.04
    53   6    -0.08  -0.10   0.11     0.14   0.11  -0.12     0.02   0.01  -0.03
    54   6    -0.09  -0.11  -0.11    -0.13  -0.10  -0.11     0.03   0.02   0.04
    55   6    -0.07   0.11  -0.11     0.13  -0.13   0.12    -0.01   0.00  -0.02
    56   6    -0.07   0.12   0.12    -0.12   0.12   0.11     0.00  -0.01   0.01
    57  16     0.00   0.00   0.00     0.00   0.00   0.00     0.00   0.00   0.00
    58   8     0.00   0.00   0.00     0.00   0.00   0.00     0.00   0.00   0.00
    59   8     0.00   0.00   0.00     0.00   0.00   0.00     0.00   0.00   0.00
                    160                    161                    162
                      A                      A                      A
 Frequencies --   1633.3020              1654.9351              1659.5929
 Red. masses --     12.0000                12.0000                12.0000
 Frc consts  --     18.8610                19.3639                19.4731
 IR Inten    --      2.7055                23.2207                 0.7544
  Atom  AN      X      Y      Z        X      Y      Z        X      Y      Z
     1   6     0.00  -0.02   0.01     0.03   0.00   0.00     0.00  -0.02  -0.16
     2   6    -0.01  -0.05  -0.03    -0.11   0.00   0.01     0.07  -0.01   0.01
     3   6     0.03   0.46   0.06     0.03   0.00   0.00     0.01   0.15   0.02
     4   6     0.01  -0.05  -0.03    -0.11   0.01  -0.01    -0.06   0.00   0.01
     5   6     0.03   0.00   0.00     0.00   0.04   0.22     0.00  -0.04  -0.20
     6   6    -0.01   0.03   0.01     0.02   0.00   0.00     0.05  -0.04   0.03
     7   6     0.00  -0.09  -0.01    -0.02  -0.22  -0.04     0.01   0.20   0.03
     8   6    -0.04   0.02   0.00     0.07   0.01  -0.01    -0.05   0.00   0.01
     9   6    -0.03  -0.46   0.07     0.03   0.00   0.00     0.01   0.16  -0.03
    10   6     0.01   0.04  -0.02    -0.11   0.00   0.00     0.07  -0.01  -0.01
    11   6     0.00   0.03  -0.06     0.03   0.00   0.00     0.00  -0.02   0.17
    12   6    -0.01   0.05  -0.02    -0.11   0.01   0.01    -0.06   0.00  -0.01
    13   6     0.00   0.10  -0.02    -0.02  -0.22   0.04     0.01   0.20  -0.04
    14   6     0.01  -0.03   0.00     0.02   0.00   0.00     0.05  -0.04  -0.03
    15   6    -0.03   0.00   0.01    -0.01   0.04  -0.22     0.00  -0.03   0.20
    16   6     0.05  -0.02   0.00     0.07   0.01   0.01    -0.06   0.00  -0.01
    17   6    -0.03   0.01   0.00    -0.01  -0.05  -0.23     0.00  -0.03  -0.18
    18   6     0.05   0.01   0.00     0.07  -0.01   0.01     0.05  -0.01   0.01
    19   6    -0.01  -0.09  -0.01     0.01   0.23   0.04     0.01   0.18   0.03
    20   6     0.01   0.02   0.01     0.01  -0.01   0.01    -0.05  -0.03   0.03
    21   6     0.01   0.09  -0.02     0.01   0.24  -0.05     0.01   0.19  -0.03
    22   6    -0.05  -0.01   0.00     0.07  -0.02  -0.01     0.05  -0.01  -0.01
    23   6     0.03  -0.01   0.01    -0.01  -0.04   0.23     0.00  -0.03   0.18
    24   6    -0.02  -0.02   0.01     0.02  -0.01  -0.01    -0.05  -0.03  -0.03
    25   6     0.00  -0.02   0.01     0.03   0.00   0.01     0.00   0.02   0.13
    26   6     0.01  -0.05  -0.03    -0.11   0.01  -0.01     0.07   0.00   0.00
    27   6     0.03   0.45   0.06     0.03   0.00   0.00    -0.01  -0.15  -0.02
    28   6    -0.01  -0.05  -0.03    -0.11   0.00   0.00    -0.06   0.01   0.00
    29   6    -0.03   0.01   0.00    -0.01  -0.04  -0.22     0.00   0.04   0.20
    30   6     0.02   0.03   0.01     0.02  -0.01   0.00     0.05   0.03  -0.04
    31   6    -0.01  -0.09  -0.02     0.01   0.22   0.04    -0.02  -0.20  -0.03
    32   6     0.04   0.01   0.00     0.07  -0.01   0.01    -0.05   0.01  -0.01
    33   6     0.03   0.00   0.00     0.00   0.05   0.23     0.00   0.03   0.19
    34   6    -0.05   0.02   0.01     0.07   0.01  -0.01     0.05   0.00  -0.01
    35   6     0.00  -0.09  -0.01    -0.02  -0.24  -0.05    -0.01  -0.19  -0.03
    36   6    -0.02   0.03   0.01     0.02   0.01  -0.01    -0.05   0.04  -0.03
    37   6    -0.03  -0.46   0.07     0.03  -0.01   0.00    -0.01  -0.15   0.02
    38   6    -0.01   0.05  -0.02    -0.11   0.01   0.01     0.07   0.00   0.00
    39   6     0.00   0.03  -0.06     0.03   0.00  -0.01     0.00   0.02  -0.13
    40   6     0.01   0.04  -0.02    -0.11   0.00   0.00    -0.06   0.01   0.00
    41   6     0.01   0.09  -0.02     0.01   0.22  -0.04    -0.02  -0.20   0.04
    42   6     0.03  -0.01   0.01    -0.01  -0.04   0.22     0.00   0.03  -0.20
    43   6    -0.05  -0.01   0.00     0.07  -0.02  -0.01    -0.05   0.01   0.01
    44   6     0.00   0.09  -0.02    -0.03  -0.23   0.05    -0.01  -0.19   0.03
    45   6     0.05  -0.02   0.00     0.07   0.01   0.01     0.05   0.00   0.01
    46   6    -0.03   0.00   0.01    -0.01   0.04  -0.23     0.00   0.03  -0.19
    47   6     0.01  -0.03   0.01     0.02   0.00   0.01    -0.05   0.04   0.03
    48   6     0.02   0.02   0.01     0.01   0.01   0.01    -0.06  -0.07  -0.07
    49   6    -0.02  -0.03   0.01     0.01   0.01  -0.01    -0.06  -0.07   0.08
    50   6    -0.02  -0.02   0.00     0.02  -0.01   0.00     0.05   0.03   0.03
    51   6     0.01  -0.02   0.00     0.01  -0.01   0.01    -0.05   0.08  -0.08
    52   6    -0.01   0.03   0.01     0.01  -0.01  -0.01    -0.05   0.08   0.07
    53   6    -0.01  -0.02   0.00     0.01   0.02  -0.02     0.06   0.07  -0.07
    54   6     0.02   0.02   0.01     0.01   0.02   0.02     0.06   0.07   0.07
    55   6     0.01  -0.03   0.01     0.01  -0.02   0.02     0.05  -0.08   0.07
    56   6    -0.01   0.03   0.01     0.01  -0.02  -0.02     0.05  -0.08  -0.07
    57  16     0.00   0.00   0.00     0.00   0.00   0.00     0.00   0.00   0.00
    58   8     0.00   0.00   0.00     0.00   0.00   0.00     0.00   0.00   0.00
    59   8     0.00   0.00   0.00     0.00   0.00   0.00     0.00   0.00   0.00
                    163                    164                    165
                      A                      A                      A
 Frequencies --   1687.4854              1768.8311              1770.4666
 Red. masses --     12.0000                12.0000                12.0000
 Frc consts  --     20.1332                22.1210                22.1619
 IR Inten    --      0.8823                 2.0475                 0.0066
  Atom  AN      X      Y      Z        X      Y      Z        X      Y      Z
     1   6     0.00   0.05   0.29    -0.01   0.00   0.00     0.07   0.00   0.00
     2   6     0.04   0.01  -0.01     0.06  -0.01  -0.01    -0.33   0.00   0.02
     3   6    -0.02  -0.28  -0.05    -0.02   0.00   0.00     0.07  -0.01   0.00
     4   6    -0.03   0.01  -0.01     0.06   0.00   0.01    -0.32   0.04  -0.02
     5   6    -0.01  -0.03  -0.13     0.02   0.00   0.02    -0.03  -0.02  -0.05
     6   6    -0.05   0.02  -0.01     0.02   0.01   0.02    -0.08   0.03  -0.02
     7   6     0.00   0.13   0.03    -0.01   0.01   0.00    -0.03   0.06   0.02
     8   6     0.05  -0.01   0.01    -0.07   0.00  -0.01     0.36  -0.03   0.00
     9   6    -0.02  -0.29   0.05    -0.06   0.01   0.00    -0.01   0.00   0.00
    10   6     0.04   0.01   0.01     0.28   0.00   0.02     0.06   0.00   0.00
    11   6     0.00   0.05  -0.29    -0.06   0.00   0.00    -0.02   0.00   0.00
    12   6    -0.03   0.01   0.01     0.29  -0.04  -0.02     0.06  -0.01   0.00
    13   6     0.00   0.13  -0.03     0.02  -0.04   0.02     0.02  -0.03   0.00
    14   6    -0.05   0.02   0.01     0.07  -0.02  -0.02     0.01  -0.02   0.01
    15   6    -0.01  -0.03   0.13     0.03   0.01  -0.05    -0.01   0.00   0.01
    16   6     0.05  -0.01  -0.01    -0.31   0.02   0.01    -0.06   0.01  -0.01
    17   6     0.00  -0.03  -0.13     0.02  -0.01  -0.02    -0.02   0.02   0.05
    18   6    -0.06   0.00   0.01    -0.06   0.01   0.01     0.36  -0.02   0.00
    19   6     0.01   0.12   0.03    -0.01  -0.01   0.00    -0.03  -0.05  -0.02
    20   6     0.05   0.01  -0.01     0.02  -0.01  -0.02    -0.08  -0.02   0.02
    21   6     0.01   0.13  -0.03     0.03   0.04  -0.02     0.02   0.02   0.00
    22   6    -0.06   0.00  -0.01    -0.32   0.02   0.00    -0.06  -0.01   0.01
    23   6     0.00  -0.03   0.13     0.03  -0.02   0.05    -0.01   0.00  -0.01
    24   6     0.05   0.01   0.01     0.07   0.01   0.02     0.02   0.02  -0.01
    25   6    -0.01  -0.05  -0.27     0.00   0.00   0.00    -0.07   0.00   0.00
    26   6     0.03  -0.01   0.01    -0.05   0.00  -0.01     0.30  -0.04   0.02
    27   6     0.02   0.28   0.05     0.01   0.00   0.00    -0.06   0.00   0.00
    28   6    -0.03  -0.01   0.01    -0.05   0.01   0.01     0.30   0.00  -0.02
    29   6     0.00   0.03   0.13    -0.02   0.01   0.03     0.02  -0.02  -0.04
    30   6    -0.05  -0.01   0.01    -0.01   0.02   0.02     0.07   0.02  -0.02
    31   6    -0.01  -0.13  -0.03     0.01   0.01   0.00     0.03   0.05   0.02
    32   6     0.05   0.00  -0.01     0.05  -0.01  -0.01    -0.34   0.02   0.00
    33   6     0.01   0.03   0.13    -0.02   0.00  -0.03     0.02   0.02   0.04
    34   6    -0.05   0.01  -0.01     0.05   0.00   0.01    -0.33   0.03   0.00
    35   6    -0.01  -0.13  -0.03     0.01  -0.01   0.00     0.03  -0.05  -0.02
    36   6     0.05  -0.02   0.01    -0.01  -0.01  -0.02     0.07  -0.03   0.02
    37   6     0.02   0.28  -0.05     0.07   0.00   0.00     0.01   0.00   0.00
    38   6     0.03  -0.01  -0.01    -0.34   0.04   0.02    -0.05   0.01   0.00
    39   6     0.00  -0.05   0.27     0.07   0.00   0.00     0.01   0.00   0.00
    40   6    -0.03  -0.01  -0.01    -0.34   0.00  -0.02    -0.05   0.00   0.00
    41   6    -0.01  -0.13   0.03    -0.03  -0.05   0.02    -0.02  -0.03   0.00
    42   6     0.00   0.03  -0.13    -0.03   0.02  -0.06     0.01   0.00   0.01
    43   6     0.05   0.00   0.01     0.38  -0.02   0.00     0.06   0.01  -0.01
    44   6    -0.01  -0.12   0.03    -0.02   0.05  -0.02    -0.02   0.03   0.00
    45   6    -0.05   0.01   0.01     0.38  -0.03  -0.01     0.06  -0.01   0.01
    46   6     0.01   0.03  -0.13    -0.03  -0.02   0.06     0.01   0.00  -0.01
    47   6     0.05  -0.02  -0.01    -0.08   0.03   0.03    -0.01   0.02  -0.01
    48   6     0.02   0.02   0.02     0.03   0.02   0.02     0.00   0.01   0.00
    49   6     0.02   0.02  -0.02     0.00  -0.01  -0.01    -0.03  -0.02   0.02
    50   6    -0.05  -0.01  -0.01    -0.08  -0.01  -0.02    -0.01  -0.02   0.01
    51   6     0.01  -0.02   0.02    -0.01   0.00  -0.01     0.03  -0.02   0.02
    52   6     0.01  -0.02  -0.02    -0.02   0.02   0.02    -0.01   0.01   0.00
    53   6    -0.02  -0.02   0.02    -0.01   0.00   0.01     0.03   0.02  -0.02
    54   6    -0.02  -0.02  -0.02    -0.03  -0.02  -0.02    -0.01  -0.01   0.00
    55   6    -0.01   0.02  -0.02     0.00   0.00   0.01    -0.02   0.02  -0.02
    56   6    -0.01   0.02   0.02     0.03  -0.02  -0.02     0.00  -0.01   0.00
    57  16     0.00   0.00   0.00     0.00   0.00   0.00     0.00   0.00   0.00
    58   8     0.00   0.00   0.00     0.00   0.00   0.00     0.00   0.00   0.00
    59   8     0.00   0.00   0.00     0.00   0.00   0.00     0.00   0.00   0.00
                    166                    167                    168
                      A                      A                      A
 Frequencies --   1777.0002              1780.8289              1835.6737
 Red. masses --     12.0000                12.0000                12.0001
 Frc consts  --     22.3258                22.4221                23.8245
 IR Inten    --      3.5581                46.6135                 2.9978
  Atom  AN      X      Y      Z        X      Y      Z        X      Y      Z
     1   6    -0.05   0.00   0.00     0.05   0.00   0.00     0.00   0.02   0.06
     2   6     0.17   0.00  -0.01    -0.25   0.00   0.02     0.29  -0.01  -0.01
     3   6    -0.05   0.00   0.00     0.05   0.00   0.00     0.00  -0.06  -0.03
     4   6     0.16  -0.02   0.01    -0.24   0.03  -0.01    -0.29   0.03  -0.01
     5   6     0.01   0.00   0.00    -0.03  -0.02  -0.09     0.01   0.02   0.04
     6   6     0.06  -0.03   0.02    -0.03   0.01   0.00     0.04  -0.02   0.00
     7   6     0.01   0.00   0.00    -0.02   0.09   0.02     0.02  -0.06  -0.02
     8   6    -0.18   0.02   0.00     0.28  -0.02   0.00    -0.27   0.03   0.00
     9   6     0.07   0.00   0.00     0.03   0.00   0.00     0.00  -0.02   0.01
    10   6    -0.28   0.00  -0.02    -0.18   0.00  -0.01     0.05   0.00   0.00
    11   6     0.07   0.00   0.00     0.03   0.00   0.00     0.00   0.01  -0.02
    12   6    -0.29   0.04   0.02    -0.18   0.02   0.01    -0.05   0.01   0.00
    13   6    -0.02   0.04  -0.01    -0.01   0.08  -0.02     0.00  -0.02   0.01
    14   6    -0.08   0.03   0.02    -0.01   0.00   0.00     0.00   0.01   0.00
    15   6    -0.02  -0.01   0.04    -0.02  -0.02   0.08     0.01   0.01  -0.02
    16   6     0.31  -0.03  -0.01     0.20  -0.02   0.00    -0.04   0.00   0.00
    17   6     0.01   0.00   0.00    -0.02   0.03   0.09    -0.01   0.02   0.04
    18   6    -0.18   0.01   0.00     0.28  -0.01  -0.01     0.27  -0.01   0.00
    19   6     0.01   0.00   0.00    -0.03  -0.09  -0.02    -0.03  -0.05  -0.02
    20   6     0.07   0.02  -0.02    -0.03   0.00   0.00    -0.04  -0.01   0.00
    21   6    -0.02  -0.04   0.02    -0.03  -0.08   0.02     0.00  -0.02   0.01
    22   6     0.31  -0.02   0.00     0.21  -0.01   0.00     0.04   0.00   0.00
    23   6    -0.02   0.02  -0.04    -0.02   0.02  -0.08     0.00   0.01  -0.02
    24   6    -0.08  -0.02  -0.02    -0.01   0.00   0.00     0.00   0.01   0.00
    25   6    -0.05   0.00   0.00     0.05   0.00   0.00     0.00  -0.02  -0.03
    26   6     0.19  -0.02   0.01    -0.26   0.03  -0.01     0.09  -0.01   0.00
    27   6    -0.05   0.00   0.00     0.05   0.00   0.00     0.00   0.03   0.01
    28   6     0.19   0.00  -0.01    -0.26   0.00   0.02    -0.09   0.00   0.00
    29   6     0.01  -0.01  -0.01    -0.02   0.03   0.09     0.01  -0.01  -0.03
    30   6     0.07   0.02  -0.02    -0.04   0.00   0.00     0.00  -0.01  -0.01
    31   6     0.01   0.00   0.00    -0.03  -0.09  -0.02     0.00   0.02   0.01
    32   6    -0.21   0.01   0.01     0.30  -0.02  -0.01    -0.08   0.01   0.01
    33   6     0.01   0.00   0.01    -0.02  -0.02  -0.09    -0.01  -0.01  -0.03
    34   6    -0.20   0.02   0.00     0.29  -0.03   0.00     0.08   0.00   0.01
    35   6     0.01   0.00   0.00    -0.02   0.09   0.03     0.00   0.02   0.01
    36   6     0.07  -0.03   0.02    -0.04   0.01   0.00     0.00  -0.01  -0.01
    37   6     0.06   0.00   0.00     0.02   0.00   0.00     0.01   0.08  -0.03
    38   6    -0.24   0.03   0.01    -0.15   0.02   0.01     0.39  -0.04  -0.02
    39   6     0.06   0.00   0.00     0.02   0.00   0.00     0.00  -0.03   0.08
    40   6    -0.24   0.00  -0.01    -0.15   0.00  -0.01    -0.39   0.01  -0.02
    41   6    -0.02  -0.03   0.01    -0.02  -0.08   0.02     0.03   0.06  -0.02
    42   6    -0.01   0.01  -0.03    -0.02   0.02  -0.08     0.02  -0.02   0.05
    43   6     0.26  -0.01   0.00     0.18  -0.01   0.00    -0.36   0.02   0.00
    44   6    -0.01   0.04  -0.01    -0.01   0.08  -0.02    -0.02   0.06  -0.02
    45   6     0.26  -0.02  -0.01     0.18  -0.02   0.00     0.36  -0.03   0.00
    46   6    -0.02  -0.01   0.03    -0.02  -0.02   0.08    -0.02  -0.02   0.05
    47   6    -0.07   0.03   0.02     0.00  -0.01   0.00    -0.05   0.02   0.01
    48   6     0.03   0.02   0.02    -0.02  -0.02  -0.02    -0.01  -0.01   0.00
    49   6    -0.04  -0.03   0.03     0.00  -0.01   0.01     0.01   0.01  -0.01
    50   6    -0.07  -0.02  -0.02     0.00   0.01   0.00     0.06   0.01   0.01
    51   6    -0.03   0.03  -0.03     0.00   0.01  -0.01    -0.01   0.00   0.00
    52   6     0.03  -0.03  -0.02    -0.01   0.02   0.02     0.01  -0.01  -0.01
    53   6    -0.04  -0.03   0.03     0.00  -0.01   0.01     0.01   0.00   0.00
    54   6     0.04   0.02   0.02    -0.01  -0.02  -0.02    -0.01  -0.01  -0.01
    55   6    -0.03   0.03  -0.03     0.00   0.01  -0.01     0.00   0.01  -0.01
    56   6     0.03  -0.02  -0.02    -0.01   0.02   0.02     0.01  -0.01   0.00
    57  16     0.00   0.00   0.00     0.00   0.00   0.00     0.00   0.00   0.00
    58   8     0.00   0.00   0.00     0.00   0.00   0.00     0.00   0.00   0.00
    59   8     0.00   0.00   0.00     0.00   0.00   0.00     0.00   0.00   0.00
                    169                    170                    171
                      A                      A                      A
 Frequencies --   1836.2782              1837.4506              1851.6037
 Red. masses --     12.0000                12.0000                12.0000
 Frc consts  --     23.8401                23.8706                24.2398
 IR Inten    --      2.0744                 1.0563                 0.3660
  Atom  AN      X      Y      Z        X      Y      Z        X      Y      Z
     1   6     0.00   0.02   0.03     0.00  -0.02  -0.05     0.00  -0.01  -0.04
     2   6     0.10   0.00   0.00    -0.29   0.01   0.01    -0.26   0.01   0.01
     3   6     0.00  -0.02   0.00     0.00   0.04   0.02     0.00   0.04   0.01
     4   6    -0.10   0.02   0.00     0.29  -0.03   0.01     0.26  -0.03   0.01
     5   6     0.02   0.01   0.03    -0.02  -0.01  -0.03    -0.02  -0.01  -0.02
     6   6     0.01   0.01   0.01    -0.05   0.01  -0.02    -0.05   0.02  -0.01
     7   6     0.00  -0.01  -0.01    -0.02   0.03   0.01    -0.02   0.02   0.01
     8   6    -0.09   0.00  -0.01     0.27  -0.02   0.00     0.24  -0.02   0.00
     9   6    -0.01  -0.08   0.03     0.00   0.00   0.01     0.00  -0.04   0.01
    10   6     0.43  -0.01   0.02    -0.03  -0.01   0.00     0.26  -0.01   0.01
    11   6     0.00   0.03  -0.08     0.00  -0.01   0.01     0.00   0.01  -0.04
    12   6    -0.42   0.05   0.02     0.03  -0.01   0.00    -0.26   0.03   0.01
    13   6     0.03  -0.06   0.02     0.01  -0.01   0.00     0.02  -0.02   0.01
    14   6     0.06  -0.02  -0.01    -0.01  -0.01   0.02     0.05  -0.02  -0.01
    15   6     0.03   0.02  -0.06    -0.01   0.00   0.01     0.02   0.01  -0.02
    16   6    -0.40   0.03   0.00     0.03   0.01  -0.01    -0.24   0.02   0.00
    17   6    -0.01   0.01   0.03     0.02  -0.01  -0.03     0.02  -0.01  -0.02
    18   6     0.09  -0.01  -0.01    -0.28   0.02   0.00    -0.24   0.01   0.00
    19   6     0.00  -0.01  -0.01     0.02   0.02   0.01     0.02   0.02   0.01
    20   6    -0.01   0.01   0.01     0.05   0.01  -0.02     0.05   0.01  -0.01
    21   6    -0.03  -0.06   0.02    -0.01  -0.01   0.00    -0.02  -0.02   0.01
    22   6     0.39  -0.02   0.00    -0.03   0.01  -0.01     0.24  -0.01   0.00
    23   6    -0.03   0.02  -0.06     0.01   0.00   0.01    -0.02   0.01  -0.02
    24   6    -0.06  -0.01  -0.01     0.01  -0.01   0.02    -0.05  -0.01  -0.01
    25   6     0.00  -0.01  -0.03     0.00  -0.03  -0.07     0.00   0.01   0.04
    26   6     0.17  -0.01   0.01     0.38  -0.04   0.01    -0.26   0.03  -0.01
    27   6     0.00   0.04   0.02     0.01   0.06   0.03     0.00  -0.04  -0.01
    28   6    -0.17   0.01   0.01    -0.38   0.01   0.01     0.26  -0.01  -0.01
    29   6     0.00  -0.01  -0.02     0.03  -0.02  -0.05    -0.02   0.01   0.02
    30   6     0.02   0.01   0.01     0.06   0.01  -0.02    -0.05  -0.01   0.01
    31   6     0.02   0.04   0.01     0.03   0.04   0.02    -0.02  -0.02  -0.01
    32   6    -0.16   0.00  -0.01    -0.35   0.03   0.01     0.24  -0.01   0.00
    33   6     0.00  -0.01  -0.02    -0.03  -0.02  -0.05     0.02   0.01   0.02
    34   6     0.16  -0.02  -0.01     0.35  -0.02   0.00    -0.24   0.02   0.00
    35   6    -0.02   0.04   0.01    -0.02   0.04   0.02     0.02  -0.02  -0.01
    36   6    -0.02   0.02   0.01    -0.06   0.02  -0.02     0.05  -0.01   0.01
    37   6     0.00  -0.02   0.01     0.00   0.02   0.00     0.00   0.03  -0.01
    38   6    -0.17   0.02   0.01     0.13  -0.02   0.00     0.23  -0.03  -0.01
    39   6     0.00   0.01  -0.02     0.00  -0.02   0.03     0.00  -0.01   0.03
    40   6     0.17   0.00   0.01    -0.13   0.00   0.00    -0.23   0.00  -0.01
    41   6    -0.01  -0.01   0.00     0.00   0.01  -0.01     0.02   0.01  -0.01
    42   6    -0.01   0.01  -0.01     0.02  -0.01   0.03     0.02  -0.01   0.01
    43   6     0.16  -0.01   0.00    -0.12   0.02  -0.01    -0.21   0.01   0.00
    44   6     0.01  -0.01   0.00     0.00   0.01  -0.01    -0.01   0.01  -0.01
    45   6    -0.16   0.01   0.00     0.12   0.00  -0.01     0.21  -0.02   0.00
    46   6     0.01   0.00  -0.01    -0.02  -0.01   0.03    -0.02   0.00   0.01
    47   6     0.04  -0.02  -0.01    -0.02  -0.01   0.02    -0.04   0.01   0.01
    48   6     0.02   0.01   0.01    -0.01   0.00  -0.01    -0.02  -0.01  -0.01
    49   6     0.00   0.00   0.00    -0.02  -0.01   0.01     0.02   0.01  -0.01
    50   6    -0.04  -0.01  -0.01     0.02  -0.01   0.02     0.04   0.01   0.01
    51   6     0.00  -0.01   0.00     0.02  -0.02   0.02     0.02  -0.01   0.01
    52   6    -0.02   0.01   0.01     0.00   0.00  -0.01    -0.02   0.02   0.01
    53   6     0.00  -0.01   0.00    -0.02  -0.01   0.02    -0.02  -0.01   0.01
    54   6     0.02   0.01   0.01     0.00   0.00  -0.01     0.02   0.01   0.01
    55   6     0.00   0.00   0.00     0.02  -0.01   0.01    -0.02   0.01  -0.01
    56   6    -0.02   0.02   0.01     0.01   0.00  -0.01     0.02  -0.01  -0.01
    57  16     0.00   0.00   0.00     0.00   0.00   0.00     0.00   0.00   0.00
    58   8     0.00   0.00   0.00     0.00   0.00   0.00     0.00   0.00   0.00
    59   8     0.00   0.00   0.00     0.00   0.00   0.00     0.00   0.00   0.00

 -------------------
 - Thermochemistry -
 -------------------
 Temperature   298.150 Kelvin.  Pressure   1.00000 Atm.
 Atom     1 has atomic number  6 and mass  12.00000
 Atom     2 has atomic number  6 and mass  12.00000
 Atom     3 has atomic number  6 and mass  12.00000
 Atom     4 has atomic number  6 and mass  12.00000
 Atom     5 has atomic number  6 and mass  12.00000
 Atom     6 has atomic number  6 and mass  12.00000
 Atom     7 has atomic number  6 and mass  12.00000
 Atom     8 has atomic number  6 and mass  12.00000
 Atom     9 has atomic number  6 and mass  12.00000
 Atom    10 has atomic number  6 and mass  12.00000
 Atom    11 has atomic number  6 and mass  12.00000
 Atom    12 has atomic number  6 and mass  12.00000
 Atom    13 has atomic number  6 and mass  12.00000
 Atom    14 has atomic number  6 and mass  12.00000
 Atom    15 has atomic number  6 and mass  12.00000
 Atom    16 has atomic number  6 and mass  12.00000
 Atom    17 has atomic number  6 and mass  12.00000
 Atom    18 has atomic number  6 and mass  12.00000
 Atom    19 has atomic number  6 and mass  12.00000
 Atom    20 has atomic number  6 and mass  12.00000
 Atom    21 has atomic number  6 and mass  12.00000
 Atom    22 has atomic number  6 and mass  12.00000
 Atom    23 has atomic number  6 and mass  12.00000
 Atom    24 has atomic number  6 and mass  12.00000
 Atom    25 has atomic number  6 and mass  12.00000
 Atom    26 has atomic number  6 and mass  12.00000
 Atom    27 has atomic number  6 and mass  12.00000
 Atom    28 has atomic number  6 and mass  12.00000
 Atom    29 has atomic number  6 and mass  12.00000
 Atom    30 has atomic number  6 and mass  12.00000
 Atom    31 has atomic number  6 and mass  12.00000
 Atom    32 has atomic number  6 and mass  12.00000
 Atom    33 has atomic number  6 and mass  12.00000
 Atom    34 has atomic number  6 and mass  12.00000
 Atom    35 has atomic number  6 and mass  12.00000
 Atom    36 has atomic number  6 and mass  12.00000
 Atom    37 has atomic number  6 and mass  12.00000
 Atom    38 has atomic number  6 and mass  12.00000
 Atom    39 has atomic number  6 and mass  12.00000
 Atom    40 has atomic number  6 and mass  12.00000
 Atom    41 has atomic number  6 and mass  12.00000
 Atom    42 has atomic number  6 and mass  12.00000
 Atom    43 has atomic number  6 and mass  12.00000
 Atom    44 has atomic number  6 and mass  12.00000
 Atom    45 has atomic number  6 and mass  12.00000
 Atom    46 has atomic number  6 and mass  12.00000
 Atom    47 has atomic number  6 and mass  12.00000
 Atom    48 has atomic number  6 and mass  12.00000
 Atom    49 has atomic number  6 and mass  12.00000
 Atom    50 has atomic number  6 and mass  12.00000
 Atom    51 has atomic number  6 and mass  12.00000
 Atom    52 has atomic number  6 and mass  12.00000
 Atom    53 has atomic number  6 and mass  12.00000
 Atom    54 has atomic number  6 and mass  12.00000
 Atom    55 has atomic number  6 and mass  12.00000
 Atom    56 has atomic number  6 and mass  12.00000
 Atom    57 has atomic number 16 and mass  31.97207
 Atom    58 has atomic number  8 and mass  15.99491
 Atom    59 has atomic number  8 and mass  15.99491
 Molecular mass:   735.96190 amu.
 Principal axes and moments of inertia in atomic units:
                           1         2         3
     Eigenvalues --  ******************************
           X            1.00000   0.00005   0.00000
           Y           -0.00005   1.00000  -0.00001
           Z            0.00000   0.00001   1.00000
 This molecule is an asymmetric top.
 Rotational symmetry number  1.
 Warning -- assumption of classical behavior for rotation
           may cause significant error
 Rotational temperatures (Kelvin)      0.00538     0.00256     0.00220
 Rotational constants (GHZ):           0.11200     0.05338     0.04586
    4 imaginary frequencies ignored.
 Zero-point vibrational energy     906881.6 (Joules/Mol)
                                  216.74990 (Kcal/Mol)
 Warning -- explicit consideration of  56 degrees of freedom as
           vibrations may cause significant error
 Vibrational temperatures:     37.76    77.63   210.48   223.63   225.38
          (Kelvin)            225.83   284.98   304.17   305.31   358.03
                              374.83   397.91   417.74   450.64   458.30
                              490.42   490.54   526.23   526.63   531.85
                              539.21   540.74   542.16   566.56   568.01
                              588.46   637.49   638.67   639.57   643.40
                              673.57   740.61   742.86   746.57   747.86
                              749.84   761.19   769.74   772.94   788.87
                              790.92   803.60   812.28   816.51   832.75
                              846.60   851.22   853.68   859.56   878.00
                              880.07   884.95   889.18   891.10   891.18
                              892.80   939.24   939.45   946.38   958.06
                              958.66   974.67   976.84  1000.17  1034.47
                             1051.53  1053.67  1055.89  1057.41  1058.66
                             1082.74  1086.73  1086.80  1092.93  1095.86
                             1097.28  1107.83  1110.00  1112.15  1121.09
                             1125.76  1157.67  1157.88  1160.98  1163.71
                             1200.87  1201.96  1248.99  1250.99  1285.28
                             1285.85  1301.95  1365.53  1365.95  1376.52
                             1449.04  1469.13  1492.62  1502.22  1515.24
                             1543.03  1544.62  1556.55  1557.94  1568.95
                             1574.57  1579.44  1581.32  1582.16  1598.25
                             1607.76  1609.21  1610.13  1652.81  1689.53
                             1702.59  1702.84  1707.92  1714.74  1715.35
                             1718.18  1750.18  1750.84  1752.15  1754.91
                             1760.29  1761.17  1787.93  1795.58  1808.93
                             1810.36  1832.86  1836.17  1836.63  1838.79
                             1839.11  1839.51  1865.20  2068.20  2069.02
                             2079.61  2079.74  2117.48  2167.79  2198.06
                             2299.86  2304.17  2305.27  2308.58  2309.78
                             2328.66  2332.83  2334.53  2338.78  2348.06
                             2349.95  2381.08  2387.78  2427.91  2544.95
                             2547.30  2556.70  2562.21  2641.12  2641.99
                             2643.68  2664.04
 
 Zero-point correction=                           0.345413 (Hartree/Particle)
 Thermal correction to Energy=                    0.370703
 Thermal correction to Enthalpy=                  0.371648
 Thermal correction to Gibbs Free Energy=         0.295314
 Sum of electronic and zero-point Energies=          -2289.904854
 Sum of electronic and thermal Energies=             -2289.879564
 Sum of electronic and thermal Enthalpies=           -2289.878620
 Sum of electronic and thermal Free Energies=        -2289.954953
 
                     E (Thermal)             CV                S
                      KCal/Mol        Cal/Mol-Kelvin    Cal/Mol-Kelvin
 Total                  232.620            122.999            160.657
 Electronic               0.000              0.000              0.000
 Translational            0.889              2.981             45.668
 Rotational               0.889              2.981             38.303
 Vibrational            230.842            117.037             76.687
 Vibration     1          0.593              1.985              6.095
 Vibration     2          0.596              1.976              4.667
 Vibration     3          0.617              1.907              2.720
 Vibration     4          0.620              1.897              2.605
 Vibration     5          0.620              1.895              2.590
 Vibration     6          0.621              1.895              2.586
 Vibration     7          0.637              1.843              2.151
 Vibration     8          0.643              1.823              2.031
 Vibration     9          0.643              1.822              2.025
 Vibration    10          0.662              1.765              1.739
 Vibration    11          0.669              1.745              1.658
 Vibration    12          0.678              1.717              1.555
 Vibration    13          0.686              1.692              1.472
 Vibration    14          0.701              1.648              1.345
 Vibration    15          0.705              1.638              1.318
 Vibration    16          0.720              1.594              1.208
 Vibration    17          0.720              1.594              1.208
 Vibration    18          0.739              1.543              1.098
 Vibration    19          0.739              1.542              1.096
 Vibration    20          0.742              1.535              1.081
 Vibration    21          0.746              1.524              1.060
 Vibration    22          0.747              1.522              1.056
 Vibration    23          0.747              1.520              1.052
 Vibration    24          0.761              1.483              0.986
 Vibration    25          0.762              1.481              0.982
 Vibration    26          0.773              1.451              0.930
 Vibration    27          0.803              1.376              0.817
 Vibration    28          0.803              1.374              0.814
 Vibration    29          0.804              1.373              0.813
 Vibration    30          0.806              1.367              0.804
 Vibration    31          0.825              1.321              0.743
 Vibration    32          0.870              1.217              0.622
 Vibration    33          0.871              1.214              0.619
 Vibration    34          0.874              1.208              0.613
 Vibration    35          0.875              1.206              0.610
 Vibration    36          0.876              1.203              0.607
 Vibration    37          0.884              1.186              0.589
 Vibration    38          0.890              1.173              0.576
 Vibration    39          0.892              1.168              0.571
 Vibration    40          0.904              1.143              0.548
 Vibration    41          0.905              1.140              0.545
 Vibration    42          0.914              1.121              0.527
 Vibration    43          0.920              1.108              0.515
 Vibration    44          0.923              1.102              0.509
 Vibration    45          0.935              1.077              0.488
 Vibration    46          0.946              1.056              0.470
 Vibration    47          0.949              1.050              0.464
 Vibration    48          0.951              1.046              0.461
 Vibration    49          0.955              1.037              0.454
 Vibration    50          0.969              1.010              0.432
 Vibration    51          0.971              1.007              0.430
 Vibration    52          0.975              1.000              0.424
 Vibration    53          0.978              0.994              0.420
 Vibration    54          0.979              0.991              0.418
 Vibration    55          0.979              0.991              0.417
 Vibration    56          0.981              0.989              0.416
                       Q            Log10(Q)             Ln(Q)
 Total Bot       0.146290-135       -135.834786       -312.771153
 Total V=0       0.110613D+24         23.043806         53.060323
 Vib (Bot)       0.355668-152       -152.448956       -351.026693
 Vib (Bot)    1  0.789019D+01          0.897087          2.065620
 Vib (Bot)    2  0.383005D+01          0.583204          1.342877
 Vib (Bot)    3  0.138754D+01          0.142244          0.327529
 Vib (Bot)    4  0.130249D+01          0.114773          0.264275
 Vib (Bot)    5  0.129191D+01          0.111233          0.256123
 Vib (Bot)    6  0.128921D+01          0.110325          0.254033
 Vib (Bot)    7  0.100741D+01          0.003208          0.007387
 Vib (Bot)    8  0.938944D+00         -0.027360         -0.063000
 Vib (Bot)    9  0.935161D+00         -0.029114         -0.067037
 Vib (Bot)   10  0.784749D+00         -0.105269         -0.242392
 Vib (Bot)   11  0.745355D+00         -0.127637         -0.293895
 Vib (Bot)   12  0.696439D+00         -0.157117         -0.361775
 Vib (Bot)   13  0.658522D+00         -0.181430         -0.417757
 Vib (Bot)   14  0.602589D+00         -0.219979         -0.506520
 Vib (Bot)   15  0.590657D+00         -0.228665         -0.526520
 Vib (Bot)   16  0.544462D+00         -0.264032         -0.607957
 Vib (Bot)   17  0.544293D+00         -0.264167         -0.608267
 Vib (Bot)   18  0.499207D+00         -0.301719         -0.694733
 Vib (Bot)   19  0.498740D+00         -0.302126         -0.695670
 Vib (Bot)   20  0.492630D+00         -0.307479         -0.707998
 Vib (Bot)   21  0.484202D+00         -0.314973         -0.725252
 Vib (Bot)   22  0.482471D+00         -0.316529         -0.728835
 Vib (Bot)   23  0.480882D+00         -0.317962         -0.732134
 Vib (Bot)   24  0.454682D+00         -0.342293         -0.788158
 Vib (Bot)   25  0.453191D+00         -0.343719         -0.791442
 Vib (Bot)   26  0.432899D+00         -0.363614         -0.837252
 Vib (Bot)   27  0.389200D+00         -0.409827         -0.943662
 Vib (Bot)   28  0.388230D+00         -0.410911         -0.946158
 Vib (Bot)   29  0.387485D+00         -0.411745         -0.948077
 Vib (Bot)   30  0.384353D+00         -0.415269         -0.956193
 Vib (Bot)   31  0.360856D+00         -0.442666         -1.019277
 Vib (Bot)   32  0.315081D+00         -0.501577         -1.154925
 Vib (Bot)   33  0.313680D+00         -0.503514         -1.159383
 Vib (Bot)   34  0.311390D+00         -0.506695         -1.166708
 Vib (Bot)   35  0.310597D+00         -0.507802         -1.169258
 Vib (Bot)   36  0.309387D+00         -0.509499         -1.173164
 Vib (Bot)   37  0.302561D+00         -0.519187         -1.195473
 Vib (Bot)   38  0.297543D+00         -0.526451         -1.212198
 Vib (Bot)   39  0.295689D+00         -0.529165         -1.218447
 Vib (Bot)   40  0.286689D+00         -0.542589         -1.249357
 Vib (Bot)   41  0.285554D+00         -0.544312         -1.253324
 Vib (Bot)   42  0.278668D+00         -0.554913         -1.277735
 Vib (Bot)   43  0.274074D+00         -0.562132         -1.294357
 Vib (Bot)   44  0.271866D+00         -0.565645         -1.302445
 Vib (Bot)   45  0.263594D+00         -0.579065         -1.333346
 Vib (Bot)   46  0.256786D+00         -0.590429         -1.359514
 Vib (Bot)   47  0.254561D+00         -0.594209         -1.368216
 Vib (Bot)   48  0.253382D+00         -0.596224         -1.372857
 Vib (Bot)   49  0.250603D+00         -0.601014         -1.383885
 Vib (Bot)   50  0.242108D+00         -0.615991         -1.418372
 Vib (Bot)   51  0.241177D+00         -0.617664         -1.422224
 Vib (Bot)   52  0.238998D+00         -0.621606         -1.431300
 Vib (Bot)   53  0.237127D+00         -0.625018         -1.439158
 Vib (Bot)   54  0.236285D+00         -0.626564         -1.442718
 Vib (Bot)   55  0.236251D+00         -0.626627         -1.442861
 Vib (Bot)   56  0.235542D+00         -0.627932         -1.445868
 Vib (V=0)       0.268928D+07          6.429636         14.804783
 Vib (V=0)    1  0.840602D+01          0.924590          2.128948
 Vib (V=0)    2  0.436255D+01          0.639740          1.473056
 Vib (V=0)    3  0.197487D+01          0.295539          0.680505
 Vib (V=0)    4  0.189516D+01          0.277646          0.639303
 Vib (V=0)    5  0.188529D+01          0.275379          0.634083
 Vib (V=0)    6  0.188278D+01          0.274799          0.632748
 Vib (V=0)    7  0.162467D+01          0.210765          0.485305
 Vib (V=0)    8  0.156377D+01          0.194174          0.447102
 Vib (V=0)    9  0.156044D+01          0.193246          0.444966
 Vib (V=0)   10  0.143050D+01          0.155488          0.358024
 Vib (V=0)   11  0.139753D+01          0.145360          0.334704
 Vib (V=0)   12  0.135734D+01          0.132688          0.305525
 Vib (V=0)   13  0.132683D+01          0.122816          0.282794
 Vib (V=0)   14  0.128302D+01          0.108232          0.249213
 Vib (V=0)   15  0.127387D+01          0.105125          0.242060
 Vib (V=0)   16  0.123922D+01          0.093147          0.214478
 Vib (V=0)   17  0.123909D+01          0.093103          0.214378
 Vib (V=0)   18  0.120655D+01          0.081544          0.187762
 Vib (V=0)   19  0.120622D+01          0.081425          0.187489
 Vib (V=0)   20  0.120191D+01          0.079874          0.183916
 Vib (V=0)   21  0.119603D+01          0.077741          0.179004
 Vib (V=0)   22  0.119482D+01          0.077303          0.177997
 Vib (V=0)   23  0.119372D+01          0.076902          0.177074
 Vib (V=0)   24  0.117582D+01          0.070342          0.161967
 Vib (V=0)   25  0.117482D+01          0.069971          0.161115
 Vib (V=0)   26  0.116136D+01          0.064968          0.149594
 Vib (V=0)   27  0.113362D+01          0.054468          0.125418
 Vib (V=0)   28  0.113303D+01          0.054240          0.124892
 Vib (V=0)   29  0.113257D+01          0.054065          0.124489
 Vib (V=0)   30  0.113066D+01          0.053331          0.122798
 Vib (V=0)   31  0.111662D+01          0.047904          0.110304
 Vib (V=0)   32  0.109100D+01          0.037823          0.087091
 Vib (V=0)   33  0.109025D+01          0.037526          0.086407
 Vib (V=0)   34  0.108904D+01          0.037042          0.085293
 Vib (V=0)   35  0.108862D+01          0.036875          0.084909
 Vib (V=0)   36  0.108798D+01          0.036621          0.084322
 Vib (V=0)   37  0.108442D+01          0.035196          0.081042
 Vib (V=0)   38  0.108183D+01          0.034161          0.078658
 Vib (V=0)   39  0.108089D+01          0.033781          0.077784
 Vib (V=0)   40  0.107636D+01          0.031957          0.073585
 Vib (V=0)   41  0.107580D+01          0.031730          0.073061
 Vib (V=0)   42  0.107241D+01          0.030362          0.069910
 Vib (V=0)   43  0.107019D+01          0.029461          0.067836
 Vib (V=0)   44  0.106913D+01          0.029031          0.066847
 Vib (V=0)   45  0.106523D+01          0.027442          0.063188
 Vib (V=0)   46  0.106208D+01          0.026159          0.060233
 Vib (V=0)   47  0.106107D+01          0.025745          0.059279
 Vib (V=0)   48  0.106054D+01          0.025526          0.058776
 Vib (V=0)   49  0.105929D+01          0.025014          0.057596
 Vib (V=0)   50  0.105553D+01          0.023472          0.054045
 Vib (V=0)   51  0.105513D+01          0.023305          0.053661
 Vib (V=0)   52  0.105418D+01          0.022916          0.052767
 Vib (V=0)   53  0.105338D+01          0.022585          0.052004
 Vib (V=0)   54  0.105302D+01          0.022436          0.051662
 Vib (V=0)   55  0.105300D+01          0.022430          0.051648
 Vib (V=0)   56  0.105270D+01          0.022306          0.051360
 Electronic      0.100000D+01          0.000000          0.000000
 Translational   0.784762D+09          8.894738         20.480892
 Rotational      0.524121D+08          7.719432         17.774648
 ***** Axes restored to original set *****
 -------------------------------------------------------------------
 Center     Atomic                   Forces (Hartrees/Bohr)
 Number     Number              X              Y              Z
 -------------------------------------------------------------------
      1        6          -0.000224804   -0.002957333   -0.001046538
      2        6           0.000827913   -0.002360162    0.002202866
      3        6           0.000076357    0.001265754    0.003017994
      4        6          -0.001114098   -0.002156626    0.002211409
      5        6           0.000503750   -0.005417377   -0.001465620
      6        6          -0.004955948   -0.002588717    0.002911422
      7        6           0.001021554    0.001352946    0.005289235
      8        6           0.000547149    0.000031166    0.000000792
      9        6           0.000122943    0.001213011   -0.002970149
     10        6           0.000850297   -0.002370597   -0.002208105
     11        6          -0.000206908   -0.002943401    0.001065161
     12        6          -0.001147841   -0.002172731   -0.002200786
     13        6           0.000977045    0.001319732   -0.005310356
     14        6          -0.005008766   -0.002585491   -0.002867875
     15        6           0.000523856   -0.005396303    0.001486814
     16        6           0.000502079    0.000058683    0.000019444
     17        6          -0.001252818   -0.005246063   -0.001444381
     18        6          -0.000471549    0.000032842    0.000002269
     19        6          -0.000788364    0.001561080    0.005269301
     20        6           0.004612521   -0.003132841    0.002883350
     21        6          -0.000844676    0.001496406   -0.005277297
     22        6          -0.000432033    0.000018947    0.000006357
     23        6          -0.001283390   -0.005237126    0.001462578
     24        6           0.004604097   -0.003120119   -0.002889596
     25        6           0.000159791    0.003551161    0.000596656
     26        6           0.001258558    0.001961329   -0.001858071
     27        6          -0.000200099   -0.000746988   -0.002759049
     28        6          -0.001101660    0.001591099   -0.002106881
     29        6           0.001214716    0.005077666    0.001531376
     30        6          -0.004553933    0.003178533   -0.002865129
     31        6           0.000789998   -0.001495373   -0.005253997
     32        6           0.000416592    0.000030323   -0.000085204
     33        6          -0.000398260    0.005310497    0.001354573
     34        6          -0.000129300   -0.000192596   -0.000405540
     35        6          -0.000965216   -0.001177829   -0.004992377
     36        6           0.004773396    0.002644750   -0.002694322
     37        6          -0.000082683   -0.000764779    0.002816919
     38        6           0.001172031    0.001963880    0.002018913
     39        6           0.000585589    0.003380702   -0.001219173
     40        6          -0.000702302    0.001562792    0.002399893
     41        6           0.000830919   -0.001430333    0.005264077
     42        6           0.001200698    0.005111773   -0.001586763
     43        6           0.000548493   -0.000073722    0.000087311
     44        6          -0.000965714   -0.001113197    0.005072016
     45        6          -0.000570379   -0.000347965    0.000126544
     46        6          -0.000408348    0.004860004   -0.001216492
     47        6           0.004776810    0.002627467    0.002682889
     48        6          -0.001080852    0.006006448    0.005910982
     49        6          -0.001096170    0.005999482   -0.005967231
     50        6          -0.004498640    0.003185244    0.002870213
     51        6          -0.001837113   -0.005793802    0.005959217
     52        6          -0.001874429   -0.005845415   -0.005922649
     53        6           0.001062623   -0.005939615    0.005906122
     54        6           0.001056950   -0.006044687   -0.005942599
     55        6           0.001757393    0.005792584   -0.005941296
     56        6           0.001894280    0.005890027    0.005932177
     57       16           0.073279613   -0.089196650   -0.115367229
     58        8           0.034934811   -0.001797817    0.141707435
     59        8          -0.108686527    0.091569326   -0.026201601
 -------------------------------------------------------------------
 Cartesian Forces:  Max     0.141707435 RMS     0.019937705

 GradGradGradGradGradGradGradGradGradGradGradGradGradGradGradGradGradGrad
 Berny optimization.
 Search for a local minimum.
 Step number   1 out of a maximum of    2
 All quantities printed in internal units (Hartrees-Bohrs-Radians)
 Second derivative matrix not updated -- analytic derivatives used.
 ITU=  0
     Eigenvalues ---   -0.16785  -0.06317  -0.04818   0.00001   0.00054
     Eigenvalues ---    0.00225   0.00972   0.01097   0.01114   0.01120
     Eigenvalues ---    0.01783   0.02030   0.02045   0.02812   0.03082
     Eigenvalues ---    0.03474   0.03828   0.04455   0.05276   0.05279
     Eigenvalues ---    0.06072   0.06084   0.06205   0.06377   0.06414
     Eigenvalues ---    0.06448   0.07042   0.07078   0.07596   0.07602
     Eigenvalues ---    0.08916   0.08948   0.08974   0.09082   0.09954
     Eigenvalues ---    0.12033   0.12107   0.12227   0.12270   0.12335
     Eigenvalues ---    0.12711   0.12998   0.13107   0.13653   0.13723
     Eigenvalues ---    0.14167   0.14474   0.14626   0.15213   0.15723
     Eigenvalues ---    0.15895   0.15988   0.16208   0.16912   0.16991
     Eigenvalues ---    0.17180   0.17345   0.17420   0.17423   0.17486
     Eigenvalues ---    0.19353   0.19361   0.19648   0.20136   0.20161
     Eigenvalues ---    0.20840   0.20933   0.21945   0.23476   0.24257
     Eigenvalues ---    0.24356   0.24458   0.24529   0.24587   0.25718
     Eigenvalues ---    0.25908   0.25911   0.26204   0.26345   0.26413
     Eigenvalues ---    0.26924   0.27029   0.27134   0.27572   0.27802
     Eigenvalues ---    0.29401   0.29412   0.29569   0.29708   0.31636
     Eigenvalues ---    0.31693   0.34222   0.34332   0.36239   0.36272
     Eigenvalues ---    0.37186   0.40906   0.40932   0.41567   0.46063
     Eigenvalues ---    0.47348   0.48875   0.49506   0.50367   0.52232
     Eigenvalues ---    0.52340   0.53151   0.53246   0.54002   0.54389
     Eigenvalues ---    0.54726   0.54857   0.54915   0.56037   0.56706
     Eigenvalues ---    0.56808   0.56874   0.59928   0.62621   0.63593
     Eigenvalues ---    0.63611   0.63992   0.64504   0.64550   0.64763
     Eigenvalues ---    0.67198   0.67248   0.67348   0.67561   0.67976
     Eigenvalues ---    0.68044   0.70128   0.70729   0.71785   0.71898
     Eigenvalues ---    0.73699   0.73965   0.74000   0.74174   0.74222
     Eigenvalues ---    0.76320   0.93837   0.93911   0.94874   0.94887
     Eigenvalues ---    1.03091   1.05990   1.16006   1.16470   1.16582
     Eigenvalues ---    1.16917   1.17038   1.18959   1.19385   1.19556
     Eigenvalues ---    1.19894   1.19999   1.21012   1.21145   1.24375
     Eigenvalues ---    1.25080   1.29318   1.42084   1.42347   1.43400
     Eigenvalues ---    1.44018   1.53028   1.53126   1.53322   1.55693
     Eigenvalues ---    1.85782
 Eigenvalue     1 is  -1.68D-01 should be greater than     0.000000 Eigenvector:
                          Y57       X57       Y59       Y58       X59
   1                    0.60225   0.53861  -0.30624  -0.30452  -0.26254
                          X58       Z57       Z58       Z59       Y41
   1                   -0.26248  -0.12594   0.05393   0.05032   0.00773
 Eigenvalue     2 is  -6.32D-02 should be greater than     0.000000 Eigenvector:
                          Z59       Y58       X58       Z58       Y59
   1                    0.53987  -0.40587   0.39122  -0.38940   0.29812
                          X59       Z57       X57       Y57       Z17
   1                   -0.23222  -0.21420  -0.17055   0.11169   0.01814
 Eigenvalue     3 is  -4.82D-02 should be greater than     0.000000 Eigenvector:
                          Y59       Y58       X58       X59       Z59
   1                    0.53066  -0.52355  -0.45876   0.45564  -0.11180
                          Z58       Z57       Y13       Y31       Y14
   1                    0.08381  -0.01828  -0.01306  -0.01284  -0.01235
 Quadratic step=1.883D+01 exceeds max=3.000D-01 adjusted using Lamda=-2.053D-02.
 Angle between NR and scaled steps=  86.56 degrees.
 Angle between quadratic step and forces=  37.94 degrees.
 Linear search not attempted -- first point.
 TrRot= -0.000312  0.000371  0.000448 -1.720405  0.000179  1.720475
 Variable       Old X    -DE/DX   Delta X   Delta X   Delta X     New X
                                 (Linear)    (Quad)   (Total)
    X1       -0.52889  -0.00022   0.00000  -0.00089  -0.00089  -0.52979
    Y1       -4.86475  -0.00296   0.00000  -0.01686  -0.01676  -4.88151
    Z1        1.30628  -0.00105   0.00000   0.00392   0.00349   1.30976
    X2       -2.44984   0.00083   0.00000  -0.00128  -0.00142  -2.45126
    Y2       -3.64552  -0.00236   0.00000  -0.01562  -0.01595  -3.66147
    Z2        2.97031   0.00220   0.00000   0.01603   0.01577   2.98607
    X3       -0.32822   0.00008   0.00000  -0.00052  -0.00080  -0.32902
    Y3       -2.12866   0.00127   0.00000  -0.00226  -0.00263  -2.13128
    Z3        4.03630   0.00302   0.00000   0.01659   0.01665   4.05296
    X4        1.55499  -0.00111   0.00000  -0.00022  -0.00033   1.55466
    Y4       -3.92479  -0.00216   0.00000  -0.01508  -0.01513  -3.93992
    Z4        2.95534   0.00221   0.00000   0.01601   0.01580   2.97114
    X5       -7.04419   0.00050   0.00000  -0.01109  -0.01112  -7.05531
    Y5       -4.43522  -0.00542   0.00000  -0.01985  -0.02021  -4.45543
    Z5        1.33420  -0.00147   0.00000   0.00442   0.00389   1.33809
    X6       -8.91590  -0.00496   0.00000  -0.01952  -0.01970  -8.93560
    Y6       -2.85249  -0.00259   0.00000  -0.01620  -0.01693  -2.86942
    Z6        2.65165   0.00291   0.00000   0.02003   0.01973   2.67138
    X7       -6.84285   0.00102   0.00000  -0.00803  -0.00834  -6.85119
    Y7       -1.67258   0.00135   0.00000  -0.00062  -0.00146  -1.67404
    Z7        4.08739   0.00529   0.00000   0.02072   0.02069   4.10808
    X8       -4.98391   0.00055   0.00000  -0.00570  -0.00585  -4.98976
    Y8       -3.54097   0.00003   0.00000  -0.00260  -0.00312  -3.54409
    Z8        3.05434   0.00000   0.00000   0.00388   0.00357   3.05790
    X9       -0.35750   0.00012   0.00000  -0.00106  -0.00111  -0.35861
    Y9       -2.15315   0.00121   0.00000  -0.00374  -0.00268  -2.15582
    Z9       -4.03449  -0.00297   0.00000  -0.01490  -0.01484  -4.04933
   X10       -2.47098   0.00085   0.00000  -0.00170  -0.00167  -2.47265
   Y10       -3.66429  -0.00237   0.00000  -0.01717  -0.01645  -3.68074
   Z10       -2.94461  -0.00221   0.00000  -0.01418  -0.01446  -2.95906
   X11       -0.53810  -0.00021   0.00000  -0.00101  -0.00095  -0.53904
   Y11       -4.87309  -0.00294   0.00000  -0.01753  -0.01697  -4.89005
   Z11       -1.28653   0.00107   0.00000  -0.00161  -0.00205  -1.28858
   X12        1.53398  -0.00115   0.00000  -0.00049  -0.00044   1.53354
   Y12       -3.94244  -0.00217   0.00000  -0.01653  -0.01552  -3.95796
   Z12       -2.95585  -0.00220   0.00000  -0.01441  -0.01462  -2.97047
   X13       -6.87175   0.00098   0.00000  -0.00886  -0.00894  -6.88069
   Y13       -1.69932   0.00132   0.00000  -0.00316  -0.00255  -1.70187
   Z13       -4.04427  -0.00531   0.00000  -0.02010  -0.02014  -4.06441
   X14       -8.93395  -0.00501   0.00000  -0.01994  -0.01998  -8.95393
   Y14       -2.86958  -0.00259   0.00000  -0.01778  -0.01757  -2.88715
   Z14       -2.58515  -0.00287   0.00000  -0.01786  -0.01816  -2.60331
   X15       -7.05354   0.00052   0.00000  -0.01132  -0.01129  -7.06483
   Y15       -4.44427  -0.00540   0.00000  -0.02070  -0.02060  -4.46487
   Z15       -1.27118   0.00149   0.00000  -0.00186  -0.00240  -1.27358
   X16       -5.00544   0.00050   0.00000  -0.00610  -0.00608  -5.01152
   Y16       -3.56020   0.00006   0.00000  -0.00388  -0.00333  -3.56353
   Z16       -3.01170   0.00002   0.00000  -0.00197  -0.00229  -3.01399
   X17        5.98479  -0.00125   0.00000   0.00779   0.00782   5.99261
   Y17       -5.34919  -0.00525   0.00000  -0.02301  -0.02245  -5.37164
   Z17        1.29118  -0.00144   0.00000   0.00381   0.00347   1.29465
   X18        4.07891  -0.00047   0.00000   0.00578   0.00568   4.08459
   Y18       -4.17743   0.00003   0.00000  -0.00510  -0.00498  -4.18241
   Z18        3.02364   0.00000   0.00000   0.00448   0.00429   3.02793
   X19        6.18621  -0.00079   0.00000   0.01031   0.01007   6.19628
   Y19       -2.58544   0.00156   0.00000  -0.00519  -0.00511  -2.59054
   Z19        4.04415   0.00527   0.00000   0.02120   0.02135   4.06551
   X20        8.06596   0.00461   0.00000   0.01784   0.01774   8.08370
   Y20       -4.03970  -0.00313   0.00000  -0.02181  -0.02134  -4.06104
   Z20        2.59620   0.00288   0.00000   0.01930   0.01924   2.61544
   X21        6.15774  -0.00084   0.00000   0.01000   0.00999   6.16772
   Y21       -2.61260   0.00150   0.00000  -0.00739  -0.00586  -2.61846
   Z21       -4.08700  -0.00528   0.00000  -0.02141  -0.02127  -4.10826
   X22        4.05758  -0.00043   0.00000   0.00563   0.00570   4.06328
   Y22       -4.19655   0.00002   0.00000  -0.00639  -0.00519  -4.20174
   Z22       -3.04120   0.00001   0.00000  -0.00352  -0.00371  -3.04491
   X23        5.97576  -0.00128   0.00000   0.00770   0.00780   5.98356
   Y23       -5.35788  -0.00524   0.00000  -0.02391  -0.02288  -5.38076
   Z23       -1.31428   0.00146   0.00000  -0.00236  -0.00271  -1.31698
   X24        8.04822   0.00460   0.00000   0.01731   0.01735   8.06558
   Y24       -4.05885  -0.00312   0.00000  -0.02309  -0.02168  -4.08053
   Z24       -2.64306  -0.00289   0.00000  -0.01821  -0.01827  -2.66132
   X25        0.02250   0.00016   0.00000   0.00647   0.00597   0.02847
   Y25        3.17163   0.00355   0.00000   0.02389   0.02450   3.19613
   Z25       -1.31965   0.00060   0.00000  -0.00815  -0.00713  -1.32679
   X26       -2.06107   0.00126   0.00000   0.00219   0.00180  -2.05927
   Y26        2.23481   0.00196   0.00000   0.01742   0.01817   2.25298
   Z26       -2.97113  -0.00186   0.00000  -0.01525  -0.01446  -2.98559
   X27       -0.17890  -0.00020   0.00000  -0.00116  -0.00140  -0.18030
   Y27        0.43362  -0.00075   0.00000   0.00174   0.00281   0.43644
   Z27       -4.04867  -0.00276   0.00000  -0.01478  -0.01426  -4.06293
   X28        1.94505  -0.00110   0.00000   0.00313   0.00276   1.94782
   Y28        1.94729   0.00159   0.00000   0.00889   0.00993   1.95722
   Z28       -2.98175  -0.00211   0.00000  -0.01714  -0.01629  -2.99804
   X29       -6.48775   0.00121   0.00000  -0.00710  -0.00763  -6.49539
   Y29        3.66333   0.00508   0.00000   0.02188   0.02203   3.68536
   Z29       -1.30178   0.00153   0.00000  -0.00482  -0.00390  -1.30568
   X30       -8.57090  -0.00455   0.00000  -0.01616  -0.01656  -8.58746
   Y30        2.35579   0.00318   0.00000   0.01970   0.01994   2.37572
   Z30       -2.60633  -0.00287   0.00000  -0.01967  -0.01903  -2.62535
   X31       -6.69205   0.00079   0.00000  -0.00775  -0.00801  -6.70006
   Y31        0.89898  -0.00150   0.00000   0.00271   0.00334   0.90231
   Z31       -4.05458  -0.00525   0.00000  -0.02049  -0.02006  -4.07464
   X32       -4.58447   0.00042   0.00000  -0.00421  -0.00461  -4.58908
   Y32        2.48980   0.00003   0.00000   0.00561   0.00619   2.49600
   Z32       -3.03456  -0.00009   0.00000  -0.00451  -0.00375  -3.03830
   X33        6.53907  -0.00040   0.00000   0.01141   0.01094   6.55002
   Y33        2.75110   0.00531   0.00000   0.01635   0.01742   2.76852
   Z33       -1.34462   0.00135   0.00000  -0.00572  -0.00460  -1.34922
   X34        4.47853  -0.00013   0.00000   0.00773   0.00737   4.48591
   Y34        1.84904  -0.00019   0.00000  -0.00221  -0.00098   1.84806
   Z34       -3.06477  -0.00041   0.00000  -0.00867  -0.00777  -3.07254
   X35        6.34015  -0.00097   0.00000   0.01188   0.01168   6.35183
   Y35       -0.01460  -0.00118   0.00000  -0.00167  -0.00012  -0.01472
   Z35       -4.10075  -0.00499   0.00000  -0.02219  -0.02158  -4.12233
   X36        8.41168   0.00477   0.00000   0.02152   0.02119   8.43287
   Y36        1.16742   0.00264   0.00000   0.01457   0.01601   1.18343
   Z36       -2.66318  -0.00269   0.00000  -0.02053  -0.01965  -2.68283
   X37       -0.14834  -0.00008   0.00000  -0.00015  -0.00061  -0.14894
   Y37        0.45808  -0.00076   0.00000   0.00311   0.00276   0.46083
   Z37        4.02817   0.00282   0.00000   0.01381   0.01434   4.04250
   X38       -2.03891   0.00117   0.00000   0.00347   0.00292  -2.03599
   Y38        2.24880   0.00196   0.00000   0.01669   0.01639   2.26519
   Z38        2.94852   0.00202   0.00000   0.00978   0.01057   2.95909
   X39        0.03259   0.00059   0.00000   0.00688   0.00632   0.03891
   Y39        3.16707   0.00338   0.00000   0.01371   0.01385   3.18092
   Z39        1.27718  -0.00122   0.00000  -0.00099   0.00002   1.27720
   X40        1.96581  -0.00070   0.00000   0.00268   0.00215   1.96796
   Y40        1.96853   0.00156   0.00000   0.01021   0.01019   1.97872
   Z40        2.93582   0.00240   0.00000   0.01238   0.01324   2.94905
   X41       -6.66248   0.00083   0.00000  -0.00652  -0.00700  -6.66948
   Y41        0.92568  -0.00143   0.00000   0.00533   0.00450   0.93018
   Z41        4.07774   0.00526   0.00000   0.01936   0.01979   4.09753
   X42       -6.47764   0.00120   0.00000  -0.00642  -0.00703  -6.48467
   Y42        3.67128   0.00511   0.00000   0.02245   0.02213   3.69341
   Z42        1.30369  -0.00159   0.00000   0.00106   0.00199   1.30567
   X43       -4.56228   0.00055   0.00000  -0.00324  -0.00381  -4.56609
   Y43        2.50637  -0.00007   0.00000   0.00561   0.00513   2.51150
   Z43        3.02818   0.00009   0.00000  -0.00034   0.00043   3.02861
   X44        6.36710  -0.00097   0.00000   0.01138   0.01095   6.37805
   Y44        0.01325  -0.00111   0.00000   0.00066   0.00075   0.01400
   Z44        4.03476   0.00507   0.00000   0.02080   0.02142   4.05618
   X45        4.50059  -0.00057   0.00000   0.00720   0.00668   4.50727
   Y45        1.87187  -0.00035   0.00000  -0.00270  -0.00255   1.86932
   Z45        3.00060   0.00013   0.00000   0.00153   0.00243   3.00303
   X46        6.54598  -0.00041   0.00000   0.01037   0.00983   6.55581
   Y46        2.75535   0.00486   0.00000   0.01383   0.01444   2.76979
   Z46        1.26067  -0.00122   0.00000   0.00083   0.00194   1.26261
   X47        8.42958   0.00478   0.00000   0.02116   0.02069   8.45027
   Y47        1.18593   0.00263   0.00000   0.01539   0.01590   1.20183
   Z47        2.57717   0.00268   0.00000   0.01788   0.01877   2.59594
   X48      -10.61329  -0.00108   0.00000  -0.00991  -0.01035 -10.62364
   Y48        1.28261   0.00601   0.00000   0.01159   0.01097   1.29357
   Z48        1.41646   0.00591   0.00000   0.00914   0.00954   1.42599
   X49      -10.62296  -0.00110   0.00000  -0.01025  -0.01062 -10.63358
   Y49        1.27286   0.00600   0.00000   0.01059   0.01046   1.28332
   Z49       -1.36614  -0.00597   0.00000  -0.00963  -0.00924  -1.37538
   X50       -8.55138  -0.00450   0.00000  -0.01511  -0.01566  -8.56703
   Y50        2.37289   0.00319   0.00000   0.02121   0.02051   2.39340
   Z50        2.63314   0.00287   0.00000   0.01760   0.01824   2.65138
   X51      -10.80604  -0.00184   0.00000  -0.01161  -0.01185 -10.81790
   Y51       -1.49382  -0.00579   0.00000  -0.00705  -0.00769  -1.50151
   Z51        1.42599   0.00596   0.00000   0.01002   0.00991   1.43590
   X52      -10.81603  -0.00187   0.00000  -0.01199  -0.01215 -10.82818
   Y52       -1.50311  -0.00585   0.00000  -0.00791  -0.00805  -1.51116
   Z52       -1.35539  -0.00592   0.00000  -0.00855  -0.00866  -1.36405
   X53       10.11877   0.00106   0.00000   0.01161   0.01147  10.13023
   Y53       -2.95541  -0.00594   0.00000  -0.01207  -0.01123  -2.96664
   Z53        1.35649   0.00591   0.00000   0.00929   0.00948   1.36597
   X54       10.10844   0.00106   0.00000   0.01160   0.01153  10.11997
   Y54       -2.96511  -0.00604   0.00000  -0.01287  -0.01154  -2.97664
   Z54       -1.42563  -0.00594   0.00000  -0.00919  -0.00900  -1.43463
   X55       10.30233   0.00176   0.00000   0.01278   0.01252  10.31485
   Y55       -0.18867   0.00579   0.00000   0.00555   0.00690  -0.18176
   Z55       -1.43725  -0.00594   0.00000  -0.01002  -0.00932  -1.44658
   X56       10.30982   0.00189   0.00000   0.01318   0.01284  10.32267
   Y56       -0.17989   0.00589   0.00000   0.00646   0.00732  -0.17257
   Z56        1.34536   0.00593   0.00000   0.00868   0.00937   1.35473
   X57        2.97391   0.07328   0.00000   0.07703   0.07614   3.05006
   Y57        8.48012  -0.08920   0.00000  -0.10267  -0.10198   8.37814
   Z57       -0.43996  -0.11537   0.00000  -0.13847  -0.13645  -0.57642
   X58        3.75871   0.03493   0.00000  -0.03362  -0.03458   3.72413
   Y58        8.31962  -0.00180   0.00000   0.05684   0.05706   8.37668
   Z58        2.21266   0.14171   0.00000   0.09885   0.10088   2.31354
   X59        0.89651  -0.10869   0.00000  -0.07614  -0.07714   0.81937
   Y59       10.18480   0.09157   0.00000   0.08125   0.08187  10.26667
   Z59       -1.11180  -0.02620   0.00000   0.04748   0.04977  -1.06203
         Item               Value     Threshold  Converged?
 Maximum Force            0.141707     0.000450     NO 
 RMS     Force            0.019938     0.000300     NO 
 Maximum Displacement     0.136454     0.001800     NO 
 RMS     Displacement     0.022611     0.001200     NO 
 Predicted change in Energy=-3.241670D-02
 GradGradGradGradGradGradGradGradGradGradGradGradGradGradGradGradGradGrad

 1|1|UNPC-DESKTOP-M31882Q|Freq|RHSEH1PBE|LANL2DZ|C56O2S1|MT.AHMED|24-Oc
 t-2023|0||# freq=noraman hseh1pbe/lanl2dz geom=connectivity||Al_TG+CoC
 l2 - 1||0,1|C,-0.27987832,-2.57431477,0.69125136|C,-1.29640032,-1.9291
 276,1.57181947|C,-0.17368781,-1.12643713,2.13591982|C,0.82286541,-2.07
 690889,1.56389851|C,-3.72762255,-2.34701641,0.70602729|C,-4.71809011,-
 1.50947481,1.40319323|C,-3.62107965,-0.88508966,2.16295515|C,-2.637372
 38,-1.87379971,1.6162863|C,-0.1891799,-1.13939735,-2.13495804|C,-1.307
 58544,-1.93906107,-1.55821821|C,-0.28474935,-2.57872653,-0.68080135|C,
 0.81174934,-2.08624755,-1.56416595|C,-3.63637188,-0.89924157,-2.140137
 92|C,-4.72764352,-1.51851813,-1.36800206|C,-3.73257414,-2.35180689,-0.
 67267942|C,-2.64876411,-1.88397729,-1.59372304|C,3.16701383,-2.8306714
 1,0.68326555|C,2.15846694,-2.21060086,1.60004152|C,3.27359969,-1.36815
 342,2.14007449|C,4.2683209,-2.13771639,1.37384853|C,3.25853402,-1.3825
 3086,-2.1627456|C,2.14717957,-2.22071985,-1.60933616|C,3.16223605,-2.8
 3526608,-0.69548442|C,4.25893709,-2.14785242,-1.39864638|C,0.01190714,
 1.6783563,-0.69833093|C,-1.09067281,1.18261193,-1.57225541|C,-0.094670
 08,0.22946315,-2.14246362|C,1.02927876,1.03045924,-1.5778765|C,-3.4331
 7024,1.93854992,-0.68887458|C,-4.53552553,1.2466282,-1.37920959|C,-3.5
 4128209,0.47571723,-2.14558871|C,-2.42599569,1.317547,-1.60581877|C,3.
 46032934,1.45581969,-0.7115411|C,2.36993789,0.97846897,-1.62180569|C,3
 .35506083,-0.00772762,-2.17002558|C,4.45127025,0.61777025,-1.40929408|
 C,-0.07849568,0.24240409,2.13161365|C,-1.0789452,1.19001381,1.56028918
 |C,0.01724787,1.6759424,0.67585584|C,1.04026419,1.04169992,1.55356639|
 C,-3.52563301,0.48984696,2.15784645|C,-3.42782173,1.94275639,0.6898804
 7|C,-2.41425374,1.32631528,1.60244336|C,3.36932465,0.0070117,2.1351009
 |C,2.38160777,0.99055043,1.58785004|C,3.46398533,1.4580683,0.66711685|
 C,4.46073984,0.62756809,1.36377886|C,-5.61630864,0.67872688,0.74955769
 |C,-5.62142785,0.67356608,-0.72292976|C,-4.52519335,1.25567929,1.39339
 598|C,-5.71831147,-0.79049637,0.75460264|C,-5.72359573,-0.79541231,-0.
 71724256|C,5.35462028,-1.56393562,0.7178242|C,5.34915705,-1.56906678,-
 0.75441151|C,5.45175669,-0.09983807,-0.76056097|C,5.4557234,-0.0951942
 4,0.71193615|S,1.57372774,4.4874866,-0.2328184|O,1.98902535,4.40255208
 ,1.17089029|O,0.47441037,5.38956434,-0.58833747||Version=IA32W-G09RevD
 .01|State=1-A|HF=-2290.2502672|RMSD=4.137e-009|RMSF=1.994e-002|ZeroPoi
 nt=0.345413|Thermal=0.3707034|Dipole=0.19967,-0.9399198,-0.4404118|Dip
 oleDeriv=0.1056777,-0.0154022,0.010529,-0.0131937,-0.0908385,0.1701569
 ,-0.0087327,-0.055368,-0.0129938,-0.1946765,-0.0065056,0.022632,0.1678
 473,0.0629511,0.0333235,-0.1418152,0.0484584,0.0727113,0.1033467,-0.00
 97904,-0.0018453,-0.0032589,-0.0268497,-0.0534508,0.0151563,0.1731657,
 -0.0989288,-0.1911049,0.0436316,-0.0150578,-0.1315859,0.0812609,0.0378
 889,0.1476198,0.0291055,0.0728467,0.0311288,0.0739386,0.0384107,0.0588
 868,-0.1200772,0.1896303,0.0391522,-0.0920987,-0.0170098,-0.1254629,-0
 .2336418,0.2671384,-0.0771534,0.1354732,0.0834739,0.0931552,0.1065515,
 0.1001101,0.0255136,-0.0397996,-0.0842243,-0.0551351,-0.0200705,-0.050
 3462,-0.054584,0.201807,-0.0890394,0.2188708,-0.0166395,0.0012004,-0.2
 447491,0.0438621,0.0489653,0.2471013,0.0308578,0.0208877,0.1149685,-0.
 0073585,0.0011293,0.0073799,0.0101679,0.0501626,-0.0164679,-0.1792735,
 -0.0939362,-0.2017996,-0.0158423,-0.0197402,0.1618116,0.0594595,-0.034
 6771,0.1513242,-0.0440867,0.0701175,0.099345,-0.014252,-0.0100117,-0.0
 136889,-0.0948959,-0.1662786,0.0096441,0.056263,-0.0196288,-0.1924933,
 0.0536069,0.0182349,-0.1282012,0.0785621,-0.0364609,-0.1524839,-0.0233
 586,0.0750745,0.0178279,-0.0316934,0.0840716,-0.0541457,-0.0261654,0.0
 501608,0.0565072,-0.1968473,-0.092835,-0.1343555,-0.2439098,-0.2652608
 ,-0.0729638,0.1354714,-0.0817608,-0.0948239,-0.0992603,0.1063443,0.032
 855,0.0720626,-0.0374893,0.0577347,-0.1203766,-0.189682,-0.0387573,0.0
 964767,-0.0191648,0.2257782,-0.0119994,-0.0055404,-0.2519147,0.0421893
 ,-0.0465859,-0.2421972,-0.0406478,0.0257483,0.0143799,-0.0916105,-0.01
 48641,-0.0860844,-0.0986566,0.1949181,-0.0732052,-0.0793269,-0.0182775
 ,0.2349225,-0.0096509,0.0033399,0.2185922,0.0129301,0.0431479,-0.23673
 01,0.0637613,0.0225186,0.0478135,0.035877,0.0749776,0.0418622,-0.02918
 44,-0.0652055,0.079961,0.1977748,-0.0967762,-0.0944702,0.2629267,-0.24
 7752,0.1092288,0.0892463,0.1186479,-0.0664106,0.110607,0.1074705,0.045
 1115,0.0237378,-0.0742381,0.0408156,-0.0186804,0.0555255,-0.0822432,-0
 .1865718,-0.0842466,0.2383511,-0.0228876,-0.0052746,0.2193278,0.004993
 ,-0.0487273,0.2327465,-0.0701,0.020188,0.0150559,-0.0912947,0.0123074,
 -0.0870693,-0.0927452,-0.1933013,0.0731185,0.0846707,-0.0178745,-0.092
 8928,0.2832474,0.2419588,0.1102138,0.0801478,-0.1189368,0.0705671,-0.1
 133097,0.0967326,0.080623,-0.134601,0.0218562,-0.0761315,-0.2664189,0.
 1816217,0.0661575,0.1626033,-0.0319661,-0.2361549,0.0166444,-0.0056451
 ,-0.1333936,0.0592445,0.0432659,0.1437037,0.0410117,0.0653294,0.090157
 2,-0.0170835,-0.0047607,-0.0233156,-0.0403019,-0.0572262,0.0093212,0.1
 550476,-0.0947918,-0.1916179,0.010607,0.0085772,0.2020596,0.1023784,0.
 0428304,-0.1401293,0.0549478,0.0783533,0.0096263,-0.1161645,-0.0063374
 ,-0.0738912,-0.0557087,0.1914503,-0.0318146,-0.0178581,-0.0184407,-0.0
 686803,0.2714419,-0.2493001,0.099518,0.0890665,0.1141856,-0.0846105,0.
 1056872,0.1052276,0.0240476,0.0413865,0.0731699,0.0478958,-0.0057807,-
 0.0612299,0.0842893,0.191229,-0.0956228,0.2859652,0.0104155,-0.001699,
 0.2176496,-0.0166071,0.0446362,-0.2355777,0.0175143,0.0395325,0.036767
 7,0.1120884,0.0252474,0.0570859,-0.1219263,0.1945548,0.0463619,-0.0355
 149,-0.0414385,0.2251952,-0.0253774,0.0100742,-0.2795928,0.0337515,0.0
 532784,0.2276869,0.0094394,0.0246561,0.0044939,-0.0388393,-0.0837358,-
 0.0393059,-0.0130036,-0.0431205,-0.0524559,0.1930499,-0.0959011,-0.095
 5581,-0.2520538,0.2672541,-0.0795381,0.1313647,0.0837188,0.1012193,0.1
 106825,0.0956917,0.0968694,-0.0055572,0.0005485,-0.0208544,-0.017659,0
 .056559,-0.0125605,-0.1778777,-0.0833906,-0.3126653,-0.0024677,0.02151
 92,-0.1472928,0.0516658,-0.0359161,-0.1165934,-0.027652,0.0608091,0.14
 62857,-0.0647106,-0.0170159,-0.0084233,-0.0490229,-0.173876,-0.0668054
 ,-0.1666335,0.0144938,-0.2459798,0.1076872,-0.0386682,0.1907995,0.0163
 546,-0.0383487,0.1224714,-0.0075042,0.0689642,0.0170032,0.0301391,-0.0
 731898,0.0421013,-0.0184465,0.0593155,-0.0865027,-0.1962922,-0.0938161
 ,-0.0051588,-0.1062283,0.0070446,-0.076996,-0.0706823,-0.1909197,0.027
 4477,0.0148171,-0.022217,0.3515262,0.0320065,-0.006369,0.219772,0.0003
 264,-0.0460116,0.2482369,-0.0099272,0.0374244,0.0025187,-0.0329964,0.0
 824234,-0.0381606,-0.0210886,0.0545605,0.0572708,-0.2077123,-0.0866181
 ,0.2620595,-0.120052,0.0086752,-0.2747029,0.0390711,-0.0474642,-0.2006
 378,0.0263572,0.0481946,0.0560753,0.0900054,-0.0285093,0.0719553,-0.04
 58302,-0.1685963,-0.0519777,0.0323157,-0.0071375,-0.1141124,-0.2523017
 ,-0.2518518,-0.0686572,0.1247479,-0.0855126,-0.0990193,-0.0908662,0.10
 64998,-0.1017704,-0.1448704,-0.1484173,0.1383178,-0.035882,-0.2340321,
 0.1097954,-0.2596303,-0.0281717,-0.091445,-0.1336321,0.1476436,0.14894
 17,-0.0272144,0.2340872,-0.1173103,0.2596758,-0.0274259,-0.0444754,0.2
 756331,0.2524042,0.107065,0.0841847,-0.1136311,0.0859835,-0.1035142,0.
 1027053,-0.082931,0.1360389,-0.1136761,-0.1360896,-0.0204747,0.2531404
 ,0.1619536,0.2356664,-0.0293342,-0.0834408,0.1364451,0.1149178,-0.1502
 884,-0.0313805,-0.2545315,-0.1685759,-0.2400514,-0.0280762,-0.0796603,
 -0.123505,0.1450548,0.1563977,-0.0255652,0.2362331,-0.1347465,0.256773
 3,-0.0291194,-0.0763641,-0.1358631,-0.140897,0.1513875,-0.0373382,-0.2
 268933,0.133105,-0.262196,-0.0232678,-0.1069121,0.1471061,-0.1198287,-
 0.1332207,-0.0269889,0.2456079,0.148022,0.2390271,-0.0333825,-0.084991
 2,0.1543826,0.11368,-0.1393616,-0.0351342,-0.2461129,-0.1475551,-0.241
 4373,-0.0120527,0.6062895,-0.2383582,0.1814275,0.1197013,1.4743659,-0.
 0376408,0.1816862,0.0407026,0.7980174,-0.3666344,0.0628463,0.0024084,-
 0.0500699,-0.5732786,-0.1627246,-0.2674723,-0.0742621,-0.4461325,-0.25
 06431,0.3230385,-0.1886564,0.004081,-0.7489621,0.1441536,0.0520309,-0.
 0468681,-0.4476351|Polar=896.1849053,-25.8581942,467.4019744,2.3279389
 ,-5.0489173,417.9701714|PG=C01 [X(C56O2S1)]|NImag=4||0.40096442,-0.013
 38929,0.20302924,0.00950555,0.11833916,0.73733732,-0.13002008,0.036531
 26,0.05485861,0.92842044,0.06115053,-0.07093025,-0.04540619,-0.0074249
 7,0.26181247,0.05987206,-0.03812789,-0.11426002,-0.03228557,0.12567481
 ,0.26284708,0.01475439,-0.00518127,-0.00469820,-0.14612427,-0.06096770
 ,-0.05886078,0.40449655,-0.00512933,-0.05583284,-0.06351663,-0.0562077
 0,-0.10611905,-0.03692043,0.02382712,0.73623358,-0.00466700,-0.0631087
 4,-0.05546104,-0.03381526,-0.03120649,-0.06346728,0.00739757,0.1152854
 2,0.20033738,-0.14326063,-0.02663885,-0.06053263,-0.11430708,0.0193355
 8,-0.01006548,-0.12858367,0.05912698,0.02961400,0.91848835,-0.05126732
 ,-0.05839751,-0.03694841,-0.00185979,0.01040168,0.00206169,0.06392249,
 -0.12259577,-0.03620475,-0.08436238,0.27248320,-0.06451128,-0.02933310
 ,-0.11342690,0.01117591,0.00050114,0.01092251,0.05359145,-0.04534930,-
 0.06406048,0.04521597,0.11981427,0.26287793,-0.00444460,0.00176104,0.0
 0480968,-0.02805436,-0.01329291,-0.02012600,0.00888996,0.01145377,0.00
 250971,-0.00161571,-0.00070975,0.00004701,0.39689128,-0.00103356,0.000
 84427,0.00312999,-0.00073659,0.00005651,0.00416436,0.00193453,0.006873
 86,-0.00601066,-0.00123008,0.00014866,0.00052195,-0.06125302,0.2387049
 8,-0.00303299,0.00322216,0.00474163,-0.00290548,0.00560865,-0.00301250
 ,0.00869173,0.00171266,0.00660045,0.00053288,0.00072218,0.00046375,0.0
 3604658,0.11910978,0.70336769,-0.00176456,0.00110332,0.00121672,0.0110
 7334,-0.00173673,0.00027307,-0.00181235,-0.00082228,-0.00086057,-0.000
 69389,0.00038242,-0.00027344,-0.13091260,0.06007500,0.03876665,0.59047
 923,-0.00016453,-0.00022704,0.00226407,-0.00199829,-0.00221822,-0.0069
 9692,0.00174265,0.00213515,0.00167690,0.00012778,0.00031008,0.00024263
 ,0.09042828,-0.09555020,-0.04986196,-0.16757796,0.40047492,-0.00129766
 ,0.00169267,0.00208839,0.00036924,-0.00703330,-0.00231763,0.00047691,0
 .00237306,-0.00015591,-0.00008764,0.00023062,0.00033508,0.04668108,-0.
 04302399,-0.09693357,0.15601042,0.04576520,0.37611982,0.00696255,-0.00
 299315,-0.01112844,-0.02467656,0.02199359,0.01543858,-0.00457854,-0.00
 403437,-0.00119502,-0.00141906,0.00016255,0.00085695,0.01493143,-0.006
 10141,-0.00677474,-0.14770123,-0.04622633,-0.08950758,0.40134091,-0.00
 843420,0.00735990,0.00294946,0.00445312,-0.00476328,0.00436941,0.00393
 902,0.00484102,0.00309373,-0.00034345,0.00046911,0.00074745,-0.0043403
 7,-0.06083988,-0.07797254,-0.03876226,-0.09051611,-0.04034312,-0.00451
 883,0.70750704,-0.00232901,-0.00560145,0.00777318,0.00275098,0.0025058
 2,-0.00113600,0.00162980,0.00331454,0.00088173,0.00138982,0.00041940,0
 .00000352,-0.00380855,-0.05935836,-0.06021191,-0.05888000,-0.03508452,
 -0.08371141,0.05757114,0.11391440,0.22840569,-0.02471157,0.00462070,0.
 00996198,-0.50257778,0.00995839,0.02015879,-0.02837454,-0.00855131,-0.
 00246724,0.00616533,0.00166172,-0.00267061,-0.13676433,-0.02487039,-0.
 06614752,-0.11717290,0.02854466,-0.01893718,-0.12209119,0.06359186,0.0
 2795286,0.91471684,0.01838469,-0.00172124,-0.00288244,0.01797474,-0.06
 500502,-0.03692477,-0.01578005,-0.00098525,0.00592145,-0.00006475,-0.0
 0180621,-0.00528588,-0.04761019,-0.05050814,-0.04087833,0.01615329,0.0
 0718055,0.00344762,0.05617333,-0.12229641,-0.03241919,-0.06603449,0.25
 428500,0.01774722,0.00436291,-0.00281733,0.01234868,-0.03621946,-0.065
 21737,-0.01674376,-0.00106435,-0.00025822,-0.00084573,-0.00542347,-0.0
 0156615,-0.05780488,-0.02673114,-0.11373470,-0.00650925,0.00254960,0.0
 0967266,0.04931543,-0.04886264,-0.05553648,0.02608149,0.12009451,0.247
 60554,-0.00583357,0.00057016,-0.00027747,0.00051151,0.00081364,0.00150
 886,0.00071977,0.00006419,-0.00000957,0.00064784,-0.00089492,-0.001399
 28,-0.00151081,0.00084484,0.00466001,0.00144129,-0.00242061,-0.0010763
 3,0.00174543,0.00236131,0.00109743,-0.00087986,-0.00013491,-0.00053689
 ,0.40426271,0.00055368,0.00239944,-0.00411481,-0.00164350,0.00034023,0
 .00038924,0.00006422,0.00177427,0.00043478,0.00158054,0.00021140,0.000
 60291,-0.00087153,0.00118971,0.00521678,0.00281153,-0.00311955,-0.0013
 3757,0.00112298,0.00362754,0.00225631,0.00022708,-0.00036632,-0.000208
 85,0.02301453,0.73515721,0.00038178,0.00446929,0.00132562,-0.00087791,
 -0.00170369,0.00184010,-0.00001407,-0.00043278,-0.00213129,0.00061295,
 -0.00182764,0.00187108,-0.00109654,-0.00080266,-0.00099882,0.00017885,
 0.00021871,0.00087194,-0.00016816,-0.00230680,-0.00070929,0.00074427,0
 .00085806,-0.00037742,-0.00914677,-0.11944776,0.20237745,0.00571604,0.
 00811064,-0.01406453,-0.00168080,0.00040345,0.00372981,0.00049807,-0.0
 0170518,0.00081794,0.00196093,0.00547306,0.00482601,0.01233633,0.00302
 547,-0.00557176,-0.00476624,0.00938680,0.00645276,-0.00919944,0.002326
 76,-0.00113483,-0.00003367,-0.00931195,-0.00552057,-0.14542962,-0.0557
 0707,0.03469699,0.92914161,0.00009990,-0.00621100,0.00804289,0.0004053
 7,0.00073110,-0.00028011,0.00080178,0.00035378,0.00173826,-0.00482775,
 0.00601186,-0.00721300,-0.00619271,0.00187691,-0.00434190,0.00006820,-
 0.00093556,-0.00006840,0.00219148,-0.00231525,-0.00165740,0.00141815,0
 .00040417,0.00399312,-0.06048764,-0.10578402,0.03195014,-0.00799631,0.
 26031884,-0.02224020,0.00651084,-0.02750931,-0.00369772,0.00029351,-0.
 00421848,-0.00152015,-0.00038137,0.00181860,0.00572484,0.00640794,-0.0
 0145542,0.00436682,0.00531859,0.00256869,0.00008848,-0.00063617,0.0007
 9092,-0.00145449,0.00210804,-0.00075014,0.00135681,-0.00403822,0.00507
 113,0.05981762,0.03760516,-0.06480189,0.02782815,-0.12583154,0.2640327
 4,-0.10181875,0.00505674,-0.00042907,0.00601195,0.00018079,0.02197227,
 -0.00582053,0.00060202,-0.00029261,0.00443990,-0.00168531,-0.02306437,
 -0.00261643,-0.00152195,-0.00285186,0.00109872,-0.00267156,-0.00137979
 ,0.00272023,-0.00254200,-0.00182325,0.00232642,0.00666400,0.00514365,0
 .01484677,-0.00464376,0.00417280,-0.13081099,0.06111287,-0.06009284,0.
 40068916,0.00512931,-0.02579003,0.00841394,0.00810283,-0.00628405,-0.0
 0669596,0.00055519,0.00238051,-0.00455793,-0.00952257,-0.00486449,-0.0
 0354722,0.00244843,-0.00208915,0.00319138,-0.00116755,0.00135216,0.000
 01352,-0.00124422,0.00192848,0.00143291,-0.00518594,0.00089138,-0.0059
 7861,-0.00465122,-0.05503471,0.06307794,0.03643513,-0.07050389,0.03779
 624,-0.01428370,0.20157668,-0.00186951,-0.01074026,-0.41833296,0.01381
 908,-0.00820032,-0.02764415,0.00031738,0.00409184,0.00133746,-0.014898
 66,-0.00622540,-0.02732035,-0.00476723,-0.00240899,-0.00493764,-0.0009
 3410,-0.00200099,-0.00353133,0.00705592,-0.00648776,0.00001311,-0.0128
 1740,0.00945363,0.00301437,0.00419371,0.06358787,-0.05638176,-0.054942
 87,0.04478851,-0.11394038,-0.00699753,-0.11519328,0.73875258,0.0047391
 7,-0.00940816,0.01474841,0.00184062,-0.00476898,-0.00570983,0.00064269
 ,0.00158400,-0.00058123,-0.00170927,0.00009322,-0.00357541,0.00123904,
 0.00089030,0.00031862,-0.00260484,0.00020094,0.00001771,0.00097031,-0.
 00081446,-0.00064752,-0.00255446,-0.00003618,0.00091479,-0.12905993,0.
 05902624,-0.02941493,-0.11434189,0.01938452,0.01079686,-0.14232308,-0.
 02611737,0.06078286,0.91698632,-0.00151202,-0.00477776,0.00605280,0.00
 539835,0.00599994,-0.00649436,-0.00086432,0.00021734,0.00183283,0.0001
 0985,0.00067653,0.00046115,0.00104588,0.00012564,0.00031193,-0.0005648
 4,0.00054432,-0.00010426,-0.00070316,0.00030235,0.00086616,-0.00151100
 ,-0.00078654,-0.00097457,0.06377664,-0.12203817,0.03601348,-0.00199078
 ,0.01035522,-0.00204521,-0.05062466,-0.05799372,0.03709928,-0.08540339
 ,0.27104533,0.02282064,0.00350988,-0.02779330,-0.00485601,0.00717312,-
 0.00137736,0.00143481,-0.00059741,0.00183285,0.00356588,-0.00042414,-0
 .00391898,-0.00022078,-0.00019290,-0.00111523,0.00089924,0.00025109,0.
 00059677,-0.00036128,0.00002302,0.00007097,0.00295574,-0.00139640,0.00
 016637,-0.05334954,0.04508799,-0.06406890,-0.01027699,-0.00059244,0.01
 101656,0.06504402,0.02919949,-0.11457818,-0.04953085,-0.11914657,0.265
 15120,0.00270036,-0.00131286,-0.00718134,-0.00924759,0.00223174,0.0015
 5180,0.00171989,0.00109486,0.00015995,0.00102629,-0.00069806,0.0003764
 5,-0.00661484,0.00060389,-0.00469762,0.00081401,0.00060528,0.00195508,
 0.00158869,0.00161969,-0.00001070,0.00710486,-0.00146768,0.00047402,-0
 .00462183,-0.00408290,0.00114427,-0.02483650,0.02195451,-0.01541524,0.
 00710525,-0.00294142,0.01127130,-0.00144684,0.00017209,-0.00085355,0.4
 0051000,-0.00246994,0.00197204,0.00654345,0.00226762,-0.00233083,-0.00
 214989,0.00241605,0.00370819,0.00229349,-0.00083555,0.00028920,-0.0000
 3260,0.00742372,-0.00000007,-0.01232391,-0.00945054,0.00679222,-0.0002
 8027,0.00162019,0.00099461,-0.00031278,-0.00052237,0.00105764,0.001325
 29,0.00386690,0.00476248,-0.00306847,0.00448295,-0.00482976,-0.0043933
 5,-0.00847015,0.00741148,-0.00294378,-0.00035077,0.00045505,-0.0007468
 8,-0.00588979,0.70599268,0.00183453,-0.00146520,-0.00001865,0.00118724
 ,0.00167467,-0.00076728,-0.00113811,-0.00233480,-0.00069884,0.00065903
 ,-0.00085825,0.00007194,-0.00166241,0.00742594,0.00536741,0.00168426,-
 0.00390375,0.00118197,-0.00002682,0.00025650,-0.00070013,-0.00159991,-
 0.00041168,0.00125289,-0.00167077,-0.00339269,0.00091351,-0.00256296,-
 0.00257800,-0.00101075,0.00242590,0.00562388,0.00771726,-0.00136705,-0
 .00042283,0.00003509,-0.05872027,-0.11744976,0.23092550,0.00113125,-0.
 00118062,0.00088800,-0.00484293,0.00008539,-0.00003787,0.00145991,0.00
 283519,-0.00019912,-0.00264878,-0.00056610,-0.00087710,0.00366213,-0.0
 0009873,-0.02634255,-0.01076374,0.00791277,0.00234578,0.00079185,-0.00
 943185,-0.00159417,0.00586435,0.01176689,0.00769547,-0.00182849,-0.000
 81646,0.00091488,0.01108429,-0.00171310,-0.00039282,-0.00176953,0.0010
 7761,-0.00117694,-0.00067845,0.00037867,0.00028931,-0.14659186,-0.0381
 0446,0.05962250,0.58816645,-0.00268234,0.00139034,0.00206362,0.0094467
 9,-0.00095891,0.00053636,-0.00240578,-0.00310690,-0.00019033,0.0001647
 6,0.00054593,-0.00025106,0.00316872,-0.00402268,0.02969378,0.00784146,
 -0.00614852,-0.00183405,0.00060321,0.00683359,0.00385924,-0.01036998,-
 0.00011115,-0.01307525,0.00174345,0.00212832,-0.00167898,-0.00196081,-
 0.00216381,0.00705730,-0.00017908,-0.00022358,-0.00233618,0.00012791,0
 .00028219,-0.00024522,-0.04532651,-0.08994274,0.03571584,-0.16891940,0
 .40014826,0.00137011,-0.00003941,-0.00360676,-0.00653686,0.00008368,0.
 00086039,0.00109370,0.00136719,0.00086404,0.00002317,0.00011036,0.0006
 1010,-0.02151143,0.00445485,-0.03446134,-0.00240660,0.00178554,-0.0077
 7613,-0.00194124,0.00031852,0.00116114,0.00739980,0.00498131,-0.002687
 78,-0.00043539,-0.00236503,-0.00019770,-0.00050954,0.00707731,-0.00237
 906,0.00133614,-0.00170537,0.00215134,0.00007377,-0.00022493,0.0003332
 5,0.09028102,0.04072903,-0.08556344,-0.15631189,-0.04519136,0.37926279
 ,-0.00258628,0.00246880,0.00477905,0.01245251,-0.00620398,-0.00443697,
 -0.00152810,-0.00088396,0.00112536,0.00120792,0.00104916,0.00018758,-0
 .09583306,0.01039303,0.00758937,0.00402402,0.00310231,0.02115166,-0.00
 658854,0.00756015,0.00171506,-0.00579648,-0.00485633,-0.02808272,0.008
 75688,0.01133556,-0.00252991,-0.02776671,-0.01319588,0.02036513,-0.004
 46659,0.00170972,-0.00483435,-0.00158600,-0.00072830,-0.00000185,0.014
 95575,-0.00376616,0.00327510,-0.13158051,0.09056793,-0.04706095,0.3963
 3056,-0.00147104,-0.00213362,0.00236078,0.00301197,0.00188574,-0.00531
 767,0.00081488,0.00116172,0.00082311,0.00090393,0.00012282,0.00016726,
 0.01037470,-0.02743088,0.00423381,0.00011395,-0.00424181,-0.00461390,0
 .00060553,0.00005246,-0.00738379,-0.00680267,-0.00605248,0.00048455,0.
 00187976,0.00682602,0.00601310,-0.00062048,0.00006671,-0.00420224,-0.0
 0104200,0.00078825,-0.00304487,-0.00122853,0.00015384,-0.00052049,-0.0
 0563503,-0.05990752,0.05917793,0.06017826,-0.09533467,0.04290260,-0.06
 236074,0.23742247,0.00284255,-0.00320373,-0.00499230,0.00564275,0.0043
 8531,0.00258281,-0.00471276,-0.00531938,-0.00098768,-0.00033512,-0.000
 31142,-0.00110476,-0.00963246,-0.00681761,-0.39124549,0.02588832,-0.02
 975260,-0.03442904,0.00469245,0.01223803,0.00520956,-0.00270222,-0.006
 60045,-0.02112405,-0.00866783,-0.00167569,0.00659970,0.00292623,-0.005
 53434,-0.00310217,0.00310434,-0.00322559,0.00482645,-0.00052442,-0.000
 73619,0.00047300,0.00632353,0.07805225,-0.06126855,-0.03878977,0.04922
 174,-0.09684387,-0.03332429,-0.11565479,0.70514075,0.00240685,-0.00512
 760,0.01281586,-0.00000566,0.00140870,-0.00133524,-0.00088536,0.000227
 60,-0.00070608,-0.00260274,-0.00152974,-0.00294837,-0.00550439,-0.0067
 7083,0.00256193,0.00571585,-0.01025224,-0.00731373,0.00705022,-0.00056
 979,0.00154220,0.00152699,0.00551591,0.00507051,-0.02825692,-0.0085073
 6,0.00276467,-0.50311438,0.01001686,-0.01735618,-0.02489701,0.00458252
 ,-0.00976168,0.00620365,0.00173233,0.00258038,-0.12264979,0.06370957,-
 0.02799295,-0.11707837,0.02861713,0.01969582,-0.13580102,-0.02435979,0
 .06637333,0.91459111,0.00656744,0.00089509,-0.00951457,-0.00927688,0.0
 0038207,0.00421606,-0.00015939,-0.00042268,-0.00091064,0.00001181,-0.0
 0077531,0.00142835,-0.00461092,-0.00603860,0.00643652,0.01164149,-0.00
 004974,-0.00508445,-0.00144932,0.00104745,0.00040515,0.00551067,0.0000
 6276,0.00183468,-0.01563611,-0.00090963,-0.00587217,0.01801164,-0.0645
 9904,0.03684320,0.01827648,-0.00174152,0.00274480,-0.00006041,-0.00171
 298,0.00528523,0.05610013,-0.12173374,0.03254838,0.01623729,0.00714647
 ,-0.00361753,-0.04698412,-0.05012008,0.04089293,-0.06693971,0.25286724
 ,-0.00521160,0.00608026,0.00315019,0.00558648,-0.00402330,0.00500265,0
 .00057844,0.00025507,-0.00039191,-0.00093484,0.00096986,0.00017917,0.0
 2796813,-0.00049040,-0.02134036,-0.00780321,0.01306704,-0.00267020,-0.
 00047808,-0.00130190,0.00124054,-0.00516239,-0.00176242,-0.00784576,0.
 01706745,0.00116045,-0.00030584,-0.00947296,0.03605319,-0.06544312,-0.
 01775561,-0.00438450,-0.00278198,0.00080172,0.00541282,-0.00168027,-0.
 04931175,0.04895088,-0.05556543,0.00735711,-0.00282400,0.00951200,0.05
 808946,0.02644914,-0.11489959,-0.03004082,-0.11963611,0.24947812,-0.00
 451753,-0.00104003,-0.00435481,-0.00133257,0.00089886,0.00003087,0.006
 96083,-0.01141551,-0.00334332,-0.02536941,0.01693440,0.02062681,0.0000
 4702,-0.00003044,0.00033598,0.00015458,0.00010844,0.00035811,-0.000193
 16,0.00026418,-0.00012311,0.00094737,-0.00109862,-0.00053876,-0.001431
 91,0.00125174,0.00098428,0.00095320,-0.00116888,0.00018313,-0.00268846
 ,-0.00235429,0.00439927,0.01252358,0.00470441,-0.00361618,0.00003633,-
 0.00014717,0.00019541,-0.00017115,0.00041689,-0.00009006,0.00111212,0.
 00026944,-0.00028032,-0.00158819,-0.00055873,-0.00006288,0.40961181,0.
 00181406,0.00085150,0.00375143,0.00146855,-0.00015266,0.00051694,-0.00
 199881,0.00876645,-0.00559897,0.00439242,-0.00252458,0.00135012,0.0000
 1022,-0.00012624,0.00001827,-0.00011150,0.00023926,-0.00011129,-0.0001
 2246,0.00003660,0.00020494,-0.00066152,0.00031092,-0.00015830,-0.00047
 648,0.00114697,-0.00095502,-0.00103391,0.00042245,-0.00021804,0.001610
 99,-0.00195872,-0.00307071,-0.00454954,0.00159734,0.00588044,0.0003308
 9,-0.00014231,0.00022746,-0.00021233,-0.00046101,0.00003969,-0.0003910
[truncated: 173,795 more chars]
