# Supplementary material for: Phosphorus-doped T-graphene nanocapsule toward O3 and SO2 gas sensing: a DFT and QTAIM analysis
Source: Sci Rep. 2024 Feb 12;14:3467. doi: 10.1038/s41598-024-54110-z (PMC10859388; doi:10.1038/s41598-024-54110-z)
Supplement: Supplementary file 1 — Supplementary Information. [file 41598_2024_54110_MOESM1_ESM.zip › SI/TG+SO2_G_D3.LOG]

 Entering Link 1 = C:\G09W\l1.exe PID=      7984.
  
 Copyright (c) 1988,1990,1992,1993,1995,1998,2003,2009,2013,
            Gaussian, Inc.  All Rights Reserved.
  
 This is part of the Gaussian(R) 09 program.  It is based on
 the Gaussian(R) 03 system (copyright 2003, Gaussian, Inc.),
 the Gaussian(R) 98 system (copyright 1998, Gaussian, Inc.),
 the Gaussian(R) 94 system (copyright 1995, Gaussian, Inc.),
 the Gaussian 92(TM) system (copyright 1992, Gaussian, Inc.),
 the Gaussian 90(TM) system (copyright 1990, Gaussian, Inc.),
 the Gaussian 88(TM) system (copyright 1988, Gaussian, Inc.),
 the Gaussian 86(TM) system (copyright 1986, Carnegie Mellon
 University), and the Gaussian 82(TM) system (copyright 1983,
 Carnegie Mellon University). Gaussian is a federally registered
 trademark of Gaussian, Inc.
  
 This software contains proprietary and confidential information,
 including trade secrets, belonging to Gaussian, Inc.
  
 This software is provided under written license and may be
 used, copied, transmitted, or stored only in accord with that
 written license.
  
 The following legend is applicable only to US Government
 contracts under FAR:
  
                    RESTRICTED RIGHTS LEGEND
  
 Use, reproduction and disclosure by the US Government is
 subject to restrictions as set forth in subparagraphs (a)
 and (c) of the Commercial Computer Software - Restricted
 Rights clause in FAR 52.227-19.
  
 Gaussian, Inc.
 340 Quinnipiac St., Bldg. 40, Wallingford CT 06492
  
  
 ---------------------------------------------------------------
 Warning -- This program may not be used in any manner that
 competes with the business of Gaussian, Inc. or will provide
 assistance to any competitor of Gaussian, Inc.  The licensee
 of this program is prohibited from giving any competitor of
 Gaussian, Inc. access to this program.  By using this program,
 the user acknowledges that Gaussian, Inc. is engaged in the
 business of creating and licensing software in the field of
 computational chemistry and represents and warrants to the
 licensee that it is not a competitor of Gaussian, Inc. and that
 it will not use this program in any manner prohibited above.
 ---------------------------------------------------------------
  

 Cite this work as:
 Gaussian 09, Revision D.01,
 M. J. Frisch, G. W. Trucks, H. B. Schlegel, G. E. Scuseria, 
 M. A. Robb, J. R. Cheeseman, G. Scalmani, V. Barone, B. Mennucci, 
 G. A. Petersson, H. Nakatsuji, M. Caricato, X. Li, H. P. Hratchian, 
 A. F. Izmaylov, J. Bloino, G. Zheng, J. L. Sonnenberg, M. Hada, 
 M. Ehara, K. Toyota, R. Fukuda, J. Hasegawa, M. Ishida, T. Nakajima, 
 Y. Honda, O. Kitao, H. Nakai, T. Vreven, J. A. Montgomery, Jr., 
 J. E. Peralta, F. Ogliaro, M. Bearpark, J. J. Heyd, E. Brothers, 
 K. N. Kudin, V. N. Staroverov, T. Keith, R. Kobayashi, J. Normand, 
 K. Raghavachari, A. Rendell, J. C. Burant, S. S. Iyengar, J. Tomasi, 
 M. Cossi, N. Rega, J. M. Millam, M. Klene, J. E. Knox, J. B. Cross, 
 V. Bakken, C. Adamo, J. Jaramillo, R. Gomperts, R. E. Stratmann, 
 O. Yazyev, A. J. Austin, R. Cammi, C. Pomelli, J. W. Ochterski, 
 R. L. Martin, K. Morokuma, V. G. Zakrzewski, G. A. Voth, 
 P. Salvador, J. J. Dannenberg, S. Dapprich, A. D. Daniels, 
 O. Farkas, J. B. Foresman, J. V. Ortiz, J. Cioslowski, 
 and D. J. Fox, Gaussian, Inc., Wallingford CT, 2013.
 
 ******************************************
 Gaussian 09:  IA32W-G09RevD.01 24-Apr-2013
                05-Oct-2023 
 ******************************************
 %nprocshared=4
 Will use up to    4 processors via shared memory.
 %mem=1GB
 %chk=E:\MTA\Capsule\SO2\TG+SO2_G_D3.chk
 --------------------------------------------------------------
 # opt b3lyp/6-31g(d) geom=connectivity empiricaldispersion=gd3
 --------------------------------------------------------------
 1/14=-1,18=20,19=15,26=3,38=1,57=2/1,3;
 2/9=110,12=2,17=6,18=5,40=1/2;
 3/5=1,6=6,7=1,11=2,16=1,25=1,30=1,71=1,74=-5,124=31/1,2,3;
 4//1;
 5/5=2,38=5/2;
 6/7=2,8=2,9=2,10=2,28=1/1;
 7//1,2,3,16;
 1/14=-1,18=20,19=15,26=3/3(2);
 2/9=110/2;
 99//99;
 2/9=110/2;
 3/5=1,6=6,7=1,11=2,16=1,25=1,30=1,71=1,74=-5,124=31/1,2,3;
 4/5=5,16=3,69=1/1;
 5/5=2,38=5/2;
 7//1,2,3,16;
 1/14=-1,18=20,19=15,26=3/3(-5);
 2/9=110/2;
 6/7=2,8=2,9=2,10=2,19=2,28=1/1;
 99/9=1/99;
 ---------------
 Al_TG+CoCl2 - 1
 ---------------
 Symbolic Z-matrix:
 Charge =  0 Multiplicity = 1
 C                    -0.23046  -2.60142   0.70378 
 C                    -1.25317  -1.96572   1.58081 
 C                    -0.13937  -1.14733   2.1352 
 C                     0.86638  -2.09138   1.57332 
 C                    -3.68068  -2.41084   0.71821 
 C                    -4.67822  -1.58098   1.4092 
 C                    -3.58905  -0.94278   2.16382 
 C                    -2.59573  -1.92487   1.62602 
 C                    -0.15559  -1.18376  -2.1258 
 C                    -1.26502  -1.99279  -1.54946 
 C                    -0.23562  -2.61358  -0.66933 
 C                     0.85467  -2.11809  -1.55555 
 C                    -3.60532  -0.9803   -2.13247 
 C                    -4.6885   -1.60516  -1.35836 
 C                    -3.68596  -2.42326  -0.66083 
 C                    -2.60785  -1.95262  -1.58526 
 C                     3.21897  -2.82265   0.69596 
 C                     2.20442  -2.21168   1.61024 
 C                     3.31042  -1.35409   2.14148 
 C                     4.31174  -2.11572   1.38055 
 C                     3.29458  -1.39207  -2.15479 
 C                     2.19248  -2.23962  -1.60068 
 C                     3.21391  -2.83497  -0.68315 
 C                     4.30178  -2.14075  -1.38824 
 C                     0.01712   1.64431  -0.70976 
 C                    -1.08049   1.13291  -1.57898 
 C                    -0.07531   0.18726  -2.13932 
 C                     1.03969   1.00406  -1.58574 
 C                    -3.43242   1.86489  -0.69993 
 C                    -4.52569   1.15845  -1.38437 
 C                    -3.5245    0.39583  -2.14518 
 C                    -2.41854   1.25309  -1.61375 
 C                     3.46679   1.45353  -0.72233 
 C                     2.38208   0.96384  -1.6299 
 C                     3.37644  -0.01603  -2.16863 
 C                     4.46479   0.6232   -1.41352 
 C                    -0.0586    0.22369   2.12218 
 C                    -1.06814   1.15843   1.55203 
 C                     0.02262   1.65144   0.66583 
 C                     1.05127   1.0318    1.54588 
 C                    -3.5079    0.43333   2.15098 
 C                    -3.42684   1.87678   0.67914 
 C                    -2.40609   1.27992   1.59487 
 C                     3.39177   0.02218   2.12863 
 C                     2.39424   0.99327   1.58059 
 C                     3.4711    1.46423   0.65685 
 C                     4.47486   0.64795   1.35542 
 C                    -5.60025   0.59116   0.7449 
 C                    -5.60566   0.57807  -0.72542 
 C                    -4.51483   1.18253   1.38466 
 C                    -5.68668  -0.87682   0.75783 
 C                    -5.69223  -0.88971  -0.71188 
 C                     5.39208  -1.53473   0.72193 
 C                     5.38647  -1.54784  -0.74811 
 C                     5.47328  -0.07993  -0.76192 
 C                     5.47794  -0.06716   0.70837 
 S                     1.27345   4.83759  -0.2582 
 O                     1.83155   4.76192   1.0946 
 O                     0.10869   5.69478  -0.49268 
 
 Add virtual bond connecting atoms S57        and C25        Dist= 6.54D+00.
 Add virtual bond connecting atoms S57        and C39        Dist= 6.70D+00.

 GradGradGradGradGradGradGradGradGradGradGradGradGradGradGradGradGradGrad
 Berny optimization.
 Initialization pass.
                           ----------------------------
                           !    Initial Parameters    !
                           ! (Angstroms and Degrees)  !
 --------------------------                            --------------------------
 ! Name  Definition              Value          Derivative Info.                !
 --------------------------------------------------------------------------------
 ! R1    R(1,2)                  1.4897         estimate D2E/DX2                !
 ! R2    R(1,4)                  1.4897         estimate D2E/DX2                !
 ! R3    R(1,11)                 1.3732         estimate D2E/DX2                !
 ! R4    R(2,3)                  1.4892         estimate D2E/DX2                !
 ! R5    R(2,8)                  1.3439         estimate D2E/DX2                !
 ! R6    R(3,4)                  1.4895         estimate D2E/DX2                !
 ! R7    R(3,37)                 1.3735         estimate D2E/DX2                !
 ! R8    R(4,18)                 1.3439         estimate D2E/DX2                !
 ! R9    R(5,6)                  1.4701         estimate D2E/DX2                !
 ! R10   R(5,8)                  1.4958         estimate D2E/DX2                !
 ! R11   R(5,15)                 1.3791         estimate D2E/DX2                !
 ! R12   R(6,7)                  1.4707         estimate D2E/DX2                !
 ! R13   R(6,51)                 1.3918         estimate D2E/DX2                !
 ! R14   R(7,8)                  1.4968         estimate D2E/DX2                !
 ! R15   R(7,41)                 1.3786         estimate D2E/DX2                !
 ! R16   R(9,10)                 1.4891         estimate D2E/DX2                !
 ! R17   R(9,12)                 1.4896         estimate D2E/DX2                !
 ! R18   R(9,27)                 1.3734         estimate D2E/DX2                !
 ! R19   R(10,11)                1.4899         estimate D2E/DX2                !
 ! R20   R(10,16)                1.3439         estimate D2E/DX2                !
 ! R21   R(11,12)                1.4898         estimate D2E/DX2                !
 ! R22   R(12,22)                1.3441         estimate D2E/DX2                !
 ! R23   R(13,14)                1.4707         estimate D2E/DX2                !
 ! R24   R(13,16)                1.4966         estimate D2E/DX2                !
 ! R25   R(13,31)                1.3786         estimate D2E/DX2                !
 ! R26   R(14,15)                1.47           estimate D2E/DX2                !
 ! R27   R(14,52)                1.3919         estimate D2E/DX2                !
 ! R28   R(15,16)                1.4961         estimate D2E/DX2                !
 ! R29   R(17,18)                1.4962         estimate D2E/DX2                !
 ! R30   R(17,20)                1.4706         estimate D2E/DX2                !
 ! R31   R(17,23)                1.3792         estimate D2E/DX2                !
 ! R32   R(18,19)                1.497          estimate D2E/DX2                !
 ! R33   R(19,20)                1.4703         estimate D2E/DX2                !
 ! R34   R(19,44)                1.3787         estimate D2E/DX2                !
 ! R35   R(20,53)                1.3923         estimate D2E/DX2                !
 ! R36   R(21,22)                1.4967         estimate D2E/DX2                !
 ! R37   R(21,24)                1.4706         estimate D2E/DX2                !
 ! R38   R(21,35)                1.3785         estimate D2E/DX2                !
 ! R39   R(22,23)                1.4965         estimate D2E/DX2                !
 ! R40   R(23,24)                1.4706         estimate D2E/DX2                !
 ! R41   R(24,54)                1.3921         estimate D2E/DX2                !
 ! R42   R(25,26)                1.4906         estimate D2E/DX2                !
 ! R43   R(25,28)                1.4909         estimate D2E/DX2                !
 ! R44   R(25,39)                1.3756         estimate D2E/DX2                !
 ! R45   R(25,57)                3.4611         estimate D2E/DX2                !
 ! R46   R(26,27)                1.4895         estimate D2E/DX2                !
 ! R47   R(26,32)                1.3439         estimate D2E/DX2                !
 ! R48   R(27,28)                1.4889         estimate D2E/DX2                !
 ! R49   R(28,34)                1.3437         estimate D2E/DX2                !
 ! R50   R(29,30)                1.4706         estimate D2E/DX2                !
 ! R51   R(29,32)                1.4958         estimate D2E/DX2                !
 ! R52   R(29,42)                1.3791         estimate D2E/DX2                !
 ! R53   R(30,31)                1.4707         estimate D2E/DX2                !
 ! R54   R(30,49)                1.3919         estimate D2E/DX2                !
 ! R55   R(31,32)                1.4968         estimate D2E/DX2                !
 ! R56   R(33,34)                1.4967         estimate D2E/DX2                !
 ! R57   R(33,36)                1.4708         estimate D2E/DX2                !
 ! R58   R(33,46)                1.3792         estimate D2E/DX2                !
 ! R59   R(34,35)                1.4964         estimate D2E/DX2                !
 ! R60   R(35,36)                1.4708         estimate D2E/DX2                !
 ! R61   R(36,55)                1.3914         estimate D2E/DX2                !
 ! R62   R(37,38)                1.4893         estimate D2E/DX2                !
 ! R63   R(37,40)                1.4889         estimate D2E/DX2                !
 ! R64   R(38,39)                1.4893         estimate D2E/DX2                !
 ! R65   R(38,43)                1.3441         estimate D2E/DX2                !
 ! R66   R(39,40)                1.4888         estimate D2E/DX2                !
 ! R67   R(39,57)                3.5454         estimate D2E/DX2                !
 ! R68   R(40,45)                1.344          estimate D2E/DX2                !
 ! R69   R(41,43)                1.4966         estimate D2E/DX2                !
 ! R70   R(41,50)                1.4705         estimate D2E/DX2                !
 ! R71   R(42,43)                1.4956         estimate D2E/DX2                !
 ! R72   R(42,50)                1.4709         estimate D2E/DX2                !
 ! R73   R(44,45)                1.4961         estimate D2E/DX2                !
 ! R74   R(44,47)                1.4706         estimate D2E/DX2                !
 ! R75   R(45,46)                1.4949         estimate D2E/DX2                !
 ! R76   R(46,47)                1.4703         estimate D2E/DX2                !
 ! R77   R(47,56)                1.3915         estimate D2E/DX2                !
 ! R78   R(48,49)                1.4704         estimate D2E/DX2                !
 ! R79   R(48,50)                1.3918         estimate D2E/DX2                !
 ! R80   R(48,51)                1.4706         estimate D2E/DX2                !
 ! R81   R(49,52)                1.4704         estimate D2E/DX2                !
 ! R82   R(51,52)                1.4698         estimate D2E/DX2                !
 ! R83   R(53,54)                1.4701         estimate D2E/DX2                !
 ! R84   R(53,56)                1.4701         estimate D2E/DX2                !
 ! R85   R(54,55)                1.4705         estimate D2E/DX2                !
 ! R86   R(55,56)                1.4703         estimate D2E/DX2                !
 ! R87   R(57,58)                1.4654         estimate D2E/DX2                !
 ! R88   R(57,59)                1.4651         estimate D2E/DX2                !
 ! A1    A(2,1,4)               90.901          estimate D2E/DX2                !
 ! A2    A(2,1,11)             126.1492         estimate D2E/DX2                !
 ! A3    A(4,1,11)             126.1188         estimate D2E/DX2                !
 ! A4    A(1,2,3)               86.5729         estimate D2E/DX2                !
 ! A5    A(1,2,8)              135.9378         estimate D2E/DX2                !
 ! A6    A(3,2,8)              135.8839         estimate D2E/DX2                !
 ! A7    A(2,3,4)               90.9325         estimate D2E/DX2                !
 ! A8    A(2,3,37)             126.0888         estimate D2E/DX2                !
 ! A9    A(4,3,37)             126.1151         estimate D2E/DX2                !
 ! A10   A(1,4,3)               86.5622         estimate D2E/DX2                !
 ! A11   A(1,4,18)             135.924          estimate D2E/DX2                !
 ! A12   A(3,4,18)             135.9434         estimate D2E/DX2                !
 ! A13   A(6,5,8)               91.3476         estimate D2E/DX2                !
 ! A14   A(6,5,15)             118.1966         estimate D2E/DX2                !
 ! A15   A(8,5,15)             127.7762         estimate D2E/DX2                !
 ! A16   A(5,6,7)               89.0607         estimate D2E/DX2                !
 ! A17   A(5,6,51)             123.8672         estimate D2E/DX2                !
 ! A18   A(7,6,51)             123.8608         estimate D2E/DX2                !
 ! A19   A(6,7,8)               91.283          estimate D2E/DX2                !
 ! A20   A(6,7,41)             118.1632         estimate D2E/DX2                !
 ! A21   A(8,7,41)             127.7743         estimate D2E/DX2                !
 ! A22   A(2,8,5)              133.9714         estimate D2E/DX2                !
 ! A23   A(2,8,7)              134.025          estimate D2E/DX2                !
 ! A24   A(5,8,7)               87.1268         estimate D2E/DX2                !
 ! A25   A(10,9,12)             90.9366         estimate D2E/DX2                !
 ! A26   A(10,9,27)            126.1348         estimate D2E/DX2                !
 ! A27   A(12,9,27)            126.1764         estimate D2E/DX2                !
 ! A28   A(9,10,11)             86.5745         estimate D2E/DX2                !
 ! A29   A(9,10,16)            135.8786         estimate D2E/DX2                !
 ! A30   A(11,10,16)           135.9374         estimate D2E/DX2                !
 ! A31   A(1,11,10)            126.1309         estimate D2E/DX2                !
 ! A32   A(1,11,12)            126.0945         estimate D2E/DX2                !
 ! A33   A(10,11,12)            90.8976         estimate D2E/DX2                !
 ! A34   A(9,12,11)             86.5598         estimate D2E/DX2                !
 ! A35   A(9,12,22)            135.966          estimate D2E/DX2                !
 ! A36   A(11,12,22)           135.9148         estimate D2E/DX2                !
 ! A37   A(14,13,16)            91.2823         estimate D2E/DX2                !
 ! A38   A(14,13,31)           118.1745         estimate D2E/DX2                !
 ! A39   A(16,13,31)           127.7953         estimate D2E/DX2                !
 ! A40   A(13,14,15)            89.0788         estimate D2E/DX2                !
 ! A41   A(13,14,52)           123.8621         estimate D2E/DX2                !
 ! A42   A(15,14,52)           123.8824         estimate D2E/DX2                !
 ! A43   A(5,15,14)            118.1695         estimate D2E/DX2                !
 ! A44   A(5,15,16)            127.7534         estimate D2E/DX2                !
 ! A45   A(14,15,16)            91.3286         estimate D2E/DX2                !
 ! A46   A(10,16,13)           134.0365         estimate D2E/DX2                !
 ! A47   A(10,16,15)           133.9601         estimate D2E/DX2                !
 ! A48   A(13,16,15)            87.1355         estimate D2E/DX2                !
 ! A49   A(18,17,20)            91.3244         estimate D2E/DX2                !
 ! A50   A(18,17,23)           127.75           estimate D2E/DX2                !
 ! A51   A(20,17,23)           118.1986         estimate D2E/DX2                !
 ! A52   A(4,18,17)            134.0183         estimate D2E/DX2                !
 ! A53   A(4,18,19)            133.9513         estimate D2E/DX2                !
 ! A54   A(17,18,19)            87.1227         estimate D2E/DX2                !
 ! A55   A(18,19,20)            91.3032         estimate D2E/DX2                !
 ! A56   A(18,19,44)           127.745          estimate D2E/DX2                !
 ! A57   A(20,19,44)           118.1695         estimate D2E/DX2                !
 ! A58   A(17,20,19)            89.0759         estimate D2E/DX2                !
 ! A59   A(17,20,53)           123.8474         estimate D2E/DX2                !
 ! A60   A(19,20,53)           123.8563         estimate D2E/DX2                !
 ! A61   A(22,21,24)            91.3207         estimate D2E/DX2                !
 ! A62   A(22,21,35)           127.7854         estimate D2E/DX2                !
 ! A63   A(24,21,35)           118.2131         estimate D2E/DX2                !
 ! A64   A(12,22,21)           133.9609         estimate D2E/DX2                !
 ! A65   A(12,22,23)           134.0058         estimate D2E/DX2                !
 ! A66   A(21,22,23)            87.1156         estimate D2E/DX2                !
 ! A67   A(17,23,22)           127.7358         estimate D2E/DX2                !
 ! A68   A(17,23,24)           118.1977         estimate D2E/DX2                !
 ! A69   A(22,23,24)            91.3263         estimate D2E/DX2                !
 ! A70   A(21,24,23)            89.0604         estimate D2E/DX2                !
 ! A71   A(21,24,54)           123.8157         estimate D2E/DX2                !
 ! A72   A(23,24,54)           123.8489         estimate D2E/DX2                !
 ! A73   A(26,25,28)            90.8643         estimate D2E/DX2                !
 ! A74   A(26,25,39)           126.0051         estimate D2E/DX2                !
 ! A75   A(26,25,57)           131.2927         estimate D2E/DX2                !
 ! A76   A(28,25,39)           125.945          estimate D2E/DX2                !
 ! A77   A(28,25,57)           102.9379         estimate D2E/DX2                !
 ! A78   A(25,26,27)            86.5753         estimate D2E/DX2                !
 ! A79   A(25,26,32)           135.8543         estimate D2E/DX2                !
 ! A80   A(27,26,32)           135.9682         estimate D2E/DX2                !
 ! A81   A(9,27,26)            126.2004         estimate D2E/DX2                !
 ! A82   A(9,27,28)            125.9969         estimate D2E/DX2                !
 ! A83   A(26,27,28)            90.9864         estimate D2E/DX2                !
 ! A84   A(25,28,27)            86.5837         estimate D2E/DX2                !
 ! A85   A(25,28,34)           135.8348         estimate D2E/DX2                !
 ! A86   A(27,28,34)           136.0129         estimate D2E/DX2                !
 ! A87   A(30,29,32)            91.323          estimate D2E/DX2                !
 ! A88   A(30,29,42)           118.1987         estimate D2E/DX2                !
 ! A89   A(32,29,42)           127.7125         estimate D2E/DX2                !
 ! A90   A(29,30,31)            89.0702         estimate D2E/DX2                !
 ! A91   A(29,30,49)           123.833          estimate D2E/DX2                !
 ! A92   A(31,30,49)           123.8418         estimate D2E/DX2                !
 ! A93   A(13,31,30)           118.2271         estimate D2E/DX2                !
 ! A94   A(13,31,32)           127.7169         estimate D2E/DX2                !
 ! A95   A(30,31,32)            91.2806         estimate D2E/DX2                !
 ! A96   A(26,32,29)           134.0796         estimate D2E/DX2                !
 ! A97   A(26,32,31)           133.9186         estimate D2E/DX2                !
 ! A98   A(29,32,31)            87.1529         estimate D2E/DX2                !
 ! A99   A(34,33,36)            91.2656         estimate D2E/DX2                !
 ! A100  A(34,33,46)           127.6738         estimate D2E/DX2                !
 ! A101  A(36,33,46)           118.1769         estimate D2E/DX2                !
 ! A102  A(28,34,33)           133.9717         estimate D2E/DX2                !
 ! A103  A(28,34,35)           134.05           estimate D2E/DX2                !
 ! A104  A(33,34,35)            87.1894         estimate D2E/DX2                !
 ! A105  A(21,35,34)           127.6309         estimate D2E/DX2                !
 ! A106  A(21,35,36)           118.2035         estimate D2E/DX2                !
 ! A107  A(34,35,36)            91.2768         estimate D2E/DX2                !
 ! A108  A(33,36,35)            89.1136         estimate D2E/DX2                !
 ! A109  A(33,36,55)           123.85           estimate D2E/DX2                !
 ! A110  A(35,36,55)           123.857          estimate D2E/DX2                !
 ! A111  A(3,37,38)            126.1776         estimate D2E/DX2                !
 ! A112  A(3,37,40)            126.106          estimate D2E/DX2                !
 ! A113  A(38,37,40)            90.943          estimate D2E/DX2                !
 ! A114  A(37,38,39)            86.509          estimate D2E/DX2                !
 ! A115  A(37,38,43)           135.9944         estimate D2E/DX2                !
 ! A116  A(39,38,43)           135.8935         estimate D2E/DX2                !
 ! A117  A(25,39,38)           126.1831         estimate D2E/DX2                !
 ! A118  A(25,39,40)           126.2779         estimate D2E/DX2                !
 ! A119  A(38,39,40)            90.9463         estimate D2E/DX2                !
 ! A120  A(38,39,57)           135.3115         estimate D2E/DX2                !
 ! A121  A(40,39,57)           106.5186         estimate D2E/DX2                !
 ! A122  A(37,40,39)            86.5411         estimate D2E/DX2                !
 ! A123  A(37,40,45)           135.9958         estimate D2E/DX2                !
 ! A124  A(39,40,45)           135.8569         estimate D2E/DX2                !
 ! A125  A(7,41,43)            127.6941         estimate D2E/DX2                !
 ! A126  A(7,41,50)            118.2363         estimate D2E/DX2                !
 ! A127  A(43,41,50)            91.2767         estimate D2E/DX2                !
 ! A128  A(29,42,43)           127.7041         estimate D2E/DX2                !
 ! A129  A(29,42,50)           118.2021         estimate D2E/DX2                !
 ! A130  A(43,42,50)            91.3057         estimate D2E/DX2                !
 ! A131  A(38,43,41)           133.9089         estimate D2E/DX2                !
 ! A132  A(38,43,42)           134.1015         estimate D2E/DX2                !
 ! A133  A(41,43,42)            87.1796         estimate D2E/DX2                !
 ! A134  A(19,44,45)           127.7331         estimate D2E/DX2                !
 ! A135  A(19,44,47)           118.2379         estimate D2E/DX2                !
 ! A136  A(45,44,47)            91.2754         estimate D2E/DX2                !
 ! A137  A(40,45,44)           133.9719         estimate D2E/DX2                !
 ! A138  A(40,45,46)           134.0134         estimate D2E/DX2                !
 ! A139  A(44,45,46)            87.1658         estimate D2E/DX2                !
 ! A140  A(33,46,45)           127.8224         estimate D2E/DX2                !
 ! A141  A(33,46,47)           118.2241         estimate D2E/DX2                !
 ! A142  A(45,46,47)            91.3339         estimate D2E/DX2                !
 ! A143  A(44,47,46)            89.0403         estimate D2E/DX2                !
 ! A144  A(44,47,56)           123.8308         estimate D2E/DX2                !
 ! A145  A(46,47,56)           123.8145         estimate D2E/DX2                !
 ! A146  A(49,48,50)           117.7938         estimate D2E/DX2                !
 ! A147  A(49,48,51)            89.9827         estimate D2E/DX2                !
 ! A148  A(50,48,51)           117.7704         estimate D2E/DX2                !
 ! A149  A(30,49,48)           117.8284         estimate D2E/DX2                !
 ! A150  A(30,49,52)           117.7921         estimate D2E/DX2                !
 ! A151  A(48,49,52)            89.9937         estimate D2E/DX2                !
 ! A152  A(41,50,42)            89.0796         estimate D2E/DX2                !
 ! A153  A(41,50,48)           123.8536         estimate D2E/DX2                !
 ! A154  A(42,50,48)           123.8428         estimate D2E/DX2                !
 ! A155  A(6,51,48)            117.812          estimate D2E/DX2                !
 ! A156  A(6,51,52)            117.7934         estimate D2E/DX2                !
 ! A157  A(48,51,52)            90.0101         estimate D2E/DX2                !
 ! A158  A(14,52,49)           117.7999         estimate D2E/DX2                !
 ! A159  A(14,52,51)           117.79           estimate D2E/DX2                !
 ! A160  A(49,52,51)            90.0135         estimate D2E/DX2                !
 ! A161  A(20,53,54)           117.7974         estimate D2E/DX2                !
 ! A162  A(20,53,56)           117.7907         estimate D2E/DX2                !
 ! A163  A(54,53,56)            89.9943         estimate D2E/DX2                !
 ! A164  A(24,54,53)           117.8132         estimate D2E/DX2                !
 ! A165  A(24,54,55)           117.8296         estimate D2E/DX2                !
 ! A166  A(53,54,55)            90.015          estimate D2E/DX2                !
 ! A167  A(36,55,54)           117.7775         estimate D2E/DX2                !
 ! A168  A(36,55,56)           117.7873         estimate D2E/DX2                !
 ! A169  A(54,55,56)            89.9696         estimate D2E/DX2                !
 ! A170  A(47,56,53)           117.8155         estimate D2E/DX2                !
 ! A171  A(47,56,55)           117.8504         estimate D2E/DX2                !
 ! A172  A(53,56,55)            90.0211         estimate D2E/DX2                !
 ! A173  A(25,57,58)           102.1838         estimate D2E/DX2                !
 ! A174  A(25,57,59)           103.3176         estimate D2E/DX2                !
 ! A175  A(39,57,58)            81.2198         estimate D2E/DX2                !
 ! A176  A(39,57,59)           106.6799         estimate D2E/DX2                !
 ! A177  A(58,57,59)           118.7351         estimate D2E/DX2                !
 ! D1    D(4,1,2,3)             16.8606         estimate D2E/DX2                !
 ! D2    D(4,1,2,8)           -176.6535         estimate D2E/DX2                !
 ! D3    D(11,1,2,3)          -121.0053         estimate D2E/DX2                !
 ! D4    D(11,1,2,8)            45.4805         estimate D2E/DX2                !
 ! D5    D(2,1,4,3)            -16.8576         estimate D2E/DX2                !
 ! D6    D(2,1,4,18)           176.5007         estimate D2E/DX2                !
 ! D7    D(11,1,4,3)           121.0284         estimate D2E/DX2                !
 ! D8    D(11,1,4,18)          -45.6133         estimate D2E/DX2                !
 ! D9    D(2,1,11,10)            0.0235         estimate D2E/DX2                !
 ! D10   D(2,1,11,12)          123.8203         estimate D2E/DX2                !
 ! D11   D(4,1,11,10)         -123.8379         estimate D2E/DX2                !
 ! D12   D(4,1,11,12)           -0.0411         estimate D2E/DX2                !
 ! D13   D(1,2,3,4)            -16.864          estimate D2E/DX2                !
 ! D14   D(1,2,3,37)           120.981          estimate D2E/DX2                !
 ! D15   D(8,2,3,4)            176.6368         estimate D2E/DX2                !
 ! D16   D(8,2,3,37)           -45.5182         estimate D2E/DX2                !
 ! D17   D(1,2,8,5)             -6.8765         estimate D2E/DX2                !
 ! D18   D(1,2,8,7)           -153.5523         estimate D2E/DX2                !
 ! D19   D(3,2,8,5)            153.545          estimate D2E/DX2                !
 ! D20   D(3,2,8,7)              6.8692         estimate D2E/DX2                !
 ! D21   D(2,3,4,1)             16.8639         estimate D2E/DX2                !
 ! D22   D(2,3,4,18)          -176.4991         estimate D2E/DX2                !
 ! D23   D(37,3,4,1)          -120.9637         estimate D2E/DX2                !
 ! D24   D(37,3,4,18)           45.6733         estimate D2E/DX2                !
 ! D25   D(2,3,37,38)            0.0158         estimate D2E/DX2                !
 ! D26   D(2,3,37,40)         -123.9445         estimate D2E/DX2                !
 ! D27   D(4,3,37,38)          123.8475         estimate D2E/DX2                !
 ! D28   D(4,3,37,40)           -0.1128         estimate D2E/DX2                !
 ! D29   D(1,4,18,17)            7.0434         estimate D2E/DX2                !
 ! D30   D(1,4,18,19)          153.6182         estimate D2E/DX2                !
 ! D31   D(3,4,18,17)         -153.5872         estimate D2E/DX2                !
 ! D32   D(3,4,18,19)           -7.0124         estimate D2E/DX2                !
 ! D33   D(8,5,6,7)              8.2873         estimate D2E/DX2                !
 ! D34   D(8,5,6,51)           139.596          estimate D2E/DX2                !
 ! D35   D(15,5,6,7)          -126.7741         estimate D2E/DX2                !
 ! D36   D(15,5,6,51)            4.5345         estimate D2E/DX2                !
 ! D37   D(6,5,8,2)           -164.8529         estimate D2E/DX2                !
 ! D38   D(6,5,8,7)             -8.1512         estimate D2E/DX2                !
 ! D39   D(15,5,8,2)           -36.8147         estimate D2E/DX2                !
 ! D40   D(15,5,8,7)           119.887          estimate D2E/DX2                !
 ! D41   D(6,5,15,14)            0.0344         estimate D2E/DX2                !
 ! D42   D(6,5,15,16)          116.6468         estimate D2E/DX2                !
 ! D43   D(8,5,15,14)         -116.6618         estimate D2E/DX2                !
 ! D44   D(8,5,15,16)           -0.0494         estimate D2E/DX2                !
 ! D45   D(5,6,7,8)             -8.2815         estimate D2E/DX2                !
 ! D46   D(5,6,7,41)           126.7081         estimate D2E/DX2                !
 ! D47   D(51,6,7,8)          -139.595          estimate D2E/DX2                !
 ! D48   D(51,6,7,41)           -4.6055         estimate D2E/DX2                !
 ! D49   D(5,6,51,48)         -110.6892         estimate D2E/DX2                !
 ! D50   D(5,6,51,52)           -4.5321         estimate D2E/DX2                !
 ! D51   D(7,6,51,48)            4.5593         estimate D2E/DX2                !
 ! D52   D(7,6,51,52)          110.7163         estimate D2E/DX2                !
 ! D53   D(6,7,8,2)            164.8269         estimate D2E/DX2                !
 ! D54   D(6,7,8,5)              8.1475         estimate D2E/DX2                !
 ! D55   D(41,7,8,2)            36.9019         estimate D2E/DX2                !
 ! D56   D(41,7,8,5)          -119.7775         estimate D2E/DX2                !
 ! D57   D(6,7,41,43)         -116.5132         estimate D2E/DX2                !
 ! D58   D(6,7,41,50)            0.0331         estimate D2E/DX2                !
 ! D59   D(8,7,41,43)            0.0396         estimate D2E/DX2                !
 ! D60   D(8,7,41,50)          116.5859         estimate D2E/DX2                !
 ! D61   D(12,9,10,11)          16.8644         estimate D2E/DX2                !
 ! D62   D(12,9,10,16)        -176.6524         estimate D2E/DX2                !
 ! D63   D(27,9,10,11)        -121.1149         estimate D2E/DX2                !
 ! D64   D(27,9,10,16)          45.3683         estimate D2E/DX2                !
 ! D65   D(10,9,12,11)         -16.8648         estimate D2E/DX2                !
 ! D66   D(10,9,12,22)         176.4558         estimate D2E/DX2                !
 ! D67   D(27,9,12,11)         121.0871         estimate D2E/DX2                !
 ! D68   D(27,9,12,22)         -45.5923         estimate D2E/DX2                !
 ! D69   D(10,9,27,26)           0.088          estimate D2E/DX2                !
 ! D70   D(10,9,27,28)         124.0101         estimate D2E/DX2                !
 ! D71   D(12,9,27,26)        -123.8983         estimate D2E/DX2                !
 ! D72   D(12,9,27,28)           0.0238         estimate D2E/DX2                !
 ! D73   D(9,10,11,1)          120.9499         estimate D2E/DX2                !
 ! D74   D(9,10,11,12)         -16.8609         estimate D2E/DX2                !
 ! D75   D(16,10,11,1)         -45.5186         estimate D2E/DX2                !
 ! D76   D(16,10,11,12)        176.6706         estimate D2E/DX2                !
 ! D77   D(9,10,16,13)          -6.8222         estimate D2E/DX2                !
 ! D78   D(9,10,16,15)        -153.529          estimate D2E/DX2                !
 ! D79   D(11,10,16,13)        153.5756         estimate D2E/DX2                !
 ! D80   D(11,10,16,15)          6.8687         estimate D2E/DX2                !
 ! D81   D(1,11,12,9)         -120.9785         estimate D2E/DX2                !
 ! D82   D(1,11,12,22)          45.7134         estimate D2E/DX2                !
 ! D83   D(10,11,12,9)          16.8563         estimate D2E/DX2                !
 ! D84   D(10,11,12,22)       -176.4518         estimate D2E/DX2                !
 ! D85   D(9,12,22,21)           7.0296         estimate D2E/DX2                !
 ! D86   D(9,12,22,23)         153.5701         estimate D2E/DX2                !
 ! D87   D(11,12,22,21)       -153.6672         estimate D2E/DX2                !
 ! D88   D(11,12,22,23)         -7.1267         estimate D2E/DX2                !
 ! D89   D(16,13,14,15)          8.2588         estimate D2E/DX2                !
 ! D90   D(16,13,14,52)        139.6094         estimate D2E/DX2                !
 ! D91   D(31,13,14,15)       -126.7633         estimate D2E/DX2                !
 ! D92   D(31,13,14,52)          4.5873         estimate D2E/DX2                !
 ! D93   D(14,13,16,10)       -164.818          estimate D2E/DX2                !
 ! D94   D(14,13,16,15)         -8.1228         estimate D2E/DX2                !
 ! D95   D(31,13,16,10)        -36.8644         estimate D2E/DX2                !
 ! D96   D(31,13,16,15)        119.8308         estimate D2E/DX2                !
 ! D97   D(14,13,31,30)         -0.0043         estimate D2E/DX2                !
 ! D98   D(14,13,31,32)        116.5603         estimate D2E/DX2                !
 ! D99   D(16,13,31,30)       -116.5894         estimate D2E/DX2                !
 ! D100  D(16,13,31,32)         -0.0248         estimate D2E/DX2                !
 ! D101  D(13,14,15,5)         126.7406         estimate D2E/DX2                !
 ! D102  D(13,14,15,16)         -8.2616         estimate D2E/DX2                !
 ! D103  D(52,14,15,5)          -4.5945         estimate D2E/DX2                !
 ! D104  D(52,14,15,16)       -139.5967         estimate D2E/DX2                !
 ! D105  D(13,14,52,49)         -4.5807         estimate D2E/DX2                !
 ! D106  D(13,14,52,51)       -110.7314         estimate D2E/DX2                !
 ! D107  D(15,14,52,49)        110.7144         estimate D2E/DX2                !
 ! D108  D(15,14,52,51)          4.5637         estimate D2E/DX2                !
 ! D109  D(5,15,16,10)          36.8875         estimate D2E/DX2                !
 ! D110  D(5,15,16,13)        -119.8394         estimate D2E/DX2                !
 ! D111  D(14,15,16,10)        164.8538         estimate D2E/DX2                !
 ! D112  D(14,15,16,13)          8.1269         estimate D2E/DX2                !
 ! D113  D(20,17,18,4)         164.7251         estimate D2E/DX2                !
 ! D114  D(20,17,18,19)          8.1203         estimate D2E/DX2                !
 ! D115  D(23,17,18,4)          36.724          estimate D2E/DX2                !
 ! D116  D(23,17,18,19)       -119.8807         estimate D2E/DX2                !
 ! D117  D(18,17,20,19)         -8.2593         estimate D2E/DX2                !
 ! D118  D(18,17,20,53)       -139.5641         estimate D2E/DX2                !
 ! D119  D(23,17,20,19)        126.7519         estimate D2E/DX2                !
 ! D120  D(23,17,20,53)         -4.5529         estimate D2E/DX2                !
 ! D121  D(18,17,23,22)          0.0277         estimate D2E/DX2                !
 ! D122  D(18,17,23,24)        116.651          estimate D2E/DX2                !
 ! D123  D(20,17,23,22)       -116.6076         estimate D2E/DX2                !
 ! D124  D(20,17,23,24)          0.0157         estimate D2E/DX2                !
 ! D125  D(4,18,19,20)        -164.7545         estimate D2E/DX2                !
 ! D126  D(4,18,19,44)         -36.8189         estimate D2E/DX2                !
 ! D127  D(17,18,19,20)         -8.1218         estimate D2E/DX2                !
 ! D128  D(17,18,19,44)        119.8138         estimate D2E/DX2                !
 ! D129  D(18,19,20,17)          8.2548         estimate D2E/DX2                !
 ! D130  D(18,19,20,53)        139.5528         estimate D2E/DX2                !
 ! D131  D(44,19,20,17)       -126.717          estimate D2E/DX2                !
 ! D132  D(44,19,20,53)          4.5811         estimate D2E/DX2                !
 ! D133  D(18,19,44,45)          0.0033         estimate D2E/DX2                !
 ! D134  D(18,19,44,47)       -116.5813         estimate D2E/DX2                !
 ! D135  D(20,19,44,45)        116.5667         estimate D2E/DX2                !
 ! D136  D(20,19,44,47)         -0.0179         estimate D2E/DX2                !
 ! D137  D(17,20,53,54)          4.5419         estimate D2E/DX2                !
 ! D138  D(17,20,53,56)        110.6657         estimate D2E/DX2                !
 ! D139  D(19,20,53,54)       -110.7053         estimate D2E/DX2                !
 ! D140  D(19,20,53,56)         -4.5815         estimate D2E/DX2                !
 ! D141  D(24,21,22,12)        164.7372         estimate D2E/DX2                !
 ! D142  D(24,21,22,23)          8.1324         estimate D2E/DX2                !
 ! D143  D(35,21,22,12)         36.6968         estimate D2E/DX2                !
 ! D144  D(35,21,22,23)       -119.9081         estimate D2E/DX2                !
 ! D145  D(22,21,24,23)         -8.2676         estimate D2E/DX2                !
 ! D146  D(22,21,24,54)       -139.5311         estimate D2E/DX2                !
 ! D147  D(35,21,24,23)        126.7939         estimate D2E/DX2                !
 ! D148  D(35,21,24,54)         -4.4696         estimate D2E/DX2                !
 ! D149  D(22,21,35,34)          0.1069         estimate D2E/DX2                !
 ! D150  D(22,21,35,36)        116.5542         estimate D2E/DX2                !
 ! D151  D(24,21,35,34)       -116.574          estimate D2E/DX2                !
 ! D152  D(24,21,35,36)         -0.1267         estimate D2E/DX2                !
 ! D153  D(12,22,23,17)        -36.7258         estimate D2E/DX2                !
 ! D154  D(12,22,23,24)       -164.7185         estimate D2E/DX2                !
 ! D155  D(21,22,23,17)        119.8603         estimate D2E/DX2                !
 ! D156  D(21,22,23,24)         -8.1325         estimate D2E/DX2                !
 ! D157  D(17,23,24,21)       -126.7258         estimate D2E/DX2                !
 ! D158  D(17,23,24,54)          4.5122         estimate D2E/DX2                !
 ! D159  D(22,23,24,21)          8.2683         estimate D2E/DX2                !
 ! D160  D(22,23,24,54)        139.5064         estimate D2E/DX2                !
 ! D161  D(21,24,54,53)        110.6909         estimate D2E/DX2                !
 ! D162  D(21,24,54,55)          4.501          estimate D2E/DX2                !
 ! D163  D(23,24,54,53)         -4.4902         estimate D2E/DX2                !
 ! D164  D(23,24,54,55)       -110.68           estimate D2E/DX2                !
 ! D165  D(28,25,26,27)         16.7805         estimate D2E/DX2                !
 ! D166  D(28,25,26,32)       -176.6992         estimate D2E/DX2                !
 ! D167  D(39,25,26,27)       -120.6684         estimate D2E/DX2                !
 ! D168  D(39,25,26,32)         45.8519         estimate D2E/DX2                !
 ! D169  D(57,25,26,27)        124.9166         estimate D2E/DX2                !
 ! D170  D(57,25,26,32)        -68.5632         estimate D2E/DX2                !
 ! D171  D(26,25,28,27)        -16.7873         estimate D2E/DX2                !
 ! D172  D(26,25,28,34)        176.5438         estimate D2E/DX2                !
 ! D173  D(39,25,28,27)        120.7016         estimate D2E/DX2                !
 ! D174  D(39,25,28,34)        -45.9672         estimate D2E/DX2                !
 ! D175  D(57,25,28,27)       -149.6808         estimate D2E/DX2                !
 ! D176  D(57,25,28,34)         43.6503         estimate D2E/DX2                !
 ! D177  D(26,25,39,38)         -0.4054         estimate D2E/DX2                !
 ! D178  D(26,25,39,40)        123.8055         estimate D2E/DX2                !
 ! D179  D(28,25,39,38)       -123.7677         estimate D2E/DX2                !
 ! D180  D(28,25,39,40)          0.4432         estimate D2E/DX2                !
 ! D181  D(26,25,57,58)        154.3085         estimate D2E/DX2                !
 ! D182  D(26,25,57,59)         30.4916         estimate D2E/DX2                !
 ! D183  D(28,25,57,58)       -102.8434         estimate D2E/DX2                !
 ! D184  D(28,25,57,59)        133.3397         estimate D2E/DX2                !
 ! D185  D(25,26,27,9)         121.0164         estimate D2E/DX2                !
 ! D186  D(25,26,27,28)        -16.8048         estimate D2E/DX2                !
 ! D187  D(32,26,27,9)         -45.4757         estimate D2E/DX2                !
 ! D188  D(32,26,27,28)        176.7031         estimate D2E/DX2                !
 ! D189  D(25,26,32,29)         -6.9569         estimate D2E/DX2                !
 ! D190  D(25,26,32,31)       -153.73           estimate D2E/DX2                !
 ! D191  D(27,26,32,29)        153.4845         estimate D2E/DX2                !
 ! D192  D(27,26,32,31)          6.7115         estimate D2E/DX2                !
 ! D193  D(9,27,28,25)        -121.155          estimate D2E/DX2                !
 ! D194  D(9,27,28,34)          45.4703         estimate D2E/DX2                !
 ! D195  D(26,27,28,25)         16.8004         estimate D2E/DX2                !
 ! D196  D(26,27,28,34)       -176.5743         estimate D2E/DX2                !
 ! D197  D(25,28,34,33)          6.931          estimate D2E/DX2                !
 ! D198  D(25,28,34,35)        153.9094         estimate D2E/DX2                !
 ! D199  D(27,28,34,33)       -153.7142         estimate D2E/DX2                !
 ! D200  D(27,28,34,35)         -6.7358         estimate D2E/DX2                !
 ! D201  D(32,29,30,31)          8.257          estimate D2E/DX2                !
 ! D202  D(32,29,30,49)        139.5295         estimate D2E/DX2                !
 ! D203  D(42,29,30,31)       -126.7054         estimate D2E/DX2                !
 ! D204  D(42,29,30,49)          4.567          estimate D2E/DX2                !
 ! D205  D(30,29,32,26)       -164.8426         estimate D2E/DX2                !
 ! D206  D(30,29,32,31)         -8.1207         estimate D2E/DX2                !
 ! D207  D(42,29,32,26)        -36.8665         estimate D2E/DX2                !
 ! D208  D(42,29,32,31)        119.8554         estimate D2E/DX2                !
 ! D209  D(30,29,42,43)        116.5486         estimate D2E/DX2                !
 ! D210  D(30,29,42,50)         -0.0154         estimate D2E/DX2                !
 ! D211  D(32,29,42,43)         -0.0475         estimate D2E/DX2                !
 ! D212  D(32,29,42,50)       -116.6115         estimate D2E/DX2                !
 ! D213  D(29,30,31,13)        126.7            estimate D2E/DX2                !
 ! D214  D(29,30,31,32)         -8.2511         estimate D2E/DX2                !
 ! D215  D(49,30,31,13)         -4.5657         estimate D2E/DX2                !
 ! D216  D(49,30,31,32)       -139.5168         estimate D2E/DX2                !
 ! D217  D(29,30,49,48)         -4.5239         estimate D2E/DX2                !
 ! D218  D(29,30,49,52)       -110.6697         estimate D2E/DX2                !
 ! D219  D(31,30,49,48)        110.6837         estimate D2E/DX2                !
 ! D220  D(31,30,49,52)          4.5379         estimate D2E/DX2                !
 ! D221  D(13,31,32,26)         36.9325         estimate D2E/DX2                !
 ! D222  D(13,31,32,29)       -119.8561         estimate D2E/DX2                !
 ! D223  D(30,31,32,26)        164.9091         estimate D2E/DX2                !
 ! D224  D(30,31,32,29)          8.1205         estimate D2E/DX2                !
 ! D225  D(36,33,34,28)        164.9668         estimate D2E/DX2                !
 ! D226  D(36,33,34,35)          8.0551         estimate D2E/DX2                !
 ! D227  D(46,33,34,28)         37.1031         estimate D2E/DX2                !
 ! D228  D(46,33,34,35)       -119.8086         estimate D2E/DX2                !
 ! D229  D(34,33,36,35)         -8.1871         estimate D2E/DX2                !
 ! D230  D(34,33,36,55)       -139.5275         estimate D2E/DX2                !
 ! D231  D(46,33,36,35)        126.6693         estimate D2E/DX2                !
 ! D232  D(46,33,36,55)         -4.6711         estimate D2E/DX2                !
 ! D233  D(34,33,46,45)         -0.158          estimate D2E/DX2                !
 ! D234  D(34,33,46,47)        116.5933         estimate D2E/DX2                !
 ! D235  D(36,33,46,45)       -116.5995         estimate D2E/DX2                !
 ! D236  D(36,33,46,47)          0.1519         estimate D2E/DX2                !
 ! D237  D(28,34,35,21)        -37.0489         estimate D2E/DX2                !
 ! D238  D(28,34,35,36)       -164.9344         estimate D2E/DX2                !
 ! D239  D(33,34,35,21)        119.8305         estimate D2E/DX2                !
 ! D240  D(33,34,35,36)         -8.0549         estimate D2E/DX2                !
 ! D241  D(21,35,36,33)       -126.6369         estimate D2E/DX2                !
 ! D242  D(21,35,36,55)          4.6982         estimate D2E/DX2                !
 ! D243  D(34,35,36,33)          8.1889         estimate D2E/DX2                !
 ! D244  D(34,35,36,55)        139.5239         estimate D2E/DX2                !
 ! D245  D(33,36,55,54)        110.679          estimate D2E/DX2                !
 ! D246  D(33,36,55,56)          4.6043         estimate D2E/DX2                !
 ! D247  D(35,36,55,54)         -4.6322         estimate D2E/DX2                !
 ! D248  D(35,36,55,56)       -110.7069         estimate D2E/DX2                !
 ! D249  D(3,37,38,39)        -121.0104         estimate D2E/DX2                !
 ! D250  D(3,37,38,43)          45.4793         estimate D2E/DX2                !
 ! D251  D(40,37,38,39)         16.9066         estimate D2E/DX2                !
 ! D252  D(40,37,38,43)       -176.6036         estimate D2E/DX2                !
 ! D253  D(3,37,40,39)         121.0519         estimate D2E/DX2                !
 ! D254  D(3,37,40,45)         -45.4201         estimate D2E/DX2                !
 ! D255  D(38,37,40,39)        -16.9123         estimate D2E/DX2                !
 ! D256  D(38,37,40,45)        176.6157         estimate D2E/DX2                !
 ! D257  D(37,38,39,25)        121.2742         estimate D2E/DX2                !
 ! D258  D(37,38,39,40)        -16.9082         estimate D2E/DX2                !
 ! D259  D(37,38,39,57)       -131.8095         estimate D2E/DX2                !
 ! D260  D(43,38,39,25)        -45.2406         estimate D2E/DX2                !
 ! D261  D(43,38,39,40)        176.577          estimate D2E/DX2                !
 ! D262  D(43,38,39,57)         61.6757         estimate D2E/DX2                !
 ! D263  D(37,38,43,41)         -6.7238         estimate D2E/DX2                !
 ! D264  D(37,38,43,42)       -153.6306         estimate D2E/DX2                !
 ! D265  D(39,38,43,41)        153.7012         estimate D2E/DX2                !
 ! D266  D(39,38,43,42)          6.7944         estimate D2E/DX2                !
 ! D267  D(25,39,40,37)       -121.2085         estimate D2E/DX2                !
 ! D268  D(25,39,40,45)         45.298          estimate D2E/DX2                !
 ! D269  D(38,39,40,37)         16.9117         estimate D2E/DX2                !
 ! D270  D(38,39,40,45)       -176.5818         estimate D2E/DX2                !
 ! D271  D(57,39,40,37)        155.2037         estimate D2E/DX2                !
 ! D272  D(57,39,40,45)        -38.2898         estimate D2E/DX2                !
 ! D273  D(38,39,57,58)         75.0789         estimate D2E/DX2                !
 ! D274  D(38,39,57,59)        -42.4082         estimate D2E/DX2                !
 ! D275  D(40,39,57,58)        -33.8445         estimate D2E/DX2                !
 ! D276  D(40,39,57,59)       -151.3317         estimate D2E/DX2                !
 ! D277  D(37,40,45,44)          6.776          estimate D2E/DX2                !
 ! D278  D(37,40,45,46)        153.5527         estimate D2E/DX2                !
 ! D279  D(39,40,45,44)       -153.6355         estimate D2E/DX2                !
 ! D280  D(39,40,45,46)         -6.8588         estimate D2E/DX2                !
 ! D281  D(7,41,43,38)         -36.9847         estimate D2E/DX2                !
 ! D282  D(7,41,43,42)         119.9012         estimate D2E/DX2                !
 ! D283  D(50,41,43,38)       -164.956          estimate D2E/DX2                !
 ! D284  D(50,41,43,42)         -8.0702         estimate D2E/DX2                !
 ! D285  D(7,41,50,42)        -126.7267         estimate D2E/DX2                !
 ! D286  D(7,41,50,48)           4.567          estimate D2E/DX2                !
 ! D287  D(43,41,50,42)          8.1977         estimate D2E/DX2                !
 ! D288  D(43,41,50,48)        139.4914         estimate D2E/DX2                !
 ! D289  D(29,42,43,38)         36.9163         estimate D2E/DX2                !
 ! D290  D(29,42,43,41)       -119.8899         estimate D2E/DX2                !
 ! D291  D(50,42,43,38)        164.8746         estimate D2E/DX2                !
 ! D292  D(50,42,43,41)          8.0684         estimate D2E/DX2                !
 ! D293  D(29,42,50,41)        126.7366         estimate D2E/DX2                !
 ! D294  D(29,42,50,48)         -4.5653         estimate D2E/DX2                !
 ! D295  D(43,42,50,41)         -8.2037         estimate D2E/DX2                !
 ! D296  D(43,42,50,48)       -139.5056         estimate D2E/DX2                !
 ! D297  D(19,44,45,40)         36.9265         estimate D2E/DX2                !
 ! D298  D(19,44,45,46)       -119.8373         estimate D2E/DX2                !
 ! D299  D(47,44,45,40)        164.9235         estimate D2E/DX2                !
 ! D300  D(47,44,45,46)          8.1597         estimate D2E/DX2                !
 ! D301  D(19,44,47,46)        126.6857         estimate D2E/DX2                !
 ! D302  D(19,44,47,56)         -4.523          estimate D2E/DX2                !
 ! D303  D(45,44,47,46)         -8.288          estimate D2E/DX2                !
 ! D304  D(45,44,47,56)       -139.4968         estimate D2E/DX2                !
 ! D305  D(40,45,46,33)        -36.815          estimate D2E/DX2                !
 ! D306  D(40,45,46,47)       -164.9078         estimate D2E/DX2                !
 ! D307  D(44,45,46,33)        119.9316         estimate D2E/DX2                !
 ! D308  D(44,45,46,47)         -8.1612         estimate D2E/DX2                !
 ! D309  D(33,46,47,44)       -126.8301         estimate D2E/DX2                !
 ! D310  D(33,46,47,56)          4.3911         estimate D2E/DX2                !
 ! D311  D(45,46,47,44)          8.2951         estimate D2E/DX2                !
 ! D312  D(45,46,47,56)        139.5163         estimate D2E/DX2                !
 ! D313  D(44,47,56,53)          4.4888         estimate D2E/DX2                !
 ! D314  D(44,47,56,55)        110.7029         estimate D2E/DX2                !
 ! D315  D(46,47,56,53)       -110.6399         estimate D2E/DX2                !
 ! D316  D(46,47,56,55)         -4.4258         estimate D2E/DX2                !
 ! D317  D(50,48,49,30)         -0.0379         estimate D2E/DX2                !
 ! D318  D(50,48,49,52)        121.7773         estimate D2E/DX2                !
 ! D319  D(51,48,49,30)       -121.8095         estimate D2E/DX2                !
 ! D320  D(51,48,49,52)          0.0057         estimate D2E/DX2                !
 ! D321  D(49,48,50,41)       -110.6701         estimate D2E/DX2                !
 ! D322  D(49,48,50,42)          4.5754         estimate D2E/DX2                !
 ! D323  D(51,48,50,41)         -4.5784         estimate D2E/DX2                !
 ! D324  D(51,48,50,42)        110.667          estimate D2E/DX2                !
 ! D325  D(49,48,51,6)         121.8159         estimate D2E/DX2                !
 ! D326  D(49,48,51,52)         -0.0057         estimate D2E/DX2                !
 ! D327  D(50,48,51,6)           0.0244         estimate D2E/DX2                !
 ! D328  D(50,48,51,52)       -121.7972         estimate D2E/DX2                !
 ! D329  D(30,49,52,14)          0.0245         estimate D2E/DX2                !
 ! D330  D(30,49,52,51)        121.8403         estimate D2E/DX2                !
 ! D331  D(48,49,52,14)       -121.8216         estimate D2E/DX2                !
 ! D332  D(48,49,52,51)         -0.0057         estimate D2E/DX2                !
 ! D333  D(6,51,52,14)          -0.0075         estimate D2E/DX2                !
 ! D334  D(6,51,52,49)        -121.8317         estimate D2E/DX2                !
 ! D335  D(48,51,52,14)        121.8299         estimate D2E/DX2                !
 ! D336  D(48,51,52,49)          0.0057         estimate D2E/DX2                !
 ! D337  D(20,53,54,24)         -0.0277         estimate D2E/DX2                !
 ! D338  D(20,53,54,55)        121.8399         estimate D2E/DX2                !
 ! D339  D(56,53,54,24)       -121.8315         estimate D2E/DX2                !
 ! D340  D(56,53,54,55)          0.0361         estimate D2E/DX2                !
 ! D341  D(20,53,56,47)          0.051          estimate D2E/DX2                !
 ! D342  D(20,53,56,55)       -121.8457         estimate D2E/DX2                !
 ! D343  D(54,53,56,47)        121.8605         estimate D2E/DX2                !
 ! D344  D(54,53,56,55)         -0.0361         estimate D2E/DX2                !
 ! D345  D(24,54,55,36)          0.0396         estimate D2E/DX2                !
 ! D346  D(24,54,55,56)        121.8176         estimate D2E/DX2                !
 ! D347  D(53,54,55,36)       -121.8141         estimate D2E/DX2                !
 ! D348  D(53,54,55,56)         -0.0361         estimate D2E/DX2                !
 ! D349  D(36,55,56,47)         -0.0613         estimate D2E/DX2                !
 ! D350  D(36,55,56,53)        121.8058         estimate D2E/DX2                !
 ! D351  D(54,55,56,47)       -121.8309         estimate D2E/DX2                !
 ! D352  D(54,55,56,53)          0.0361         estimate D2E/DX2                !
 --------------------------------------------------------------------------------
 Trust Radius=3.00D-01 FncErr=1.00D-07 GrdErr=1.00D-06
 Number of steps in this run=    354 maximum allowed number of steps=    354.
 GradGradGradGradGradGradGradGradGradGradGradGradGradGradGradGradGradGrad

 Stoichiometry    C56O2S
 Framework group  C1[X(C56O2S)]
 Deg. of freedom   171
 Full point group                 C1      NOp   1
 Largest Abelian subgroup         C1      NOp   1
 Largest concise Abelian subgroup C1      NOp   1
                         Standard orientation:                         
 ---------------------------------------------------------------------
 Center     Atomic      Atomic             Coordinates (Angstroms)
 Number     Number       Type             X           Y           Z
 ---------------------------------------------------------------------
      1          6           0       -0.230457   -2.601424    0.703782
      2          6           0       -1.253165   -1.965719    1.580806
      3          6           0       -0.139370   -1.147332    2.135201
      4          6           0        0.866378   -2.091379    1.573319
      5          6           0       -3.680683   -2.410838    0.718206
      6          6           0       -4.678224   -1.580983    1.409203
      7          6           0       -3.589047   -0.942777    2.163815
      8          6           0       -2.595727   -1.924874    1.626017
      9          6           0       -0.155591   -1.183763   -2.125802
     10          6           0       -1.265024   -1.992793   -1.549455
     11          6           0       -0.235623   -2.613576   -0.669330
     12          6           0        0.854670   -2.118091   -1.555554
     13          6           0       -3.605320   -0.980296   -2.132470
     14          6           0       -4.688497   -1.605164   -1.358361
     15          6           0       -3.685957   -2.423262   -0.660829
     16          6           0       -2.607854   -1.952622   -1.585257
     17          6           0        3.218967   -2.822646    0.695957
     18          6           0        2.204419   -2.211682    1.610239
     19          6           0        3.310417   -1.354090    2.141478
     20          6           0        4.311738   -2.115717    1.380547
     21          6           0        3.294581   -1.392065   -2.154792
     22          6           0        2.192480   -2.239615   -1.600680
     23          6           0        3.213907   -2.834969   -0.683154
     24          6           0        4.301778   -2.140753   -1.388243
     25          6           0        0.017118    1.644309   -0.709755
     26          6           0       -1.080490    1.132909   -1.578983
     27          6           0       -0.075310    0.187259   -2.139319
     28          6           0        1.039688    1.004058   -1.585743
     29          6           0       -3.432418    1.864890   -0.699925
     30          6           0       -4.525690    1.158452   -1.384365
     31          6           0       -3.524498    0.395826   -2.145178
     32          6           0       -2.418536    1.253089   -1.613754
     33          6           0        3.466793    1.453531   -0.722326
     34          6           0        2.382084    0.963841   -1.629900
     35          6           0        3.376438   -0.016028   -2.168628
     36          6           0        4.464785    0.623201   -1.413517
     37          6           0       -0.058596    0.223690    2.122183
     38          6           0       -1.068138    1.158434    1.552028
     39          6           0        0.022619    1.651439    0.665830
     40          6           0        1.051265    1.031799    1.545878
     41          6           0       -3.507896    0.433334    2.150981
     42          6           0       -3.426843    1.876780    0.679138
     43          6           0       -2.406086    1.279921    1.594868
     44          6           0        3.391765    0.022175    2.128627
     45          6           0        2.394243    0.993266    1.580586
     46          6           0        3.471096    1.464229    0.656846
     47          6           0        4.474856    0.647950    1.355417
     48          6           0       -5.600252    0.591155    0.744896
     49          6           0       -5.605663    0.578073   -0.725424
     50          6           0       -4.514830    1.182525    1.384663
     51          6           0       -5.686680   -0.876824    0.757830
     52          6           0       -5.692225   -0.889707   -0.711884
     53          6           0        5.392077   -1.534732    0.721926
     54          6           0        5.386467   -1.547839   -0.748110
     55          6           0        5.473281   -0.079931   -0.761915
     56          6           0        5.477943   -0.067161    0.708366
     57         16           0        1.273445    4.837592   -0.258204
     58          8           0        1.831549    4.761924    1.094602
     59          8           0        0.108688    5.694778   -0.492681
 ---------------------------------------------------------------------
 Rotational constants (GHZ):      0.1069095      0.0536342      0.0451076
 Standard basis: 6-31G(d) (6D, 7F)
 There are   889 symmetry adapted cartesian basis functions of A   symmetry.
 There are   889 symmetry adapted basis functions of A   symmetry.
   889 basis functions,  1676 primitive gaussians,   889 cartesian basis functions
   184 alpha electrons      184 beta electrons
       nuclear repulsion energy      8082.1361609674 Hartrees.
 NAtoms=   59 NActive=   59 NUniq=   59 SFac= 1.00D+00 NAtFMM=   60 NAOKFM=F Big=F
 Integral buffers will be    262144 words long.
 Raffenetti 2 integral format.
 Two-electron integral symmetry is turned on.
 Nuclear repulsion after empirical dispersion term =     8082.0238459509 Hartrees.
 One-electron integrals computed using PRISM.
 NBasis=   889 RedAO= T EigKep=  1.98D-04  NBF=   889
 NBsUse=   889 1.00D-06 EigRej= -1.00D+00 NBFU=   889
 ExpMin= 1.17D-01 ExpMax= 2.19D+04 ExpMxC= 3.30D+03 IAcc=1 IRadAn=         1 AccDes= 0.00D+00
 Harris functional with IExCor=  402 and IRadAn=       1 diagonalized for initial guess.
 HarFok:  IExCor=  402 AccDes= 0.00D+00 IRadAn=         1 IDoV= 1 UseB2=F ITyADJ=14
 ICtDFT=  3500011 ScaDFX=  1.000000  1.000000  1.000000  1.000000
 FoFCou: FMM=F IPFlag=           0 FMFlag=      100000 FMFlg1=           0
         NFxFlg=           0 DoJE=T BraDBF=F KetDBF=T FulRan=T
         wScrn=  0.000000 ICntrl=     500 IOpCl=  0 I1Cent=   200000004 NGrid=           0
         NMat0=    1 NMatS0=      1 NMatT0=    0 NMatD0=    1 NMtDS0=    0 NMtDT0=    0
 Petite list used in FoFCou.
 Requested convergence on RMS density matrix=1.00D-08 within 128 cycles.
 Requested convergence on MAX density matrix=1.00D-06.
 Requested convergence on             energy=1.00D-06.
 No special actions if energy rises.
 Integral accuracy reduced to 1.0D-05 until final iterations.
 Initial convergence to 1.0D-05 achieved.  Increase integral accuracy.
 SCF Done:  E(RB3LYP) =  -2681.37921103     A.U. after   18 cycles
            NFock= 18  Conv=0.80D-08     -V/T= 2.0084

 **********************************************************************

            Population analysis using the SCF density.

 **********************************************************************

 Orbital symmetries:
       Occupied  (A) (A) (A) (A) (A) (A) (A) (A) (A) (A) (A) (A)
                 (A) (A) (A) (A) (A) (A) (A) (A) (A) (A) (A) (A)
                 (A) (A) (A) (A) (A) (A) (A) (A) (A) (A) (A) (A)
                 (A) (A) (A) (A) (A) (A) (A) (A) (A) (A) (A) (A)
                 (A) (A) (A) (A) (A) (A) (A) (A) (A) (A) (A) (A)
                 (A) (A) (A) (A) (A) (A) (A) (A) (A) (A) (A) (A)
                 (A) (A) (A) (A) (A) (A) (A) (A) (A) (A) (A) (A)
                 (A) (A) (A) (A) (A) (A) (A) (A) (A) (A) (A) (A)
                 (A) (A) (A) (A) (A) (A) (A) (A) (A) (A) (A) (A)
                 (A) (A) (A) (A) (A) (A) (A) (A) (A) (A) (A) (A)
                 (A) (A) (A) (A) (A) (A) (A) (A) (A) (A) (A) (A)
                 (A) (A) (A) (A) (A) (A) (A) (A) (A) (A) (A) (A)
                 (A) (A) (A) (A) (A) (A) (A) (A) (A) (A) (A) (A)
                 (A) (A) (A) (A) (A) (A) (A) (A) (A) (A) (A) (A)
                 (A) (A) (A) (A) (A) (A) (A) (A) (A) (A) (A) (A)
                 (A) (A) (A) (A)
       Virtual   (A) (A) (A) (A) (A) (A) (A) (A) (A) (A) (A) (A)
                 (A) (A) (A) (A) (A) (A) (A) (A) (A) (A) (A) (A)
                 (A) (A) (A) (A) (A) (A) (A) (A) (A) (A) (A) (A)
                 (A) (A) (A) (A) (A) (A) (A) (A) (A) (A) (A) (A)
                 (A) (A) (A) (A) (A) (A) (A) (A) (A) (A) (A) (A)
                 (A) (A) (A) (A) (A) (A) (A) (A) (A) (A) (A) (A)
                 (A) (A) (A) (A) (A) (A) (A) (A) (A) (A) (A) (A)
                 (A) (A) (A) (A) (A) (A) (A) (A) (A) (A) (A) (A)
                 (A) (A) (A) (A) (A) (A) (A) (A) (A) (A) (A) (A)
                 (A) (A) (A) (A) (A) (A) (A) (A) (A) (A) (A) (A)
                 (A) (A) (A) (A) (A) (A) (A) (A) (A) (A) (A) (A)
                 (A) (A) (A) (A) (A) (A) (A) (A) (A) (A) (A) (A)
                 (A) (A) (A) (A) (A) (A) (A) (A) (A) (A) (A) (A)
                 (A) (A) (A) (A) (A) (A) (A) (A) (A) (A) (A) (A)
                 (A) (A) (A) (A) (A) (A) (A) (A) (A) (A) (A) (A)
                 (A) (A) (A) (A) (A) (A) (A) (A) (A) (A) (A) (A)
                 (A) (A) (A) (A) (A) (A) (A) (A) (A) (A) (A) (A)
                 (A) (A) (A) (A) (A) (A) (A) (A) (A) (A) (A) (A)
                 (A) (A) (A) (A) (A) (A) (A) (A) (A) (A) (A) (A)
                 (A) (A) (A) (A) (A) (A) (A) (A) (A) (A) (A) (A)
                 (A) (A) (A) (A) (A) (A) (A) (A) (A) (A) (A) (A)
                 (A) (A) (A) (A) (A) (A) (A) (A) (A) (A) (A) (A)
                 (A) (A) (A) (A) (A) (A) (A) (A) (A) (A) (A) (A)
                 (A) (A) (A) (A) (A) (A) (A) (A) (A) (A) (A) (A)
                 (A) (A) (A) (A) (A) (A) (A) (A) (A) (A) (A) (A)
                 (A) (A) (A) (A) (A) (A) (A) (A) (A) (A) (A) (A)
                 (A) (A) (A) (A) (A) (A) (A) (A) (A) (A) (A) (A)
                 (A) (A) (A) (A) (A) (A) (A) (A) (A) (A) (A) (A)
                 (A) (A) (A) (A) (A) (A) (A) (A) (A) (A) (A) (A)
                 (A) (A) (A) (A) (A) (A) (A) (A) (A) (A) (A) (A)
                 (A) (A) (A) (A) (A) (A) (A) (A) (A) (A) (A) (A)
                 (A) (A) (A) (A) (A) (A) (A) (A) (A) (A) (A) (A)
                 (A) (A) (A) (A) (A) (A) (A) (A) (A) (A) (A) (A)
                 (A) (A) (A) (A) (A) (A) (A) (A) (A) (A) (A) (A)
                 (A) (A) (A) (A) (A) (A) (A) (A) (A) (A) (A) (A)
                 (A) (A) (A) (A) (A) (A) (A) (A) (A) (A) (A) (A)
                 (A) (A) (A) (A) (A) (A) (A) (A) (A) (A) (A) (A)
                 (A) (A) (A) (A) (A) (A) (A) (A) (A) (A) (A) (A)
                 (A) (A) (A) (A) (A) (A) (A) (A) (A) (A) (A) (A)
                 (A) (A) (A) (A) (A) (A) (A) (A) (A) (A) (A) (A)
                 (A) (A) (A) (A) (A) (A) (A) (A) (A) (A) (A) (A)
                 (A) (A) (A) (A) (A) (A) (A) (A) (A) (A) (A) (A)
                 (A) (A) (A) (A) (A) (A) (A) (A) (A) (A) (A) (A)
                 (A) (A) (A) (A) (A) (A) (A) (A) (A) (A) (A) (A)
                 (A) (A) (A) (A) (A) (A) (A) (A) (A) (A) (A) (A)
                 (A) (A) (A) (A) (A) (A) (A) (A) (A) (A) (A) (A)
                 (A) (A) (A) (A) (A) (A) (A) (A) (A) (A) (A) (A)
                 (A) (A) (A) (A) (A) (A) (A) (A) (A) (A) (A) (A)
                 (A) (A) (A) (A) (A) (A) (A) (A) (A) (A) (A) (A)
                 (A) (A) (A) (A) (A) (A) (A) (A) (A) (A) (A) (A)
                 (A) (A) (A) (A) (A) (A) (A) (A) (A) (A) (A) (A)
                 (A) (A) (A) (A) (A) (A) (A) (A) (A) (A) (A) (A)
                 (A) (A) (A) (A) (A) (A) (A) (A) (A) (A) (A) (A)
                 (A) (A) (A) (A) (A) (A) (A) (A) (A) (A) (A) (A)
                 (A) (A) (A) (A) (A) (A) (A) (A) (A) (A) (A) (A)
                 (A) (A) (A) (A) (A) (A) (A) (A) (A) (A) (A) (A)
                 (A) (A) (A) (A) (A) (A) (A) (A) (A) (A) (A) (A)
                 (A) (A) (A) (A) (A) (A) (A) (A) (A) (A) (A) (A)
                 (A) (A) (A) (A) (A) (A) (A) (A) (A)
 The electronic state is 1-A.
 Alpha  occ. eigenvalues --  -89.07359 -19.20065 -19.20029 -10.25620 -10.25534
 Alpha  occ. eigenvalues --  -10.25332 -10.25300 -10.25275 -10.25268 -10.25227
 Alpha  occ. eigenvalues --  -10.25211 -10.25155 -10.25104 -10.25094 -10.25080
 Alpha  occ. eigenvalues --  -10.25077 -10.25063 -10.25061 -10.25061 -10.25058
 Alpha  occ. eigenvalues --  -10.25040 -10.25033 -10.25020 -10.25016 -10.25003
 Alpha  occ. eigenvalues --  -10.25000 -10.24997 -10.24890 -10.24885 -10.24880
 Alpha  occ. eigenvalues --  -10.24868 -10.24854 -10.24851 -10.24849 -10.24841
 Alpha  occ. eigenvalues --  -10.24825 -10.24794 -10.24786 -10.24768 -10.24720
 Alpha  occ. eigenvalues --  -10.24701 -10.24698 -10.24687 -10.24536 -10.24486
 Alpha  occ. eigenvalues --  -10.24484 -10.24466 -10.24461 -10.24460 -10.24443
 Alpha  occ. eigenvalues --  -10.24440 -10.24435 -10.24419 -10.24410 -10.24408
 Alpha  occ. eigenvalues --  -10.24407 -10.24404 -10.24395 -10.24377  -8.11304
 Alpha  occ. eigenvalues --   -6.07687  -6.07675  -6.07150  -1.12739  -1.03601
 Alpha  occ. eigenvalues --   -0.98566  -0.98418  -0.95270  -0.94248  -0.94237
 Alpha  occ. eigenvalues --   -0.93426  -0.93420  -0.91671  -0.91651  -0.90998
 Alpha  occ. eigenvalues --   -0.90445  -0.90057  -0.88472  -0.86804  -0.79229
 Alpha  occ. eigenvalues --   -0.79219  -0.79111  -0.78713  -0.78169  -0.77527
 Alpha  occ. eigenvalues --   -0.77059  -0.77052  -0.75385  -0.73218  -0.72291
 Alpha  occ. eigenvalues --   -0.72285  -0.72008  -0.71970  -0.70802  -0.70329
 Alpha  occ. eigenvalues --   -0.70322  -0.69988  -0.69961  -0.66529  -0.66523
 Alpha  occ. eigenvalues --   -0.65783  -0.64525  -0.63534  -0.63419  -0.61887
 Alpha  occ. eigenvalues --   -0.61101  -0.60922  -0.60199  -0.55669  -0.54661
 Alpha  occ. eigenvalues --   -0.54646  -0.54204  -0.53678  -0.52792  -0.52559
 Alpha  occ. eigenvalues --   -0.51391  -0.50597  -0.50583  -0.49368  -0.49331
 Alpha  occ. eigenvalues --   -0.48600  -0.48255  -0.48099  -0.47935  -0.47809
 Alpha  occ. eigenvalues --   -0.47632  -0.47550  -0.47307  -0.47299  -0.46472
 Alpha  occ. eigenvalues --   -0.45441  -0.45435  -0.44995  -0.44988  -0.44429
 Alpha  occ. eigenvalues --   -0.43837  -0.43739  -0.43731  -0.42995  -0.42946
 Alpha  occ. eigenvalues --   -0.42922  -0.41945  -0.41474  -0.41462  -0.41456
 Alpha  occ. eigenvalues --   -0.41444  -0.40728  -0.39924  -0.38895  -0.38853
 Alpha  occ. eigenvalues --   -0.38535  -0.37962  -0.37620  -0.37224  -0.37213
 Alpha  occ. eigenvalues --   -0.37103  -0.37078  -0.36427  -0.35624  -0.35573
 Alpha  occ. eigenvalues --   -0.35564  -0.34914  -0.34905  -0.34705  -0.34449
 Alpha  occ. eigenvalues --   -0.34405  -0.34246  -0.32105  -0.31893  -0.29963
 Alpha  occ. eigenvalues --   -0.29294  -0.29257  -0.28273  -0.28128  -0.28008
 Alpha  occ. eigenvalues --   -0.26754  -0.26315  -0.26281  -0.24693  -0.22331
 Alpha  occ. eigenvalues --   -0.22319  -0.22228  -0.20974  -0.20915
 Alpha virt. eigenvalues --   -0.15241  -0.12368  -0.10755  -0.10696  -0.10624
 Alpha virt. eigenvalues --   -0.10616  -0.09299  -0.08032  -0.07511  -0.07401
 Alpha virt. eigenvalues --   -0.07018  -0.04679  -0.02522  -0.02502  -0.02122
 Alpha virt. eigenvalues --   -0.01106  -0.00320   0.00000   0.00110   0.00132
 Alpha virt. eigenvalues --    0.01832   0.01967   0.03693   0.04573   0.04719
 Alpha virt. eigenvalues --    0.04783   0.05327   0.05861   0.06196   0.06854
 Alpha virt. eigenvalues --    0.07508   0.07801   0.07879   0.08435   0.09190
 Alpha virt. eigenvalues --    0.09263   0.10458   0.10502   0.10600   0.11379
 Alpha virt. eigenvalues --    0.12364   0.12446   0.13655   0.14259   0.14318
 Alpha virt. eigenvalues --    0.17649   0.17842   0.17963   0.18901   0.18943
 Alpha virt. eigenvalues --    0.19666   0.20869   0.22116   0.22645   0.23006
 Alpha virt. eigenvalues --    0.23217   0.23303   0.24781   0.25419   0.26923
 Alpha virt. eigenvalues --    0.27015   0.27578   0.28136   0.28558   0.29684
 Alpha virt. eigenvalues --    0.30566   0.31277   0.31316   0.31487   0.31666
 Alpha virt. eigenvalues --    0.32718   0.33463   0.33659   0.33884   0.34214
 Alpha virt. eigenvalues --    0.34781   0.36312   0.36547   0.37400   0.37443
 Alpha virt. eigenvalues --    0.38187   0.38620   0.38735   0.38937   0.38969
 Alpha virt. eigenvalues --    0.40994   0.41501   0.41728   0.41849   0.41949
 Alpha virt. eigenvalues --    0.42301   0.42320   0.42855   0.43042   0.43404
 Alpha virt. eigenvalues --    0.43607   0.43826   0.44805   0.45053   0.45140
 Alpha virt. eigenvalues --    0.45224   0.45279   0.45735   0.45758   0.45795
 Alpha virt. eigenvalues --    0.46168   0.46259   0.46787   0.47107   0.47153
 Alpha virt. eigenvalues --    0.47770   0.47789   0.48152   0.48276   0.48618
 Alpha virt. eigenvalues --    0.49027   0.49165   0.49192   0.49212   0.49715
 Alpha virt. eigenvalues --    0.50059   0.50253   0.50315   0.50375   0.50868
 Alpha virt. eigenvalues --    0.50898   0.51163   0.51672   0.51820   0.52172
 Alpha virt. eigenvalues --    0.52904   0.53018   0.53477   0.53620   0.53798
 Alpha virt. eigenvalues --    0.54055   0.54338   0.54491   0.54504   0.54606
 Alpha virt. eigenvalues --    0.55001   0.55076   0.55223   0.55321   0.55607
 Alpha virt. eigenvalues --    0.55672   0.55719   0.56158   0.56327   0.56342
 Alpha virt. eigenvalues --    0.56662   0.57113   0.57518   0.58159   0.58962
 Alpha virt. eigenvalues --    0.59122   0.59240   0.59324   0.59476   0.59873
 Alpha virt. eigenvalues --    0.59986   0.60334   0.60473   0.60550   0.60781
 Alpha virt. eigenvalues --    0.60928   0.60942   0.61575   0.61985   0.62356
 Alpha virt. eigenvalues --    0.62742   0.62820   0.63109   0.63174   0.63292
 Alpha virt. eigenvalues --    0.63602   0.64203   0.64434   0.64850   0.64871
 Alpha virt. eigenvalues --    0.65071   0.65178   0.65231   0.65246   0.65286
 Alpha virt. eigenvalues --    0.65316   0.65492   0.65898   0.66075   0.66206
 Alpha virt. eigenvalues --    0.66308   0.66400   0.67333   0.67988   0.68729
 Alpha virt. eigenvalues --    0.68799   0.69123   0.69521   0.69630   0.70164
 Alpha virt. eigenvalues --    0.71858   0.71949   0.73144   0.73509   0.74513
 Alpha virt. eigenvalues --    0.74545   0.74844   0.74889   0.75093   0.75418
 Alpha virt. eigenvalues --    0.76019   0.76127   0.76180   0.76597   0.76828
 Alpha virt. eigenvalues --    0.77057   0.77483   0.78293   0.78605   0.78806
 Alpha virt. eigenvalues --    0.79272   0.79427   0.79448   0.79798   0.80022
 Alpha virt. eigenvalues --    0.81372   0.81743   0.81963   0.82254   0.82446
 Alpha virt. eigenvalues --    0.82790   0.83111   0.83567   0.84525   0.84553
 Alpha virt. eigenvalues --    0.84663   0.84829   0.84927   0.85637   0.86404
 Alpha virt. eigenvalues --    0.86411   0.86866   0.88149   0.89052   0.89380
 Alpha virt. eigenvalues --    0.89392   0.89427   0.89557   0.89769   0.90114
 Alpha virt. eigenvalues --    0.90334   0.91361   0.91809   0.92084   0.92306
 Alpha virt. eigenvalues --    0.92450   0.92534   0.92641   0.92876   0.93644
 Alpha virt. eigenvalues --    0.95075   0.95636   0.96425   0.96866   0.98019
 Alpha virt. eigenvalues --    0.98509   0.98741   0.99847   1.00152   1.00544
 Alpha virt. eigenvalues --    1.00585   1.01270   1.01597   1.01798   1.02069
 Alpha virt. eigenvalues --    1.02426   1.02724   1.02788   1.02964   1.03656
 Alpha virt. eigenvalues --    1.03731   1.04588   1.04777   1.05342   1.05495
 Alpha virt. eigenvalues --    1.05625   1.05764   1.06301   1.06643   1.07285
 Alpha virt. eigenvalues --    1.07434   1.07902   1.08338   1.08730   1.09189
 Alpha virt. eigenvalues --    1.09584   1.09865   1.10559   1.10642   1.10992
 Alpha virt. eigenvalues --    1.11406   1.13909   1.13982   1.14171   1.14292
 Alpha virt. eigenvalues --    1.14721   1.14932   1.15876   1.16365   1.16619
 Alpha virt. eigenvalues --    1.16725   1.16979   1.17156   1.17651   1.17828
 Alpha virt. eigenvalues --    1.18298   1.18931   1.19039   1.20714   1.21436
 Alpha virt. eigenvalues --    1.21574   1.21694   1.24246   1.24392   1.26521
 Alpha virt. eigenvalues --    1.27424   1.27756   1.28548   1.29005   1.29614
 Alpha virt. eigenvalues --    1.31529   1.32901   1.33065   1.33257   1.33411
 Alpha virt. eigenvalues --    1.34276   1.34638   1.35316   1.38606   1.39283
 Alpha virt. eigenvalues --    1.42628   1.46005   1.46370   1.47000   1.47117
 Alpha virt. eigenvalues --    1.47163   1.47504   1.47642   1.47778   1.49729
 Alpha virt. eigenvalues --    1.49763   1.51202   1.51436   1.51752   1.52332
 Alpha virt. eigenvalues --    1.52401   1.52517   1.52957   1.54186   1.54218
 Alpha virt. eigenvalues --    1.54929   1.55053   1.55567   1.55840   1.56580
 Alpha virt. eigenvalues --    1.57415   1.57459   1.58401   1.59466   1.59495
 Alpha virt. eigenvalues --    1.60634   1.63163   1.63187   1.63214   1.63407
 Alpha virt. eigenvalues --    1.63441   1.63963   1.64384   1.64427   1.64541
 Alpha virt. eigenvalues --    1.64834   1.65555   1.67039   1.67794   1.67873
 Alpha virt. eigenvalues --    1.69398   1.69570   1.69625   1.69806   1.70216
 Alpha virt. eigenvalues --    1.70233   1.70427   1.71677   1.71735   1.71900
 Alpha virt. eigenvalues --    1.72866   1.73570   1.73861   1.74412   1.74985
 Alpha virt. eigenvalues --    1.75204   1.75869   1.76547   1.76696   1.77148
 Alpha virt. eigenvalues --    1.77496   1.77752   1.77977   1.78292   1.78523
 Alpha virt. eigenvalues --    1.79510   1.79633   1.80262   1.80935   1.80961
 Alpha virt. eigenvalues --    1.82564   1.83220   1.83307   1.84231   1.84483
 Alpha virt. eigenvalues --    1.84507   1.85890   1.85898   1.86202   1.86460
 Alpha virt. eigenvalues --    1.87153   1.87189   1.87410   1.88360   1.88665
 Alpha virt. eigenvalues --    1.88862   1.88869   1.89067   1.89383   1.91214
 Alpha virt. eigenvalues --    1.91238   1.91677   1.91952   1.92293   1.92391
 Alpha virt. eigenvalues --    1.92763   1.93883   1.94749   1.95272   1.95887
 Alpha virt. eigenvalues --    1.96208   1.96445   1.96505   1.96704   1.96804
 Alpha virt. eigenvalues --    1.97001   1.97027   1.98513   1.98672   1.98901
 Alpha virt. eigenvalues --    1.99306   1.99321   2.01248   2.01285   2.02551
 Alpha virt. eigenvalues --    2.02580   2.02718   2.03157   2.04078   2.04271
 Alpha virt. eigenvalues --    2.04847   2.05339   2.05453   2.06299   2.06869
 Alpha virt. eigenvalues --    2.06978   2.07215   2.08543   2.08654   2.09635
 Alpha virt. eigenvalues --    2.10620   2.11087   2.11120   2.11328   2.12174
 Alpha virt. eigenvalues --    2.12199   2.12362   2.12513   2.13070   2.13244
 Alpha virt. eigenvalues --    2.15515   2.15900   2.16330   2.19177   2.19600
 Alpha virt. eigenvalues --    2.19620   2.19718   2.20650   2.20723   2.21674
 Alpha virt. eigenvalues --    2.21765   2.22957   2.25504   2.25537   2.27122
 Alpha virt. eigenvalues --    2.27129   2.27254   2.27389   2.27473   2.27884
 Alpha virt. eigenvalues --    2.27913   2.28025   2.28145   2.28315   2.29148
 Alpha virt. eigenvalues --    2.29544   2.29858   2.30657   2.31375   2.31650
 Alpha virt. eigenvalues --    2.32768   2.33116   2.33654   2.35345   2.35449
 Alpha virt. eigenvalues --    2.35484   2.36443   2.36470   2.36515   2.37702
 Alpha virt. eigenvalues --    2.37787   2.38947   2.39715   2.41270   2.41326
 Alpha virt. eigenvalues --    2.41336   2.41410   2.42523   2.42693   2.42938
 Alpha virt. eigenvalues --    2.43019   2.43159   2.46534   2.47362   2.47375
 Alpha virt. eigenvalues --    2.47385   2.47829   2.47857   2.49172   2.49265
 Alpha virt. eigenvalues --    2.49315   2.49843   2.50868   2.52354   2.53516
 Alpha virt. eigenvalues --    2.53627   2.54184   2.54807   2.54865   2.56322
 Alpha virt. eigenvalues --    2.57153   2.57246   2.57502   2.57756   2.57840
 Alpha virt. eigenvalues --    2.59628   2.59674   2.60196   2.61016   2.61068
 Alpha virt. eigenvalues --    2.61896   2.63056   2.63092   2.63097   2.63152
 Alpha virt. eigenvalues --    2.66045   2.66339   2.66493   2.69320   2.69432
 Alpha virt. eigenvalues --    2.69487   2.69578   2.69822   2.70554   2.70912
 Alpha virt. eigenvalues --    2.71101   2.71880   2.71945   2.73003   2.73088
 Alpha virt. eigenvalues --    2.73577   2.73722   2.73920   2.73948   2.75800
 Alpha virt. eigenvalues --    2.76461   2.76504   2.77328   2.78018   2.78578
 Alpha virt. eigenvalues --    2.81947   2.82059   2.82083   2.84295   2.84871
 Alpha virt. eigenvalues --    2.84934   2.85626   2.85923   2.88287   2.89143
 Alpha virt. eigenvalues --    2.92322   2.93857   2.93960   2.94412   2.94463
 Alpha virt. eigenvalues --    2.95613   2.95668   2.96125   2.99067   3.01308
 Alpha virt. eigenvalues --    3.03105   3.03146   3.03511   3.03913   3.04492
 Alpha virt. eigenvalues --    3.05037   3.05206   3.07140   3.07251   3.07285
 Alpha virt. eigenvalues --    3.10169   3.11029   3.11127   3.13281   3.20104
 Alpha virt. eigenvalues --    3.23060   3.26126   3.26301   3.26349   3.29513
 Alpha virt. eigenvalues --    3.30427   3.30454   3.38076   3.40030   3.40141
 Alpha virt. eigenvalues --    3.42701   3.42733   3.50907   3.56729   3.61676
 Alpha virt. eigenvalues --    3.62081   3.65409   3.82651   3.88043   3.90523
 Alpha virt. eigenvalues --    3.91785   3.94990   3.98047   3.98976   4.02691
 Alpha virt. eigenvalues --    4.02830   4.07437   4.07467   4.08041   4.10240
 Alpha virt. eigenvalues --    4.18177   4.21115   4.22732   4.22765   4.22908
 Alpha virt. eigenvalues --    4.28629   4.28821   4.29635   4.29688   4.30168
 Alpha virt. eigenvalues --    4.30260   4.37671   4.41570   4.41613   4.42531
 Alpha virt. eigenvalues --    4.50697   4.55658   4.55803   4.58371   4.61292
 Alpha virt. eigenvalues --    4.61369   4.61807   4.62050   4.64654   4.77210
 Alpha virt. eigenvalues --    4.77241   4.79199   4.79305   4.82289   4.91515
 Alpha virt. eigenvalues --    4.91646   4.93109   4.97053   5.00466   5.05715
 Alpha virt. eigenvalues --    5.06118   5.17165   5.22620   5.22663   5.25496
 Alpha virt. eigenvalues --    5.32336   5.32375   5.34069   5.49541   5.58809
          Condensed to atoms (all electrons):
 Mulliken charges:
               1
     1  C    0.002826
     2  C    0.032264
     3  C    0.003326
     4  C    0.032677
     5  C    0.008450
     6  C   -0.012081
     7  C    0.008436
     8  C   -0.027214
     9  C    0.003401
    10  C    0.032191
    11  C    0.001998
    12  C    0.032853
    13  C    0.008238
    14  C   -0.012019
    15  C    0.008076
    16  C   -0.027126
    17  C    0.008349
    18  C   -0.027661
    19  C    0.008887
    20  C   -0.012046
    21  C    0.008697
    22  C   -0.027488
    23  C    0.008054
    24  C   -0.012310
    25  C   -0.023541
    26  C    0.030496
    27  C    0.003371
    28  C    0.032222
    29  C    0.010921
    30  C   -0.011411
    31  C    0.007910
    32  C   -0.025699
    33  C   -0.004585
    34  C   -0.029423
    35  C    0.007910
    36  C   -0.012765
    37  C    0.002940
    38  C    0.032256
    39  C    0.009957
    40  C    0.036133
    41  C    0.008639
    42  C    0.010418
    43  C   -0.025025
    44  C    0.008465
    45  C   -0.019730
    46  C    0.021414
    47  C   -0.012063
    48  C   -0.006979
    49  C   -0.006928
    50  C   -0.010961
    51  C   -0.007160
    52  C   -0.007225
    53  C   -0.007167
    54  C   -0.007209
    55  C   -0.007561
    56  C   -0.006490
    57  S    0.806251
    58  O   -0.427212
    59  O   -0.420947
 Sum of Mulliken charges =   0.00000
 Mulliken charges with hydrogens summed into heavy atoms:
               1
     1  C    0.002826
     2  C    0.032264
     3  C    0.003326
     4  C    0.032677
     5  C    0.008450
     6  C   -0.012081
     7  C    0.008436
     8  C   -0.027214
     9  C    0.003401
    10  C    0.032191
    11  C    0.001998
    12  C    0.032853
    13  C    0.008238
    14  C   -0.012019
    15  C    0.008076
    16  C   -0.027126
    17  C    0.008349
    18  C   -0.027661
    19  C    0.008887
    20  C   -0.012046
    21  C    0.008697
    22  C   -0.027488
    23  C    0.008054
    24  C   -0.012310
    25  C   -0.023541
    26  C    0.030496
    27  C    0.003371
    28  C    0.032222
    29  C    0.010921
    30  C   -0.011411
    31  C    0.007910
    32  C   -0.025699
    33  C   -0.004585
    34  C   -0.029423
    35  C    0.007910
    36  C   -0.012765
    37  C    0.002940
    38  C    0.032256
    39  C    0.009957
    40  C    0.036133
    41  C    0.008639
    42  C    0.010418
    43  C   -0.025025
    44  C    0.008465
    45  C   -0.019730
    46  C    0.021414
    47  C   -0.012063
    48  C   -0.006979
    49  C   -0.006928
    50  C   -0.010961
    51  C   -0.007160
    52  C   -0.007225
    53  C   -0.007167
    54  C   -0.007209
    55  C   -0.007561
    56  C   -0.006490
    57  S    0.806251
    58  O   -0.427212
    59  O   -0.420947
 Electronic spatial extent (au):  <R**2>=          23378.8109
 Charge=              0.0000 electrons
 Dipole moment (field-independent basis, Debye):
    X=              0.3516    Y=             -2.0249    Z=             -1.0027  Tot=              2.2868
 Quadrupole moment (field-independent basis, Debye-Ang):
   XX=           -328.1316   YY=           -341.0303   ZZ=           -328.9264
   XY=              3.2177   XZ=             -3.0675   YZ=             -5.5983
 Traceless Quadrupole moment (field-independent basis, Debye-Ang):
   XX=              4.5645   YY=             -8.3342   ZZ=              3.7697
   XY=              3.2177   XZ=             -3.0675   YZ=             -5.5983
 Octapole moment (field-independent basis, Debye-Ang**2):
  XXX=             19.2944  YYY=             11.6828  ZZZ=              0.8269  XYY=             29.7195
  XXY=             36.7712  XXZ=             -3.5460  XZZ=              4.1124  YZZ=             24.4206
  YYZ=            -25.2428  XYZ=            -17.0588
 Hexadecapole moment (field-independent basis, Debye-Ang**3):
 XXXX=         -22199.7605 YYYY=          -8735.9040 ZZZZ=          -4346.0741 XXXY=            117.3715
 XXXZ=              5.6481 YYYX=            252.1369 YYYZ=           -109.5451 ZZZX=              6.7434
 ZZZY=             -5.4033 XXYY=          -4979.6649 XXZZ=          -4363.2402 YYZZ=          -2136.2384
 XXYZ=            -28.6461 YYXZ=            -82.4519 ZZXY=             19.3423
 N-N= 8.082023845951D+03 E-N=-2.239754402465D+04  KE= 2.659147541838D+03
 Calling FoFJK, ICntrl=      2127 FMM=F ISym2X=0 I1Cent= 0 IOpClX= 0 NMat=1 NMatS=1 NMatT=0.
 ***** Axes restored to original set *****
 -------------------------------------------------------------------
 Center     Atomic                   Forces (Hartrees/Bohr)
 Number     Number              X              Y              Z
 -------------------------------------------------------------------
      1        6          -0.000105758   -0.001821300   -0.002029566
      2        6          -0.001957718    0.000394425   -0.000286410
      3        6           0.000128638    0.002037256    0.001783610
      4        6           0.002004807    0.000167838   -0.000303641
      5        6           0.000480412   -0.001611404   -0.001268916
      6        6          -0.001218158   -0.000192054    0.000244026
      7        6           0.000651872    0.001235385    0.001540639
      8        6           0.001706749    0.000093876   -0.000228427
      9        6           0.000115011    0.002025312   -0.001828905
     10        6          -0.001951988    0.000407389    0.000288273
     11        6          -0.000090050   -0.001776525    0.002045840
     12        6           0.002003719    0.000181607    0.000275053
     13        6           0.000641747    0.001220484   -0.001576865
     14        6          -0.001215811   -0.000188662   -0.000242503
     15        6           0.000487350   -0.001582432    0.001277663
     16        6           0.001714170    0.000108385    0.000194933
     17        6          -0.000657840   -0.001522995   -0.001269630
     18        6          -0.001677239    0.000313901   -0.000213714
     19        6          -0.000483308    0.001323461    0.001552170
     20        6           0.001197878   -0.000305486    0.000239540
     21        6          -0.000493447    0.001310892   -0.001567579
     22        6          -0.001670522    0.000325154    0.000208594
     23        6          -0.000645479   -0.001494237    0.001288346
     24        6           0.001193899   -0.000305258   -0.000254967
     25        6           0.000215692    0.002383342    0.002286716
     26        6          -0.002085433   -0.000015446    0.000320722
     27        6          -0.000129997   -0.002219276   -0.001988347
     28        6           0.002127909   -0.000133014    0.000346032
     29        6           0.000699032    0.001581737    0.001284840
     30        6          -0.001221357    0.000311860   -0.000243474
     31        6           0.000487134   -0.001340852   -0.001564214
     32        6           0.001738863   -0.000259416    0.000212305
     33        6          -0.000619731    0.002011349    0.001414339
     34        6          -0.001861849    0.000117540    0.000268959
     35        6          -0.000664226   -0.001320462   -0.001660672
     36        6           0.001309886    0.000220722   -0.000251853
     37        6          -0.000117052   -0.002191153    0.002039835
     38        6          -0.002096474   -0.000042395   -0.000295114
     39        6           0.000257253    0.002457915   -0.002329113
     40        6           0.002149723   -0.000139154   -0.000345774
     41        6           0.000495478   -0.001327153    0.001587225
     42        6           0.000687495    0.001551320   -0.001307103
     43        6           0.001733363   -0.000274639   -0.000221379
     44        6          -0.000656126   -0.001307229    0.001694761
     45        6          -0.001877478    0.000149728   -0.000229719
     46        6          -0.000639236    0.002020558   -0.001415686
     47        6           0.001324936    0.000221968    0.000250055
     48        6          -0.000441257    0.001033230    0.001006054
     49        6          -0.000443779    0.001014794   -0.001019172
     50        6          -0.001222520    0.000304260    0.000250686
     51        6          -0.000549527   -0.000997508    0.001021312
     52        6          -0.000560709   -0.001007926   -0.001008727
     53        6           0.000448187   -0.001024711    0.001021394
     54        6           0.000438219   -0.001036238   -0.001007731
     55        6           0.000567132    0.001003446   -0.001032723
     56        6           0.000570389    0.001016970    0.001015683
     57       16          -0.000092228   -0.001966330    0.000105771
     58        8           0.000143945   -0.000907257    0.000095279
     59        8          -0.000274590   -0.000235593   -0.000168733
 -------------------------------------------------------------------
 Cartesian Forces:  Max     0.002457915 RMS     0.001171527

 GradGradGradGradGradGradGradGradGradGradGradGradGradGradGradGradGradGrad
 Berny optimization.
 FormGI is forming the generalized inverse of G from B-inverse, IUseBI=4.
 Internal  Forces:  Max     0.001572089 RMS     0.000431453
 Search for a local minimum.
 Step number   1 out of a maximum of  354
 All quantities printed in internal units (Hartrees-Bohrs-Radians)
 Mixed Optimization -- En-DIIS/RFO-DIIS
 Second derivative matrix not updated -- first step.
 ITU=  0
     Eigenvalues ---    0.00481   0.01336   0.01783   0.01806   0.01844
     Eigenvalues ---    0.01888   0.01969   0.01985   0.01988   0.02107
     Eigenvalues ---    0.02379   0.02567   0.02677   0.02686   0.02822
     Eigenvalues ---    0.02947   0.02977   0.03088   0.03124   0.03206
     Eigenvalues ---    0.03207   0.03269   0.03311   0.03362   0.03365
     Eigenvalues ---    0.03619   0.03624   0.03630   0.03632   0.03763
     Eigenvalues ---    0.03891   0.04143   0.04204   0.04212   0.04217
     Eigenvalues ---    0.04230   0.04286   0.04318   0.05031   0.05103
     Eigenvalues ---    0.05112   0.05473   0.06195   0.06196   0.06593
     Eigenvalues ---    0.06967   0.06991   0.07024   0.07291   0.07325
     Eigenvalues ---    0.07464   0.07596   0.07680   0.07766   0.07789
     Eigenvalues ---    0.07796   0.07907   0.07932   0.08899   0.09136
     Eigenvalues ---    0.09549   0.09721   0.09873   0.09918   0.10259
     Eigenvalues ---    0.10940   0.11080   0.11418   0.11488   0.11699
     Eigenvalues ---    0.11739   0.11899   0.12305   0.12620   0.12731
     Eigenvalues ---    0.13031   0.13344   0.15305   0.15526   0.15577
     Eigenvalues ---    0.15584   0.16314   0.16330   0.16563   0.16724
     Eigenvalues ---    0.17641   0.18523   0.18926   0.19018   0.20744
     Eigenvalues ---    0.21462   0.21662   0.22529   0.22760   0.22763
     Eigenvalues ---    0.23027   0.23236   0.23667   0.24225   0.24596
     Eigenvalues ---    0.24623   0.25192   0.25619   0.26098   0.26507
     Eigenvalues ---    0.27011   0.27286   0.27297   0.27728   0.27890
     Eigenvalues ---    0.27998   0.28157   0.28235   0.28586   0.28761
     Eigenvalues ---    0.28765   0.29373   0.29624   0.30136   0.30327
     Eigenvalues ---    0.30519   0.30539   0.30980   0.31009   0.31098
     Eigenvalues ---    0.31882   0.31911   0.32054   0.32235   0.32318
     Eigenvalues ---    0.32384   0.33069   0.33134   0.33496   0.33507
     Eigenvalues ---    0.33582   0.33599   0.34438   0.34694   0.34832
     Eigenvalues ---    0.34863   0.39241   0.39812   0.40224   0.40522
     Eigenvalues ---    0.40700   0.40943   0.41670   0.41712   0.41895
     Eigenvalues ---    0.42703   0.42767   0.43895   0.43970   0.44014
     Eigenvalues ---    0.45080   0.45347   0.46162   0.46356   0.47174
     Eigenvalues ---    0.48315   0.48804   0.49041   0.50583   0.50684
     Eigenvalues ---    0.52765   0.52805   0.56319   0.56327   0.89394
     Eigenvalues ---    0.89517
 RFO step:  Lambda=-8.03204525D-04 EMin= 4.81309902D-03
 Linear search not attempted -- first point.
 Iteration  1 RMS(Cart)=  0.01079273 RMS(Int)=  0.00005182
 Iteration  2 RMS(Cart)=  0.00009328 RMS(Int)=  0.00000751
 Iteration  3 RMS(Cart)=  0.00000001 RMS(Int)=  0.00000751
 Variable       Old X    -DE/DX   Delta X   Delta X   Delta X     New X
                                 (Linear)    (Quad)   (Total)
    R1        2.81514   0.00110   0.00000   0.00349   0.00349   2.81863
    R2        2.81518   0.00111   0.00000   0.00356   0.00355   2.81873
    R3        2.59493  -0.00068   0.00000  -0.00116  -0.00116   2.59377
    R4        2.81414   0.00097   0.00000   0.00270   0.00271   2.81685
    R5        2.53969  -0.00106   0.00000  -0.00183  -0.00183   2.53785
    R6        2.81466   0.00104   0.00000   0.00305   0.00305   2.81771
    R7        2.59547  -0.00090   0.00000  -0.00202  -0.00201   2.59345
    R8        2.53969  -0.00102   0.00000  -0.00160  -0.00161   2.53808
    R9        2.77811   0.00138   0.00000   0.00409   0.00409   2.78220
   R10        2.82665   0.00082   0.00000   0.00206   0.00206   2.82871
   R11        2.60612   0.00000   0.00000  -0.00010  -0.00009   2.60603
   R12        2.77928   0.00136   0.00000   0.00413   0.00412   2.78341
   R13        2.63012   0.00065   0.00000   0.00142   0.00142   2.63154
   R14        2.82855   0.00088   0.00000   0.00261   0.00260   2.83116
   R15        2.60510   0.00008   0.00000   0.00023   0.00023   2.60533
   R16        2.81407   0.00097   0.00000   0.00270   0.00270   2.81678
   R17        2.81485   0.00105   0.00000   0.00313   0.00313   2.81799
   R18        2.59542  -0.00090   0.00000  -0.00200  -0.00200   2.59342
   R19        2.81541   0.00110   0.00000   0.00352   0.00352   2.81893
   R20        2.53962  -0.00107   0.00000  -0.00182  -0.00182   2.53779
   R21        2.81540   0.00110   0.00000   0.00353   0.00353   2.81892
   R22        2.53994  -0.00101   0.00000  -0.00157  -0.00158   2.53836
   R23        2.77923   0.00136   0.00000   0.00413   0.00413   2.78336
   R24        2.82816   0.00088   0.00000   0.00264   0.00264   2.83080
   R25        2.60509   0.00009   0.00000   0.00025   0.00025   2.60533
   R26        2.77791   0.00138   0.00000   0.00408   0.00408   2.78200
   R27        2.63024   0.00065   0.00000   0.00142   0.00142   2.63166
   R28        2.82726   0.00081   0.00000   0.00207   0.00207   2.82933
   R29        2.82733   0.00085   0.00000   0.00219   0.00219   2.82952
   R30        2.77896   0.00141   0.00000   0.00418   0.00418   2.78315
   R31        2.60626   0.00004   0.00000  -0.00007  -0.00006   2.60620
   R32        2.82886   0.00090   0.00000   0.00282   0.00281   2.83167
   R33        2.77843   0.00134   0.00000   0.00397   0.00397   2.78240
   R34        2.60542   0.00003   0.00000   0.00011   0.00011   2.60552
   R35        2.63104   0.00067   0.00000   0.00149   0.00149   2.63252
   R36        2.82829   0.00089   0.00000   0.00278   0.00277   2.83106
   R37        2.77898   0.00134   0.00000   0.00396   0.00396   2.78294
   R38        2.60506   0.00002   0.00000   0.00007   0.00007   2.60513
   R39        2.82804   0.00086   0.00000   0.00224   0.00224   2.83028
   R40        2.77896   0.00140   0.00000   0.00417   0.00417   2.78313
   R41        2.63064   0.00068   0.00000   0.00151   0.00151   2.63214
   R42        2.81679   0.00106   0.00000   0.00215   0.00214   2.81893
   R43        2.81748   0.00045   0.00000   0.00035   0.00036   2.81784
   R44        2.59953  -0.00036   0.00000  -0.00245  -0.00245   2.59708
   R45        6.54056  -0.00148   0.00000  -0.10510  -0.10509   6.43546
   R46        2.81475   0.00116   0.00000   0.00420   0.00420   2.81895
   R47        2.53957  -0.00125   0.00000  -0.00232  -0.00232   2.53725
   R48        2.81362   0.00110   0.00000   0.00289   0.00290   2.81652
   R49        2.53927  -0.00146   0.00000  -0.00280  -0.00280   2.53647
   R50        2.77909   0.00139   0.00000   0.00430   0.00430   2.78339
   R51        2.82660   0.00073   0.00000   0.00231   0.00231   2.82892
   R52        2.60617  -0.00011   0.00000   0.00027   0.00027   2.60644
   R53        2.77913   0.00138   0.00000   0.00424   0.00424   2.78337
   R54        2.63031   0.00062   0.00000   0.00139   0.00139   2.63170
   R55        2.82858   0.00083   0.00000   0.00203   0.00203   2.83061
   R56        2.82833   0.00084   0.00000   0.00267   0.00266   2.83100
   R57        2.77936   0.00152   0.00000   0.00488   0.00488   2.78424
   R58        2.60635  -0.00008   0.00000   0.00047   0.00046   2.60681
   R59        2.82772   0.00076   0.00000   0.00145   0.00145   2.82917
   R60        2.77944   0.00144   0.00000   0.00447   0.00447   2.78391
   R61        2.62940   0.00062   0.00000   0.00138   0.00138   2.63078
   R62        2.81436   0.00115   0.00000   0.00406   0.00407   2.81842
   R63        2.81370   0.00113   0.00000   0.00287   0.00288   2.81658
   R64        2.81446   0.00107   0.00000   0.00231   0.00229   2.81675
   R65        2.54005  -0.00124   0.00000  -0.00227  -0.00227   2.53778
   R66        2.81344   0.00047   0.00000   0.00043   0.00044   2.81388
   R67        6.69987  -0.00157   0.00000  -0.10944  -0.10944   6.59042
   R68        2.53975  -0.00149   0.00000  -0.00287  -0.00287   2.53689
   R69        2.82826   0.00083   0.00000   0.00206   0.00206   2.83031
   R70        2.77889   0.00138   0.00000   0.00422   0.00422   2.78311
   R71        2.82623   0.00074   0.00000   0.00235   0.00236   2.82858
   R72        2.77955   0.00139   0.00000   0.00430   0.00430   2.78385
   R73        2.82728   0.00077   0.00000   0.00147   0.00147   2.82876
   R74        2.77895   0.00144   0.00000   0.00449   0.00448   2.78343
   R75        2.82494   0.00081   0.00000   0.00257   0.00256   2.82750
   R76        2.77851   0.00153   0.00000   0.00491   0.00491   2.78342
   R77        2.62953   0.00062   0.00000   0.00140   0.00140   2.63093
   R78        2.77863   0.00127   0.00000   0.00368   0.00368   2.78231
   R79        2.63016   0.00062   0.00000   0.00139   0.00140   2.63155
   R80        2.77899   0.00130   0.00000   0.00370   0.00370   2.78269
   R81        2.77864   0.00130   0.00000   0.00369   0.00369   2.78233
   R82        2.77748   0.00128   0.00000   0.00371   0.00371   2.78119
   R83        2.77810   0.00128   0.00000   0.00365   0.00365   2.78175
   R84        2.77817   0.00135   0.00000   0.00388   0.00388   2.78204
   R85        2.77891   0.00134   0.00000   0.00387   0.00387   2.78278
   R86        2.77855   0.00126   0.00000   0.00361   0.00361   2.78216
   R87        2.76914   0.00018   0.00000   0.00020   0.00020   2.76934
   R88        2.76857   0.00009   0.00000   0.00010   0.00010   2.76867
    A1        1.58652  -0.00030   0.00000  -0.00137  -0.00139   1.58514
    A2        2.20172   0.00005   0.00000  -0.00130  -0.00130   2.20042
    A3        2.20119   0.00009   0.00000  -0.00117  -0.00116   2.20002
    A4        1.51098   0.00031   0.00000   0.00314   0.00314   1.51412
    A5        2.37256  -0.00008   0.00000  -0.00036  -0.00037   2.37219
    A6        2.37162  -0.00020   0.00000  -0.00142  -0.00142   2.37020
    A7        1.58707  -0.00023   0.00000  -0.00091  -0.00092   1.58615
    A8        2.20066   0.00006   0.00000  -0.00195  -0.00195   2.19871
    A9        2.20112  -0.00001   0.00000  -0.00228  -0.00228   2.19884
   A10        1.51079   0.00028   0.00000   0.00301   0.00300   1.51380
   A11        2.37232  -0.00010   0.00000  -0.00054  -0.00055   2.37178
   A12        2.37266  -0.00015   0.00000  -0.00109  -0.00109   2.37157
   A13        1.59432  -0.00019   0.00000  -0.00128  -0.00128   1.59303
   A14        2.06292   0.00006   0.00000   0.00018   0.00018   2.06310
   A15        2.23012   0.00002   0.00000  -0.00122  -0.00122   2.22889
   A16        1.55440   0.00001   0.00000   0.00114   0.00114   1.55554
   A17        2.16189  -0.00001   0.00000  -0.00015  -0.00015   2.16174
   A18        2.16178  -0.00003   0.00000  -0.00005  -0.00005   2.16173
   A19        1.59319  -0.00020   0.00000  -0.00149  -0.00149   1.59170
   A20        2.06234   0.00004   0.00000   0.00002   0.00002   2.06236
   A21        2.23008   0.00006   0.00000  -0.00088  -0.00088   2.22920
   A22        2.33824  -0.00015   0.00000  -0.00022  -0.00023   2.33801
   A23        2.33918  -0.00019   0.00000  -0.00019  -0.00019   2.33898
   A24        1.52065   0.00038   0.00000   0.00234   0.00234   1.52299
   A25        1.58714  -0.00024   0.00000  -0.00091  -0.00093   1.58621
   A26        2.20147   0.00007   0.00000  -0.00198  -0.00198   2.19949
   A27        2.20219  -0.00001   0.00000  -0.00222  -0.00222   2.19997
   A28        1.51101   0.00032   0.00000   0.00316   0.00315   1.51416
   A29        2.37153  -0.00021   0.00000  -0.00144  -0.00144   2.37009
   A30        2.37256  -0.00007   0.00000  -0.00035  -0.00036   2.37220
   A31        2.20140   0.00006   0.00000  -0.00126  -0.00125   2.20015
   A32        2.20076   0.00008   0.00000  -0.00119  -0.00119   2.19957
   A33        1.58646  -0.00030   0.00000  -0.00135  -0.00137   1.58510
   A34        1.51075   0.00029   0.00000   0.00301   0.00301   1.51376
   A35        2.37305  -0.00014   0.00000  -0.00102  -0.00103   2.37203
   A36        2.37216  -0.00011   0.00000  -0.00060  -0.00061   2.37155
   A37        1.59318  -0.00021   0.00000  -0.00150  -0.00150   1.59168
   A38        2.06253   0.00004   0.00000   0.00001   0.00001   2.06255
   A39        2.23045   0.00007   0.00000  -0.00084  -0.00084   2.22961
   A40        1.55472   0.00001   0.00000   0.00115   0.00115   1.55587
   A41        2.16180  -0.00003   0.00000  -0.00005  -0.00005   2.16176
   A42        2.16216  -0.00001   0.00000  -0.00015  -0.00015   2.16200
   A43        2.06245   0.00006   0.00000   0.00019   0.00019   2.06264
   A44        2.22972   0.00002   0.00000  -0.00122  -0.00122   2.22850
   A45        1.59398  -0.00019   0.00000  -0.00127  -0.00128   1.59271
   A46        2.33938  -0.00019   0.00000  -0.00014  -0.00015   2.33923
   A47        2.33805  -0.00016   0.00000  -0.00026  -0.00026   2.33779
   A48        1.52080   0.00038   0.00000   0.00234   0.00234   1.52314
   A49        1.59391  -0.00020   0.00000  -0.00118  -0.00119   1.59272
   A50        2.22966   0.00004   0.00000  -0.00115  -0.00115   2.22850
   A51        2.06295   0.00006   0.00000   0.00014   0.00014   2.06310
   A52        2.33906  -0.00017   0.00000  -0.00033  -0.00034   2.33872
   A53        2.33789  -0.00016   0.00000   0.00016   0.00016   2.33805
   A54        1.52058   0.00037   0.00000   0.00218   0.00218   1.52276
   A55        1.59354  -0.00019   0.00000  -0.00134  -0.00134   1.59220
   A56        2.22957   0.00004   0.00000  -0.00112  -0.00112   2.22845
   A57        2.06245   0.00003   0.00000  -0.00020  -0.00020   2.06225
   A58        1.55467   0.00002   0.00000   0.00112   0.00111   1.55578
   A59        2.16155  -0.00001   0.00000  -0.00003  -0.00003   2.16152
   A60        2.16170  -0.00003   0.00000  -0.00014  -0.00014   2.16156
   A61        1.59385  -0.00018   0.00000  -0.00129  -0.00130   1.59255
   A62        2.23028   0.00004   0.00000  -0.00118  -0.00119   2.22909
   A63        2.06321   0.00003   0.00000  -0.00021  -0.00021   2.06300
   A64        2.33806  -0.00016   0.00000   0.00013   0.00012   2.33818
   A65        2.33884  -0.00017   0.00000  -0.00028  -0.00028   2.33856
   A66        1.52045   0.00037   0.00000   0.00215   0.00215   1.52261
   A67        2.22941   0.00004   0.00000  -0.00112  -0.00112   2.22829
   A68        2.06294   0.00006   0.00000   0.00011   0.00011   2.06304
   A69        1.59394  -0.00020   0.00000  -0.00117  -0.00118   1.59277
   A70        1.55440   0.00002   0.00000   0.00109   0.00109   1.55549
   A71        2.16099  -0.00003   0.00000  -0.00014  -0.00014   2.16085
   A72        2.16157  -0.00001   0.00000  -0.00002  -0.00003   2.16155
   A73        1.58588  -0.00009   0.00000  -0.00065  -0.00065   1.58523
   A74        2.19920  -0.00006   0.00000   0.00144   0.00145   2.20065
   A75        2.29149   0.00066   0.00000   0.00896   0.00899   2.30048
   A76        2.19815   0.00026   0.00000   0.00112   0.00111   2.19927
   A77        1.79661  -0.00072   0.00000  -0.00617  -0.00613   1.79047
   A78        1.51102   0.00008   0.00000   0.00152   0.00152   1.51255
   A79        2.37111   0.00008   0.00000  -0.00077  -0.00078   2.37032
   A80        2.37309  -0.00011   0.00000  -0.00039  -0.00039   2.37271
   A81        2.20261   0.00016   0.00000  -0.00091  -0.00092   2.20169
   A82        2.19906   0.00009   0.00000  -0.00295  -0.00296   2.19610
   A83        1.58801  -0.00036   0.00000  -0.00231  -0.00231   1.58570
   A84        1.51117   0.00030   0.00000   0.00256   0.00255   1.51372
   A85        2.37077  -0.00042   0.00000  -0.00296  -0.00296   2.36780
   A86        2.37387   0.00013   0.00000   0.00168   0.00167   2.37554
   A87        1.59389  -0.00021   0.00000  -0.00170  -0.00170   1.59219
   A88        2.06296   0.00008   0.00000   0.00016   0.00016   2.06312
   A89        2.22900   0.00000   0.00000  -0.00029  -0.00029   2.22872
   A90        1.55457   0.00002   0.00000   0.00119   0.00119   1.55576
   A91        2.16129  -0.00002   0.00000  -0.00020  -0.00020   2.16109
   A92        2.16145  -0.00005   0.00000  -0.00016  -0.00016   2.16129
   A93        2.06345   0.00010   0.00000   0.00018   0.00018   2.06363
   A94        2.22908   0.00002   0.00000  -0.00148  -0.00148   2.22760
   A95        1.59315  -0.00024   0.00000  -0.00157  -0.00157   1.59158
   A96        2.34013  -0.00010   0.00000  -0.00001  -0.00001   2.34012
   A97        2.33732  -0.00030   0.00000  -0.00150  -0.00150   2.33582
   A98        1.52110   0.00044   0.00000   0.00261   0.00261   1.52372
   A99        1.59288  -0.00030   0.00000  -0.00239  -0.00239   1.59050
   A100       2.22833   0.00007   0.00000  -0.00045  -0.00045   2.22788
   A101       2.06258   0.00006   0.00000  -0.00001  -0.00001   2.06256
   A102       2.33825  -0.00016   0.00000  -0.00025  -0.00025   2.33800
   A103       2.33961  -0.00029   0.00000  -0.00158  -0.00159   2.33803
   A104       1.52174   0.00052   0.00000   0.00337   0.00337   1.52511
   A105       2.22758  -0.00001   0.00000  -0.00246  -0.00247   2.22511
   A106       2.06304   0.00014   0.00000   0.00072   0.00072   2.06376
   A107       1.59308  -0.00025   0.00000  -0.00179  -0.00180   1.59128
   A108       1.55533   0.00004   0.00000   0.00161   0.00160   1.55693
   A109       2.16159  -0.00001   0.00000   0.00004   0.00004   2.16163
   A110       2.16171  -0.00007   0.00000  -0.00062  -0.00062   2.16110
   A111       2.20222   0.00015   0.00000  -0.00093  -0.00094   2.20127
   A112       2.20097   0.00010   0.00000  -0.00280  -0.00281   2.19815
   A113       1.58725  -0.00036   0.00000  -0.00234  -0.00234   1.58491
   A114       1.50987   0.00009   0.00000   0.00171   0.00171   1.51158
   A115       2.37355  -0.00010   0.00000  -0.00046  -0.00046   2.37309
   A116       2.37179   0.00006   0.00000  -0.00079  -0.00080   2.37098
   A117       2.20231  -0.00006   0.00000   0.00057   0.00058   2.20289
   A118       2.20396   0.00024   0.00000   0.00116   0.00116   2.20512
   A119       1.58731  -0.00009   0.00000  -0.00082  -0.00083   1.58649
   A120       2.36163   0.00067   0.00000   0.00788   0.00789   2.36952
   A121       1.85910  -0.00072   0.00000  -0.00719  -0.00715   1.85195
   A122       1.51043   0.00030   0.00000   0.00273   0.00273   1.51316
   A123       2.37357   0.00013   0.00000   0.00165   0.00164   2.37522
   A124       2.37115  -0.00040   0.00000  -0.00299  -0.00299   2.36816
   A125       2.22868   0.00002   0.00000  -0.00147  -0.00147   2.22721
   A126       2.06361   0.00010   0.00000   0.00018   0.00018   2.06379
   A127       1.59308  -0.00024   0.00000  -0.00154  -0.00154   1.59154
   A128       2.22886   0.00000   0.00000  -0.00026  -0.00026   2.22860
   A129       2.06302   0.00008   0.00000   0.00014   0.00014   2.06315
   A130       1.59359  -0.00021   0.00000  -0.00168  -0.00168   1.59190
   A131       2.33715  -0.00030   0.00000  -0.00146  -0.00147   2.33568
   A132       2.34051  -0.00010   0.00000   0.00007   0.00007   2.34058
   A133       1.52157   0.00044   0.00000   0.00258   0.00258   1.52415
   A134       2.22936  -0.00001   0.00000  -0.00243  -0.00243   2.22693
   A135       2.06364   0.00014   0.00000   0.00073   0.00072   2.06436
   A136       1.59306  -0.00025   0.00000  -0.00182  -0.00182   1.59124
   A137       2.33825  -0.00030   0.00000  -0.00162  -0.00163   2.33662
   A138       2.33897  -0.00016   0.00000  -0.00040  -0.00039   2.33859
   A139       1.52133   0.00052   0.00000   0.00340   0.00340   1.52473
   A140       2.23092   0.00005   0.00000  -0.00063  -0.00063   2.23029
   A141       2.06340   0.00005   0.00000  -0.00009  -0.00009   2.06331
   A142       1.59408  -0.00030   0.00000  -0.00238  -0.00238   1.59170
   A143       1.55405   0.00004   0.00000   0.00159   0.00159   1.55563
   A144       2.16126  -0.00008   0.00000  -0.00066  -0.00065   2.16060
   A145       2.16097  -0.00001   0.00000   0.00005   0.00005   2.16102
   A146       2.05589  -0.00006   0.00000   0.00002   0.00002   2.05591
   A147       1.57049   0.00000   0.00000   0.00000   0.00000   1.57050
   A148       2.05548  -0.00005   0.00000  -0.00010  -0.00010   2.05538
   A149       2.05649  -0.00006   0.00000   0.00002   0.00002   2.05652
   A150       2.05586  -0.00004   0.00000  -0.00009  -0.00009   2.05577
   A151       1.57069   0.00000   0.00000   0.00001   0.00001   1.57069
   A152       1.55473   0.00002   0.00000   0.00118   0.00118   1.55592
   A153       2.16165  -0.00004   0.00000  -0.00015  -0.00015   2.16150
   A154       2.16147  -0.00002   0.00000  -0.00019  -0.00019   2.16128
   A155       2.05621  -0.00002   0.00000  -0.00004  -0.00004   2.05616
   A156       2.05588  -0.00006   0.00000  -0.00008  -0.00007   2.05581
   A157       1.57097   0.00000   0.00000  -0.00001  -0.00001   1.57097
   A158       2.05600  -0.00002   0.00000  -0.00005  -0.00005   2.05595
   A159       2.05582  -0.00006   0.00000  -0.00008  -0.00008   2.05574
   A160       1.57103   0.00000   0.00000   0.00000   0.00000   1.57103
   A161       2.05595  -0.00005   0.00000  -0.00013  -0.00013   2.05582
   A162       2.05583  -0.00002   0.00000   0.00016   0.00015   2.05599
   A163       1.57070   0.00000   0.00000   0.00000   0.00000   1.57070
   A164       2.05623  -0.00005   0.00000  -0.00010  -0.00010   2.05613
   A165       2.05651  -0.00002   0.00000   0.00016   0.00016   2.05667
   A166       1.57106  -0.00001   0.00000  -0.00002  -0.00002   1.57104
   A167       2.05560  -0.00006   0.00000  -0.00012  -0.00012   2.05548
   A168       2.05578  -0.00004   0.00000  -0.00002  -0.00002   2.05575
   A169       1.57027   0.00001   0.00000   0.00002   0.00002   1.57029
   A170       2.05627  -0.00006   0.00000  -0.00008  -0.00008   2.05619
   A171       2.05688  -0.00004   0.00000  -0.00001  -0.00001   2.05687
   A172       1.57116   0.00000   0.00000  -0.00001  -0.00001   1.57116
   A173       1.78344  -0.00100   0.00000  -0.00243  -0.00244   1.78100
   A174       1.80323  -0.00041   0.00000   0.00145   0.00149   1.80473
   A175       1.41755  -0.00101   0.00000  -0.00508  -0.00505   1.41250
   A176       1.86192  -0.00040   0.00000  -0.00447  -0.00453   1.85738
   A177       2.07232   0.00055   0.00000   0.00417   0.00416   2.07648
    D1        0.29427  -0.00010   0.00000  -0.00642  -0.00642   0.28785
    D2       -3.08319   0.00001   0.00000  -0.00087  -0.00086  -3.08405
    D3       -2.11194   0.00006   0.00000  -0.00208  -0.00209  -2.11403
    D4        0.79378   0.00018   0.00000   0.00347   0.00347   0.79725
    D5       -0.29422   0.00011   0.00000   0.00645   0.00645  -0.28777
    D6        3.08052  -0.00001   0.00000   0.00069   0.00068   3.08120
    D7        2.11234  -0.00007   0.00000   0.00202   0.00203   2.11438
    D8       -0.79610  -0.00019   0.00000  -0.00374  -0.00374  -0.79984
    D9        0.00041   0.00000   0.00000  -0.00002  -0.00002   0.00039
   D10        2.16107  -0.00037   0.00000  -0.00586  -0.00586   2.15521
   D11       -2.16138   0.00037   0.00000   0.00589   0.00589  -2.15549
   D12       -0.00072   0.00000   0.00000   0.00005   0.00005  -0.00067
   D13       -0.29433   0.00010   0.00000   0.00636   0.00637  -0.28797
   D14        2.11152  -0.00012   0.00000   0.00036   0.00036   2.11188
   D15        3.08289  -0.00005   0.00000   0.00056   0.00056   3.08346
   D16       -0.79444  -0.00027   0.00000  -0.00545  -0.00544  -0.79988
   D17       -0.12002   0.00002   0.00000   0.00025   0.00025  -0.11976
   D18       -2.67999  -0.00021   0.00000  -0.00665  -0.00665  -2.68664
   D19        2.67987   0.00026   0.00000   0.00892   0.00891   2.68878
   D20        0.11989   0.00003   0.00000   0.00201   0.00201   0.12190
   D21        0.29433  -0.00010   0.00000  -0.00637  -0.00637   0.28796
   D22       -3.08049   0.00004   0.00000  -0.00046  -0.00046  -3.08096
   D23       -2.11121   0.00007   0.00000  -0.00058  -0.00059  -2.11180
   D24        0.79715   0.00021   0.00000   0.00533   0.00532   0.80247
   D25        0.00028  -0.00003   0.00000  -0.00095  -0.00094  -0.00066
   D26       -2.16324   0.00029   0.00000   0.00849   0.00849  -2.15475
   D27        2.16155  -0.00039   0.00000  -0.00839  -0.00838   2.15317
   D28       -0.00197  -0.00007   0.00000   0.00105   0.00105  -0.00092
   D29        0.12293  -0.00001   0.00000  -0.00007  -0.00007   0.12286
   D30        2.68114   0.00021   0.00000   0.00704   0.00703   2.68818
   D31       -2.68060  -0.00024   0.00000  -0.00893  -0.00893  -2.68954
   D32       -0.12239  -0.00002   0.00000  -0.00183  -0.00183  -0.12422
   D33        0.14464  -0.00002   0.00000  -0.00251  -0.00251   0.14213
   D34        2.43641  -0.00005   0.00000  -0.00167  -0.00167   2.43474
   D35       -2.21263   0.00007   0.00000  -0.00006  -0.00006  -2.21268
   D36        0.07914   0.00003   0.00000   0.00079   0.00079   0.07993
   D37       -2.87723  -0.00009   0.00000  -0.00209  -0.00209  -2.87932
   D38       -0.14226  -0.00001   0.00000   0.00240   0.00240  -0.13986
   D39       -0.64254  -0.00017   0.00000  -0.00390  -0.00390  -0.64644
   D40        2.09242  -0.00009   0.00000   0.00059   0.00059   2.09302
   D41        0.00060   0.00000   0.00000  -0.00003  -0.00003   0.00057
   D42        2.03587  -0.00021   0.00000  -0.00306  -0.00306   2.03281
   D43       -2.03613   0.00021   0.00000   0.00304   0.00304  -2.03309
   D44       -0.00086   0.00000   0.00000   0.00000   0.00000  -0.00086
   D45       -0.14454   0.00002   0.00000   0.00254   0.00254  -0.14200
   D46        2.21147  -0.00004   0.00000   0.00027   0.00027   2.21174
   D47       -2.43639   0.00004   0.00000   0.00177   0.00177  -2.43462
   D48       -0.08038  -0.00002   0.00000  -0.00049  -0.00050  -0.08088
   D49       -1.93189   0.00003   0.00000  -0.00066  -0.00065  -1.93255
   D50       -0.07910  -0.00003   0.00000  -0.00075  -0.00075  -0.07985
   D51        0.07957   0.00001   0.00000   0.00095   0.00095   0.08053
   D52        1.93236  -0.00005   0.00000   0.00086   0.00086   1.93322
   D53        2.87677   0.00010   0.00000   0.00208   0.00208   2.87885
   D54        0.14220   0.00001   0.00000  -0.00240  -0.00240   0.13980
   D55        0.64406   0.00021   0.00000   0.00409   0.00409   0.64815
   D56       -2.09051   0.00012   0.00000  -0.00039  -0.00039  -2.09091
   D57       -2.03354   0.00025   0.00000   0.00292   0.00292  -2.03062
   D58        0.00058   0.00000   0.00000  -0.00080  -0.00080  -0.00022
   D59        0.00069   0.00003   0.00000  -0.00031  -0.00031   0.00038
   D60        2.03481  -0.00022   0.00000  -0.00403  -0.00403   2.03078
   D61        0.29434  -0.00010   0.00000  -0.00643  -0.00643   0.28791
   D62       -3.08317   0.00005   0.00000  -0.00057  -0.00057  -3.08374
   D63       -2.11385   0.00012   0.00000  -0.00045  -0.00045  -2.11431
   D64        0.79183   0.00027   0.00000   0.00541   0.00541   0.79723
   D65       -0.29435   0.00010   0.00000   0.00643   0.00643  -0.28791
   D66        3.07974  -0.00003   0.00000   0.00049   0.00049   3.08022
   D67        2.11337  -0.00007   0.00000   0.00060   0.00061   2.11398
   D68       -0.79573  -0.00020   0.00000  -0.00534  -0.00533  -0.80107
   D69        0.00154   0.00004   0.00000   0.00093   0.00092   0.00246
   D70        2.16439  -0.00029   0.00000  -0.00861  -0.00860   2.15579
   D71       -2.16243   0.00040   0.00000   0.00839   0.00838  -2.15405
   D72        0.00042   0.00007   0.00000  -0.00115  -0.00114  -0.00072
   D73        2.11097  -0.00006   0.00000   0.00216   0.00217   2.11314
   D74       -0.29428   0.00010   0.00000   0.00647   0.00648  -0.28780
   D75       -0.79445  -0.00018   0.00000  -0.00344  -0.00344  -0.79789
   D76        3.08348  -0.00001   0.00000   0.00087   0.00087   3.08435
   D77       -0.11907  -0.00003   0.00000  -0.00206  -0.00206  -0.12113
   D78       -2.67959  -0.00027   0.00000  -0.00900  -0.00900  -2.68858
   D79        2.68040   0.00021   0.00000   0.00668   0.00668   2.68708
   D80        0.11988  -0.00002   0.00000  -0.00026  -0.00026   0.11963
   D81       -2.11147   0.00007   0.00000  -0.00216  -0.00217  -2.11365
   D82        0.79785   0.00019   0.00000   0.00367   0.00367   0.80152
   D83        0.29420  -0.00011   0.00000  -0.00651  -0.00652   0.28768
   D84       -3.07966   0.00001   0.00000  -0.00068  -0.00068  -3.08034
   D85        0.12269   0.00002   0.00000   0.00189   0.00189   0.12458
   D86        2.68030   0.00024   0.00000   0.00896   0.00896   2.68926
   D87       -2.68200  -0.00021   0.00000  -0.00705  -0.00705  -2.68904
   D88       -0.12438   0.00001   0.00000   0.00002   0.00002  -0.12437
   D89        0.14414  -0.00002   0.00000  -0.00258  -0.00258   0.14157
   D90        2.43664  -0.00004   0.00000  -0.00179  -0.00179   2.43485
   D91       -2.21244   0.00004   0.00000  -0.00035  -0.00035  -2.21279
   D92        0.08006   0.00002   0.00000   0.00043   0.00043   0.08050
   D93       -2.87662  -0.00010   0.00000  -0.00205  -0.00205  -2.87867
   D94       -0.14177  -0.00001   0.00000   0.00244   0.00244  -0.13933
   D95       -0.64341  -0.00021   0.00000  -0.00406  -0.00406  -0.64747
   D96        2.09144  -0.00012   0.00000   0.00043   0.00044   2.09188
   D97       -0.00007   0.00000   0.00000   0.00090   0.00090   0.00083
   D98        2.03436  -0.00025   0.00000  -0.00287  -0.00287   2.03149
   D99       -2.03487   0.00022   0.00000   0.00412   0.00412  -2.03075
   D100      -0.00043  -0.00003   0.00000   0.00035   0.00035  -0.00009
   D101       2.21204  -0.00007   0.00000   0.00011   0.00011   2.21215
   D102      -0.14419   0.00002   0.00000   0.00255   0.00255  -0.14164
   D103      -0.08019  -0.00003   0.00000  -0.00075  -0.00075  -0.08094
   D104      -2.43642   0.00005   0.00000   0.00168   0.00168  -2.43474
   D105      -0.07995  -0.00001   0.00000  -0.00097  -0.00097  -0.08092
   D106      -1.93263   0.00005   0.00000  -0.00087  -0.00087  -1.93350
   D107       1.93233  -0.00003   0.00000   0.00067   0.00066   1.93300
   D108       0.07965   0.00003   0.00000   0.00076   0.00076   0.08042
   D109       0.64381   0.00017   0.00000   0.00388   0.00387   0.64768
   D110      -2.09159   0.00009   0.00000  -0.00066  -0.00067  -2.09226
   D111       2.87724   0.00009   0.00000   0.00209   0.00210   2.87934
   D112       0.14184   0.00001   0.00000  -0.00244  -0.00244   0.13940
   D113       2.87500   0.00008   0.00000   0.00210   0.00210   2.87710
   D114       0.14173  -0.00001   0.00000  -0.00267  -0.00267   0.13906
   D115       0.64096   0.00016   0.00000   0.00382   0.00381   0.64477
   D116      -2.09231   0.00008   0.00000  -0.00096  -0.00096  -2.09327
   D117      -0.14415   0.00003   0.00000   0.00276   0.00276  -0.14139
   D118      -2.43585   0.00006   0.00000   0.00199   0.00199  -2.43386
   D119       2.21224  -0.00004   0.00000   0.00046   0.00046   2.21269
   D120      -0.07946  -0.00001   0.00000  -0.00032  -0.00032  -0.07978
   D121       0.00048   0.00000   0.00000   0.00001   0.00001   0.00049
   D122       2.03594  -0.00021   0.00000  -0.00286  -0.00286   2.03308
   D123      -2.03519   0.00021   0.00000   0.00289   0.00289  -2.03230
   D124       0.00027   0.00000   0.00000   0.00001   0.00002   0.00029
   D125      -2.87551  -0.00008   0.00000  -0.00190  -0.00190  -2.87741
   D126      -0.64261  -0.00019   0.00000  -0.00422  -0.00422  -0.64683
   D127      -0.14175   0.00001   0.00000   0.00266   0.00266  -0.13909
   D128       2.09115  -0.00011   0.00000   0.00034   0.00034   2.09149
   D129       0.14407  -0.00003   0.00000  -0.00280  -0.00279   0.14128
   D130       2.43566  -0.00005   0.00000  -0.00193  -0.00193   2.43372
   D131      -2.21163   0.00004   0.00000  -0.00022  -0.00022  -2.21185
   D132       0.07995   0.00003   0.00000   0.00064   0.00064   0.08060
   D133       0.00006  -0.00001   0.00000   0.00010   0.00010   0.00016
   D134      -2.03473   0.00024   0.00000   0.00460   0.00460  -2.03013
   D135       2.03447  -0.00023   0.00000  -0.00337  -0.00337   2.03110
   D136      -0.00031   0.00002   0.00000   0.00113   0.00113   0.00081
   D137       0.07927   0.00001   0.00000   0.00030   0.00030   0.07958
   D138       1.93148  -0.00004   0.00000   0.00033   0.00032   1.93181
   D139      -1.93217   0.00002   0.00000  -0.00130  -0.00130  -1.93347
   D140      -0.07996  -0.00003   0.00000  -0.00128  -0.00128  -0.08125
   D141       2.87521   0.00008   0.00000   0.00191   0.00191   2.87712
   D142       0.14194  -0.00001   0.00000  -0.00265  -0.00265   0.13929
   D143       0.64048   0.00019   0.00000   0.00425   0.00425   0.64473
   D144      -2.09279   0.00010   0.00000  -0.00030  -0.00031  -2.09310
   D145      -0.14430   0.00003   0.00000   0.00278   0.00278  -0.14151
   D146      -2.43528   0.00005   0.00000   0.00194   0.00194  -2.43334
   D147       2.21297  -0.00004   0.00000   0.00015   0.00015   2.21312
   D148      -0.07801  -0.00003   0.00000  -0.00070  -0.00070  -0.07871
   D149       0.00187   0.00001   0.00000  -0.00009  -0.00009   0.00177
   D150       2.03425  -0.00024   0.00000  -0.00457  -0.00457   2.02968
   D151      -2.03460   0.00023   0.00000   0.00339   0.00339  -2.03121
   D152      -0.00221  -0.00002   0.00000  -0.00109  -0.00108  -0.00330
   D153      -0.64099  -0.00016   0.00000  -0.00381  -0.00380  -0.64479
   D154      -2.87488  -0.00008   0.00000  -0.00207  -0.00207  -2.87695
   D155       2.09196  -0.00008   0.00000   0.00092   0.00093   2.09288
   D156      -0.14194   0.00001   0.00000   0.00266   0.00266  -0.13928
   D157      -2.21178   0.00004   0.00000  -0.00047  -0.00047  -2.21226
   D158       0.07875   0.00001   0.00000   0.00029   0.00029   0.07904
   D159       0.14431  -0.00003   0.00000  -0.00276  -0.00276   0.14155
   D160       2.43485  -0.00006   0.00000  -0.00200  -0.00200   2.43285
   D161       1.93192  -0.00002   0.00000   0.00130   0.00130   1.93322
   D162       0.07856   0.00003   0.00000   0.00129   0.00129   0.07984
   D163      -0.07837  -0.00001   0.00000  -0.00028  -0.00028  -0.07865
   D164      -1.93173   0.00005   0.00000  -0.00029  -0.00029  -1.93202
   D165       0.29287   0.00012   0.00000  -0.00180  -0.00180   0.29108
   D166      -3.08398   0.00032   0.00000  -0.00026  -0.00027  -3.08425
   D167      -2.10606  -0.00011   0.00000  -0.00391  -0.00391  -2.10997
   D168       0.80027   0.00009   0.00000  -0.00238  -0.00238   0.79789
   D169       2.18021  -0.00074   0.00000  -0.00810  -0.00809   2.17212
   D170      -1.19665  -0.00054   0.00000  -0.00657  -0.00656  -1.20321
   D171      -0.29299  -0.00012   0.00000   0.00168   0.00168  -0.29132
   D172       3.08127  -0.00029   0.00000  -0.00427  -0.00426   3.07701
   D173       2.10664  -0.00010   0.00000   0.00401   0.00401   2.11066
   D174      -0.80228  -0.00027   0.00000  -0.00194  -0.00193  -0.80421
   D175      -2.61242  -0.00062   0.00000  -0.00610  -0.00613  -2.61856
   D176       0.76184  -0.00078   0.00000  -0.01205  -0.01207   0.74977
   D177      -0.00708   0.00003   0.00000   0.00057   0.00057  -0.00650
   D178       2.16081   0.00011   0.00000   0.00143   0.00143   2.16225
   D179      -2.16015  -0.00007   0.00000  -0.00168  -0.00169  -2.16184
   D180       0.00774   0.00001   0.00000  -0.00083  -0.00083   0.00691
   D181       2.69319   0.00033   0.00000   0.02342   0.02341   2.71660
   D182       0.53218   0.00032   0.00000   0.01923   0.01922   0.55140
   D183      -1.79496  -0.00020   0.00000   0.02054   0.02050  -1.77446
   D184       2.32722  -0.00020   0.00000   0.01635   0.01631   2.34352
   D185       2.11213  -0.00018   0.00000  -0.00563  -0.00563   2.10650
   D186      -0.29330  -0.00005   0.00000   0.00208   0.00208  -0.29122
   D187      -0.79370  -0.00042   0.00000  -0.00707  -0.00707  -0.80077
   D188       3.08405  -0.00029   0.00000   0.00064   0.00064   3.08469
   D189      -0.12142   0.00000   0.00000   0.00373   0.00374  -0.11768
   D190      -2.68309  -0.00025   0.00000  -0.00060  -0.00059  -2.68369
   D191       2.67881   0.00033   0.00000   0.00612   0.00611   2.68492
   D192       0.11714   0.00008   0.00000   0.00178   0.00178   0.11892
   D193      -2.11455   0.00020   0.00000   0.00444   0.00442  -2.11013
   D194       0.79361   0.00023   0.00000   0.00927   0.00928   0.80288
   D195       0.29322   0.00011   0.00000  -0.00191  -0.00191   0.29132
   D196      -3.08180   0.00014   0.00000   0.00292   0.00295  -3.07886
   D197       0.12097  -0.00012   0.00000  -0.00162  -0.00163   0.11934
   D198       2.68623   0.00022   0.00000   0.00436   0.00435   2.69058
   D199      -2.68282  -0.00031   0.00000  -0.00977  -0.00978  -2.69260
   D200      -0.11756   0.00003   0.00000  -0.00380  -0.00380  -0.12137
   D201       0.14411  -0.00004   0.00000  -0.00192  -0.00192   0.14219
   D202       2.43525  -0.00010   0.00000  -0.00120  -0.00120   2.43405
   D203      -2.21143   0.00008   0.00000  -0.00032  -0.00032  -2.21175
   D204       0.07971   0.00003   0.00000   0.00040   0.00040   0.08011
   D205      -2.87705  -0.00003   0.00000  -0.00049  -0.00049  -2.87754
   D206      -0.14173   0.00002   0.00000   0.00179   0.00179  -0.13994
   D207      -0.64344  -0.00013   0.00000  -0.00214  -0.00215  -0.64559
   D208       2.09187  -0.00009   0.00000   0.00014   0.00014   2.09201
   D209       2.03416  -0.00026   0.00000  -0.00285  -0.00285   2.03130
   D210      -0.00027   0.00000   0.00000  -0.00006  -0.00006  -0.00033
   D211      -0.00083   0.00000   0.00000  -0.00002  -0.00002  -0.00085
   D212      -2.03525   0.00026   0.00000   0.00277   0.00277  -2.03249
   D213       2.21133  -0.00005   0.00000  -0.00110  -0.00110   2.21023
   D214      -0.14401   0.00005   0.00000   0.00191   0.00191  -0.14210
   D215      -0.07969  -0.00002   0.00000  -0.00178  -0.00178  -0.08147
   D216      -2.43503   0.00008   0.00000   0.00122   0.00122  -2.43381
   D217      -0.07896  -0.00002   0.00000  -0.00034  -0.00034  -0.07930
   D218      -1.93155   0.00005   0.00000  -0.00030  -0.00030  -1.93185
   D219       1.93179  -0.00005   0.00000   0.00118   0.00118   1.93298
   D220       0.07920   0.00002   0.00000   0.00122   0.00122   0.08042
   D221       0.64459   0.00019   0.00000   0.00335   0.00334   0.64794
   D222      -2.09188   0.00006   0.00000   0.00046   0.00045  -2.09143
   D223       2.87821   0.00011   0.00000   0.00110   0.00110   2.87931
   D224       0.14173  -0.00002   0.00000  -0.00179  -0.00179   0.13994
   D225       2.87921   0.00010   0.00000   0.00063   0.00063   2.87985
   D226       0.14059  -0.00002   0.00000  -0.00271  -0.00271   0.13787
   D227       0.64757   0.00028   0.00000   0.00331   0.00330   0.65087
   D228      -2.09105   0.00016   0.00000  -0.00003  -0.00004  -2.09110
   D229      -0.14289   0.00005   0.00000   0.00289   0.00289  -0.14000
   D230      -2.43521   0.00012   0.00000   0.00228   0.00228  -2.43294
   D231       2.21080  -0.00007   0.00000   0.00046   0.00047   2.21126
   D232      -0.08153   0.00000   0.00000  -0.00015  -0.00015  -0.08168
   D233      -0.00276   0.00001   0.00000   0.00010   0.00010  -0.00265
   D234       2.03494  -0.00036   0.00000  -0.00445  -0.00444   2.03050
   D235      -2.03504   0.00036   0.00000   0.00438   0.00438  -2.03067
   D236       0.00265   0.00000   0.00000  -0.00017  -0.00017   0.00248
   D237      -0.64663  -0.00021   0.00000  -0.00352  -0.00352  -0.65014
   D238      -2.87865  -0.00016   0.00000  -0.00120  -0.00121  -2.87986
   D239       2.09144  -0.00004   0.00000   0.00037   0.00038   2.09182
   D240      -0.14059   0.00001   0.00000   0.00269   0.00269  -0.13789
   D241      -2.21023   0.00008   0.00000   0.00128   0.00128  -2.20895
   D242       0.08200   0.00006   0.00000   0.00240   0.00240   0.08440
   D243       0.14292  -0.00005   0.00000  -0.00283  -0.00283   0.14009
   D244       2.43515  -0.00007   0.00000  -0.00171  -0.00171   2.43344
   D245       1.93171  -0.00006   0.00000   0.00019   0.00019   1.93190
   D246       0.08036   0.00000   0.00000   0.00026   0.00026   0.08062
   D247      -0.08085  -0.00004   0.00000  -0.00178  -0.00178  -0.08263
   D248      -1.93220   0.00002   0.00000  -0.00171  -0.00171  -1.93391
   D249      -2.11203   0.00017   0.00000   0.00523   0.00523  -2.10680
   D250       0.79376   0.00041   0.00000   0.00708   0.00708   0.80084
   D251       0.29508   0.00005   0.00000  -0.00232  -0.00231   0.29276
   D252      -3.08231   0.00029   0.00000  -0.00047  -0.00047  -3.08278
   D253       2.11275  -0.00020   0.00000  -0.00417  -0.00416   2.10859
   D254      -0.79273  -0.00025   0.00000  -0.00943  -0.00944  -0.80217
   D255      -0.29518  -0.00011   0.00000   0.00213   0.00213  -0.29304
   D256       3.08253  -0.00016   0.00000  -0.00312  -0.00315   3.07938
   D257       2.11663   0.00009   0.00000   0.00334   0.00334   2.11998
   D258      -0.29510  -0.00012   0.00000   0.00205   0.00205  -0.29306
   D259      -2.30051   0.00074   0.00000   0.00994   0.00993  -2.29058
   D260      -0.78960  -0.00012   0.00000   0.00141   0.00141  -0.78818
   D261       3.08185  -0.00032   0.00000   0.00012   0.00012   3.08197
   D262       1.07644   0.00054   0.00000   0.00801   0.00800   1.08445
   D263      -0.11735  -0.00008   0.00000  -0.00174  -0.00174  -0.11910
   D264      -2.68136  -0.00033   0.00000  -0.00633  -0.00633  -2.68769
   D265       2.68259   0.00026   0.00000   0.00125   0.00124   2.68384
   D266       0.11858   0.00000   0.00000  -0.00334  -0.00334   0.11525
   D267      -2.11549   0.00011   0.00000  -0.00285  -0.00285  -2.11834
   D268       0.79060   0.00029   0.00000   0.00355   0.00353   0.79413
   D269       0.29517   0.00012   0.00000  -0.00194  -0.00194   0.29323
   D270      -3.08193   0.00030   0.00000   0.00446   0.00445  -3.07749
   D271       2.70882   0.00056   0.00000   0.00379   0.00383   2.71265
   D272      -0.66828   0.00073   0.00000   0.01019   0.01022  -0.65806
   D273       1.31037   0.00000   0.00000   0.01842   0.01844   1.32882
   D274      -0.74016  -0.00032   0.00000   0.01529   0.01528  -0.72488
   D275      -0.59070   0.00055   0.00000   0.02293   0.02298  -0.56772
   D276      -2.64124   0.00023   0.00000   0.01980   0.01982  -2.62142
   D277       0.11826  -0.00002   0.00000   0.00425   0.00426   0.12252
   D278       2.68000   0.00031   0.00000   0.00969   0.00971   2.68971
   D279      -2.68145  -0.00023   0.00000  -0.00457  -0.00456  -2.68600
   D280      -0.11971   0.00010   0.00000   0.00088   0.00089  -0.11882
   D281      -0.64550  -0.00019   0.00000  -0.00345  -0.00345  -0.64895
   D282       2.09267  -0.00006   0.00000  -0.00037  -0.00036   2.09231
   D283      -2.87903  -0.00011   0.00000  -0.00124  -0.00124  -2.88027
   D284      -0.14085   0.00002   0.00000   0.00184   0.00184  -0.13901
   D285      -2.21180   0.00005   0.00000   0.00101   0.00101  -2.21079
   D286       0.07971   0.00002   0.00000   0.00172   0.00172   0.08143
   D287       0.14308  -0.00005   0.00000  -0.00196  -0.00196   0.14112
   D288       2.43458  -0.00008   0.00000  -0.00125  -0.00125   2.43333
   D289       0.64431   0.00014   0.00000   0.00226   0.00226   0.64658
   D290      -2.09247   0.00008   0.00000  -0.00020  -0.00020  -2.09268
   D291       2.87761   0.00003   0.00000   0.00062   0.00062   2.87823
   D292       0.14082  -0.00002   0.00000  -0.00185  -0.00185   0.13897
   D293       2.21197  -0.00008   0.00000   0.00041   0.00042   2.21239
   D294      -0.07968  -0.00003   0.00000  -0.00032  -0.00032  -0.08000
   D295      -0.14318   0.00005   0.00000   0.00198   0.00198  -0.14121
   D296      -2.43483   0.00010   0.00000   0.00124   0.00124  -2.43359
   D297       0.64449   0.00021   0.00000   0.00314   0.00314   0.64763
   D298      -2.09155   0.00004   0.00000  -0.00034  -0.00035  -2.09190
   D299       2.87846   0.00015   0.00000   0.00081   0.00081   2.87927
   D300       0.14241  -0.00001   0.00000  -0.00267  -0.00267   0.13974
   D301       2.21108  -0.00008   0.00000  -0.00128  -0.00128   2.20980
   D302      -0.07894  -0.00006   0.00000  -0.00237  -0.00237  -0.08131
   D303      -0.14465   0.00005   0.00000   0.00281   0.00282  -0.14184
   D304      -2.43468   0.00007   0.00000   0.00172   0.00173  -2.43295
   D305      -0.64254  -0.00028   0.00000  -0.00319  -0.00319  -0.64573
   D306      -2.87818  -0.00009   0.00000  -0.00028  -0.00028  -2.87847
   D307       2.09320  -0.00017   0.00000  -0.00022  -0.00021   2.09299
   D308      -0.14244   0.00002   0.00000   0.00269   0.00269  -0.13975
   D309      -2.21360   0.00008   0.00000  -0.00016  -0.00016  -2.21377
   D310       0.07664   0.00001   0.00000   0.00039   0.00039   0.07703
   D311       0.14478  -0.00005   0.00000  -0.00288  -0.00288   0.14190
   D312       2.43502  -0.00013   0.00000  -0.00233  -0.00233   2.43269
   D313       0.07834   0.00004   0.00000   0.00170   0.00170   0.08004
   D314       1.93213  -0.00003   0.00000   0.00163   0.00163   1.93376
   D315      -1.93103   0.00007   0.00000  -0.00021  -0.00021  -1.93124
   D316      -0.07724   0.00000   0.00000  -0.00028  -0.00028  -0.07752
   D317      -0.00066   0.00000   0.00000  -0.00003  -0.00003  -0.00070
   D318       2.12542  -0.00007   0.00000  -0.00013  -0.00013   2.12529
   D319      -2.12598   0.00007   0.00000   0.00008   0.00008  -2.12590
   D320       0.00010   0.00000   0.00000  -0.00001  -0.00001   0.00009
   D321      -1.93156   0.00005   0.00000  -0.00118  -0.00118  -1.93274
   D322       0.07986   0.00002   0.00000   0.00036   0.00036   0.08022
   D323      -0.07991  -0.00002   0.00000  -0.00124  -0.00124  -0.08115
   D324       1.93150  -0.00005   0.00000   0.00031   0.00030   1.93181
   D325       2.12609  -0.00008   0.00000  -0.00009  -0.00009   2.12600
   D326      -0.00010   0.00000   0.00000   0.00001   0.00001  -0.00009
   D327       0.00043   0.00001   0.00000  -0.00008  -0.00008   0.00035
   D328      -2.12576   0.00008   0.00000   0.00003   0.00003  -2.12574
   D329       0.00043   0.00000   0.00000   0.00013   0.00013   0.00056
   D330       2.12651  -0.00008   0.00000   0.00002   0.00002   2.12653
   D331      -2.12619   0.00008   0.00000   0.00013   0.00013  -2.12606
   D332      -0.00010   0.00000   0.00000   0.00001   0.00001  -0.00009
   D333      -0.00013   0.00000   0.00000  -0.00002  -0.00002  -0.00015
   D334      -2.12636   0.00005   0.00000   0.00006   0.00007  -2.12630
   D335       2.12633  -0.00005   0.00000  -0.00010  -0.00010   2.12623
   D336       0.00010   0.00000   0.00000  -0.00001  -0.00001   0.00009
   D337      -0.00048   0.00000   0.00000  -0.00001  -0.00001  -0.00050
   D338       2.12651  -0.00004   0.00000   0.00013   0.00013   2.12664
   D339      -2.12636   0.00004   0.00000  -0.00016  -0.00015  -2.12651
   D340       0.00063   0.00000   0.00000  -0.00001  -0.00001   0.00062
   D341       0.00089   0.00000   0.00000   0.00008   0.00008   0.00097
   D342      -2.12661   0.00007   0.00000   0.00012   0.00012  -2.12649
   D343       2.12687  -0.00007   0.00000  -0.00002  -0.00003   2.12684
   D344      -0.00063   0.00000   0.00000   0.00001   0.00001  -0.00062
   D345       0.00069   0.00000   0.00000  -0.00002  -0.00001   0.00068
   D346       2.12612  -0.00007   0.00000  -0.00007  -0.00007   2.12605
   D347      -2.12606   0.00007   0.00000   0.00007   0.00007  -2.12599
   D348      -0.00063   0.00000   0.00000   0.00001   0.00001  -0.00062
   D349      -0.00107   0.00000   0.00000  -0.00005  -0.00005  -0.00112
   D350       2.12591  -0.00008   0.00000  -0.00015  -0.00015   2.12576
   D351      -2.12635   0.00008   0.00000   0.00009   0.00009  -2.12626
   D352       0.00063   0.00000   0.00000  -0.00001  -0.00001   0.00062
         Item               Value     Threshold  Converged?
 Maximum Force            0.001572     0.000450     NO 
 RMS     Force            0.000431     0.000300     NO 
 Maximum Displacement     0.170485     0.001800     NO 
 RMS     Displacement     0.010780     0.001200     NO 
 Predicted change in Energy=-4.140553D-04
 GradGradGradGradGradGradGradGradGradGradGradGradGradGradGradGradGradGrad

 Stoichiometry    C56O2S
 Framework group  C1[X(C56O2S)]
 Deg. of freedom   171
 Full point group                 C1      NOp   1
 Largest Abelian subgroup         C1      NOp   1
 Largest concise Abelian subgroup C1      NOp   1
                         Standard orientation:                         
 ---------------------------------------------------------------------
 Center     Atomic      Atomic             Coordinates (Angstroms)
 Number     Number       Type             X           Y           Z
 ---------------------------------------------------------------------
      1          6           0       -0.233300   -2.597695    0.707658
      2          6           0       -1.256167   -1.955714    1.583065
      3          6           0       -0.141825   -1.138516    2.141949
      4          6           0        0.864558   -2.081817    1.575686
      5          6           0       -3.683822   -2.403890    0.722421
      6          6           0       -4.681471   -1.570114    1.413151
      7          6           0       -3.590695   -0.930192    2.168257
      8          6           0       -2.597717   -1.913551    1.628303
      9          6           0       -0.158706   -1.183515   -2.130021
     10          6           0       -1.268476   -1.988945   -1.545636
     11          6           0       -0.238670   -2.612531   -0.664813
     12          6           0        0.852418   -2.114696   -1.551880
     13          6           0       -3.607669   -0.976305   -2.134316
     14          6           0       -4.692175   -1.599814   -1.356825
     15          6           0       -3.689299   -2.419032   -0.656537
     16          6           0       -2.610309   -1.947613   -1.581309
     17          6           0        3.216588   -2.817493    0.700171
     18          6           0        2.201803   -2.201457    1.612681
     19          6           0        3.308509   -1.343620    2.146242
     20          6           0        4.310545   -2.107455    1.384407
     21          6           0        3.292090   -1.390257   -2.156920
     22          6           0        2.189434   -2.235778   -1.596877
     23          6           0        3.211336   -2.832569   -0.678878
     24          6           0        4.300218   -2.138050   -1.386706
     25          6           0        0.016499    1.644321   -0.713405
     26          6           0       -1.082530    1.134183   -1.583520
     27          6           0       -0.078154    0.186387   -2.147570
     28          6           0        1.037702    1.001920   -1.589738
     29          6           0       -3.431888    1.874385   -0.704424
     30          6           0       -4.527237    1.166097   -1.388527
     31          6           0       -3.526222    0.399876   -2.150297
     32          6           0       -2.419141    1.256795   -1.617622
     33          6           0        3.462826    1.461735   -0.726729
     34          6           0        2.378720    0.964690   -1.633351
     35          6           0        3.374137   -0.014231   -2.173970
     36          6           0        4.462608    0.628695   -1.417572
     37          6           0       -0.060692    0.231402    2.127402
     38          6           0       -1.069527    1.165861    1.549951
     39          6           0        0.022470    1.654562    0.660860
     40          6           0        1.049845    1.035930    1.543496
     41          6           0       -3.508833    0.445973    2.153104
     42          6           0       -3.426033    1.888979    0.674757
     43          6           0       -2.406061    1.289903    1.591950
     44          6           0        3.390103    0.032665    2.131178
     45          6           0        2.391408    1.000675    1.577721
     46          6           0        3.467392    1.475315    0.652659
     47          6           0        4.473132    0.659046    1.353866
     48          6           0       -5.602472    0.603679    0.744366
     49          6           0       -5.608147    0.587646   -0.727871
     50          6           0       -4.515859    1.195683    1.383131
     51          6           0       -5.690131   -0.866160    0.760270
     52          6           0       -5.695919   -0.881989   -0.711376
     53          6           0        5.391263   -1.527008    0.724270
     54          6           0        5.385446   -1.543069   -0.747669
     55          6           0        5.472015   -0.073124   -0.764408
     56          6           0        5.476901   -0.057399    0.707755
     57         16           0        1.288184    4.770870   -0.260694
     58          8           0        1.868388    4.673601    1.081508
     59          8           0        0.129626    5.642553   -0.471592
 ---------------------------------------------------------------------
 Rotational constants (GHZ):      0.1079167      0.0535971      0.0452793
 Standard basis: 6-31G(d) (6D, 7F)
 There are   889 symmetry adapted cartesian basis functions of A   symmetry.
 There are   889 symmetry adapted basis functions of A   symmetry.
   889 basis functions,  1676 primitive gaussians,   889 cartesian basis functions
   184 alpha electrons      184 beta electrons
       nuclear repulsion energy      8088.1371849151 Hartrees.
 NAtoms=   59 NActive=   59 NUniq=   59 SFac= 1.00D+00 NAtFMM=   60 NAOKFM=F Big=F
 Integral buffers will be    262144 words long.
 Raffenetti 2 integral format.
 Two-electron integral symmetry is turned on.
 Nuclear repulsion after empirical dispersion term =     8088.0240570325 Hartrees.
 One-electron integrals computed using PRISM.
 NBasis=   889 RedAO= T EigKep=  2.00D-04  NBF=   889
 NBsUse=   889 1.00D-06 EigRej= -1.00D+00 NBFU=   889
 Initial guess from the checkpoint file:  "E:\MTA\Capsule\SO2\TG+SO2_G_D3.chk"
 B after Tr=     0.000000    0.000000    0.000000
         Rot=    1.000000    0.000492   -0.000063    0.000724 Ang=   0.10 deg.
 ExpMin= 1.17D-01 ExpMax= 2.19D+04 ExpMxC= 3.30D+03 IAcc=1 IRadAn=         1 AccDes= 0.00D+00
 Harris functional with IExCor=  402 and IRadAn=       1 diagonalized for initial guess.
 HarFok:  IExCor=  402 AccDes= 0.00D+00 IRadAn=         1 IDoV= 1 UseB2=F ITyADJ=14
 ICtDFT=  3500011 ScaDFX=  1.000000  1.000000  1.000000  1.000000
 FoFCou: FMM=F IPFlag=           0 FMFlag=      100000 FMFlg1=           0
         NFxFlg=           0 DoJE=T BraDBF=F KetDBF=T FulRan=T
         wScrn=  0.000000 ICntrl=     500 IOpCl=  0 I1Cent=   200000004 NGrid=           0
         NMat0=    1 NMatS0=      1 NMatT0=    0 NMatD0=    1 NMtDS0=    0 NMtDT0=    0
 Petite list used in FoFCou.
 Requested convergence on RMS density matrix=1.00D-08 within 128 cycles.
 Requested convergence on MAX density matrix=1.00D-06.
 Requested convergence on             energy=1.00D-06.
 No special actions if energy rises.
 Integral accuracy reduced to 1.0D-05 until final iterations.
 Initial convergence to 1.0D-05 achieved.  Increase integral accuracy.
 SCF Done:  E(RB3LYP) =  -2681.37978720     A.U. after   13 cycles
            NFock= 13  Conv=0.53D-08     -V/T= 2.0084
 Calling FoFJK, ICntrl=      2127 FMM=F ISym2X=0 I1Cent= 0 IOpClX= 0 NMat=1 NMatS=1 NMatT=0.
 ***** Axes restored to original set *****
 -------------------------------------------------------------------
 Center     Atomic                   Forces (Hartrees/Bohr)
 Number     Number              X              Y              Z
 -------------------------------------------------------------------
      1        6           0.000012824    0.000101988   -0.000514385
      2        6          -0.000176082   -0.000269003    0.000167902
      3        6          -0.000001200    0.000402268   -0.000087440
      4        6           0.000246193   -0.000258151    0.000144161
      5        6           0.000055179   -0.000008248   -0.000387117
      6        6          -0.000441995   -0.000019130    0.000012336
      7        6           0.000126775    0.000327617   -0.000012453
      8        6           0.000130655    0.000024037    0.000019140
      9        6           0.000004374    0.000412597    0.000101705
     10        6          -0.000161553   -0.000254196   -0.000185003
     11        6           0.000015338    0.000107515    0.000494413
     12        6           0.000229507   -0.000237892   -0.000165702
     13        6           0.000126356    0.000347433    0.000009818
     14        6          -0.000438759   -0.000008861   -0.000031290
     15        6           0.000057743   -0.000010554    0.000374885
     16        6           0.000122719    0.000047250   -0.000046743
     17        6          -0.000043706    0.000010064   -0.000430832
     18        6          -0.000160318    0.000063181    0.000029019
     19        6          -0.000044174    0.000339797   -0.000014408
     20        6           0.000409114   -0.000062704    0.000046754
     21        6          -0.000058028    0.000375242    0.000018245
     22        6          -0.000147875    0.000083425   -0.000052757
     23        6          -0.000035441    0.000010697    0.000423288
     24        6           0.000434864   -0.000050301   -0.000046347
     25        6          -0.000293161    0.001402628    0.000328277
     26        6          -0.000257958   -0.000238170    0.000213183
     27        6          -0.000030143   -0.000385041   -0.000279219
     28        6           0.000498800    0.000336547    0.000126030
     29        6           0.000070915    0.000009989    0.000440254
     30        6          -0.000521807   -0.000001508    0.000023112
     31        6           0.000024300   -0.000311091   -0.000036776
     32        6           0.000160092   -0.000106048    0.000064410
     33        6          -0.000048526    0.000095095    0.000615493
     34        6          -0.000078209    0.000141115   -0.000036276
     35        6          -0.000081562   -0.000224285   -0.000025281
     36        6           0.000553864   -0.000026426    0.000006877
     37        6          -0.000026768   -0.000378240    0.000272057
     38        6          -0.000315955   -0.000216924   -0.000184171
     39        6          -0.000336570    0.001252715   -0.000286841
     40        6           0.000473267    0.000381947   -0.000132718
     41        6           0.000029215   -0.000319714    0.000025884
     42        6           0.000069113    0.000000802   -0.000432084
     43        6           0.000155644   -0.000118594   -0.000035432
     44        6          -0.000115583   -0.000226994   -0.000018659
     45        6           0.000016193    0.000198160    0.000073597
     46        6          -0.000131237   -0.000006527   -0.000545848
     47        6           0.000552152    0.000004234    0.000007652
     48        6           0.000305995    0.000175709    0.000200652
     49        6           0.000314101    0.000175649   -0.000205595
     50        6          -0.000513378   -0.000020783   -0.000009294
     51        6           0.000283933   -0.000255062    0.000216114
     52        6           0.000282501   -0.000251634   -0.000226942
     53        6          -0.000312392   -0.000178639    0.000202777
     54        6          -0.000332705   -0.000189490   -0.000212260
     55        6          -0.000263510    0.000256135   -0.000227945
     56        6          -0.000288767    0.000226964    0.000205265
     57       16           0.000462546   -0.002200566   -0.000784765
     58        8          -0.000265796   -0.000420190    0.000352633
     59        8          -0.000301109   -0.000055829    0.000438652
 -------------------------------------------------------------------
 Cartesian Forces:  Max     0.002200566 RMS     0.000331541

 GradGradGradGradGradGradGradGradGradGradGradGradGradGradGradGradGradGrad
 Berny optimization.
 Using GEDIIS/GDIIS optimizer.
 FormGI is forming the generalized inverse of G from B-inverse, IUseBI=4.
 Internal  Forces:  Max     0.001301005 RMS     0.000146982
 Search for a local minimum.
 Step number   2 out of a maximum of  354
 All quantities printed in internal units (Hartrees-Bohrs-Radians)
 Mixed Optimization -- En-DIIS/RFO-DIIS
 Swapping is turned off.
 Update second derivatives using D2CorX and points    1    2
 DE= -5.76D-04 DEPred=-4.14D-04 R= 1.39D+00
 TightC=F SS=  1.41D+00  RLast= 1.76D-01 DXNew= 5.0454D-01 5.2898D-01
 Trust test= 1.39D+00 RLast= 1.76D-01 DXMaxT set to 5.05D-01
 ITU=  1  0
     Eigenvalues ---    0.00433   0.00699   0.01778   0.01798   0.01840
     Eigenvalues ---    0.01883   0.01964   0.01977   0.01983   0.02107
     Eigenvalues ---    0.02380   0.02564   0.02680   0.02710   0.02839
     Eigenvalues ---    0.02963   0.03002   0.03113   0.03200   0.03206
     Eigenvalues ---    0.03257   0.03284   0.03376   0.03381   0.03396
     Eigenvalues ---    0.03633   0.03640   0.03645   0.03649   0.03770
     Eigenvalues ---    0.03893   0.04148   0.04205   0.04213   0.04219
     Eigenvalues ---    0.04232   0.04310   0.04313   0.05035   0.05107
     Eigenvalues ---    0.05137   0.05506   0.06200   0.06202   0.06582
     Eigenvalues ---    0.06972   0.06989   0.07031   0.07273   0.07328
     Eigenvalues ---    0.07474   0.07596   0.07684   0.07758   0.07789
     Eigenvalues ---    0.07859   0.07900   0.07935   0.08190   0.09126
     Eigenvalues ---    0.09568   0.09710   0.09850   0.09864   0.10242
     Eigenvalues ---    0.10968   0.11051   0.11438   0.11508   0.11706
     Eigenvalues ---    0.11729   0.11968   0.12269   0.12687   0.12774
     Eigenvalues ---    0.13051   0.13309   0.15282   0.15507   0.15593
     Eigenvalues ---    0.15598   0.16314   0.16344   0.16537   0.16734
     Eigenvalues ---    0.18020   0.18515   0.18971   0.19048   0.20746
     Eigenvalues ---    0.21548   0.21695   0.22589   0.22807   0.22818
     Eigenvalues ---    0.23045   0.23157   0.23588   0.24215   0.24408
     Eigenvalues ---    0.24616   0.25196   0.25640   0.26099   0.26508
     Eigenvalues ---    0.27022   0.27296   0.27308   0.27745   0.27904
     Eigenvalues ---    0.28017   0.28166   0.28252   0.28599   0.28763
     Eigenvalues ---    0.28766   0.29378   0.29643   0.30127   0.30334
     Eigenvalues ---    0.30526   0.30535   0.30979   0.31011   0.31108
     Eigenvalues ---    0.31892   0.31922   0.32051   0.32223   0.32338
     Eigenvalues ---    0.32409   0.33070   0.33132   0.33499   0.33510
     Eigenvalues ---    0.33585   0.33601   0.34695   0.34836   0.34868
     Eigenvalues ---    0.38614   0.39298   0.39813   0.40208   0.40523
     Eigenvalues ---    0.40699   0.40945   0.41675   0.41716   0.41896
     Eigenvalues ---    0.42708   0.42776   0.43956   0.44017   0.44782
     Eigenvalues ---    0.45147   0.45658   0.46172   0.46352   0.47172
     Eigenvalues ---    0.48455   0.49029   0.49486   0.50630   0.50688
     Eigenvalues ---    0.52768   0.52815   0.56320   0.57728   0.89393
     Eigenvalues ---    0.89517
 En-DIIS/RFO-DIIS IScMMF=        0 using points:     2    1
 RFO step:  Lambda=-8.15534113D-05.
 DidBck=F Rises=F RFO-DIIS coefs:    1.82176   -0.82176
 Iteration  1 RMS(Cart)=  0.02062899 RMS(Int)=  0.00226965
 Iteration  2 RMS(Cart)=  0.00285538 RMS(Int)=  0.00004137
 Iteration  3 RMS(Cart)=  0.00000196 RMS(Int)=  0.00004136
 Iteration  4 RMS(Cart)=  0.00000000 RMS(Int)=  0.00004136
 Variable       Old X    -DE/DX   Delta X   Delta X   Delta X     New X
                                 (Linear)    (Quad)   (Total)
    R1        2.81863   0.00006   0.00287  -0.00020   0.00267   2.82130
    R2        2.81873   0.00007   0.00292  -0.00016   0.00275   2.82148
    R3        2.59377  -0.00032  -0.00095  -0.00063  -0.00158   2.59219
    R4        2.81685   0.00006   0.00223  -0.00005   0.00220   2.81905
    R5        2.53785  -0.00009  -0.00151   0.00000  -0.00151   2.53634
    R6        2.81771   0.00011   0.00251   0.00008   0.00259   2.82030
    R7        2.59345  -0.00021  -0.00165  -0.00033  -0.00196   2.59149
    R8        2.53808  -0.00014  -0.00132  -0.00015  -0.00148   2.53660
    R9        2.78220   0.00007   0.00336  -0.00033   0.00303   2.78523
   R10        2.82871   0.00005   0.00170  -0.00020   0.00151   2.83022
   R11        2.60603  -0.00025  -0.00008  -0.00080  -0.00086   2.60517
   R12        2.78341   0.00010   0.00339  -0.00008   0.00331   2.78672
   R13        2.63154  -0.00029   0.00117  -0.00141  -0.00025   2.63129
   R14        2.83116   0.00005   0.00214  -0.00029   0.00184   2.83300
   R15        2.60533  -0.00020   0.00019  -0.00076  -0.00059   2.60474
   R16        2.81678   0.00005   0.00222  -0.00013   0.00211   2.81889
   R17        2.81799   0.00010   0.00257   0.00002   0.00259   2.82058
   R18        2.59342  -0.00022  -0.00164  -0.00036  -0.00198   2.59145
   R19        2.81893   0.00006   0.00289  -0.00017   0.00273   2.82166
   R20        2.53779  -0.00009  -0.00150   0.00003  -0.00146   2.53633
   R21        2.81892   0.00007   0.00290  -0.00016   0.00273   2.82166
   R22        2.53836  -0.00012  -0.00130  -0.00010  -0.00141   2.53695
   R23        2.78336   0.00009   0.00339  -0.00011   0.00328   2.78664
   R24        2.83080   0.00005   0.00217  -0.00030   0.00186   2.83266
   R25        2.60533  -0.00020   0.00020  -0.00077  -0.00058   2.60475
   R26        2.78200   0.00007   0.00336  -0.00030   0.00306   2.78506
   R27        2.63166  -0.00029   0.00117  -0.00141  -0.00024   2.63142
   R28        2.82933   0.00005   0.00170  -0.00017   0.00154   2.83087
   R29        2.82952   0.00007   0.00180  -0.00021   0.00159   2.83111
   R30        2.78315   0.00007   0.00344  -0.00036   0.00307   2.78622
   R31        2.60620  -0.00025  -0.00005  -0.00088  -0.00094   2.60526
   R32        2.83167   0.00007   0.00231  -0.00018   0.00212   2.83379
   R33        2.78240   0.00008   0.00326  -0.00021   0.00306   2.78546
   R34        2.60552  -0.00016   0.00009  -0.00063  -0.00054   2.60498
   R35        2.63252  -0.00028   0.00122  -0.00139  -0.00017   2.63235
   R36        2.83106   0.00007   0.00228  -0.00022   0.00204   2.83310
   R37        2.78294   0.00008   0.00326  -0.00018   0.00308   2.78602
   R38        2.60513  -0.00017   0.00006  -0.00070  -0.00065   2.60448
   R39        2.83028   0.00008   0.00184  -0.00014   0.00170   2.83198
   R40        2.78313   0.00007   0.00343  -0.00032   0.00310   2.78622
   R41        2.63214  -0.00030   0.00124  -0.00147  -0.00023   2.63191
   R42        2.81893   0.00016   0.00176  -0.00006   0.00163   2.82056
   R43        2.81784  -0.00009   0.00030  -0.00041  -0.00003   2.81781
   R44        2.59708  -0.00001  -0.00202  -0.00085  -0.00295   2.59413
   R45        6.43546  -0.00128  -0.08636  -0.14900  -0.23533   6.20014
   R46        2.81895   0.00024   0.00345   0.00092   0.00435   2.82330
   R47        2.53725  -0.00011  -0.00190   0.00008  -0.00183   2.53542
   R48        2.81652   0.00030   0.00239   0.00043   0.00285   2.81937
   R49        2.53647  -0.00001  -0.00230   0.00051  -0.00176   2.53471
   R50        2.78339   0.00010   0.00354  -0.00011   0.00343   2.78682
   R51        2.82892   0.00002   0.00190  -0.00037   0.00154   2.83046
   R52        2.60644  -0.00039   0.00022  -0.00137  -0.00113   2.60531
   R53        2.78337   0.00009   0.00348  -0.00016   0.00332   2.78669
   R54        2.63170  -0.00032   0.00115  -0.00148  -0.00034   2.63137
   R55        2.83061   0.00008   0.00167  -0.00018   0.00147   2.83208
   R56        2.83100   0.00011   0.00219   0.00009   0.00225   2.83324
   R57        2.78424   0.00015   0.00401   0.00006   0.00405   2.78829
   R58        2.60681  -0.00041   0.00038  -0.00165  -0.00135   2.60546
   R59        2.82917   0.00002   0.00119  -0.00048   0.00073   2.82990
   R60        2.78391   0.00011   0.00367  -0.00013   0.00353   2.78743
   R61        2.63078  -0.00033   0.00113  -0.00145  -0.00032   2.63046
   R62        2.81842   0.00023   0.00334   0.00089   0.00420   2.82263
   R63        2.81658   0.00030   0.00237   0.00048   0.00288   2.81946
   R64        2.81675   0.00016   0.00189   0.00007   0.00190   2.81866
   R65        2.53778  -0.00012  -0.00186   0.00008  -0.00178   2.53600
   R66        2.81388  -0.00009   0.00037  -0.00054  -0.00010   2.81379
   R67        6.59042  -0.00130  -0.08993  -0.15047  -0.24039   6.35003
   R68        2.53689   0.00002  -0.00236   0.00060  -0.00174   2.53515
   R69        2.83031   0.00007   0.00169  -0.00022   0.00146   2.83178
   R70        2.78311   0.00009   0.00347  -0.00019   0.00328   2.78639
   R71        2.82858   0.00001   0.00194  -0.00033   0.00163   2.83021
   R72        2.78385   0.00010   0.00354  -0.00012   0.00342   2.78728
   R73        2.82876   0.00000   0.00121  -0.00058   0.00065   2.82941
   R74        2.78343   0.00010   0.00368  -0.00015   0.00352   2.78696
   R75        2.82750   0.00006   0.00210  -0.00029   0.00178   2.82929
   R76        2.78342   0.00012   0.00404  -0.00010   0.00392   2.78734
   R77        2.63093  -0.00030   0.00115  -0.00137  -0.00022   2.63071
   R78        2.78231   0.00011   0.00302  -0.00014   0.00289   2.78520
   R79        2.63155  -0.00032   0.00115  -0.00146  -0.00031   2.63124
   R80        2.78269   0.00013   0.00304  -0.00007   0.00297   2.78566
   R81        2.78233   0.00013   0.00303  -0.00007   0.00297   2.78530
   R82        2.78119   0.00014   0.00305   0.00011   0.00316   2.78435
   R83        2.78175   0.00014   0.00300   0.00007   0.00307   2.78482
   R84        2.78204   0.00014   0.00318  -0.00003   0.00315   2.78519
   R85        2.78278   0.00015   0.00318   0.00004   0.00322   2.78600
   R86        2.78216   0.00010   0.00297  -0.00007   0.00289   2.78505
   R87        2.76934   0.00024   0.00017   0.00044   0.00061   2.76995
   R88        2.76867   0.00013   0.00009   0.00024   0.00033   2.76900
    A1        1.58514  -0.00001  -0.00114   0.00003  -0.00112   1.58401
    A2        2.20042   0.00001  -0.00107   0.00143   0.00037   2.20079
    A3        2.20002   0.00003  -0.00096   0.00142   0.00046   2.20049
    A4        1.51412   0.00001   0.00258  -0.00089   0.00168   1.51580
    A5        2.37219   0.00002  -0.00030   0.00007  -0.00026   2.37194
    A6        2.37020  -0.00005  -0.00117  -0.00020  -0.00136   2.36884
    A7        1.58615  -0.00002  -0.00076  -0.00011  -0.00090   1.58525
    A8        2.19871   0.00005  -0.00160   0.00118  -0.00044   2.19828
    A9        2.19884   0.00001  -0.00187   0.00073  -0.00113   2.19771
   A10        1.51380  -0.00001   0.00247  -0.00095   0.00152   1.51532
   A11        2.37178  -0.00001  -0.00045  -0.00006  -0.00052   2.37126
   A12        2.37157   0.00001  -0.00090   0.00010  -0.00080   2.37077
   A13        1.59303   0.00000  -0.00106   0.00028  -0.00078   1.59225
   A14        2.06310   0.00002   0.00014   0.00056   0.00070   2.06379
   A15        2.22889   0.00000  -0.00100   0.00095  -0.00005   2.22884
   A16        1.55554  -0.00001   0.00093  -0.00056   0.00037   1.55591
   A17        2.16174  -0.00002  -0.00013  -0.00104  -0.00117   2.16056
   A18        2.16173  -0.00003  -0.00004  -0.00070  -0.00074   2.16098
   A19        1.59170  -0.00001  -0.00123   0.00022  -0.00100   1.59070
   A20        2.06236   0.00000   0.00002   0.00038   0.00040   2.06276
   A21        2.22920   0.00004  -0.00073   0.00075   0.00002   2.22922
   A22        2.33801  -0.00002  -0.00019  -0.00008  -0.00028   2.33774
   A23        2.33898   0.00000  -0.00016   0.00010  -0.00006   2.33892
   A24        1.52299   0.00001   0.00192  -0.00052   0.00141   1.52440
   A25        1.58621  -0.00001  -0.00077  -0.00005  -0.00085   1.58536
   A26        2.19949   0.00005  -0.00163   0.00120  -0.00043   2.19906
   A27        2.19997   0.00000  -0.00183   0.00078  -0.00104   2.19893
   A28        1.51416   0.00001   0.00259  -0.00092   0.00167   1.51583
   A29        2.37009  -0.00005  -0.00118  -0.00020  -0.00137   2.36872
   A30        2.37220   0.00002  -0.00029   0.00008  -0.00023   2.37197
   A31        2.20015   0.00001  -0.00103   0.00142   0.00040   2.20055
   A32        2.19957   0.00003  -0.00098   0.00136   0.00038   2.19996
   A33        1.58510  -0.00001  -0.00112   0.00002  -0.00112   1.58398
   A34        1.51376  -0.00001   0.00247  -0.00098   0.00150   1.51526
   A35        2.37203   0.00001  -0.00084   0.00013  -0.00072   2.37131
   A36        2.37155  -0.00001  -0.00050  -0.00007  -0.00058   2.37097
   A37        1.59168  -0.00001  -0.00123   0.00023  -0.00100   1.59067
   A38        2.06255   0.00000   0.00001   0.00042   0.00044   2.06298
   A39        2.22961   0.00004  -0.00069   0.00078   0.00008   2.22969
   A40        1.55587  -0.00001   0.00095  -0.00055   0.00040   1.55627
   A41        2.16176  -0.00003  -0.00004  -0.00074  -0.00078   2.16098
   A42        2.16200  -0.00002  -0.00013  -0.00104  -0.00117   2.16083
   A43        2.06264   0.00002   0.00016   0.00055   0.00070   2.06334
   A44        2.22850   0.00001  -0.00100   0.00091  -0.00009   2.22841
   A45        1.59271  -0.00001  -0.00105   0.00025  -0.00080   1.59190
   A46        2.33923   0.00000  -0.00012   0.00014   0.00002   2.33925
   A47        2.33779  -0.00002  -0.00021  -0.00013  -0.00036   2.33743
   A48        1.52314   0.00002   0.00192  -0.00051   0.00141   1.52455
   A49        1.59272  -0.00002  -0.00098   0.00019  -0.00079   1.59193
   A50        2.22850   0.00002  -0.00095   0.00099   0.00004   2.22855
   A51        2.06310   0.00002   0.00012   0.00061   0.00073   2.06383
   A52        2.33872  -0.00005  -0.00028  -0.00034  -0.00062   2.33810
   A53        2.33805   0.00003   0.00013   0.00039   0.00050   2.33855
   A54        1.52276   0.00001   0.00180  -0.00047   0.00133   1.52409
   A55        1.59220  -0.00002  -0.00110   0.00012  -0.00098   1.59123
   A56        2.22845   0.00004  -0.00092   0.00075  -0.00018   2.22827
   A57        2.06225   0.00000  -0.00016   0.00051   0.00035   2.06260
   A58        1.55578   0.00001   0.00092  -0.00042   0.00049   1.55627
   A59        2.16152  -0.00003  -0.00002  -0.00117  -0.00119   2.16033
   A60        2.16156  -0.00003  -0.00012  -0.00088  -0.00099   2.16056
   A61        1.59255  -0.00002  -0.00107   0.00014  -0.00092   1.59163
   A62        2.22909   0.00004  -0.00097   0.00075  -0.00023   2.22886
   A63        2.06300   0.00000  -0.00017   0.00053   0.00036   2.06336
   A64        2.33818   0.00003   0.00010   0.00040   0.00048   2.33867
   A65        2.33856  -0.00005  -0.00023  -0.00035  -0.00058   2.33798
   A66        1.52261   0.00001   0.00177  -0.00047   0.00130   1.52391
   A67        2.22829   0.00002  -0.00092   0.00097   0.00004   2.22833
   A68        2.06304   0.00002   0.00009   0.00061   0.00070   2.06374
   A69        1.59277  -0.00002  -0.00097   0.00017  -0.00080   1.59197
   A70        1.55549   0.00001   0.00090  -0.00043   0.00046   1.55595
   A71        2.16085  -0.00003  -0.00011  -0.00091  -0.00102   2.15983
   A72        2.16155  -0.00003  -0.00002  -0.00114  -0.00116   2.16039
   A73        1.58523   0.00020  -0.00053   0.00104   0.00051   1.58574
   A74        2.20065  -0.00018   0.00119   0.00048   0.00173   2.20238
   A75        2.30048   0.00074   0.00738   0.01338   0.02092   2.32139
   A76        2.19927   0.00001   0.00091   0.00016   0.00102   2.20028
   A77        1.79047  -0.00077  -0.00504  -0.01036  -0.01521   1.77527
   A78        1.51255  -0.00013   0.00125  -0.00117   0.00011   1.51266
   A79        2.37032   0.00019  -0.00064   0.00090   0.00019   2.37051
   A80        2.37271  -0.00003  -0.00032  -0.00032  -0.00061   2.37210
   A81        2.20169  -0.00003  -0.00076   0.00023  -0.00056   2.20113
   A82        2.19610  -0.00002  -0.00243  -0.00063  -0.00309   2.19301
   A83        1.58570   0.00003  -0.00190   0.00039  -0.00151   1.58420
   A84        1.51372  -0.00007   0.00210  -0.00089   0.00117   1.51490
   A85        2.36780   0.00001  -0.00243  -0.00012  -0.00249   2.36531
   A86        2.37554   0.00005   0.00137   0.00097   0.00230   2.37784
   A87        1.59219   0.00001  -0.00140   0.00055  -0.00086   1.59133
   A88        2.06312   0.00002   0.00013   0.00041   0.00054   2.06366
   A89        2.22872  -0.00003  -0.00023   0.00015  -0.00008   2.22864
   A90        1.55576  -0.00001   0.00098  -0.00072   0.00025   1.55601
   A91        2.16109  -0.00001  -0.00017  -0.00070  -0.00087   2.16023
   A92        2.16129  -0.00002  -0.00013  -0.00066  -0.00079   2.16050
   A93        2.06363   0.00002   0.00015   0.00026   0.00041   2.06404
   A94        2.22760   0.00000  -0.00122   0.00020  -0.00103   2.22656
   A95        1.59158  -0.00001  -0.00129   0.00049  -0.00079   1.59078
   A96        2.34012   0.00002  -0.00001   0.00042   0.00040   2.34053
   A97        2.33582  -0.00004  -0.00123   0.00011  -0.00112   2.33470
   A98        1.52372   0.00002   0.00215  -0.00061   0.00154   1.52526
   A99        1.59050  -0.00004  -0.00196   0.00048  -0.00146   1.58903
   A100       2.22788   0.00001  -0.00037   0.00039   0.00001   2.22789
   A101       2.06256   0.00003  -0.00001   0.00050   0.00049   2.06305
   A102       2.33800   0.00000  -0.00020   0.00048   0.00030   2.33830
   A103       2.33803  -0.00004  -0.00130  -0.00033  -0.00164   2.33638
   A104       1.52511   0.00004   0.00277  -0.00071   0.00204   1.52715
   A105       2.22511  -0.00002  -0.00203  -0.00019  -0.00222   2.22290
   A106       2.06376   0.00002   0.00059   0.00029   0.00088   2.06463
   A107       1.59128   0.00001  -0.00148   0.00076  -0.00072   1.59056
   A108       1.55693  -0.00001   0.00132  -0.00085   0.00046   1.55739
   A109       2.16163  -0.00002   0.00004  -0.00070  -0.00066   2.16097
   A110       2.16110  -0.00003  -0.00051  -0.00077  -0.00127   2.15982
   A111       2.20127  -0.00003  -0.00077   0.00021  -0.00060   2.20067
   A112       2.19815  -0.00002  -0.00231  -0.00051  -0.00284   2.19532
   A113       1.58491   0.00004  -0.00193   0.00045  -0.00147   1.58344
   A114       1.51158  -0.00013   0.00141  -0.00134   0.00010   1.51168
   A115       2.37309  -0.00002  -0.00038  -0.00028  -0.00063   2.37247
   A116       2.37098   0.00019  -0.00066   0.00103   0.00030   2.37129
   A117       2.20289  -0.00014   0.00047   0.00024   0.00076   2.20364
   A118       2.20512  -0.00003   0.00095   0.00082   0.00176   2.20688
   A119       1.58649   0.00020  -0.00068   0.00112   0.00042   1.58691
   A120       2.36952   0.00074   0.00649   0.01255   0.01916   2.38869
   A121       1.85195  -0.00080  -0.00588  -0.01106  -0.01673   1.83522
   A122       1.51316  -0.00008   0.00224  -0.00100   0.00121   1.51437
   A123       2.37522   0.00004   0.00135   0.00100   0.00230   2.37751
   A124       2.36816   0.00002  -0.00246  -0.00006  -0.00246   2.36570
   A125       2.22721   0.00000  -0.00121   0.00027  -0.00095   2.22626
   A126       2.06379   0.00002   0.00015   0.00027   0.00041   2.06420
   A127       1.59154  -0.00001  -0.00127   0.00052  -0.00074   1.59079
   A128       2.22860  -0.00002  -0.00021   0.00019  -0.00001   2.22859
   A129       2.06315   0.00002   0.00011   0.00036   0.00048   2.06363
   A130       1.59190   0.00000  -0.00138   0.00053  -0.00086   1.59105
   A131       2.33568  -0.00003  -0.00121   0.00006  -0.00115   2.33454
   A132       2.34058   0.00001   0.00006   0.00043   0.00048   2.34106
   A133       1.52415   0.00003   0.00212  -0.00062   0.00150   1.52565
   A134       2.22693   0.00000  -0.00200   0.00009  -0.00191   2.22501
   A135       2.06436   0.00002   0.00059   0.00032   0.00091   2.06528
   A136       1.59124   0.00000  -0.00150   0.00078  -0.00072   1.59052
   A137       2.33662  -0.00005  -0.00134  -0.00045  -0.00180   2.33483
   A138       2.33859   0.00001  -0.00032   0.00029  -0.00001   2.33858
   A139       1.52473   0.00004   0.00279  -0.00081   0.00197   1.52670
   A140       2.23029   0.00002  -0.00052   0.00066   0.00013   2.23042
   A141       2.06331   0.00001  -0.00007   0.00042   0.00035   2.06367
   A142       1.59170  -0.00002  -0.00195   0.00066  -0.00128   1.59042
   A143       1.55563  -0.00002   0.00130  -0.00105   0.00025   1.55588
   A144       2.16060  -0.00003  -0.00054  -0.00083  -0.00136   2.15924
   A145       2.16102  -0.00002   0.00004  -0.00074  -0.00070   2.16032
   A146       2.05591   0.00000   0.00001   0.00041   0.00042   2.05633
   A147       1.57050   0.00001   0.00000   0.00004   0.00004   1.57054
   A148       2.05538   0.00001  -0.00009   0.00049   0.00040   2.05578
   A149       2.05652   0.00000   0.00002   0.00042   0.00044   2.05696
   A150       2.05577   0.00001  -0.00008   0.00051   0.00043   2.05620
   A151       1.57069   0.00001   0.00001   0.00005   0.00006   1.57075
   A152       1.55592  -0.00001   0.00097  -0.00072   0.00025   1.55616
   A153       2.16150  -0.00002  -0.00012  -0.00063  -0.00075   2.16076
   A154       2.16128  -0.00001  -0.00015  -0.00068  -0.00084   2.16044
   A155       2.05616   0.00002  -0.00004   0.00042   0.00038   2.05654
   A156       2.05581   0.00001  -0.00006   0.00061   0.00055   2.05636
   A157       1.57097  -0.00001   0.00000  -0.00004  -0.00004   1.57093
   A158       2.05595   0.00003  -0.00004   0.00044   0.00039   2.05634
   A159       2.05574   0.00001  -0.00007   0.00060   0.00053   2.05627
   A160       1.57103  -0.00001   0.00000  -0.00005  -0.00006   1.57097
   A161       2.05582   0.00001  -0.00011   0.00068   0.00057   2.05639
   A162       2.05599   0.00003   0.00013   0.00053   0.00066   2.05665
   A163       1.57070   0.00000   0.00000  -0.00003  -0.00003   1.57067
   A164       2.05613   0.00001  -0.00008   0.00064   0.00055   2.05668
   A165       2.05667   0.00004   0.00013   0.00058   0.00071   2.05738
   A166       1.57104  -0.00001  -0.00002  -0.00001  -0.00003   1.57101
   A167       2.05548   0.00001  -0.00010   0.00049   0.00039   2.05587
   A168       2.05575   0.00000  -0.00002   0.00031   0.00029   2.05604
   A169       1.57029   0.00001   0.00002  -0.00001   0.00001   1.57030
   A170       2.05619   0.00001  -0.00007   0.00057   0.00050   2.05669
   A171       2.05687   0.00001  -0.00001   0.00053   0.00051   2.05738
   A172       1.57116   0.00001  -0.00001   0.00006   0.00006   1.57121
   A173       1.78100  -0.00067  -0.00201  -0.00284  -0.00486   1.77614
   A174       1.80473  -0.00025   0.00123   0.00303   0.00457   1.80929
   A175       1.41250  -0.00077  -0.00415  -0.00765  -0.01174   1.40076
   A176       1.85738  -0.00034  -0.00372  -0.00807  -0.01222   1.84516
   A177       2.07648  -0.00008   0.00342  -0.00564  -0.00233   2.07415
    D1        0.28785   0.00005  -0.00528   0.00326  -0.00202   0.28584
    D2       -3.08405   0.00000  -0.00071  -0.00116  -0.00186  -3.08591
    D3       -2.11403   0.00001  -0.00172  -0.00006  -0.00178  -2.11581
    D4        0.79725  -0.00004   0.00285  -0.00448  -0.00162   0.79563
    D5       -0.28777  -0.00004   0.00530  -0.00324   0.00205  -0.28571
    D6        3.08120  -0.00001   0.00056   0.00065   0.00120   3.08239
    D7        2.11438  -0.00002   0.00167   0.00007   0.00175   2.11613
    D8       -0.79984   0.00001  -0.00307   0.00397   0.00090  -0.79895
    D9        0.00039   0.00000  -0.00002   0.00006   0.00004   0.00043
   D10        2.15521   0.00003  -0.00481   0.00386  -0.00095   2.15426
   D11       -2.15549  -0.00003   0.00484  -0.00386   0.00097  -2.15452
   D12       -0.00067   0.00000   0.00004  -0.00006  -0.00002  -0.00069
   D13       -0.28797  -0.00004   0.00523  -0.00323   0.00200  -0.28596
   D14        2.11188  -0.00002   0.00030  -0.00131  -0.00100   2.11088
   D15        3.08346  -0.00001   0.00046   0.00111   0.00158   3.08504
   D16       -0.79988   0.00001  -0.00447   0.00304  -0.00142  -0.80131
   D17       -0.11976   0.00003   0.00021   0.00288   0.00308  -0.11668
   D18       -2.68664   0.00005  -0.00546   0.00466  -0.00080  -2.68744
   D19        2.68878  -0.00002   0.00733  -0.00356   0.00377   2.69255
   D20        0.12190  -0.00001   0.00165  -0.00177  -0.00012   0.12179
   D21        0.28796   0.00004  -0.00524   0.00323  -0.00201   0.28595
   D22       -3.08096   0.00001  -0.00038  -0.00070  -0.00108  -3.08204
   D23       -2.11180  -0.00001  -0.00048   0.00101   0.00053  -2.11127
   D24        0.80247  -0.00004   0.00437  -0.00292   0.00146   0.80392
   D25       -0.00066  -0.00004  -0.00077  -0.00105  -0.00180  -0.00246
   D26       -2.15475  -0.00004   0.00697  -0.00147   0.00551  -2.14924
   D27        2.15317  -0.00001  -0.00689   0.00133  -0.00554   2.14762
   D28       -0.00092  -0.00001   0.00086   0.00090   0.00177   0.00085
   D29        0.12286  -0.00003  -0.00006  -0.00272  -0.00278   0.12008
   D30        2.68818  -0.00004   0.00578  -0.00422   0.00156   2.68974
   D31       -2.68954   0.00001  -0.00734   0.00305  -0.00430  -2.69383
   D32       -0.12422   0.00000  -0.00150   0.00155   0.00004  -0.12418
   D33        0.14213   0.00004  -0.00206   0.00204  -0.00002   0.14211
   D34        2.43474  -0.00001  -0.00137   0.00002  -0.00135   2.43340
   D35       -2.21268   0.00003  -0.00005   0.00031   0.00025  -2.21243
   D36        0.07993  -0.00003   0.00065  -0.00171  -0.00107   0.07886
   D37       -2.87932  -0.00003  -0.00172  -0.00088  -0.00260  -2.88192
   D38       -0.13986  -0.00004   0.00197  -0.00202  -0.00005  -0.13991
   D39       -0.64644  -0.00001  -0.00321   0.00078  -0.00242  -0.64886
   D40        2.09302  -0.00002   0.00049  -0.00036   0.00013   2.09315
   D41        0.00057   0.00000  -0.00002   0.00003   0.00001   0.00058
   D42        2.03281   0.00001  -0.00252   0.00194  -0.00057   2.03223
   D43       -2.03309  -0.00001   0.00250  -0.00198   0.00052  -2.03258
   D44       -0.00086   0.00000   0.00000  -0.00007  -0.00007  -0.00092
   D45       -0.14200  -0.00004   0.00208  -0.00205   0.00004  -0.14196
   D46        2.21174  -0.00001   0.00022  -0.00071  -0.00049   2.21125
   D47       -2.43462   0.00001   0.00145   0.00024   0.00169  -2.43293
   D48       -0.08088   0.00004  -0.00041   0.00157   0.00116  -0.07971
   D49       -1.93255   0.00001  -0.00054   0.00101   0.00047  -1.93207
   D50       -0.07985   0.00002  -0.00061   0.00168   0.00107  -0.07878
   D51        0.08053  -0.00005   0.00078  -0.00174  -0.00096   0.07957
   D52        1.93322  -0.00004   0.00071  -0.00107  -0.00036   1.93287
   D53        2.87885   0.00002   0.00171   0.00079   0.00250   2.88135
   D54        0.13980   0.00004  -0.00198   0.00201   0.00003   0.13983
   D55        0.64815   0.00002   0.00336  -0.00044   0.00292   0.65107
   D56       -2.09091   0.00004  -0.00032   0.00078   0.00045  -2.09045
   D57       -2.03062   0.00000   0.00240  -0.00123   0.00117  -2.02945
   D58       -0.00022   0.00001  -0.00066   0.00017  -0.00048  -0.00070
   D59        0.00038   0.00001  -0.00026   0.00030   0.00004   0.00042
   D60        2.03078   0.00002  -0.00331   0.00169  -0.00162   2.02916
   D61        0.28791   0.00004  -0.00529   0.00326  -0.00203   0.28588
   D62       -3.08374   0.00001  -0.00047  -0.00113  -0.00161  -3.08534
   D63       -2.11431   0.00002  -0.00037   0.00117   0.00079  -2.11352
   D64        0.79723  -0.00001   0.00444  -0.00322   0.00121   0.79845
   D65       -0.28791  -0.00004   0.00529  -0.00326   0.00202  -0.28589
   D66        3.08022  -0.00001   0.00040   0.00072   0.00111   3.08134
   D67        2.11398   0.00002   0.00050  -0.00089  -0.00039   2.11359
   D68       -0.80107   0.00005  -0.00438   0.00309  -0.00130  -0.80237
   D69        0.00246   0.00005   0.00076   0.00121   0.00194   0.00440
   D70        2.15579   0.00005  -0.00707   0.00138  -0.00570   2.15009
   D71       -2.15405   0.00001   0.00689  -0.00139   0.00548  -2.14857
   D72       -0.00072   0.00001  -0.00094  -0.00122  -0.00216  -0.00288
   D73        2.11314  -0.00001   0.00178  -0.00008   0.00171   2.11486
   D74       -0.28780  -0.00004   0.00532  -0.00328   0.00204  -0.28576
   D75       -0.79789   0.00004  -0.00283   0.00440   0.00156  -0.79632
   D76        3.08435   0.00000   0.00071   0.00120   0.00189   3.08624
   D77       -0.12113   0.00000  -0.00169   0.00182   0.00013  -0.12100
   D78       -2.68858   0.00002  -0.00739   0.00360  -0.00379  -2.69238
   D79        2.68708  -0.00005   0.00549  -0.00469   0.00080   2.68788
   D80        0.11963  -0.00004  -0.00021  -0.00291  -0.00312   0.11651
   D81       -2.11365   0.00002  -0.00179   0.00003  -0.00177  -2.11542
   D82        0.80152  -0.00001   0.00301  -0.00390  -0.00089   0.80063
   D83        0.28768   0.00004  -0.00535   0.00326  -0.00209   0.28560
   D84       -3.08034   0.00001  -0.00056  -0.00066  -0.00121  -3.08155
   D85        0.12458   0.00000   0.00156  -0.00159  -0.00003   0.12455
   D86        2.68926  -0.00002   0.00736  -0.00309   0.00428   2.69354
   D87       -2.68904   0.00004  -0.00579   0.00424  -0.00155  -2.69060
   D88       -0.12437   0.00003   0.00001   0.00274   0.00276  -0.12161
   D89        0.14157   0.00004  -0.00212   0.00206  -0.00006   0.14151
   D90        2.43485  -0.00001  -0.00147  -0.00024  -0.00171   2.43313
   D91       -2.21279   0.00001  -0.00029   0.00065   0.00037  -2.21242
   D92        0.08050  -0.00004   0.00035  -0.00164  -0.00129   0.07921
   D93       -2.87867  -0.00002  -0.00169  -0.00079  -0.00248  -2.88115
   D94       -0.13933  -0.00004   0.00201  -0.00202  -0.00001  -0.13934
   D95       -0.64747  -0.00002  -0.00334   0.00053  -0.00281  -0.65027
   D96        2.09188  -0.00004   0.00036  -0.00071  -0.00034   2.09153
   D97        0.00083  -0.00001   0.00074  -0.00009   0.00065   0.00148
   D98        2.03149   0.00000  -0.00236   0.00119  -0.00117   2.03032
   D99       -2.03075  -0.00002   0.00338  -0.00170   0.00169  -2.02907
   D100      -0.00009  -0.00001   0.00028  -0.00042  -0.00014  -0.00023
   D101       2.21215  -0.00003   0.00009  -0.00040  -0.00030   2.21185
   D102      -0.14164  -0.00004   0.00209  -0.00206   0.00004  -0.14160
   D103      -0.08094   0.00002  -0.00062   0.00167   0.00105  -0.07989
   D104      -2.43474   0.00001   0.00138   0.00001   0.00140  -2.43334
   D105      -0.08092   0.00005  -0.00080   0.00175   0.00094  -0.07997
   D106      -1.93350   0.00004  -0.00072   0.00109   0.00037  -1.93313
   D107       1.93300  -0.00001   0.00055  -0.00103  -0.00049   1.93251
   D108       0.08042  -0.00003   0.00063  -0.00169  -0.00106   0.07935
   D109       0.64768   0.00001   0.00318  -0.00068   0.00250   0.65018
   D110      -2.09226   0.00002  -0.00055   0.00044  -0.00011  -2.09237
   D111       2.87934   0.00003   0.00172   0.00091   0.00263   2.88197
   D112       0.13940   0.00004  -0.00201   0.00204   0.00002   0.13942
   D113       2.87710   0.00005   0.00173   0.00122   0.00295   2.88004
   D114       0.13906   0.00005  -0.00219   0.00205  -0.00014   0.13892
   D115       0.64477   0.00003   0.00313  -0.00046   0.00268   0.64744
   D116      -2.09327   0.00002  -0.00079   0.00038  -0.00041  -2.09368
   D117      -0.14139  -0.00005   0.00227  -0.00209   0.00018  -0.14120
   D118      -2.43386   0.00000   0.00164   0.00012   0.00175  -2.43211
   D119       2.21269  -0.00002   0.00037  -0.00034   0.00003   2.21273
   D120      -0.07978   0.00003  -0.00026   0.00187   0.00160  -0.07818
   D121       0.00049   0.00000   0.00001   0.00003   0.00004   0.00053
   D122       2.03308   0.00002  -0.00235   0.00194  -0.00041   2.03267
   D123      -2.03230  -0.00002   0.00237  -0.00194   0.00044  -2.03186
   D124       0.00029   0.00000   0.00001  -0.00003  -0.00001   0.00028
   D125      -2.87741  -0.00002  -0.00156  -0.00091  -0.00249  -2.87990
   D126      -0.64683  -0.00001  -0.00347   0.00040  -0.00308  -0.64991
   D127      -0.13909  -0.00005   0.00219  -0.00205   0.00014  -0.13895
   D128       2.09149  -0.00004   0.00028  -0.00073  -0.00045   2.09103
   D129       0.14128   0.00005  -0.00230   0.00208  -0.00021   0.14107
   D130       2.43372   0.00000  -0.00159  -0.00034  -0.00193   2.43180
   D131      -2.21185   0.00001  -0.00018   0.00075   0.00058  -2.21127
   D132       0.08060  -0.00004   0.00053  -0.00167  -0.00114   0.07946
   D133       0.00016   0.00000   0.00008   0.00006   0.00014   0.00029
   D134      -2.03013  -0.00002   0.00378  -0.00164   0.00213  -2.02800
   D135       2.03110   0.00001  -0.00277   0.00157  -0.00121   2.02989
   D136       0.00081  -0.00001   0.00092  -0.00013   0.00079   0.00160
   D137       0.07958  -0.00003   0.00025  -0.00183  -0.00158   0.07800
   D138       1.93181  -0.00001   0.00027  -0.00103  -0.00076   1.93104
   D139      -1.93347   0.00002  -0.00107   0.00101  -0.00006  -1.93353
   D140      -0.08125   0.00005  -0.00105   0.00181   0.00076  -0.08049
   D141       2.87712   0.00002   0.00157   0.00093   0.00251   2.87963
   D142       0.13929   0.00005  -0.00218   0.00207  -0.00011   0.13918
   D143       0.64473   0.00001   0.00349  -0.00043   0.00308   0.64781
   D144      -2.09310   0.00004  -0.00025   0.00071   0.00046  -2.09264
   D145      -0.14151  -0.00005   0.00229  -0.00211   0.00017  -0.14134
   D146      -2.43334   0.00000   0.00159   0.00030   0.00189  -2.43145
   D147       2.21312  -0.00001   0.00012  -0.00075  -0.00063   2.21249
   D148      -0.07871   0.00004  -0.00057   0.00166   0.00108  -0.07763
   D149       0.00177   0.00000  -0.00008   0.00023   0.00017   0.00194
   D150       2.02968   0.00002  -0.00376   0.00159  -0.00216   2.02752
   D151      -2.03121  -0.00001   0.00279  -0.00133   0.00146  -2.02974
   D152      -0.00330   0.00001  -0.00089   0.00002  -0.00086  -0.00416
   D153      -0.64479  -0.00003  -0.00313   0.00039  -0.00273  -0.64752
   D154      -2.87695  -0.00005  -0.00170  -0.00125  -0.00295  -2.87990
   D155       2.09288  -0.00002   0.00076  -0.00044   0.00032   2.09320
   D156      -0.13928  -0.00005   0.00219  -0.00208   0.00011  -0.13917
   D157      -2.21226   0.00002  -0.00039   0.00041   0.00002  -2.21224
   D158       0.07904  -0.00003   0.00023  -0.00183  -0.00159   0.07745
   D159       0.14155   0.00005  -0.00226   0.00211  -0.00015   0.14140
   D160       2.43285   0.00000  -0.00164  -0.00013  -0.00177   2.43108
   D161       1.93322  -0.00002   0.00107  -0.00101   0.00005   1.93327
   D162       0.07984  -0.00004   0.00106  -0.00185  -0.00079   0.07905
   D163      -0.07865   0.00003  -0.00023   0.00185   0.00162  -0.07703
   D164      -1.93202   0.00001  -0.00024   0.00101   0.00077  -1.93125
   D165       0.29108  -0.00003  -0.00148   0.00107  -0.00040   0.29067
   D166      -3.08425   0.00007  -0.00022  -0.00155  -0.00178  -3.08603
   D167      -2.10997  -0.00011  -0.00321  -0.00070  -0.00390  -2.11387
   D168       0.79789  -0.00001  -0.00196  -0.00332  -0.00527   0.79261
   D169       2.17212  -0.00068  -0.00665  -0.00815  -0.01472   2.15740
   D170      -1.20321  -0.00058  -0.00539  -0.01077  -0.01609  -1.21930
   D171      -0.29132   0.00004   0.00138  -0.00112   0.00026  -0.29105
   D172       3.07701   0.00007  -0.00350  -0.00107  -0.00456   3.07245
   D173       2.11066  -0.00001   0.00330   0.00087   0.00422   2.11488
   D174      -0.80421   0.00003  -0.00158   0.00091  -0.00060  -0.80480
   D175      -2.61856  -0.00062  -0.00504  -0.01311  -0.01836  -2.63691
   D176       0.74977  -0.00059  -0.00992  -0.01307  -0.02318   0.72659
   D177      -0.00650   0.00002   0.00047  -0.00050  -0.00005  -0.00655
   D178       2.16225   0.00015   0.00118   0.00304   0.00424   2.16649
   D179      -2.16184  -0.00011  -0.00139  -0.00328  -0.00472  -2.16656
   D180       0.00691   0.00003  -0.00068   0.00026  -0.00043   0.00648
   D181       2.71660  -0.00005   0.01923   0.02682   0.04597   2.76257
   D182       0.55140   0.00043   0.01579   0.03304   0.04876   0.60015
   D183      -1.77446  -0.00020   0.01684   0.02403   0.04060  -1.73386
   D184       2.34352   0.00029   0.01340   0.03024   0.04338   2.38691
   D185       2.10650   0.00006  -0.00463  -0.00130  -0.00594   2.10056
   D186      -0.29122   0.00007   0.00171  -0.00098   0.00072  -0.29050
   D187      -0.80077  -0.00010  -0.00581   0.00102  -0.00477  -0.80553
   D188       3.08469  -0.00008   0.00053   0.00134   0.00190   3.08659
   D189      -0.11768  -0.00009   0.00307   0.00230   0.00540  -0.11229
   D190      -2.68369  -0.00011  -0.00049   0.00272   0.00227  -2.68142
   D191       2.68492   0.00007   0.00502  -0.00144   0.00358   2.68851
   D192       0.11892   0.00005   0.00147  -0.00101   0.00045   0.11937
   D193      -2.11013  -0.00003   0.00364   0.00076   0.00438  -2.10575
   D194       0.80288  -0.00007   0.00762   0.00045   0.00811   0.81100
   D195       0.29132  -0.00005  -0.00157   0.00101  -0.00056   0.29076
   D196      -3.07886  -0.00009   0.00242   0.00070   0.00317  -3.07568
   D197       0.11934  -0.00001  -0.00134   0.00066  -0.00072   0.11862
   D198       2.69058   0.00000   0.00357  -0.00141   0.00215   2.69273
   D199      -2.69260   0.00006  -0.00804   0.00106  -0.00704  -2.69964
   D200      -0.12137   0.00007  -0.00313  -0.00102  -0.00417  -0.12553
   D201       0.14219   0.00000  -0.00158   0.00102  -0.00056   0.14163
   D202       2.43405  -0.00005  -0.00099  -0.00089  -0.00188   2.43217
   D203      -2.21175   0.00002  -0.00027   0.00018  -0.00010  -2.21185
   D204       0.08011  -0.00003   0.00033  -0.00174  -0.00142   0.07869
   D205      -2.87754   0.00000  -0.00041  -0.00076  -0.00117  -2.87871
   D206      -0.13994   0.00000   0.00147  -0.00101   0.00046  -0.13948
   D207      -0.64559   0.00002  -0.00176   0.00045  -0.00131  -0.64690
   D208       2.09201   0.00001   0.00012   0.00021   0.00033   2.09234
   D209       2.03130   0.00000  -0.00234   0.00148  -0.00086   2.03045
   D210      -0.00033   0.00000  -0.00005   0.00003  -0.00002  -0.00035
   D211      -0.00085   0.00000  -0.00002   0.00000  -0.00002  -0.00088
   D212      -2.03249   0.00000   0.00227  -0.00145   0.00082  -2.03167
   D213       2.21023   0.00001  -0.00090  -0.00023  -0.00114   2.20909
   D214      -0.14210   0.00000   0.00157  -0.00101   0.00055  -0.14155
   D215      -0.08147   0.00005  -0.00147   0.00171   0.00024  -0.08123
   D216      -2.43381   0.00005   0.00100   0.00093   0.00193  -2.43187
   D217      -0.07930   0.00003  -0.00028   0.00173   0.00145  -0.07784
   D218      -1.93185   0.00002  -0.00025   0.00101   0.00077  -1.93108
   D219       1.93298  -0.00003   0.00097  -0.00087   0.00011   1.93309
   D220       0.08042  -0.00004   0.00100  -0.00158  -0.00058   0.07985
   D221       0.64794   0.00000   0.00275  -0.00009   0.00265   0.65058
   D222      -2.09143  -0.00002   0.00037   0.00002   0.00040  -2.09103
   D223       2.87931   0.00002   0.00091   0.00089   0.00179   2.88110
   D224       0.13994   0.00000  -0.00147   0.00101  -0.00046   0.13948
   D225       2.87985   0.00000   0.00052  -0.00039   0.00015   2.88000
   D226       0.13787   0.00001  -0.00223   0.00113  -0.00111   0.13677
   D227       0.65087  -0.00001   0.00271  -0.00181   0.00091   0.65178
   D228      -2.09110   0.00000  -0.00004  -0.00029  -0.00036  -2.09145
   D229      -0.14000  -0.00001   0.00238  -0.00113   0.00125  -0.13874
   D230      -2.43294   0.00005   0.00187   0.00105   0.00292  -2.43002
   D231       2.21126  -0.00001   0.00038   0.00002   0.00041   2.21167
   D232      -0.08168   0.00005  -0.00012   0.00220   0.00208  -0.07960
   D233      -0.00265   0.00000   0.00008  -0.00030  -0.00022  -0.00287
   D234       2.03050  -0.00001  -0.00365   0.00188  -0.00174   2.02876
   D235      -2.03067   0.00001   0.00360  -0.00202   0.00156  -2.02911
   D236       0.00248   0.00001  -0.00014   0.00017   0.00003   0.00252
   D237      -0.65014   0.00000  -0.00289   0.00109  -0.00182  -0.65196
   D238      -2.87986  -0.00002  -0.00099   0.00005  -0.00097  -2.88082
   D239       2.09182   0.00001   0.00032  -0.00010   0.00023   2.09205
   D240      -0.13789  -0.00001   0.00221  -0.00114   0.00108  -0.13681
   D241      -2.20895   0.00002   0.00105   0.00065   0.00169  -2.20726
   D242       0.08440  -0.00004   0.00197  -0.00148   0.00049   0.08489
   D243       0.14009   0.00001  -0.00233   0.00116  -0.00118   0.13891
   D244       2.43344  -0.00004  -0.00141  -0.00097  -0.00238   2.43106
   D245       1.93190  -0.00004   0.00015  -0.00166  -0.00150   1.93039
   D246       0.08062  -0.00005   0.00021  -0.00220  -0.00199   0.07863
   D247      -0.08263   0.00003  -0.00146   0.00127  -0.00020  -0.08282
   D248      -1.93391   0.00001  -0.00140   0.00072  -0.00068  -1.93458
   D249      -2.10680  -0.00006   0.00430   0.00128   0.00560  -2.10120
   D250       0.80084   0.00009   0.00582  -0.00101   0.00479   0.80563
   D251       0.29276  -0.00007  -0.00190   0.00120  -0.00069   0.29207
   D252      -3.08278   0.00008  -0.00038  -0.00110  -0.00150  -3.08428
   D253       2.10859   0.00002  -0.00342  -0.00087  -0.00428   2.10431
   D254      -0.80217   0.00006  -0.00776  -0.00049  -0.00829  -0.81046
   D255      -0.29304   0.00004   0.00175  -0.00126   0.00050  -0.29255
   D256       3.07938   0.00008  -0.00259  -0.00087  -0.00351   3.07586
   D257       2.11998   0.00008   0.00275   0.00136   0.00412   2.12409
   D258      -0.29306   0.00003   0.00168  -0.00131   0.00036  -0.29269
   D259      -2.29058   0.00065   0.00816   0.00808   0.01615  -2.27444
   D260      -0.78818  -0.00001   0.00116   0.00397   0.00516  -0.78302
   D261       3.08197  -0.00007   0.00010   0.00130   0.00140   3.08337
   D262       1.08445   0.00055   0.00658   0.01069   0.01719   1.10163
   D263      -0.11910  -0.00006  -0.00143   0.00083  -0.00060  -0.11970
   D264      -2.68769  -0.00007  -0.00520   0.00144  -0.00376  -2.69144
   D265       2.68384   0.00009   0.00102  -0.00291  -0.00192   2.68192
   D266       0.11525   0.00008  -0.00274  -0.00230  -0.00507   0.11018
   D267      -2.11834  -0.00002  -0.00234  -0.00095  -0.00335  -2.12169
   D268       0.79413  -0.00005   0.00290  -0.00107   0.00175   0.79588
   D269       0.29323  -0.00003  -0.00159   0.00135  -0.00024   0.29299
   D270      -3.07749  -0.00007   0.00365   0.00122   0.00486  -3.07263
   D271       2.71265   0.00059   0.00315   0.01176   0.01512   2.72778
   D272      -0.65806   0.00055   0.00840   0.01163   0.02022  -0.63784
   D273       1.32882  -0.00016   0.01516   0.02241   0.03773   1.36654
   D274      -0.72488   0.00011   0.01256   0.02998   0.04250  -0.68237
   D275      -0.56772  -0.00001   0.01888   0.02554   0.04473  -0.52299
   D276      -2.62142   0.00026   0.01628   0.03312   0.04951  -2.57191
   D277       0.12252  -0.00005   0.00350   0.00177   0.00530   0.12782
   D278       2.68971  -0.00006   0.00798  -0.00161   0.00642   2.69613
   D279      -2.68600   0.00001  -0.00375   0.00230  -0.00143  -2.68743
   D280      -0.11882   0.00000   0.00073  -0.00109  -0.00030  -0.11912
   D281      -0.64895   0.00000  -0.00283   0.00025  -0.00258  -0.65153
   D282       2.09231   0.00002  -0.00030   0.00002  -0.00028   2.09202
   D283      -2.88027  -0.00002  -0.00102  -0.00081  -0.00182  -2.88209
   D284      -0.13901   0.00000   0.00151  -0.00104   0.00047  -0.13854
   D285      -2.21079  -0.00001   0.00083   0.00015   0.00099  -2.20980
   D286       0.08143  -0.00005   0.00141  -0.00175  -0.00033   0.08110
   D287       0.14112   0.00000  -0.00161   0.00105  -0.00056   0.14056
   D288       2.43333  -0.00004  -0.00103  -0.00085  -0.00188   2.43145
   D289       0.64658  -0.00002   0.00186  -0.00051   0.00135   0.64792
   D290      -2.09268  -0.00001  -0.00017  -0.00012  -0.00030  -2.09297
   D291       2.87823   0.00000   0.00051   0.00065   0.00117   2.87939
   D292       0.13897   0.00000  -0.00152   0.00104  -0.00048   0.13849
   D293       2.21239  -0.00002   0.00034  -0.00019   0.00016   2.21255
   D294      -0.08000   0.00003  -0.00026   0.00167   0.00141  -0.07859
   D295      -0.14121   0.00000   0.00162  -0.00105   0.00057  -0.14064
   D296      -2.43359   0.00005   0.00102   0.00081   0.00182  -2.43177
   D297       0.64763  -0.00001   0.00258  -0.00193   0.00066   0.64829
   D298      -2.09190  -0.00001  -0.00029   0.00019  -0.00011  -2.09201
   D299       2.87927   0.00001   0.00067  -0.00065   0.00004   2.87932
   D300       0.13974   0.00002  -0.00219   0.00147  -0.00073   0.13902
   D301       2.20980  -0.00001  -0.00105  -0.00058  -0.00163   2.20817
   D302      -0.08131   0.00005  -0.00195   0.00180  -0.00015  -0.08146
   D303      -0.14184  -0.00001   0.00231  -0.00148   0.00084  -0.14100
   D304      -2.43295   0.00004   0.00142   0.00090   0.00232  -2.43063
   D305      -0.64573   0.00002  -0.00262   0.00263   0.00001  -0.64572
   D306      -2.87847   0.00002  -0.00023   0.00096   0.00071  -2.87776
   D307       2.09299  -0.00001  -0.00017   0.00020   0.00005   2.09304
   D308      -0.13975  -0.00002   0.00221  -0.00147   0.00075  -0.13900
   D309      -2.21377   0.00000  -0.00014  -0.00012  -0.00026  -2.21403
   D310       0.07703  -0.00006   0.00032  -0.00257  -0.00225   0.07478
   D311       0.14190   0.00001  -0.00236   0.00147  -0.00090   0.14100
   D312       2.43269  -0.00005  -0.00191  -0.00098  -0.00289   2.42981
   D313       0.08004  -0.00004   0.00140  -0.00164  -0.00024   0.07980
   D314       1.93376  -0.00002   0.00134  -0.00079   0.00055   1.93431
   D315      -1.93124   0.00004  -0.00017   0.00171   0.00154  -1.92970
   D316      -0.07752   0.00006  -0.00023   0.00255   0.00233  -0.07519
   D317      -0.00070   0.00000  -0.00003  -0.00003  -0.00006  -0.00076
   D318       2.12529   0.00002  -0.00011   0.00073   0.00062   2.12591
   D319      -2.12590  -0.00002   0.00007  -0.00076  -0.00069  -2.12659
   D320       0.00009   0.00000  -0.00001   0.00000  -0.00001   0.00008
   D321      -1.93274   0.00003  -0.00097   0.00088  -0.00009  -1.93283
   D322       0.08022  -0.00003   0.00030  -0.00166  -0.00137   0.07885
   D323      -0.08115   0.00004  -0.00102   0.00156   0.00054  -0.08061
   D324       1.93181  -0.00002   0.00025  -0.00099  -0.00074   1.93107
   D325       2.12600   0.00001  -0.00008   0.00083   0.00076   2.12676
   D326      -0.00009   0.00000   0.00001   0.00000   0.00001  -0.00008
   D327       0.00035   0.00001  -0.00006   0.00017   0.00011   0.00045
   D328      -2.12574   0.00000   0.00002  -0.00066  -0.00064  -2.12638
   D329       0.00056  -0.00001   0.00011  -0.00013  -0.00001   0.00055
   D330       2.12653   0.00000   0.00001   0.00069   0.00071   2.12724
   D331      -2.12606  -0.00001   0.00011  -0.00082  -0.00071  -2.12677
   D332      -0.00009   0.00000   0.00001   0.00000   0.00001  -0.00008
   D333      -0.00015   0.00000  -0.00002   0.00001   0.00000  -0.00016
   D334      -2.12630  -0.00003   0.00005  -0.00066  -0.00061  -2.12691
   D335       2.12623   0.00003  -0.00008   0.00068   0.00059   2.12683
   D336       0.00009   0.00000  -0.00001   0.00000  -0.00001   0.00008
   D337      -0.00050   0.00000  -0.00001  -0.00002  -0.00003  -0.00053
   D338       2.12664   0.00004   0.00010   0.00087   0.00097   2.12760
   D339      -2.12651  -0.00004  -0.00013  -0.00085  -0.00097  -2.12748
   D340       0.00062   0.00000  -0.00001   0.00004   0.00003   0.00065
   D341       0.00097  -0.00001   0.00006  -0.00015  -0.00009   0.00088
   D342      -2.12649  -0.00002   0.00010  -0.00099  -0.00089  -2.12738
   D343       2.12684   0.00001  -0.00002   0.00080   0.00077   2.12761
   D344      -0.00062   0.00000   0.00001  -0.00004  -0.00003  -0.00065
   D345       0.00068   0.00001  -0.00001   0.00037   0.00037   0.00104
   D346       2.12605   0.00002  -0.00006   0.00089   0.00083   2.12688
   D347      -2.12599  -0.00001   0.00005  -0.00056  -0.00050  -2.12649
   D348      -0.00062   0.00000   0.00001  -0.00004  -0.00003  -0.00065
   D349      -0.00112   0.00000  -0.00004  -0.00017  -0.00021  -0.00133
   D350       2.12576   0.00002  -0.00012   0.00071   0.00058   2.12635
   D351      -2.12626  -0.00002   0.00007  -0.00084  -0.00076  -2.12702
   D352       0.00062   0.00000  -0.00001   0.00004   0.00003   0.00065
         Item               Value     Threshold  Converged?
 Maximum Force            0.001301     0.000450     NO 
 RMS     Force            0.000147     0.000300     YES
 Maximum Displacement     0.363444     0.001800     NO 
 RMS     Displacement     0.022567     0.001200     NO 
 Predicted change in Energy=-4.110306D-04
 GradGradGradGradGradGradGradGradGradGradGradGradGradGradGradGradGradGrad

 Stoichiometry    C56O2S
 Framework group  C1[X(C56O2S)]
 Deg. of freedom   171
 Full point group                 C1      NOp   1
 Largest Abelian subgroup         C1      NOp   1
 Largest concise Abelian subgroup C1      NOp   1
                         Standard orientation:                         
 ---------------------------------------------------------------------
 Center     Atomic      Atomic             Coordinates (Angstroms)
 Number     Number       Type             X           Y           Z
 ---------------------------------------------------------------------
      1          6           0       -0.236798   -2.582008    0.716491
      2          6           0       -1.260037   -1.935548    1.590574
      3          6           0       -0.145566   -1.116228    2.149204
      4          6           0        0.861588   -2.061128    1.583368
      5          6           0       -3.687357   -2.387372    0.731324
      6          6           0       -4.685729   -1.550158    1.420268
      7          6           0       -3.593534   -0.905669    2.172855
      8          6           0       -2.600762   -1.891964    1.635176
      9          6           0       -0.163476   -1.180189   -2.131419
     10          6           0       -1.273082   -1.982571   -1.539720
     11          6           0       -0.242495   -2.602887   -0.655066
     12          6           0        0.848731   -2.107786   -1.545917
     13          6           0       -3.611597   -0.970789   -2.133525
     14          6           0       -4.697120   -1.592126   -1.352431
     15          6           0       -3.693167   -2.408601   -0.647096
     16          6           0       -2.614124   -1.940124   -1.574618
     17          6           0        3.212695   -2.800701    0.709486
     18          6           0        2.198188   -2.179259    1.620016
     19          6           0        3.305571   -1.319115    2.151601
     20          6           0        4.308018   -2.087798    1.392059
     21          6           0        3.288217   -1.384790   -2.155967
     22          6           0        2.185129   -2.227731   -1.590025
     23          6           0        3.207157   -2.821871   -0.668986
     24          6           0        4.297118   -2.130668   -1.381794
     25          6           0        0.013763    1.649460   -0.722065
     26          6           0       -1.087033    1.140117   -1.591894
     27          6           0       -0.083019    0.188555   -2.156345
     28          6           0        1.034115    1.004278   -1.597319
     29          6           0       -3.434755    1.887245   -0.713998
     30          6           0       -4.531832    1.176041   -1.396210
     31          6           0       -3.530302    0.405003   -2.155843
     32          6           0       -2.422600    1.263711   -1.625149
     33          6           0        3.458061    1.474796   -0.735501
     34          6           0        2.374302    0.970205   -1.640333
     35          6           0        3.370692   -0.009225   -2.179305
     36          6           0        4.459793    0.638822   -1.424550
     37          6           0       -0.064420    0.252588    2.129780
     38          6           0       -1.073099    1.185541    1.543936
     39          6           0        0.020512    1.665848    0.650573
     40          6           0        1.047193    1.052284    1.537457
     41          6           0       -3.511729    0.470109    2.151741
     42          6           0       -3.428492    1.907888    0.664505
     43          6           0       -2.408604    1.310917    1.584562
     44          6           0        3.387660    0.056777    2.130744
     45          6           0        2.387940    1.020806    1.571293
     46          6           0        3.462966    1.494482    0.643100
     47          6           0        4.471062    0.681511    1.349102
     48          6           0       -5.605768    0.622643    0.741418
     49          6           0       -5.611831    0.600091   -0.732263
     50          6           0       -4.519667    1.217838    1.377727
     51          6           0       -5.693667   -0.848669    0.763910
     52          6           0       -5.699830   -0.871016   -0.709321
     53          6           0        5.387732   -1.509638    0.728477
     54          6           0        5.381592   -1.532208   -0.745001
     55          6           0        5.468525   -0.060669   -0.768214
     56          6           0        5.473685   -0.038466    0.705394
     57         16           0        1.312082    4.628436   -0.269466
     58          8           0        1.932804    4.486496    1.050800
     59          8           0        0.167650    5.531193   -0.419068
 ---------------------------------------------------------------------
 Rotational constants (GHZ):      0.1102161      0.0535506      0.0456545
 Standard basis: 6-31G(d) (6D, 7F)
 There are   889 symmetry adapted cartesian basis functions of A   symmetry.
 There are   889 symmetry adapted basis functions of A   symmetry.
   889 basis functions,  1676 primitive gaussians,   889 cartesian basis functions
   184 alpha electrons      184 beta electrons
       nuclear repulsion energy      8106.1166919720 Hartrees.
 NAtoms=   59 NActive=   59 NUniq=   59 SFac= 1.00D+00 NAtFMM=   60 NAOKFM=F Big=F
 Integral buffers will be    262144 words long.
 Raffenetti 2 integral format.
 Two-electron integral symmetry is turned on.
 Nuclear repulsion after empirical dispersion term =     8106.0022972830 Hartrees.
 One-electron integrals computed using PRISM.
 NBasis=   889 RedAO= T EigKep=  2.01D-04  NBF=   889
 NBsUse=   889 1.00D-06 EigRej= -1.00D+00 NBFU=   889
 Initial guess from the checkpoint file:  "E:\MTA\Capsule\SO2\TG+SO2_G_D3.chk"
 B after Tr=     0.000000    0.000000    0.000000
         Rot=    0.999999    0.001126   -0.000106    0.001169 Ang=   0.19 deg.
 ExpMin= 1.17D-01 ExpMax= 2.19D+04 ExpMxC= 3.30D+03 IAcc=1 IRadAn=         1 AccDes= 0.00D+00
 Harris functional with IExCor=  402 and IRadAn=       1 diagonalized for initial guess.
 HarFok:  IExCor=  402 AccDes= 0.00D+00 IRadAn=         1 IDoV= 1 UseB2=F ITyADJ=14
 ICtDFT=  3500011 ScaDFX=  1.000000  1.000000  1.000000  1.000000
 FoFCou: FMM=F IPFlag=           0 FMFlag=      100000 FMFlg1=           0
         NFxFlg=           0 DoJE=T BraDBF=F KetDBF=T FulRan=T
         wScrn=  0.000000 ICntrl=     500 IOpCl=  0 I1Cent=   200000004 NGrid=           0
         NMat0=    1 NMatS0=      1 NMatT0=    0 NMatD0=    1 NMtDS0=    0 NMtDT0=    0
 Petite list used in FoFCou.
 Requested convergence on RMS density matrix=1.00D-08 within 128 cycles.
 Requested convergence on MAX density matrix=1.00D-06.
 Requested convergence on             energy=1.00D-06.
 No special actions if energy rises.
 Integral accuracy reduced to 1.0D-05 until final iterations.
 Initial convergence to 1.0D-05 achieved.  Increase integral accuracy.
 SCF Done:  E(RB3LYP) =  -2681.38030136     A.U. after   14 cycles
            NFock= 14  Conv=0.65D-08     -V/T= 2.0084
 Calling FoFJK, ICntrl=      2127 FMM=F ISym2X=0 I1Cent= 0 IOpClX= 0 NMat=1 NMatS=1 NMatT=0.
 ***** Axes restored to original set *****
 -------------------------------------------------------------------
 Center     Atomic                   Forces (Hartrees/Bohr)
 Number     Number              X              Y              Z
 -------------------------------------------------------------------
      1        6           0.000069813    0.001132786    0.001029993
      2        6           0.001199188   -0.000357924    0.000172224
      3        6          -0.000118009   -0.001166221   -0.001163634
      4        6          -0.001148535   -0.000200184    0.000159609
      5        6          -0.000248541    0.000921634    0.000639377
      6        6           0.000555550    0.000097687   -0.000209178
      7        6          -0.000302147   -0.000733752   -0.000903887
      8        6          -0.001037084    0.000055376    0.000038075
      9        6          -0.000090128   -0.001145320    0.001233390
     10        6           0.001203758   -0.000327923   -0.000216886
     11        6           0.000059404    0.001076075   -0.001073896
     12        6          -0.001172266   -0.000166770   -0.000187571
     13        6          -0.000298477   -0.000692289    0.000940890
     14        6           0.000559873    0.000121775    0.000168952
     15        6          -0.000254504    0.000866279   -0.000677056
     16        6          -0.001041449    0.000102409   -0.000060462
     17        6           0.000363330    0.000889928    0.000607088
     18        6           0.000997678   -0.000027003    0.000037581
     19        6           0.000280635   -0.000785335   -0.000883415
     20        6          -0.000579947    0.000194902   -0.000160555
     21        6           0.000239173   -0.000686481    0.000923144
     22        6           0.001023496    0.000017292   -0.000080653
     23        6           0.000366663    0.000857379   -0.000645142
     24        6          -0.000507276    0.000206068    0.000186025
     25        6          -0.000893592    0.000605823   -0.001772852
     26        6           0.001486469   -0.000758770    0.000135470
     27        6           0.000082159    0.001212394    0.001003207
     28        6          -0.000795178    0.000597873   -0.000057483
     29        6          -0.000366859   -0.000942704   -0.000657955
     30        6           0.000564002   -0.000196975    0.000134263
     31        6          -0.000298173    0.000675657    0.000855014
     32        6          -0.001051464    0.000020598    0.000002384
     33        6           0.000447934   -0.001065883   -0.000557427
     34        6           0.001090926    0.000111443   -0.000142486
     35        6           0.000362126    0.000684159    0.000865541
     36        6          -0.000668526   -0.000170987    0.000204843
     37        6           0.000092706    0.001159175   -0.001056223
     38        6           0.001469417   -0.000686878   -0.000154831
     39        6          -0.001114156    0.000029052    0.002046286
     40        6          -0.000944162    0.000848505   -0.000024832
     41        6          -0.000295352    0.000657270   -0.000897151
     42        6          -0.000357298   -0.000912015    0.000702092
     43        6          -0.001076756   -0.000022885    0.000046155
     44        6           0.000269161    0.000667355   -0.000999699
     45        6           0.001347122    0.000181182    0.000151644
     46        6           0.000327709   -0.001543257    0.000666626
     47        6          -0.000644627   -0.000078546   -0.000135317
     48        6           0.000348098   -0.000696692   -0.000642207
     49        6           0.000358858   -0.000678953    0.000663431
     50        6           0.000567882   -0.000235427   -0.000123742
     51        6           0.000406750    0.000619720   -0.000693326
     52        6           0.000415916    0.000647547    0.000660294
     53        6          -0.000312453    0.000727514   -0.000731226
     54        6          -0.000354511    0.000714279    0.000694950
     55        6          -0.000350980   -0.000551301    0.000653778
     56        6          -0.000438261   -0.000664412   -0.000701213
     57       16           0.000806021   -0.001164409   -0.000959666
     58        8          -0.000023911   -0.000200906    0.000666414
     59        8          -0.000577195    0.000161064    0.000281233
 -------------------------------------------------------------------
 Cartesian Forces:  Max     0.002046286 RMS     0.000704626

 GradGradGradGradGradGradGradGradGradGradGradGradGradGradGradGradGradGrad
 Berny optimization.
 Using GEDIIS/GDIIS optimizer.
 FormGI is forming the generalized inverse of G from B-inverse, IUseBI=4.
 Internal  Forces:  Max     0.001084987 RMS     0.000267373
 Search for a local minimum.
 Step number   3 out of a maximum of  354
 All quantities printed in internal units (Hartrees-Bohrs-Radians)
 Mixed Optimization -- En-DIIS/RFO-DIIS
 Swapping is turned off.
 Update second derivatives using D2CorX and points    1    2    3
 DE= -5.14D-04 DEPred=-4.11D-04 R= 1.25D+00
 TightC=F SS=  1.41D+00  RLast= 3.68D-01 DXNew= 8.4853D-01 1.1027D+00
 Trust test= 1.25D+00 RLast= 3.68D-01 DXMaxT set to 8.49D-01
 ITU=  1  1  0
     Eigenvalues ---    0.00352   0.00627   0.01776   0.01797   0.01838
     Eigenvalues ---    0.01881   0.01960   0.01975   0.01981   0.02104
     Eigenvalues ---    0.02378   0.02562   0.02680   0.02715   0.02849
     Eigenvalues ---    0.02964   0.03038   0.03109   0.03198   0.03202
     Eigenvalues ---    0.03270   0.03298   0.03381   0.03387   0.03439
     Eigenvalues ---    0.03637   0.03647   0.03650   0.03658   0.03772
     Eigenvalues ---    0.03897   0.04146   0.04214   0.04220   0.04227
     Eigenvalues ---    0.04235   0.04317   0.04322   0.05031   0.05103
     Eigenvalues ---    0.05147   0.05523   0.06203   0.06205   0.06577
     Eigenvalues ---    0.06970   0.06990   0.07031   0.07220   0.07329
     Eigenvalues ---    0.07488   0.07528   0.07636   0.07708   0.07788
     Eigenvalues ---    0.07802   0.07918   0.07933   0.08050   0.09135
     Eigenvalues ---    0.09569   0.09701   0.09821   0.09845   0.10235
     Eigenvalues ---    0.10988   0.11056   0.11462   0.11538   0.11708
     Eigenvalues ---    0.11716   0.11997   0.12291   0.12713   0.12789
     Eigenvalues ---    0.13029   0.13296   0.15270   0.15500   0.15595
     Eigenvalues ---    0.15602   0.16312   0.16340   0.16523   0.16696
     Eigenvalues ---    0.18208   0.18518   0.18979   0.19066   0.20753
     Eigenvalues ---    0.21587   0.21703   0.22619   0.22811   0.22846
     Eigenvalues ---    0.23015   0.23085   0.23634   0.24178   0.24350
     Eigenvalues ---    0.24625   0.25197   0.25647   0.26114   0.26506
     Eigenvalues ---    0.27032   0.27302   0.27317   0.27756   0.27918
     Eigenvalues ---    0.28028   0.28173   0.28266   0.28604   0.28757
     Eigenvalues ---    0.28761   0.29374   0.29661   0.30127   0.30339
     Eigenvalues ---    0.30529   0.30536   0.30975   0.31009   0.31107
     Eigenvalues ---    0.31894   0.31925   0.32060   0.32218   0.32345
     Eigenvalues ---    0.32418   0.33069   0.33131   0.33499   0.33510
     Eigenvalues ---    0.33585   0.33601   0.34696   0.34838   0.34869
     Eigenvalues ---    0.39137   0.39813   0.40201   0.40523   0.40695
     Eigenvalues ---    0.40944   0.41678   0.41719   0.41868   0.42473
     Eigenvalues ---    0.42714   0.42787   0.43964   0.44020   0.45066
     Eigenvalues ---    0.45340   0.46179   0.46347   0.47172   0.47697
     Eigenvalues ---    0.48587   0.49024   0.50184   0.50694   0.50984
     Eigenvalues ---    0.52775   0.52830   0.56321   0.64372   0.89434
     Eigenvalues ---    0.89602
 En-DIIS/RFO-DIIS IScMMF=        0 using points:     3    2    1
 RFO step:  Lambda=-6.99625017D-05.
 DidBck=F Rises=F RFO-DIIS coefs:    1.84626   -1.78073    0.93447
 Iteration  1 RMS(Cart)=  0.01145161 RMS(Int)=  0.00007724
 Iteration  2 RMS(Cart)=  0.00014466 RMS(Int)=  0.00001045
 Iteration  3 RMS(Cart)=  0.00000003 RMS(Int)=  0.00001045
 Variable       Old X    -DE/DX   Delta X   Delta X   Delta X     New X
                                 (Linear)    (Quad)   (Total)
    R1        2.82130  -0.00069  -0.00101  -0.00066  -0.00167   2.81963
    R2        2.82148  -0.00069  -0.00099  -0.00073  -0.00171   2.81977
    R3        2.59219   0.00016  -0.00025   0.00000  -0.00025   2.59194
    R4        2.81905  -0.00057  -0.00067  -0.00033  -0.00100   2.81805
    R5        2.53634   0.00067   0.00044   0.00054   0.00097   2.53732
    R6        2.82030  -0.00061  -0.00066  -0.00070  -0.00137   2.81893
    R7        2.59149   0.00051   0.00022   0.00064   0.00085   2.59234
    R8        2.53660   0.00059   0.00024   0.00034   0.00059   2.53719
    R9        2.78523  -0.00082  -0.00126  -0.00032  -0.00158   2.78365
   R10        2.83022  -0.00049  -0.00066  -0.00026  -0.00092   2.82930
   R11        2.60517  -0.00018  -0.00064   0.00027  -0.00038   2.60479
   R12        2.78672  -0.00078  -0.00105  -0.00045  -0.00150   2.78522
   R13        2.63129  -0.00046  -0.00154   0.00078  -0.00076   2.63053
   R14        2.83300  -0.00056  -0.00087  -0.00052  -0.00139   2.83161
   R15        2.60474  -0.00017  -0.00071   0.00028  -0.00043   2.60431
   R16        2.81889  -0.00058  -0.00074  -0.00043  -0.00117   2.81772
   R17        2.82058  -0.00063  -0.00073  -0.00088  -0.00161   2.81896
   R18        2.59145   0.00050   0.00019   0.00062   0.00080   2.59225
   R19        2.82166  -0.00069  -0.00098  -0.00067  -0.00164   2.82001
   R20        2.53633   0.00068   0.00046   0.00045   0.00092   2.53725
   R21        2.82166  -0.00068  -0.00098  -0.00063  -0.00161   2.82004
   R22        2.53695   0.00061   0.00028   0.00033   0.00061   2.53756
   R23        2.78664  -0.00079  -0.00108  -0.00048  -0.00156   2.78508
   R24        2.83266  -0.00057  -0.00089  -0.00064  -0.00153   2.83113
   R25        2.60475  -0.00017  -0.00072   0.00028  -0.00044   2.60431
   R26        2.78506  -0.00081  -0.00123  -0.00028  -0.00151   2.78355
   R27        2.63142  -0.00046  -0.00154   0.00076  -0.00078   2.63064
   R28        2.83087  -0.00049  -0.00063  -0.00026  -0.00090   2.82997
   R29        2.83111  -0.00051  -0.00070  -0.00035  -0.00106   2.83005
   R30        2.78622  -0.00083  -0.00131  -0.00034  -0.00165   2.78457
   R31        2.60526  -0.00020  -0.00073   0.00025  -0.00049   2.60477
   R32        2.83379  -0.00054  -0.00084  -0.00066  -0.00150   2.83229
   R33        2.78546  -0.00078  -0.00112  -0.00030  -0.00142   2.78403
   R34        2.60498  -0.00008  -0.00056   0.00039  -0.00017   2.60481
   R35        2.63235  -0.00044  -0.00154   0.00087  -0.00066   2.63169
   R36        2.83310  -0.00054  -0.00086  -0.00065  -0.00151   2.83159
   R37        2.78602  -0.00074  -0.00109  -0.00020  -0.00129   2.78473
   R38        2.60448  -0.00009  -0.00061   0.00039  -0.00022   2.60427
   R39        2.83198  -0.00050  -0.00066  -0.00039  -0.00106   2.83092
   R40        2.78622  -0.00082  -0.00127  -0.00031  -0.00159   2.78464
   R41        2.63191  -0.00050  -0.00161   0.00069  -0.00091   2.63100
   R42        2.82056  -0.00068  -0.00062  -0.00085  -0.00146   2.81910
   R43        2.81781  -0.00038  -0.00036   0.00082   0.00046   2.81827
   R44        2.59413   0.00074  -0.00021   0.00222   0.00201   2.59613
   R45        6.20014  -0.00057  -0.10094  -0.02509  -0.12601   6.07413
   R46        2.82330  -0.00062  -0.00024  -0.00145  -0.00169   2.82161
   R47        2.53542   0.00074   0.00062   0.00037   0.00098   2.53640
   R48        2.81937  -0.00038  -0.00030  -0.00033  -0.00063   2.81874
   R49        2.53471   0.00094   0.00112   0.00041   0.00153   2.53624
   R50        2.78682  -0.00080  -0.00112  -0.00053  -0.00165   2.78517
   R51        2.83046  -0.00048  -0.00086  -0.00034  -0.00120   2.82926
   R52        2.60531  -0.00007  -0.00121   0.00096  -0.00025   2.60506
   R53        2.78669  -0.00080  -0.00115  -0.00042  -0.00156   2.78513
   R54        2.63137  -0.00046  -0.00159   0.00077  -0.00081   2.63055
   R55        2.83208  -0.00046  -0.00065  -0.00013  -0.00079   2.83129
   R56        2.83324  -0.00042  -0.00059  -0.00036  -0.00095   2.83229
   R57        2.78829  -0.00087  -0.00113  -0.00095  -0.00208   2.78621
   R58        2.60546  -0.00012  -0.00157   0.00053  -0.00103   2.60443
   R59        2.82990  -0.00039  -0.00074   0.00072  -0.00001   2.82989
   R60        2.78743  -0.00079  -0.00119  -0.00043  -0.00161   2.78582
   R61        2.63046  -0.00046  -0.00156   0.00083  -0.00073   2.62972
   R62        2.82263  -0.00063  -0.00024  -0.00132  -0.00158   2.82105
   R63        2.81946  -0.00040  -0.00026  -0.00010  -0.00037   2.81909
   R64        2.81866  -0.00073  -0.00053  -0.00148  -0.00201   2.81664
   R65        2.53600   0.00073   0.00061   0.00033   0.00094   2.53694
   R66        2.81379  -0.00049  -0.00050   0.00004  -0.00044   2.81334
   R67        6.35003  -0.00046  -0.10117  -0.01993  -0.12111   6.22892
   R68        2.53515   0.00108   0.00121   0.00073   0.00194   2.53708
   R69        2.83178  -0.00049  -0.00069  -0.00031  -0.00099   2.83078
   R70        2.78639  -0.00080  -0.00117  -0.00043  -0.00161   2.78479
   R71        2.83021  -0.00049  -0.00083  -0.00040  -0.00122   2.82899
   R72        2.78728  -0.00080  -0.00112  -0.00051  -0.00163   2.78564
   R73        2.82941  -0.00044  -0.00083   0.00064  -0.00018   2.82922
   R74        2.78696  -0.00081  -0.00121  -0.00037  -0.00158   2.78538
   R75        2.82929  -0.00053  -0.00088  -0.00085  -0.00173   2.82755
   R76        2.78734  -0.00093  -0.00127  -0.00130  -0.00257   2.78477
   R77        2.63071  -0.00043  -0.00150   0.00074  -0.00076   2.62995
   R78        2.78520  -0.00082  -0.00099  -0.00091  -0.00190   2.78331
   R79        2.63124  -0.00046  -0.00157   0.00071  -0.00086   2.63039
   R80        2.78566  -0.00085  -0.00095  -0.00111  -0.00205   2.78361
   R81        2.78530  -0.00085  -0.00094  -0.00111  -0.00205   2.78325
   R82        2.78435  -0.00086  -0.00079  -0.00139  -0.00218   2.78217
   R83        2.78482  -0.00088  -0.00081  -0.00143  -0.00224   2.78258
   R84        2.78519  -0.00090  -0.00095  -0.00139  -0.00234   2.78285
   R85        2.78600  -0.00088  -0.00090  -0.00118  -0.00208   2.78392
   R86        2.78505  -0.00084  -0.00093  -0.00096  -0.00189   2.78316
   R87        2.76995   0.00059   0.00033   0.00097   0.00129   2.77124
   R88        2.76900   0.00051   0.00018   0.00090   0.00108   2.77007
    A1        1.58401   0.00021   0.00035   0.00051   0.00088   1.58489
    A2        2.20079  -0.00004   0.00152  -0.00116   0.00036   2.20115
    A3        2.20049  -0.00006   0.00148  -0.00131   0.00016   2.20065
    A4        1.51580  -0.00019  -0.00151   0.00005  -0.00146   1.51434
    A5        2.37194   0.00007   0.00013   0.00009   0.00022   2.37216
    A6        2.36884   0.00011   0.00018   0.00046   0.00064   2.36948
    A7        1.58525   0.00013   0.00010   0.00038   0.00051   1.58576
    A8        2.19828   0.00000   0.00145  -0.00026   0.00120   2.19947
    A9        2.19771   0.00001   0.00117  -0.00014   0.00104   2.19876
   A10        1.51532  -0.00018  -0.00151   0.00019  -0.00132   1.51400
   A11        2.37126   0.00008   0.00007   0.00033   0.00042   2.37168
   A12        2.37077   0.00009   0.00034   0.00000   0.00034   2.37110
   A13        1.59225   0.00013   0.00054   0.00019   0.00073   1.59298
   A14        2.06379  -0.00005   0.00043  -0.00059  -0.00016   2.06363
   A15        2.22884  -0.00003   0.00110  -0.00105   0.00005   2.22889
   A16        1.55591  -0.00004  -0.00075   0.00003  -0.00071   1.55520
   A17        2.16056   0.00003  -0.00085   0.00104   0.00019   2.16076
   A18        2.16098   0.00002  -0.00058   0.00058   0.00001   2.16099
   A19        1.59070   0.00015   0.00055   0.00033   0.00087   1.59157
   A20        2.06276  -0.00005   0.00032  -0.00048  -0.00016   2.06260
   A21        2.22922  -0.00004   0.00084  -0.00096  -0.00012   2.22910
   A22        2.33774   0.00009  -0.00002   0.00040   0.00038   2.33812
   A23        2.33892   0.00013   0.00013   0.00029   0.00042   2.33934
   A24        1.52440  -0.00023  -0.00100   0.00003  -0.00097   1.52343
   A25        1.58536   0.00015   0.00015   0.00043   0.00061   1.58597
   A26        2.19906   0.00000   0.00149  -0.00013   0.00135   2.20041
   A27        2.19893   0.00000   0.00120  -0.00017   0.00104   2.19997
   A28        1.51583  -0.00020  -0.00154   0.00006  -0.00147   1.51436
   A29        2.36872   0.00011   0.00018   0.00042   0.00061   2.36933
   A30        2.37197   0.00007   0.00014   0.00010   0.00025   2.37222
   A31        2.20055  -0.00005   0.00151  -0.00127   0.00023   2.20078
   A32        2.19996  -0.00005   0.00144  -0.00132   0.00011   2.20007
   A33        1.58398   0.00020   0.00033   0.00043   0.00078   1.58475
   A34        1.51526  -0.00019  -0.00154   0.00020  -0.00133   1.51393
   A35        2.37131   0.00009   0.00035  -0.00011   0.00025   2.37156
   A36        2.37097   0.00009   0.00008   0.00042   0.00051   2.37148
   A37        1.59067   0.00015   0.00055   0.00032   0.00088   1.59155
   A38        2.06298  -0.00004   0.00035  -0.00036  -0.00001   2.06298
   A39        2.22969  -0.00005   0.00086  -0.00095  -0.00009   2.22960
   A40        1.55627  -0.00004  -0.00074   0.00005  -0.00069   1.55558
   A41        2.16098   0.00002  -0.00062   0.00053  -0.00008   2.16089
   A42        2.16083   0.00002  -0.00085   0.00106   0.00021   2.16104
   A43        2.06334  -0.00005   0.00042  -0.00064  -0.00022   2.06312
   A44        2.22841  -0.00003   0.00107  -0.00115  -0.00009   2.22832
   A45        1.59190   0.00013   0.00051   0.00011   0.00063   1.59253
   A46        2.33925   0.00013   0.00015   0.00023   0.00040   2.33965
   A47        2.33743   0.00010  -0.00006   0.00042   0.00037   2.33780
   A48        1.52455  -0.00023  -0.00099   0.00009  -0.00090   1.52365
   A49        1.59193   0.00014   0.00044   0.00014   0.00059   1.59252
   A50        2.22855  -0.00002   0.00112  -0.00113  -0.00002   2.22853
   A51        2.06383  -0.00005   0.00048  -0.00064  -0.00016   2.06367
   A52        2.33810   0.00008  -0.00021   0.00052   0.00033   2.33843
   A53        2.33855   0.00014   0.00028   0.00001   0.00030   2.33885
   A54        1.52409  -0.00023  -0.00092   0.00014  -0.00078   1.52331
   A55        1.59123   0.00013   0.00042   0.00024   0.00066   1.59189
   A56        2.22827  -0.00002   0.00090  -0.00086   0.00005   2.22832
   A57        2.06260  -0.00005   0.00048  -0.00045   0.00002   2.06262
   A58        1.55627  -0.00003  -0.00063   0.00002  -0.00061   1.55566
   A59        2.16033   0.00001  -0.00098   0.00095  -0.00003   2.16030
   A60        2.16056   0.00003  -0.00071   0.00090   0.00019   2.16076
   A61        1.59163   0.00012   0.00043   0.00016   0.00059   1.59222
   A62        2.22886  -0.00001   0.00092  -0.00061   0.00031   2.22917
   A63        2.06336  -0.00004   0.00049  -0.00028   0.00021   2.06357
   A64        2.33867   0.00015   0.00029   0.00012   0.00042   2.33909
   A65        2.33798   0.00006  -0.00023   0.00041   0.00020   2.33818
   A66        1.52391  -0.00022  -0.00091   0.00023  -0.00068   1.52323
   A67        2.22833  -0.00003   0.00109  -0.00123  -0.00015   2.22818
   A68        2.06374  -0.00004   0.00049  -0.00054  -0.00005   2.06370
   A69        1.59197   0.00013   0.00042   0.00011   0.00053   1.59250
   A70        1.55595  -0.00003  -0.00063   0.00005  -0.00058   1.55537
   A71        2.15983   0.00002  -0.00074   0.00078   0.00005   2.15987
   A72        2.16039   0.00002  -0.00095   0.00101   0.00006   2.16045
   A73        1.58574   0.00028   0.00104  -0.00063   0.00043   1.58617
   A74        2.20238  -0.00017   0.00011  -0.00113  -0.00103   2.20134
   A75        2.32139   0.00063   0.00930   0.00537   0.01470   2.33609
   A76        2.20028  -0.00022  -0.00018  -0.00106  -0.00126   2.19903
   A77        1.77527  -0.00053  -0.00714  -0.00338  -0.01051   1.76476
   A78        1.51266  -0.00013  -0.00133   0.00103  -0.00031   1.51235
   A79        2.37051   0.00008   0.00090  -0.00084   0.00006   2.37058
   A80        2.37210   0.00006  -0.00016   0.00018   0.00003   2.37213
   A81        2.20113  -0.00018   0.00039  -0.00078  -0.00037   2.20075
   A82        2.19301  -0.00003   0.00015   0.00107   0.00123   2.19424
   A83        1.58420   0.00026   0.00089   0.00000   0.00091   1.58510
   A84        1.51490  -0.00031  -0.00139   0.00010  -0.00131   1.51359
   A85        2.36531   0.00038   0.00066   0.00107   0.00177   2.36708
   A86        2.37784  -0.00011   0.00038  -0.00132  -0.00093   2.37691
   A87        1.59133   0.00015   0.00087  -0.00016   0.00071   1.59204
   A88        2.06366  -0.00005   0.00031  -0.00025   0.00006   2.06371
   A89        2.22864  -0.00002   0.00020  -0.00019   0.00001   2.22865
   A90        1.55601  -0.00003  -0.00090   0.00039  -0.00050   1.55550
   A91        2.16023   0.00002  -0.00055   0.00023  -0.00031   2.15991
   A92        2.16050   0.00002  -0.00052   0.00052   0.00000   2.16050
   A93        2.06404  -0.00005   0.00018  -0.00027  -0.00009   2.06395
   A94        2.22656  -0.00002   0.00051  -0.00033   0.00018   2.22674
   A95        1.59078   0.00014   0.00080  -0.00027   0.00053   1.59131
   A96        2.34053   0.00006   0.00035  -0.00042  -0.00007   2.34046
   A97        2.33470   0.00019   0.00045   0.00066   0.00112   2.33582
   A98        1.52526  -0.00026  -0.00114   0.00022  -0.00092   1.52434
   A99        1.58903   0.00019   0.00100   0.00018   0.00117   1.59021
   A100       2.22789  -0.00006   0.00043  -0.00065  -0.00022   2.22767
   A101       2.06305  -0.00003   0.00043  -0.00060  -0.00018   2.06288
   A102       2.33830   0.00012   0.00048  -0.00001   0.00046   2.33876
   A103       2.33638   0.00016   0.00009   0.00015   0.00026   2.33664
   A104       1.52715  -0.00032  -0.00142  -0.00014  -0.00156   1.52560
   A105       2.22290   0.00002   0.00043   0.00055   0.00099   2.22389
   A106       2.06463  -0.00010   0.00007  -0.00085  -0.00077   2.06386
   A107       1.59056   0.00015   0.00107  -0.00041   0.00067   1.59123
   A108       1.55739  -0.00002  -0.00111   0.00047  -0.00063   1.55676
   A109       2.16097   0.00000  -0.00060   0.00031  -0.00030   2.16067
   A110       2.15982   0.00005  -0.00050   0.00116   0.00066   2.16048
   A111       2.20067  -0.00017   0.00037  -0.00099  -0.00060   2.20008
   A112       2.19532  -0.00003   0.00023   0.00118   0.00142   2.19674
   A113       1.58344   0.00024   0.00094  -0.00001   0.00095   1.58439
   A114       1.51168  -0.00015  -0.00151   0.00059  -0.00093   1.51075
   A115       2.37247   0.00007  -0.00010   0.00045   0.00035   2.37282
   A116       2.37129   0.00010   0.00101  -0.00069   0.00031   2.37160
   A117       2.20364  -0.00011   0.00010   0.00018   0.00029   2.20394
   A118       2.20688  -0.00028   0.00041  -0.00055  -0.00016   2.20671
   A119       1.58691   0.00031   0.00113   0.00000   0.00114   1.58804
   A120       2.38869   0.00064   0.00884   0.00638   0.01523   2.40392
   A121       1.83522  -0.00058  -0.00747  -0.00299  -0.01045   1.82477
   A122       1.51437  -0.00031  -0.00152  -0.00033  -0.00186   1.51251
   A123       2.37751  -0.00014   0.00041  -0.00155  -0.00113   2.37638
   A124       2.36570   0.00042   0.00071   0.00142   0.00217   2.36787
   A125       2.22626  -0.00002   0.00058  -0.00047   0.00011   2.22637
   A126       2.06420  -0.00005   0.00018  -0.00020  -0.00002   2.06418
   A127       1.59079   0.00014   0.00081  -0.00028   0.00053   1.59132
   A128       2.22859  -0.00002   0.00023  -0.00027  -0.00004   2.22855
   A129       2.06363  -0.00005   0.00027  -0.00019   0.00008   2.06371
   A130       1.59105   0.00014   0.00085  -0.00022   0.00063   1.59167
   A131       2.33454   0.00019   0.00040   0.00065   0.00106   2.33560
   A132       2.34106   0.00005   0.00034  -0.00047  -0.00013   2.34094
   A133       1.52565  -0.00025  -0.00114   0.00031  -0.00083   1.52482
   A134       2.22501   0.00006   0.00066   0.00091   0.00157   2.22659
   A135       2.06528  -0.00010   0.00010  -0.00077  -0.00067   2.06461
   A136       1.59052   0.00013   0.00109  -0.00031   0.00078   1.59130
   A137       2.33483   0.00014   0.00000   0.00019   0.00021   2.33503
   A138       2.33858   0.00012   0.00036   0.00019   0.00054   2.33912
   A139       1.52670  -0.00031  -0.00151  -0.00042  -0.00193   1.52477
   A140       2.23042  -0.00001   0.00070   0.00051   0.00120   2.23162
   A141       2.06367  -0.00003   0.00038   0.00044   0.00082   2.06448
   A142       1.59042   0.00021   0.00114   0.00057   0.00171   1.59213
   A143       1.55588  -0.00004  -0.00127   0.00008  -0.00119   1.55469
   A144       2.15924   0.00006  -0.00054   0.00122   0.00067   2.15991
   A145       2.16032   0.00000  -0.00064  -0.00007  -0.00071   2.15961
   A146       2.05633   0.00003   0.00034  -0.00012   0.00023   2.05656
   A147       1.57054  -0.00001   0.00003  -0.00007  -0.00004   1.57049
   A148       2.05578   0.00003   0.00043  -0.00039   0.00005   2.05582
   A149       2.05696   0.00004   0.00035  -0.00006   0.00029   2.05725
   A150       2.05620   0.00003   0.00045  -0.00034   0.00011   2.05631
   A151       1.57075  -0.00001   0.00004  -0.00010  -0.00006   1.57069
   A152       1.55616  -0.00003  -0.00090   0.00041  -0.00048   1.55568
   A153       2.16076   0.00003  -0.00049   0.00056   0.00007   2.16083
   A154       2.16044   0.00002  -0.00053   0.00025  -0.00029   2.16016
   A155       2.05654   0.00002   0.00036  -0.00021   0.00015   2.05668
   A156       2.05636   0.00002   0.00054  -0.00050   0.00004   2.05640
   A157       1.57093   0.00001  -0.00003   0.00007   0.00004   1.57097
   A158       2.05634   0.00002   0.00038  -0.00022   0.00016   2.05650
   A159       2.05627   0.00002   0.00053  -0.00051   0.00002   2.05629
   A160       1.57097   0.00001  -0.00004   0.00010   0.00006   1.57103
   A161       2.05639   0.00003   0.00061  -0.00043   0.00017   2.05656
   A162       2.05665   0.00002   0.00041  -0.00043  -0.00002   2.05663
   A163       1.57067   0.00001  -0.00003  -0.00001  -0.00004   1.57062
   A164       2.05668   0.00002   0.00056  -0.00054   0.00003   2.05670
   A165       2.05738   0.00003   0.00045  -0.00040   0.00005   2.05744
   A166       1.57101   0.00001  -0.00001   0.00018   0.00017   1.57118
   A167       2.05587   0.00004   0.00044  -0.00054  -0.00010   2.05577
   A168       2.05604   0.00002   0.00026  -0.00021   0.00005   2.05609
   A169       1.57030  -0.00002  -0.00001  -0.00025  -0.00027   1.57003
   A170       2.05669   0.00004   0.00050  -0.00056  -0.00006   2.05663
   A171       2.05738   0.00004   0.00044  -0.00009   0.00035   2.05773
   A172       1.57121   0.00000   0.00005   0.00009   0.00014   1.57135
   A173       1.77614  -0.00029  -0.00183  -0.00108  -0.00286   1.77328
   A174       1.80929  -0.00023   0.00247  -0.00171   0.00082   1.81011
   A175       1.40076  -0.00045  -0.00521  -0.00188  -0.00715   1.39361
   A176       1.84516  -0.00029  -0.00611  -0.00179  -0.00797   1.83719
   A177       2.07415  -0.00011  -0.00586   0.00467  -0.00123   2.07292
    D1        0.28584   0.00007   0.00429  -0.00194   0.00236   0.28820
    D2       -3.08591   0.00000  -0.00077   0.00064  -0.00013  -3.08604
    D3       -2.11581  -0.00004   0.00045   0.00039   0.00086  -2.11495
    D4        0.79563  -0.00011  -0.00461   0.00297  -0.00164   0.79400
    D5       -0.28571  -0.00007  -0.00429   0.00190  -0.00239  -0.28811
    D6        3.08239  -0.00002   0.00038  -0.00034   0.00005   3.08244
    D7        2.11613   0.00004  -0.00042  -0.00033  -0.00076   2.11537
    D8       -0.79895   0.00010   0.00425  -0.00257   0.00168  -0.79727
    D9        0.00043   0.00000   0.00005   0.00011   0.00016   0.00059
   D10        2.15426   0.00024   0.00467  -0.00262   0.00205   2.15631
   D11       -2.15452  -0.00024  -0.00468   0.00252  -0.00216  -2.15669
   D12       -0.00069  -0.00001  -0.00006  -0.00021  -0.00027  -0.00096
   D13       -0.28596  -0.00006  -0.00426   0.00194  -0.00232  -0.28829
   D14        2.11088   0.00010  -0.00119   0.00195   0.00075   2.11163
   D15        3.08504   0.00002   0.00081  -0.00054   0.00026   3.08530
   D16       -0.80131   0.00018   0.00388  -0.00053   0.00334  -0.79797
   D17       -0.11668   0.00000   0.00237  -0.00153   0.00084  -0.11583
   D18       -2.68744   0.00011   0.00553  -0.00389   0.00164  -2.68580
   D19        2.69255  -0.00013  -0.00514   0.00211  -0.00303   2.68952
   D20        0.12179  -0.00003  -0.00198  -0.00025  -0.00223   0.11955
   D21        0.28595   0.00006   0.00425  -0.00194   0.00233   0.28828
   D22       -3.08204   0.00000  -0.00048   0.00038  -0.00010  -3.08214
   D23       -2.11127  -0.00009   0.00100  -0.00187  -0.00085  -2.11212
   D24        0.80392  -0.00015  -0.00374   0.00045  -0.00327   0.80065
   D25       -0.00246  -0.00002  -0.00064   0.00016  -0.00049  -0.00295
   D26       -2.14924  -0.00019  -0.00327  -0.00008  -0.00333  -2.15257
   D27        2.14762   0.00024   0.00314   0.00033   0.00346   2.15109
   D28        0.00085   0.00007   0.00052   0.00009   0.00063   0.00147
   D29        0.12008  -0.00001  -0.00229   0.00132  -0.00097   0.11911
   D30        2.68974  -0.00010  -0.00525   0.00356  -0.00169   2.68805
   D31       -2.69383   0.00011   0.00471  -0.00198   0.00273  -2.69110
   D32       -0.12418   0.00002   0.00175   0.00027   0.00201  -0.12217
   D33        0.14211  -0.00001   0.00233  -0.00206   0.00027   0.14238
   D34        2.43340   0.00000   0.00042  -0.00066  -0.00024   2.43315
   D35       -2.21243  -0.00005   0.00027  -0.00054  -0.00027  -2.21270
   D36        0.07886  -0.00004  -0.00164   0.00085  -0.00078   0.07807
   D37       -2.88192   0.00004  -0.00025   0.00035   0.00011  -2.88181
   D38       -0.13991   0.00002  -0.00229   0.00203  -0.00026  -0.14017
   D39       -0.64886   0.00009   0.00160  -0.00095   0.00064  -0.64822
   D40        2.09315   0.00007  -0.00044   0.00072   0.00027   2.09342
   D41        0.00058   0.00000   0.00003   0.00012   0.00016   0.00074
   D42        2.03223   0.00012   0.00238  -0.00155   0.00083   2.03306
   D43       -2.03258  -0.00012  -0.00240   0.00152  -0.00088  -2.03346
   D44       -0.00092   0.00000  -0.00006  -0.00015  -0.00021  -0.00114
   D45       -0.14196   0.00001  -0.00234   0.00205  -0.00029  -0.14226
   D46        2.21125   0.00004  -0.00067   0.00082   0.00015   2.21140
   D47       -2.43293   0.00000  -0.00022   0.00030   0.00007  -2.43286
   D48       -0.07971   0.00003   0.00145  -0.00093   0.00052  -0.07920
   D49       -1.93207  -0.00001   0.00101  -0.00053   0.00047  -1.93160
   D50       -0.07878   0.00003   0.00160  -0.00094   0.00066  -0.07812
   D51        0.07957  -0.00002  -0.00170   0.00124  -0.00046   0.07911
   D52        1.93287   0.00002  -0.00111   0.00083  -0.00027   1.93260
   D53        2.88135  -0.00006   0.00017  -0.00030  -0.00013   2.88123
   D54        0.13983  -0.00003   0.00227  -0.00202   0.00026   0.14009
   D55        0.65107  -0.00011  -0.00135   0.00065  -0.00070   0.65037
   D56       -2.09045  -0.00008   0.00075  -0.00107  -0.00031  -2.09077
   D57       -2.02945  -0.00016  -0.00173   0.00089  -0.00085  -2.03030
   D58       -0.00070  -0.00001   0.00034  -0.00026   0.00008  -0.00063
   D59        0.00042  -0.00002   0.00032  -0.00007   0.00025   0.00067
   D60        2.02916   0.00013   0.00239  -0.00121   0.00118   2.03034
   D61        0.28588   0.00006   0.00430  -0.00191   0.00240   0.28828
   D62       -3.08534  -0.00001  -0.00083   0.00057  -0.00025  -3.08559
   D63       -2.11352  -0.00010   0.00109  -0.00202  -0.00092  -2.11444
   D64        0.79845  -0.00018  -0.00403   0.00046  -0.00356   0.79489
   D65       -0.28589  -0.00006  -0.00430   0.00191  -0.00239  -0.28828
   D66        3.08134   0.00000   0.00049  -0.00040   0.00008   3.08142
   D67        2.11359   0.00010  -0.00090   0.00205   0.00113   2.11472
   D68       -0.80237   0.00016   0.00388  -0.00027   0.00360  -0.79877
   D69        0.00440   0.00003   0.00078  -0.00014   0.00065   0.00505
   D70        2.15009   0.00021   0.00321   0.00025   0.00344   2.15353
   D71       -2.14857  -0.00024  -0.00319  -0.00052  -0.00370  -2.15227
   D72       -0.00288  -0.00006  -0.00076  -0.00013  -0.00091  -0.00379
   D73        2.11486   0.00004  -0.00058  -0.00059  -0.00119   2.11367
   D74       -0.28576  -0.00007  -0.00432   0.00193  -0.00239  -0.28816
   D75       -0.79632   0.00011   0.00454  -0.00316   0.00137  -0.79495
   D76        3.08624   0.00000   0.00079  -0.00063   0.00017   3.08641
   D77       -0.12100   0.00003   0.00203   0.00035   0.00238  -0.11862
   D78       -2.69238   0.00013   0.00520  -0.00214   0.00306  -2.68932
   D79        2.68788  -0.00010  -0.00557   0.00398  -0.00159   2.68630
   D80        0.11651  -0.00001  -0.00240   0.00149  -0.00091   0.11560
   D81       -2.11542  -0.00004   0.00053   0.00061   0.00115  -2.11426
   D82        0.80063  -0.00010  -0.00418   0.00280  -0.00138   0.79925
   D83        0.28560   0.00007   0.00432  -0.00189   0.00244   0.28803
   D84       -3.08155   0.00001  -0.00039   0.00030  -0.00010  -3.08164
   D85        0.12455  -0.00002  -0.00180  -0.00039  -0.00219   0.12236
   D86        2.69354  -0.00010  -0.00475   0.00217  -0.00258   2.69095
   D87       -2.69060   0.00010   0.00527  -0.00366   0.00161  -2.68899
   D88       -0.12161   0.00002   0.00232  -0.00110   0.00122  -0.12039
   D89        0.14151  -0.00001   0.00236  -0.00204   0.00032   0.14183
   D90        2.43313   0.00000   0.00023  -0.00027  -0.00005   2.43309
   D91       -2.21242  -0.00004   0.00064  -0.00088  -0.00024  -2.21266
   D92        0.07921  -0.00003  -0.00149   0.00089  -0.00061   0.07860
   D93       -2.88115   0.00005  -0.00017   0.00020   0.00002  -2.88112
   D94       -0.13934   0.00002  -0.00229   0.00201  -0.00029  -0.13963
   D95       -0.65027   0.00011   0.00142  -0.00059   0.00083  -0.64945
   D96        2.09153   0.00008  -0.00070   0.00122   0.00051   2.09205
   D97        0.00148   0.00001  -0.00029   0.00025  -0.00003   0.00145
   D98        2.03032   0.00016   0.00169  -0.00081   0.00089   2.03121
   D99       -2.02907  -0.00014  -0.00242   0.00108  -0.00134  -2.03040
   D100      -0.00023   0.00001  -0.00044   0.00002  -0.00042  -0.00064
   D101       2.21185   0.00004  -0.00036   0.00032  -0.00004   2.21181
   D102      -0.14160   0.00001  -0.00235   0.00206  -0.00029  -0.14189
   D103      -0.07989   0.00003   0.00159  -0.00104   0.00056  -0.07933
   D104      -2.43334   0.00000  -0.00039   0.00070   0.00031  -2.43304
   D105      -0.07997   0.00002   0.00171  -0.00119   0.00051  -0.07946
   D106      -1.93313  -0.00002   0.00113  -0.00082   0.00031  -1.93282
   D107       1.93251   0.00001  -0.00103   0.00058  -0.00045   1.93206
   D108       0.07935  -0.00003  -0.00161   0.00096  -0.00065   0.07870
   D109       0.65018  -0.00008  -0.00150   0.00123  -0.00027   0.64991
   D110      -2.09237  -0.00006   0.00053  -0.00051   0.00003  -2.09234
   D111       2.88197  -0.00004   0.00027  -0.00029  -0.00001   2.88196
   D112       0.13942  -0.00002   0.00230  -0.00202   0.00029   0.13971
   D113       2.88004  -0.00001   0.00053  -0.00040   0.00013   2.88017
   D114       0.13892   0.00000   0.00238  -0.00189   0.00049   0.13941
   D115       0.64744  -0.00006  -0.00130   0.00107  -0.00022   0.64722
   D116      -2.09368  -0.00005   0.00055  -0.00041   0.00015  -2.09353
   D117      -0.14120  -0.00001  -0.00243   0.00193  -0.00050  -0.14170
   D118      -2.43211  -0.00003  -0.00038   0.00018  -0.00020  -2.43231
   D119       2.21273   0.00004  -0.00040   0.00025  -0.00015   2.21257
   D120      -0.07818   0.00002   0.00165  -0.00151   0.00014  -0.07804
   D121       0.00053   0.00000   0.00002   0.00004   0.00006   0.00059
   D122       2.03267   0.00014   0.00232  -0.00160   0.00072   2.03339
   D123      -2.03186  -0.00014  -0.00233   0.00165  -0.00068  -2.03254
   D124       0.00028   0.00000  -0.00003   0.00001  -0.00002   0.00026
   D125      -2.87990   0.00003  -0.00032   0.00020  -0.00013  -2.88003
   D126      -0.64991   0.00008   0.00134  -0.00074   0.00060  -0.64932
   D127      -0.13895   0.00001  -0.00237   0.00189  -0.00048  -0.13944
   D128       2.09103   0.00005  -0.00070   0.00095   0.00024   2.09127
   D129       0.14107   0.00001   0.00243  -0.00192   0.00052   0.14158
   D130       2.43180   0.00001   0.00017  -0.00012   0.00005   2.43185
   D131      -2.21127  -0.00004   0.00069  -0.00077  -0.00008  -2.21135
   D132       0.07946  -0.00003  -0.00157   0.00103  -0.00054   0.07892
   D133       0.00029   0.00000   0.00002   0.00025   0.00027   0.00057
   D134      -2.02800  -0.00015  -0.00249   0.00072  -0.00177  -2.02977
   D135       2.02989   0.00014   0.00212  -0.00071   0.00141   2.03131
   D136       0.00160  -0.00002  -0.00038  -0.00025  -0.00063   0.00097
   D137       0.07800  -0.00001  -0.00162   0.00153  -0.00009   0.07791
   D138       1.93104   0.00003  -0.00095   0.00091  -0.00004   1.93100
   D139      -1.93353  -0.00001   0.00117  -0.00045   0.00072  -1.93282
   D140      -0.08049   0.00004   0.00184  -0.00108   0.00076  -0.07972
   D141       2.87963  -0.00004   0.00034  -0.00006   0.00028   2.87991
   D142       0.13918  -0.00001   0.00239  -0.00192   0.00047   0.13966
   D143       0.64781  -0.00009  -0.00137   0.00056  -0.00081   0.64700
   D144      -2.09264  -0.00006   0.00067  -0.00130  -0.00061  -2.09326
   D145      -0.14134  -0.00001  -0.00245   0.00195  -0.00051  -0.14185
   D146      -2.43145  -0.00002  -0.00021   0.00012  -0.00010  -2.43155
   D147       2.21249   0.00005  -0.00067   0.00114   0.00047   2.21295
   D148      -0.07763   0.00003   0.00157  -0.00069   0.00088  -0.07675
   D149       0.00194   0.00000   0.00023   0.00005   0.00027   0.00221
   D150       2.02752   0.00014   0.00244  -0.00101   0.00143   2.02895
   D151      -2.02974  -0.00013  -0.00193   0.00071  -0.00123  -2.03097
   D152      -0.00416   0.00001   0.00028  -0.00035  -0.00006  -0.00422
   D153      -0.64752   0.00006   0.00124  -0.00125  -0.00002  -0.64754
   D154      -2.87990   0.00000  -0.00056   0.00017  -0.00039  -2.88029
   D155       2.09320   0.00006  -0.00059   0.00049  -0.00011   2.09309
   D156      -0.13917   0.00000  -0.00240   0.00191  -0.00049  -0.13966
   D157      -2.21224  -0.00003   0.00046  -0.00018   0.00028  -2.21196
   D158       0.07745  -0.00002  -0.00161   0.00147  -0.00014   0.07731
   D159       0.14140   0.00001   0.00244  -0.00196   0.00048   0.14188
   D160       2.43108   0.00002   0.00037  -0.00030   0.00007   2.43115
   D161       1.93327   0.00001  -0.00117   0.00052  -0.00065   1.93262
   D162       0.07905  -0.00004  -0.00187   0.00094  -0.00093   0.07811
   D163      -0.07703   0.00002   0.00163  -0.00145   0.00017  -0.07686
   D164      -1.93125  -0.00003   0.00092  -0.00103  -0.00011  -1.93136
   D165       0.29067  -0.00014   0.00134  -0.00084   0.00049   0.29116
   D166      -3.08603  -0.00009  -0.00126   0.00084  -0.00042  -3.08645
   D167      -2.11387   0.00003   0.00036   0.00238   0.00273  -2.11114
   D168       0.79261   0.00008  -0.00224   0.00406   0.00182   0.79443
   D169       2.15740  -0.00043  -0.00490  -0.00458  -0.00949   2.14791
   D170      -1.21930  -0.00037  -0.00749  -0.00289  -0.01040  -1.22970
   D171      -0.29105   0.00016  -0.00134   0.00095  -0.00039  -0.29145
   D172       3.07245   0.00035   0.00013   0.00189   0.00201   3.07446
   D173       2.11488   0.00003  -0.00018  -0.00231  -0.00249   2.11239
   D174      -0.80480   0.00022   0.00129  -0.00137  -0.00009  -0.80489
   D175      -2.63691  -0.00046  -0.00980  -0.00372  -0.01354  -2.65045
   D176       0.72659  -0.00027  -0.00833  -0.00278  -0.01114   0.71545
   D177      -0.00655  -0.00001  -0.00057  -0.00143  -0.00200  -0.00855
   D178       2.16649   0.00003   0.00225  -0.00195   0.00031   2.16680
   D179      -2.16656   0.00002  -0.00241   0.00274   0.00033  -2.16623
   D180       0.00648   0.00006   0.00041   0.00221   0.00263   0.00912
   D181       2.76257  -0.00007   0.01703   0.00758   0.02463   2.78720
   D182       0.60015   0.00028   0.02330   0.00357   0.02689   0.62704
   D183      -1.73386   0.00006   0.01520   0.00554   0.02068  -1.71319
   D184       2.38691   0.00041   0.02147   0.00153   0.02294   2.40984
   D185       2.10056   0.00022   0.00023   0.00167   0.00190   2.10245
   D186      -0.29050   0.00014  -0.00133   0.00072  -0.00060  -0.29111
   D187      -0.80553   0.00016   0.00257   0.00023   0.00280  -0.80273
   D188       3.08659   0.00008   0.00101  -0.00072   0.00030   3.08689
   D189      -0.11229  -0.00015   0.00107  -0.00160  -0.00052  -0.11281
   D190      -2.68142  -0.00006   0.00248  -0.00316  -0.00068  -2.68210
   D191       2.68851  -0.00009  -0.00268   0.00081  -0.00188   2.68663
   D192       0.11937   0.00001  -0.00128  -0.00075  -0.00204   0.11734
   D193      -2.10575  -0.00015  -0.00043  -0.00058  -0.00099  -2.10674
   D194       0.81100  -0.00023  -0.00180  -0.00098  -0.00279   0.80821
   D195       0.29076  -0.00017   0.00131  -0.00088   0.00042   0.29117
   D196      -3.07568  -0.00025  -0.00007  -0.00127  -0.00138  -3.07706
   D197       0.11862   0.00008   0.00092   0.00068   0.00161   0.12023
   D198       2.69273  -0.00015  -0.00224   0.00066  -0.00157   2.69115
   D199      -2.69964   0.00032   0.00319   0.00162   0.00482  -2.69482
   D200      -0.12553   0.00010   0.00003   0.00160   0.00164  -0.12390
   D201       0.14163   0.00002   0.00132  -0.00062   0.00070   0.14234
   D202       2.43217   0.00003  -0.00047   0.00055   0.00009   2.43226
   D203      -2.21185  -0.00003   0.00022  -0.00012   0.00011  -2.21174
   D204       0.07869  -0.00002  -0.00157   0.00106  -0.00051   0.07818
   D205      -2.87871  -0.00002  -0.00053  -0.00068  -0.00120  -2.87991
   D206      -0.13948  -0.00001  -0.00128   0.00063  -0.00066  -0.14013
   D207      -0.64690   0.00004   0.00090  -0.00131  -0.00041  -0.64731
   D208       2.09234   0.00005   0.00014   0.00000   0.00013   2.09247
   D209       2.03045   0.00015   0.00194  -0.00083   0.00111   2.03155
   D210      -0.00035   0.00000   0.00004   0.00001   0.00005  -0.00029
   D211      -0.00088   0.00000   0.00001  -0.00011  -0.00010  -0.00098
   D212      -2.03167  -0.00014  -0.00189   0.00074  -0.00115  -2.03282
   D213       2.20909   0.00004   0.00006  -0.00015  -0.00009   2.20900
   D214      -0.14155  -0.00002  -0.00131   0.00063  -0.00068  -0.14223
   D215      -0.08123   0.00003   0.00187  -0.00110   0.00077  -0.08047
   D216      -2.43187  -0.00003   0.00050  -0.00032   0.00018  -2.43170
   D217      -0.07784   0.00001   0.00155  -0.00105   0.00050  -0.07734
   D218      -1.93108  -0.00003   0.00093  -0.00064   0.00029  -1.93079
   D219       1.93309   0.00001  -0.00101   0.00038  -0.00064   1.93245
   D220       0.07985  -0.00003  -0.00163   0.00079  -0.00084   0.07901
   D221       0.65058  -0.00009  -0.00088   0.00108   0.00020   0.65078
   D222      -2.09103  -0.00005  -0.00009   0.00022   0.00014  -2.09089
   D223       2.88110  -0.00004   0.00048   0.00023   0.00071   2.88181
   D224       0.13948   0.00001   0.00128  -0.00063   0.00065   0.14013
   D225       2.88000  -0.00007  -0.00046  -0.00033  -0.00079   2.87921
   D226       0.13677   0.00002   0.00160  -0.00037   0.00123   0.13800
   D227       0.65178  -0.00017  -0.00232   0.00075  -0.00157   0.65021
   D228      -2.09145  -0.00008  -0.00026   0.00070   0.00045  -2.09100
   D229      -0.13874  -0.00004  -0.00164   0.00032  -0.00132  -0.14006
   D230      -2.43002  -0.00008   0.00034  -0.00182  -0.00147  -2.43149
   D231       2.21167   0.00001  -0.00009  -0.00070  -0.00079   2.21088
   D232      -0.07960  -0.00003   0.00190  -0.00284  -0.00094  -0.08054
   D233      -0.00287  -0.00005  -0.00028  -0.00166  -0.00194  -0.00481
   D234       2.02876   0.00024   0.00267   0.00026   0.00293   2.03169
   D235      -2.02911  -0.00025  -0.00277  -0.00063  -0.00339  -2.03251
   D236       0.00252   0.00004   0.00018   0.00129   0.00147   0.00399
   D237      -0.65196   0.00011   0.00175  -0.00083   0.00091  -0.65105
   D238      -2.88082   0.00009   0.00031   0.00042   0.00073  -2.88009
   D239       2.09205   0.00000  -0.00016  -0.00085  -0.00102   2.09103
   D240      -0.13681  -0.00001  -0.00160   0.00040  -0.00121  -0.13802
   D241      -2.20726  -0.00004   0.00024  -0.00029  -0.00006  -2.20732
   D242       0.08489  -0.00004  -0.00183   0.00120  -0.00064   0.08425
   D243       0.13891   0.00004   0.00165  -0.00038   0.00127   0.14019
   D244       2.43106   0.00004  -0.00041   0.00111   0.00070   2.43175
   D245       1.93039   0.00004  -0.00145   0.00136  -0.00008   1.93031
   D246       0.07863   0.00002  -0.00192   0.00223   0.00031   0.07894
   D247      -0.08282   0.00003   0.00150  -0.00095   0.00055  -0.08227
   D248      -1.93458   0.00000   0.00102  -0.00008   0.00094  -1.93364
   D249      -2.10120  -0.00022  -0.00015  -0.00127  -0.00142  -2.10261
   D250       0.80563  -0.00017  -0.00256   0.00003  -0.00253   0.80310
   D251       0.29207  -0.00014   0.00158  -0.00034   0.00123   0.29331
   D252      -3.08428  -0.00009  -0.00083   0.00096   0.00012  -3.08417
   D253       2.10431   0.00015   0.00026  -0.00004   0.00021   2.10452
   D254      -0.81046   0.00023   0.00181   0.00161   0.00342  -0.80704
   D255      -0.29255   0.00017  -0.00158   0.00048  -0.00108  -0.29363
   D256       3.07586   0.00026  -0.00003   0.00213   0.00213   3.07800
   D257       2.12409  -0.00003   0.00036  -0.00032   0.00004   2.12413
   D258      -0.29269   0.00013  -0.00160   0.00035  -0.00125  -0.29394
   D259      -2.27444   0.00035   0.00438   0.00189   0.00623  -2.26821
   D260      -0.78302  -0.00007   0.00304  -0.00190   0.00114  -0.78188
   D261       3.08337   0.00009   0.00108  -0.00123  -0.00014   3.08323
   D262       1.10163   0.00031   0.00707   0.00031   0.00733   1.10897
   D263      -0.11970   0.00000   0.00112   0.00052   0.00164  -0.11806
   D264      -2.69144   0.00009   0.00273  -0.00120   0.00153  -2.68991
   D265       2.68192   0.00004  -0.00279   0.00268  -0.00011   2.68181
   D266       0.11018   0.00013  -0.00117   0.00096  -0.00021   0.10996
   D267      -2.12169  -0.00011  -0.00017  -0.00027  -0.00045  -2.12214
   D268       0.79588  -0.00033  -0.00182  -0.00259  -0.00441   0.79147
   D269       0.29299  -0.00015   0.00161  -0.00047   0.00113   0.29412
   D270      -3.07263  -0.00037  -0.00005  -0.00280  -0.00283  -3.07546
   D271       2.72778   0.00048   0.00922   0.00547   0.01465   2.74243
   D272      -0.63784   0.00026   0.00756   0.00314   0.01070  -0.62715
   D273       1.36654  -0.00011   0.01469   0.00484   0.01954   1.38609
   D274      -0.68237   0.00009   0.02169   0.00032   0.02197  -0.66040
   D275      -0.52299  -0.00031   0.01638   0.00441   0.02086  -0.50213
   D276      -2.57191  -0.00010   0.02338  -0.00011   0.02329  -2.54862
   D277       0.12782  -0.00009   0.00051  -0.00231  -0.00181   0.12601
   D278       2.69613  -0.00034  -0.00364  -0.00257  -0.00621   2.68992
   D279      -2.68743   0.00018   0.00305   0.00059   0.00363  -2.68380
   D280      -0.11912  -0.00007  -0.00109   0.00034  -0.00077  -0.11989
   D281      -0.65153   0.00010   0.00104  -0.00103   0.00001  -0.65152
   D282       2.09202   0.00005   0.00010  -0.00009   0.00001   2.09203
   D283      -2.88209   0.00004  -0.00038  -0.00017  -0.00055  -2.88264
   D284      -0.13854  -0.00001  -0.00132   0.00078  -0.00055  -0.13909
   D285      -2.20980  -0.00004  -0.00011   0.00015   0.00004  -2.20976
   D286       0.08110  -0.00003  -0.00189   0.00116  -0.00073   0.08037
   D287       0.14056   0.00002   0.00136  -0.00078   0.00058   0.14113
   D288       2.43145   0.00003  -0.00042   0.00023  -0.00019   2.43126
   D289       0.64792  -0.00004  -0.00097   0.00130   0.00033   0.64825
   D290      -2.09297  -0.00005  -0.00006  -0.00010  -0.00016  -2.09313
   D291       2.87939   0.00002   0.00041   0.00064   0.00104   2.88043
   D292       0.13849   0.00001   0.00132  -0.00077   0.00055   0.13905
   D293       2.21255   0.00003  -0.00025   0.00015  -0.00011   2.21244
   D294      -0.07859   0.00001   0.00149  -0.00110   0.00039  -0.07820
   D295      -0.14064  -0.00002  -0.00136   0.00078  -0.00059  -0.14122
   D296      -2.43177  -0.00004   0.00038  -0.00047  -0.00009  -2.43186
   D297       0.64829  -0.00011  -0.00237   0.00098  -0.00138   0.64691
   D298      -2.09201   0.00001   0.00023   0.00108   0.00132  -2.09069
   D299       2.87932  -0.00009  -0.00072   0.00016  -0.00056   2.87875
   D300       0.13902   0.00003   0.00188   0.00026   0.00214   0.14115
   D301       2.20817   0.00006  -0.00018   0.00020   0.00003   2.20819
   D302      -0.08146   0.00007   0.00209  -0.00046   0.00164  -0.07982
   D303      -0.14100  -0.00005  -0.00192  -0.00028  -0.00220  -0.14320
   D304      -2.43063  -0.00005   0.00035  -0.00094  -0.00059  -2.43122
   D305      -0.64572   0.00023   0.00299   0.00131   0.00430  -0.64143
   D306      -2.87776   0.00007   0.00086  -0.00021   0.00066  -2.87710
   D307       2.09304   0.00012   0.00024   0.00121   0.00144   2.09448
   D308      -0.13900  -0.00004  -0.00188  -0.00031  -0.00219  -0.14119
   D309      -2.21403  -0.00007  -0.00007  -0.00098  -0.00104  -2.21507
   D310       0.07478  -0.00003  -0.00226   0.00067  -0.00159   0.07318
   D311       0.14100   0.00006   0.00193   0.00036   0.00229   0.14329
   D312       2.42981   0.00010  -0.00027   0.00201   0.00173   2.43154
   D313       0.07980  -0.00005  -0.00179   0.00041  -0.00138   0.07843
   D314       1.93431   0.00001  -0.00106   0.00007  -0.00098   1.93333
   D315      -1.92970  -0.00005   0.00149  -0.00092   0.00057  -1.92913
   D316      -0.07519   0.00001   0.00223  -0.00126   0.00096  -0.07423
   D317      -0.00076   0.00000  -0.00002  -0.00004  -0.00006  -0.00081
   D318       2.12591   0.00005   0.00065  -0.00051   0.00014   2.12604
   D319      -2.12659  -0.00005  -0.00066   0.00050  -0.00016  -2.12675
   D320       0.00008   0.00000   0.00001   0.00003   0.00003   0.00011
   D321      -1.93283  -0.00001   0.00102  -0.00040   0.00062  -1.93221
   D322       0.07885  -0.00001  -0.00150   0.00111  -0.00038   0.07847
   D323      -0.08061   0.00003   0.00161  -0.00085   0.00076  -0.07985
   D324       1.93107   0.00003  -0.00091   0.00066  -0.00025   1.93082
   D325       2.12676   0.00004   0.00073  -0.00064   0.00009   2.12685
   D326      -0.00008   0.00000  -0.00001  -0.00003  -0.00003  -0.00011
   D327       0.00045  -0.00001   0.00016  -0.00033  -0.00017   0.00029
   D328      -2.12638  -0.00005  -0.00057   0.00028  -0.00029  -2.12667
   D329       0.00055   0.00001  -0.00014   0.00034   0.00020   0.00075
   D330       2.12724   0.00005   0.00058  -0.00027   0.00031   2.12755
   D331      -2.12677  -0.00004  -0.00072   0.00058  -0.00014  -2.12691
   D332      -0.00008   0.00000  -0.00001  -0.00003  -0.00003  -0.00011
   D333      -0.00016   0.00000   0.00002   0.00003   0.00005  -0.00011
   D334      -2.12691  -0.00003  -0.00058   0.00040  -0.00018  -2.12709
   D335       2.12683   0.00004   0.00060  -0.00034   0.00026   2.12709
   D336       0.00008   0.00000   0.00001   0.00003   0.00003   0.00011
   D337      -0.00053   0.00000  -0.00001  -0.00005  -0.00006  -0.00059
   D338       2.12760   0.00005   0.00070  -0.00059   0.00012   2.12772
   D339      -2.12748  -0.00004  -0.00068   0.00061  -0.00007  -2.12755
   D340       0.00065   0.00001   0.00004   0.00007   0.00011   0.00076
   D341       0.00088   0.00000  -0.00015   0.00036   0.00021   0.00108
   D342      -2.12738  -0.00005  -0.00087   0.00059  -0.00028  -2.12766
   D343       2.12761   0.00005   0.00068  -0.00030   0.00037   2.12799
   D344      -0.00065  -0.00001  -0.00004  -0.00007  -0.00011  -0.00076
   D345       0.00104   0.00001   0.00032  -0.00014   0.00018   0.00123
   D346       2.12688   0.00004   0.00077  -0.00072   0.00005   2.12693
   D347      -2.12649  -0.00004  -0.00049   0.00051   0.00003  -2.12646
   D348      -0.00065  -0.00001  -0.00004  -0.00007  -0.00011  -0.00076
   D349      -0.00133   0.00000  -0.00013  -0.00016  -0.00029  -0.00162
   D350       2.12635   0.00005   0.00063  -0.00079  -0.00016   2.12619
   D351      -2.12702  -0.00005  -0.00073   0.00070  -0.00003  -2.12705
   D352       0.00065   0.00001   0.00004   0.00007   0.00011   0.00076
         Item               Value     Threshold  Converged?
 Maximum Force            0.001085     0.000450     NO 
 RMS     Force            0.000267     0.000300     YES
 Maximum Displacement     0.185838     0.001800     NO 
 RMS     Displacement     0.011426     0.001200     NO 
 Predicted change in Energy=-7.477321D-05
 GradGradGradGradGradGradGradGradGradGradGradGradGradGradGradGradGradGrad

 Stoichiometry    C56O2S
 Framework group  C1[X(C56O2S)]
 Deg. of freedom   171
 Full point group                 C1      NOp   1
 Largest Abelian subgroup         C1      NOp   1
 Largest concise Abelian subgroup C1      NOp   1
                         Standard orientation:                         
 ---------------------------------------------------------------------
 Center     Atomic      Atomic             Coordinates (Angstroms)
 Number     Number       Type             X           Y           Z
 ---------------------------------------------------------------------
      1          6           0       -0.238698   -2.572294    0.718843
      2          6           0       -1.261779   -1.926449    1.592060
      3          6           0       -0.147246   -1.105719    2.147073
      4          6           0        0.859490   -2.052034    1.584779
      5          6           0       -3.689473   -2.378673    0.733375
      6          6           0       -4.687801   -1.541531    1.420681
      7          6           0       -3.595957   -0.896698    2.171928
      8          6           0       -2.603030   -1.882888    1.636397
      9          6           0       -0.165163   -1.174485   -2.127495
     10          6           0       -1.274795   -1.977097   -1.537726
     11          6           0       -0.244380   -2.594863   -0.652554
     12          6           0        0.846612   -2.102201   -1.543614
     13          6           0       -3.613827   -0.966715   -2.131488
     14          6           0       -4.699078   -1.586705   -1.350505
     15          6           0       -3.695265   -2.401608   -0.644817
     16          6           0       -2.616329   -1.934729   -1.572502
     17          6           0        3.210744   -2.792086    0.711869
     18          6           0        2.196405   -2.170162    1.621332
     19          6           0        3.303645   -1.309925    2.150832
     20          6           0        4.305813   -2.079286    1.393072
     21          6           0        3.286231   -1.380183   -2.153376
     22          6           0        2.183353   -2.222029   -1.587514
     23          6           0        3.205235   -2.814773   -0.666321
     24          6           0        4.294920   -2.125202   -1.379398
     25          6           0        0.010888    1.658321   -0.725068
     26          6           0       -1.088865    1.146253   -1.593288
     27          6           0       -0.084412    0.194630   -2.154479
     28          6           0        1.032476    1.012252   -1.598639
     29          6           0       -3.437474    1.891538   -0.716656
     30          6           0       -4.533994    1.180272   -1.397811
     31          6           0       -3.532579    0.408818   -2.155563
     32          6           0       -2.425104    1.268195   -1.626657
     33          6           0        3.457993    1.479065   -0.737635
     34          6           0        2.373427    0.976721   -1.641916
     35          6           0        3.369003   -0.004785   -2.178590
     36          6           0        4.458502    0.642614   -1.425522
     37          6           0       -0.065871    0.263517    2.126467
     38          6           0       -1.075251    1.194979    1.541585
     39          6           0        0.017382    1.674965    0.648630
     40          6           0        1.045458    1.064205    1.535440
     41          6           0       -3.514290    0.478835    2.149315
     42          6           0       -3.431322    1.913762    0.661691
     43          6           0       -2.411394    1.318951    1.582053
     44          6           0        3.385882    0.065842    2.128312
     45          6           0        2.387187    1.031092    1.569391
     46          6           0        3.462705    1.499182    0.640414
     47          6           0        4.469883    0.688234    1.347209
     48          6           0       -5.607489    0.629369    0.739515
     49          6           0       -5.613428    0.605144   -0.733135
     50          6           0       -4.522005    1.225189    1.375301
     51          6           0       -5.695270   -0.840837    0.763607
     52          6           0       -5.701353   -0.864852   -0.708443
     53          6           0        5.385346   -1.502420    0.728806
     54          6           0        5.379183   -1.526571   -0.743460
     55          6           0        5.466726   -0.056201   -0.768509
     56          6           0        5.471743   -0.032543    0.704077
     57         16           0        1.325430    4.556557   -0.273536
     58          8           0        1.964544    4.389766    1.035765
     59          8           0        0.189615    5.475570   -0.392225
 ---------------------------------------------------------------------
 Rotational constants (GHZ):      0.1114800      0.0535397      0.0458419
 Standard basis: 6-31G(d) (6D, 7F)
 There are   889 symmetry adapted cartesian basis functions of A   symmetry.
 There are   889 symmetry adapted basis functions of A   symmetry.
   889 basis functions,  1676 primitive gaussians,   889 cartesian basis functions
   184 alpha electrons      184 beta electrons
       nuclear repulsion energy      8118.0135158647 Hartrees.
 NAtoms=   59 NActive=   59 NUniq=   59 SFac= 1.00D+00 NAtFMM=   60 NAOKFM=F Big=F
 Integral buffers will be    262144 words long.
 Raffenetti 2 integral format.
 Two-electron integral symmetry is turned on.
 Nuclear repulsion after empirical dispersion term =     8117.8987178442 Hartrees.
 One-electron integrals computed using PRISM.
 NBasis=   889 RedAO= T EigKep=  2.00D-04  NBF=   889
 NBsUse=   889 1.00D-06 EigRej= -1.00D+00 NBFU=   889
 Initial guess from the checkpoint file:  "E:\MTA\Capsule\SO2\TG+SO2_G_D3.chk"
 B after Tr=     0.000000    0.000000    0.000000
         Rot=    1.000000    0.000213   -0.000025    0.000613 Ang=   0.07 deg.
 ExpMin= 1.17D-01 ExpMax= 2.19D+04 ExpMxC= 3.30D+03 IAcc=1 IRadAn=         1 AccDes= 0.00D+00
 Harris functional with IExCor=  402 and IRadAn=       1 diagonalized for initial guess.
 HarFok:  IExCor=  402 AccDes= 0.00D+00 IRadAn=         1 IDoV= 1 UseB2=F ITyADJ=14
 ICtDFT=  3500011 ScaDFX=  1.000000  1.000000  1.000000  1.000000
 FoFCou: FMM=F IPFlag=           0 FMFlag=      100000 FMFlg1=           0
         NFxFlg=           0 DoJE=T BraDBF=F KetDBF=T FulRan=T
         wScrn=  0.000000 ICntrl=     500 IOpCl=  0 I1Cent=   200000004 NGrid=           0
         NMat0=    1 NMatS0=      1 NMatT0=    0 NMatD0=    1 NMtDS0=    0 NMtDT0=    0
 Petite list used in FoFCou.
 Requested convergence on RMS density matrix=1.00D-08 within 128 cycles.
 Requested convergence on MAX density matrix=1.00D-06.
 Requested convergence on             energy=1.00D-06.
 No special actions if energy rises.
 Integral accuracy reduced to 1.0D-05 until final iterations.
 Initial convergence to 1.0D-05 achieved.  Increase integral accuracy.
 SCF Done:  E(RB3LYP) =  -2681.38048443     A.U. after   13 cycles
            NFock= 13  Conv=0.57D-08     -V/T= 2.0084
 Calling FoFJK, ICntrl=      2127 FMM=F ISym2X=0 I1Cent= 0 IOpClX= 0 NMat=1 NMatS=1 NMatT=0.
 ***** Axes restored to original set *****
 -------------------------------------------------------------------
 Center     Atomic                   Forces (Hartrees/Bohr)
 Number     Number              X              Y              Z
 -------------------------------------------------------------------
      1        6           0.000019705    0.000286020    0.000612824
      2        6           0.000426454   -0.000025896    0.000055449
      3        6          -0.000024893   -0.000462854   -0.000321220
      4        6          -0.000487905   -0.000008619    0.000083878
      5        6          -0.000091917    0.000310540    0.000403338
      6        6           0.000415933   -0.000092112    0.000036062
      7        6          -0.000150029   -0.000371114   -0.000299901
      8        6          -0.000329784   -0.000094149    0.000054079
      9        6          -0.000009569   -0.000446662    0.000331556
     10        6           0.000421270   -0.000006881   -0.000093435
     11        6           0.000016200    0.000250368   -0.000640586
     12        6          -0.000498439    0.000014470   -0.000102526
     13        6          -0.000151374   -0.000340475    0.000299208
     14        6           0.000423303   -0.000065269   -0.000059157
     15        6          -0.000096914    0.000276621   -0.000446220
     16        6          -0.000324895   -0.000058780   -0.000069282
     17        6           0.000146097    0.000319210    0.000475620
     18        6           0.000363466   -0.000108241    0.000032527
     19        6           0.000121863   -0.000345236   -0.000256688
     20        6          -0.000388843    0.000030573   -0.000003683
     21        6           0.000082618   -0.000268340    0.000297662
     22        6           0.000393515   -0.000076067   -0.000067459
     23        6           0.000143392    0.000325111   -0.000515519
     24        6          -0.000352233    0.000013663   -0.000001547
     25        6          -0.000660760    0.000466226   -0.000730368
     26        6           0.000602026   -0.000661647    0.000058381
     27        6           0.000059825    0.000606205    0.000455168
     28        6          -0.000048249    0.000268787   -0.000036660
     29        6          -0.000137073   -0.000328387   -0.000404454
     30        6           0.000387396   -0.000007049    0.000024037
     31        6          -0.000101236    0.000420036    0.000298777
     32        6          -0.000357038    0.000086683    0.000022374
     33        6           0.000238604   -0.000264376   -0.000575205
     34        6           0.000189740    0.000043690    0.000066252
     35        6           0.000189188    0.000309603    0.000219401
     36        6          -0.000531011   -0.000005751    0.000158462
     37        6           0.000083765    0.000473836   -0.000408938
     38        6           0.000712811   -0.000646962   -0.000112976
     39        6          -0.000828345   -0.000040502    0.000997283
     40        6          -0.000190286    0.000482686   -0.000040914
     41        6          -0.000097444    0.000402894   -0.000299316
     42        6          -0.000131225   -0.000298414    0.000432644
     43        6          -0.000401665    0.000037701   -0.000003416
     44        6           0.000114651    0.000270124   -0.000260241
     45        6           0.000376536    0.000016031   -0.000103775
     46        6           0.000137457   -0.000668195    0.000646274
     47        6          -0.000530643    0.000113602   -0.000074140
     48        6          -0.000037771   -0.000212959   -0.000191963
     49        6          -0.000039936   -0.000216342    0.000209188
     50        6           0.000379812   -0.000025423   -0.000018852
     51        6           0.000004032    0.000145139   -0.000204687
     52        6           0.000000078    0.000171014    0.000192052
     53        6           0.000051034    0.000153927   -0.000187727
     54        6          -0.000006861    0.000154959    0.000186247
     55        6           0.000107892   -0.000085688    0.000192792
     56        6          -0.000000887   -0.000201630   -0.000269133
     57       16           0.000835313   -0.000145655   -0.000687228
     58        8          -0.000121989    0.000129126    0.000364707
     59        8          -0.000314762    0.000000835    0.000280973
 -------------------------------------------------------------------
 Cartesian Forces:  Max     0.000997283 RMS     0.000319091

 GradGradGradGradGradGradGradGradGradGradGradGradGradGradGradGradGradGrad
 Berny optimization.
 Using GEDIIS/GDIIS optimizer.
 FormGI is forming the generalized inverse of G from B-inverse, IUseBI=4.
 Internal  Forces:  Max     0.000414004 RMS     0.000099765
 Search for a local minimum.
 Step number   4 out of a maximum of  354
 All quantities printed in internal units (Hartrees-Bohrs-Radians)
 Mixed Optimization -- En-DIIS/RFO-DIIS
 Swapping is turned off.
 Update second derivatives using D2CorX and points    2    3    4
 DE= -1.83D-04 DEPred=-7.48D-05 R= 2.45D+00
 TightC=F SS=  1.41D+00  RLast= 1.93D-01 DXNew= 1.4270D+00 5.7884D-01
 Trust test= 2.45D+00 RLast= 1.93D-01 DXMaxT set to 8.49D-01
 ITU=  1  1  1  0
     Eigenvalues ---    0.00453   0.00696   0.01777   0.01799   0.01840
     Eigenvalues ---    0.01882   0.01962   0.01977   0.01982   0.02105
     Eigenvalues ---    0.02380   0.02563   0.02679   0.02710   0.02841
     Eigenvalues ---    0.02960   0.02999   0.03110   0.03195   0.03198
     Eigenvalues ---    0.03220   0.03282   0.03352   0.03378   0.03382
     Eigenvalues ---    0.03631   0.03641   0.03644   0.03652   0.03769
     Eigenvalues ---    0.03895   0.04138   0.04212   0.04219   0.04227
     Eigenvalues ---    0.04235   0.04321   0.04327   0.05028   0.05101
     Eigenvalues ---    0.05135   0.05499   0.06201   0.06202   0.06573
     Eigenvalues ---    0.06763   0.06972   0.06990   0.07024   0.07326
     Eigenvalues ---    0.07333   0.07488   0.07613   0.07703   0.07775
     Eigenvalues ---    0.07788   0.07915   0.07930   0.08086   0.09126
     Eigenvalues ---    0.09561   0.09685   0.09764   0.09852   0.10243
     Eigenvalues ---    0.10979   0.11054   0.11442   0.11484   0.11696
     Eigenvalues ---    0.11723   0.11972   0.12292   0.12679   0.12776
     Eigenvalues ---    0.12931   0.13307   0.15274   0.15509   0.15588
     Eigenvalues ---    0.15598   0.16314   0.16327   0.16533   0.16723
     Eigenvalues ---    0.17549   0.18520   0.18961   0.19053   0.20751
     Eigenvalues ---    0.21546   0.21656   0.22588   0.22767   0.22831
     Eigenvalues ---    0.22933   0.23064   0.23626   0.24162   0.24373
     Eigenvalues ---    0.24617   0.25193   0.25638   0.26023   0.26504
     Eigenvalues ---    0.27026   0.27299   0.27311   0.27749   0.27905
     Eigenvalues ---    0.28025   0.28169   0.28258   0.28598   0.28759
     Eigenvalues ---    0.28768   0.29361   0.29650   0.30127   0.30338
     Eigenvalues ---    0.30525   0.30538   0.30979   0.31002   0.31122
     Eigenvalues ---    0.31890   0.31920   0.32056   0.32222   0.32337
     Eigenvalues ---    0.32408   0.33070   0.33132   0.33498   0.33508
     Eigenvalues ---    0.33583   0.33599   0.34695   0.34835   0.34865
     Eigenvalues ---    0.35432   0.39116   0.39812   0.40209   0.40523
     Eigenvalues ---    0.40695   0.40944   0.41675   0.41717   0.41870
     Eigenvalues ---    0.42710   0.42776   0.43958   0.44019   0.44237
     Eigenvalues ---    0.45114   0.45478   0.46175   0.46349   0.47173
     Eigenvalues ---    0.48436   0.49026   0.49661   0.50585   0.50692
     Eigenvalues ---    0.52769   0.52814   0.56321   0.56618   0.89241
     Eigenvalues ---    0.89484
 En-DIIS/RFO-DIIS IScMMF=        0 using points:     4    3    2    1
 RFO step:  Lambda=-1.38070052D-05.
 DidBck=F Rises=F RFO-DIIS coefs:    1.16582   -0.23806   -0.04290    0.11514
 Iteration  1 RMS(Cart)=  0.00176357 RMS(Int)=  0.00001093
 Iteration  2 RMS(Cart)=  0.00000297 RMS(Int)=  0.00001055
 Iteration  3 RMS(Cart)=  0.00000000 RMS(Int)=  0.00001055
 Variable       Old X    -DE/DX   Delta X   Delta X   Delta X     New X
                                 (Linear)    (Quad)   (Total)
    R1        2.81963  -0.00025  -0.00087  -0.00003  -0.00091   2.81873
    R2        2.81977  -0.00026  -0.00089  -0.00005  -0.00095   2.81882
    R3        2.59194   0.00036   0.00021   0.00069   0.00090   2.59283
    R4        2.81805  -0.00018  -0.00064   0.00005  -0.00059   2.81746
    R5        2.53732   0.00015   0.00048  -0.00013   0.00035   2.53767
    R6        2.81893  -0.00025  -0.00077  -0.00011  -0.00088   2.81805
    R7        2.59234   0.00030   0.00051   0.00028   0.00079   2.59313
    R8        2.53719   0.00016   0.00039  -0.00009   0.00030   2.53749
    R9        2.78365  -0.00029  -0.00095  -0.00005  -0.00100   2.78265
   R10        2.82930  -0.00017  -0.00050   0.00003  -0.00047   2.82883
   R11        2.60479   0.00021   0.00001   0.00060   0.00061   2.60540
   R12        2.78522  -0.00029  -0.00096  -0.00005  -0.00101   2.78420
   R13        2.63053   0.00001  -0.00027   0.00040   0.00013   2.63066
   R14        2.83161  -0.00020  -0.00066   0.00000  -0.00066   2.83094
   R15        2.60431   0.00011  -0.00006   0.00034   0.00028   2.60459
   R16        2.81772  -0.00019  -0.00066   0.00003  -0.00063   2.81709
   R17        2.81896  -0.00025  -0.00082  -0.00018  -0.00100   2.81797
   R18        2.59225   0.00031   0.00051   0.00029   0.00079   2.59304
   R19        2.82001  -0.00025  -0.00087  -0.00002  -0.00090   2.81911
   R20        2.53725   0.00016   0.00047  -0.00016   0.00031   2.53756
   R21        2.82004  -0.00024  -0.00087  -0.00002  -0.00089   2.81915
   R22        2.53756   0.00019   0.00039  -0.00010   0.00029   2.53785
   R23        2.78508  -0.00029  -0.00097  -0.00006  -0.00103   2.78405
   R24        2.83113  -0.00020  -0.00069  -0.00005  -0.00074   2.83040
   R25        2.60431   0.00010  -0.00006   0.00031   0.00025   2.60456
   R26        2.78355  -0.00029  -0.00094  -0.00005  -0.00099   2.78256
   R27        2.63064   0.00002  -0.00028   0.00041   0.00013   2.63077
   R28        2.82997  -0.00017  -0.00050   0.00003  -0.00047   2.82951
   R29        2.83005  -0.00019  -0.00054  -0.00002  -0.00056   2.82949
   R30        2.78457  -0.00031  -0.00098  -0.00008  -0.00105   2.78352
   R31        2.60477   0.00024  -0.00001   0.00068   0.00067   2.60545
   R32        2.83229  -0.00020  -0.00072  -0.00008  -0.00081   2.83149
   R33        2.78403  -0.00025  -0.00091   0.00009  -0.00083   2.78321
   R34        2.60481   0.00010   0.00000   0.00025   0.00025   2.60507
   R35        2.63169  -0.00001  -0.00027   0.00039   0.00013   2.63181
   R36        2.83159  -0.00019  -0.00072  -0.00010  -0.00082   2.83077
   R37        2.78473  -0.00023  -0.00089   0.00010  -0.00079   2.78394
   R38        2.60427   0.00010   0.00000   0.00024   0.00025   2.60451
   R39        2.83092  -0.00019  -0.00056  -0.00006  -0.00062   2.83031
   R40        2.78464  -0.00031  -0.00097  -0.00010  -0.00107   2.78357
   R41        2.63100  -0.00003  -0.00031   0.00031   0.00001   2.63101
   R42        2.81910  -0.00024  -0.00061   0.00009  -0.00050   2.81860
   R43        2.81827  -0.00006   0.00004   0.00076   0.00078   2.81905
   R44        2.59613   0.00040   0.00083   0.00035   0.00121   2.59734
   R45        6.07413  -0.00003   0.00820  -0.00340   0.00479   6.07893
   R46        2.82161  -0.00024  -0.00108  -0.00053  -0.00160   2.82001
   R47        2.53640   0.00025   0.00056   0.00004   0.00060   2.53700
   R48        2.81874  -0.00010  -0.00064  -0.00003  -0.00068   2.81806
   R49        2.53624   0.00020   0.00070  -0.00015   0.00055   2.53679
   R50        2.78517  -0.00028  -0.00102  -0.00003  -0.00105   2.78412
   R51        2.82926  -0.00018  -0.00058  -0.00004  -0.00062   2.82864
   R52        2.60506   0.00014   0.00001   0.00030   0.00030   2.60536
   R53        2.78513  -0.00030  -0.00099  -0.00009  -0.00108   2.78405
   R54        2.63055   0.00002  -0.00027   0.00045   0.00018   2.63073
   R55        2.83129  -0.00016  -0.00047   0.00000  -0.00047   2.83082
   R56        2.83229  -0.00017  -0.00063  -0.00007  -0.00069   2.83161
   R57        2.78621  -0.00036  -0.00120  -0.00027  -0.00146   2.78475
   R58        2.60443   0.00024  -0.00013   0.00038   0.00027   2.60470
   R59        2.82989  -0.00005  -0.00022   0.00049   0.00027   2.83016
   R60        2.78582  -0.00027  -0.00104  -0.00010  -0.00114   2.78468
   R61        2.62972   0.00002  -0.00026   0.00046   0.00020   2.62993
   R62        2.82105  -0.00025  -0.00103  -0.00032  -0.00134   2.81971
   R63        2.81909  -0.00011  -0.00060   0.00017  -0.00044   2.81866
   R64        2.81664  -0.00030  -0.00074  -0.00037  -0.00110   2.81555
   R65        2.53694   0.00029   0.00055   0.00006   0.00060   2.53755
   R66        2.81334  -0.00013  -0.00012   0.00032   0.00018   2.81353
   R67        6.22892   0.00018   0.00988   0.00403   0.01390   6.24282
   R68        2.53708   0.00028   0.00078  -0.00009   0.00069   2.53777
   R69        2.83078  -0.00017  -0.00051  -0.00007  -0.00058   2.83020
   R70        2.78479  -0.00029  -0.00099  -0.00007  -0.00105   2.78373
   R71        2.82899  -0.00016  -0.00059  -0.00005  -0.00065   2.82834
   R72        2.78564  -0.00028  -0.00101  -0.00001  -0.00102   2.78462
   R73        2.82922  -0.00008  -0.00025   0.00046   0.00020   2.82943
   R74        2.78538  -0.00028  -0.00103  -0.00004  -0.00107   2.78431
   R75        2.82755  -0.00026  -0.00071  -0.00053  -0.00123   2.82632
   R76        2.78477  -0.00041  -0.00128  -0.00051  -0.00178   2.78299
   R77        2.62995   0.00006  -0.00027   0.00046   0.00019   2.63015
   R78        2.78331  -0.00022  -0.00095   0.00017  -0.00078   2.78253
   R79        2.63039   0.00002  -0.00028   0.00042   0.00014   2.63053
   R80        2.78361  -0.00017  -0.00098   0.00036  -0.00062   2.78299
   R81        2.78325  -0.00018  -0.00098   0.00032  -0.00066   2.78259
   R82        2.78217  -0.00018  -0.00102   0.00031  -0.00070   2.78146
   R83        2.78258  -0.00019  -0.00101   0.00033  -0.00068   2.78189
   R84        2.78285  -0.00019  -0.00106   0.00029  -0.00077   2.78208
   R85        2.78392  -0.00017  -0.00102   0.00043  -0.00060   2.78332
   R86        2.78316  -0.00024  -0.00094   0.00010  -0.00084   2.78232
   R87        2.77124   0.00024   0.00015   0.00023   0.00038   2.77162
   R88        2.77007   0.00021   0.00014   0.00020   0.00034   2.77041
    A1        1.58489   0.00003   0.00039  -0.00037   0.00002   1.58491
    A2        2.20115   0.00000   0.00018   0.00004   0.00022   2.20137
    A3        2.20065  -0.00001   0.00013   0.00003   0.00016   2.20081
    A4        1.51434  -0.00004  -0.00072   0.00028  -0.00045   1.51390
    A5        2.37216  -0.00004   0.00010  -0.00039  -0.00029   2.37187
    A6        2.36948   0.00007   0.00037   0.00020   0.00057   2.37004
    A7        1.58576   0.00000   0.00026  -0.00038  -0.00012   1.58564
    A8        2.19947   0.00001   0.00045   0.00001   0.00047   2.19994
    A9        2.19876   0.00003   0.00052   0.00030   0.00081   2.19957
   A10        1.51400  -0.00002  -0.00067   0.00034  -0.00034   1.51367
   A11        2.37168   0.00000   0.00017  -0.00023  -0.00006   2.37162
   A12        2.37110   0.00001   0.00024  -0.00012   0.00012   2.37122
   A13        1.59298   0.00002   0.00033  -0.00020   0.00013   1.59311
   A14        2.06363  -0.00001  -0.00010   0.00009  -0.00001   2.06363
   A15        2.22889   0.00000   0.00015   0.00019   0.00034   2.22923
   A16        1.55520   0.00001  -0.00028   0.00019  -0.00009   1.55511
   A17        2.16076  -0.00001   0.00013  -0.00011   0.00003   2.16079
   A18        2.16099  -0.00001   0.00006  -0.00008  -0.00002   2.16097
   A19        1.59157   0.00003   0.00039  -0.00018   0.00020   1.59178
   A20        2.06260   0.00001  -0.00006   0.00013   0.00008   2.06268
   A21        2.22910  -0.00002   0.00008  -0.00003   0.00005   2.22915
   A22        2.33812   0.00003   0.00011  -0.00022  -0.00011   2.33801
   A23        2.33934   0.00003   0.00010  -0.00010   0.00000   2.33934
   A24        1.52343  -0.00006  -0.00053   0.00014  -0.00039   1.52304
   A25        1.58597   0.00001   0.00027  -0.00037  -0.00010   1.58587
   A26        2.20041   0.00002   0.00048   0.00011   0.00059   2.20100
   A27        2.19997   0.00003   0.00050   0.00028   0.00077   2.20075
   A28        1.51436  -0.00004  -0.00073   0.00029  -0.00044   1.51392
   A29        2.36933   0.00007   0.00037   0.00018   0.00054   2.36987
   A30        2.37222  -0.00003   0.00010  -0.00038  -0.00028   2.37194
   A31        2.20078   0.00000   0.00015   0.00000   0.00016   2.20093
   A32        2.20007  -0.00001   0.00013   0.00001   0.00014   2.20021
   A33        1.58475   0.00002   0.00037  -0.00041  -0.00004   1.58472
   A34        1.51393  -0.00002  -0.00068   0.00036  -0.00032   1.51362
   A35        2.37156   0.00001   0.00021  -0.00017   0.00004   2.37159
   A36        2.37148   0.00000   0.00020  -0.00019   0.00001   2.37148
   A37        1.59155   0.00003   0.00039  -0.00017   0.00022   1.59177
   A38        2.06298   0.00002  -0.00003   0.00014   0.00010   2.06308
   A39        2.22960  -0.00002   0.00008  -0.00006   0.00002   2.22962
   A40        1.55558   0.00001  -0.00027   0.00019  -0.00009   1.55550
   A41        2.16089  -0.00001   0.00005  -0.00006  -0.00001   2.16088
   A42        2.16104  -0.00001   0.00014  -0.00009   0.00005   2.16109
   A43        2.06312  -0.00001  -0.00011   0.00003  -0.00008   2.06303
   A44        2.22832   0.00000   0.00013   0.00012   0.00026   2.22858
   A45        1.59253   0.00002   0.00031  -0.00021   0.00010   1.59263
   A46        2.33965   0.00003   0.00008  -0.00011  -0.00003   2.33961
   A47        2.33780   0.00002   0.00012  -0.00021  -0.00009   2.33771
   A48        1.52365  -0.00006  -0.00052   0.00015  -0.00037   1.52329
   A49        1.59252   0.00004   0.00029  -0.00013   0.00016   1.59268
   A50        2.22853   0.00000   0.00013   0.00010   0.00023   2.22876
   A51        2.06367  -0.00002  -0.00010  -0.00002  -0.00011   2.06355
   A52        2.33843   0.00003   0.00014  -0.00005   0.00009   2.33852
   A53        2.33885   0.00002   0.00000  -0.00033  -0.00033   2.33852
   A54        1.52331  -0.00006  -0.00048   0.00014  -0.00034   1.52297
   A55        1.59189   0.00002   0.00033  -0.00017   0.00017   1.59206
   A56        2.22832  -0.00001   0.00015  -0.00008   0.00007   2.22839
   A57        2.06262   0.00001   0.00000   0.00005   0.00005   2.06267
   A58        1.55566   0.00000  -0.00027   0.00011  -0.00016   1.55550
   A59        2.16030  -0.00001   0.00008  -0.00006   0.00003   2.16033
   A60        2.16076   0.00001   0.00012   0.00018   0.00030   2.16106
   A61        1.59222   0.00000   0.00031  -0.00020   0.00011   1.59233
   A62        2.22917   0.00001   0.00020   0.00015   0.00036   2.22953
   A63        2.06357   0.00002   0.00003   0.00017   0.00020   2.06377
   A64        2.33909   0.00002   0.00002  -0.00025  -0.00023   2.33887
   A65        2.33818   0.00002   0.00011  -0.00010   0.00000   2.33818
   A66        1.52323  -0.00005  -0.00046   0.00017  -0.00029   1.52294
   A67        2.22818  -0.00001   0.00010   0.00011   0.00021   2.22840
   A68        2.06370  -0.00001  -0.00007   0.00006  -0.00001   2.06369
   A69        1.59250   0.00003   0.00028  -0.00014   0.00014   1.59264
   A70        1.55537   0.00001  -0.00026   0.00012  -0.00014   1.55523
   A71        2.15987   0.00000   0.00010   0.00006   0.00016   2.16003
   A72        2.16045   0.00000   0.00010  -0.00005   0.00004   2.16049
   A73        1.58617   0.00009   0.00011  -0.00031  -0.00020   1.58597
   A74        2.20134  -0.00006  -0.00046  -0.00118  -0.00167   2.19968
   A75        2.33609   0.00026  -0.00011   0.00260   0.00245   2.33854
   A76        2.19903  -0.00013  -0.00041  -0.00120  -0.00160   2.19743
   A77        1.76476  -0.00024   0.00006  -0.00304  -0.00303   1.76173
   A78        1.51235  -0.00001  -0.00024   0.00061   0.00036   1.51271
   A79        2.37058  -0.00002   0.00009  -0.00040  -0.00030   2.37028
   A80        2.37213   0.00005   0.00009   0.00021   0.00029   2.37242
   A81        2.20075  -0.00009   0.00008  -0.00024  -0.00014   2.20061
   A82        2.19424   0.00002   0.00077   0.00068   0.00145   2.19569
   A83        1.58510   0.00010   0.00053   0.00020   0.00072   1.58582
   A84        1.51359  -0.00012  -0.00060   0.00021  -0.00037   1.51322
   A85        2.36708   0.00020   0.00081   0.00058   0.00137   2.36845
   A86        2.37691  -0.00009  -0.00051  -0.00072  -0.00123   2.37568
   A87        1.59204   0.00005   0.00038   0.00003   0.00040   1.59244
   A88        2.06371  -0.00002  -0.00005  -0.00012  -0.00017   2.06354
   A89        2.22865  -0.00001   0.00004  -0.00027  -0.00024   2.22841
   A90        1.55550   0.00000  -0.00024   0.00003  -0.00020   1.55530
   A91        2.15991   0.00002   0.00003   0.00027   0.00030   2.16022
   A92        2.16050   0.00000   0.00008  -0.00003   0.00004   2.16055
   A93        2.06395  -0.00001  -0.00007   0.00000  -0.00007   2.06388
   A94        2.22674  -0.00001   0.00028   0.00000   0.00028   2.22702
   A95        1.59131   0.00004   0.00033   0.00004   0.00036   1.59167
   A96        2.34046   0.00002  -0.00004  -0.00005  -0.00009   2.34037
   A97        2.33582   0.00006   0.00044   0.00015   0.00059   2.33641
   A98        1.52434  -0.00009  -0.00056   0.00001  -0.00056   1.52378
   A99        1.59021   0.00010   0.00058   0.00010   0.00067   1.59087
   A100       2.22767  -0.00006   0.00001  -0.00086  -0.00084   2.22682
   A101       2.06288  -0.00003  -0.00006  -0.00047  -0.00054   2.06234
   A102       2.33876   0.00006   0.00008   0.00021   0.00029   2.33905
   A103       2.33664   0.00006   0.00035   0.00005   0.00040   2.33704
   A104       1.52560  -0.00013  -0.00079  -0.00002  -0.00081   1.52478
   A105       2.22389   0.00003   0.00061   0.00036   0.00097   2.22486
   A106       2.06386  -0.00003  -0.00027  -0.00023  -0.00051   2.06336
   A107       1.59123   0.00002   0.00037  -0.00017   0.00020   1.59143
   A108       1.55676   0.00001  -0.00032   0.00026  -0.00006   1.55669
   A109       2.16067   0.00003  -0.00001   0.00052   0.00051   2.16118
   A110       2.16048   0.00001   0.00027   0.00028   0.00055   2.16103
   A111       2.20008  -0.00008   0.00005  -0.00035  -0.00029   2.19979
   A112       2.19674   0.00005   0.00076   0.00070   0.00147   2.19821
   A113       1.58439   0.00005   0.00053   0.00001   0.00054   1.58493
   A114       1.51075   0.00002  -0.00036   0.00042   0.00005   1.51081
   A115       2.37282   0.00003   0.00016   0.00027   0.00042   2.37324
   A116       2.37160  -0.00004   0.00012  -0.00036  -0.00022   2.37139
   A117       2.20394  -0.00001  -0.00007   0.00015   0.00006   2.20400
   A118       2.20671  -0.00012  -0.00029  -0.00032  -0.00061   2.20610
   A119       1.58804   0.00007   0.00025  -0.00002   0.00023   1.58828
   A120       2.40392   0.00034   0.00023   0.00463   0.00483   2.40875
   A121       1.82477  -0.00020   0.00030  -0.00137  -0.00113   1.82365
   A122       1.51251  -0.00009  -0.00071   0.00002  -0.00068   1.51183
   A123       2.37638  -0.00016  -0.00054  -0.00104  -0.00158   2.37481
   A124       2.36787   0.00023   0.00088   0.00087   0.00174   2.36960
   A125       2.22637  -0.00001   0.00026  -0.00012   0.00014   2.22651
   A126       2.06418  -0.00001  -0.00005   0.00001  -0.00004   2.06414
   A127       1.59132   0.00005   0.00032   0.00000   0.00032   1.59164
   A128       2.22855  -0.00001   0.00002  -0.00031  -0.00029   2.22826
   A129       2.06371  -0.00001  -0.00004  -0.00008  -0.00012   2.06359
   A130       1.59167   0.00004   0.00036  -0.00003   0.00033   1.59201
   A131       2.33560   0.00007   0.00043   0.00010   0.00053   2.33613
   A132       2.34094   0.00002  -0.00006  -0.00004  -0.00010   2.34083
   A133       1.52482  -0.00009  -0.00054   0.00008  -0.00046   1.52436
   A134       2.22659   0.00007   0.00068   0.00052   0.00120   2.22778
   A135       2.06461  -0.00002  -0.00026  -0.00018  -0.00044   2.06417
   A136       1.59130  -0.00001   0.00039  -0.00029   0.00010   1.59140
   A137       2.33503   0.00006   0.00035   0.00014   0.00049   2.33552
   A138       2.33912   0.00004   0.00014   0.00027   0.00040   2.33952
   A139       1.52477  -0.00011  -0.00085  -0.00001  -0.00086   1.52391
   A140       2.23162  -0.00002   0.00026  -0.00017   0.00009   2.23171
   A141       2.06448  -0.00001   0.00012   0.00018   0.00029   2.06478
   A142       1.59213   0.00010   0.00065   0.00024   0.00089   1.59302
   A143       1.55469   0.00002  -0.00040   0.00016  -0.00024   1.55446
   A144       2.15991   0.00001   0.00028   0.00024   0.00052   2.16043
   A145       2.15961   0.00001  -0.00007   0.00020   0.00012   2.15973
   A146       2.05656   0.00000   0.00001  -0.00018  -0.00018   2.05638
   A147       1.57049   0.00001  -0.00001   0.00002   0.00001   1.57050
   A148       2.05582   0.00000  -0.00001   0.00001   0.00000   2.05582
   A149       2.05725   0.00000   0.00001  -0.00016  -0.00015   2.05710
   A150       2.05631   0.00000   0.00000   0.00001   0.00001   2.05632
   A151       1.57069   0.00001  -0.00001   0.00003   0.00002   1.57071
   A152       1.55568   0.00000  -0.00023   0.00007  -0.00017   1.55551
   A153       2.16083   0.00000   0.00008  -0.00005   0.00003   2.16085
   A154       2.16016   0.00002   0.00003   0.00026   0.00030   2.16046
   A155       2.05668   0.00000   0.00000  -0.00005  -0.00004   2.05664
   A156       2.05640   0.00002  -0.00002   0.00003   0.00000   2.05640
   A157       1.57097  -0.00001   0.00001  -0.00003  -0.00002   1.57095
   A158       2.05650   0.00000   0.00000  -0.00007  -0.00007   2.05643
   A159       2.05629   0.00001  -0.00003   0.00004   0.00001   2.05630
   A160       1.57103   0.00000   0.00001  -0.00002   0.00000   1.57103
   A161       2.05656   0.00002   0.00000   0.00001   0.00002   2.05657
   A162       2.05663  -0.00001  -0.00007  -0.00024  -0.00030   2.05632
   A163       1.57062  -0.00001  -0.00001  -0.00013  -0.00014   1.57049
   A164       2.05670   0.00002  -0.00002   0.00000  -0.00002   2.05668
   A165       2.05744  -0.00001  -0.00006  -0.00014  -0.00020   2.05723
   A166       1.57118  -0.00001   0.00003   0.00005   0.00008   1.57126
   A167       2.05577   0.00001  -0.00003  -0.00016  -0.00019   2.05558
   A168       2.05609  -0.00001  -0.00001  -0.00037  -0.00038   2.05571
   A169       1.57003   0.00000  -0.00005  -0.00010  -0.00014   1.56989
   A170       2.05663   0.00000  -0.00004  -0.00007  -0.00011   2.05652
   A171       2.05773   0.00000   0.00002  -0.00016  -0.00014   2.05760
   A172       1.57135   0.00002   0.00002   0.00018   0.00020   1.57155
   A173       1.77328   0.00006   0.00016  -0.00007   0.00009   1.77337
   A174       1.81011  -0.00022  -0.00037  -0.00177  -0.00221   1.80790
   A175       1.39361  -0.00003   0.00024  -0.00082  -0.00059   1.39302
   A176       1.83719  -0.00025   0.00008  -0.00133  -0.00115   1.83604
   A177       2.07292  -0.00022  -0.00051  -0.00251  -0.00300   2.06992
    D1        0.28820   0.00005   0.00128   0.00021   0.00149   0.28968
    D2       -3.08604   0.00004   0.00021   0.00066   0.00087  -3.08517
    D3       -2.11495   0.00003   0.00051   0.00054   0.00105  -2.11390
    D4        0.79400   0.00002  -0.00055   0.00100   0.00044   0.79444
    D5       -0.28811  -0.00006  -0.00129  -0.00023  -0.00151  -0.28962
    D6        3.08244  -0.00002  -0.00016  -0.00019  -0.00034   3.08210
    D7        2.11537  -0.00003  -0.00049  -0.00055  -0.00104   2.11433
    D8       -0.79727   0.00000   0.00064  -0.00051   0.00013  -0.79713
    D9        0.00059   0.00000   0.00003   0.00001   0.00003   0.00062
   D10        2.15631   0.00004   0.00108  -0.00072   0.00036   2.15667
   D11       -2.15669  -0.00004  -0.00111   0.00060  -0.00051  -2.15720
   D12       -0.00096  -0.00001  -0.00005  -0.00013  -0.00018  -0.00115
   D13       -0.28829  -0.00005  -0.00126  -0.00022  -0.00148  -0.28977
   D14        2.11163   0.00001   0.00016  -0.00018  -0.00003   2.11161
   D15        3.08530  -0.00001  -0.00014  -0.00053  -0.00066   3.08464
   D16       -0.79797   0.00005   0.00128  -0.00049   0.00079  -0.79717
   D17       -0.11583  -0.00002  -0.00011  -0.00089  -0.00100  -0.11684
   D18       -2.68580   0.00003   0.00110  -0.00034   0.00075  -2.68504
   D19        2.68952  -0.00006  -0.00180  -0.00030  -0.00210   2.68741
   D20        0.11955  -0.00002  -0.00059   0.00025  -0.00034   0.11921
   D21        0.28828   0.00005   0.00126   0.00022   0.00148   0.28976
   D22       -3.08214   0.00001   0.00012   0.00015   0.00026  -3.08187
   D23       -2.11212   0.00001  -0.00011   0.00037   0.00026  -2.11186
   D24        0.80065  -0.00003  -0.00126   0.00031  -0.00096   0.79969
   D25       -0.00295   0.00001   0.00016   0.00053   0.00068  -0.00227
   D26       -2.15257  -0.00003  -0.00193   0.00003  -0.00190  -2.15447
   D27        2.15109   0.00007   0.00194   0.00025   0.00219   2.15327
   D28        0.00147   0.00003  -0.00014  -0.00025  -0.00040   0.00107
   D29        0.11911   0.00002   0.00005   0.00072   0.00077   0.11988
   D30        2.68805  -0.00003  -0.00120  -0.00002  -0.00122   2.68682
   D31       -2.69110   0.00007   0.00179   0.00075   0.00254  -2.68856
   D32       -0.12217   0.00002   0.00054   0.00001   0.00055  -0.12162
   D33        0.14238   0.00002   0.00033   0.00020   0.00053   0.14291
   D34        2.43315   0.00001   0.00025   0.00020   0.00045   2.43360
   D35       -2.21270   0.00001  -0.00006   0.00006   0.00001  -2.21269
   D36        0.07807   0.00000  -0.00014   0.00006  -0.00008   0.07799
   D37       -2.88181   0.00000   0.00045   0.00021   0.00065  -2.88116
   D38       -0.14017  -0.00002  -0.00032  -0.00019  -0.00051  -0.14068
   D39       -0.64822   0.00001   0.00073   0.00025   0.00098  -0.64723
   D40        2.09342  -0.00001  -0.00003  -0.00015  -0.00018   2.09324
   D41        0.00074   0.00000   0.00003   0.00007   0.00010   0.00084
   D42        2.03306   0.00002   0.00053  -0.00012   0.00041   2.03347
   D43       -2.03346  -0.00002  -0.00053   0.00010  -0.00044  -2.03389
   D44       -0.00114   0.00000  -0.00003  -0.00009  -0.00012  -0.00126
   D45       -0.14226  -0.00002  -0.00034  -0.00020  -0.00054  -0.14280
   D46        2.21140  -0.00002   0.00003  -0.00031  -0.00028   2.21112
   D47       -2.43286  -0.00002  -0.00031  -0.00018  -0.00049  -2.43335
   D48       -0.07920  -0.00001   0.00006  -0.00029  -0.00023  -0.07942
   D49       -1.93160   0.00000   0.00012  -0.00003   0.00009  -1.93151
   D50       -0.07812   0.00000   0.00012  -0.00009   0.00003  -0.07809
   D51        0.07911   0.00000  -0.00012   0.00008  -0.00004   0.07907
   D52        1.93260   0.00000  -0.00012   0.00002  -0.00010   1.93249
   D53        2.88123  -0.00001  -0.00044  -0.00026  -0.00070   2.88053
   D54        0.14009   0.00002   0.00032   0.00019   0.00051   0.14060
   D55        0.65037  -0.00004  -0.00080  -0.00024  -0.00104   0.64933
   D56       -2.09077  -0.00002  -0.00004   0.00021   0.00017  -2.09060
   D57       -2.03030  -0.00005  -0.00056   0.00030  -0.00026  -2.03056
   D58       -0.00063   0.00001   0.00014   0.00020   0.00034  -0.00028
   D59        0.00067   0.00000   0.00008   0.00013   0.00020   0.00087
   D60        2.03034   0.00005   0.00078   0.00003   0.00081   2.03115
   D61        0.28828   0.00005   0.00128   0.00021   0.00150   0.28977
   D62       -3.08559   0.00001   0.00014   0.00052   0.00066  -3.08493
   D63       -2.11444  -0.00002  -0.00016   0.00012  -0.00003  -2.11447
   D64        0.79489  -0.00006  -0.00130   0.00043  -0.00087   0.79401
   D65       -0.28828  -0.00005  -0.00128  -0.00021  -0.00150  -0.28977
   D66        3.08142  -0.00001  -0.00012  -0.00019  -0.00031   3.08110
   D67        2.11472   0.00001   0.00014  -0.00023  -0.00008   2.11463
   D68       -0.79877   0.00004   0.00130  -0.00021   0.00110  -0.79767
   D69        0.00505  -0.00002  -0.00014  -0.00066  -0.00079   0.00426
   D70        2.15353   0.00007   0.00197   0.00029   0.00227   2.15580
   D71       -2.15227  -0.00009  -0.00198  -0.00050  -0.00247  -2.15475
   D72       -0.00379  -0.00001   0.00014   0.00045   0.00059  -0.00320
   D73        2.11367  -0.00003  -0.00057  -0.00063  -0.00120   2.11247
   D74       -0.28816  -0.00005  -0.00129  -0.00020  -0.00149  -0.28964
   D75       -0.79495  -0.00002   0.00051  -0.00107  -0.00056  -0.79551
   D76        3.08641  -0.00003  -0.00021  -0.00064  -0.00085   3.08557
   D77       -0.11862   0.00002   0.00062  -0.00016   0.00047  -0.11815
   D78       -2.68932   0.00006   0.00182   0.00036   0.00218  -2.68714
   D79        2.68630  -0.00002  -0.00109   0.00042  -0.00067   2.68563
   D80        0.11560   0.00002   0.00010   0.00094   0.00105   0.11665
   D81       -2.11426   0.00003   0.00057   0.00065   0.00122  -2.11304
   D82        0.79925   0.00000  -0.00059   0.00063   0.00005   0.79929
   D83        0.28803   0.00005   0.00131   0.00022   0.00152   0.28956
   D84       -3.08164   0.00002   0.00015   0.00020   0.00035  -3.08130
   D85        0.12236  -0.00001  -0.00058   0.00001  -0.00057   0.12179
   D86        2.69095  -0.00005  -0.00177  -0.00055  -0.00232   2.68863
   D87       -2.68899   0.00003   0.00119  -0.00002   0.00117  -2.68782
   D88       -0.12039  -0.00001   0.00000  -0.00058  -0.00058  -0.12097
   D89        0.14183   0.00002   0.00035   0.00014   0.00050   0.14233
   D90        2.43309   0.00001   0.00032   0.00016   0.00049   2.43358
   D91       -2.21266   0.00001  -0.00003   0.00028   0.00025  -2.21241
   D92        0.07860   0.00001  -0.00006   0.00030   0.00024   0.07884
   D93       -2.88112   0.00001   0.00042   0.00029   0.00071  -2.88042
   D94       -0.13963  -0.00001  -0.00033  -0.00014  -0.00047  -0.14009
   D95       -0.64945   0.00005   0.00081   0.00027   0.00108  -0.64837
   D96        2.09205   0.00003   0.00006  -0.00015  -0.00009   2.09195
   D97        0.00145  -0.00001  -0.00016  -0.00026  -0.00042   0.00103
   D98        2.03121   0.00005   0.00056  -0.00021   0.00035   2.03156
   D99       -2.03040  -0.00005  -0.00082  -0.00008  -0.00090  -2.03130
   D100      -0.00064   0.00001  -0.00010  -0.00003  -0.00013  -0.00077
   D101       2.21181  -0.00001   0.00000  -0.00013  -0.00013   2.21169
   D102      -0.14189  -0.00002  -0.00034  -0.00014  -0.00048  -0.14238
   D103      -0.07933   0.00000   0.00010  -0.00017  -0.00007  -0.07940
   D104      -2.43304  -0.00001  -0.00024  -0.00018  -0.00043  -2.43346
   D105      -0.07946   0.00000   0.00013  -0.00006   0.00007  -0.07939
   D106      -1.93282   0.00000   0.00012  -0.00001   0.00012  -1.93271
   D107       1.93206   0.00001  -0.00012   0.00009  -0.00002   1.93204
   D108       0.07870   0.00000  -0.00012   0.00014   0.00002   0.07872
   D109       0.64991  -0.00001  -0.00067  -0.00015  -0.00083   0.64908
   D110      -2.09234   0.00001   0.00009   0.00023   0.00032  -2.09202
   D111       2.88196  -0.00001  -0.00043  -0.00025  -0.00068   2.88127
   D112       0.13971   0.00001   0.00033   0.00014   0.00046   0.14017
   D113       2.88017  -0.00001  -0.00043  -0.00044  -0.00087   2.87930
   D114       0.13941   0.00001   0.00040   0.00018   0.00058   0.13999
   D115       0.64722  -0.00002  -0.00067  -0.00035  -0.00101   0.64621
   D116      -2.09353   0.00001   0.00016   0.00027   0.00044  -2.09310
   D117      -0.14170  -0.00002  -0.00041  -0.00018  -0.00059  -0.14229
   D118      -2.43231  -0.00003  -0.00039  -0.00048  -0.00087  -2.43318
   D119       2.21257  -0.00001  -0.00008  -0.00016  -0.00024   2.21234
   D120      -0.07804  -0.00002  -0.00006  -0.00046  -0.00051  -0.07855
   D121       0.00059   0.00000   0.00001   0.00000   0.00001   0.00060
   D122       2.03339   0.00004   0.00048  -0.00005   0.00043   2.03382
   D123      -2.03254  -0.00003  -0.00048   0.00013  -0.00035  -2.03288
   D124       0.00026   0.00001   0.00000   0.00008   0.00008   0.00033
   D125      -2.88003   0.00001   0.00038   0.00033   0.00071  -2.87931
   D126      -0.64932   0.00003   0.00081   0.00019   0.00100  -0.64832
   D127      -0.13944  -0.00001  -0.00040  -0.00017  -0.00057  -0.14001
   D128       2.09127   0.00001   0.00003  -0.00031  -0.00028   2.09099
   D129       0.14158   0.00002   0.00042   0.00018   0.00060   0.14219
   D130       2.43185   0.00001   0.00037   0.00030   0.00067   2.43252
   D131      -2.21135   0.00001  -0.00003   0.00038   0.00035  -2.21100
   D132       0.07892   0.00001  -0.00008   0.00050   0.00042   0.07934
   D133       0.00057  -0.00002   0.00002  -0.00034  -0.00031   0.00026
   D134      -2.02977  -0.00004  -0.00098  -0.00018  -0.00115  -2.03092
   D135       2.03131   0.00001   0.00071  -0.00062   0.00009   2.03139
   D136       0.00097  -0.00001  -0.00029  -0.00046  -0.00075   0.00022
   D137       0.07791   0.00002   0.00006   0.00045   0.00051   0.07842
   D138       1.93100   0.00001   0.00001   0.00011   0.00013   1.93113
   D139      -1.93282   0.00001   0.00027   0.00014   0.00042  -1.93240
   D140      -0.07972   0.00000   0.00022  -0.00019   0.00003  -0.07969
   D141       2.87991  -0.00001  -0.00035  -0.00020  -0.00055   2.87936
   D142       0.13966   0.00001   0.00039   0.00021   0.00060   0.14026
   D143       0.64700  -0.00004  -0.00085  -0.00033  -0.00118   0.64582
   D144      -2.09326  -0.00002  -0.00010   0.00008  -0.00002  -2.09328
   D145      -0.14185  -0.00002  -0.00042  -0.00022  -0.00063  -0.14248
   D146      -2.43155  -0.00002  -0.00038  -0.00028  -0.00066  -2.43221
   D147       2.21295   0.00000   0.00011  -0.00009   0.00002   2.21298
   D148      -0.07675   0.00000   0.00015  -0.00015   0.00000  -0.07675
   D149       0.00221   0.00000   0.00004   0.00025   0.00030   0.00251
   D150       2.02895   0.00003   0.00092   0.00008   0.00100   2.02995
   D151      -2.03097  -0.00003  -0.00070   0.00024  -0.00047  -2.03143
   D152      -0.00422   0.00000   0.00018   0.00006   0.00024  -0.00399
   D153      -0.64754   0.00002   0.00063   0.00026   0.00089  -0.64665
   D154      -2.88029   0.00000   0.00039   0.00024   0.00063  -2.87966
   D155       2.09309   0.00000  -0.00015  -0.00021  -0.00035   2.09274
   D156      -0.13966  -0.00002  -0.00039  -0.00022  -0.00061  -0.14028
   D157      -2.21196   0.00001   0.00010   0.00015   0.00025  -2.21171
   D158       0.07731   0.00001   0.00006   0.00030   0.00036   0.07767
   D159       0.14188   0.00002   0.00041   0.00021   0.00062   0.14250
   D160       2.43115   0.00002   0.00037   0.00036   0.00073   2.43188
   D161       1.93262  -0.00001  -0.00026  -0.00012  -0.00038   1.93224
   D162       0.07811  -0.00001  -0.00025  -0.00008  -0.00033   0.07779
   D163      -0.07686  -0.00001  -0.00006  -0.00031  -0.00037  -0.07722
   D164      -1.93136  -0.00002  -0.00004  -0.00028  -0.00032  -1.93168
   D165       0.29116  -0.00009   0.00032  -0.00120  -0.00088   0.29028
   D166      -3.08645  -0.00001   0.00009   0.00059   0.00068  -3.08577
   D167      -2.11114   0.00006   0.00119   0.00190   0.00308  -2.10806
   D168       0.79443   0.00013   0.00096   0.00369   0.00464   0.79908
   D169       2.14791  -0.00027   0.00042  -0.00505  -0.00465   2.14326
   D170      -1.22970  -0.00019   0.00019  -0.00327  -0.00309  -1.23279
   D171      -0.29145   0.00011  -0.00028   0.00124   0.00097  -0.29048
   D172       3.07446   0.00018   0.00115   0.00109   0.00224   3.07670
   D173       2.11239   0.00000  -0.00118  -0.00184  -0.00303   2.10936
   D174      -0.80489   0.00008   0.00025  -0.00199  -0.00176  -0.80665
   D175      -2.65045  -0.00014  -0.00021  -0.00071  -0.00087  -2.65132
   D176       0.71545  -0.00006   0.00122  -0.00086   0.00040   0.71586
   D177      -0.00855  -0.00001  -0.00039  -0.00159  -0.00197  -0.01052
   D178       2.16680  -0.00006  -0.00042  -0.00187  -0.00229   2.16451
   D179      -2.16623   0.00009   0.00059   0.00222   0.00282  -2.16341
   D180       0.00912   0.00004   0.00056   0.00194   0.00250   0.01161
   D181       2.78720  -0.00004  -0.00193  -0.00098  -0.00288   2.78432
   D182       0.62704   0.00027  -0.00128   0.00256   0.00131   0.62835
   D183      -1.71319  -0.00005  -0.00186  -0.00348  -0.00528  -1.71847
   D184       2.40984   0.00025  -0.00121   0.00005  -0.00110   2.40875
   D185       2.10245   0.00015   0.00139   0.00213   0.00353   2.10598
   D186      -0.29111   0.00009  -0.00039   0.00111   0.00072  -0.29039
   D187      -0.80273   0.00009   0.00162   0.00050   0.00211  -0.80062
   D188       3.08689   0.00003  -0.00016  -0.00053  -0.00070   3.08619
   D189      -0.11281  -0.00011  -0.00091  -0.00204  -0.00296  -0.11577
   D190      -2.68210  -0.00009  -0.00021  -0.00239  -0.00261  -2.68472
   D191       2.68663  -0.00001  -0.00127   0.00051  -0.00076   2.68587
   D192       0.11734   0.00001  -0.00058   0.00016  -0.00042   0.11692
   D193      -2.10674  -0.00009  -0.00099  -0.00158  -0.00258  -2.10932
   D194       0.80821  -0.00010  -0.00212  -0.00112  -0.00325   0.80497
   D195       0.29117  -0.00011   0.00033  -0.00117  -0.00084   0.29033
   D196      -3.07706  -0.00011  -0.00080  -0.00071  -0.00151  -3.07857
   D197       0.12023   0.00004   0.00051   0.00057   0.00108   0.12131
   D198       2.69115  -0.00004  -0.00092   0.00136   0.00045   2.69160
   D199      -2.69482   0.00012   0.00243   0.00009   0.00254  -2.69229
   D200      -0.12390   0.00004   0.00101   0.00088   0.00190  -0.12200
   D201       0.14234   0.00000   0.00038  -0.00036   0.00002   0.14235
   D202       2.43226   0.00001   0.00029  -0.00022   0.00006   2.43232
   D203      -2.21174  -0.00001   0.00006   0.00003   0.00010  -2.21164
   D204       0.07818  -0.00001  -0.00003   0.00017   0.00015   0.07832
   D205      -2.87991   0.00000  -0.00006   0.00006   0.00001  -2.87990
   D206      -0.14013   0.00001  -0.00035   0.00036   0.00001  -0.14012
   D207      -0.64731   0.00001   0.00027  -0.00025   0.00002  -0.64729
   D208       2.09247   0.00002  -0.00002   0.00004   0.00002   2.09249
   D209       2.03155   0.00004   0.00057  -0.00046   0.00011   2.03167
   D210      -0.00029   0.00000   0.00002  -0.00002   0.00000  -0.00030
   D211      -0.00098   0.00000  -0.00001  -0.00010  -0.00011  -0.00108
   D212      -2.03282  -0.00004  -0.00057   0.00034  -0.00022  -2.03305
   D213       2.20900   0.00002   0.00019   0.00038   0.00058   2.20958
   D214      -0.14223   0.00000  -0.00037   0.00036  -0.00001  -0.14224
   D215      -0.08047   0.00000   0.00032   0.00002   0.00033  -0.08013
   D216      -2.43170  -0.00002  -0.00025  -0.00001  -0.00026  -2.43196
   D217      -0.07734   0.00001   0.00002  -0.00015  -0.00014  -0.07748
   D218      -1.93079  -0.00001   0.00003  -0.00009  -0.00006  -1.93085
   D219       1.93245   0.00002  -0.00025   0.00015  -0.00010   1.93235
   D220       0.07901   0.00001  -0.00024   0.00021  -0.00003   0.07898
   D221       0.65078  -0.00004  -0.00054  -0.00018  -0.00072   0.65007
   D222      -2.09089  -0.00004  -0.00006  -0.00038  -0.00044  -2.09133
   D223       2.88181  -0.00001  -0.00014  -0.00015  -0.00028   2.88152
   D224       0.14013  -0.00001   0.00035  -0.00036  -0.00001   0.14012
   D225       2.87921  -0.00003  -0.00021  -0.00004  -0.00026   2.87895
   D226       0.13800  -0.00001   0.00060  -0.00059   0.00001   0.13801
   D227       0.65021  -0.00005  -0.00071   0.00106   0.00036   0.65057
   D228      -2.09100  -0.00002   0.00011   0.00052   0.00063  -2.09037
   D229      -0.14006   0.00000  -0.00064   0.00057  -0.00008  -0.14014
   D230      -2.43149  -0.00004  -0.00072  -0.00032  -0.00104  -2.43253
   D231       2.21088  -0.00002  -0.00022  -0.00071  -0.00093   2.20995
   D232      -0.08054  -0.00006  -0.00029  -0.00160  -0.00189  -0.08243
   D233      -0.00481  -0.00004  -0.00032  -0.00081  -0.00113  -0.00594
   D234       2.03169   0.00010   0.00112  -0.00039   0.00073   2.03241
   D235      -2.03251  -0.00010  -0.00118   0.00041  -0.00077  -2.03328
   D236       0.00399   0.00003   0.00026   0.00082   0.00108   0.00507
   D237      -0.65105   0.00004   0.00069  -0.00028   0.00041  -0.65064
   D238      -2.88009   0.00004   0.00033  -0.00001   0.00032  -2.87977
   D239       2.09103   0.00001  -0.00023   0.00032   0.00009   2.09112
   D240      -0.13802   0.00001  -0.00059   0.00059   0.00000  -0.13801
   D241      -2.20732  -0.00004  -0.00028  -0.00079  -0.00107  -2.20839
   D242       0.08425   0.00001  -0.00042   0.00028  -0.00014   0.08411
   D243       0.14019   0.00000   0.00062  -0.00059   0.00003   0.14022
   D244       2.43175   0.00005   0.00049   0.00048   0.00096   2.43272
   D245       1.93031   0.00004   0.00007   0.00075   0.00082   1.93114
   D246       0.07894   0.00004   0.00016   0.00125   0.00142   0.08036
   D247      -0.08227  -0.00002   0.00031  -0.00050  -0.00019  -0.08246
   D248      -1.93364  -0.00001   0.00040   0.00000   0.00040  -1.93324
   D249      -2.10261  -0.00014  -0.00124  -0.00145  -0.00270  -2.10531
   D250       0.80310  -0.00009  -0.00158  -0.00012  -0.00170   0.80140
   D251       0.29331  -0.00008   0.00052  -0.00068  -0.00017   0.29314
   D252      -3.08417  -0.00003   0.00018   0.00065   0.00083  -3.08333
   D253       2.10452   0.00006   0.00082   0.00082   0.00165   2.10617
   D254      -0.80704   0.00009   0.00225   0.00121   0.00347  -0.80357
   D255      -0.29363   0.00010  -0.00046   0.00075   0.00029  -0.29334
   D256       3.07800   0.00012   0.00097   0.00114   0.00211   3.08011
   D257       2.12413  -0.00004  -0.00068   0.00032  -0.00036   2.12377
   D258      -0.29394   0.00008  -0.00047   0.00070   0.00024  -0.29371
   D259      -2.26821   0.00014  -0.00128   0.00060  -0.00066  -2.26886
   D260      -0.78188  -0.00010  -0.00035  -0.00117  -0.00152  -0.78340
   D261       3.08323   0.00001  -0.00014  -0.00078  -0.00092   3.08231
   D262       1.10897   0.00008  -0.00095  -0.00088  -0.00181   1.10715
   D263      -0.11806   0.00000   0.00052  -0.00035   0.00017  -0.11789
   D264      -2.68991   0.00000   0.00125  -0.00085   0.00040  -2.68951
   D265       2.68181   0.00008  -0.00002   0.00174   0.00173   2.68354
   D266       0.10996   0.00009   0.00072   0.00124   0.00196   0.11192
   D267      -2.12214  -0.00005   0.00050  -0.00067  -0.00016  -2.12230
   D268       0.79147  -0.00016  -0.00126  -0.00152  -0.00277   0.78870
   D269       0.29412  -0.00009   0.00043  -0.00075  -0.00032   0.29380
   D270      -3.07546  -0.00021  -0.00133  -0.00160  -0.00293  -3.07838
   D271       2.74243   0.00024   0.00090   0.00382   0.00465   2.74708
   D272      -0.62715   0.00012  -0.00086   0.00297   0.00205  -0.62510
   D273       1.38609  -0.00020  -0.00161  -0.00334  -0.00499   1.38110
   D274      -0.66040   0.00002  -0.00119  -0.00064  -0.00182  -0.66222
   D275      -0.50213  -0.00028  -0.00242  -0.00455  -0.00704  -0.50917
   D276      -2.54862  -0.00006  -0.00200  -0.00185  -0.00387  -2.55249
   D277       0.12601  -0.00004  -0.00117  -0.00142  -0.00259   0.12341
   D278       2.68992  -0.00011  -0.00261  -0.00010  -0.00272   2.68720
   D279      -2.68380   0.00007   0.00123  -0.00053   0.00069  -2.68311
   D280      -0.11989   0.00001  -0.00021   0.00079   0.00057  -0.11932
   D281      -0.65152   0.00004   0.00058   0.00007   0.00066  -0.65086
   D282       2.09203   0.00004   0.00006   0.00039   0.00045   2.09249
   D283      -2.88264   0.00001   0.00018   0.00013   0.00031  -2.88233
   D284      -0.13909   0.00001  -0.00034   0.00044   0.00011  -0.13898
   D285      -2.20976  -0.00002  -0.00018  -0.00031  -0.00049  -2.21025
   D286       0.08037   0.00000  -0.00029   0.00007  -0.00022   0.08015
   D287       0.14113   0.00000   0.00036  -0.00045  -0.00009   0.14104
   D288       2.43126   0.00002   0.00025  -0.00007   0.00018   2.43144
   D289       0.64825   0.00000  -0.00030   0.00027  -0.00004   0.64821
   D290      -2.09313  -0.00002   0.00002  -0.00011  -0.00009  -2.09322
   D291       2.88043   0.00001   0.00002  -0.00007  -0.00005   2.88038
   D292       0.13905  -0.00001   0.00034  -0.00045  -0.00011   0.13894
   D293       2.21244   0.00001  -0.00008  -0.00001  -0.00009   2.21235
   D294      -0.07820   0.00001   0.00000  -0.00015  -0.00015  -0.07835
   D295      -0.14122   0.00000  -0.00037   0.00045   0.00009  -0.14114
   D296      -2.43186   0.00000  -0.00029   0.00031   0.00002  -2.43184
   D297       0.64691  -0.00002  -0.00064   0.00082   0.00018   0.64709
   D298      -2.09069   0.00000   0.00027  -0.00016   0.00011  -2.09058
   D299       2.87875  -0.00002  -0.00019   0.00061   0.00041   2.87916
   D300       0.14115   0.00000   0.00071  -0.00037   0.00034   0.14150
   D301       2.20819   0.00005   0.00027   0.00071   0.00098   2.20917
   D302      -0.07982   0.00001   0.00055   0.00017   0.00072  -0.07910
   D303      -0.14320  -0.00001  -0.00075   0.00038  -0.00037  -0.14357
   D304      -2.43122  -0.00005  -0.00047  -0.00016  -0.00062  -2.43184
   D305      -0.64143   0.00009   0.00108  -0.00020   0.00088  -0.64055
   D306      -2.87710   0.00001   0.00009  -0.00058  -0.00049  -2.87759
   D307       2.09448   0.00007   0.00026   0.00073   0.00099   2.09547
   D308      -0.14119  -0.00001  -0.00073   0.00035  -0.00038  -0.14157
   D309      -2.21507  -0.00003  -0.00013  -0.00040  -0.00054  -2.21560
   D310       0.07318   0.00000  -0.00015   0.00016   0.00002   0.07320
   D311       0.14329   0.00002   0.00078  -0.00033   0.00045   0.14374
   D312       2.43154   0.00005   0.00076   0.00024   0.00100   2.43254
   D313       0.07843   0.00000  -0.00041   0.00013  -0.00027   0.07816
   D314       1.93333   0.00003  -0.00039   0.00021  -0.00018   1.93315
   D315      -1.92913  -0.00005   0.00001  -0.00058  -0.00057  -1.92970
   D316      -0.07423  -0.00002   0.00002  -0.00050  -0.00048  -0.07471
   D317      -0.00081   0.00000   0.00000  -0.00001  -0.00001  -0.00082
   D318       2.12604   0.00001  -0.00001  -0.00003  -0.00004   2.12600
   D319      -2.12675  -0.00001   0.00001   0.00003   0.00004  -2.12671
   D320       0.00011   0.00000   0.00001   0.00001   0.00002   0.00012
   D321      -1.93221  -0.00002   0.00025  -0.00017   0.00007  -1.93213
   D322       0.07847   0.00000  -0.00001   0.00016   0.00016   0.07862
   D323      -0.07985  -0.00001   0.00023  -0.00027  -0.00004  -0.07989
   D324       1.93082   0.00000  -0.00002   0.00006   0.00004   1.93086
   D325       2.12685   0.00001  -0.00003  -0.00001  -0.00004   2.12680
   D326      -0.00011   0.00000  -0.00001  -0.00001  -0.00002  -0.00012
   D327       0.00029   0.00001  -0.00003   0.00019   0.00016   0.00045
   D328      -2.12667   0.00000   0.00000   0.00019   0.00019  -2.12648
   D329       0.00075  -0.00001   0.00002  -0.00018  -0.00016   0.00059
   D330       2.12755   0.00000   0.00000  -0.00018  -0.00018   2.12737
   D331      -2.12691  -0.00001   0.00001  -0.00001   0.00000  -2.12691
   D332      -0.00011   0.00000  -0.00001  -0.00001  -0.00002  -0.00012
   D333      -0.00011   0.00000   0.00001  -0.00001   0.00000  -0.00011
   D334      -2.12709   0.00000   0.00001   0.00007   0.00008  -2.12701
   D335       2.12709   0.00000   0.00001  -0.00008  -0.00007   2.12702
   D336       0.00011   0.00000   0.00001   0.00001   0.00002   0.00012
   D337      -0.00059   0.00000  -0.00001  -0.00006  -0.00006  -0.00065
   D338       2.12772   0.00000  -0.00007  -0.00020  -0.00026   2.12746
   D339      -2.12755   0.00001   0.00008   0.00030   0.00037  -2.12718
   D340       0.00076   0.00001   0.00002   0.00016   0.00018   0.00094
   D341       0.00108   0.00000   0.00003  -0.00012  -0.00008   0.00100
   D342      -2.12766  -0.00002   0.00001  -0.00002  -0.00001  -2.12767
   D343       2.12799   0.00001   0.00001  -0.00026  -0.00025   2.12774
   D344      -0.00076  -0.00001  -0.00002  -0.00016  -0.00018  -0.00094
   D345       0.00123   0.00002   0.00001   0.00038   0.00038   0.00161
   D346       2.12693   0.00000  -0.00004  -0.00017  -0.00022   2.12671
   D347      -2.12646   0.00000   0.00003   0.00039   0.00042  -2.12604
   D348      -0.00076  -0.00001  -0.00002  -0.00016  -0.00018  -0.00094
   D349      -0.00162   0.00000  -0.00003  -0.00018  -0.00021  -0.00183
   D350       2.12619   0.00002  -0.00005  -0.00021  -0.00026   2.12593
   D351      -2.12705  -0.00001   0.00004   0.00019   0.00023  -2.12683
   D352       0.00076   0.00001   0.00002   0.00016   0.00018   0.00094
         Item               Value     Threshold  Converged?
 Maximum Force            0.000414     0.000450     YES
 RMS     Force            0.000100     0.000300     YES
 Maximum Displacement     0.018838     0.001800     NO 
 RMS     Displacement     0.001764     0.001200     NO 
 Predicted change in Energy=-1.710308D-05
 GradGradGradGradGradGradGradGradGradGradGradGradGradGradGradGradGradGrad

 Stoichiometry    C56O2S
 Framework group  C1[X(C56O2S)]
 Deg. of freedom   171
 Full point group                 C1      NOp   1
 Largest Abelian subgroup         C1      NOp   1
 Largest concise Abelian subgroup C1      NOp   1
                         Standard orientation:                         
 ---------------------------------------------------------------------
 Center     Atomic      Atomic             Coordinates (Angstroms)
 Number     Number       Type             X           Y           Z
 ---------------------------------------------------------------------
      1          6           0       -0.240645   -2.573168    0.715365
      2          6           0       -1.263055   -1.928681    1.589552
      3          6           0       -0.148172   -1.108887    2.144409
      4          6           0        0.857447   -2.055744    1.582259
      5          6           0       -3.690655   -2.378521    0.729719
      6          6           0       -4.688646   -1.542768    1.418071
      7          6           0       -3.597157   -0.899600    2.170206
      8          6           0       -2.604489   -1.885140    1.633978
      9          6           0       -0.165624   -1.169961   -2.127073
     10          6           0       -1.275703   -1.973811   -1.540682
     11          6           0       -0.246155   -2.593352   -0.656544
     12          6           0        0.844909   -2.100241   -1.546478
     13          6           0       -3.614452   -0.962079   -2.132243
     14          6           0       -4.699557   -1.583084   -1.352897
     15          6           0       -3.696284   -2.399112   -0.648832
     16          6           0       -2.617392   -1.931365   -1.575731
     17          6           0        3.208289   -2.795516    0.708242
     18          6           0        2.194399   -2.175235    1.618842
     19          6           0        3.301798   -1.316368    2.149026
     20          6           0        4.303376   -2.084896    1.390490
     21          6           0        3.284834   -1.378652   -2.153866
     22          6           0        2.181703   -2.221135   -1.590597
     23          6           0        3.202926   -2.815643   -0.670343
     24          6           0        4.292767   -2.125772   -1.381726
     25          6           0        0.010551    1.663231   -0.721921
     26          6           0       -1.088534    1.149834   -1.589750
     27          6           0       -0.084020    0.199580   -2.150896
     28          6           0        1.032759    1.016785   -1.595188
     29          6           0       -3.437618    1.893317   -0.713058
     30          6           0       -4.533813    1.183588   -1.395138
     31          6           0       -3.532658    0.413601   -2.153618
     32          6           0       -2.425090    1.271687   -1.623515
     33          6           0        3.459453    1.477775   -0.734090
     34          6           0        2.373938    0.979115   -1.638670
     35          6           0        3.368396   -0.003126   -2.176463
     36          6           0        4.458327    0.641261   -1.422616
     37          6           0       -0.065998    0.260743    2.125459
     38          6           0       -1.075448    1.192778    1.543429
     39          6           0        0.016551    1.676085    0.652459
     40          6           0        1.045236    1.063221    1.537272
     41          6           0       -3.515006    0.476089    2.149724
     42          6           0       -3.431672    1.913136    0.665486
     43          6           0       -2.411901    1.316698    1.584409
     44          6           0        3.384594    0.059531    2.128455
     45          6           0        2.387255    1.027407    1.571370
     46          6           0        3.463779    1.494581    0.644147
     47          6           0        4.469268    0.681748    1.349214
     48          6           0       -5.607924    0.629144    0.740518
     49          6           0       -5.613646    0.607482   -0.731761
     50          6           0       -4.522225    1.223668    1.377311
     51          6           0       -5.695981   -0.840756    0.762055
     52          6           0       -5.701868   -0.862189   -0.709663
     53          6           0        5.383651   -1.507984    0.727332
     54          6           0        5.377605   -1.529426   -0.744614
     55          6           0        5.466372   -0.059403   -0.767074
     56          6           0        5.471004   -0.038533    0.705112
     57         16           0        1.334973    4.560231   -0.273273
     58          8           0        1.967660    4.395321    1.039607
     59          8           0        0.200045    5.480264   -0.394709
 ---------------------------------------------------------------------
 Rotational constants (GHZ):      0.1114092      0.0535426      0.0458254
 Standard basis: 6-31G(d) (6D, 7F)
 There are   889 symmetry adapted cartesian basis functions of A   symmetry.
 There are   889 symmetry adapted basis functions of A   symmetry.
   889 basis functions,  1676 primitive gaussians,   889 cartesian basis functions
   184 alpha electrons      184 beta electrons
       nuclear repulsion energy      8117.7690558899 Hartrees.
 NAtoms=   59 NActive=   59 NUniq=   59 SFac= 1.00D+00 NAtFMM=   60 NAOKFM=F Big=F
 Integral buffers will be    262144 words long.
 Raffenetti 2 integral format.
 Two-electron integral symmetry is turned on.
 Nuclear repulsion after empirical dispersion term =     8117.6543644392 Hartrees.
 One-electron integrals computed using PRISM.
 NBasis=   889 RedAO= T EigKep=  1.99D-04  NBF=   889
 NBsUse=   889 1.00D-06 EigRej= -1.00D+00 NBFU=   889
 Initial guess from the checkpoint file:  "E:\MTA\Capsule\SO2\TG+SO2_G_D3.chk"
 B after Tr=     0.000000    0.000000    0.000000
         Rot=    1.000000   -0.000572    0.000032    0.000314 Ang=  -0.07 deg.
 Requested convergence on RMS density matrix=1.00D-08 within 128 cycles.
 Requested convergence on MAX density matrix=1.00D-06.
 Requested convergence on             energy=1.00D-06.
 No special actions if energy rises.
 SCF Done:  E(RB3LYP) =  -2681.38051276     A.U. after   10 cycles
            NFock= 10  Conv=0.72D-08     -V/T= 2.0084
 Calling FoFJK, ICntrl=      2127 FMM=F ISym2X=0 I1Cent= 0 IOpClX= 0 NMat=1 NMatS=1 NMatT=0.
 ***** Axes restored to original set *****
 -------------------------------------------------------------------
 Center     Atomic                   Forces (Hartrees/Bohr)
 Number     Number              X              Y              Z
 -------------------------------------------------------------------
      1        6           0.000005240   -0.000069756    0.000004081
      2        6          -0.000056824    0.000106947   -0.000060185
      3        6           0.000027268   -0.000026840    0.000047843
      4        6           0.000015455    0.000076131   -0.000032159
      5        6           0.000008259   -0.000028198    0.000005061
      6        6           0.000039402   -0.000026955   -0.000011317
      7        6          -0.000022497   -0.000034666    0.000006114
      8        6           0.000034403   -0.000066171   -0.000012569
      9        6           0.000031437   -0.000005340   -0.000075488
     10        6          -0.000064357    0.000115700    0.000039431
     11        6           0.000006690   -0.000065683   -0.000026283
     12        6           0.000017009    0.000084412    0.000023511
     13        6          -0.000025078   -0.000014797   -0.000036722
     14        6           0.000056053   -0.000008999    0.000002075
     15        6           0.000001920   -0.000026777   -0.000035997
     16        6           0.000042326   -0.000051143   -0.000002692
     17        6           0.000011273   -0.000003423    0.000070604
     18        6           0.000006749   -0.000053150   -0.000038111
     19        6           0.000003186    0.000019745    0.000030006
     20        6          -0.000007972    0.000030489   -0.000064435
     21        6          -0.000011750    0.000056899   -0.000019238
     22        6           0.000020827   -0.000039354    0.000010553
     23        6           0.000010681    0.000030675   -0.000094382
     24        6           0.000004993    0.000011199    0.000033763
     25        6          -0.000418353    0.000293187    0.000023989
     26        6           0.000043546   -0.000342551   -0.000037445
     27        6           0.000011802    0.000023557    0.000104530
     28        6           0.000220947    0.000168583   -0.000065155
     29        6          -0.000012351   -0.000008631   -0.000034513
     30        6           0.000060067    0.000003670   -0.000007500
     31        6           0.000002016   -0.000008788    0.000007349
     32        6           0.000006556    0.000075425   -0.000007697
     33        6           0.000060376    0.000093664   -0.000207787
     34        6          -0.000120625    0.000021773    0.000050917
     35        6           0.000035959   -0.000048500   -0.000045992
     36        6          -0.000139284    0.000028829    0.000059910
     37        6           0.000026664   -0.000086745   -0.000037905
     38        6           0.000188762   -0.000414729   -0.000034261
     39        6          -0.000442935    0.000136620    0.000216754
     40        6           0.000067562    0.000221766    0.000013409
     41        6           0.000001167   -0.000034390    0.000025566
     42        6          -0.000007103    0.000000901    0.000059608
     43        6          -0.000041637    0.000043151   -0.000003720
     44        6           0.000016164   -0.000098895    0.000068965
     45        6          -0.000045830   -0.000000887   -0.000091721
     46        6           0.000006335   -0.000064988    0.000235352
     47        6          -0.000112896    0.000094614   -0.000010987
     48        6          -0.000047730    0.000004394    0.000022394
     49        6          -0.000051528   -0.000005720   -0.000012910
     50        6           0.000045472   -0.000008720    0.000009916
     51        6          -0.000038315   -0.000030791   -0.000007824
     52        6          -0.000052251   -0.000010423    0.000002522
     53        6           0.000063877   -0.000036833    0.000029796
     54        6           0.000024014   -0.000021964   -0.000016279
     55        6           0.000102941    0.000091156   -0.000018715
     56        6           0.000027013    0.000029742   -0.000018738
     57       16           0.000495951    0.000201881    0.000047861
     58        8           0.000060000   -0.000138813    0.000022711
     59        8          -0.000191047   -0.000181493   -0.000105865
 -------------------------------------------------------------------
 Cartesian Forces:  Max     0.000495951 RMS     0.000100921

 GradGradGradGradGradGradGradGradGradGradGradGradGradGradGradGradGradGrad
 Berny optimization.
 Using GEDIIS/GDIIS optimizer.
 FormGI is forming the generalized inverse of G from B-inverse, IUseBI=4.
 Internal  Forces:  Max     0.000307387 RMS     0.000042104
 Search for a local minimum.
 Step number   5 out of a maximum of  354
 All quantities printed in internal units (Hartrees-Bohrs-Radians)
 Mixed Optimization -- En-DIIS/RFO-DIIS
 Swapping is turned off.
 Update second derivatives using D2CorX and points    2    3    4    5
 DE= -2.83D-05 DEPred=-1.71D-05 R= 1.66D+00
 TightC=F SS=  1.41D+00  RLast= 3.00D-02 DXNew= 1.4270D+00 8.9924D-02
 Trust test= 1.66D+00 RLast= 3.00D-02 DXMaxT set to 8.49D-01
 ITU=  1  1  1  1  0
     Eigenvalues ---    0.00433   0.00673   0.01765   0.01789   0.01838
     Eigenvalues ---    0.01869   0.01902   0.01968   0.01981   0.02006
     Eigenvalues ---    0.02114   0.02561   0.02664   0.02714   0.02808
     Eigenvalues ---    0.02892   0.02976   0.03113   0.03191   0.03200
     Eigenvalues ---    0.03219   0.03295   0.03350   0.03376   0.03382
     Eigenvalues ---    0.03618   0.03637   0.03641   0.03649   0.03770
     Eigenvalues ---    0.03874   0.04123   0.04210   0.04217   0.04224
     Eigenvalues ---    0.04231   0.04308   0.04327   0.04716   0.05028
     Eigenvalues ---    0.05102   0.05180   0.05543   0.06201   0.06202
     Eigenvalues ---    0.06583   0.06971   0.06987   0.07036   0.07302
     Eigenvalues ---    0.07326   0.07483   0.07610   0.07699   0.07775
     Eigenvalues ---    0.07789   0.07917   0.07931   0.08549   0.09172
     Eigenvalues ---    0.09554   0.09678   0.09789   0.09854   0.10246
     Eigenvalues ---    0.10963   0.11069   0.11444   0.11645   0.11686
     Eigenvalues ---    0.11723   0.11958   0.12426   0.12640   0.12772
     Eigenvalues ---    0.12954   0.13313   0.15280   0.15511   0.15579
     Eigenvalues ---    0.15596   0.16310   0.16361   0.16537   0.16703
     Eigenvalues ---    0.17190   0.18523   0.18953   0.19045   0.20749
     Eigenvalues ---    0.21524   0.21567   0.22574   0.22648   0.22821
     Eigenvalues ---    0.22843   0.23069   0.23619   0.24165   0.24410
     Eigenvalues ---    0.24613   0.25183   0.25631   0.26065   0.26504
     Eigenvalues ---    0.27024   0.27296   0.27309   0.27745   0.27931
     Eigenvalues ---    0.28020   0.28167   0.28251   0.28602   0.28752
     Eigenvalues ---    0.28761   0.29390   0.29641   0.30128   0.30331
     Eigenvalues ---    0.30524   0.30530   0.30980   0.31000   0.31116
     Eigenvalues ---    0.31889   0.31919   0.32040   0.32218   0.32335
     Eigenvalues ---    0.32400   0.33043   0.33131   0.33497   0.33505
     Eigenvalues ---    0.33580   0.33599   0.34694   0.34800   0.34858
     Eigenvalues ---    0.37858   0.39207   0.39813   0.40213   0.40522
     Eigenvalues ---    0.40698   0.40950   0.41676   0.41716   0.41881
     Eigenvalues ---    0.42709   0.42779   0.43907   0.44018   0.44298
     Eigenvalues ---    0.45163   0.46131   0.46254   0.46398   0.47176
     Eigenvalues ---    0.48522   0.49029   0.49417   0.50656   0.50745
     Eigenvalues ---    0.52773   0.52833   0.56312   0.57421   0.89244
     Eigenvalues ---    0.89487
 En-DIIS/RFO-DIIS IScMMF=        0 using points:     5    4    3    2    1
 RFO step:  Lambda=-4.55045246D-06.
 DidBck=F Rises=F RFO-DIIS coefs:    1.48664   -0.22039   -0.41010    0.37523   -0.23137
 Iteration  1 RMS(Cart)=  0.00349542 RMS(Int)=  0.00001599
 Iteration  2 RMS(Cart)=  0.00002211 RMS(Int)=  0.00000730
 Iteration  3 RMS(Cart)=  0.00000000 RMS(Int)=  0.00000730
 Variable       Old X    -DE/DX   Delta X   Delta X   Delta X     New X
                                 (Linear)    (Quad)   (Total)
    R1        2.81873   0.00002  -0.00046   0.00014  -0.00032   2.81840
    R2        2.81882   0.00002  -0.00049   0.00015  -0.00035   2.81847
    R3        2.59283  -0.00001   0.00033  -0.00001   0.00031   2.59314
    R4        2.81746   0.00003  -0.00024   0.00003  -0.00021   2.81725
    R5        2.53767   0.00000   0.00022  -0.00004   0.00019   2.53785
    R6        2.81805  -0.00001  -0.00046   0.00000  -0.00046   2.81759
    R7        2.59313  -0.00003   0.00043  -0.00020   0.00023   2.59335
    R8        2.53749   0.00002   0.00015   0.00007   0.00021   2.53770
    R9        2.78265   0.00001  -0.00040  -0.00001  -0.00040   2.78225
   R10        2.82883   0.00000  -0.00021   0.00002  -0.00019   2.82864
   R11        2.60540   0.00000   0.00030  -0.00003   0.00026   2.60566
   R12        2.78420  -0.00001  -0.00041  -0.00008  -0.00049   2.78371
   R13        2.63066   0.00004   0.00022  -0.00005   0.00017   2.63084
   R14        2.83094   0.00001  -0.00035   0.00013  -0.00023   2.83071
   R15        2.60459   0.00000   0.00016  -0.00004   0.00012   2.60472
   R16        2.81709   0.00003  -0.00030   0.00007  -0.00022   2.81687
   R17        2.81797   0.00001  -0.00056   0.00006  -0.00050   2.81747
   R18        2.59304  -0.00001   0.00042  -0.00013   0.00029   2.59333
   R19        2.81911   0.00003  -0.00045   0.00015  -0.00030   2.81881
   R20        2.53756   0.00000   0.00018  -0.00005   0.00013   2.53769
   R21        2.81915   0.00002  -0.00044   0.00012  -0.00032   2.81883
   R22        2.53785   0.00004   0.00014   0.00006   0.00021   2.53806
   R23        2.78405   0.00000  -0.00044  -0.00006  -0.00050   2.78355
   R24        2.83040   0.00002  -0.00042   0.00015  -0.00028   2.83012
   R25        2.60456   0.00001   0.00015  -0.00003   0.00012   2.60468
   R26        2.78256   0.00001  -0.00038  -0.00004  -0.00042   2.78214
   R27        2.63077   0.00005   0.00022  -0.00003   0.00020   2.63097
   R28        2.82951   0.00000  -0.00021   0.00002  -0.00019   2.82932
   R29        2.82949  -0.00001  -0.00028  -0.00002  -0.00029   2.82920
   R30        2.78352   0.00000  -0.00043  -0.00004  -0.00047   2.78305
   R31        2.60545   0.00004   0.00032   0.00005   0.00037   2.60582
   R32        2.83149   0.00001  -0.00044   0.00012  -0.00033   2.83116
   R33        2.78321   0.00002  -0.00030   0.00000  -0.00030   2.78291
   R34        2.60507  -0.00002   0.00018  -0.00015   0.00003   2.60510
   R35        2.63181   0.00003   0.00025  -0.00011   0.00014   2.63195
   R36        2.83077   0.00002  -0.00045   0.00008  -0.00037   2.83040
   R37        2.78394   0.00003  -0.00025   0.00001  -0.00024   2.78370
   R38        2.60451  -0.00001   0.00017  -0.00015   0.00002   2.60453
   R39        2.83031  -0.00001  -0.00031  -0.00004  -0.00034   2.82996
   R40        2.78357   0.00000  -0.00042  -0.00009  -0.00051   2.78306
   R41        2.63101   0.00002   0.00014  -0.00010   0.00004   2.63105
   R42        2.81860   0.00003  -0.00037   0.00041   0.00004   2.81864
   R43        2.81905  -0.00001   0.00059   0.00031   0.00089   2.81994
   R44        2.59734   0.00014   0.00098  -0.00014   0.00087   2.59821
   R45        6.07893  -0.00006  -0.02168   0.00156  -0.02011   6.05882
   R46        2.82001   0.00001  -0.00088  -0.00016  -0.00103   2.81898
   R47        2.53700  -0.00002   0.00028  -0.00003   0.00025   2.53725
   R48        2.81806   0.00005  -0.00024  -0.00020  -0.00042   2.81764
   R49        2.53679  -0.00009   0.00028  -0.00021   0.00008   2.53687
   R50        2.78412   0.00000  -0.00045  -0.00004  -0.00049   2.78363
   R51        2.82864  -0.00002  -0.00031   0.00005  -0.00026   2.82839
   R52        2.60536   0.00004   0.00031   0.00000   0.00030   2.60566
   R53        2.78405   0.00000  -0.00044  -0.00005  -0.00048   2.78357
   R54        2.63073   0.00005   0.00024  -0.00004   0.00020   2.63094
   R55        2.83082   0.00000  -0.00018  -0.00001  -0.00019   2.83064
   R56        2.83161   0.00000  -0.00029   0.00005  -0.00025   2.83136
   R57        2.78475  -0.00004  -0.00072  -0.00014  -0.00086   2.78389
   R58        2.60470   0.00017   0.00016   0.00035   0.00049   2.60519
   R59        2.83016   0.00004   0.00036   0.00006   0.00042   2.83058
   R60        2.78468   0.00002  -0.00046  -0.00006  -0.00052   2.78416
   R61        2.62993   0.00006   0.00027  -0.00003   0.00024   2.63016
   R62        2.81971  -0.00002  -0.00074  -0.00003  -0.00075   2.81895
   R63        2.81866   0.00003  -0.00006  -0.00008  -0.00013   2.81853
   R64        2.81555  -0.00001  -0.00081   0.00001  -0.00080   2.81474
   R65        2.53755   0.00004   0.00028   0.00005   0.00033   2.53788
   R66        2.81353  -0.00006   0.00009  -0.00006   0.00003   2.81356
   R67        6.24282   0.00010  -0.01622   0.00841  -0.00783   6.23500
   R68        2.53777  -0.00004   0.00044  -0.00019   0.00024   2.53801
   R69        2.83020   0.00001  -0.00028  -0.00002  -0.00030   2.82990
   R70        2.78373   0.00001  -0.00044   0.00000  -0.00043   2.78330
   R71        2.82834   0.00000  -0.00033   0.00002  -0.00031   2.82803
   R72        2.78462   0.00000  -0.00043  -0.00002  -0.00045   2.78417
   R73        2.82943   0.00005   0.00030   0.00011   0.00041   2.82984
   R74        2.78431   0.00002  -0.00041   0.00004  -0.00038   2.78393
   R75        2.82632  -0.00003  -0.00072  -0.00019  -0.00091   2.82541
   R76        2.78299  -0.00005  -0.00098  -0.00020  -0.00118   2.78181
   R77        2.63015   0.00006   0.00025  -0.00002   0.00023   2.63038
   R78        2.78253   0.00002  -0.00045   0.00021  -0.00024   2.78229
   R79        2.63053   0.00004   0.00021  -0.00007   0.00014   2.63066
   R80        2.78299   0.00003  -0.00042   0.00027  -0.00015   2.78284
   R81        2.78259   0.00002  -0.00044   0.00022  -0.00022   2.78237
   R82        2.78146   0.00000  -0.00052   0.00018  -0.00034   2.78112
   R83        2.78189   0.00001  -0.00053   0.00024  -0.00029   2.78160
   R84        2.78208   0.00004  -0.00056   0.00036  -0.00020   2.78188
   R85        2.78332   0.00005  -0.00041   0.00042   0.00001   2.78333
   R86        2.78232   0.00002  -0.00049   0.00016  -0.00033   2.78199
   R87        2.77162   0.00005   0.00049  -0.00007   0.00042   2.77204
   R88        2.77041   0.00003   0.00043  -0.00009   0.00033   2.77075
    A1        1.58491   0.00001   0.00008   0.00005   0.00013   1.58504
    A2        2.20137  -0.00001  -0.00015  -0.00006  -0.00021   2.20116
    A3        2.20081  -0.00001  -0.00022   0.00001  -0.00021   2.20060
    A4        1.51390  -0.00002  -0.00012  -0.00012  -0.00025   1.51365
    A5        2.37187  -0.00001  -0.00013   0.00001  -0.00012   2.37175
    A6        2.37004   0.00003   0.00031   0.00017   0.00048   2.37052
    A7        1.58564   0.00002  -0.00001   0.00014   0.00013   1.58578
    A8        2.19994  -0.00002   0.00016  -0.00027  -0.00011   2.19983
    A9        2.19957  -0.00001   0.00031   0.00003   0.00034   2.19991
   A10        1.51367  -0.00001  -0.00004  -0.00011  -0.00016   1.51351
   A11        2.37162   0.00001   0.00003   0.00006   0.00009   2.37170
   A12        2.37122   0.00000   0.00001   0.00002   0.00003   2.37126
   A13        1.59311   0.00001   0.00007   0.00004   0.00011   1.59323
   A14        2.06363   0.00000  -0.00011   0.00006  -0.00005   2.06358
   A15        2.22923  -0.00001  -0.00010   0.00012   0.00002   2.22925
   A16        1.55511  -0.00001  -0.00002  -0.00004  -0.00006   1.55505
   A17        2.16079   0.00001   0.00020  -0.00005   0.00015   2.16094
   A18        2.16097   0.00000   0.00009  -0.00011  -0.00003   2.16094
   A19        1.59178   0.00001   0.00013   0.00003   0.00016   1.59194
   A20        2.06268   0.00000  -0.00006   0.00007   0.00001   2.06268
   A21        2.22915  -0.00001  -0.00021   0.00014  -0.00007   2.22908
   A22        2.33801   0.00002   0.00004  -0.00004   0.00000   2.33801
   A23        2.33934  -0.00001   0.00008  -0.00008   0.00000   2.33934
   A24        1.52304  -0.00001  -0.00011  -0.00012  -0.00023   1.52281
   A25        1.58587   0.00002   0.00002   0.00009   0.00011   1.58598
   A26        2.20100  -0.00001   0.00025  -0.00020   0.00006   2.20106
   A27        2.20075   0.00000   0.00029   0.00006   0.00035   2.20110
   A28        1.51392  -0.00001  -0.00011  -0.00010  -0.00021   1.51371
   A29        2.36987   0.00002   0.00029   0.00014   0.00043   2.37031
   A30        2.37194   0.00000  -0.00012   0.00002  -0.00010   2.37183
   A31        2.20093  -0.00001  -0.00021  -0.00001  -0.00022   2.20071
   A32        2.20021  -0.00001  -0.00023   0.00001  -0.00022   2.19999
   A33        1.58472   0.00001   0.00003   0.00004   0.00007   1.58479
   A34        1.51362  -0.00001  -0.00003  -0.00009  -0.00012   1.51350
   A35        2.37159   0.00000  -0.00005   0.00002  -0.00003   2.37156
   A36        2.37148   0.00001   0.00008   0.00005   0.00013   2.37161
   A37        1.59177   0.00000   0.00014   0.00000   0.00014   1.59190
   A38        2.06308   0.00000  -0.00001   0.00002   0.00001   2.06309
   A39        2.22962  -0.00001  -0.00022   0.00013  -0.00010   2.22952
   A40        1.55550   0.00000  -0.00002  -0.00001  -0.00003   1.55547
   A41        2.16088   0.00000   0.00007  -0.00005   0.00002   2.16090
   A42        2.16109   0.00001   0.00022  -0.00003   0.00019   2.16128
   A43        2.06303   0.00000  -0.00016   0.00003  -0.00013   2.06291
   A44        2.22858  -0.00001  -0.00017   0.00011  -0.00006   2.22851
   A45        1.59263   0.00001   0.00004   0.00004   0.00008   1.59271
   A46        2.33961   0.00000   0.00005  -0.00009  -0.00004   2.33958
   A47        2.33771   0.00001   0.00005  -0.00005   0.00000   2.33771
   A48        1.52329   0.00000  -0.00008  -0.00010  -0.00018   1.52310
   A49        1.59268   0.00002   0.00007   0.00011   0.00019   1.59286
   A50        2.22876  -0.00001  -0.00017   0.00004  -0.00012   2.22863
   A51        2.06355  -0.00001  -0.00017  -0.00004  -0.00021   2.06335
   A52        2.33852   0.00002   0.00014   0.00010   0.00024   2.33876
   A53        2.33852  -0.00002  -0.00012  -0.00021  -0.00033   2.33819
   A54        1.52297   0.00000  -0.00006  -0.00013  -0.00019   1.52278
   A55        1.59206   0.00000   0.00009   0.00005   0.00014   1.59220
   A56        2.22839  -0.00001  -0.00019   0.00013  -0.00006   2.22833
   A57        2.06267   0.00000  -0.00006  -0.00001  -0.00008   2.06260
   A58        1.55550  -0.00001  -0.00005  -0.00009  -0.00014   1.55536
   A59        2.16033   0.00001   0.00017   0.00007   0.00025   2.16057
   A60        2.16106   0.00001   0.00031  -0.00001   0.00030   2.16135
   A61        1.59233  -0.00001   0.00005   0.00005   0.00010   1.59243
   A62        2.22953   0.00000   0.00001   0.00023   0.00024   2.22977
   A63        2.06377   0.00001   0.00006   0.00005   0.00011   2.06388
   A64        2.33887  -0.00001  -0.00004  -0.00020  -0.00024   2.33863
   A65        2.33818   0.00001   0.00007   0.00009   0.00016   2.33834
   A66        1.52294   0.00000  -0.00001  -0.00015  -0.00016   1.52278
   A67        2.22840  -0.00001  -0.00020   0.00012  -0.00008   2.22832
   A68        2.06369   0.00000  -0.00009   0.00003  -0.00006   2.06363
   A69        1.59264   0.00001   0.00005   0.00013   0.00018   1.59282
   A70        1.55523  -0.00001  -0.00004  -0.00012  -0.00015   1.55508
   A71        2.16003   0.00000   0.00020  -0.00010   0.00010   2.16013
   A72        2.16049   0.00001   0.00020   0.00001   0.00021   2.16070
   A73        1.58597   0.00004  -0.00021  -0.00025  -0.00044   1.58553
   A74        2.19968  -0.00004  -0.00100  -0.00047  -0.00150   2.19818
   A75        2.33854   0.00021   0.00418   0.00195   0.00611   2.34466
   A76        2.19743  -0.00003  -0.00100  -0.00044  -0.00146   2.19597
   A77        1.76173  -0.00027  -0.00350  -0.00437  -0.00782   1.75392
   A78        1.51271  -0.00004   0.00043   0.00004   0.00047   1.51318
   A79        2.37028   0.00001  -0.00034  -0.00020  -0.00053   2.36975
   A80        2.37242   0.00004   0.00015   0.00026   0.00041   2.37283
   A81        2.20061  -0.00002  -0.00030   0.00028  -0.00004   2.20057
   A82        2.19569   0.00001   0.00079   0.00030   0.00109   2.19678
   A83        1.58582   0.00003   0.00027   0.00014   0.00041   1.58624
   A84        1.51322  -0.00003  -0.00011   0.00009  -0.00002   1.51319
   A85        2.36845   0.00003   0.00081  -0.00011   0.00071   2.36916
   A86        2.37568   0.00000  -0.00079   0.00001  -0.00079   2.37489
   A87        1.59244   0.00000   0.00011   0.00003   0.00015   1.59259
   A88        2.06354   0.00000  -0.00011   0.00000  -0.00011   2.06343
   A89        2.22841  -0.00001  -0.00017   0.00010  -0.00007   2.22834
   A90        1.55530   0.00000   0.00001  -0.00007  -0.00006   1.55524
   A91        2.16022   0.00001   0.00014   0.00001   0.00015   2.16037
   A92        2.16055  -0.00001   0.00010  -0.00009   0.00001   2.16056
   A93        2.06388   0.00001  -0.00007   0.00011   0.00003   2.06392
   A94        2.22702   0.00000  -0.00001   0.00023   0.00021   2.22723
   A95        1.59167  -0.00001   0.00007   0.00006   0.00012   1.59179
   A96        2.34037   0.00001  -0.00012  -0.00006  -0.00018   2.34018
   A97        2.33641  -0.00001   0.00040  -0.00016   0.00024   2.33666
   A98        1.52378   0.00000  -0.00014  -0.00011  -0.00025   1.52353
   A99        1.59087   0.00002   0.00029  -0.00002   0.00027   1.59115
   A100       2.22682  -0.00003  -0.00058  -0.00036  -0.00094   2.22589
   A101       2.06234  -0.00002  -0.00038  -0.00020  -0.00058   2.06176
   A102       2.33905   0.00001   0.00016   0.00003   0.00019   2.33924
   A103       2.33704   0.00001   0.00013   0.00006   0.00019   2.33723
   A104       1.52478  -0.00001  -0.00032  -0.00001  -0.00033   1.52445
   A105       2.22486   0.00001   0.00048   0.00011   0.00060   2.22545
   A106       2.06336   0.00001  -0.00041   0.00015  -0.00027   2.06309
   A107       1.59143  -0.00002  -0.00004  -0.00005  -0.00009   1.59134
   A108       1.55669   0.00001   0.00010   0.00011   0.00021   1.55690
   A109       2.16118   0.00001   0.00027   0.00021   0.00049   2.16167
   A110       2.16103  -0.00001   0.00048  -0.00007   0.00041   2.16144
   A111       2.19979  -0.00001  -0.00043   0.00016  -0.00028   2.19951
   A112       2.19821   0.00004   0.00085   0.00032   0.00117   2.19938
   A113       1.58493  -0.00002   0.00019  -0.00013   0.00005   1.58498
   A114       1.51081   0.00001   0.00016   0.00010   0.00026   1.51106
   A115       2.37324   0.00003   0.00028   0.00023   0.00051   2.37375
   A116       2.37139  -0.00002  -0.00025  -0.00022  -0.00047   2.37091
   A117       2.20400  -0.00002   0.00013   0.00031   0.00044   2.20445
   A118       2.20610   0.00000  -0.00032   0.00027  -0.00007   2.20604
   A119       1.58828   0.00001   0.00016  -0.00016   0.00001   1.58829
   A120       2.40875   0.00029   0.00548   0.00443   0.00988   2.41863
   A121       1.82365  -0.00020  -0.00258  -0.00224  -0.00477   1.81887
   A122       1.51183   0.00001  -0.00037   0.00014  -0.00023   1.51160
   A123       2.37481  -0.00004  -0.00102  -0.00021  -0.00123   2.37357
   A124       2.36960   0.00002   0.00108  -0.00004   0.00105   2.37065
   A125       2.22651   0.00000  -0.00011   0.00007  -0.00004   2.22646
   A126       2.06414   0.00002  -0.00004   0.00011   0.00007   2.06420
   A127       1.59164  -0.00001   0.00005   0.00001   0.00006   1.59170
   A128       2.22826  -0.00001  -0.00021   0.00006  -0.00015   2.22811
   A129       2.06359   0.00000  -0.00007   0.00005  -0.00003   2.06357
   A130       1.59201   0.00000   0.00006   0.00000   0.00006   1.59207
   A131       2.33613  -0.00001   0.00037  -0.00019   0.00018   2.33631
   A132       2.34083   0.00001  -0.00014   0.00002  -0.00011   2.34072
   A133       1.52436   0.00000  -0.00006  -0.00003  -0.00009   1.52426
   A134       2.22778   0.00002   0.00071   0.00006   0.00077   2.22856
   A135       2.06417   0.00002  -0.00035   0.00021  -0.00015   2.06402
   A136       1.59140  -0.00004  -0.00006  -0.00019  -0.00025   1.59115
   A137       2.33552   0.00000   0.00018   0.00008   0.00025   2.33577
   A138       2.33952   0.00000   0.00025   0.00012   0.00037   2.33990
   A139       1.52391   0.00000  -0.00043   0.00009  -0.00034   1.52357
   A140       2.23171  -0.00001   0.00020  -0.00008   0.00012   2.23183
   A141       2.06478   0.00000   0.00029   0.00007   0.00036   2.06513
   A142       1.59302   0.00002   0.00052   0.00000   0.00052   1.59354
   A143       1.55446   0.00002  -0.00010   0.00013   0.00003   1.55448
   A144       2.16043  -0.00001   0.00048  -0.00020   0.00027   2.16070
   A145       2.15973   0.00000  -0.00002   0.00001   0.00000   2.15973
   A146       2.05638  -0.00001  -0.00008  -0.00003  -0.00011   2.05627
   A147       1.57050   0.00000  -0.00001  -0.00001  -0.00002   1.57048
   A148       2.05582  -0.00001  -0.00007  -0.00001  -0.00008   2.05574
   A149       2.05710  -0.00001  -0.00005  -0.00001  -0.00006   2.05704
   A150       2.05632   0.00000  -0.00005   0.00001  -0.00004   2.05627
   A151       1.57071   0.00000  -0.00001   0.00000  -0.00001   1.57069
   A152       1.55551   0.00000   0.00003  -0.00002   0.00000   1.55552
   A153       2.16085  -0.00001   0.00010  -0.00011  -0.00001   2.16085
   A154       2.16046   0.00001   0.00015   0.00000   0.00014   2.16060
   A155       2.05664   0.00000  -0.00005   0.00007   0.00002   2.05667
   A156       2.05640  -0.00001  -0.00009   0.00001  -0.00008   2.05632
   A157       1.57095   0.00000   0.00000  -0.00001   0.00000   1.57094
   A158       2.05643  -0.00001  -0.00006   0.00002  -0.00004   2.05639
   A159       2.05630  -0.00001  -0.00009   0.00000  -0.00009   2.05621
   A160       1.57103   0.00001   0.00002   0.00002   0.00004   1.57107
   A161       2.05657  -0.00001  -0.00006  -0.00008  -0.00014   2.05643
   A162       2.05632  -0.00001  -0.00021  -0.00003  -0.00025   2.05608
   A163       1.57049   0.00000  -0.00007  -0.00007  -0.00015   1.57034
   A164       2.05668  -0.00001  -0.00011   0.00001  -0.00010   2.05658
   A165       2.05723  -0.00001  -0.00015   0.00007  -0.00008   2.05715
   A166       1.57126   0.00000   0.00008   0.00005   0.00013   1.57139
   A167       2.05558  -0.00001  -0.00020  -0.00009  -0.00029   2.05529
   A168       2.05571   0.00000  -0.00022  -0.00016  -0.00038   2.05533
   A169       1.56989  -0.00001  -0.00014  -0.00007  -0.00020   1.56968
   A170       2.05652  -0.00001  -0.00016   0.00006  -0.00010   2.05642
   A171       2.05760   0.00000  -0.00005   0.00004  -0.00001   2.05758
   A172       1.57155   0.00000   0.00012   0.00010   0.00022   1.57177
   A173       1.77337  -0.00010  -0.00058  -0.00032  -0.00091   1.77246
   A174       1.80790  -0.00031  -0.00117  -0.00226  -0.00342   1.80448
   A175       1.39302  -0.00012  -0.00167  -0.00040  -0.00206   1.39096
   A176       1.83604  -0.00027  -0.00197  -0.00113  -0.00312   1.83292
   A177       2.06992   0.00017  -0.00049   0.00066   0.00015   2.07007
    D1        0.28968  -0.00002   0.00016   0.00007   0.00022   0.28990
    D2       -3.08517   0.00001   0.00046   0.00032   0.00078  -3.08439
    D3       -2.11390  -0.00001   0.00051   0.00004   0.00055  -2.11334
    D4        0.79444   0.00002   0.00082   0.00029   0.00111   0.79555
    D5       -0.28962   0.00001  -0.00018  -0.00007  -0.00025  -0.28987
    D6        3.08210   0.00000  -0.00017   0.00008  -0.00009   3.08202
    D7        2.11433   0.00000  -0.00049  -0.00009  -0.00058   2.11375
    D8       -0.79713  -0.00001  -0.00048   0.00006  -0.00042  -0.79755
    D9        0.00062   0.00000   0.00005  -0.00005   0.00000   0.00062
   D10        2.15667   0.00000  -0.00050   0.00003  -0.00046   2.15621
   D11       -2.15720   0.00000   0.00040  -0.00008   0.00032  -2.15688
   D12       -0.00115   0.00000  -0.00015   0.00000  -0.00014  -0.00129
   D13       -0.28977   0.00001  -0.00015  -0.00008  -0.00023  -0.29000
   D14        2.11161   0.00001   0.00042  -0.00009   0.00033   2.11193
   D15        3.08464   0.00000  -0.00035  -0.00030  -0.00065   3.08399
   D16       -0.79717  -0.00001   0.00022  -0.00031  -0.00008  -0.79726
   D17       -0.11684  -0.00002  -0.00065  -0.00056  -0.00121  -0.11805
   D18       -2.68504  -0.00002  -0.00062   0.00022  -0.00040  -2.68544
   D19        2.68741   0.00001  -0.00031  -0.00024  -0.00055   2.68686
   D20        0.11921   0.00001  -0.00028   0.00054   0.00026   0.11947
   D21        0.28976  -0.00001   0.00015   0.00008   0.00024   0.29000
   D22       -3.08187   0.00000   0.00015  -0.00006   0.00009  -3.08178
   D23       -2.11186   0.00000  -0.00031   0.00029  -0.00003  -2.11189
   D24        0.79969   0.00001  -0.00032   0.00015  -0.00017   0.79952
   D25       -0.00227   0.00000   0.00024   0.00024   0.00049  -0.00179
   D26       -2.15447   0.00000  -0.00064  -0.00016  -0.00081  -2.15528
   D27        2.15327   0.00000   0.00084   0.00019   0.00105   2.15432
   D28        0.00107   0.00000  -0.00004  -0.00020  -0.00025   0.00083
   D29        0.11988   0.00001   0.00050   0.00035   0.00085   0.12073
   D30        2.68682   0.00002   0.00036  -0.00050  -0.00014   2.68668
   D31       -2.68856   0.00000   0.00051   0.00058   0.00109  -2.68747
   D32       -0.12162   0.00000   0.00037  -0.00027   0.00010  -0.12152
   D33        0.14291  -0.00001  -0.00025   0.00031   0.00006   0.14297
   D34        2.43360  -0.00001  -0.00004   0.00010   0.00005   2.43365
   D35       -2.21269   0.00000  -0.00012   0.00009  -0.00003  -2.21272
   D36        0.07799   0.00000   0.00009  -0.00012  -0.00003   0.07796
   D37       -2.88116   0.00001   0.00024   0.00025   0.00049  -2.88067
   D38       -0.14068   0.00001   0.00024  -0.00029  -0.00005  -0.14073
   D39       -0.64723   0.00000   0.00010   0.00045   0.00055  -0.64669
   D40        2.09324   0.00000   0.00010  -0.00010   0.00001   2.09325
   D41        0.00084   0.00000   0.00008   0.00002   0.00011   0.00094
   D42        2.03347   0.00000  -0.00020   0.00023   0.00003   2.03350
   D43       -2.03389   0.00000   0.00018  -0.00022  -0.00004  -2.03393
   D44       -0.00126   0.00000  -0.00010  -0.00001  -0.00012  -0.00137
   D45       -0.14280   0.00001   0.00024  -0.00030  -0.00006  -0.14286
   D46        2.21112   0.00000   0.00004  -0.00006  -0.00003   2.21110
   D47       -2.43335   0.00000  -0.00005  -0.00014  -0.00019  -2.43354
   D48       -0.07942  -0.00001  -0.00025   0.00010  -0.00015  -0.07958
   D49       -1.93151   0.00000  -0.00005   0.00009   0.00004  -1.93147
   D50       -0.07809   0.00000  -0.00014   0.00013   0.00000  -0.07809
   D51        0.07907   0.00001   0.00021  -0.00015   0.00007   0.07914
   D52        1.93249   0.00000   0.00013  -0.00010   0.00003   1.93252
   D53        2.88053   0.00000  -0.00025  -0.00024  -0.00049   2.88004
   D54        0.14060  -0.00001  -0.00024   0.00030   0.00005   0.14065
   D55        0.64933   0.00000  -0.00017  -0.00045  -0.00061   0.64872
   D56       -2.09060  -0.00001  -0.00016   0.00009  -0.00007  -2.09067
   D57       -2.03056   0.00000   0.00015  -0.00018  -0.00003  -2.03058
   D58       -0.00028   0.00000   0.00007   0.00002   0.00009  -0.00019
   D59        0.00087   0.00000   0.00009   0.00008   0.00017   0.00104
   D60        2.03115   0.00001   0.00001   0.00028   0.00029   2.03144
   D61        0.28977  -0.00001   0.00017   0.00009   0.00026   0.29003
   D62       -3.08493   0.00001   0.00035   0.00033   0.00068  -3.08425
   D63       -2.11447  -0.00002  -0.00048   0.00005  -0.00043  -2.11490
   D64        0.79401   0.00000  -0.00030   0.00029  -0.00001   0.79401
   D65       -0.28977   0.00001  -0.00017  -0.00009  -0.00026  -0.29003
   D66        3.08110   0.00000  -0.00018  -0.00003  -0.00020   3.08090
   D67        2.11463   0.00001   0.00046  -0.00023   0.00024   2.11487
   D68       -0.79767   0.00000   0.00045  -0.00016   0.00029  -0.79738
   D69        0.00426  -0.00001  -0.00028  -0.00052  -0.00080   0.00346
   D70        2.15580   0.00004   0.00085   0.00051   0.00138   2.15717
   D71       -2.15475  -0.00002  -0.00104  -0.00051  -0.00155  -2.15630
   D72       -0.00320   0.00002   0.00009   0.00052   0.00062  -0.00258
   D73        2.11247   0.00001  -0.00064  -0.00002  -0.00066   2.11181
   D74       -0.28964   0.00001  -0.00016  -0.00008  -0.00024  -0.28988
   D75       -0.79551  -0.00002  -0.00093  -0.00029  -0.00122  -0.79672
   D76        3.08557  -0.00001  -0.00044  -0.00035  -0.00079   3.08477
   D77       -0.11815  -0.00001   0.00037  -0.00050  -0.00013  -0.11829
   D78       -2.68714  -0.00001   0.00034   0.00032   0.00065  -2.68648
   D79        2.68563   0.00002   0.00068  -0.00015   0.00054   2.68617
   D80        0.11665   0.00002   0.00066   0.00066   0.00132   0.11797
   D81       -2.11304  -0.00001   0.00065   0.00004   0.00069  -2.11235
   D82        0.79929   0.00001   0.00063  -0.00003   0.00060   0.79989
   D83        0.28956  -0.00001   0.00018   0.00008   0.00026   0.28982
   D84       -3.08130   0.00000   0.00016   0.00001   0.00017  -3.08112
   D85        0.12179   0.00000  -0.00042   0.00033  -0.00009   0.12170
   D86        2.68863   0.00001  -0.00036  -0.00056  -0.00093   2.68771
   D87       -2.68782  -0.00002  -0.00041   0.00044   0.00003  -2.68779
   D88       -0.12097  -0.00001  -0.00035  -0.00045  -0.00080  -0.12178
   D89        0.14233  -0.00001  -0.00026   0.00023  -0.00003   0.14230
   D90        2.43358   0.00000   0.00006   0.00015   0.00020   2.43378
   D91       -2.21241   0.00000  -0.00008   0.00005  -0.00003  -2.21243
   D92        0.07884   0.00001   0.00024  -0.00003   0.00021   0.07905
   D93       -2.88042   0.00000   0.00023   0.00033   0.00056  -2.87985
   D94       -0.14009   0.00001   0.00026  -0.00022   0.00004  -0.14005
   D95       -0.64837   0.00000   0.00021   0.00045   0.00066  -0.64771
   D96        2.09195   0.00001   0.00024  -0.00010   0.00014   2.09209
   D97        0.00103   0.00000  -0.00010  -0.00011  -0.00020   0.00083
   D98        2.03156   0.00000  -0.00009   0.00033   0.00024   2.03180
   D99       -2.03130   0.00000  -0.00008  -0.00026  -0.00035  -2.03165
   D100      -0.00077   0.00000  -0.00007   0.00017   0.00010  -0.00067
   D101       2.21169   0.00000   0.00000  -0.00005  -0.00005   2.21164
   D102      -0.14238   0.00001   0.00027  -0.00023   0.00004  -0.14234
   D103      -0.07940   0.00000  -0.00021   0.00005  -0.00016  -0.07956
   D104      -2.43346   0.00001   0.00006  -0.00014  -0.00007  -2.43354
   D105      -0.07939  -0.00001  -0.00019   0.00010  -0.00009  -0.07949
   D106      -1.93271   0.00000  -0.00012   0.00006  -0.00005  -1.93276
   D107       1.93204   0.00000   0.00009  -0.00001   0.00009   1.93212
   D108       0.07872   0.00000   0.00017  -0.00004   0.00013   0.07885
   D109       0.64908  -0.00001   0.00006  -0.00051  -0.00044   0.64864
   D110      -2.09202  -0.00001   0.00002   0.00007   0.00009  -2.09193
   D111       2.88127  -0.00001  -0.00023  -0.00035  -0.00058   2.88069
   D112       0.14017  -0.00001  -0.00027   0.00022  -0.00005   0.14013
   D113       2.87930  -0.00002  -0.00033  -0.00042  -0.00075   2.87855
   D114       0.13999  -0.00001  -0.00018   0.00023   0.00004   0.14003
   D115       0.64621  -0.00001  -0.00005  -0.00051  -0.00056   0.64565
   D116      -2.09310   0.00000   0.00009   0.00014   0.00023  -2.09287
   D117      -0.14229   0.00001   0.00019  -0.00023  -0.00004  -0.14233
   D118      -2.43318   0.00000  -0.00027  -0.00019  -0.00045  -2.43363
   D119       2.21234   0.00000  -0.00006  -0.00011  -0.00017   2.21217
   D120      -0.07855  -0.00001  -0.00052  -0.00006  -0.00058  -0.07913
   D121       0.00060   0.00000   0.00002  -0.00005  -0.00003   0.00057
   D122       2.03382   0.00001  -0.00020   0.00032   0.00011   2.03393
   D123      -2.03288   0.00000   0.00026  -0.00023   0.00003  -2.03285
   D124       0.00033   0.00001   0.00004   0.00013   0.00017   0.00051
   D125      -2.87931   0.00000   0.00023   0.00030   0.00053  -2.87879
   D126      -0.64832   0.00000   0.00011   0.00041   0.00052  -0.64780
   D127      -0.14001   0.00001   0.00019  -0.00022  -0.00003  -0.14004
   D128       2.09099   0.00001   0.00007  -0.00012  -0.00004   2.09095
   D129       0.14219  -0.00001  -0.00019   0.00023   0.00004   0.14223
   D130       2.43252   0.00000   0.00017   0.00024   0.00041   2.43293
   D131      -2.21100  -0.00001   0.00002   0.00004   0.00006  -2.21094
   D132       0.07934   0.00001   0.00037   0.00005   0.00043   0.07976
   D133       0.00026  -0.00001  -0.00007  -0.00026  -0.00034  -0.00008
   D134      -2.03092   0.00001  -0.00028  -0.00025  -0.00052  -2.03144
   D135       2.03139  -0.00001  -0.00019  -0.00008  -0.00027   2.03113
   D136       0.00022   0.00001  -0.00039  -0.00006  -0.00045  -0.00024
   D137       0.07842   0.00001   0.00052   0.00003   0.00055   0.07896
   D138       1.93113  -0.00001   0.00024  -0.00015   0.00008   1.93121
   D139      -1.93240   0.00000   0.00010   0.00010   0.00020  -1.93220
   D140      -0.07969  -0.00001  -0.00019  -0.00008  -0.00026  -0.07995
   D141       2.87936   0.00000  -0.00011  -0.00026  -0.00037   2.87899
   D142       0.14026  -0.00001  -0.00018   0.00029   0.00011   0.14037
   D143       0.64582  -0.00001  -0.00025  -0.00054  -0.00078   0.64504
   D144      -2.09328  -0.00002  -0.00031   0.00002  -0.00030  -2.09358
   D145      -0.14248   0.00001   0.00018  -0.00030  -0.00012  -0.14260
   D146      -2.43221   0.00000  -0.00017  -0.00016  -0.00033  -2.43253
   D147       2.21298   0.00001   0.00026   0.00007   0.00033   2.21331
   D148      -0.07675   0.00000  -0.00008   0.00021   0.00012  -0.07662
   D149       0.00251   0.00000   0.00017   0.00007   0.00024   0.00275
   D150       2.02995  -0.00001   0.00012   0.00026   0.00038   2.03033
   D151      -2.03143   0.00000   0.00002  -0.00030  -0.00028  -2.03172
   D152      -0.00399  -0.00001  -0.00003  -0.00012  -0.00015  -0.00414
   D153      -0.64665   0.00001  -0.00006   0.00062   0.00056  -0.64609
   D154      -2.87966   0.00001   0.00015   0.00037   0.00052  -2.87914
   D155       2.09274   0.00001  -0.00003  -0.00005  -0.00008   2.09265
   D156      -0.14028   0.00001   0.00017  -0.00030  -0.00012  -0.14040
   D157      -2.21171   0.00000   0.00008   0.00003   0.00011  -2.21159
   D158       0.07767   0.00000   0.00043  -0.00020   0.00024   0.07790
   D159       0.14250  -0.00001  -0.00018   0.00030   0.00012   0.14262
   D160       2.43188  -0.00001   0.00017   0.00008   0.00024   2.43212
   D161       1.93224   0.00000  -0.00006  -0.00011  -0.00018   1.93207
   D162       0.07779   0.00001   0.00000  -0.00023  -0.00023   0.07756
   D163      -0.07722   0.00000  -0.00043   0.00016  -0.00027  -0.07749
   D164      -1.93168   0.00000  -0.00036   0.00005  -0.00031  -1.93199
   D165       0.29028  -0.00001  -0.00066  -0.00008  -0.00074   0.28954
   D166      -3.08577   0.00006   0.00041   0.00042   0.00083  -3.08494
   D167      -2.10806   0.00002   0.00188   0.00122   0.00310  -2.10496
   D168       0.79908   0.00008   0.00295   0.00172   0.00468   0.80375
   D169       2.14326  -0.00028  -0.00454  -0.00596  -0.01053   2.13273
   D170      -1.23279  -0.00022  -0.00348  -0.00546  -0.00896  -1.24175
   D171      -0.29048   0.00001   0.00072   0.00008   0.00080  -0.28968
   D172       3.07670   0.00003   0.00130   0.00011   0.00141   3.07811
   D173       2.10936  -0.00002  -0.00182  -0.00125  -0.00306   2.10629
   D174      -0.80665   0.00000  -0.00124  -0.00121  -0.00245  -0.80909
   D175      -2.65132  -0.00016  -0.00281  -0.00094  -0.00377  -2.65509
   D176       0.71586  -0.00014  -0.00223  -0.00091  -0.00315   0.71270
   D177      -0.01052   0.00001  -0.00135  -0.00101  -0.00235  -0.01287
   D178       2.16451   0.00000  -0.00131  -0.00050  -0.00180   2.16271
   D179      -2.16341   0.00002   0.00175   0.00067   0.00241  -2.16101
   D180       0.01161   0.00000   0.00179   0.00118   0.00296   0.01458
   D181       2.78432   0.00013   0.00396   0.00134   0.00534   2.78966
   D182       0.62835   0.00011   0.00523   0.00167   0.00694   0.63529
   D183      -1.71847   0.00000   0.00184  -0.00272  -0.00094  -1.71941
   D184       2.40875  -0.00002   0.00311  -0.00239   0.00066   2.40941
   D185       2.10598   0.00005   0.00177   0.00084   0.00263   2.10862
   D186      -0.29039   0.00001   0.00057   0.00002   0.00060  -0.28979
   D187      -0.80062   0.00000   0.00082   0.00046   0.00128  -0.79934
   D188       3.08619  -0.00004  -0.00038  -0.00036  -0.00075   3.08544
   D189      -0.11577  -0.00006  -0.00149  -0.00135  -0.00285  -0.11862
   D190      -2.68472  -0.00006  -0.00192  -0.00025  -0.00217  -2.68689
   D191       2.68587   0.00001   0.00003  -0.00071  -0.00068   2.68519
   D192       0.11692   0.00002  -0.00040   0.00039   0.00000   0.11692
   D193      -2.10932  -0.00002  -0.00112  -0.00082  -0.00196  -2.11128
   D194       0.80497  -0.00004  -0.00134  -0.00088  -0.00222   0.80275
   D195       0.29033  -0.00001  -0.00066  -0.00001  -0.00068   0.28965
   D196      -3.07857  -0.00002  -0.00088  -0.00008  -0.00094  -3.07951
   D197       0.12131  -0.00001   0.00068   0.00008   0.00076   0.12208
   D198       2.69160  -0.00001   0.00049   0.00033   0.00083   2.69243
   D199      -2.69229   0.00002   0.00126   0.00014   0.00140  -2.69089
   D200      -0.12200   0.00002   0.00108   0.00039   0.00146  -0.12053
   D201       0.14235   0.00000  -0.00017   0.00031   0.00014   0.14249
   D202       2.43232   0.00000   0.00005   0.00013   0.00018   2.43250
   D203      -2.21164   0.00002   0.00002   0.00016   0.00018  -2.21147
   D204       0.07832   0.00001   0.00023  -0.00001   0.00022   0.07854
   D205      -2.87990   0.00000  -0.00026   0.00050   0.00023  -2.87967
   D206      -0.14012   0.00000   0.00018  -0.00030  -0.00012  -0.14024
   D207      -0.64729  -0.00001  -0.00041   0.00059   0.00018  -0.64711
   D208       2.09249  -0.00001   0.00003  -0.00021  -0.00017   2.09232
   D209       2.03167  -0.00001  -0.00019   0.00003  -0.00016   2.03151
   D210      -0.00030  -0.00001   0.00000  -0.00008  -0.00008  -0.00038
   D211      -0.00108   0.00000  -0.00008  -0.00012  -0.00020  -0.00128
   D212      -2.03305   0.00001   0.00011  -0.00023  -0.00012  -2.03317
   D213       2.20958   0.00000   0.00017   0.00008   0.00025   2.20984
   D214      -0.14224   0.00000   0.00018  -0.00031  -0.00013  -0.14237
   D215      -0.08013   0.00000  -0.00008   0.00018   0.00010  -0.08003
   D216      -2.43196  -0.00001  -0.00007  -0.00021  -0.00028  -2.43224
   D217      -0.07748  -0.00001  -0.00022   0.00007  -0.00015  -0.07763
   D218      -1.93085   0.00000  -0.00013   0.00007  -0.00006  -1.93091
   D219       1.93235  -0.00001   0.00004  -0.00012  -0.00008   1.93227
   D220       0.07898   0.00000   0.00013  -0.00012   0.00001   0.07899
   D221       0.65007  -0.00001   0.00010  -0.00080  -0.00071   0.64936
   D222      -2.09133  -0.00001  -0.00013  -0.00005  -0.00018  -2.09151
   D223       2.88152   0.00000   0.00005  -0.00045  -0.00040   2.88112
   D224       0.14012   0.00000  -0.00018   0.00030   0.00012   0.14024
   D225       2.87895   0.00001  -0.00021   0.00011  -0.00010   2.87885
   D226       0.13801   0.00000  -0.00014  -0.00008  -0.00021   0.13779
   D227       0.65057   0.00003   0.00039   0.00063   0.00102   0.65159
   D228      -2.09037   0.00002   0.00047   0.00045   0.00091  -2.08946
   D229      -0.14014   0.00000   0.00010   0.00007   0.00017  -0.13997
   D230      -2.43253  -0.00001  -0.00079  -0.00004  -0.00084  -2.43336
   D231       2.20995  -0.00003  -0.00061  -0.00051  -0.00112   2.20883
   D232      -0.08243  -0.00004  -0.00151  -0.00062  -0.00213  -0.08456
   D233      -0.00594  -0.00001  -0.00101  -0.00018  -0.00119  -0.00712
   D234       2.03241   0.00000   0.00036  -0.00018   0.00018   2.03259
   D235      -2.03328   0.00000  -0.00049   0.00043  -0.00006  -2.03334
   D236       0.00507   0.00002   0.00088   0.00042   0.00130   0.00638
   D237      -0.65064   0.00000  -0.00011   0.00013   0.00002  -0.65062
   D238      -2.87977   0.00000   0.00021  -0.00009   0.00012  -2.87966
   D239       2.09112   0.00000  -0.00017   0.00030   0.00014   2.09126
   D240      -0.13801   0.00000   0.00015   0.00008   0.00023  -0.13778
   D241      -2.20839   0.00000  -0.00048  -0.00026  -0.00074  -2.20913
   D242       0.08411   0.00002   0.00025   0.00007   0.00032   0.08444
   D243       0.14022   0.00000  -0.00013  -0.00007  -0.00021   0.14001
   D244       2.43272   0.00002   0.00060   0.00026   0.00086   2.43357
   D245       1.93114   0.00001   0.00064   0.00023   0.00087   1.93201
   D246       0.08036   0.00003   0.00112   0.00049   0.00161   0.08196
   D247      -0.08246  -0.00001  -0.00033  -0.00009  -0.00042  -0.08288
   D248      -1.93324   0.00001   0.00015   0.00017   0.00032  -1.93292
   D249      -2.10531  -0.00004  -0.00129  -0.00037  -0.00167  -2.10698
   D250       0.80140   0.00001  -0.00055   0.00002  -0.00053   0.80086
   D251       0.29314  -0.00001  -0.00019   0.00008  -0.00011   0.29303
   D252      -3.08333   0.00004   0.00054   0.00048   0.00103  -3.08231
   D253       2.10617   0.00000   0.00051   0.00026   0.00078   2.10695
   D254      -0.80357   0.00002   0.00161   0.00068   0.00227  -0.80129
   D255      -0.29334   0.00001   0.00028  -0.00009   0.00019  -0.29315
   D256       3.08011   0.00003   0.00137   0.00033   0.00168   3.08179
   D257       2.12377   0.00000   0.00001   0.00041   0.00042   2.12419
   D258      -0.29371   0.00000   0.00020  -0.00008   0.00012  -0.29358
   D259      -2.26886   0.00017   0.00131   0.00145   0.00275  -2.26612
   D260      -0.78340  -0.00007  -0.00085  -0.00010  -0.00095  -0.78435
   D261       3.08231  -0.00006  -0.00066  -0.00059  -0.00125   3.08106
   D262       1.10715   0.00010   0.00045   0.00094   0.00138   1.10853
   D263      -0.11789  -0.00002   0.00020  -0.00050  -0.00029  -0.11818
   D264      -2.68951  -0.00004  -0.00032   0.00016  -0.00017  -2.68967
   D265       2.68354   0.00007   0.00138   0.00017   0.00155   2.68509
   D266       0.11192   0.00005   0.00085   0.00082   0.00168   0.11360
   D267      -2.12230   0.00002  -0.00038  -0.00043  -0.00081  -2.12312
   D268       0.78870  -0.00002  -0.00196  -0.00089  -0.00285   0.78585
   D269       0.29380  -0.00001  -0.00027   0.00009  -0.00018   0.29362
   D270      -3.07838  -0.00005  -0.00185  -0.00037  -0.00222  -3.08061
   D271       2.74708   0.00024   0.00488   0.00407   0.00894   2.75602
   D272      -0.62510   0.00020   0.00330   0.00362   0.00690  -0.61820
   D273       1.38110  -0.00001   0.00162  -0.00238  -0.00078   1.38032
   D274      -0.66222  -0.00018   0.00239  -0.00305  -0.00070  -0.66292
   D275      -0.50917   0.00004   0.00101  -0.00215  -0.00109  -0.51025
   D276      -2.55249  -0.00013   0.00178  -0.00282  -0.00101  -2.55350
   D277       0.12341  -0.00003  -0.00152  -0.00076  -0.00228   0.12114
   D278       2.68720  -0.00001  -0.00165   0.00018  -0.00146   2.68574
   D279      -2.68311   0.00002   0.00045  -0.00015   0.00030  -2.68281
   D280      -0.11932   0.00003   0.00032   0.00079   0.00111  -0.11821
   D281      -0.65086   0.00000  -0.00011   0.00048   0.00037  -0.65049
   D282       2.09249   0.00002   0.00018   0.00006   0.00024   2.09273
   D283      -2.88233  -0.00002  -0.00002   0.00027   0.00025  -2.88208
   D284      -0.13898   0.00000   0.00026  -0.00015   0.00012  -0.13886
   D285      -2.21025   0.00000  -0.00014   0.00000  -0.00014  -2.21039
   D286       0.08015   0.00001   0.00014  -0.00009   0.00005   0.08020
   D287       0.14104   0.00000  -0.00026   0.00015  -0.00011   0.14093
   D288       2.43144   0.00001   0.00002   0.00006   0.00008   2.43152
   D289       0.64821   0.00001   0.00040  -0.00046  -0.00006   0.64815
   D290      -2.09322   0.00000  -0.00009   0.00004  -0.00005  -2.09327
   D291       2.88038   0.00001   0.00023  -0.00036  -0.00013   2.88024
   D292       0.13894   0.00000  -0.00026   0.00015  -0.00012   0.13882
   D293       2.21235  -0.00001   0.00000  -0.00005  -0.00004   2.21231
   D294      -0.07835  -0.00001  -0.00025   0.00013  -0.00012  -0.07847
   D295      -0.14114   0.00000   0.00026  -0.00015   0.00011  -0.14102
   D296      -2.43184   0.00000   0.00001   0.00002   0.00004  -2.43180
   D297       0.64709   0.00001   0.00035   0.00043   0.00078   0.64787
   D298      -2.09058   0.00000   0.00034  -0.00024   0.00010  -2.09048
   D299       2.87916   0.00002   0.00023   0.00057   0.00080   2.87997
   D300       0.14150   0.00000   0.00022  -0.00010   0.00012   0.14162
   D301       2.20917   0.00000   0.00042   0.00014   0.00056   2.20973
   D302      -0.07910  -0.00001   0.00026   0.00013   0.00039  -0.07871
   D303      -0.14357   0.00000  -0.00024   0.00010  -0.00014  -0.14371
   D304      -2.43184  -0.00002  -0.00040   0.00008  -0.00031  -2.43215
   D305      -0.64055  -0.00001   0.00083  -0.00053   0.00031  -0.64024
   D306      -2.87759  -0.00002  -0.00023  -0.00057  -0.00080  -2.87838
   D307       2.09547   0.00000   0.00081   0.00013   0.00094   2.09641
   D308      -0.14157  -0.00001  -0.00025   0.00008  -0.00017  -0.14174
   D309      -2.21560   0.00001  -0.00054  -0.00002  -0.00056  -2.21616
   D310       0.07320   0.00001   0.00000  -0.00017  -0.00017   0.07303
   D311       0.14374   0.00001   0.00029  -0.00008   0.00021   0.14395
   D312       2.43254   0.00001   0.00083  -0.00023   0.00059   2.43313
   D313       0.07816   0.00000  -0.00007  -0.00016  -0.00023   0.07793
   D314       1.93315   0.00000  -0.00005   0.00004  -0.00002   1.93313
   D315      -1.92970  -0.00002  -0.00039  -0.00016  -0.00055  -1.93025
   D316      -0.07471  -0.00001  -0.00037   0.00004  -0.00034  -0.07505
   D317      -0.00082   0.00000  -0.00002  -0.00003  -0.00005  -0.00088
   D318       2.12600  -0.00001  -0.00010  -0.00003  -0.00013   2.12587
   D319      -2.12671   0.00001   0.00010   0.00000   0.00009  -2.12661
   D320       0.00012   0.00000   0.00001   0.00000   0.00001   0.00014
   D321      -1.93213   0.00001  -0.00006   0.00009   0.00003  -1.93210
   D322       0.07862   0.00001   0.00025  -0.00007   0.00018   0.07881
   D323      -0.07989  -0.00001  -0.00018   0.00005  -0.00013  -0.08002
   D324       1.93086   0.00000   0.00013  -0.00011   0.00002   1.93088
   D325       2.12680  -0.00001  -0.00013   0.00003  -0.00010   2.12670
   D326      -0.00012   0.00000  -0.00001   0.00000  -0.00001  -0.00014
   D327       0.00045   0.00000   0.00000   0.00007   0.00007   0.00052
   D328      -2.12648   0.00001   0.00012   0.00004   0.00016  -2.12632
   D329       0.00059   0.00000   0.00001  -0.00002  -0.00001   0.00057
   D330       2.12737  -0.00001  -0.00010  -0.00001  -0.00011   2.12726
   D331      -2.12691   0.00001   0.00009  -0.00001   0.00008  -2.12683
   D332      -0.00012   0.00000  -0.00001   0.00000  -0.00001  -0.00014
   D333      -0.00011   0.00000   0.00001  -0.00005  -0.00004  -0.00015
   D334      -2.12701   0.00001   0.00009  -0.00008   0.00001  -2.12699
   D335       2.12702  -0.00001  -0.00007   0.00003  -0.00004   2.12698
   D336       0.00012   0.00000   0.00001   0.00000   0.00001   0.00014
   D337      -0.00065   0.00000  -0.00005  -0.00007  -0.00012  -0.00077
   D338       2.12746  -0.00001  -0.00020   0.00004  -0.00016   2.12730
   D339      -2.12718   0.00001   0.00027   0.00004   0.00031  -2.12687
   D340       0.00094   0.00001   0.00011   0.00015   0.00026   0.00120
   D341       0.00100   0.00001   0.00005   0.00012   0.00016   0.00116
   D342      -2.12767   0.00001   0.00008   0.00000   0.00007  -2.12760
   D343       2.12774   0.00000  -0.00014  -0.00003  -0.00017   2.12756
   D344      -0.00094  -0.00001  -0.00011  -0.00015  -0.00026  -0.00120
   D345       0.00161   0.00000   0.00018   0.00016   0.00034   0.00195
   D346       2.12671  -0.00001  -0.00023  -0.00009  -0.00032   2.12639
   D347      -2.12604   0.00001   0.00030   0.00010   0.00040  -2.12564
   D348      -0.00094  -0.00001  -0.00011  -0.00015  -0.00026  -0.00120
   D349      -0.00183   0.00000  -0.00016  -0.00018  -0.00034  -0.00217
   D350       2.12593  -0.00001  -0.00029  -0.00004  -0.00033   2.12560
   D351      -2.12683   0.00001   0.00023   0.00001   0.00025  -2.12658
   D352       0.00094   0.00001   0.00011   0.00015   0.00026   0.00120
         Item               Value     Threshold  Converged?
 Maximum Force            0.000307     0.000450     YES
 RMS     Force            0.000042     0.000300     YES
 Maximum Displacement     0.038678     0.001800     NO 
 RMS     Displacement     0.003483     0.001200     NO 
 Predicted change in Energy=-1.205213D-05
 GradGradGradGradGradGradGradGradGradGradGradGradGradGradGradGradGradGrad

 Stoichiometry    C56O2S
 Framework group  C1[X(C56O2S)]
 Deg. of freedom   171
 Full point group                 C1      NOp   1
 Largest Abelian subgroup         C1      NOp   1
 Largest concise Abelian subgroup C1      NOp   1
                         Standard orientation:                         
 ---------------------------------------------------------------------
 Center     Atomic      Atomic             Coordinates (Angstroms)
 Number     Number       Type             X           Y           Z
 ---------------------------------------------------------------------
      1          6           0       -0.245105   -2.573389    0.710453
      2          6           0       -1.266803   -1.929546    1.585654
      3          6           0       -0.150952   -1.112220    2.141905
      4          6           0        0.853429   -2.059197    1.578392
      5          6           0       -3.694746   -2.375302    0.724679
      6          6           0       -4.691985   -1.540355    1.414643
      7          6           0       -3.600206   -0.900067    2.168302
      8          6           0       -2.608305   -1.885176    1.630208
      9          6           0       -0.167868   -1.162931   -2.127627
     10          6           0       -1.279014   -1.967194   -1.544130
     11          6           0       -0.250417   -2.590303   -0.661665
     12          6           0        0.841294   -2.096056   -1.549890
     13          6           0       -3.616837   -0.952411   -2.133708
     14          6           0       -4.702445   -1.574118   -1.356119
     15          6           0       -3.700179   -2.392702   -0.654057
     16          6           0       -2.620733   -1.923812   -1.579571
     17          6           0        3.203845   -2.799271    0.703226
     18          6           0        2.190332   -2.180463    1.614992
     19          6           0        3.298267   -1.323741    2.147034
     20          6           0        4.299295   -2.091188    1.386990
     21          6           0        3.281845   -1.375507   -2.155066
     22          6           0        2.178052   -2.218442   -1.594302
     23          6           0        3.198644   -2.815974   -0.675601
     24          6           0        4.289037   -2.125422   -1.384916
     25          6           0        0.010009    1.669316   -0.717525
     26          6           0       -1.088856    1.156169   -1.585812
     27          6           0       -0.084837    0.206739   -2.147790
     28          6           0        1.032287    1.022494   -1.591236
     29          6           0       -3.437563    1.899460   -0.708262
     30          6           0       -4.534125    1.192367   -1.391929
     31          6           0       -3.533679    0.423296   -2.151777
     32          6           0       -2.425429    1.279212   -1.619876
     33          6           0        3.459848    1.477759   -0.729466
     34          6           0        2.373445    0.982746   -1.634767
     35          6           0        3.366687   -0.000002   -2.174497
     36          6           0        4.457143    0.641163   -1.419202
     37          6           0       -0.067380    0.257482    2.125733
     38          6           0       -1.076272    1.191182    1.546431
     39          6           0        0.015492    1.677189    0.657357
     40          6           0        1.044122    1.061445    1.540258
     41          6           0       -3.516719    0.475649    2.150983
     42          6           0       -3.431809    1.915993    0.670485
     43          6           0       -2.412772    1.316339    1.587857
     44          6           0        3.382083    0.052155    2.129446
     45          6           0        2.386198    1.022977    1.574304
     46          6           0        3.463686    1.490345    0.649078
     47          6           0        4.467568    0.674958    1.352181
     48          6           0       -5.609284    0.633981    0.742099
     49          6           0       -5.614772    0.615743   -0.730103
     50          6           0       -4.522949    1.225940    1.380351
     51          6           0       -5.698682   -0.835807    0.760172
     52          6           0       -5.704353   -0.853775   -0.711414
     53          6           0        5.380488   -1.513936    0.725468
     54          6           0        5.374559   -1.531801   -0.746373
     55          6           0        5.464909   -0.061824   -0.765453
     56          6           0        5.469035   -0.044615    0.706605
     57         16           0        1.357309    4.544441   -0.272462
     58          8           0        1.987937    4.373278    1.040856
     59          8           0        0.227552    5.471176   -0.393297
 ---------------------------------------------------------------------
 Rotational constants (GHZ):      0.1116486      0.0535295      0.0458509
 Standard basis: 6-31G(d) (6D, 7F)
 There are   889 symmetry adapted cartesian basis functions of A   symmetry.
 There are   889 symmetry adapted basis functions of A   symmetry.
   889 basis functions,  1676 primitive gaussians,   889 cartesian basis functions
   184 alpha electrons      184 beta electrons
       nuclear repulsion energy      8119.7688456248 Hartrees.
 NAtoms=   59 NActive=   59 NUniq=   59 SFac= 1.00D+00 NAtFMM=   60 NAOKFM=F Big=F
 Integral buffers will be    262144 words long.
 Raffenetti 2 integral format.
 Two-electron integral symmetry is turned on.
 Nuclear repulsion after empirical dispersion term =     8119.6540582041 Hartrees.
 One-electron integrals computed using PRISM.
 NBasis=   889 RedAO= T EigKep=  1.99D-04  NBF=   889
 NBsUse=   889 1.00D-06 EigRej= -1.00D+00 NBFU=   889
 Initial guess from the checkpoint file:  "E:\MTA\Capsule\SO2\TG+SO2_G_D3.chk"
 B after Tr=     0.000000    0.000000    0.000000
         Rot=    0.999999   -0.000812    0.000029    0.000829 Ang=  -0.13 deg.
 ExpMin= 1.17D-01 ExpMax= 2.19D+04 ExpMxC= 3.30D+03 IAcc=1 IRadAn=         1 AccDes= 0.00D+00
 Harris functional with IExCor=  402 and IRadAn=       1 diagonalized for initial guess.
 HarFok:  IExCor=  402 AccDes= 0.00D+00 IRadAn=         1 IDoV= 1 UseB2=F ITyADJ=14
 ICtDFT=  3500011 ScaDFX=  1.000000  1.000000  1.000000  1.000000
 FoFCou: FMM=F IPFlag=           0 FMFlag=      100000 FMFlg1=           0
         NFxFlg=           0 DoJE=T BraDBF=F KetDBF=T FulRan=T
         wScrn=  0.000000 ICntrl=     500 IOpCl=  0 I1Cent=   200000004 NGrid=           0
         NMat0=    1 NMatS0=      1 NMatT0=    0 NMatD0=    1 NMtDS0=    0 NMtDT0=    0
 Petite list used in FoFCou.
 Requested convergence on RMS density matrix=1.00D-08 within 128 cycles.
 Requested convergence on MAX density matrix=1.00D-06.
 Requested convergence on             energy=1.00D-06.
 No special actions if energy rises.
 Integral accuracy reduced to 1.0D-05 until final iterations.
 Initial convergence to 1.0D-05 achieved.  Increase integral accuracy.
 SCF Done:  E(RB3LYP) =  -2681.38052677     A.U. after   11 cycles
            NFock= 11  Conv=0.82D-08     -V/T= 2.0084
 Calling FoFJK, ICntrl=      2127 FMM=F ISym2X=0 I1Cent= 0 IOpClX= 0 NMat=1 NMatS=1 NMatT=0.
 ***** Axes restored to original set *****
 -------------------------------------------------------------------
 Center     Atomic                   Forces (Hartrees/Bohr)
 Number     Number              X              Y              Z
 -------------------------------------------------------------------
      1        6           0.000002892   -0.000177436   -0.000260321
      2        6          -0.000221718    0.000074358   -0.000049936
      3        6           0.000043036    0.000164546    0.000181361
      4        6           0.000223225    0.000048256   -0.000035617
      5        6           0.000051161   -0.000163997   -0.000177939
      6        6          -0.000146120    0.000005039   -0.000017108
      7        6           0.000042730    0.000147233    0.000124452
      8        6           0.000187226   -0.000046587   -0.000016694
      9        6           0.000041555    0.000198301   -0.000228947
     10        6          -0.000224574    0.000074828    0.000051174
     11        6           0.000004876   -0.000139064    0.000233292
     12        6           0.000227873    0.000050521    0.000039642
     13        6           0.000040120    0.000167359   -0.000172227
     14        6          -0.000123578    0.000014000    0.000016758
     15        6           0.000045326   -0.000126050    0.000153326
     16        6           0.000193139   -0.000053325    0.000004778
     17        6          -0.000048603   -0.000136710   -0.000147544
     18        6          -0.000167311   -0.000019399   -0.000040231
     19        6          -0.000047840    0.000199449    0.000127837
     20        6           0.000157904    0.000019791   -0.000047860
     21        6          -0.000041833    0.000219599   -0.000155238
     22        6          -0.000166505   -0.000026505    0.000023616
     23        6          -0.000044373   -0.000085783    0.000139141
     24        6           0.000163683    0.000004277    0.000014617
     25        6          -0.000304836   -0.000077223    0.000447642
     26        6          -0.000241413   -0.000046892   -0.000066215
     27        6          -0.000013521   -0.000174013   -0.000068791
     28        6           0.000265752    0.000128446   -0.000057582
     29        6           0.000039502    0.000132131    0.000172792
     30        6          -0.000148013   -0.000020095    0.000005003
     31        6           0.000049321   -0.000184929   -0.000107330
     32        6           0.000165867    0.000023995   -0.000011614
     33        6          -0.000026142    0.000175800    0.000110969
     34        6          -0.000167757   -0.000003760    0.000014439
     35        6          -0.000058852   -0.000140896   -0.000124640
     36        6           0.000129792    0.000037122    0.000014195
     37        6          -0.000017603   -0.000228144    0.000115091
     38        6          -0.000155214   -0.000201984   -0.000003026
     39        6          -0.000204627    0.000120285   -0.000226524
     40        6           0.000150597    0.000022661    0.000029780
     41        6           0.000048509   -0.000214877    0.000156283
     42        6           0.000048501    0.000114645   -0.000150959
     43        6           0.000135249    0.000025778   -0.000006996
     44        6          -0.000045069   -0.000184433    0.000166777
     45        6          -0.000160170   -0.000018749   -0.000034945
     46        6          -0.000032434    0.000152940   -0.000108988
     47        6           0.000172297    0.000047809    0.000002136
     48        6          -0.000011868    0.000084632    0.000110071
     49        6          -0.000011957    0.000075919   -0.000107835
     50        6          -0.000159307   -0.000020812   -0.000002077
     51        6          -0.000009517   -0.000113606    0.000086088
     52        6          -0.000028687   -0.000100725   -0.000090376
     53        6           0.000019595   -0.000101964    0.000114901
     54        6          -0.000005395   -0.000075246   -0.000100389
     55        6           0.000044393    0.000122059   -0.000089870
     56        6           0.000009217    0.000113273    0.000082384
     57       16           0.000442754    0.000382653    0.000161205
     58        8          -0.000078067   -0.000001471   -0.000138319
     59        8          -0.000033189   -0.000263032   -0.000053616
 -------------------------------------------------------------------
 Cartesian Forces:  Max     0.000447642 RMS     0.000133606

 GradGradGradGradGradGradGradGradGradGradGradGradGradGradGradGradGradGrad
 Berny optimization.
 Using GEDIIS/GDIIS optimizer.
 FormGI is forming the generalized inverse of G from B-inverse, IUseBI=4.
 Internal  Forces:  Max     0.000277285 RMS     0.000046670
 Search for a local minimum.
 Step number   6 out of a maximum of  354
 All quantities printed in internal units (Hartrees-Bohrs-Radians)
 Mixed Optimization -- En-DIIS/RFO-DIIS
 Swapping is turned off.
 Update second derivatives using D2CorX and points    2    3    4    5    6
 DE= -1.40D-05 DEPred=-1.21D-05 R= 1.16D+00
 TightC=F SS=  1.41D+00  RLast= 3.73D-02 DXNew= 1.4270D+00 1.1189D-01
 Trust test= 1.16D+00 RLast= 3.73D-02 DXMaxT set to 8.49D-01
 ITU=  1  1  1  1  1  0
     Eigenvalues ---    0.00475   0.00684   0.01164   0.01780   0.01802
     Eigenvalues ---    0.01840   0.01884   0.01965   0.01980   0.01985
     Eigenvalues ---    0.02111   0.02563   0.02656   0.02714   0.02794
     Eigenvalues ---    0.02885   0.02990   0.03114   0.03184   0.03198
     Eigenvalues ---    0.03215   0.03324   0.03336   0.03375   0.03386
     Eigenvalues ---    0.03546   0.03636   0.03639   0.03647   0.03721
     Eigenvalues ---    0.03783   0.03943   0.04189   0.04210   0.04215
     Eigenvalues ---    0.04225   0.04273   0.04324   0.04398   0.05030
     Eigenvalues ---    0.05104   0.05150   0.05515   0.06200   0.06201
     Eigenvalues ---    0.06581   0.06970   0.06987   0.07045   0.07308
     Eigenvalues ---    0.07327   0.07480   0.07609   0.07696   0.07783
     Eigenvalues ---    0.07799   0.07916   0.07932   0.08593   0.09168
     Eigenvalues ---    0.09559   0.09661   0.09819   0.09854   0.10247
     Eigenvalues ---    0.10956   0.11109   0.11437   0.11660   0.11692
     Eigenvalues ---    0.11719   0.11955   0.12484   0.12630   0.12774
     Eigenvalues ---    0.12978   0.13311   0.15282   0.15510   0.15583
     Eigenvalues ---    0.15599   0.16312   0.16356   0.16537   0.16725
     Eigenvalues ---    0.17303   0.18524   0.18957   0.19040   0.20747
     Eigenvalues ---    0.21476   0.21549   0.22455   0.22565   0.22811
     Eigenvalues ---    0.22831   0.23071   0.23590   0.24185   0.24457
     Eigenvalues ---    0.24607   0.25195   0.25630   0.26122   0.26510
     Eigenvalues ---    0.27022   0.27298   0.27308   0.27744   0.27919
     Eigenvalues ---    0.28035   0.28166   0.28249   0.28595   0.28757
     Eigenvalues ---    0.28764   0.29392   0.29642   0.30127   0.30332
     Eigenvalues ---    0.30523   0.30533   0.30981   0.31000   0.31138
     Eigenvalues ---    0.31889   0.31919   0.32043   0.32220   0.32335
     Eigenvalues ---    0.32400   0.33064   0.33133   0.33498   0.33505
     Eigenvalues ---    0.33581   0.33599   0.34695   0.34818   0.34860
     Eigenvalues ---    0.39102   0.39810   0.40199   0.40521   0.40698
     Eigenvalues ---    0.40936   0.41672   0.41712   0.41862   0.41970
     Eigenvalues ---    0.42712   0.42782   0.43933   0.44017   0.44897
     Eigenvalues ---    0.45218   0.46167   0.46336   0.47166   0.47805
     Eigenvalues ---    0.48398   0.49030   0.50125   0.50646   0.50838
     Eigenvalues ---    0.52763   0.52809   0.56333   0.59414   0.89456
     Eigenvalues ---    0.90043
 En-DIIS/RFO-DIIS IScMMF=        0 using points:     6    5    4    3    2
 RFO step:  Lambda=-3.35125989D-06.
 DidBck=F Rises=F RFO-DIIS coefs:    1.97132   -0.91649   -0.26021    0.19026    0.01512
 Iteration  1 RMS(Cart)=  0.00425392 RMS(Int)=  0.00002088
 Iteration  2 RMS(Cart)=  0.00002809 RMS(Int)=  0.00000627
 Iteration  3 RMS(Cart)=  0.00000000 RMS(Int)=  0.00000627
 Variable       Old X    -DE/DX   Delta X   Delta X   Delta X     New X
                                 (Linear)    (Quad)   (Total)
    R1        2.81840   0.00011  -0.00006   0.00009   0.00003   2.81843
    R2        2.81847   0.00012  -0.00008   0.00007  -0.00001   2.81847
    R3        2.59314  -0.00014   0.00042  -0.00038   0.00004   2.59319
    R4        2.81725   0.00010  -0.00007   0.00012   0.00005   2.81731
    R5        2.53785  -0.00009   0.00002  -0.00004  -0.00002   2.53783
    R6        2.81759   0.00010  -0.00025   0.00010  -0.00015   2.81744
    R7        2.59335  -0.00011   0.00012  -0.00011   0.00001   2.59337
    R8        2.53770  -0.00008   0.00012  -0.00010   0.00002   2.53771
    R9        2.78225   0.00013  -0.00017   0.00014  -0.00003   2.78222
   R10        2.82864   0.00008  -0.00005   0.00008   0.00003   2.82867
   R11        2.60566  -0.00007   0.00038  -0.00027   0.00011   2.60577
   R12        2.78371   0.00012  -0.00028   0.00011  -0.00017   2.78354
   R13        2.63084   0.00001   0.00034  -0.00023   0.00011   2.63094
   R14        2.83071   0.00009   0.00000   0.00010   0.00010   2.83081
   R15        2.60472  -0.00006   0.00023  -0.00025  -0.00002   2.60470
   R16        2.81687   0.00010  -0.00004   0.00015   0.00011   2.81697
   R17        2.81747   0.00011  -0.00024   0.00012  -0.00012   2.81735
   R18        2.59333  -0.00011   0.00019  -0.00013   0.00006   2.59339
   R19        2.81881   0.00011  -0.00005   0.00004  -0.00001   2.81880
   R20        2.53769  -0.00010  -0.00002  -0.00006  -0.00008   2.53761
   R21        2.81883   0.00011  -0.00007   0.00003  -0.00004   2.81879
   R22        2.53806  -0.00009   0.00011  -0.00012   0.00000   2.53806
   R23        2.78355   0.00012  -0.00027   0.00013  -0.00014   2.78342
   R24        2.83012   0.00011  -0.00002   0.00015   0.00012   2.83024
   R25        2.60468  -0.00005   0.00023  -0.00024  -0.00001   2.60466
   R26        2.78214   0.00013  -0.00020   0.00008  -0.00012   2.78202
   R27        2.63097   0.00002   0.00036  -0.00021   0.00015   2.63112
   R28        2.82932   0.00007  -0.00005   0.00004  -0.00001   2.82931
   R29        2.82920   0.00007  -0.00012   0.00004  -0.00008   2.82911
   R30        2.78305   0.00013  -0.00022   0.00010  -0.00012   2.78293
   R31        2.60582  -0.00005   0.00051  -0.00028   0.00023   2.60604
   R32        2.83116   0.00010  -0.00009   0.00009   0.00001   2.83117
[truncated: 1,084,711 more chars]
