# Supplementary material for: Phosphorus-doped T-graphene nanocapsule toward O3 and SO2 gas sensing: a DFT and QTAIM analysis
Source: Sci Rep. 2024 Feb 12;14:3467. doi: 10.1038/s41598-024-54110-z (PMC10859388; doi:10.1038/s41598-024-54110-z)
Supplement: Supplementary file 1 — Supplementary Information. [file 41598_2024_54110_MOESM1_ESM.zip › SI/TGE_F_HSE1PBE_zWluJo.LOG]

 Entering Link 1 = C:\G09W\l1.exe PID=     12688.
  
 Copyright (c) 1988,1990,1992,1993,1995,1998,2003,2009,2013,
            Gaussian, Inc.  All Rights Reserved.
  
 This is part of the Gaussian(R) 09 program.  It is based on
 the Gaussian(R) 03 system (copyright 2003, Gaussian, Inc.),
 the Gaussian(R) 98 system (copyright 1998, Gaussian, Inc.),
 the Gaussian(R) 94 system (copyright 1995, Gaussian, Inc.),
 the Gaussian 92(TM) system (copyright 1992, Gaussian, Inc.),
 the Gaussian 90(TM) system (copyright 1990, Gaussian, Inc.),
 the Gaussian 88(TM) system (copyright 1988, Gaussian, Inc.),
 the Gaussian 86(TM) system (copyright 1986, Carnegie Mellon
 University), and the Gaussian 82(TM) system (copyright 1983,
 Carnegie Mellon University). Gaussian is a federally registered
 trademark of Gaussian, Inc.
  
 This software contains proprietary and confidential information,
 including trade secrets, belonging to Gaussian, Inc.
  
 This software is provided under written license and may be
 used, copied, transmitted, or stored only in accord with that
 written license.
  
 The following legend is applicable only to US Government
 contracts under FAR:
  
                    RESTRICTED RIGHTS LEGEND
  
 Use, reproduction and disclosure by the US Government is
 subject to restrictions as set forth in subparagraphs (a)
 and (c) of the Commercial Computer Software - Restricted
 Rights clause in FAR 52.227-19.
  
 Gaussian, Inc.
 340 Quinnipiac St., Bldg. 40, Wallingford CT 06492
  
  
 ---------------------------------------------------------------
 Warning -- This program may not be used in any manner that
 competes with the business of Gaussian, Inc. or will provide
 assistance to any competitor of Gaussian, Inc.  The licensee
 of this program is prohibited from giving any competitor of
 Gaussian, Inc. access to this program.  By using this program,
 the user acknowledges that Gaussian, Inc. is engaged in the
 business of creating and licensing software in the field of
 computational chemistry and represents and warrants to the
 licensee that it is not a competitor of Gaussian, Inc. and that
 it will not use this program in any manner prohibited above.
 ---------------------------------------------------------------
  

 Cite this work as:
 Gaussian 09, Revision D.01,
 M. J. Frisch, G. W. Trucks, H. B. Schlegel, G. E. Scuseria, 
 M. A. Robb, J. R. Cheeseman, G. Scalmani, V. Barone, B. Mennucci, 
 G. A. Petersson, H. Nakatsuji, M. Caricato, X. Li, H. P. Hratchian, 
 A. F. Izmaylov, J. Bloino, G. Zheng, J. L. Sonnenberg, M. Hada, 
 M. Ehara, K. Toyota, R. Fukuda, J. Hasegawa, M. Ishida, T. Nakajima, 
 Y. Honda, O. Kitao, H. Nakai, T. Vreven, J. A. Montgomery, Jr., 
 J. E. Peralta, F. Ogliaro, M. Bearpark, J. J. Heyd, E. Brothers, 
 K. N. Kudin, V. N. Staroverov, T. Keith, R. Kobayashi, J. Normand, 
 K. Raghavachari, A. Rendell, J. C. Burant, S. S. Iyengar, J. Tomasi, 
 M. Cossi, N. Rega, J. M. Millam, M. Klene, J. E. Knox, J. B. Cross, 
 V. Bakken, C. Adamo, J. Jaramillo, R. Gomperts, R. E. Stratmann, 
 O. Yazyev, A. J. Austin, R. Cammi, C. Pomelli, J. W. Ochterski, 
 R. L. Martin, K. Morokuma, V. G. Zakrzewski, G. A. Voth, 
 P. Salvador, J. J. Dannenberg, S. Dapprich, A. D. Daniels, 
 O. Farkas, J. B. Foresman, J. V. Ortiz, J. Cioslowski, 
 and D. J. Fox, Gaussian, Inc., Wallingford CT, 2013.
 
 ******************************************
 Gaussian 09:  IA32W-G09RevD.01 24-Apr-2013
                22-Oct-2023 
 ******************************************
 %nprocshared=3
 Will use up to    3 processors via shared memory.
 %mem=1GB
 %chk=E:\MTA\Capsule\HSEH1PBE\TGE_F_HSE1PBE.chk
 ------------------------------------------
 # freq rhseh1pbe/lanl2dz geom=connectivity
 ------------------------------------------
 1/10=4,30=1,38=1,57=2/1,3;
 2/12=2,17=6,18=5,40=1/2;
 3/5=6,6=3,11=2,16=1,25=1,30=1,71=2,74=-51,116=1,140=1/1,2,3;
 4//1;
 5/5=2,38=5,98=1/2;
 8/6=4,10=90,11=11/1;
 11/6=1,8=1,9=11,15=111,16=1/1,2,10;
 10/6=1/2;
 6/7=2,8=2,9=2,10=2,18=1,28=1/1;
 7/8=1,10=1,25=1/1,2,3,16;
 1/10=4,30=1/3;
 99//99;
 -----
 RG NT
 -----
 Symbolic Z-matrix:
 Charge =  0 Multiplicity = 1
 C                     0.00005  -1.85598  -1.25159 
 C                    -1.06164  -2.19726  -0.26419 
 C                     0.00007  -2.10013   0.77619 
 C                     1.06177  -2.19718  -0.2642 
 C                    -3.45572  -1.86876  -1.26423 
 C                    -4.50299  -1.94387  -0.23451 
 C                    -3.45599  -2.11586   0.78394 
 C                    -2.40438  -2.25507  -0.27174 
 C                     0.00003   1.25179  -1.85597 
 C                    -1.06161   0.2644   -2.19677 
 C                     0.00005  -0.77621  -2.09973 
 C                     1.06174   0.26441  -2.19698 
 C                    -3.45563   1.26436  -1.86834 
 C                    -4.50285   0.23441  -1.94367 
 C                    -3.45577  -0.78386  -2.11525 
 C                    -2.40428   0.27168  -2.25459 
 C                     3.45578  -1.86872  -1.26439 
 C                     2.40449  -2.2551   -0.27168 
 C                     3.45599  -2.11568   0.78388 
 C                     4.50301  -1.94372  -0.2345 
 C                     3.45569   1.26442  -1.86844 
 C                     2.4044    0.27186  -2.25497 
 C                     3.45583  -0.78387  -2.11541 
 C                     4.50271   0.23433  -1.94331 
 C                     0.00001   1.85605   1.2516 
 C                    -1.06177   2.19747   0.26432 
 C                    -0.00011   2.10021  -0.77616 
 C                     1.06163   2.19735   0.26419 
 C                    -3.4558    1.86882   1.26445 
 C                    -4.50287   1.94353   0.23455 
 C                    -3.45594   2.11566  -0.78388 
 C                    -2.40446   2.2552    0.27175 
 C                     3.4556    1.86855   1.26415 
 C                     2.40432   2.25503   0.27166 
 C                     3.45589   2.1157   -0.784 
 C                     4.50286   1.9437    0.23447 
 C                    -0.00007  -1.25171   1.85594 
 C                    -1.06173  -0.26429   2.1968 
 C                    0.         0.77627   2.09978 
 C                     1.06162  -0.26437   2.19688 
 C                    -3.45569  -1.26433   1.86823 
 C                    -3.45585   0.78384   2.1153 
 C                    -2.40444  -0.27175   2.25479 
 C                     3.45569  -1.26434   1.86837 
 C                     2.40436  -0.27173   2.25475 
 C                     3.45582   0.78388   2.1155 
 C                     4.50284  -0.23443   1.94369 
 C                    -5.54898  -0.12445   1.03203 
 C                    -5.54923   1.03224   0.12446 
 C                    -4.50277  -0.23438   1.94343 
 C                    -5.54917  -1.03239  -0.12465 
 C                    -5.54885   0.12432  -1.03212 
 C                     5.54913  -1.03222  -0.12442 
 C                     5.54914   0.1243   -1.03216 
 C                     5.54909   1.0322    0.12456 
 C                     5.54902  -0.12433   1.03221 
 

 GradGradGradGradGradGradGradGradGradGradGradGradGradGradGradGradGradGrad
 Berny optimization.
 Initialization pass.
 Trust Radius=3.00D-01 FncErr=1.00D-07 GrdErr=1.00D-07
 Number of steps in this run=      2 maximum allowed number of steps=      2.
 GradGradGradGradGradGradGradGradGradGradGradGradGradGradGradGradGradGrad

 Stoichiometry    C56
 Framework group  C1[X(C56)]
 Deg. of freedom   162
 Full point group                 C1      NOp   1
 Largest Abelian subgroup         C1      NOp   1
 Largest concise Abelian subgroup C1      NOp   1
                         Standard orientation:                         
 ---------------------------------------------------------------------
 Center     Atomic      Atomic             Coordinates (Angstroms)
 Number     Number       Type             X           Y           Z
 ---------------------------------------------------------------------
      1          6           0        0.000046   -1.855978   -1.251594
      2          6           0       -1.061638   -2.197262   -0.264193
      3          6           0        0.000067   -2.100132    0.776193
      4          6           0        1.061767   -2.197181   -0.264198
      5          6           0       -3.455724   -1.868763   -1.264234
      6          6           0       -4.502988   -1.943866   -0.234513
      7          6           0       -3.455987   -2.115855    0.783944
      8          6           0       -2.404380   -2.255071   -0.271736
      9          6           0        0.000032    1.251790   -1.855972
     10          6           0       -1.061611    0.264397   -2.196772
     11          6           0        0.000049   -0.776205   -2.099728
     12          6           0        1.061735    0.264406   -2.196983
     13          6           0       -3.455631    1.264358   -1.868339
     14          6           0       -4.502846    0.234412   -1.943674
     15          6           0       -3.455766   -0.783858   -2.115255
     16          6           0       -2.404282    0.271682   -2.254590
     17          6           0        3.455776   -1.868723   -1.264390
     18          6           0        2.404494   -2.255097   -0.271679
     19          6           0        3.455987   -2.115678    0.783879
     20          6           0        4.503014   -1.943718   -0.234496
     21          6           0        3.455685    1.264416   -1.868443
     22          6           0        2.404402    0.271856   -2.254967
     23          6           0        3.455826   -0.783865   -2.115413
     24          6           0        4.502706    0.234326   -1.943311
     25          6           0        0.000008    1.856052    1.251601
     26          6           0       -1.061770    2.197468    0.264322
     27          6           0       -0.000107    2.100209   -0.776158
     28          6           0        1.061628    2.197352    0.264190
     29          6           0       -3.455800    1.868819    1.264451
     30          6           0       -4.502868    1.943530    0.234547
     31          6           0       -3.455939    2.115664   -0.783883
     32          6           0       -2.404463    2.255204    0.271751
     33          6           0        3.455604    1.868551    1.264147
     34          6           0        2.404322    2.255025    0.271655
     35          6           0        3.455889    2.115702   -0.783999
     36          6           0        4.502856    1.943698    0.234470
     37          6           0       -0.000070   -1.251708    1.855944
     38          6           0       -1.061732   -0.264287    2.196802
     39          6           0       -0.000002    0.776273    2.099775
     40          6           0        1.061616   -0.264367    2.196882
     41          6           0       -3.455689   -1.264329    1.868225
     42          6           0       -3.455854    0.783835    2.115296
     43          6           0       -2.404440   -0.271754    2.254790
     44          6           0        3.455693   -1.264340    1.868372
     45          6           0        2.404356   -0.271727    2.254754
     46          6           0        3.455817    0.783883    2.115496
     47          6           0        4.502835   -0.234433    1.943685
     48          6           0       -5.548982   -0.124454    1.032034
     49          6           0       -5.549228    1.032242    0.124462
     50          6           0       -4.502773   -0.234377    1.943426
     51          6           0       -5.549174   -1.032389   -0.124648
     52          6           0       -5.548852    0.124320   -1.032116
     53          6           0        5.549131   -1.032221   -0.124415
     54          6           0        5.549140    0.124295   -1.032157
     55          6           0        5.549088    1.032202    0.124556
     56          6           0        5.549022   -0.124331    1.032208
 ---------------------------------------------------------------------
 Rotational constants (GHZ):      0.1745424      0.0543056      0.0543032
 Standard basis: LANL2DZ (5D, 7F)
 There are   504 symmetry adapted cartesian basis functions of A   symmetry.
 There are   504 symmetry adapted basis functions of A   symmetry.
   504 basis functions,  1400 primitive gaussians,   504 cartesian basis functions
   168 alpha electrons      168 beta electrons
       nuclear repulsion energy      7086.1137523784 Hartrees.
 NAtoms=   56 NActive=   56 NUniq=   56 SFac= 1.00D+00 NAtFMM=   60 NAOKFM=F Big=F
 Integral buffers will be    262144 words long.
 Raffenetti 2 integral format.
 Two-electron integral symmetry is turned on.
 One-electron integrals computed using PRISM.
   1 Symmetry operations used in ECPInt.
 ECPInt:  NShTT=   39340 NPrTT=  354788 LenC2=   35789 LenP2D=  164192.
 LDataN:  DoStor=T MaxTD1= 2 Len=   12
 NBasis=   504 RedAO= T EigKep=  3.03D-05  NBF=   504
 NBsUse=   504 1.00D-06 EigRej= -1.00D+00 NBFU=   504
 ExpMin= 1.15D-01 ExpMax= 4.23D+03 ExpMxC= 1.46D+02 IAcc=1 IRadAn=         1 AccDes= 0.00D+00
 Harris functional with IExCor= 1009 and IRadAn=       1 diagonalized for initial guess.
 HarFok:  IExCor= 1009 AccDes= 0.00D+00 IRadAn=         1 IDoV= 1 UseB2=F ITyADJ=14
 ICtDFT=  3500011 ScaDFX=  1.000000  1.000000  1.000000  1.000000
 FoFCou: FMM=F IPFlag=           0 FMFlag=      100000 FMFlg1=           0
         NFxFlg=           0 DoJE=T BraDBF=F KetDBF=T FulRan=T
         wScrn=  0.000000 ICntrl=     500 IOpCl=  0 I1Cent=   200000004 NGrid=           0
         NMat0=    1 NMatS0=      1 NMatT0=    0 NMatD0=    1 NMtDS0=    0 NMtDT0=    0
 Petite list used in FoFCou.
 Requested convergence on RMS density matrix=1.00D-08 within 128 cycles.
 Requested convergence on MAX density matrix=1.00D-06.
 Requested convergence on             energy=1.00D-06.
 No special actions if energy rises.
 Integral accuracy reduced to 1.0D-05 until final iterations.
 Problem detected with inexpensive integrals.
 Switching to full accuracy and repeating last cycle.
 SCF Done:  E(RHSEH1PBE) =  -2130.03123361     A.U. after   16 cycles
            NFock= 16  Conv=0.45D-08     -V/T= 2.0038
 DoSCS=F DFT=T ScalE2(SS,OS)=  1.000000  1.000000
 Range of M.O.s used for correlation:     1   504
 NBasis=   504 NAE=   168 NBE=   168 NFC=     0 NFV=     0
 NROrb=    504 NOA=   168 NOB=   168 NVA=   336 NVB=   336

 **** Warning!!: The largest alpha MO coefficient is  0.19678476D+02


 **** Warning!!: The smallest alpha delta epsilon is  0.43308152D-01

   1 Symmetry operations used in ECPInt.
 ECPInt:  NShTT=   39340 NPrTT=  354788 LenC2=   35789 LenP2D=  164192.
 LDataN:  DoStor=T MaxTD1= 3 Len=   28
 Number of processors reduced to   2 by ecpmxn.
 Symmetrizing basis deriv contribution to polar:
 IMax=3 JMax=2 DiffMx= 0.00D+00
 G2DrvN: will do    57 centers at a time, making    1 passes.
 Calling FoFCou, ICntrl=  3107 FMM=F I1Cent=   0 AccDes= 0.00D+00.
 End of G2Drv F.D. properties file   721 does not exist.
 End of G2Drv F.D. properties file   722 does not exist.
 End of G2Drv F.D. properties file   788 does not exist.
          IDoAtm=11111111111111111111111111111111111111111111111111
          IDoAtm=111111
          Differentiating once with respect to electric field.
                with respect to dipole field.
          Differentiating once with respect to nuclear coordinates.
          There are   171 degrees of freedom in the 1st order CPHF.  IDoFFX=6 NUNeed=     3.
    168 vectors produced by pass  0 Test12= 5.64D-14 1.00D-09 XBig12= 4.99D+03 5.25D+01.
 AX will form   168 AO Fock derivatives at one time.
    168 vectors produced by pass  1 Test12= 5.64D-14 1.00D-09 XBig12= 5.37D+02 2.96D+00.
    168 vectors produced by pass  2 Test12= 5.64D-14 1.00D-09 XBig12= 5.67D+00 3.37D-01.
    168 vectors produced by pass  3 Test12= 5.64D-14 1.00D-09 XBig12= 3.23D-02 1.70D-02.
    168 vectors produced by pass  4 Test12= 5.64D-14 1.00D-09 XBig12= 5.57D-05 9.33D-04.
    168 vectors produced by pass  5 Test12= 5.64D-14 1.00D-09 XBig12= 7.62D-08 2.19D-05.
     46 vectors produced by pass  6 Test12= 5.64D-14 1.00D-09 XBig12= 6.20D-11 6.30D-07.
      5 vectors produced by pass  7 Test12= 5.64D-14 1.00D-09 XBig12= 7.36D-14 5.66D-08.
      5 vectors produced by pass  8 Test12= 5.64D-14 1.00D-09 XBig12= 8.20D-14 5.52D-08.
      5 vectors produced by pass  9 Test12= 5.64D-14 1.00D-09 XBig12= 1.70D-13 1.06D-07.
      2 vectors produced by pass 10 Test12= 5.64D-14 1.00D-09 XBig12= 3.19D-14 4.57D-08.
 InvSVY:  IOpt=1 It=  1 EMax= 4.26D-14
 Solved reduced A of dimension  1071 with   171 vectors.
 Isotropic polarizability for W=    0.000000      566.62 Bohr**3.
 End of Minotr F.D. properties file   721 does not exist.
 End of Minotr F.D. properties file   722 does not exist.
 End of Minotr F.D. properties file   788 does not exist.

 **********************************************************************

            Population analysis using the SCF density.

 **********************************************************************

 Orbital symmetries:
       Occupied  (A) (A) (A) (A) (A) (A) (A) (A) (A) (A) (A) (A)
                 (A) (A) (A) (A) (A) (A) (A) (A) (A) (A) (A) (A)
                 (A) (A) (A) (A) (A) (A) (A) (A) (A) (A) (A) (A)
                 (A) (A) (A) (A) (A) (A) (A) (A) (A) (A) (A) (A)
                 (A) (A) (A) (A) (A) (A) (A) (A) (A) (A) (A) (A)
                 (A) (A) (A) (A) (A) (A) (A) (A) (A) (A) (A) (A)
                 (A) (A) (A) (A) (A) (A) (A) (A) (A) (A) (A) (A)
                 (A) (A) (A) (A) (A) (A) (A) (A) (A) (A) (A) (A)
                 (A) (A) (A) (A) (A) (A) (A) (A) (A) (A) (A) (A)
                 (A) (A) (A) (A) (A) (A) (A) (A) (A) (A) (A) (A)
                 (A) (A) (A) (A) (A) (A) (A) (A) (A) (A) (A) (A)
                 (A) (A) (A) (A) (A) (A) (A) (A) (A) (A) (A) (A)
                 (A) (A) (A) (A) (A) (A) (A) (A) (A) (A) (A) (A)
                 (A) (A) (A) (A) (A) (A) (A) (A) (A) (A) (A) (A)
       Virtual   (A) (A) (A) (A) (A) (A) (A) (A) (A) (A) (A) (A)
                 (A) (A) (A) (A) (A) (A) (A) (A) (A) (A) (A) (A)
                 (A) (A) (A) (A) (A) (A) (A) (A) (A) (A) (A) (A)
                 (A) (A) (A) (A) (A) (A) (A) (A) (A) (A) (A) (A)
                 (A) (A) (A) (A) (A) (A) (A) (A) (A) (A) (A) (A)
                 (A) (A) (A) (A) (A) (A) (A) (A) (A) (A) (A) (A)
                 (A) (A) (A) (A) (A) (A) (A) (A) (A) (A) (A) (A)
                 (A) (A) (A) (A) (A) (A) (A) (A) (A) (A) (A) (A)
                 (A) (A) (A) (A) (A) (A) (A) (A) (A) (A) (A) (A)
                 (A) (A) (A) (A) (A) (A) (A) (A) (A) (A) (A) (A)
                 (A) (A) (A) (A) (A) (A) (A) (A) (A) (A) (A) (A)
                 (A) (A) (A) (A) (A) (A) (A) (A) (A) (A) (A) (A)
                 (A) (A) (A) (A) (A) (A) (A) (A) (A) (A) (A) (A)
                 (A) (A) (A) (A) (A) (A) (A) (A) (A) (A) (A) (A)
                 (A) (A) (A) (A) (A) (A) (A) (A) (A) (A) (A) (A)
                 (A) (A) (A) (A) (A) (A) (A) (A) (A) (A) (A) (A)
                 (A) (A) (A) (A) (A) (A) (A) (A) (A) (A) (A) (A)
                 (A) (A) (A) (A) (A) (A) (A) (A) (A) (A) (A) (A)
                 (A) (A) (A) (A) (A) (A) (A) (A) (A) (A) (A) (A)
                 (A) (A) (A) (A) (A) (A) (A) (A) (A) (A) (A) (A)
                 (A) (A) (A) (A) (A) (A) (A) (A) (A) (A) (A) (A)
                 (A) (A) (A) (A) (A) (A) (A) (A) (A) (A) (A) (A)
                 (A) (A) (A) (A) (A) (A) (A) (A) (A) (A) (A) (A)
                 (A) (A) (A) (A) (A) (A) (A) (A) (A) (A) (A) (A)
                 (A) (A) (A) (A) (A) (A) (A) (A) (A) (A) (A) (A)
                 (A) (A) (A) (A) (A) (A) (A) (A) (A) (A) (A) (A)
                 (A) (A) (A) (A) (A) (A) (A) (A) (A) (A) (A) (A)
                 (A) (A) (A) (A) (A) (A) (A) (A) (A) (A) (A) (A)
 The electronic state is 1-A.
 Alpha  occ. eigenvalues --  -10.31152 -10.31150 -10.31150 -10.31149 -10.31083
 Alpha  occ. eigenvalues --  -10.31081 -10.31080 -10.31079 -10.30998 -10.30997
 Alpha  occ. eigenvalues --  -10.30997 -10.30996 -10.30996 -10.30995 -10.30994
 Alpha  occ. eigenvalues --  -10.30994 -10.30934 -10.30933 -10.30931 -10.30931
 Alpha  occ. eigenvalues --  -10.30929 -10.30929 -10.30927 -10.30927 -10.30770
 Alpha  occ. eigenvalues --  -10.30769 -10.30768 -10.30768 -10.30767 -10.30766
 Alpha  occ. eigenvalues --  -10.30764 -10.30764 -10.30567 -10.30567 -10.30534
 Alpha  occ. eigenvalues --  -10.30533 -10.30533 -10.30531 -10.30499 -10.30499
 Alpha  occ. eigenvalues --  -10.30496 -10.30496 -10.30496 -10.30496 -10.30495
 Alpha  occ. eigenvalues --  -10.30495 -10.30495 -10.30494 -10.30220 -10.30220
 Alpha  occ. eigenvalues --  -10.30219 -10.30219 -10.30219 -10.30218 -10.30218
 Alpha  occ. eigenvalues --  -10.30217  -1.03877  -1.03823  -0.99778  -0.98872
 Alpha  occ. eigenvalues --   -0.98871  -0.98285  -0.98283  -0.96241  -0.96239
 Alpha  occ. eigenvalues --   -0.96003  -0.95466  -0.94336  -0.93031  -0.91342
 Alpha  occ. eigenvalues --   -0.82976  -0.82975  -0.82936  -0.82648  -0.81795
 Alpha  occ. eigenvalues --   -0.81107  -0.80987  -0.80983  -0.78848  -0.76865
 Alpha  occ. eigenvalues --   -0.75913  -0.75911  -0.75390  -0.75389  -0.74303
 Alpha  occ. eigenvalues --   -0.73982  -0.73977  -0.73490  -0.73489  -0.70016
 Alpha  occ. eigenvalues --   -0.70014  -0.69336  -0.67857  -0.66678  -0.65171
 Alpha  occ. eigenvalues --   -0.64348  -0.64219  -0.63565  -0.58497  -0.57789
 Alpha  occ. eigenvalues --   -0.57785  -0.57186  -0.56533  -0.55850  -0.55699
 Alpha  occ. eigenvalues --   -0.54069  -0.53569  -0.53564  -0.52131  -0.52130
 Alpha  occ. eigenvalues --   -0.51089  -0.50988  -0.50338  -0.50011  -0.49992
 Alpha  occ. eigenvalues --   -0.49990  -0.49116  -0.48285  -0.48282  -0.47788
 Alpha  occ. eigenvalues --   -0.47786  -0.46655  -0.46459  -0.46298  -0.46295
 Alpha  occ. eigenvalues --   -0.45717  -0.45188  -0.45187  -0.44545  -0.43798
 Alpha  occ. eigenvalues --   -0.43795  -0.43664  -0.43662  -0.43284  -0.42609
 Alpha  occ. eigenvalues --   -0.40908  -0.40906  -0.40593  -0.40449  -0.39550
 Alpha  occ. eigenvalues --   -0.39533  -0.39528  -0.39489  -0.39282  -0.38824
 Alpha  occ. eigenvalues --   -0.38012  -0.38009  -0.37367  -0.37364  -0.37038
 Alpha  occ. eigenvalues --   -0.36719  -0.36366  -0.33986  -0.31764  -0.31145
 Alpha  occ. eigenvalues --   -0.31144  -0.30221  -0.30020  -0.29811  -0.28614
 Alpha  occ. eigenvalues --   -0.28104  -0.28101  -0.26670  -0.24122  -0.24120
 Alpha  occ. eigenvalues --   -0.23658  -0.22649  -0.22648
 Alpha virt. eigenvalues --   -0.18317  -0.13564  -0.13563  -0.13413  -0.13411
 Alpha virt. eigenvalues --   -0.11830  -0.10734  -0.10158  -0.10152  -0.09633
 Alpha virt. eigenvalues --   -0.06840  -0.05264  -0.05261  -0.04884  -0.04009
 Alpha virt. eigenvalues --   -0.02556  -0.02313  -0.02309  -0.01943  -0.00933
 Alpha virt. eigenvalues --   -0.00559   0.01566   0.02416   0.02420   0.02948
 Alpha virt. eigenvalues --    0.03174   0.04037   0.04936   0.05299   0.05573
 Alpha virt. eigenvalues --    0.05576   0.06376   0.06382   0.07973   0.07978
 Alpha virt. eigenvalues --    0.08520   0.08638   0.09066   0.09070   0.11063
 Alpha virt. eigenvalues --    0.11515   0.11517   0.12469   0.12492   0.13829
 Alpha virt. eigenvalues --    0.13833   0.15216   0.15768   0.16347   0.16348
 Alpha virt. eigenvalues --    0.17014   0.17602   0.17912   0.18203   0.18204
 Alpha virt. eigenvalues --    0.18363   0.18366   0.19471   0.19801   0.20912
 Alpha virt. eigenvalues --    0.21120   0.21468   0.21468   0.22259   0.22260
 Alpha virt. eigenvalues --    0.22833   0.23074   0.23097   0.23456   0.24996
 Alpha virt. eigenvalues --    0.25096   0.25376   0.25377   0.26107   0.26168
 Alpha virt. eigenvalues --    0.26392   0.26510   0.26726   0.27003   0.27373
 Alpha virt. eigenvalues --    0.27374   0.27452   0.27963   0.27968   0.28002
 Alpha virt. eigenvalues --    0.28572   0.28830   0.28833   0.29253   0.29257
 Alpha virt. eigenvalues --    0.30276   0.30418   0.30805   0.30978   0.30979
 Alpha virt. eigenvalues --    0.31021   0.31154   0.32384   0.32619   0.32621
 Alpha virt. eigenvalues --    0.32821   0.32824   0.33275   0.33296   0.34433
 Alpha virt. eigenvalues --    0.34617   0.34620   0.34710   0.34711   0.34995
 Alpha virt. eigenvalues --    0.35346   0.35419   0.35423   0.35541   0.35587
 Alpha virt. eigenvalues --    0.36079   0.36083   0.36121   0.36488   0.37652
 Alpha virt. eigenvalues --    0.37655   0.37844   0.38074   0.38421   0.38983
 Alpha virt. eigenvalues --    0.38985   0.39104   0.39241   0.39243   0.39483
 Alpha virt. eigenvalues --    0.39867   0.40019   0.40020   0.40387   0.40395
 Alpha virt. eigenvalues --    0.41188   0.41190   0.42012   0.42167   0.42534
 Alpha virt. eigenvalues --    0.43038   0.43167   0.43171   0.43296   0.43335
 Alpha virt. eigenvalues --    0.43336   0.43385   0.43611   0.43613   0.43638
 Alpha virt. eigenvalues --    0.44435   0.45379   0.45881   0.46040   0.46196
 Alpha virt. eigenvalues --    0.46199   0.46212   0.46538   0.46726   0.46727
 Alpha virt. eigenvalues --    0.47883   0.47898   0.47899   0.48321   0.49262
 Alpha virt. eigenvalues --    0.49265   0.49567   0.49570   0.49697   0.49737
 Alpha virt. eigenvalues --    0.49979   0.51469   0.51471   0.51502   0.51883
 Alpha virt. eigenvalues --    0.52441   0.52464   0.52770   0.52787   0.52859
 Alpha virt. eigenvalues --    0.53476   0.53477   0.53753   0.54035   0.54493
 Alpha virt. eigenvalues --    0.55317   0.55318   0.56463   0.56465   0.57347
 Alpha virt. eigenvalues --    0.57385   0.57389   0.58008   0.58589   0.58593
 Alpha virt. eigenvalues --    0.58628   0.58934   0.58940   0.59655   0.59660
 Alpha virt. eigenvalues --    0.60178   0.60219   0.61019   0.61024   0.61146
 Alpha virt. eigenvalues --    0.61151   0.61188   0.61208   0.62148   0.63246
 Alpha virt. eigenvalues --    0.63409   0.63413   0.64325   0.64761   0.64763
 Alpha virt. eigenvalues --    0.65681   0.65687   0.66109   0.66222   0.66997
 Alpha virt. eigenvalues --    0.67164   0.67167   0.67323   0.67618   0.68067
 Alpha virt. eigenvalues --    0.68758   0.68777   0.69669   0.69679   0.72417
 Alpha virt. eigenvalues --    0.72419   0.72753   0.72756   0.72897   0.73517
 Alpha virt. eigenvalues --    0.73675   0.74032   0.74033   0.74273   0.74668
 Alpha virt. eigenvalues --    0.75354   0.75359   0.76240   0.76959   0.77970
 Alpha virt. eigenvalues --    0.78139   0.79249   0.79250   0.79537   0.79540
 Alpha virt. eigenvalues --    0.79544   0.80276   0.81366   0.81947   0.82517
 Alpha virt. eigenvalues --    0.84023   0.84374   0.84717   0.84726   0.86491
 Alpha virt. eigenvalues --    0.89139   0.89144   0.89504   0.89512   0.91097
 Alpha virt. eigenvalues --    0.91102   0.92783   0.92806   0.93874   0.93885
 Alpha virt. eigenvalues --    0.94902   0.96109   0.96857   0.96987   0.96994
 Alpha virt. eigenvalues --    0.98186   1.00891   1.01532   1.01549   1.01691
 Alpha virt. eigenvalues --    1.02487   1.02494   1.02810   1.04943   1.05975
 Alpha virt. eigenvalues --    1.08234   1.14760   1.19885   1.20452   1.21977
 Alpha virt. eigenvalues --    1.26961   1.26969   1.34718   1.35749   1.37912
 Alpha virt. eigenvalues --    1.39161   1.39570   1.39578   1.41234   1.41240
 Alpha virt. eigenvalues --    1.42104   1.42348   1.43317   1.43570   1.43971
 Alpha virt. eigenvalues --    1.43974   1.44846   1.44848   1.46326   1.46567
 Alpha virt. eigenvalues --    1.47350   1.47353   1.47982   1.49589   1.50708
 Alpha virt. eigenvalues --    1.50915   1.50919   1.53626   1.53741   1.54176
 Alpha virt. eigenvalues --    1.54551   1.54553   1.54866   1.54904   1.54914
 Alpha virt. eigenvalues --    1.57737   1.59071   1.59144   1.59153   1.68051
 Alpha virt. eigenvalues --    1.68065   1.69641   1.71032   1.71036   1.81399
 Alpha virt. eigenvalues --    1.88548
          Condensed to atoms (all electrons):
 Mulliken charges:
               1
     1  C    0.034102
     2  C    0.034718
     3  C    0.034814
     4  C    0.034800
     5  C    0.060629
     6  C   -0.050776
     7  C    0.060346
     8  C   -0.112048
     9  C    0.034324
    10  C    0.034630
    11  C    0.035187
    12  C    0.034673
    13  C    0.060528
    14  C   -0.050830
    15  C    0.060286
    16  C   -0.111363
    17  C    0.060589
    18  C   -0.111872
    19  C    0.060338
    20  C   -0.050818
    21  C    0.060704
    22  C   -0.111630
    23  C    0.060481
    24  C   -0.050617
    25  C    0.034185
    26  C    0.034739
    27  C    0.034860
    28  C    0.034803
    29  C    0.060605
    30  C   -0.050713
    31  C    0.060533
    32  C   -0.112123
    33  C    0.060787
    34  C   -0.111623
    35  C    0.060287
    36  C   -0.050743
    37  C    0.034293
    38  C    0.034731
    39  C    0.035227
    40  C    0.034587
    41  C    0.060716
    42  C    0.060500
    43  C   -0.111371
    44  C    0.060859
    45  C   -0.111760
    46  C    0.060135
    47  C   -0.050864
    48  C   -0.028141
    49  C   -0.027883
    50  C   -0.050725
    51  C   -0.027664
    52  C   -0.027840
    53  C   -0.027888
    54  C   -0.028063
    55  C   -0.027827
    56  C   -0.027815
 Sum of Mulliken charges =   0.00000
 Mulliken charges with hydrogens summed into heavy atoms:
               1
     1  C    0.034102
     2  C    0.034718
     3  C    0.034814
     4  C    0.034800
     5  C    0.060629
     6  C   -0.050776
     7  C    0.060346
     8  C   -0.112048
     9  C    0.034324
    10  C    0.034630
    11  C    0.035187
    12  C    0.034673
    13  C    0.060528
    14  C   -0.050830
    15  C    0.060286
    16  C   -0.111363
    17  C    0.060589
    18  C   -0.111872
    19  C    0.060338
    20  C   -0.050818
    21  C    0.060704
    22  C   -0.111630
    23  C    0.060481
    24  C   -0.050617
    25  C    0.034185
    26  C    0.034739
    27  C    0.034860
    28  C    0.034803
    29  C    0.060605
    30  C   -0.050713
    31  C    0.060533
    32  C   -0.112123
    33  C    0.060787
    34  C   -0.111623
    35  C    0.060287
    36  C   -0.050743
    37  C    0.034293
    38  C    0.034731
    39  C    0.035227
    40  C    0.034587
    41  C    0.060716
    42  C    0.060500
    43  C   -0.111371
    44  C    0.060859
    45  C   -0.111760
    46  C    0.060135
    47  C   -0.050864
    48  C   -0.028141
    49  C   -0.027883
    50  C   -0.050725
    51  C   -0.027664
    52  C   -0.027840
    53  C   -0.027888
    54  C   -0.028063
    55  C   -0.027827
    56  C   -0.027815
 APT charges:
               1
     1  C   -0.002710
     2  C   -0.016590
     3  C   -0.003560
     4  C   -0.016466
     5  C   -0.028550
     6  C    0.037314
     7  C   -0.028901
     8  C    0.088372
     9  C   -0.002910
    10  C   -0.016254
    11  C   -0.003813
    12  C   -0.016229
    13  C   -0.027960
    14  C    0.036214
    15  C   -0.028065
    16  C    0.087946
    17  C   -0.028308
    18  C    0.088243
    19  C   -0.028584
    20  C    0.036851
    21  C   -0.028271
    22  C    0.088016
    23  C   -0.028387
    24  C    0.036642
    25  C   -0.002875
    26  C   -0.016378
    27  C   -0.003644
    28  C   -0.016227
    29  C   -0.028625
    30  C    0.037111
    31  C   -0.028767
    32  C    0.088182
    33  C   -0.028113
    34  C    0.087945
    35  C   -0.028501
    36  C    0.036612
    37  C   -0.002962
    38  C   -0.016168
    39  C   -0.003638
    40  C   -0.016506
    41  C   -0.027852
    42  C   -0.028068
    43  C    0.087885
    44  C   -0.028176
    45  C    0.088250
    46  C   -0.028576
    47  C    0.036788
    48  C   -0.047920
    49  C   -0.048995
    50  C    0.036144
    51  C   -0.049051
    52  C   -0.047960
    53  C   -0.048572
    54  C   -0.048470
    55  C   -0.048429
    56  C   -0.048486
 Sum of APT charges =   0.00000
 APT charges with hydrogens summed into heavy atoms:
               1
     1  C   -0.002710
     2  C   -0.016590
     3  C   -0.003560
     4  C   -0.016466
     5  C   -0.028550
     6  C    0.037314
     7  C   -0.028901
     8  C    0.088372
     9  C   -0.002910
    10  C   -0.016254
    11  C   -0.003813
    12  C   -0.016229
    13  C   -0.027960
    14  C    0.036214
    15  C   -0.028065
    16  C    0.087946
    17  C   -0.028308
    18  C    0.088243
    19  C   -0.028584
    20  C    0.036851
    21  C   -0.028271
    22  C    0.088016
    23  C   -0.028387
    24  C    0.036642
    25  C   -0.002875
    26  C   -0.016378
    27  C   -0.003644
    28  C   -0.016227
    29  C   -0.028625
    30  C    0.037111
    31  C   -0.028767
    32  C    0.088182
    33  C   -0.028113
    34  C    0.087945
    35  C   -0.028501
    36  C    0.036612
    37  C   -0.002962
    38  C   -0.016168
    39  C   -0.003638
    40  C   -0.016506
    41  C   -0.027852
    42  C   -0.028068
    43  C    0.087885
    44  C   -0.028176
    45  C    0.088250
    46  C   -0.028576
    47  C    0.036788
    48  C   -0.047920
    49  C   -0.048995
    50  C    0.036144
    51  C   -0.049051
    52  C   -0.047960
    53  C   -0.048572
    54  C   -0.048470
    55  C   -0.048429
    56  C   -0.048486
 Electronic spatial extent (au):  <R**2>=          19928.1926
 Charge=              0.0000 electrons
 Dipole moment (field-independent basis, Debye):
    X=             -0.0001    Y=              0.0008    Z=              0.0002  Tot=              0.0009
 Quadrupole moment (field-independent basis, Debye-Ang):
   XX=           -331.6899   YY=           -322.6311   ZZ=           -322.6264
   XY=             -0.0001   XZ=             -0.0035   YZ=              0.0012
 Traceless Quadrupole moment (field-independent basis, Debye-Ang):
   XX=             -6.0407   YY=              3.0180   ZZ=              3.0227
   XY=             -0.0001   XZ=             -0.0035   YZ=              0.0012
 Octapole moment (field-independent basis, Debye-Ang**2):
  XXX=             -0.0143  YYY=              0.0074  ZZZ=              0.0005  XYY=              0.0036
  XXY=              0.0089  XXZ=              0.0035  XZZ=             -0.0073  YZZ=              0.0024
  YYZ=              0.0004  XYZ=             -0.0011
 Hexadecapole moment (field-independent basis, Debye-Ang**3):
 XXXX=         -23544.0327 YYYY=          -4515.3505 ZZZZ=          -4514.0928 XXXY=             -0.0039
 XXXZ=             -0.0186 YYYX=              0.0023 YYYZ=             -0.8528 ZZZX=             -0.0452
 ZZZY=              0.8564 XXYY=          -4589.5332 XXZZ=          -4589.2781 YYZZ=          -1502.7280
 XXYZ=              0.0508 YYXZ=             -0.0062 ZZXY=             -0.0030
 N-N= 7.086113752378D+03 E-N=-1.910308617375D+04  KE= 2.121979631312D+03
  Exact polarizability: 887.365   0.005 406.276   0.005   0.003 406.219
 Approx polarizability:2479.130   0.0461320.939   0.028   0.0461320.764
   1 Symmetry operations used in ECPInt.
 ECPInt:  NShTT=   39340 NPrTT=  354788 LenC2=   35789 LenP2D=  164192.
 LDataN:  DoStor=T MaxTD1= 4 Len=   56
 Calling FoFJK, ICntrl=    100127 FMM=F ISym2X=0 I1Cent= 0 IOpClX= 0 NMat=1 NMatS=1 NMatT=0.
 Full mass-weighted force constant matrix:
 Low frequencies ---  -46.8539  -25.8700  -25.8427   -0.0010   -0.0008   -0.0004
 Low frequencies ---  144.9263  148.8234  155.8446
 Diagonal vibrational polarizability:
       10.9077796       6.2663037       6.2627274
 Harmonic frequencies (cm**-1), IR intensities (KM/Mole), Raman scattering
 activities (A**4/AMU), depolarization ratios for plane and unpolarized
 incident light, reduced masses (AMU), force constants (mDyne/A),
 and normal coordinates:
                      1                      2                      3
                      A                      A                      A
 Frequencies --    144.9263               148.8234               155.8446
 Red. masses --     12.0000                12.0000                12.0000
 Frc consts  --      0.1485                 0.1566                 0.1717
 IR Inten    --      0.0000                 0.0000                 0.0038
  Atom  AN      X      Y      Z        X      Y      Z        X      Y      Z
     1   6     0.02   0.00   0.00     0.00   0.19   0.01     0.00   0.04   0.18
     2   6     0.00   0.00  -0.04     0.02   0.23   0.03     0.01   0.03   0.16
     3   6    -0.02   0.00   0.00     0.00   0.18   0.04     0.00   0.04   0.18
     4   6     0.00  -0.01   0.04    -0.02   0.23   0.03    -0.01   0.03   0.16
     5   6     0.01   0.09  -0.15     0.02   0.07   0.00     0.08  -0.01  -0.04
     6   6     0.00   0.02  -0.17     0.03   0.04   0.01     0.02  -0.02  -0.11
     7   6    -0.01  -0.06  -0.17     0.02   0.06   0.02    -0.03  -0.01  -0.04
     8   6     0.00   0.02  -0.15     0.02   0.14   0.02     0.02   0.00   0.05
     9   6     0.02   0.00   0.00     0.00   0.01  -0.19     0.00   0.04   0.18
    10   6     0.00   0.04   0.01    -0.02   0.03  -0.23     0.03   0.03   0.16
    11   6    -0.02   0.00   0.00     0.00   0.04  -0.18     0.00   0.04   0.18
    12   6     0.00  -0.04   0.00     0.02   0.03  -0.23    -0.03   0.03   0.16
    13   6     0.01   0.15   0.09    -0.02   0.00  -0.07     0.05   0.00  -0.05
    14   6     0.00   0.17   0.02    -0.03   0.01  -0.04     0.07  -0.02  -0.12
    15   6    -0.01   0.17  -0.06    -0.02   0.02  -0.06     0.09  -0.01  -0.05
    16   6     0.00   0.15   0.02    -0.02   0.02  -0.14     0.06   0.01   0.01
    17   6     0.01  -0.09   0.15    -0.02   0.07   0.00    -0.08  -0.01  -0.04
    18   6     0.00  -0.02   0.15    -0.02   0.14   0.02    -0.02   0.00   0.05
    19   6    -0.01   0.06   0.17    -0.02   0.06   0.02     0.03  -0.01  -0.04
    20   6     0.00  -0.02   0.17    -0.03   0.04   0.01    -0.02  -0.02  -0.11
    21   6     0.01  -0.15  -0.09     0.02   0.00  -0.07    -0.05   0.00  -0.05
    22   6     0.00  -0.15  -0.02     0.02   0.02  -0.14    -0.06   0.01   0.01
    23   6    -0.01  -0.17   0.06     0.02   0.02  -0.06    -0.09  -0.01  -0.05
    24   6     0.00  -0.17  -0.02     0.03   0.01  -0.04    -0.07  -0.02  -0.12
    25   6     0.02   0.00   0.00     0.00  -0.19  -0.01     0.00   0.04   0.18
    26   6     0.00   0.00   0.04     0.02  -0.23  -0.03    -0.01   0.03   0.16
    27   6    -0.02   0.00   0.00     0.00  -0.18  -0.04     0.00   0.04   0.18
    28   6     0.00   0.01  -0.04    -0.02  -0.23  -0.03     0.01   0.03   0.16
    29   6     0.01  -0.09   0.15     0.02  -0.07   0.00    -0.08  -0.01  -0.04
    30   6     0.00  -0.02   0.17     0.03  -0.04  -0.01    -0.02  -0.02  -0.11
    31   6    -0.01   0.06   0.17     0.02  -0.06  -0.02     0.03  -0.01  -0.04
    32   6     0.00  -0.02   0.15     0.02  -0.14  -0.02    -0.02   0.00   0.05
    33   6     0.01   0.09  -0.15    -0.02  -0.07   0.00     0.08  -0.01  -0.04
    34   6     0.00   0.02  -0.15    -0.02  -0.14  -0.02     0.02   0.00   0.05
    35   6    -0.01  -0.06  -0.17    -0.02  -0.06  -0.02    -0.03  -0.01  -0.04
    36   6     0.00   0.02  -0.17    -0.03  -0.04  -0.01     0.02  -0.02  -0.11
    37   6     0.02   0.00   0.00     0.00  -0.01   0.19     0.00   0.04   0.18
    38   6     0.00  -0.04  -0.01    -0.02  -0.03   0.23    -0.03   0.03   0.16
    39   6    -0.02   0.00   0.00     0.00  -0.04   0.18     0.00   0.04   0.18
    40   6     0.00   0.04   0.00     0.02  -0.03   0.23     0.03   0.03   0.16
    41   6     0.01  -0.15  -0.09    -0.02   0.00   0.07    -0.05   0.00  -0.05
    42   6    -0.01  -0.17   0.06    -0.02  -0.02   0.06    -0.09  -0.01  -0.05
    43   6     0.00  -0.15  -0.02    -0.02  -0.02   0.14    -0.06   0.01   0.01
    44   6     0.01   0.15   0.09     0.02   0.00   0.07     0.05   0.00  -0.05
    45   6     0.00   0.15   0.02     0.02  -0.02   0.14     0.06   0.01   0.01
    46   6    -0.01   0.17  -0.06     0.02  -0.02   0.06     0.09  -0.01  -0.05
    47   6     0.00   0.17   0.02     0.03  -0.01   0.04     0.07  -0.02  -0.12
    48   6     0.00  -0.10  -0.01    -0.01   0.00   0.01    -0.03  -0.03  -0.17
    49   6     0.00  -0.01   0.10     0.01  -0.01   0.00    -0.01  -0.04  -0.17
    50   6     0.00  -0.17  -0.02    -0.03  -0.01   0.04    -0.07  -0.02  -0.12
    51   6     0.00   0.01  -0.10     0.01   0.01   0.00     0.01  -0.04  -0.17
    52   6     0.00   0.10   0.01    -0.01   0.00  -0.01     0.03  -0.03  -0.17
    53   6     0.00  -0.01   0.10    -0.01   0.01   0.00    -0.01  -0.04  -0.17
    54   6     0.00  -0.10  -0.01     0.01   0.00  -0.01    -0.03  -0.03  -0.17
    55   6     0.00   0.01  -0.10    -0.01  -0.01   0.00     0.01  -0.04  -0.17
    56   6     0.00   0.10   0.01     0.01   0.00   0.01     0.03  -0.03  -0.17
                      4                      5                      6
                      A                      A                      A
 Frequencies --    155.8717               190.1239               212.2005
 Red. masses --     12.0000                12.0000                12.0000
 Frc consts  --      0.1718                 0.2556                 0.3184
 IR Inten    --      0.0038                 0.0000                 0.0000
  Atom  AN      X      Y      Z        X      Y      Z        X      Y      Z
     1   6     0.00   0.18  -0.04     0.00   0.15   0.19    -0.06   0.00   0.00
     2   6     0.03   0.16  -0.03     0.00  -0.02   0.14    -0.07   0.00   0.03
     3   6     0.00   0.18  -0.04     0.00  -0.19   0.15    -0.07   0.00   0.00
     4   6    -0.03   0.16  -0.03     0.00  -0.02   0.14    -0.07   0.00  -0.03
     5   6     0.05  -0.05   0.00     0.06   0.07   0.09    -0.02  -0.06   0.08
     6   6     0.07  -0.12   0.02     0.00   0.00   0.02    -0.08  -0.02   0.03
     7   6     0.09  -0.05   0.01    -0.06  -0.09   0.07    -0.13  -0.07   0.09
     8   6     0.06   0.01  -0.01     0.00  -0.02   0.11    -0.08  -0.08   0.11
     9   6     0.00   0.18  -0.04     0.00   0.19  -0.15     0.12   0.00   0.00
    10   6    -0.01   0.16  -0.03     0.00   0.14   0.02     0.14  -0.01   0.00
    11   6     0.00   0.18  -0.04     0.00   0.15   0.19     0.11   0.00   0.00
    12   6     0.01   0.16  -0.03     0.00   0.14   0.02     0.14   0.01   0.00
    13   6    -0.08  -0.04   0.01    -0.06   0.09  -0.07     0.17  -0.06   0.09
    14   6    -0.02  -0.11   0.02     0.00   0.02   0.00     0.14  -0.02   0.04
    15   6     0.03  -0.04   0.01     0.06   0.07   0.09     0.11  -0.06   0.09
    16   6    -0.02   0.05   0.00     0.00   0.11   0.02     0.14  -0.08   0.11
    17   6    -0.05  -0.05   0.00    -0.06   0.07   0.09    -0.02   0.06  -0.08
    18   6    -0.06   0.01  -0.01     0.00  -0.02   0.11    -0.08   0.08  -0.11
    19   6    -0.09  -0.05   0.01     0.06  -0.09   0.07    -0.13   0.07  -0.09
    20   6    -0.07  -0.12   0.02     0.00   0.00   0.02    -0.08   0.02  -0.03
    21   6     0.08  -0.04   0.01     0.06   0.09  -0.07     0.17   0.06  -0.09
    22   6     0.02   0.05   0.00     0.00   0.11   0.02     0.14   0.08  -0.11
    23   6    -0.04  -0.04   0.01    -0.06   0.07   0.09     0.11   0.06  -0.09
    24   6     0.02  -0.11   0.02     0.00   0.02   0.00     0.14   0.02  -0.04
    25   6     0.00   0.18  -0.04     0.00  -0.15  -0.19     0.06   0.00   0.00
    26   6    -0.03   0.16  -0.03     0.00   0.02  -0.14     0.07   0.00   0.03
    27   6     0.00   0.18  -0.04     0.00   0.19  -0.15     0.07   0.00   0.00
    28   6     0.03   0.16  -0.03     0.00   0.02  -0.14     0.07   0.00  -0.03
    29   6    -0.05  -0.05   0.00     0.06  -0.07  -0.09     0.02  -0.06   0.08
    30   6    -0.07  -0.12   0.02     0.00   0.00  -0.02     0.08  -0.02   0.03
    31   6    -0.09  -0.05   0.01    -0.06   0.09  -0.07     0.13  -0.07   0.09
    32   6    -0.06   0.01  -0.01     0.00   0.02  -0.11     0.08  -0.08   0.11
    33   6     0.05  -0.05   0.00    -0.06  -0.07  -0.09     0.02   0.06  -0.08
    34   6     0.06   0.01  -0.01     0.00   0.02  -0.11     0.08   0.08  -0.11
    35   6     0.09  -0.05   0.01     0.06   0.09  -0.07     0.13   0.07  -0.09
    36   6     0.07  -0.12   0.02     0.00   0.00  -0.02     0.08   0.02  -0.03
    37   6     0.00   0.18  -0.04     0.00  -0.19   0.15    -0.12   0.00   0.00
    38   6     0.01   0.16  -0.03     0.00  -0.14  -0.02    -0.14  -0.01   0.00
    39   6     0.00   0.18  -0.04     0.00  -0.15  -0.19    -0.11   0.00   0.00
    40   6    -0.01   0.16  -0.03     0.00  -0.14  -0.02    -0.14   0.01   0.00
    41   6     0.08  -0.04   0.01    -0.06  -0.09   0.07    -0.17  -0.06   0.09
    42   6    -0.03  -0.04   0.01     0.06  -0.07  -0.09    -0.11  -0.06   0.09
    43   6     0.02   0.05   0.00     0.00  -0.11  -0.02    -0.14  -0.08   0.11
    44   6    -0.08  -0.04   0.01     0.06  -0.09   0.07    -0.17   0.06  -0.09
    45   6    -0.02   0.05   0.00     0.00  -0.11  -0.02    -0.14   0.08  -0.11
    46   6     0.03  -0.04   0.01    -0.06  -0.07  -0.09    -0.11   0.06  -0.09
    47   6    -0.02  -0.11   0.02     0.00  -0.02   0.00    -0.14   0.02  -0.04
    48   6     0.01  -0.17   0.04     0.00   0.00   0.00    -0.08   0.02  -0.03
    49   6    -0.03  -0.17   0.03     0.00   0.00   0.00     0.04   0.02  -0.03
    50   6     0.02  -0.11   0.02     0.00  -0.02   0.00    -0.14  -0.02   0.04
    51   6     0.03  -0.17   0.03     0.00   0.00   0.00    -0.04   0.02  -0.03
    52   6    -0.01  -0.17   0.04     0.00   0.00   0.00     0.08   0.02  -0.03
    53   6    -0.03  -0.17   0.03     0.00   0.00   0.00    -0.04  -0.02   0.03
    54   6     0.01  -0.17   0.04     0.00   0.00   0.00     0.08  -0.02   0.03
    55   6     0.03  -0.17   0.03     0.00   0.00   0.00     0.04  -0.02   0.03
    56   6    -0.01  -0.17   0.04     0.00   0.00   0.00    -0.08  -0.02   0.03
                      7                      8                      9
                      A                      A                      A
 Frequencies --    212.2299               241.7041               259.8380
 Red. masses --     12.0000                12.0000                12.0000
 Frc consts  --      0.3185                 0.4130                 0.4773
 IR Inten    --      0.0000                 0.0000                 0.0000
  Atom  AN      X      Y      Z        X      Y      Z        X      Y      Z
     1   6     0.12   0.00   0.00    -0.12   0.00   0.00    -0.04   0.00   0.00
     2   6     0.14   0.00   0.01     0.00  -0.01   0.13    -0.05  -0.04   0.00
     3   6     0.11   0.00   0.00     0.12   0.00   0.00    -0.04   0.00   0.00
     4   6     0.14   0.00  -0.01     0.00   0.01  -0.13    -0.05   0.04   0.00
     5   6     0.17   0.09   0.06     0.08   0.10   0.13    -0.05  -0.15  -0.01
     6   6     0.14   0.04   0.02     0.00   0.00   0.03    -0.08  -0.10  -0.01
     7   6     0.11   0.09   0.06    -0.08  -0.13   0.10    -0.06  -0.15  -0.03
     8   6     0.14   0.11   0.08     0.00  -0.02   0.16    -0.05  -0.22  -0.02
     9   6     0.06   0.00   0.00     0.12   0.00   0.00     0.04   0.00   0.00
    10   6     0.07   0.03   0.00     0.00   0.13   0.01     0.05   0.00   0.04
    11   6     0.07   0.00   0.00    -0.12   0.00   0.00     0.04   0.00   0.00
    12   6     0.07  -0.03   0.00     0.00  -0.13  -0.01     0.05   0.00  -0.04
    13   6     0.02   0.08   0.06    -0.08   0.13  -0.10     0.05  -0.01   0.15
    14   6     0.08   0.03   0.02     0.00   0.03   0.00     0.08  -0.01   0.10
    15   6     0.13   0.09   0.07     0.08   0.10   0.13     0.06  -0.03   0.15
    16   6     0.08   0.11   0.08     0.00   0.16   0.02     0.05  -0.02   0.22
    17   6     0.17  -0.09  -0.06     0.08  -0.10  -0.13    -0.05   0.15   0.01
    18   6     0.14  -0.11  -0.08     0.00   0.02  -0.16    -0.05   0.22   0.02
    19   6     0.11  -0.09  -0.06    -0.08   0.13  -0.10    -0.06   0.15   0.03
    20   6     0.14  -0.04  -0.02     0.00   0.00  -0.03    -0.08   0.10   0.01
    21   6     0.02  -0.08  -0.06    -0.08  -0.13   0.10     0.05   0.01  -0.15
    22   6     0.08  -0.11  -0.08     0.00  -0.16  -0.02     0.05   0.02  -0.22
    23   6     0.13  -0.09  -0.07     0.08  -0.10  -0.13     0.06   0.03  -0.15
    24   6     0.08  -0.03  -0.02     0.00  -0.03   0.00     0.08   0.01  -0.10
    25   6    -0.12   0.00   0.00    -0.12   0.00   0.00    -0.04   0.00   0.00
    26   6    -0.14   0.00   0.01     0.00   0.01  -0.13    -0.05   0.04   0.00
    27   6    -0.11   0.00   0.00     0.12   0.00   0.00    -0.04   0.00   0.00
    28   6    -0.14   0.00  -0.01     0.00  -0.01   0.13    -0.05  -0.04   0.00
    29   6    -0.17   0.09   0.06     0.08  -0.10  -0.13    -0.05   0.15   0.01
    30   6    -0.14   0.04   0.02     0.00   0.00  -0.03    -0.08   0.10   0.01
    31   6    -0.11   0.09   0.06    -0.08   0.13  -0.10    -0.06   0.15   0.03
    32   6    -0.14   0.11   0.08     0.00   0.02  -0.16    -0.05   0.22   0.02
    33   6    -0.17  -0.09  -0.06     0.08   0.10   0.13    -0.05  -0.15  -0.01
    34   6    -0.14  -0.11  -0.08     0.00  -0.02   0.16    -0.05  -0.22  -0.02
    35   6    -0.11  -0.09  -0.06    -0.08  -0.13   0.10    -0.06  -0.15  -0.03
    36   6    -0.14  -0.04  -0.02     0.00   0.00   0.03    -0.08  -0.10  -0.01
    37   6    -0.06   0.00   0.00     0.12   0.00   0.00     0.04   0.00   0.00
    38   6    -0.07   0.03   0.00     0.00  -0.13  -0.01     0.05   0.00  -0.04
    39   6    -0.07   0.00   0.00    -0.12   0.00   0.00     0.04   0.00   0.00
    40   6    -0.07  -0.03   0.00     0.00   0.13   0.01     0.05   0.00   0.04
    41   6    -0.02   0.08   0.06    -0.08  -0.13   0.10     0.05   0.01  -0.15
    42   6    -0.13   0.09   0.07     0.08  -0.10  -0.13     0.06   0.03  -0.15
    43   6    -0.08   0.11   0.08     0.00  -0.16  -0.02     0.05   0.02  -0.22
    44   6    -0.02  -0.08  -0.06    -0.08   0.13  -0.10     0.05  -0.01   0.15
    45   6    -0.08  -0.11  -0.08     0.00   0.16   0.02     0.05  -0.02   0.22
    46   6    -0.13  -0.09  -0.07     0.08   0.10   0.13     0.06  -0.03   0.15
    47   6    -0.08  -0.03  -0.02     0.00   0.03   0.00     0.08  -0.01   0.10
    48   6    -0.04  -0.03  -0.02     0.00   0.01   0.00     0.02   0.00  -0.02
    49   6    -0.08  -0.03  -0.02     0.00   0.00   0.01    -0.02   0.02   0.00
    50   6    -0.08   0.03   0.02     0.00  -0.03   0.00     0.08   0.01  -0.10
    51   6     0.08  -0.03  -0.02     0.00   0.00  -0.01    -0.02  -0.02   0.00
    52   6     0.04  -0.03  -0.02     0.00  -0.01   0.00     0.02   0.00   0.02
    53   6     0.08   0.03   0.02     0.00   0.00   0.01    -0.02   0.02   0.00
    54   6     0.04   0.03   0.02     0.00   0.01   0.00     0.02   0.00  -0.02
    55   6    -0.08   0.03   0.02     0.00   0.00  -0.01    -0.02  -0.02   0.00
    56   6    -0.04   0.03   0.02     0.00  -0.01   0.00     0.02   0.00   0.02
                     10                     11                     12
                      A                      A                      A
 Frequencies --    276.4086               290.1500               314.8532
 Red. masses --     12.0000                12.0000                12.0000
 Frc consts  --      0.5402                 0.5952                 0.7009
 IR Inten    --      0.0000                 0.0000                 0.0000
  Atom  AN      X      Y      Z        X      Y      Z        X      Y      Z
     1   6     0.00  -0.01  -0.01     0.00  -0.09   0.20     0.00   0.12   0.01
     2   6     0.05  -0.03   0.00     0.00  -0.02   0.17    -0.01   0.13   0.02
     3   6     0.00  -0.01   0.01     0.00   0.04   0.21     0.00   0.12   0.02
     4   6    -0.05  -0.03   0.00     0.00  -0.02   0.17     0.01   0.13   0.02
     5   6     0.14  -0.02  -0.02     0.02   0.05  -0.09    -0.04  -0.14  -0.01
     6   6     0.16  -0.01   0.00     0.00   0.01  -0.13    -0.06  -0.12  -0.01
     7   6     0.14  -0.02   0.01    -0.03  -0.03  -0.10    -0.04  -0.14  -0.03
     8   6     0.09  -0.06  -0.01     0.00   0.00  -0.02    -0.01  -0.18  -0.02
     9   6     0.00   0.01  -0.01     0.00  -0.20  -0.09     0.00   0.01  -0.12
    10   6     0.05   0.00  -0.03     0.00  -0.17  -0.02     0.01   0.02  -0.13
    11   6     0.00  -0.01  -0.01     0.00  -0.21   0.04     0.00   0.02  -0.12
    12   6    -0.05   0.00  -0.03     0.00  -0.17  -0.02    -0.01   0.02  -0.13
    13   6     0.14   0.02  -0.02     0.02   0.09   0.05     0.04  -0.01   0.14
    14   6     0.16   0.00  -0.01     0.00   0.13   0.01     0.06  -0.01   0.12
    15   6     0.14  -0.01  -0.02    -0.03   0.10  -0.03     0.04  -0.03   0.14
    16   6     0.09   0.01  -0.06     0.00   0.02   0.00     0.01  -0.02   0.18
    17   6    -0.14  -0.02  -0.02    -0.02   0.05  -0.09     0.04  -0.14  -0.01
    18   6    -0.09  -0.06  -0.01     0.00   0.00  -0.02     0.01  -0.18  -0.02
    19   6    -0.14  -0.02   0.01     0.03  -0.03  -0.10     0.04  -0.14  -0.03
    20   6    -0.16  -0.01   0.00     0.00   0.01  -0.13     0.06  -0.12  -0.01
    21   6    -0.14   0.02  -0.02    -0.02   0.09   0.05    -0.04  -0.01   0.14
    22   6    -0.09   0.01  -0.06     0.00   0.02   0.00    -0.01  -0.02   0.18
    23   6    -0.14  -0.01  -0.02     0.03   0.10  -0.03    -0.04  -0.03   0.14
    24   6    -0.16   0.00  -0.01     0.00   0.13   0.01    -0.06  -0.01   0.12
    25   6     0.00   0.01   0.01     0.00   0.09  -0.20     0.00  -0.12  -0.01
    26   6     0.05   0.03   0.00     0.00   0.02  -0.17    -0.01  -0.13  -0.02
    27   6     0.00   0.01  -0.01     0.00  -0.04  -0.21     0.00  -0.12  -0.02
    28   6    -0.05   0.03   0.00     0.00   0.02  -0.17     0.01  -0.13  -0.02
    29   6     0.14   0.02   0.02     0.02  -0.05   0.09    -0.04   0.14   0.01
    30   6     0.16   0.01   0.00     0.00  -0.01   0.13    -0.06   0.12   0.01
    31   6     0.14   0.02  -0.01    -0.03   0.03   0.10    -0.04   0.14   0.03
    32   6     0.09   0.06   0.01     0.00   0.00   0.02    -0.01   0.18   0.02
    33   6    -0.14   0.02   0.02    -0.02  -0.05   0.09     0.04   0.14   0.01
    34   6    -0.09   0.06   0.01     0.00   0.00   0.02     0.01   0.18   0.02
    35   6    -0.14   0.02  -0.01     0.03   0.03   0.10     0.04   0.14   0.03
    36   6    -0.16   0.01   0.00     0.00  -0.01   0.13     0.06   0.12   0.01
    37   6     0.00  -0.01   0.01     0.00   0.20   0.09     0.00  -0.01   0.12
    38   6     0.05   0.00   0.03     0.00   0.17   0.02     0.01  -0.02   0.13
    39   6     0.00   0.01   0.01     0.00   0.21  -0.04     0.00  -0.02   0.12
    40   6    -0.05   0.00   0.03     0.00   0.17   0.02    -0.01  -0.02   0.13
    41   6     0.14  -0.02   0.02     0.02  -0.09  -0.05     0.04   0.01  -0.14
    42   6     0.14   0.01   0.02    -0.03  -0.10   0.03     0.04   0.03  -0.14
    43   6     0.09  -0.01   0.06     0.00  -0.02   0.00     0.01   0.02  -0.18
    44   6    -0.14  -0.02   0.02    -0.02  -0.09  -0.05    -0.04   0.01  -0.14
    45   6    -0.09  -0.01   0.06     0.00  -0.02   0.00    -0.01   0.02  -0.18
    46   6    -0.14   0.01   0.02     0.03  -0.10   0.03    -0.04   0.03  -0.14
    47   6    -0.16   0.00   0.01     0.00  -0.13  -0.01    -0.06   0.01  -0.12
    48   6     0.20   0.00  -0.01     0.00  -0.10  -0.01     0.01   0.00  -0.03
    49   6     0.20  -0.01   0.00     0.00  -0.01   0.10    -0.01   0.03   0.00
    50   6     0.16   0.00   0.01     0.00  -0.13  -0.01     0.06   0.01  -0.12
    51   6     0.20   0.01   0.00     0.00   0.01  -0.10    -0.01  -0.03   0.00
    52   6     0.20   0.00   0.01     0.00   0.10   0.01     0.01   0.00   0.03
    53   6    -0.20   0.01   0.00     0.00   0.01  -0.10     0.01  -0.03   0.00
    54   6    -0.20   0.00   0.01     0.00   0.10   0.01    -0.01   0.00   0.03
    55   6    -0.20  -0.01   0.00     0.00  -0.01   0.10     0.01   0.03   0.00
    56   6    -0.20   0.00  -0.01     0.00  -0.10  -0.01    -0.01   0.00  -0.03
                     13                     14                     15
                      A                      A                      A
 Frequencies --    341.6478               341.6667               363.1808
 Red. masses --     12.0000                12.0000                12.0000
 Frc consts  --      0.8253                 0.8253                 0.9326
 IR Inten    --      0.8715                 0.8702                 0.1028
  Atom  AN      X      Y      Z        X      Y      Z        X      Y      Z
     1   6     0.00  -0.04   0.10     0.00   0.13   0.10    -0.08   0.00   0.00
     2   6     0.03  -0.06   0.05    -0.06   0.09   0.04    -0.03  -0.23  -0.03
     3   6     0.00  -0.11   0.12     0.00   0.10   0.04    -0.08   0.00   0.00
     4   6    -0.03  -0.06   0.05     0.06   0.09   0.04    -0.03   0.23   0.03
     5   6     0.01   0.06  -0.09    -0.16  -0.09  -0.05     0.02  -0.04  -0.03
     6   6     0.07   0.00  -0.01    -0.15   0.00  -0.01     0.05   0.03   0.00
     7   6     0.12   0.06  -0.08    -0.10  -0.09  -0.06     0.02  -0.04   0.02
     8   6     0.04   0.07  -0.10    -0.09  -0.10  -0.07    -0.03  -0.23  -0.03
     9   6     0.00  -0.10   0.13     0.00   0.10   0.04    -0.08   0.00   0.00
    10   6    -0.06  -0.04   0.09    -0.03   0.05   0.06    -0.03   0.03  -0.23
    11   6     0.00  -0.04   0.10     0.00   0.12   0.11    -0.08   0.00   0.00
    12   6     0.06  -0.04   0.09     0.03   0.05   0.06    -0.03  -0.03   0.23
    13   6    -0.16   0.05  -0.09    -0.01  -0.09  -0.06     0.02   0.03  -0.04
    14   6    -0.15   0.01   0.00    -0.07  -0.01   0.00     0.05   0.00   0.03
    15   6    -0.10   0.06  -0.09    -0.12  -0.08  -0.06     0.02  -0.02  -0.04
    16   6    -0.09   0.07  -0.10    -0.04  -0.10  -0.07    -0.03   0.03  -0.23
    17   6    -0.01   0.06  -0.09     0.16  -0.09  -0.05     0.02   0.04   0.03
    18   6    -0.04   0.07  -0.10     0.09  -0.10  -0.07    -0.03   0.23   0.03
    19   6    -0.12   0.06  -0.08     0.10  -0.09  -0.06     0.02   0.04  -0.02
    20   6    -0.07   0.00  -0.01     0.15   0.00  -0.01     0.05  -0.03   0.00
    21   6     0.16   0.05  -0.09     0.01  -0.09  -0.06     0.02  -0.03   0.04
    22   6     0.09   0.07  -0.10     0.04  -0.10  -0.07    -0.03  -0.03   0.23
    23   6     0.10   0.06  -0.09     0.12  -0.08  -0.06     0.02   0.02   0.04
    24   6     0.15   0.01   0.00     0.07  -0.01   0.00     0.05   0.00  -0.03
    25   6     0.00  -0.04   0.10     0.00   0.13   0.10    -0.08   0.00   0.00
    26   6    -0.03  -0.06   0.05     0.06   0.09   0.04    -0.03   0.23   0.03
    27   6     0.00  -0.11   0.12     0.00   0.10   0.04    -0.08   0.00   0.00
    28   6     0.03  -0.06   0.05    -0.06   0.09   0.04    -0.03  -0.23  -0.03
    29   6    -0.01   0.06  -0.09     0.16  -0.09  -0.05     0.02   0.04   0.03
    30   6    -0.07   0.00  -0.01     0.15   0.00  -0.01     0.05  -0.03   0.00
    31   6    -0.12   0.06  -0.08     0.10  -0.09  -0.06     0.02   0.04  -0.02
    32   6    -0.04   0.07  -0.10     0.09  -0.10  -0.07    -0.03   0.23   0.03
    33   6     0.01   0.06  -0.09    -0.16  -0.09  -0.05     0.02  -0.04  -0.03
    34   6     0.04   0.07  -0.10    -0.09  -0.10  -0.07    -0.03  -0.23  -0.03
    35   6     0.12   0.06  -0.08    -0.10  -0.09  -0.06     0.02  -0.04   0.02
    36   6     0.07   0.00  -0.01    -0.15   0.00  -0.01     0.05   0.03   0.00
    37   6     0.00  -0.10   0.13     0.00   0.10   0.04    -0.08   0.00   0.00
    38   6     0.06  -0.04   0.09     0.03   0.05   0.06    -0.03  -0.03   0.23
    39   6     0.00  -0.04   0.10     0.00   0.12   0.11    -0.08   0.00   0.00
    40   6    -0.06  -0.04   0.09    -0.03   0.05   0.06    -0.03   0.03  -0.23
    41   6     0.16   0.05  -0.09     0.01  -0.09  -0.06     0.02  -0.03   0.04
    42   6     0.10   0.06  -0.09     0.12  -0.08  -0.06     0.02   0.02   0.04
    43   6     0.09   0.07  -0.10     0.04  -0.10  -0.07    -0.03  -0.03   0.23
    44   6    -0.16   0.05  -0.09    -0.01  -0.09  -0.06     0.02   0.03  -0.04
    45   6    -0.09   0.07  -0.10    -0.04  -0.10  -0.07    -0.03   0.03  -0.23
    46   6    -0.10   0.06  -0.09    -0.12  -0.08  -0.06     0.02  -0.02  -0.04
    47   6    -0.15   0.01   0.00    -0.07  -0.01   0.00     0.05   0.00   0.03
    48   6     0.07  -0.06   0.10     0.04   0.09   0.06     0.05   0.00  -0.01
    49   6    -0.04  -0.06   0.09     0.07   0.10   0.06     0.05  -0.01   0.00
    50   6     0.15   0.01   0.00     0.07  -0.01   0.00     0.05   0.00  -0.03
    51   6     0.04  -0.06   0.09    -0.07   0.10   0.06     0.05   0.01   0.00
    52   6    -0.07  -0.06   0.10    -0.04   0.09   0.06     0.05   0.00   0.01
    53   6    -0.04  -0.06   0.09     0.07   0.10   0.06     0.05  -0.01   0.00
    54   6     0.07  -0.06   0.10     0.04   0.09   0.06     0.05   0.00  -0.01
    55   6     0.04  -0.06   0.09    -0.07   0.10   0.06     0.05   0.01   0.00
    56   6    -0.07  -0.06   0.10    -0.04   0.09   0.06     0.05   0.00   0.01
                     16                     17                     18
                      A                      A                      A
 Frequencies --    363.7326               363.7918               370.8054
 Red. masses --     12.0000                12.0000                12.0000
 Frc consts  --      0.9354                 0.9357                 0.9721
 IR Inten    --      5.2709                 5.2850                 0.0000
  Atom  AN      X      Y      Z        X      Y      Z        X      Y      Z
     1   6     0.00  -0.20  -0.16     0.00  -0.02  -0.08     0.00  -0.12  -0.16
     2   6     0.00  -0.08  -0.11     0.01   0.19  -0.03     0.00   0.01  -0.06
     3   6     0.00   0.17  -0.12     0.00   0.16  -0.05     0.00   0.15  -0.12
     4   6     0.00  -0.08  -0.11    -0.01   0.19  -0.03     0.00   0.01  -0.06
     5   6    -0.04  -0.09  -0.06    -0.07  -0.01  -0.03     0.03   0.11   0.15
     6   6     0.02   0.02   0.00    -0.04  -0.03  -0.01     0.00  -0.01   0.07
     7   6     0.08   0.07  -0.04    -0.01   0.07  -0.01    -0.03  -0.15   0.12
     8   6     0.00  -0.10  -0.08    -0.01   0.23  -0.01     0.00  -0.01   0.08
     9   6     0.00   0.08  -0.02     0.00  -0.16   0.20     0.00  -0.16   0.12
    10   6     0.01   0.03   0.19     0.00  -0.11   0.08     0.00  -0.06  -0.01
    11   6     0.00   0.05   0.16     0.00  -0.12  -0.17     0.00  -0.12  -0.15
    12   6    -0.01   0.03   0.19     0.00  -0.11   0.08     0.00  -0.06  -0.01
    13   6    -0.07   0.03  -0.01     0.04  -0.06   0.09    -0.03   0.15  -0.11
    14   6    -0.04   0.01  -0.03    -0.02   0.00  -0.02     0.00   0.07   0.01
    15   6    -0.01   0.01   0.07    -0.08  -0.04  -0.07     0.03   0.12   0.15
    16   6    -0.01   0.01   0.23     0.00  -0.08   0.10     0.00   0.08   0.01
    17   6     0.04  -0.09  -0.06     0.07  -0.01  -0.03    -0.03   0.11   0.15
    18   6     0.00  -0.11  -0.08     0.01   0.23  -0.01     0.00  -0.01   0.08
    19   6    -0.08   0.07  -0.04     0.01   0.07  -0.01     0.03  -0.15   0.12
    20   6    -0.02   0.02   0.00     0.04  -0.03  -0.01     0.00  -0.01   0.07
    21   6     0.07   0.03  -0.01    -0.04  -0.06   0.09     0.03   0.15  -0.11
    22   6     0.01   0.01   0.23     0.00  -0.08   0.11     0.00   0.08   0.01
    23   6     0.01   0.01   0.07     0.08  -0.04  -0.07    -0.03   0.12   0.15
    24   6     0.04   0.01  -0.03     0.02   0.00  -0.02     0.00   0.07   0.01
    25   6     0.00  -0.20  -0.16     0.00  -0.02  -0.08     0.00   0.12   0.16
    26   6     0.00  -0.08  -0.11    -0.01   0.19  -0.03     0.00  -0.01   0.06
    27   6     0.00   0.17  -0.12     0.00   0.16  -0.05     0.00  -0.15   0.12
    28   6     0.00  -0.08  -0.11     0.01   0.19  -0.03     0.00  -0.01   0.06
    29   6     0.04  -0.09  -0.06     0.07  -0.01  -0.03     0.03  -0.11  -0.15
    30   6    -0.02   0.02   0.00     0.04  -0.03  -0.01     0.00   0.01  -0.07
    31   6    -0.08   0.07  -0.04     0.01   0.07  -0.01    -0.03   0.15  -0.12
    32   6     0.00  -0.11  -0.08     0.01   0.23  -0.01     0.00   0.01  -0.08
    33   6    -0.04  -0.09  -0.06    -0.07  -0.01  -0.03    -0.03  -0.11  -0.15
    34   6     0.00  -0.10  -0.08    -0.01   0.23  -0.01     0.00   0.01  -0.08
    35   6     0.08   0.07  -0.04    -0.01   0.07  -0.01     0.03   0.15  -0.12
    36   6     0.02   0.02   0.00    -0.04  -0.03  -0.01     0.00   0.01  -0.07
    37   6     0.00   0.08  -0.02     0.00  -0.16   0.20     0.00   0.16  -0.12
    38   6    -0.01   0.03   0.19     0.00  -0.11   0.08     0.00   0.06   0.01
    39   6     0.00   0.05   0.16     0.00  -0.12  -0.17     0.00   0.12   0.15
    40   6     0.01   0.03   0.19     0.00  -0.11   0.08     0.00   0.06   0.01
    41   6     0.07   0.03  -0.01    -0.04  -0.06   0.09    -0.03  -0.15   0.11
    42   6     0.01   0.01   0.07     0.08  -0.04  -0.07     0.03  -0.12  -0.15
    43   6     0.01   0.01   0.23     0.00  -0.08   0.11     0.00  -0.08  -0.01
    44   6    -0.07   0.03  -0.01     0.04  -0.06   0.09     0.03  -0.15   0.11
    45   6    -0.01   0.01   0.23     0.00  -0.08   0.10     0.00  -0.08  -0.01
    46   6    -0.01   0.01   0.07    -0.08  -0.04  -0.07    -0.03  -0.12  -0.15
    47   6    -0.04   0.01  -0.03    -0.02   0.00  -0.02     0.00  -0.07  -0.01
    48   6     0.06   0.02  -0.05     0.03  -0.03  -0.03     0.00   0.00   0.00
    49   6    -0.03   0.03  -0.03     0.06  -0.05  -0.02     0.00   0.00   0.00
    50   6     0.04   0.01  -0.03     0.02   0.00  -0.02     0.00  -0.07  -0.01
    51   6     0.03   0.03  -0.03    -0.06  -0.05  -0.02     0.00   0.00   0.00
    52   6    -0.06   0.02  -0.05    -0.03  -0.03  -0.03     0.00   0.00   0.00
    53   6    -0.03   0.03  -0.03     0.06  -0.05  -0.02     0.00   0.00   0.00
    54   6     0.06   0.02  -0.05     0.03  -0.03  -0.03     0.00   0.00   0.00
    55   6     0.03   0.03  -0.03    -0.06  -0.05  -0.02     0.00   0.00   0.00
    56   6    -0.06   0.02  -0.05    -0.03  -0.03  -0.03     0.00   0.00   0.00
                     19                     20                     21
                      A                      A                      A
 Frequencies --    373.3633               373.4172               389.2412
 Red. masses --     12.0000                12.0000                12.0000
 Frc consts  --      0.9856                 0.9859                 1.0712
 IR Inten    --      0.0000                 0.0000                 0.0000
  Atom  AN      X      Y      Z        X      Y      Z        X      Y      Z
     1   6    -0.22   0.00   0.00    -0.09   0.00   0.00     0.04   0.00   0.00
     2   6    -0.04  -0.05   0.16    -0.09  -0.05  -0.08     0.00   0.02  -0.04
     3   6     0.09   0.00   0.00    -0.22   0.00   0.00    -0.04   0.00   0.00
     4   6    -0.04   0.05  -0.16    -0.09   0.05   0.08     0.00  -0.02   0.04
     5   6     0.07   0.05   0.10    -0.03  -0.01  -0.05    -0.05  -0.05  -0.02
     6   6    -0.01  -0.03  -0.02    -0.03  -0.08   0.00     0.00  -0.01  -0.01
     7   6    -0.07  -0.07   0.08     0.03   0.04  -0.03     0.04   0.06   0.00
     8   6    -0.03  -0.04   0.18    -0.07  -0.03  -0.08     0.00   0.03  -0.03
     9   6    -0.09   0.00   0.00     0.22   0.00   0.00    -0.02   0.00   0.00
    10   6    -0.09   0.08  -0.05     0.04   0.16   0.05    -0.04  -0.03   0.25
    11   6    -0.22   0.00   0.00    -0.09   0.00   0.00    -0.01   0.00   0.00
    12   6    -0.09  -0.08   0.05     0.04  -0.16  -0.05    -0.04   0.03  -0.25
    13   6    -0.03   0.04  -0.01    -0.07   0.10  -0.05    -0.04  -0.01   0.06
    14   6    -0.03   0.00  -0.08     0.01  -0.02   0.03    -0.06   0.01  -0.09
    15   6     0.03   0.03   0.04     0.07   0.08   0.07    -0.05  -0.01   0.05
    16   6    -0.07   0.08  -0.03     0.03   0.18   0.04    -0.03  -0.04   0.32
    17   6     0.07  -0.06  -0.10    -0.03   0.01   0.04    -0.05   0.05   0.02
    18   6    -0.03   0.04  -0.18    -0.07   0.03   0.08     0.00  -0.03   0.03
    19   6    -0.07   0.07  -0.09     0.03  -0.04   0.03     0.04  -0.06   0.00
    20   6    -0.01   0.03   0.02    -0.03   0.08   0.00     0.00   0.01   0.01
    21   6    -0.03  -0.05   0.01    -0.07  -0.10   0.06    -0.04   0.01  -0.06
    22   6    -0.07  -0.08   0.03     0.03  -0.18  -0.04    -0.03   0.04  -0.32
    23   6     0.03  -0.03  -0.04     0.07  -0.09  -0.07    -0.05   0.01  -0.05
    24   6    -0.03   0.00   0.08     0.01   0.02  -0.03    -0.06  -0.01   0.09
    25   6     0.22   0.00   0.00     0.09   0.00   0.00    -0.04   0.00   0.00
    26   6     0.04  -0.05   0.16     0.09  -0.05  -0.08     0.00   0.02  -0.04
    27   6    -0.09   0.00   0.00     0.22   0.00   0.00     0.04   0.00   0.00
    28   6     0.04   0.05  -0.16     0.09   0.05   0.08     0.00  -0.02   0.04
    29   6    -0.07   0.06   0.10     0.03  -0.01  -0.04     0.05  -0.05  -0.02
    30   6     0.01  -0.03  -0.02     0.03  -0.08   0.00     0.00  -0.01  -0.01
    31   6     0.07  -0.07   0.09    -0.03   0.04  -0.03    -0.04   0.06   0.00
    32   6     0.03  -0.04   0.18     0.07  -0.03  -0.08     0.00   0.03  -0.03
    33   6    -0.07  -0.06  -0.10     0.03   0.01   0.05     0.05   0.05   0.02
    34   6     0.03   0.04  -0.18     0.07   0.03   0.08     0.00  -0.03   0.03
    35   6     0.07   0.07  -0.08    -0.03  -0.04   0.03    -0.04  -0.06   0.00
    36   6     0.01   0.03   0.02     0.03   0.08   0.00     0.00   0.01   0.01
    37   6     0.09   0.00   0.00    -0.22   0.00   0.00     0.02   0.00   0.00
    38   6     0.09   0.08  -0.05    -0.04   0.16   0.05     0.04  -0.03   0.25
    39   6     0.22   0.00   0.00     0.09   0.00   0.00     0.01   0.00   0.00
    40   6     0.09  -0.08   0.05    -0.04  -0.16  -0.05     0.04   0.03  -0.25
    41   6     0.03   0.05  -0.01     0.07   0.10  -0.06     0.04  -0.01   0.06
    42   6    -0.03   0.03   0.04    -0.07   0.09   0.07     0.05  -0.01   0.05
    43   6     0.07   0.08  -0.03    -0.03   0.18   0.04     0.03  -0.04   0.32
    44   6     0.03  -0.04   0.01     0.07  -0.10   0.05     0.04   0.01  -0.06
    45   6     0.07  -0.08   0.03    -0.03  -0.18  -0.04     0.03   0.04  -0.32
    46   6    -0.03  -0.03  -0.04    -0.07  -0.08  -0.07     0.05   0.01  -0.05
    47   6     0.03   0.00   0.08    -0.01   0.02  -0.03     0.06  -0.01   0.09
    48   6     0.06  -0.03  -0.16    -0.03  -0.13   0.05     0.11   0.01  -0.15
    49   6     0.03  -0.05  -0.13     0.06  -0.16   0.03     0.01   0.00  -0.11
    50   6     0.03   0.00  -0.08    -0.01  -0.02   0.03     0.06   0.01  -0.09
    51   6    -0.03  -0.05  -0.13    -0.06  -0.16   0.03    -0.01   0.00  -0.11
    52   6    -0.06  -0.03  -0.16     0.03  -0.13   0.05    -0.11   0.01  -0.15
    53   6    -0.03   0.05   0.13    -0.06   0.16  -0.03    -0.01   0.00   0.11
    54   6    -0.06   0.03   0.16     0.03   0.13  -0.05    -0.11  -0.01   0.15
    55   6     0.03   0.05   0.13     0.06   0.16  -0.03     0.01   0.00   0.11
    56   6     0.06   0.03   0.16    -0.03   0.13  -0.05     0.11  -0.01   0.15
                     22                     23                     24
                      A                      A                      A
 Frequencies --    389.3130               408.7788               442.2738
 Red. masses --     12.0000                12.0000                12.0000
 Frc consts  --      1.0716                 1.1814                 1.3830
 IR Inten    --      0.0000                 0.0000                 0.0031
  Atom  AN      X      Y      Z        X      Y      Z        X      Y      Z
     1   6    -0.02   0.00   0.00    -0.13   0.00   0.00     0.00   0.06   0.04
     2   6    -0.04   0.25   0.03    -0.17   0.19   0.02     0.01   0.19   0.02
     3   6    -0.01   0.00   0.00    -0.13   0.00   0.00     0.00   0.07  -0.02
     4   6    -0.04  -0.25  -0.03    -0.17  -0.19  -0.02    -0.01   0.19   0.02
     5   6    -0.04   0.06   0.01    -0.07   0.05   0.00     0.02   0.03   0.01
     6   6    -0.06  -0.09  -0.01    -0.07   0.04   0.00     0.01  -0.06  -0.01
     7   6    -0.05   0.05   0.01    -0.08   0.05   0.01     0.02   0.03  -0.01
     8   6    -0.03   0.32   0.04    -0.14   0.04   0.01     0.04   0.26   0.03
     9   6    -0.04   0.00   0.00     0.13   0.00   0.00     0.00  -0.04   0.06
    10   6     0.00  -0.04  -0.02     0.17   0.02  -0.19     0.01  -0.02   0.19
    11   6     0.04   0.00   0.00     0.13   0.00   0.00     0.00   0.02   0.07
    12   6     0.00   0.04   0.02     0.17  -0.02   0.19    -0.01  -0.02   0.19
    13   6     0.05  -0.02   0.05     0.07   0.00  -0.05     0.02  -0.02   0.03
    14   6     0.00  -0.01   0.01     0.07   0.00  -0.04     0.01   0.01  -0.07
    15   6    -0.04   0.00  -0.06     0.08   0.01  -0.05     0.02   0.01   0.03
    16   6     0.00  -0.03  -0.03     0.14   0.01  -0.04     0.03  -0.03   0.26
    17   6    -0.04  -0.06  -0.01    -0.07  -0.05   0.00    -0.02   0.03   0.01
    18   6    -0.03  -0.32  -0.04    -0.14  -0.04  -0.01    -0.04   0.26   0.03
    19   6    -0.05  -0.05  -0.01    -0.08  -0.05  -0.01    -0.02   0.03  -0.01
    20   6    -0.06   0.09   0.01    -0.07  -0.04   0.00    -0.01  -0.06  -0.01
    21   6     0.05   0.02  -0.05     0.07   0.00   0.05    -0.02  -0.02   0.03
    22   6     0.00   0.03   0.03     0.14  -0.01   0.04    -0.03  -0.03   0.26
    23   6    -0.04   0.00   0.06     0.08  -0.01   0.05    -0.02   0.01   0.03
    24   6     0.00   0.01  -0.01     0.07   0.00   0.04    -0.01   0.01  -0.07
    25   6     0.02   0.00   0.00    -0.13   0.00   0.00     0.00  -0.06  -0.04
    26   6     0.04   0.25   0.03    -0.17  -0.19  -0.02     0.01  -0.18  -0.02
    27   6     0.01   0.00   0.00    -0.13   0.00   0.00     0.00  -0.07   0.03
    28   6     0.04  -0.25  -0.03    -0.17   0.19   0.02    -0.01  -0.18  -0.02
    29   6     0.04   0.06   0.01    -0.07  -0.05   0.00     0.02  -0.03  -0.01
    30   6     0.06  -0.09  -0.01    -0.07  -0.04   0.00     0.00   0.07   0.01
    31   6     0.05   0.05   0.01    -0.08  -0.05  -0.01     0.02  -0.03   0.01
    32   6     0.03   0.32   0.04    -0.14  -0.04  -0.01     0.03  -0.27  -0.03
    33   6     0.04  -0.06  -0.01    -0.07   0.05   0.00    -0.02  -0.03  -0.01
    34   6     0.03  -0.32  -0.04    -0.14   0.04   0.01    -0.03  -0.27  -0.03
    35   6     0.05  -0.05  -0.01    -0.08   0.05   0.01    -0.02  -0.03   0.01
    36   6     0.06   0.09   0.01    -0.07   0.04   0.00     0.00   0.07   0.01
    37   6     0.04   0.00   0.00     0.13   0.00   0.00     0.00   0.04  -0.06
    38   6     0.00  -0.04  -0.02     0.17  -0.02   0.19     0.01   0.02  -0.19
    39   6    -0.04   0.00   0.00     0.13   0.00   0.00     0.00  -0.03  -0.07
    40   6     0.00   0.04   0.02     0.17   0.02  -0.19    -0.01   0.02  -0.19
    41   6    -0.05  -0.02   0.05     0.07   0.00   0.05     0.02   0.01  -0.03
    42   6     0.04   0.00  -0.06     0.08  -0.01   0.05     0.02  -0.01  -0.03
    43   6     0.00  -0.03  -0.03     0.14  -0.01   0.04     0.03   0.03  -0.26
    44   6    -0.05   0.02  -0.05     0.07   0.00  -0.05    -0.02   0.01  -0.03
    45   6     0.00   0.03   0.03     0.14   0.01  -0.04    -0.03   0.03  -0.26
    46   6     0.04   0.00   0.06     0.08   0.01  -0.05    -0.02  -0.01  -0.03
    47   6     0.00   0.01  -0.01     0.07   0.00  -0.04    -0.01  -0.01   0.07
    48   6    -0.01  -0.11   0.00     0.03   0.00   0.04     0.07   0.00   0.00
    49   6     0.11  -0.15  -0.01    -0.03  -0.04   0.00     0.06   0.00   0.00
    50   6     0.00  -0.01   0.01     0.07   0.00   0.04     0.01  -0.01   0.07
    51   6    -0.11  -0.15  -0.01    -0.03   0.04   0.00     0.07   0.01   0.00
    52   6     0.01  -0.11   0.00     0.03   0.00  -0.04     0.07   0.00   0.00
    53   6    -0.11   0.15   0.01    -0.03  -0.04   0.00    -0.07   0.01   0.00
    54   6     0.01   0.11   0.00     0.03   0.00   0.04    -0.07   0.00   0.00
    55   6     0.11   0.15   0.01    -0.03   0.04   0.00    -0.06   0.00   0.00
    56   6    -0.01   0.11   0.00     0.03   0.00  -0.04    -0.07   0.00   0.00
                     25                     26                     27
                      A                      A                      A
 Frequencies --    442.4994               442.5765               443.5502
 Red. masses --     12.0000                12.0000                12.0000
 Frc consts  --      1.3844                 1.3849                 1.3910
 IR Inten    --      4.7857                 4.7926                 0.0006
  Atom  AN      X      Y      Z        X      Y      Z        X      Y      Z
     1   6     0.00   0.11   0.06     0.00  -0.05   0.02    -0.15   0.00   0.00
     2   6     0.00   0.01   0.02    -0.04  -0.09  -0.01     0.00  -0.02   0.13
     3   6     0.00  -0.11   0.04     0.00  -0.06  -0.03     0.15   0.00   0.00
     4   6     0.00   0.01   0.02     0.04  -0.09  -0.01     0.00   0.02  -0.13
     5   6    -0.01   0.06   0.10    -0.10   0.04   0.03     0.08  -0.10  -0.13
     6   6     0.01   0.01   0.05    -0.17  -0.13  -0.01     0.00   0.02  -0.13
     7   6     0.03  -0.09   0.09    -0.10   0.03   0.00    -0.08   0.13  -0.10
     8   6     0.01  -0.02   0.06    -0.07   0.13   0.02     0.00  -0.01   0.06
     9   6     0.00  -0.02  -0.05     0.00   0.06  -0.11     0.15   0.00   0.00
    10   6    -0.04   0.01  -0.09     0.00   0.02   0.00     0.00   0.13   0.02
    11   6     0.00   0.03  -0.06     0.00   0.04   0.11    -0.15   0.00   0.00
    12   6     0.04   0.01  -0.09     0.00   0.02   0.00     0.00  -0.13  -0.02
    13   6    -0.10  -0.03   0.04     0.01   0.10  -0.06    -0.08  -0.12   0.10
    14   6    -0.17   0.01  -0.13    -0.01   0.05  -0.01     0.00  -0.13  -0.02
    15   6    -0.10   0.01   0.03    -0.03   0.09   0.09     0.07  -0.10  -0.13
    16   6    -0.07  -0.02   0.13    -0.01   0.06   0.03     0.00   0.06   0.01
    17   6     0.01   0.06   0.10     0.10   0.04   0.03     0.08   0.10   0.13
    18   6    -0.01  -0.02   0.06     0.07   0.13   0.02     0.00   0.01  -0.05
    19   6    -0.03  -0.09   0.09     0.10   0.03  -0.01    -0.07  -0.13   0.10
    20   6    -0.01   0.01   0.05     0.17  -0.13  -0.01     0.00  -0.02   0.13
    21   6     0.10  -0.03   0.04    -0.01   0.10  -0.06    -0.08   0.13  -0.10
    22   6     0.07  -0.02   0.13     0.01   0.06   0.03     0.00  -0.05  -0.01
    23   6     0.10   0.00   0.03     0.03   0.08   0.09     0.07   0.10   0.13
    24   6     0.17   0.01  -0.13     0.01   0.05  -0.01     0.00   0.14   0.02
    25   6     0.00   0.11   0.06     0.00  -0.05   0.02    -0.15   0.00   0.00
    26   6     0.00   0.01   0.02     0.04  -0.09  -0.01     0.00   0.02  -0.13
    27   6     0.00  -0.11   0.04     0.00  -0.07  -0.02     0.15   0.00   0.00
    28   6     0.00   0.01   0.02    -0.04  -0.09  -0.01     0.00  -0.02   0.13
    29   6     0.01   0.06   0.10     0.10   0.04   0.03     0.08   0.10   0.13
    30   6    -0.01   0.00   0.05     0.17  -0.13  -0.01     0.00  -0.02   0.13
    31   6    -0.03  -0.09   0.09     0.10   0.03  -0.01    -0.07  -0.13   0.10
    32   6    -0.01  -0.02   0.06     0.07   0.12   0.02     0.00   0.01  -0.05
    33   6    -0.01   0.06   0.10    -0.10   0.04   0.03     0.08  -0.10  -0.13
    34   6     0.01  -0.02   0.06    -0.07   0.12   0.02     0.00  -0.01   0.06
    35   6     0.03  -0.09   0.09    -0.10   0.03   0.00    -0.08   0.13  -0.10
    36   6     0.01   0.00   0.05    -0.17  -0.13  -0.01     0.00   0.02  -0.13
    37   6     0.00  -0.02  -0.05     0.00   0.06  -0.11     0.15   0.00   0.00
    38   6     0.04   0.01  -0.09     0.00   0.02  -0.01     0.00  -0.13  -0.02
    39   6     0.00   0.03  -0.06     0.00   0.04   0.11    -0.15   0.00   0.00
    40   6    -0.04   0.01  -0.09     0.00   0.02  -0.01     0.00   0.13   0.02
    41   6     0.10  -0.03   0.04    -0.01   0.10  -0.06    -0.08   0.13  -0.10
    42   6     0.10   0.00   0.03     0.03   0.08   0.09     0.07   0.10   0.13
    43   6     0.07  -0.02   0.13     0.01   0.06   0.01     0.00  -0.05  -0.01
    44   6    -0.10  -0.03   0.04     0.01   0.10  -0.06    -0.08  -0.12   0.10
    45   6    -0.07  -0.02   0.13    -0.01   0.06   0.01     0.00   0.06   0.01
    46   6    -0.10   0.01   0.03    -0.03   0.09   0.09     0.07  -0.10  -0.13
    47   6    -0.17   0.01  -0.13    -0.01   0.05   0.00     0.00  -0.13  -0.02
    48   6     0.21   0.03  -0.18     0.02  -0.10  -0.03     0.00   0.01   0.00
    49   6    -0.02   0.03  -0.10     0.21  -0.18  -0.03     0.00   0.00   0.01
    50   6     0.17   0.01  -0.13     0.01   0.05   0.00     0.00   0.14   0.02
    51   6     0.02   0.03  -0.10    -0.21  -0.18  -0.03     0.00   0.00  -0.01
    52   6    -0.21   0.03  -0.18    -0.02  -0.10  -0.03     0.00  -0.01   0.00
    53   6    -0.02   0.03  -0.10     0.21  -0.18  -0.03     0.00   0.00   0.01
    54   6     0.21   0.03  -0.18     0.02  -0.10  -0.03     0.00   0.01   0.00
    55   6     0.02   0.03  -0.10    -0.21  -0.18  -0.03     0.00   0.00  -0.01
    56   6    -0.21   0.03  -0.18    -0.02  -0.10  -0.03     0.00  -0.01   0.00
                     28                     29                     30
                      A                      A                      A
 Frequencies --    468.3742               515.6233               518.3198
 Red. masses --     12.0000                12.0000                12.0000
 Frc consts  --      1.5510                 1.8797                 1.8994
 IR Inten    --      0.0531                 0.0001                 1.7634
  Atom  AN      X      Y      Z        X      Y      Z        X      Y      Z
     1   6     0.10   0.00   0.00     0.00   0.05   0.04     0.09  -0.09  -0.09
     2   6     0.09  -0.12  -0.01    -0.05   0.05   0.01     0.00   0.02  -0.12
     3   6     0.10   0.00   0.00     0.00   0.06  -0.03    -0.09   0.13  -0.06
     4   6     0.09   0.12   0.01     0.05   0.05   0.01     0.00   0.00   0.08
     5   6     0.01   0.07   0.07    -0.08  -0.10  -0.09    -0.03   0.19   0.18
     6   6    -0.03   0.14   0.02    -0.05  -0.17  -0.02    -0.01  -0.02   0.12
     7   6     0.01   0.09  -0.05    -0.09  -0.12   0.06     0.02  -0.24   0.12
     8   6     0.05   0.00   0.00    -0.07  -0.08  -0.01     0.00  -0.02   0.00
     9   6     0.10   0.00   0.00     0.00  -0.04   0.05     0.12  -0.02   0.06
    10   6     0.09   0.01  -0.12    -0.05  -0.01   0.05     0.08   0.01  -0.12
    11   6     0.10   0.00   0.00     0.00   0.03   0.06     0.12  -0.02   0.02
    12   6     0.09  -0.01   0.12     0.05  -0.01   0.05     0.09  -0.03   0.23
    13   6     0.01  -0.07   0.07    -0.09   0.09  -0.10    -0.07  -0.01  -0.06
    14   6    -0.03  -0.02   0.14    -0.05   0.02  -0.17    -0.13   0.02  -0.12
    15   6     0.01   0.05   0.09    -0.08  -0.06  -0.12    -0.06   0.05   0.00
    16   6     0.05   0.00   0.00    -0.07   0.01  -0.08     0.02   0.01  -0.06
    17   6     0.01  -0.07  -0.07     0.09  -0.10  -0.09    -0.07  -0.04  -0.04
    18   6     0.05   0.00   0.00     0.07  -0.08  -0.01     0.00  -0.03   0.07
    19   6     0.01  -0.09   0.05     0.09  -0.12   0.06     0.07   0.04  -0.03
    20   6    -0.03  -0.14  -0.02     0.05  -0.17  -0.02     0.00   0.00  -0.06
    21   6     0.01   0.07  -0.07     0.09   0.09  -0.10    -0.04   0.04  -0.04
    22   6     0.05   0.00   0.00     0.07   0.01  -0.08     0.03   0.02  -0.12
    23   6     0.01  -0.05  -0.09     0.09  -0.06  -0.12    -0.05  -0.02  -0.02
    24   6    -0.03   0.02  -0.14     0.05   0.02  -0.17    -0.09   0.00   0.05
    25   6     0.10   0.00   0.00     0.00  -0.05  -0.04    -0.09  -0.09  -0.09
    26   6     0.09   0.12   0.01    -0.05  -0.05  -0.01     0.00   0.02  -0.12
    27   6     0.10   0.00   0.00     0.00  -0.06   0.03     0.09   0.12  -0.06
    28   6     0.09  -0.12  -0.01     0.05  -0.05  -0.01     0.00   0.00   0.08
    29   6     0.01  -0.07  -0.07    -0.09   0.10   0.09     0.03   0.19   0.18
    30   6    -0.03  -0.14  -0.02    -0.05   0.17   0.02     0.01  -0.02   0.12
    31   6     0.01  -0.09   0.05    -0.09   0.12  -0.06    -0.02  -0.24   0.12
    32   6     0.05   0.00   0.00    -0.07   0.08   0.01     0.00  -0.02   0.00
    33   6     0.01   0.07   0.07     0.09   0.10   0.09     0.07  -0.04  -0.04
    34   6     0.05   0.00   0.00     0.07   0.08   0.01     0.00  -0.03   0.07
    35   6     0.01   0.09  -0.05     0.09   0.12  -0.06    -0.07   0.04  -0.03
    36   6    -0.03   0.14   0.02     0.05   0.17   0.02     0.00   0.01  -0.06
    37   6     0.10   0.00   0.00     0.00   0.04  -0.05    -0.12  -0.02   0.06
    38   6     0.09  -0.01   0.12    -0.05   0.01  -0.05    -0.08   0.01  -0.12
    39   6     0.10   0.00   0.00     0.00  -0.03  -0.06    -0.12  -0.02   0.02
    40   6     0.09   0.01  -0.12     0.05   0.01  -0.05    -0.09  -0.03   0.23
    41   6     0.01   0.07  -0.07    -0.09  -0.09   0.10     0.07  -0.01  -0.06
    42   6     0.01  -0.05  -0.09    -0.08   0.06   0.12     0.06   0.05   0.00
    43   6     0.05   0.00   0.00    -0.07  -0.01   0.08    -0.02   0.01  -0.06
    44   6     0.01  -0.07   0.07     0.09  -0.09   0.10     0.04   0.04  -0.04
    45   6     0.05   0.00   0.00     0.07  -0.01   0.08    -0.03   0.02  -0.12
    46   6     0.01   0.05   0.09     0.08   0.06   0.12     0.06  -0.02  -0.02
    47   6    -0.03  -0.02   0.14     0.05  -0.02   0.17     0.09   0.00   0.05
    48   6    -0.22   0.00   0.02     0.15   0.00  -0.01     0.12   0.01  -0.07
    49   6    -0.22   0.02   0.00     0.15  -0.01   0.00     0.00   0.00  -0.01
    50   6    -0.03   0.02  -0.14    -0.05  -0.02   0.17     0.13   0.02  -0.12
    51   6    -0.22  -0.02   0.00     0.15   0.01   0.00     0.00   0.00  -0.01
    52   6    -0.22   0.00  -0.02     0.15   0.00   0.01    -0.12   0.01  -0.07
    53   6    -0.22   0.02   0.00    -0.15   0.01   0.00     0.00   0.00   0.01
    54   6    -0.22   0.00   0.02    -0.15   0.00   0.01    -0.13  -0.01   0.07
    55   6    -0.22  -0.02   0.00    -0.15  -0.01   0.00     0.00   0.00   0.01
    56   6    -0.22   0.00  -0.02    -0.15   0.00  -0.01     0.13  -0.01   0.07
                     31                     32                     33
                      A                      A                      A
 Frequencies --    518.3557               518.3692               518.4060
 Red. masses --     12.0000                12.0000                12.0000
 Frc consts  --      1.8997                 1.8998                 1.9001
 IR Inten    --      5.1095                 1.3999                 5.5015
  Atom  AN      X      Y      Z        X      Y      Z        X      Y      Z
     1   6     0.05   0.16   0.15    -0.12   0.05   0.01     0.06   0.10   0.03
     2   6     0.00  -0.01  -0.03    -0.09   0.23   0.03     0.04   0.01   0.01
     3   6    -0.05  -0.21   0.10    -0.13   0.02   0.01     0.07   0.03   0.03
     4   6     0.00  -0.03   0.09    -0.08  -0.13  -0.01     0.05   0.19   0.03
     5   6    -0.06  -0.06  -0.06     0.05  -0.03  -0.04    -0.05  -0.09  -0.01
     6   6     0.00   0.01   0.00     0.10   0.06   0.01    -0.10  -0.10  -0.02
     7   6     0.07   0.09  -0.04     0.06  -0.02   0.02    -0.04  -0.02  -0.04
     8   6     0.00   0.03  -0.08    -0.03  -0.11  -0.02     0.00  -0.14  -0.03
     9   6     0.07   0.03  -0.10     0.10  -0.08   0.08    -0.05  -0.15   0.17
    10   6     0.05   0.03  -0.20     0.00   0.09   0.00     0.00  -0.09  -0.02
    11   6     0.07   0.03  -0.03    -0.09  -0.05  -0.11     0.04  -0.10  -0.22
    12   6     0.04   0.01   0.01     0.00  -0.12  -0.02     0.00   0.02  -0.02
    13   6    -0.01  -0.04   0.08    -0.07  -0.05   0.05    -0.01   0.18  -0.20
    14   6    -0.03  -0.01   0.01     0.00  -0.07  -0.01     0.01   0.10   0.02
    15   6    -0.03  -0.01   0.03     0.07  -0.03  -0.05     0.02   0.13   0.25
    16   6     0.03  -0.03   0.17     0.00   0.07   0.02     0.00   0.04   0.03
    17   6     0.01  -0.20  -0.19     0.07  -0.05   0.02    -0.01  -0.08  -0.04
    18   6     0.00   0.03  -0.04    -0.02  -0.05  -0.01     0.03  -0.17  -0.03
    19   6    -0.02   0.26  -0.13     0.07  -0.01  -0.05    -0.02  -0.03  -0.01
    20   6    -0.01   0.02  -0.10     0.14  -0.12  -0.02    -0.02  -0.02  -0.01
    21   6    -0.05  -0.01   0.08    -0.03   0.18  -0.19     0.06   0.07  -0.08
    22   6     0.01  -0.02   0.13     0.00  -0.01   0.01     0.00   0.08   0.04
    23   6    -0.04  -0.04   0.02     0.02   0.12   0.24    -0.06   0.05   0.11
    24   6    -0.10  -0.02   0.11    -0.01   0.12   0.02     0.00   0.00   0.01
    25   6    -0.05   0.16   0.15     0.12   0.05   0.01    -0.06   0.10   0.03
    26   6     0.00  -0.01  -0.03     0.09   0.23   0.03    -0.04   0.01   0.01
    27   6     0.05  -0.21   0.10     0.13   0.02   0.01    -0.07   0.03   0.03
    28   6     0.00  -0.03   0.09     0.08  -0.13  -0.01    -0.05   0.19   0.03
    29   6     0.06  -0.06  -0.06    -0.05  -0.03  -0.04     0.05  -0.09  -0.01
    30   6     0.00   0.01   0.00    -0.10   0.06   0.01     0.09  -0.10  -0.02
    31   6    -0.07   0.09  -0.04    -0.06  -0.02   0.02     0.04  -0.02  -0.04
    32   6     0.00   0.03  -0.08     0.03  -0.11  -0.02     0.00  -0.14  -0.03
    33   6    -0.01  -0.20  -0.19    -0.07  -0.05   0.02     0.01  -0.08  -0.04
    34   6     0.00   0.03  -0.04     0.02  -0.05  -0.01    -0.02  -0.17  -0.03
    35   6     0.02   0.26  -0.13    -0.06  -0.01  -0.05     0.02  -0.03  -0.01
    36   6     0.01   0.02  -0.10    -0.14  -0.12  -0.02     0.02  -0.01  -0.01
    37   6    -0.07   0.03  -0.10    -0.10  -0.08   0.08     0.05  -0.15   0.17
    38   6    -0.05   0.03  -0.20     0.00   0.09   0.00     0.00  -0.09  -0.03
    39   6    -0.07   0.03  -0.03     0.09  -0.05  -0.11    -0.04  -0.10  -0.22
    40   6    -0.04   0.01   0.01     0.00  -0.12  -0.02     0.00   0.02  -0.02
    41   6     0.01  -0.04   0.08     0.07  -0.05   0.05     0.01   0.18  -0.20
    42   6     0.03   0.00   0.03    -0.07  -0.03  -0.05    -0.02   0.13   0.25
    43   6    -0.03  -0.03   0.17     0.00   0.07   0.02     0.00   0.04   0.03
    44   6     0.05  -0.01   0.08     0.03   0.18  -0.19    -0.06   0.07  -0.08
    45   6    -0.01  -0.02   0.13     0.00  -0.01   0.01     0.00   0.08   0.04
    46   6     0.04  -0.04   0.02    -0.02   0.12   0.24     0.06   0.05   0.11
    47   6     0.10  -0.02   0.11     0.01   0.12   0.02     0.00   0.00   0.01
    48   6     0.08   0.00  -0.04     0.00   0.01   0.00     0.00   0.00   0.00
    49   6     0.00   0.00  -0.01    -0.13   0.07   0.01     0.05  -0.04  -0.01
    50   6     0.03  -0.01   0.01     0.00  -0.07  -0.01    -0.01   0.10   0.03
    51   6     0.00   0.00  -0.01     0.13   0.07   0.01    -0.05  -0.04  -0.01
    52   6    -0.08   0.00  -0.04     0.00   0.01   0.00     0.00   0.00   0.00
    53   6     0.00   0.00   0.00     0.12  -0.08  -0.01    -0.08   0.03   0.00
    54   6    -0.06  -0.01   0.05     0.00  -0.01   0.00     0.00   0.01   0.00
    55   6     0.00   0.00   0.00    -0.12  -0.08  -0.01     0.08   0.03   0.00
    56   6     0.06  -0.01   0.05     0.00  -0.01   0.00     0.00   0.01   0.00
                     34                     35                     36
                      A                      A                      A
 Frequencies --    527.1567               534.2375               534.2828
 Red. masses --     12.0000                12.0000                12.0000
 Frc consts  --      1.9648                 2.0179                 2.0182
 IR Inten    --      0.0000                 0.0000                 0.0000
  Atom  AN      X      Y      Z        X      Y      Z        X      Y      Z
     1   6     0.00   0.06   0.06     0.07   0.00   0.00    -0.03   0.00   0.00
     2   6     0.00   0.00  -0.04    -0.02   0.20   0.00    -0.02   0.25   0.05
     3   6     0.00  -0.08   0.05    -0.04   0.00   0.00     0.06   0.00   0.00
     4   6     0.00   0.00  -0.04    -0.02  -0.20   0.00    -0.02  -0.25  -0.05
     5   6    -0.17   0.04   0.05     0.04   0.08   0.08    -0.02  -0.18  -0.08
     6   6     0.00  -0.02   0.18     0.00  -0.06   0.02     0.01  -0.06  -0.03
     7   6     0.18  -0.05   0.04    -0.03  -0.21   0.04     0.03   0.05  -0.05
     8   6     0.00   0.02  -0.12     0.01  -0.06   0.00     0.01  -0.08  -0.01
     9   6     0.00   0.06  -0.06    -0.03   0.00   0.00    -0.07   0.00   0.00
    10   6     0.00  -0.04   0.00    -0.02  -0.05   0.25     0.02   0.00  -0.20
    11   6     0.00   0.05   0.08     0.06   0.00   0.00     0.04   0.00   0.00
    12   6     0.00  -0.04   0.00    -0.02   0.05  -0.25     0.02   0.00   0.20
    13   6     0.17   0.05  -0.04    -0.02   0.08  -0.18    -0.04   0.08  -0.08
    14   6     0.00   0.18   0.02     0.01   0.03  -0.06     0.00   0.02   0.06
    15   6    -0.18   0.04   0.05     0.03   0.05   0.05     0.03   0.04   0.21
    16   6     0.00  -0.12  -0.02     0.01   0.01  -0.08    -0.01   0.00   0.06
    17   6     0.17   0.04   0.05     0.04  -0.08  -0.08    -0.02   0.18   0.08
    18   6     0.00   0.02  -0.12     0.01   0.06   0.00     0.01   0.08   0.01
    19   6    -0.18  -0.05   0.04    -0.03   0.21  -0.04     0.03  -0.05   0.05
    20   6     0.00  -0.02   0.18     0.00   0.06  -0.02     0.01   0.06   0.03
    21   6    -0.17   0.05  -0.04    -0.02  -0.08   0.18    -0.04  -0.08   0.08
    22   6     0.00  -0.12  -0.02     0.01  -0.01   0.08    -0.01   0.00  -0.06
    23   6     0.18   0.04   0.05     0.03  -0.05  -0.05     0.03  -0.04  -0.21
    24   6     0.00   0.18   0.02     0.01  -0.03   0.06     0.00  -0.02  -0.06
    25   6     0.00  -0.06  -0.06    -0.07   0.00   0.00     0.03   0.00   0.00
    26   6     0.00   0.00   0.04     0.02   0.20   0.00     0.02   0.25   0.05
    27   6     0.00   0.08  -0.05     0.04   0.00   0.00    -0.06   0.00   0.00
    28   6     0.00   0.00   0.04     0.02  -0.20   0.00     0.02  -0.25  -0.05
    29   6    -0.17  -0.04  -0.05    -0.04   0.08   0.08     0.02  -0.18  -0.08
    30   6     0.00   0.02  -0.18     0.00  -0.06   0.02    -0.01  -0.06  -0.03
    31   6     0.18   0.05  -0.04     0.03  -0.21   0.04    -0.03   0.05  -0.05
    32   6     0.00  -0.02   0.12    -0.01  -0.06   0.00    -0.01  -0.08  -0.01
    33   6     0.17  -0.04  -0.05    -0.04  -0.08  -0.08     0.02   0.18   0.08
    34   6     0.00  -0.02   0.12    -0.01   0.06   0.00    -0.01   0.08   0.01
    35   6    -0.18   0.05  -0.04     0.03   0.21  -0.04    -0.03  -0.05   0.05
    36   6     0.00   0.02  -0.18     0.00   0.06  -0.02    -0.01   0.06   0.03
    37   6     0.00  -0.06   0.06     0.03   0.00   0.00     0.07   0.00   0.00
    38   6     0.00   0.04   0.00     0.02  -0.05   0.25    -0.02   0.00  -0.20
    39   6     0.00  -0.05  -0.08    -0.06   0.00   0.00    -0.04   0.00   0.00
    40   6     0.00   0.04   0.00     0.02   0.05  -0.25    -0.02   0.00   0.20
    41   6     0.17  -0.05   0.04     0.02   0.08  -0.18     0.04   0.08  -0.08
    42   6    -0.18  -0.04  -0.05    -0.03   0.05   0.05    -0.03   0.04   0.21
    43   6     0.00   0.12   0.02    -0.01   0.01  -0.08     0.01   0.00   0.06
    44   6    -0.17  -0.05   0.04     0.02  -0.08   0.18     0.04  -0.08   0.08
    45   6     0.00   0.12   0.02    -0.01  -0.01   0.08     0.01   0.00  -0.06
    46   6     0.18  -0.04  -0.05    -0.03  -0.05  -0.05    -0.03  -0.04  -0.21
    47   6     0.00  -0.18  -0.02    -0.01  -0.03   0.06     0.00  -0.02  -0.06
    48   6     0.00  -0.03   0.00    -0.10   0.01   0.04     0.07   0.02  -0.03
    49   6     0.00   0.00  -0.03    -0.07   0.03   0.02    -0.09   0.04  -0.01
    50   6     0.00  -0.18  -0.02    -0.01   0.03  -0.06     0.00   0.02   0.06
    51   6     0.00   0.00   0.03     0.07   0.03   0.02     0.09   0.04  -0.01
    52   6     0.00   0.03   0.00     0.10   0.01   0.04    -0.07   0.02  -0.03
    53   6     0.00   0.00   0.03     0.07  -0.03  -0.02     0.09  -0.04   0.01
    54   6     0.00   0.03   0.00     0.10  -0.01  -0.04    -0.07  -0.02   0.03
    55   6     0.00   0.00  -0.03    -0.07  -0.03  -0.02    -0.09  -0.04   0.01
    56   6     0.00  -0.03  -0.01    -0.10  -0.01  -0.04     0.07  -0.02   0.03
                     37                     38                     39
                      A                      A                      A
 Frequencies --    547.8205               549.6006               559.0171
 Red. masses --     12.0000                12.0000                12.0000
 Frc consts  --      2.1218                 2.1356                 2.2094
 IR Inten    --      0.0169                 0.0000                 0.0000
  Atom  AN      X      Y      Z        X      Y      Z        X      Y      Z
     1   6     0.05   0.00   0.00     0.00  -0.25  -0.15     0.00   0.14   0.12
     2   6     0.00   0.02  -0.10     0.00   0.00  -0.01    -0.02   0.20   0.02
     3   6    -0.05   0.00   0.00     0.00   0.26  -0.09     0.00   0.18  -0.08
     4   6     0.00  -0.02   0.10     0.00  -0.01  -0.01     0.02   0.20   0.02
     5   6    -0.06   0.05  -0.02    -0.01  -0.12  -0.05     0.02  -0.01  -0.01
     6   6     0.00  -0.01   0.11     0.00   0.00  -0.04     0.05   0.12   0.01
     7   6     0.06  -0.05  -0.03     0.01   0.13  -0.02     0.02   0.00   0.00
     8   6     0.00   0.02  -0.15     0.00   0.00   0.03     0.00  -0.15  -0.02
     9   6     0.05   0.00   0.00     0.00   0.15  -0.25     0.00  -0.12   0.14
    10   6     0.00   0.10   0.02     0.00   0.01  -0.01    -0.02  -0.02   0.20
    11   6    -0.05   0.00   0.00     0.00   0.09   0.26     0.00   0.08   0.18
    12   6     0.00  -0.10  -0.02     0.00   0.01  -0.01     0.02  -0.02   0.20
    13   6    -0.06   0.02   0.05    -0.01   0.05  -0.12     0.02   0.00  -0.01
    14   6     0.00  -0.11  -0.01     0.00   0.04   0.00     0.05  -0.01   0.12
    15   6     0.06   0.03  -0.05     0.01   0.02   0.13     0.02   0.00   0.00
    16   6     0.00   0.15   0.02     0.00  -0.03   0.00     0.00   0.02  -0.15
    17   6    -0.06  -0.05   0.02     0.01  -0.12  -0.05    -0.02  -0.01   0.00
    18   6     0.00  -0.02   0.15     0.00   0.00   0.03     0.00  -0.15  -0.02
    19   6     0.06   0.05   0.03    -0.01   0.13  -0.02    -0.02   0.00   0.00
    20   6     0.00   0.01  -0.11     0.00   0.00  -0.04    -0.05   0.12   0.01
    21   6    -0.06  -0.02  -0.05     0.01   0.05  -0.12    -0.02   0.00  -0.01
    22   6     0.00  -0.15  -0.02     0.00  -0.03   0.00     0.00   0.02  -0.15
    23   6     0.06  -0.03   0.05    -0.01   0.02   0.13    -0.02   0.00   0.00
    24   6     0.00   0.11   0.01     0.00   0.04   0.00    -0.05  -0.01   0.12
    25   6     0.05   0.00   0.00     0.00   0.25   0.15     0.00  -0.14  -0.12
    26   6     0.00  -0.02   0.10     0.00   0.01   0.01    -0.02  -0.20  -0.02
    27   6    -0.05   0.00   0.00     0.00  -0.26   0.09     0.00  -0.18   0.08
    28   6     0.00   0.02  -0.10     0.00   0.00   0.01     0.02  -0.20  -0.02
    29   6    -0.06  -0.05   0.02    -0.01   0.12   0.05     0.02   0.01   0.00
    30   6     0.00   0.01  -0.11     0.00   0.00   0.04     0.05  -0.12  -0.01
    31   6     0.06   0.05   0.03     0.01  -0.13   0.02     0.02   0.00   0.00
    32   6     0.00  -0.02   0.15     0.00   0.00  -0.03     0.00   0.15   0.02
    33   6    -0.06   0.05  -0.02     0.01   0.12   0.05    -0.02   0.01   0.01
    34   6     0.00   0.02  -0.15     0.00   0.00  -0.03     0.00   0.15   0.02
    35   6     0.06  -0.05  -0.03    -0.01  -0.13   0.02    -0.02   0.00   0.00
    36   6     0.00  -0.01   0.11     0.00   0.00   0.04    -0.05  -0.12  -0.01
    37   6     0.05   0.00   0.00     0.00  -0.15   0.25     0.00   0.12  -0.14
    38   6     0.00  -0.10  -0.02     0.00  -0.01   0.01    -0.02   0.02  -0.20
    39   6    -0.05   0.00   0.00     0.00  -0.09  -0.26     0.00  -0.08  -0.18
    40   6     0.00   0.10   0.02     0.00  -0.01   0.01     0.02   0.02  -0.20
    41   6    -0.06  -0.02  -0.05    -0.01  -0.05   0.12     0.02   0.00   0.01
    42   6     0.06  -0.03   0.05     0.01  -0.02  -0.13     0.02   0.00   0.00
    43   6     0.00  -0.15  -0.02     0.00   0.03   0.00     0.00  -0.02   0.15
    44   6    -0.06   0.02   0.05     0.01  -0.05   0.12    -0.02   0.00   0.01
    45   6     0.00   0.15   0.02     0.00   0.03   0.00     0.00  -0.02   0.15
    46   6     0.06   0.03  -0.05    -0.01  -0.02  -0.13    -0.02   0.00   0.00
    47   6     0.00  -0.11  -0.01     0.00  -0.04   0.00    -0.05   0.01  -0.12
    48   6     0.00   0.25   0.03     0.00  -0.10  -0.01    -0.07   0.00   0.00
    49   6     0.00   0.03  -0.25     0.00  -0.01   0.10    -0.07   0.00   0.00
    50   6     0.00   0.11   0.01     0.00  -0.04   0.00     0.05   0.01  -0.12
    51   6     0.00  -0.03   0.25     0.00   0.01  -0.10    -0.07   0.00   0.00
    52   6     0.00  -0.25  -0.03     0.00   0.10   0.01    -0.07   0.00   0.00
    53   6     0.00   0.03  -0.25     0.00   0.01  -0.10     0.07   0.00   0.00
    54   6     0.00   0.25   0.03     0.00   0.10   0.01     0.07   0.00   0.00
    55   6     0.00  -0.03   0.25     0.00  -0.01   0.10     0.07   0.00   0.00
    56   6     0.00  -0.25  -0.03     0.00  -0.10  -0.01     0.06   0.00   0.00
                     40                     41                     42
                      A                      A                      A
 Frequencies --    563.1496               567.7970               586.3896
 Red. masses --     12.0000                12.0000                12.0000
 Frc consts  --      2.2422                 2.2794                 2.4311
 IR Inten    --      0.0006                54.7409                 0.0000
  Atom  AN      X      Y      Z        X      Y      Z        X      Y      Z
     1   6     0.03   0.00   0.00     0.01   0.00   0.00     0.00   0.03   0.02
     2   6     0.04   0.21   0.03     0.04  -0.23  -0.03     0.04  -0.09  -0.01
     3   6     0.03   0.00   0.00     0.01   0.00   0.00     0.00   0.03  -0.01
     4   6     0.04  -0.21  -0.03     0.04   0.23   0.03    -0.04  -0.09  -0.01
     5   6     0.03  -0.09  -0.01    -0.03   0.01   0.01     0.03  -0.10  -0.03
     6   6    -0.01  -0.18  -0.02    -0.06  -0.15  -0.02     0.00  -0.15  -0.02
     7   6     0.03  -0.09  -0.01    -0.03   0.01  -0.01     0.03  -0.11   0.01
     8   6     0.07   0.12   0.01     0.01   0.19   0.02     0.05   0.23   0.03
     9   6    -0.03   0.00   0.00     0.01   0.00   0.00     0.00   0.02  -0.03
    10   6    -0.04   0.03  -0.20     0.04   0.03  -0.23    -0.04  -0.01   0.09
    11   6    -0.03   0.00   0.00     0.01   0.00   0.00     0.00  -0.01  -0.03
    12   6    -0.04  -0.03   0.20     0.04  -0.03   0.23     0.04  -0.01   0.09
    13   6    -0.03  -0.01   0.09    -0.03  -0.01   0.01    -0.03  -0.03   0.10
    14   6     0.01  -0.02   0.18    -0.06   0.02  -0.15     0.00  -0.02   0.15
    15   6    -0.03  -0.01   0.09    -0.03   0.01   0.01    -0.03   0.01   0.11
    16   6    -0.07   0.01  -0.12     0.01  -0.02   0.19    -0.05   0.03  -0.23
    17   6     0.03   0.09   0.01    -0.03  -0.01  -0.01    -0.03  -0.10  -0.03
    18   6     0.07  -0.12  -0.01     0.01  -0.19  -0.02    -0.05   0.23   0.03
    19   6     0.03   0.09   0.01    -0.03  -0.01   0.01    -0.03  -0.11   0.01
    20   6    -0.01   0.18   0.02    -0.06   0.15   0.02     0.00  -0.15  -0.02
    21   6    -0.03   0.01  -0.09    -0.03   0.01  -0.01     0.03  -0.03   0.10
    22   6    -0.07  -0.01   0.12     0.01   0.02  -0.19     0.05   0.03  -0.23
    23   6    -0.03   0.01  -0.09    -0.03  -0.01  -0.01     0.03   0.01   0.11
    24   6     0.01   0.02  -0.18    -0.06  -0.02   0.15     0.00  -0.02   0.15
    25   6     0.03   0.00   0.00     0.01   0.00   0.00     0.00  -0.03  -0.02
    26   6     0.04  -0.21  -0.03     0.04   0.23   0.03     0.04   0.09   0.01
    27   6     0.03   0.00   0.00     0.01   0.00   0.00     0.00  -0.03   0.01
    28   6     0.04   0.21   0.03     0.04  -0.23  -0.03    -0.04   0.09   0.01
    29   6     0.03   0.09   0.01    -0.03  -0.01  -0.01     0.03   0.10   0.03
    30   6    -0.01   0.18   0.02    -0.06   0.15   0.02     0.00   0.15   0.02
    31   6     0.03   0.09   0.01    -0.03  -0.01   0.01     0.03   0.11  -0.01
    32   6     0.07  -0.12  -0.01     0.01  -0.19  -0.02     0.05  -0.23  -0.03
    33   6     0.03  -0.09  -0.01    -0.03   0.01   0.01    -0.03   0.10   0.03
    34   6     0.07   0.12   0.01     0.01   0.19   0.02    -0.05  -0.23  -0.03
    35   6     0.03  -0.09  -0.01    -0.03   0.01  -0.01    -0.03   0.11  -0.01
    36   6    -0.01  -0.18  -0.02    -0.06  -0.15  -0.02     0.00   0.15   0.02
    37   6    -0.03   0.00   0.00     0.01   0.00   0.00     0.00  -0.02   0.03
    38   6    -0.04  -0.03   0.20     0.04  -0.03   0.23    -0.04   0.01  -0.09
    39   6    -0.03   0.00   0.00     0.01   0.00   0.00     0.00   0.01   0.03
    40   6    -0.04   0.03  -0.20     0.04   0.03  -0.23     0.04   0.01  -0.09
    41   6    -0.03   0.01  -0.09    -0.03   0.01  -0.01    -0.03   0.03  -0.10
    42   6    -0.03   0.01  -0.09    -0.03  -0.01  -0.01    -0.03  -0.01  -0.11
    43   6    -0.07  -0.01   0.12     0.01   0.02  -0.19    -0.05  -0.03   0.23
    44   6    -0.03  -0.01   0.09    -0.03  -0.01   0.01     0.03   0.03  -0.10
    45   6    -0.07   0.01  -0.12     0.01  -0.02   0.19     0.05  -0.03   0.23
    46   6    -0.03  -0.01   0.09    -0.03   0.01   0.01     0.03  -0.01  -0.11
    47   6     0.01  -0.02   0.18    -0.06   0.02  -0.15     0.00   0.02  -0.15
    48   6    -0.02   0.01  -0.08     0.07   0.01   0.00     0.02   0.01  -0.10
    49   6     0.02   0.08   0.01     0.07   0.00  -0.01    -0.02   0.10   0.01
    50   6     0.01   0.02  -0.18    -0.06  -0.02   0.15     0.00   0.02  -0.15
    51   6     0.02  -0.08  -0.01     0.07   0.00   0.01    -0.02  -0.10  -0.01
    52   6    -0.02  -0.01   0.08     0.07  -0.01   0.00     0.02  -0.01   0.10
    53   6     0.02   0.08   0.01     0.07   0.00  -0.01     0.02  -0.10  -0.01
    54   6    -0.02   0.01  -0.08     0.07   0.01   0.00    -0.02  -0.01   0.10
    55   6     0.02  -0.08  -0.01     0.07   0.00   0.01     0.02   0.10   0.01
    56   6    -0.02  -0.01   0.08     0.07  -0.01   0.00    -0.02   0.01  -0.10
                     43                     44                     45
                      A                      A                      A
 Frequencies --    587.8559               590.1224               590.1305
 Red. masses --     12.0000                12.0000                12.0000
 Frc consts  --      2.4433                 2.4622                 2.4622
 IR Inten    --      0.0000                 5.4846                 5.4757
  Atom  AN      X      Y      Z        X      Y      Z        X      Y      Z
     1   6     0.00   0.15   0.00     0.00  -0.12  -0.06     0.00   0.06  -0.01
     2   6     0.00   0.00  -0.02     0.00  -0.02   0.05    -0.02  -0.03  -0.02
     3   6     0.00  -0.15  -0.04     0.00   0.14  -0.01     0.00  -0.02   0.03
     4   6     0.00   0.00  -0.02     0.00  -0.02   0.05     0.02  -0.03  -0.02
     5   6     0.05  -0.05   0.06     0.06  -0.09  -0.03    -0.02   0.11   0.03
     6   6     0.00   0.01  -0.07    -0.01   0.06  -0.06    -0.02   0.18   0.04
     7   6    -0.05   0.03   0.07    -0.06   0.14  -0.01     0.01   0.04   0.01
     8   6     0.00  -0.02   0.13    -0.01  -0.07   0.09    -0.04  -0.19  -0.05
     9   6     0.00   0.00   0.15     0.00   0.00   0.06     0.00  -0.06   0.12
    10   6     0.00   0.02   0.00    -0.02   0.02  -0.03     0.00   0.05   0.02
    11   6     0.00   0.04  -0.15     0.00  -0.03  -0.02     0.00  -0.01  -0.14
    12   6     0.00   0.02   0.00     0.02   0.02  -0.03     0.00   0.05   0.02
    13   6     0.05  -0.06  -0.05    -0.02  -0.03   0.11    -0.06  -0.03   0.09
    14   6     0.00   0.07   0.01    -0.02  -0.04   0.18     0.01  -0.06  -0.06
    15   6    -0.05  -0.07   0.03     0.01  -0.01   0.04     0.06  -0.01  -0.14
    16   6     0.00  -0.13  -0.01    -0.04   0.05  -0.19     0.01   0.09   0.07
    17   6    -0.05  -0.05   0.06    -0.06  -0.09  -0.03     0.02   0.11   0.03
    18   6     0.00  -0.02   0.13     0.01  -0.07   0.09     0.04  -0.19  -0.05
    19   6     0.05   0.03   0.07     0.06   0.14  -0.01    -0.01   0.04   0.01
    20   6     0.00   0.01  -0.07     0.01   0.06  -0.06     0.02   0.18   0.04
    21   6    -0.05  -0.06  -0.05     0.02  -0.03   0.11     0.06  -0.03   0.09
    22   6     0.00  -0.13  -0.01     0.04   0.05  -0.19    -0.01   0.09   0.07
    23   6     0.05  -0.07   0.03    -0.01  -0.01   0.04    -0.06  -0.01  -0.14
    24   6     0.00   0.07   0.01     0.02  -0.04   0.18    -0.01  -0.06  -0.06
    25   6     0.00  -0.15   0.00     0.00  -0.12  -0.06     0.00   0.06  -0.01
    26   6     0.00   0.00   0.02     0.00  -0.02   0.05     0.02  -0.03  -0.02
    27   6     0.00   0.15   0.04     0.00   0.14  -0.01     0.00  -0.02   0.03
    28   6     0.00   0.00   0.02     0.00  -0.02   0.05    -0.02  -0.03  -0.02
    29   6     0.05   0.05  -0.06    -0.06  -0.09  -0.03     0.02   0.11   0.03
    30   6     0.00  -0.01   0.07     0.01   0.06  -0.06     0.02   0.18   0.04
    31   6    -0.05  -0.03  -0.07     0.06   0.14  -0.01    -0.01   0.04   0.01
    32   6     0.00   0.02  -0.13     0.01  -0.07   0.09     0.04  -0.19  -0.05
    33   6    -0.05   0.05  -0.06     0.06  -0.09  -0.04    -0.02   0.11   0.03
    34   6     0.00   0.02  -0.13    -0.01  -0.07   0.09    -0.04  -0.19  -0.05
    35   6     0.05  -0.03  -0.07    -0.06   0.14  -0.01     0.01   0.04   0.01
    36   6     0.00  -0.01   0.07    -0.01   0.06  -0.06    -0.02   0.18   0.04
    37   6     0.00   0.00  -0.15     0.00   0.00   0.06     0.00  -0.06   0.12
    38   6     0.00  -0.02   0.00     0.02   0.02  -0.03     0.00   0.05   0.02
    39   6     0.00  -0.04   0.15     0.00  -0.03  -0.02     0.00  -0.01  -0.14
    40   6     0.00  -0.02   0.00    -0.02   0.02  -0.03     0.00   0.05   0.02
    41   6     0.05   0.06   0.05     0.02  -0.03   0.11     0.06  -0.04   0.09
    42   6    -0.05   0.07  -0.03    -0.01  -0.01   0.04    -0.06  -0.01  -0.14
    43   6     0.00   0.13   0.02     0.04   0.05  -0.19    -0.01   0.09   0.07
    44   6    -0.05   0.06   0.05    -0.02  -0.03   0.11    -0.06  -0.03   0.09
    45   6     0.00   0.13   0.02    -0.04   0.05  -0.19     0.01   0.09   0.07
    46   6     0.05   0.07  -0.03     0.01  -0.01   0.04     0.06  -0.01  -0.14
    47   6     0.00  -0.07  -0.01    -0.02  -0.04   0.18     0.01  -0.06  -0.06
    48   6     0.00  -0.25  -0.03     0.25   0.00  -0.09    -0.07  -0.04   0.02
    49   6     0.00  -0.03   0.25     0.07  -0.02  -0.04     0.25  -0.09   0.00
    50   6     0.00  -0.07  -0.01     0.02  -0.04   0.18    -0.01  -0.06  -0.06
    51   6     0.00   0.03  -0.25    -0.07  -0.02  -0.04    -0.25  -0.09   0.00
    52   6     0.00   0.25   0.03    -0.25   0.00  -0.09     0.07  -0.04   0.02
    53   6     0.00   0.03  -0.25     0.07  -0.02  -0.04     0.25  -0.09   0.00
    54   6     0.00   0.25   0.03     0.25   0.00  -0.09    -0.07  -0.04   0.02
    55   6     0.00  -0.03   0.25    -0.07  -0.02  -0.04    -0.25  -0.09   0.00
    56   6     0.00  -0.25  -0.03    -0.25   0.00  -0.09     0.07  -0.04   0.02
                     46                     47                     48
                      A                      A                      A
 Frequencies --    593.6250               609.4227               610.2515
 Red. masses --     12.0000                12.0000                12.0000
 Frc consts  --      2.4915                 2.6258                 2.6330
 IR Inten    --      0.0076                 0.0000                 0.0002
  Atom  AN      X      Y      Z        X      Y      Z        X      Y      Z
     1   6    -0.02   0.00   0.00     0.00   0.13   0.10     0.19   0.00   0.00
     2   6     0.00  -0.01   0.04     0.00   0.00   0.00     0.00   0.01  -0.11
     3   6     0.02   0.00   0.00     0.00  -0.15   0.06    -0.19   0.00   0.00
     4   6     0.00   0.01  -0.04     0.00   0.00   0.00     0.00  -0.01   0.11
     5   6     0.06   0.21   0.11    -0.06  -0.18  -0.11     0.16   0.01   0.01
     6   6     0.00   0.00  -0.01     0.00   0.00   0.02     0.00   0.02  -0.15
     7   6    -0.06  -0.23   0.06     0.06   0.20  -0.06    -0.16  -0.02   0.00
     8   6     0.00   0.00   0.04     0.00   0.01  -0.05     0.00  -0.01   0.05
     9   6    -0.02   0.00   0.00     0.00  -0.10   0.13    -0.19   0.00   0.00
    10   6     0.00  -0.04  -0.01     0.00   0.00   0.00     0.00  -0.11  -0.01
    11   6     0.02   0.00   0.00     0.00  -0.06  -0.15     0.19   0.00   0.00
    12   6     0.00   0.04   0.01     0.00   0.00   0.00     0.00   0.11   0.01
    13   6     0.06  -0.11   0.21    -0.06   0.11  -0.18    -0.16   0.01  -0.02
    14   6     0.00   0.01   0.00     0.00  -0.02   0.00     0.00  -0.15  -0.02
    15   6    -0.06  -0.06  -0.23     0.06   0.06   0.20     0.16   0.00   0.02
    16   6     0.00  -0.04   0.00     0.00   0.05   0.01     0.00   0.05   0.01
    17   6     0.06  -0.21  -0.11     0.06  -0.18  -0.11     0.16  -0.02  -0.01
    18   6     0.00   0.00  -0.04     0.00   0.01  -0.05     0.00   0.01  -0.05
    19   6    -0.06   0.23  -0.06    -0.06   0.20  -0.06    -0.16   0.02   0.00
    20   6     0.00   0.00   0.01     0.00   0.00   0.02     0.00  -0.02   0.15
    21   6     0.06   0.11  -0.21     0.06   0.11  -0.18    -0.16  -0.01   0.01
    22   6     0.00   0.04   0.00     0.00   0.05   0.01     0.00  -0.05  -0.01
    23   6    -0.06   0.06   0.23    -0.06   0.06   0.20     0.16   0.00  -0.01
    24   6     0.00  -0.01   0.00     0.00  -0.02   0.00     0.00   0.15   0.02
    25   6    -0.02   0.00   0.00     0.00  -0.13  -0.10     0.19   0.00   0.00
    26   6     0.00   0.01  -0.04     0.00   0.00   0.00     0.00  -0.01   0.11
    27   6     0.02   0.00   0.00     0.00   0.15  -0.06    -0.19   0.00   0.00
    28   6     0.00  -0.01   0.04     0.00   0.00   0.00     0.00   0.01  -0.11
    29   6     0.06  -0.21  -0.11    -0.06   0.18   0.11     0.16  -0.01  -0.01
    30   6     0.00   0.00   0.01     0.00   0.00  -0.02     0.00  -0.02   0.15
    31   6    -0.06   0.23  -0.06     0.06  -0.20   0.06    -0.16   0.01   0.00
    32   6     0.00   0.00  -0.04     0.00  -0.01   0.05     0.00   0.01  -0.05
    33   6     0.06   0.21   0.11     0.06   0.18   0.11     0.16   0.02   0.01
    34   6     0.00   0.00   0.04     0.00  -0.01   0.05     0.00  -0.01   0.05
    35   6    -0.06  -0.23   0.06    -0.06  -0.20   0.06    -0.16  -0.02   0.00
    36   6     0.00   0.00  -0.01     0.00   0.00  -0.02     0.00   0.02  -0.15
    37   6    -0.02   0.00   0.00     0.00   0.10  -0.13    -0.19   0.00   0.00
    38   6     0.00   0.04   0.01     0.00   0.00   0.00     0.00   0.11   0.01
    39   6     0.02   0.00   0.00     0.00   0.06   0.15     0.19   0.00   0.00
    40   6     0.00  -0.04  -0.01     0.00   0.00   0.00     0.00  -0.11  -0.01
    41   6     0.06   0.11  -0.21    -0.06  -0.11   0.18    -0.16  -0.01   0.02
    42   6    -0.06   0.06   0.23     0.06  -0.06  -0.20     0.16   0.00  -0.02
    43   6     0.00   0.04   0.00     0.00  -0.05  -0.01     0.00  -0.05  -0.01
    44   6     0.06  -0.11   0.21     0.06  -0.11   0.18    -0.16   0.01  -0.01
    45   6     0.00  -0.04   0.00     0.00  -0.05  -0.01     0.00   0.05   0.01
    46   6    -0.06  -0.06  -0.23    -0.06  -0.06  -0.20     0.16   0.00   0.01
    47   6     0.00   0.01   0.00     0.00   0.02   0.00     0.00  -0.15  -0.02
    48   6     0.00   0.01   0.00     0.00   0.04   0.01     0.00   0.03   0.00
    49   6     0.00   0.00  -0.01     0.00   0.01  -0.04     0.00   0.00   0.03
    50   6     0.00  -0.01   0.00     0.00   0.02   0.00     0.00   0.15   0.02
    51   6     0.00   0.00   0.01     0.00  -0.01   0.04     0.00   0.00  -0.03
    52   6     0.00  -0.01   0.00     0.00  -0.04  -0.01     0.00  -0.03   0.00
    53   6     0.00   0.00  -0.01     0.00  -0.01   0.04     0.00   0.00   0.03
    54   6     0.00   0.01   0.00     0.00  -0.04  -0.01     0.00   0.03   0.00
    55   6     0.00   0.00   0.01     0.00   0.01  -0.04     0.00   0.00  -0.03
    56   6     0.00  -0.01   0.00     0.00   0.04   0.01     0.00  -0.03   0.00
                     49                     50                     51
                      A                      A                      A
 Frequencies --    617.6373               617.6469               618.5425
 Red. masses --     12.0000                12.0000                12.0000
 Frc consts  --      2.6971                 2.6972                 2.7050
 IR Inten    --      0.0006                 0.0003                 0.0349
  Atom  AN      X      Y      Z        X      Y      Z        X      Y      Z
     1   6    -0.03   0.00   0.00    -0.11   0.00   0.00     0.03   0.00   0.00
     2   6     0.01   0.08   0.05    -0.01  -0.11   0.02     0.04   0.19   0.02
     3   6     0.11   0.00   0.00     0.01   0.00   0.00     0.03   0.00   0.00
     4   6     0.01  -0.08  -0.05    -0.01   0.11  -0.02     0.04  -0.19  -0.02
     5   6    -0.05   0.06   0.03    -0.05  -0.04  -0.04     0.05   0.04   0.02
     6   6     0.00   0.13   0.06     0.00  -0.17   0.01     0.09   0.06   0.01
     7   6     0.06   0.04  -0.02     0.03  -0.08   0.02     0.05   0.05  -0.01
     8   6     0.00  -0.13  -0.04    -0.01   0.17   0.01     0.06  -0.22  -0.03
     9   6    -0.11   0.00   0.00     0.03   0.00   0.00    -0.02   0.00   0.00
    10   6    -0.01  -0.02  -0.11    -0.01   0.05  -0.08    -0.03   0.02  -0.19
    11   6     0.00   0.00   0.00    -0.11   0.00   0.00    -0.02   0.00   0.00
    12   6    -0.01   0.02   0.11    -0.01  -0.05   0.08    -0.03  -0.02   0.19
    13   6    -0.05   0.04  -0.04     0.04   0.03  -0.06    -0.06   0.02  -0.05
    14   6     0.00  -0.01  -0.17    -0.01   0.06  -0.13    -0.10   0.01  -0.07
    15   6     0.03  -0.02  -0.08    -0.06  -0.02  -0.04    -0.06  -0.01  -0.05
    16   6    -0.01  -0.01   0.17     0.00  -0.04   0.13    -0.06  -0.03   0.21
    17   6    -0.04  -0.06  -0.03    -0.05   0.04   0.04     0.05  -0.04  -0.02
    18   6     0.00   0.13   0.04    -0.01  -0.17  -0.01     0.06   0.22   0.03
    19   6     0.06  -0.04   0.02     0.03   0.08  -0.02     0.05  -0.05   0.01
    20   6     0.01  -0.13  -0.06     0.00   0.17  -0.01     0.09  -0.06  -0.01
    21   6    -0.05  -0.04   0.04     0.04  -0.03   0.06    -0.06  -0.02   0.05
    22   6    -0.01   0.01  -0.17     0.00   0.04  -0.13    -0.06   0.03  -0.21
    23   6     0.03   0.02   0.08    -0.06   0.02   0.04    -0.06   0.01   0.05
    24   6     0.00   0.01   0.17    -0.01  -0.06   0.13    -0.10  -0.01   0.07
    25   6     0.03   0.00   0.00     0.11   0.00   0.00     0.03   0.00   0.00
    26   6    -0.01   0.08   0.05     0.01  -0.11   0.02     0.04  -0.19  -0.02
    27   6    -0.11   0.00   0.00     0.00   0.00   0.00     0.03   0.00   0.00
    28   6    -0.01  -0.08  -0.05     0.01   0.11  -0.02     0.04   0.19   0.02
    29   6     0.05   0.06   0.03     0.05  -0.04  -0.04     0.05  -0.04  -0.02
    30   6     0.00   0.13   0.06     0.00  -0.17   0.01     0.09  -0.06  -0.01
    31   6    -0.06   0.04  -0.02    -0.03  -0.08   0.02     0.05  -0.04   0.01
    32   6     0.00  -0.13  -0.04     0.01   0.17   0.01     0.06   0.22   0.03
    33   6     0.05  -0.06  -0.03     0.05   0.04   0.04     0.05   0.04   0.02
    34   6     0.00   0.13   0.04     0.01  -0.17  -0.01     0.06  -0.22  -0.03
    35   6    -0.06  -0.04   0.02    -0.03   0.08  -0.02     0.06   0.04  -0.01
    36   6     0.00  -0.13  -0.06     0.00   0.17  -0.01     0.09   0.06   0.01
    37   6     0.11   0.00   0.00    -0.03   0.00   0.00    -0.02   0.00   0.00
    38   6     0.01  -0.02  -0.11     0.01   0.05  -0.08    -0.03  -0.02   0.19
    39   6    -0.01   0.00   0.00     0.11   0.00   0.00    -0.02   0.00   0.00
    40   6     0.01   0.02   0.11     0.01  -0.05   0.08    -0.03   0.02  -0.19
    41   6     0.05   0.04  -0.04    -0.05   0.03  -0.06    -0.06  -0.02   0.05
    42   6    -0.03  -0.02  -0.08     0.06  -0.02  -0.04    -0.06   0.01   0.05
    43   6     0.01  -0.01   0.17     0.00  -0.04   0.13    -0.06   0.03  -0.22
    44   6     0.05  -0.04   0.04    -0.05  -0.03   0.06    -0.06   0.02  -0.05
    45   6     0.01   0.01  -0.17     0.00   0.04  -0.13    -0.06  -0.03   0.22
    46   6    -0.03   0.02   0.08     0.06   0.02   0.04    -0.06  -0.01  -0.05
    47   6     0.00   0.01   0.17     0.00  -0.06   0.13    -0.10   0.01  -0.07
    48   6    -0.23  -0.03   0.07    -0.17   0.02   0.07    -0.10   0.00   0.04
    49   6     0.17  -0.07   0.02    -0.23   0.07   0.03     0.10  -0.04   0.00
    50   6     0.00  -0.01  -0.17     0.00   0.06  -0.13    -0.10  -0.01   0.07
    51   6    -0.17  -0.07   0.02     0.23   0.07   0.03     0.09   0.04   0.00
    52   6     0.23  -0.03   0.07     0.17   0.02   0.07    -0.10   0.00  -0.04
    53   6    -0.17   0.07  -0.02     0.23  -0.07  -0.03     0.09  -0.04   0.00
    54   6     0.23   0.03  -0.07     0.17  -0.02  -0.07    -0.10   0.00   0.04
    55   6     0.17   0.07  -0.02    -0.23  -0.07  -0.03     0.10   0.04   0.00
    56   6    -0.23   0.03  -0.07    -0.17  -0.02  -0.07    -0.10   0.00  -0.04
                     52                     53                     54
                      A                      A                      A
 Frequencies --    619.1517               620.2060               652.5260
 Red. masses --     12.0000                12.0000                12.0000
 Frc consts  --      2.7104                 2.7196                 3.0104
 IR Inten    --     31.7410                 0.0004                 0.0000
  Atom  AN      X      Y      Z        X      Y      Z        X      Y      Z
     1   6     0.19   0.00   0.00     0.00   0.01   0.04     0.09   0.00   0.00
     2   6     0.09   0.02   0.00    -0.09  -0.01   0.00     0.04   0.01  -0.09
     3   6     0.20   0.00   0.00     0.00   0.02  -0.04    -0.04   0.00   0.00
     4   6     0.09  -0.02   0.00     0.09  -0.01   0.00     0.04  -0.01   0.09
     5   6    -0.08  -0.08  -0.05    -0.14   0.01   0.00    -0.10  -0.14   0.09
     6   6    -0.11  -0.13  -0.02    -0.18   0.02   0.00    -0.07   0.01   0.17
     7   6    -0.08  -0.09   0.03    -0.13   0.01   0.00     0.10   0.04   0.03
     8   6     0.02  -0.12  -0.01    -0.14   0.10   0.01     0.03   0.11  -0.02
     9   6     0.20   0.00   0.00     0.00   0.04  -0.01     0.01   0.00   0.00
    10   6     0.09   0.00   0.03     0.09   0.00   0.01    -0.07   0.06   0.01
    11   6     0.20   0.00   0.00     0.00  -0.04  -0.02    -0.09   0.00   0.00
    12   6     0.09   0.00  -0.03    -0.09   0.00   0.01    -0.07  -0.06  -0.01
    13   6    -0.08   0.05  -0.08     0.14   0.00  -0.01    -0.07   0.01  -0.01
    14   6    -0.10   0.02  -0.13     0.18   0.00  -0.02     0.10  -0.10  -0.06
    15   6    -0.08  -0.03  -0.09     0.13   0.00  -0.01     0.06  -0.12   0.10
    16   6     0.03   0.02  -0.13     0.14   0.01  -0.10    -0.05   0.03  -0.14
    17   6    -0.08   0.08   0.05     0.14   0.01   0.00    -0.10   0.14  -0.09
    18   6     0.02   0.12   0.01     0.14   0.10   0.01     0.03  -0.11   0.02
    19   6    -0.08   0.09  -0.03     0.13   0.01   0.00     0.10  -0.04  -0.04
    20   6    -0.11   0.13   0.02     0.18   0.02   0.00    -0.07  -0.01  -0.17
    21   6    -0.08  -0.05   0.08    -0.14   0.00  -0.01    -0.07  -0.01   0.01
    22   6     0.03  -0.02   0.13    -0.14   0.01  -0.10    -0.05  -0.03   0.14
    23   6    -0.08   0.03   0.09    -0.13   0.00  -0.01     0.06   0.12  -0.10
    24   6    -0.10  -0.02   0.13    -0.18   0.00  -0.02     0.10   0.10   0.06
    25   6     0.19   0.00   0.00     0.00  -0.01  -0.04    -0.09   0.00   0.00
    26   6     0.09  -0.02   0.00    -0.09   0.01   0.00    -0.04   0.01  -0.09
    27   6     0.20   0.00   0.00     0.00  -0.02   0.04     0.04   0.00   0.00
    28   6     0.09   0.02   0.00     0.09   0.01   0.00    -0.04  -0.01   0.09
    29   6    -0.08   0.08   0.05    -0.14  -0.01   0.00     0.10  -0.14   0.09
    30   6    -0.11   0.13   0.02    -0.18  -0.02   0.00     0.07   0.01   0.17
    31   6    -0.08   0.09  -0.03    -0.13  -0.01   0.00    -0.10   0.04   0.03
    32   6     0.02   0.12   0.01    -0.14  -0.10  -0.01    -0.03   0.11  -0.02
    33   6    -0.08  -0.08  -0.05     0.14  -0.01   0.00     0.10   0.14  -0.09
    34   6     0.02  -0.12  -0.01     0.14  -0.10  -0.01    -0.03  -0.11   0.02
    35   6    -0.08  -0.09   0.03     0.13  -0.01   0.00    -0.10  -0.04  -0.04
    36   6    -0.11  -0.13  -0.02     0.18  -0.02   0.00     0.07  -0.01  -0.17
    37   6     0.20   0.00   0.00     0.00  -0.04   0.01    -0.01   0.00   0.00
    38   6     0.09   0.00  -0.03     0.09   0.00  -0.01     0.07   0.06   0.01
    39   6     0.20   0.00   0.00     0.00   0.04   0.02     0.09   0.00   0.00
    40   6     0.09   0.00   0.03    -0.09   0.00  -0.01     0.07  -0.06  -0.01
    41   6    -0.08  -0.05   0.08     0.14   0.00   0.01     0.07   0.01  -0.01
    42   6    -0.08   0.03   0.09     0.13   0.00   0.01    -0.06  -0.12   0.10
    43   6     0.03  -0.02   0.13     0.14  -0.01   0.10     0.05   0.03  -0.14
    44   6    -0.08   0.05  -0.08    -0.14   0.00   0.01     0.07  -0.01   0.01
    45   6     0.03   0.02  -0.13    -0.14  -0.01   0.10     0.05  -0.03   0.14
    46   6    -0.08  -0.03  -0.09    -0.13   0.00   0.01    -0.06   0.12  -0.10
    47   6    -0.10   0.02  -0.13    -0.18   0.00   0.02    -0.10   0.10   0.06
    48   6    -0.04   0.00   0.02     0.13  -0.01   0.04    -0.10   0.07  -0.10
    49   6    -0.04   0.02   0.00    -0.13  -0.04  -0.01     0.07   0.09  -0.08
    50   6    -0.10  -0.02   0.13     0.18   0.00   0.02    -0.10  -0.10  -0.06
    51   6    -0.05  -0.02   0.00    -0.13   0.04   0.01    -0.07   0.09  -0.08
    52   6    -0.04   0.00  -0.01     0.13   0.01  -0.04     0.11   0.07  -0.10
    53   6    -0.05   0.02   0.00     0.13   0.04   0.01    -0.07  -0.09   0.08
    54   6    -0.04   0.00   0.02    -0.13   0.01  -0.04     0.10  -0.07   0.10
    55   6    -0.05  -0.02   0.00     0.13  -0.04  -0.01     0.07  -0.09   0.08
    56   6    -0.04   0.00  -0.02    -0.13  -0.01   0.04    -0.11  -0.07   0.10
                     55                     56                     57
                      A                      A                      A
 Frequencies --    652.5503               663.4485               665.1852
 Red. masses --     12.0000                12.0000                12.0000
 Frc consts  --      3.0106                 3.1120                 3.1284
 IR Inten    --      0.0000                 0.0001                 0.5763
  Atom  AN      X      Y      Z        X      Y      Z        X      Y      Z
     1   6    -0.01   0.00   0.00     0.00   0.13   0.06     0.00   0.00   0.00
     2   6     0.07  -0.01   0.06     0.01  -0.10  -0.01     0.02   0.00  -0.01
     3   6     0.09   0.00   0.00     0.00   0.14  -0.02     0.00  -0.04   0.02
     4   6     0.07   0.01  -0.06    -0.01  -0.10  -0.01    -0.02   0.00  -0.01
     5   6     0.07   0.01   0.01     0.00  -0.08  -0.05    -0.10  -0.15   0.08
     6   6    -0.10   0.06  -0.10     0.10   0.23   0.03    -0.03   0.05   0.19
     7   6    -0.06  -0.10  -0.12     0.00  -0.09   0.03     0.14   0.08   0.01
     8   6     0.05   0.14   0.03     0.00  -0.02   0.00     0.03   0.11   0.00
     9   6     0.09   0.00   0.00     0.00   0.06  -0.13     0.00  -0.03   0.02
    10   6     0.04   0.09   0.01    -0.01  -0.01   0.10    -0.03   0.00   0.02
    11   6    -0.04   0.00   0.00     0.00  -0.02  -0.14     0.00   0.01   0.02
    12   6     0.04  -0.09  -0.01     0.01  -0.01   0.10     0.03   0.00   0.02
    13   6    -0.10  -0.09  -0.14     0.00  -0.05   0.08    -0.11   0.03  -0.04
    14   6    -0.07  -0.17   0.01    -0.10   0.03  -0.23     0.06  -0.12  -0.10
    15   6     0.10  -0.04   0.04     0.00   0.03   0.09     0.06  -0.11   0.11
    16   6     0.03   0.02   0.11     0.00   0.00   0.02    -0.04   0.02  -0.15
    17   6     0.07  -0.01  -0.01     0.00  -0.08  -0.05     0.10  -0.15   0.08
    18   6     0.05  -0.14  -0.03     0.00  -0.02   0.00    -0.03   0.11   0.00
    19   6    -0.06   0.10   0.12     0.00  -0.09   0.03    -0.14   0.08   0.01
    20   6    -0.10  -0.06   0.10    -0.10   0.23   0.03     0.04   0.05   0.18
    21   6    -0.10   0.09   0.14     0.00  -0.05   0.08     0.11   0.03  -0.04
    22   6     0.03  -0.02  -0.11     0.00   0.00   0.02     0.04   0.02  -0.15
    23   6     0.10   0.03  -0.04     0.00   0.03   0.09    -0.06  -0.11   0.11
    24   6    -0.07   0.17  -0.01     0.10   0.03  -0.23    -0.06  -0.12  -0.10
    25   6     0.01   0.00   0.00     0.00  -0.13  -0.06     0.00   0.00   0.00
    26   6    -0.07  -0.01   0.06     0.01   0.10   0.01    -0.02   0.00  -0.01
    27   6    -0.09   0.00   0.00     0.00  -0.14   0.02     0.00  -0.04   0.02
    28   6    -0.07   0.01  -0.06    -0.01   0.10   0.01     0.02   0.00  -0.01
    29   6    -0.07   0.01   0.01     0.00   0.08   0.05     0.10  -0.15   0.08
    30   6     0.10   0.06  -0.10     0.10  -0.23  -0.03     0.03   0.05   0.19
    31   6     0.06  -0.10  -0.12     0.00   0.09  -0.04    -0.14   0.08   0.01
    32   6    -0.05   0.14   0.03     0.00   0.02   0.00    -0.03   0.11   0.00
    33   6    -0.07  -0.01  -0.01     0.00   0.08   0.05    -0.10  -0.15   0.08
    34   6    -0.05  -0.14  -0.03     0.00   0.02   0.00     0.03   0.11   0.00
    35   6     0.06   0.10   0.12     0.00   0.09  -0.04     0.14   0.08   0.01
    36   6     0.10  -0.06   0.10    -0.10  -0.23  -0.03    -0.03   0.05   0.18
    37   6    -0.09   0.00   0.00     0.00  -0.06   0.13     0.00  -0.03   0.02
    38   6    -0.04   0.09   0.01    -0.01   0.01  -0.10     0.03   0.00   0.02
    39   6     0.04   0.00   0.00     0.00   0.02   0.14     0.00   0.01   0.02
    40   6    -0.04  -0.09  -0.01     0.01   0.01  -0.10    -0.03   0.00   0.02
    41   6     0.10  -0.09  -0.14     0.00   0.05  -0.08     0.11   0.03  -0.04
    42   6    -0.10  -0.04   0.04     0.00  -0.03  -0.09    -0.06  -0.11   0.11
    43   6    -0.03   0.02   0.11     0.00   0.00  -0.02     0.04   0.02  -0.15
    44   6     0.10   0.09   0.14     0.00   0.05  -0.08    -0.11   0.03  -0.04
    45   6    -0.03  -0.02  -0.11     0.00   0.00  -0.02    -0.04   0.02  -0.15
    46   6    -0.10   0.03  -0.04     0.00  -0.04  -0.09     0.06  -0.11   0.11
    47   6     0.07   0.17  -0.01     0.10  -0.03   0.23     0.06  -0.12  -0.10
    48   6     0.07   0.08   0.09     0.12   0.01  -0.04    -0.10   0.06  -0.09
    49   6     0.11   0.10   0.07    -0.12   0.04   0.01     0.08   0.07  -0.06
    50   6     0.07  -0.17   0.01    -0.10  -0.03   0.23    -0.06  -0.12  -0.10
    51   6    -0.10   0.10   0.07    -0.12  -0.04  -0.01    -0.08   0.07  -0.06
    52   6    -0.07   0.08   0.08     0.12  -0.01   0.04     0.10   0.06  -0.08
    53   6    -0.10  -0.10  -0.07     0.12  -0.04  -0.01     0.08   0.07  -0.06
    54   6    -0.07  -0.08  -0.09    -0.12  -0.01   0.04    -0.10   0.06  -0.08
    55   6     0.10  -0.10  -0.07     0.12   0.04   0.01    -0.08   0.07  -0.06
    56   6     0.07  -0.08  -0.09    -0.12   0.01  -0.04     0.10   0.06  -0.08
                     58                     59                     60
                      A                      A                      A
 Frequencies --    665.1954               676.4506               676.5108
 Red. masses --     12.0000                12.0000                12.0000
 Frc consts  --      3.1285                 3.2352                 3.2358
 IR Inten    --      0.5782                 2.9110                 2.9003
  Atom  AN      X      Y      Z        X      Y      Z        X      Y      Z
     1   6     0.00   0.02   0.03     0.00   0.18   0.04     0.00  -0.15   0.04
     2   6    -0.03   0.02   0.00    -0.01   0.13  -0.14    -0.01   0.23   0.10
     3   6     0.00   0.02  -0.01     0.00  -0.22  -0.06     0.00   0.05  -0.05
     4   6     0.03   0.02   0.00     0.01   0.13  -0.14     0.01   0.23   0.10
     5   6    -0.11  -0.04  -0.03     0.01   0.08   0.05     0.05   0.01   0.03
     6   6     0.06  -0.10   0.12     0.04   0.05   0.02     0.08   0.14   0.00
     7   6     0.06   0.11   0.11     0.02  -0.04   0.00     0.03   0.07  -0.04
     8   6    -0.04  -0.15  -0.02     0.01  -0.03  -0.12     0.03  -0.08   0.05
     9   6     0.00   0.00   0.00     0.00  -0.04  -0.15     0.00   0.04  -0.18
    10   6    -0.02  -0.01   0.00    -0.01  -0.10   0.23     0.01  -0.14  -0.13
    11   6     0.00   0.02   0.04     0.00   0.05   0.05     0.00  -0.06   0.22
    12   6     0.02  -0.01   0.00     0.01  -0.10   0.23    -0.01  -0.14  -0.13
    13   6     0.10   0.08   0.15     0.05  -0.03   0.01    -0.01   0.05  -0.08
    14   6     0.03   0.19  -0.05     0.08   0.00   0.14    -0.04   0.02  -0.05
    15   6    -0.14   0.01  -0.08     0.03   0.04   0.07    -0.02   0.00   0.04
    16   6    -0.03   0.00  -0.11     0.03  -0.05  -0.08    -0.01  -0.12   0.03
    17   6     0.11  -0.04  -0.03    -0.01   0.08   0.05    -0.05   0.01   0.03
    18   6     0.04  -0.15  -0.02    -0.01  -0.03  -0.12    -0.03  -0.08   0.05
    19   6    -0.06   0.11   0.11    -0.02  -0.04   0.00    -0.03   0.07  -0.04
    20   6    -0.06  -0.10   0.12    -0.04   0.05   0.02    -0.08   0.14   0.00
    21   6    -0.10   0.08   0.15    -0.05  -0.03   0.01     0.01   0.05  -0.08
    22   6     0.03   0.00  -0.11    -0.03  -0.05  -0.08     0.01  -0.12   0.03
    23   6     0.14   0.01  -0.08    -0.03   0.04   0.07     0.02   0.00   0.04
    24   6    -0.03   0.19  -0.05    -0.08   0.00   0.14     0.04   0.02  -0.05
    25   6     0.00   0.02   0.03     0.00   0.18   0.04     0.00  -0.15   0.04
    26   6     0.03   0.02   0.00     0.01   0.13  -0.14     0.01   0.23   0.10
    27   6     0.00   0.02  -0.01     0.00  -0.22  -0.06     0.00   0.05  -0.05
    28   6    -0.03   0.02   0.00    -0.01   0.13  -0.14    -0.01   0.23   0.10
    29   6     0.11  -0.04  -0.03    -0.01   0.08   0.05    -0.05   0.01   0.03
    30   6    -0.06  -0.10   0.12    -0.04   0.05   0.02    -0.08   0.14   0.00
    31   6    -0.06   0.11   0.11    -0.02  -0.04   0.00    -0.03   0.07  -0.04
    32   6     0.04  -0.15  -0.02    -0.01  -0.03  -0.12    -0.03  -0.08   0.05
    33   6    -0.11  -0.04  -0.03     0.01   0.08   0.05     0.05   0.01   0.03
    34   6    -0.04  -0.15  -0.02     0.01  -0.03  -0.12     0.03  -0.08   0.05
    35   6     0.06   0.11   0.11     0.02  -0.04   0.00     0.03   0.07  -0.04
    36   6     0.06  -0.10   0.12     0.04   0.05   0.02     0.08   0.14   0.00
    37   6     0.00   0.00   0.00     0.00  -0.04  -0.15     0.00   0.04  -0.18
    38   6     0.02  -0.01   0.00     0.01  -0.10   0.23    -0.01  -0.14  -0.13
    39   6     0.00   0.02   0.04     0.00   0.05   0.05     0.00  -0.06   0.22
    40   6    -0.02  -0.01   0.00    -0.01  -0.10   0.23     0.01  -0.14  -0.13
    41   6    -0.10   0.08   0.15    -0.05  -0.03   0.01     0.01   0.05  -0.08
    42   6     0.14   0.01  -0.08    -0.03   0.04   0.07     0.02   0.00   0.04
    43   6     0.03   0.00  -0.11    -0.03  -0.05  -0.08     0.01  -0.12   0.03
    44   6     0.10   0.08   0.15     0.05  -0.03   0.01    -0.01   0.05  -0.08
    45   6    -0.03   0.00  -0.11     0.03  -0.05  -0.08    -0.01  -0.12   0.03
    46   6    -0.14   0.01  -0.08     0.03   0.04   0.07    -0.02   0.00   0.04
    47   6     0.04   0.19  -0.05     0.08   0.00   0.14    -0.04   0.02  -0.05
    48   6    -0.08  -0.06  -0.07     0.10  -0.01  -0.07    -0.04  -0.04   0.03
    49   6    -0.10  -0.08  -0.06     0.04  -0.03  -0.04     0.10  -0.07   0.01
    50   6    -0.04   0.18  -0.05    -0.08   0.00   0.14     0.04   0.02  -0.05
    51   6     0.10  -0.08  -0.06    -0.04  -0.03  -0.04    -0.10  -0.07   0.01
    52   6     0.08  -0.06  -0.07    -0.10  -0.01  -0.07     0.04  -0.04   0.03
    53   6    -0.10  -0.08  -0.06     0.04  -0.03  -0.04     0.10  -0.07   0.01
    54   6    -0.08  -0.06  -0.07     0.10  -0.01  -0.07    -0.04  -0.04   0.03
    55   6     0.10  -0.08  -0.06    -0.04  -0.03  -0.04    -0.10  -0.07   0.01
    56   6     0.08  -0.06  -0.07    -0.10  -0.01  -0.07     0.04  -0.04   0.03
                     61                     62                     63
                      A                      A                      A
 Frequencies --    694.9419               721.9905               732.3054
 Red. masses --     12.0000                12.0000                12.0000
 Frc consts  --      3.4145                 3.6855                 3.7915
 IR Inten    --      0.0001                 0.0000                 0.0006
  Atom  AN      X      Y      Z        X      Y      Z        X      Y      Z
     1   6     0.01   0.00   0.00     0.00  -0.17  -0.09    -0.15   0.00   0.00
     2   6     0.01  -0.05  -0.01     0.00   0.14   0.02     0.00  -0.03   0.22
     3   6     0.01   0.00   0.00     0.00  -0.19   0.05     0.14   0.00   0.00
     4   6     0.01   0.05   0.01     0.00   0.14   0.02     0.00   0.03  -0.22
     5   6    -0.01   0.09   0.06     0.01  -0.01  -0.01     0.02   0.01  -0.09
     6   6    -0.11  -0.19  -0.02     0.03   0.02   0.00     0.00   0.01  -0.05
     7   6    -0.01   0.10  -0.04     0.01  -0.01   0.00    -0.02   0.02  -0.09
     8   6    -0.02  -0.01   0.00     0.02  -0.01   0.00     0.00  -0.01   0.05
     9   6    -0.01   0.00   0.00     0.00  -0.09   0.17    -0.15   0.00   0.00
    10   6    -0.01  -0.01   0.05     0.00   0.02  -0.14     0.00  -0.22  -0.03
    11   6    -0.01   0.00   0.00     0.00   0.05   0.19     0.14   0.00   0.00
    12   6    -0.01   0.01  -0.05     0.00   0.02  -0.14     0.00   0.22   0.03
    13   6     0.01   0.06  -0.09    -0.01  -0.01   0.00     0.02   0.09   0.01
    14   6     0.11  -0.02   0.19    -0.03   0.00  -0.02     0.00   0.05   0.01
    15   6     0.01  -0.04  -0.10    -0.01   0.00   0.01    -0.02   0.09   0.02
    16   6     0.02   0.00   0.01    -0.02   0.00   0.01     0.00  -0.06  -0.01
    17   6    -0.01  -0.09  -0.06    -0.01  -0.01  -0.01     0.02  -0.01   0.09
    18   6    -0.02   0.01   0.00    -0.02  -0.01   0.00     0.00   0.01  -0.05
    19   6    -0.01  -0.10   0.04    -0.01  -0.01   0.00    -0.02  -0.02   0.09
    20   6    -0.11   0.19   0.02    -0.03   0.02   0.00     0.00  -0.01   0.05
    21   6     0.01  -0.06   0.09     0.01  -0.01   0.00     0.02  -0.09  -0.01
    22   6     0.02   0.00  -0.01     0.02   0.00   0.01     0.00   0.06   0.01
    23   6     0.01   0.04   0.10     0.01   0.00   0.01    -0.02  -0.09  -0.02
    24   6     0.11   0.02  -0.19     0.03   0.00  -0.02     0.00  -0.05  -0.01
    25   6     0.01   0.00   0.00     0.00   0.17   0.09    -0.14   0.00   0.00
    26   6     0.01   0.05   0.01     0.00  -0.14  -0.02     0.00   0.03  -0.22
    27   6     0.01   0.00   0.00     0.00   0.19  -0.05     0.15   0.00   0.00
    28   6     0.01  -0.05  -0.01     0.00  -0.14  -0.02     0.00  -0.03   0.22
    29   6    -0.01  -0.09  -0.06     0.01   0.00   0.01     0.02  -0.01   0.09
    30   6    -0.11   0.19   0.02     0.03  -0.02   0.00     0.00  -0.01   0.05
    31   6    -0.01  -0.10   0.04     0.01   0.01   0.00    -0.02  -0.02   0.09
    32   6    -0.02   0.01   0.00     0.02   0.01   0.00     0.00   0.01  -0.06
    33   6    -0.01   0.09   0.06    -0.01   0.00   0.01     0.02   0.01  -0.09
    34   6    -0.02  -0.01   0.00    -0.02   0.01   0.00     0.00  -0.01   0.06
    35   6    -0.01   0.10  -0.04    -0.01   0.01   0.00    -0.02   0.02  -0.09
    36   6    -0.11  -0.19  -0.02    -0.03  -0.02   0.00     0.00   0.01  -0.05
    37   6    -0.01   0.00   0.00     0.00   0.09  -0.17    -0.14   0.00   0.00
    38   6    -0.01   0.01  -0.05     0.00  -0.02   0.14     0.00   0.22   0.03
    39   6    -0.01   0.00   0.00     0.00  -0.05  -0.19     0.15   0.00   0.00
    40   6    -0.01  -0.01   0.05     0.00  -0.02   0.14     0.00  -0.22  -0.03
    41   6     0.01  -0.06   0.09    -0.01   0.01   0.00     0.02  -0.09  -0.01
    42   6     0.01   0.04   0.10    -0.01   0.00  -0.01    -0.02  -0.09  -0.02
    43   6     0.02   0.00  -0.01    -0.02   0.00  -0.01     0.00   0.05   0.01
    44   6     0.01   0.06  -0.09     0.01   0.01   0.00     0.02   0.09   0.01
    45   6     0.02   0.00   0.01     0.02   0.00  -0.01     0.00  -0.05  -0.01
    46   6     0.01  -0.04  -0.10     0.01   0.00  -0.01    -0.02   0.09   0.02
    47   6     0.11  -0.02   0.19     0.03   0.00   0.02     0.00   0.05   0.01
    48   6    -0.18  -0.01   0.12     0.20   0.02  -0.16     0.00   0.17   0.02
    49   6     0.18  -0.12  -0.01    -0.20   0.16   0.02     0.00   0.02  -0.17
    50   6     0.11   0.02  -0.19    -0.03   0.00   0.02     0.00  -0.05  -0.01
    51   6     0.18   0.12   0.01    -0.20  -0.16  -0.02     0.00  -0.02   0.17
    52   6    -0.18   0.01  -0.12     0.20  -0.02   0.16     0.00  -0.17  -0.02
    53   6     0.18  -0.12  -0.01     0.20  -0.16  -0.02     0.00   0.02  -0.17
    54   6    -0.18  -0.01   0.12    -0.20  -0.02   0.16     0.00   0.17   0.02
    55   6     0.18   0.12   0.01     0.20   0.16   0.02     0.00  -0.02   0.17
    56   6    -0.18   0.01  -0.12    -0.20   0.02  -0.16     0.00  -0.17  -0.02
                     64                     65                     66
                      A                      A                      A
 Frequencies --    733.2006               733.2354               734.6391
 Red. masses --     12.0000                12.0000                12.0000
 Frc consts  --      3.8008                 3.8012                 3.8157
 IR Inten    --      0.0000                 0.0000                 2.6096
  Atom  AN      X      Y      Z        X      Y      Z        X      Y      Z
     1   6     0.16   0.00   0.00     0.01   0.00   0.00     0.00   0.20   0.09
     2   6     0.11   0.09  -0.05     0.06   0.04   0.12     0.03  -0.18  -0.02
     3   6     0.09   0.00   0.00     0.13   0.00   0.00     0.00   0.17  -0.07
     4   6     0.11  -0.09   0.05     0.06  -0.03  -0.12    -0.03  -0.18  -0.02
     5   6     0.00   0.11   0.07    -0.04  -0.06  -0.01     0.04  -0.11  -0.07
     6   6    -0.16  -0.21  -0.05    -0.09  -0.13   0.03     0.13   0.19  -0.01
     7   6    -0.03   0.01  -0.02     0.02   0.14  -0.03    -0.03  -0.07   0.03
     8   6     0.06  -0.13  -0.06     0.04  -0.09   0.07     0.03   0.07   0.05
     9   6    -0.01   0.00   0.00     0.16   0.00   0.00     0.00   0.06  -0.01
    10   6    -0.06   0.12  -0.04     0.11   0.05   0.09    -0.01  -0.02   0.07
    11   6    -0.13   0.00   0.00     0.09   0.00   0.00     0.00   0.01  -0.13
    12   6    -0.06  -0.12   0.04     0.11  -0.05  -0.09     0.01  -0.02   0.07
    13   6     0.04  -0.01   0.06     0.00  -0.07   0.11     0.08   0.00  -0.03
    14   6     0.09   0.03   0.13    -0.16   0.05  -0.21    -0.06   0.09  -0.06
    15   6    -0.02  -0.03  -0.14    -0.03   0.02   0.01    -0.08   0.03   0.11
    16   6    -0.04   0.07   0.09     0.06   0.06  -0.13    -0.01  -0.11  -0.04
    17   6     0.00  -0.11  -0.07    -0.04   0.06   0.01    -0.04  -0.11  -0.07
    18   6     0.06   0.13   0.06     0.04   0.09  -0.07    -0.03   0.07   0.05
    19   6    -0.03  -0.01   0.02     0.02  -0.14   0.03     0.03  -0.07   0.03
    20   6    -0.15   0.20   0.05    -0.09   0.12  -0.03    -0.13   0.19  -0.01
    21   6     0.04   0.01  -0.06     0.00   0.07  -0.11    -0.08   0.00  -0.03
    22   6    -0.04  -0.07  -0.09     0.06  -0.06   0.13     0.01  -0.11  -0.04
    23   6    -0.02   0.03   0.14    -0.03  -0.02  -0.01     0.08   0.03   0.11
    24   6     0.09  -0.03  -0.12    -0.16  -0.05   0.21     0.06   0.09  -0.06
    25   6    -0.16   0.00   0.00    -0.01   0.00   0.00     0.00   0.20   0.09
    26   6    -0.11   0.09  -0.06    -0.06   0.04   0.11    -0.03  -0.18  -0.02
    27   6    -0.08   0.00   0.00    -0.13   0.00   0.00     0.00   0.17  -0.07
    28   6    -0.11  -0.09   0.06    -0.06  -0.04  -0.11     0.03  -0.18  -0.02
    29   6     0.00   0.11   0.07     0.04  -0.06  -0.01    -0.04  -0.11  -0.07
    30   6     0.16  -0.21  -0.05     0.09  -0.13   0.03    -0.13   0.19  -0.01
    31   6     0.03   0.01  -0.02    -0.02   0.14  -0.03     0.03  -0.07   0.03
    32   6    -0.06  -0.13  -0.06    -0.04  -0.09   0.07    -0.03   0.07   0.05
    33   6     0.00  -0.11  -0.07     0.04   0.06   0.01     0.04  -0.11  -0.07
    34   6    -0.06   0.13   0.06    -0.04   0.09  -0.07     0.03   0.07   0.05
    35   6     0.03  -0.01   0.02    -0.02  -0.14   0.03    -0.03  -0.07   0.03
    36   6     0.16   0.21   0.05     0.09   0.13  -0.03     0.13   0.19  -0.01
    37   6     0.01   0.00   0.00    -0.16   0.00   0.00     0.00   0.06  -0.01
    38   6     0.06   0.12  -0.04    -0.11   0.06   0.09     0.01  -0.02   0.07
    39   6     0.13   0.00   0.00    -0.08   0.00   0.00     0.00   0.01  -0.13
    40   6     0.06  -0.12   0.04    -0.11  -0.06  -0.09    -0.01  -0.02   0.07
    41   6    -0.04  -0.01   0.06     0.00  -0.07   0.11    -0.08   0.00  -0.03
    42   6     0.02  -0.03  -0.14     0.03   0.02   0.01     0.08   0.03   0.11
    43   6     0.04   0.07   0.09    -0.06   0.06  -0.13     0.01  -0.11  -0.04
    44   6    -0.04   0.01  -0.06     0.00   0.07  -0.11     0.08   0.00  -0.03
    45   6     0.04  -0.07  -0.09    -0.06  -0.06   0.13    -0.01  -0.11  -0.04
    46   6     0.02   0.03   0.14     0.03  -0.02  -0.01    -0.08   0.03   0.11
    47   6    -0.09  -0.03  -0.12     0.16  -0.05   0.21    -0.06   0.09  -0.06
    48   6     0.00   0.06  -0.02     0.00   0.03   0.04    -0.03  -0.02   0.04
    49   6     0.00   0.04  -0.03     0.00   0.02   0.05     0.08  -0.09  -0.01
    50   6    -0.09   0.03   0.13     0.15   0.05  -0.20     0.06   0.09  -0.06
    51   6     0.00   0.04  -0.03     0.00   0.02   0.06    -0.08  -0.09   0.00
    52   6     0.00   0.05  -0.02     0.00   0.02   0.04     0.03  -0.02   0.04
    53   6     0.00  -0.04   0.03     0.00  -0.02  -0.06     0.08  -0.09  -0.01
    54   6     0.00  -0.05   0.02     0.00  -0.02  -0.04    -0.03  -0.02   0.04
    55   6     0.00  -0.04   0.03     0.00  -0.02  -0.05    -0.08  -0.09   0.00
    56   6     0.00  -0.06   0.02     0.00  -0.03  -0.04     0.03  -0.02   0.04
                     67                     68                     69
                      A                      A                      A
 Frequencies --    734.6653               752.2516               754.4059
 Red. masses --     12.0000                12.0000                12.0000
 Frc consts  --      3.8160                 4.0009                 4.0238
 IR Inten    --      2.6163                 0.0004                 0.0017
  Atom  AN      X      Y      Z        X      Y      Z        X      Y      Z
     1   6     0.00   0.01   0.06    -0.05   0.00   0.00     0.00   0.15   0.14
     2   6     0.01  -0.07  -0.02    -0.05  -0.02   0.00    -0.01  -0.12  -0.01
     3   6     0.00   0.13   0.01    -0.05   0.00   0.00     0.00   0.18  -0.10
     4   6    -0.01  -0.07  -0.02    -0.05   0.02   0.00     0.01  -0.12  -0.01
     5   6    -0.08   0.03   0.00     0.00  -0.11  -0.08     0.03   0.11   0.10
     6   6     0.06   0.06   0.09     0.09   0.08   0.01    -0.07  -0.12  -0.02
     7   6     0.08  -0.11   0.03     0.00  -0.12   0.05     0.02   0.13  -0.07
     8   6     0.01   0.04  -0.11    -0.02   0.08   0.01     0.01  -0.05  -0.01
     9   6     0.00  -0.09   0.20     0.05   0.00   0.00     0.00  -0.14   0.15
    10   6     0.03   0.02  -0.18     0.05   0.00   0.02    -0.01   0.01  -0.12
    11   6     0.00   0.07   0.17     0.05   0.00   0.00     0.00   0.10   0.18
    12   6    -0.03   0.02  -0.18     0.05   0.00  -0.02     0.01   0.01  -0.12
    13   6     0.04   0.07  -0.11     0.00  -0.08   0.11     0.03  -0.10   0.11
    14   6     0.13   0.01   0.19    -0.09   0.01  -0.08    -0.07   0.02  -0.12
    15   6    -0.03  -0.03  -0.07     0.00   0.05   0.13     0.02   0.07   0.13
    16   6     0.03  -0.05   0.07     0.02   0.01  -0.08     0.00   0.01  -0.05
    17   6     0.08   0.03   0.00     0.00   0.11   0.08    -0.03   0.11   0.10
    18   6    -0.01   0.04  -0.11    -0.02  -0.08  -0.01    -0.01  -0.05  -0.01
    19   6    -0.08  -0.11   0.03     0.00   0.13  -0.05    -0.03   0.13  -0.07
    20   6    -0.06   0.06   0.09     0.09  -0.08  -0.01     0.07  -0.13  -0.02
    21   6    -0.04   0.07  -0.11     0.00   0.08  -0.11    -0.03  -0.10   0.11
    22   6    -0.03  -0.05   0.07     0.02  -0.01   0.08    -0.01   0.01  -0.05
    23   6     0.03  -0.03  -0.07     0.00  -0.05  -0.13    -0.03   0.07   0.13
    24   6    -0.13   0.01   0.19    -0.09  -0.01   0.08     0.07   0.02  -0.13
    25   6     0.00   0.01   0.06    -0.05   0.00   0.00     0.00  -0.15  -0.14
    26   6    -0.01  -0.07  -0.02    -0.05   0.02   0.00    -0.01   0.12   0.01
    27   6     0.00   0.13   0.01    -0.05   0.00   0.00     0.00  -0.18   0.10
    28   6     0.01  -0.07  -0.02    -0.05  -0.02   0.00     0.01   0.12   0.01
    29   6     0.08   0.03   0.00     0.00   0.11   0.08     0.03  -0.11  -0.10
    30   6    -0.06   0.06   0.09     0.09  -0.08  -0.01    -0.07   0.12   0.02
    31   6    -0.08  -0.11   0.03     0.00   0.12  -0.05     0.02  -0.13   0.07
    32   6    -0.01   0.04  -0.11    -0.02  -0.08  -0.01     0.01   0.05   0.01
    33   6    -0.08   0.03   0.00     0.00  -0.11  -0.08    -0.03  -0.11  -0.10
    34   6     0.01   0.04  -0.11    -0.02   0.08   0.01    -0.01   0.05   0.01
    35   6     0.08  -0.11   0.03     0.00  -0.13   0.05    -0.03  -0.13   0.07
    36   6     0.06   0.06   0.09     0.09   0.08   0.01     0.07   0.13   0.02
    37   6     0.00  -0.09   0.20     0.05   0.00   0.00     0.00   0.14  -0.15
    38   6    -0.03   0.02  -0.18     0.05   0.00  -0.02    -0.01  -0.01   0.12
    39   6     0.00   0.07   0.17     0.05   0.00   0.00     0.00  -0.10  -0.18
    40   6     0.03   0.02  -0.18     0.05   0.00   0.02     0.01  -0.01   0.12
    41   6    -0.04   0.07  -0.11     0.00   0.08  -0.11     0.03   0.10  -0.11
    42   6     0.03  -0.03  -0.07     0.00  -0.05  -0.13     0.02  -0.07  -0.13
    43   6    -0.03  -0.05   0.07     0.02  -0.01   0.08     0.00  -0.01   0.05
    44   6     0.04   0.07  -0.11     0.00  -0.08   0.11    -0.03   0.10  -0.11
    45   6     0.03  -0.05   0.07     0.02   0.01  -0.08    -0.01  -0.01   0.05
    46   6    -0.03  -0.03  -0.07     0.00   0.05   0.13    -0.03  -0.07  -0.13
    47   6     0.13   0.01   0.19    -0.09   0.01  -0.08     0.07  -0.02   0.13
    48   6     0.08   0.00  -0.09    -0.21  -0.02   0.13     0.04   0.00   0.00
    49   6     0.03  -0.04  -0.02     0.21  -0.13  -0.02     0.04   0.00   0.00
    50   6    -0.13   0.01   0.19    -0.09  -0.01   0.08    -0.07  -0.02   0.12
    51   6    -0.03  -0.04  -0.02     0.21   0.13   0.02     0.04   0.00   0.00
    52   6    -0.08   0.00  -0.09    -0.21   0.02  -0.13     0.04   0.00   0.00
    53   6     0.03  -0.04  -0.02     0.21  -0.13  -0.02    -0.04   0.00   0.00
    54   6     0.08   0.01  -0.09    -0.21  -0.02   0.13    -0.04   0.00   0.00
    55   6    -0.03  -0.04  -0.02     0.21   0.13   0.02    -0.04   0.00   0.00
    56   6    -0.08   0.01  -0.09    -0.21   0.02  -0.13    -0.04   0.00   0.00
                     70                     71                     72
                      A                      A                      A
 Frequencies --    754.6346               759.2831               762.1070
 Red. masses --     12.0000                12.0000                12.0000
 Frc consts  --      4.0263                 4.0760                 4.1064
 IR Inten    --     57.1342                 0.0000                 0.0000
  Atom  AN      X      Y      Z        X      Y      Z        X      Y      Z
     1   6     0.02   0.00   0.00     0.00   0.12   0.13     0.16   0.00   0.00
     2   6     0.01  -0.04   0.00    -0.03  -0.17  -0.02     0.03   0.03  -0.15
     3   6     0.02   0.00   0.00     0.00   0.15  -0.10    -0.12   0.00   0.00
     4   6     0.01   0.04   0.00     0.03  -0.17  -0.02     0.03  -0.03   0.15
     5   6    -0.04  -0.14  -0.13    -0.03  -0.06  -0.07     0.10  -0.03  -0.05
     6   6     0.09   0.16   0.02     0.08   0.14   0.02     0.02   0.05  -0.13
     7   6    -0.03  -0.16   0.09    -0.03  -0.08   0.05    -0.12  -0.06   0.01
     8   6    -0.01   0.12   0.01    -0.03   0.13   0.02     0.02   0.00   0.00
     9   6     0.02   0.00   0.00     0.00  -0.13   0.12    -0.04   0.00   0.00
    10   6     0.01   0.00  -0.04    -0.03   0.02  -0.17    -0.10   0.05  -0.06
    11   6     0.02   0.00   0.00     0.00   0.10   0.15    -0.12   0.00   0.00
    12   6     0.01   0.00   0.04     0.03   0.02  -0.17    -0.10  -0.05   0.06
    13   6    -0.04   0.13  -0.13    -0.03   0.07  -0.06     0.06  -0.13   0.15
    14   6     0.09  -0.02   0.16     0.08  -0.02   0.14    -0.08   0.05  -0.11
    15   6    -0.03  -0.09  -0.16    -0.03  -0.05  -0.08     0.00   0.09   0.18
    16   6    -0.01  -0.01   0.12    -0.03  -0.02   0.13    -0.07   0.00  -0.02
    17   6    -0.04   0.13   0.13     0.03  -0.06  -0.07     0.10   0.03   0.04
    18   6    -0.01  -0.12  -0.01     0.03   0.13   0.02     0.02   0.00   0.00
    19   6    -0.03   0.16  -0.09     0.03  -0.08   0.05    -0.12   0.06  -0.01
    20   6     0.09  -0.16  -0.02    -0.08   0.14   0.02     0.02  -0.05   0.13
    21   6    -0.04  -0.13   0.13     0.03   0.07  -0.06     0.06   0.13  -0.15
    22   6    -0.01   0.01  -0.12     0.03  -0.02   0.13    -0.07   0.00   0.02
    23   6    -0.03   0.09   0.16     0.03  -0.05  -0.07     0.00  -0.09  -0.18
    24   6     0.09   0.02  -0.16    -0.08  -0.02   0.14    -0.08  -0.05   0.11
    25   6     0.02   0.00   0.00     0.00  -0.12  -0.13    -0.16   0.00   0.00
    26   6     0.01   0.04   0.00    -0.03   0.17   0.02    -0.03   0.03  -0.15
    27   6     0.02   0.00   0.00     0.00  -0.15   0.10     0.12   0.00   0.00
    28   6     0.01  -0.04   0.00     0.03   0.17   0.02    -0.03  -0.03   0.15
    29   6    -0.04   0.13   0.13    -0.03   0.06   0.07    -0.10  -0.03  -0.05
    30   6     0.09  -0.16  -0.02     0.08  -0.14  -0.02    -0.02   0.05  -0.13
    31   6    -0.03   0.16  -0.09    -0.03   0.07  -0.05     0.12  -0.06   0.01
    32   6    -0.01  -0.12  -0.01    -0.03  -0.13  -0.02    -0.02   0.00   0.00
    33   6    -0.04  -0.13  -0.13     0.03   0.06   0.07    -0.10   0.03   0.05
    34   6    -0.01   0.12   0.01     0.03  -0.13  -0.02    -0.02   0.00   0.00
    35   6    -0.03  -0.16   0.09     0.03   0.08  -0.05     0.12   0.06  -0.01
    36   6     0.09   0.16   0.02    -0.08  -0.14  -0.02    -0.02  -0.05   0.13
    37   6     0.02   0.00   0.00     0.00   0.13  -0.12     0.04   0.00   0.00
    38   6     0.01   0.00   0.04    -0.03  -0.02   0.17     0.10   0.05  -0.06
    39   6     0.02   0.00   0.00     0.00  -0.10  -0.15     0.12   0.00   0.00
    40   6     0.01   0.00  -0.04     0.03  -0.02   0.17     0.10  -0.05   0.06
    41   6    -0.04  -0.13   0.13    -0.03  -0.07   0.06    -0.06  -0.13   0.15
    42   6    -0.03   0.09   0.16    -0.03   0.05   0.08     0.00   0.09   0.18
    43   6    -0.01   0.01  -0.12    -0.03   0.02  -0.13     0.07   0.00  -0.02
    44   6    -0.04   0.13  -0.13     0.03  -0.07   0.06    -0.06   0.13  -0.15
    45   6    -0.01  -0.01   0.12     0.03   0.02  -0.13     0.07   0.00   0.02
    46   6    -0.03  -0.09  -0.16     0.03   0.05   0.08     0.00  -0.09  -0.18
    47   6     0.09  -0.02   0.16    -0.08   0.02  -0.14     0.08  -0.05   0.11
    48   6    -0.05   0.00   0.00     0.02   0.00  -0.02    -0.12   0.00   0.08
    49   6    -0.05   0.00   0.00     0.02  -0.02   0.00     0.03  -0.02  -0.04
    50   6     0.09   0.02  -0.16     0.08   0.02  -0.14     0.08   0.05  -0.11
    51   6    -0.05   0.00   0.00     0.02   0.02   0.00    -0.03  -0.02  -0.04
    52   6    -0.05   0.00   0.00     0.02   0.00   0.02     0.12   0.00   0.08
    53   6    -0.05   0.00   0.00    -0.02   0.02   0.00    -0.03   0.02   0.04
    54   6    -0.05   0.00   0.00    -0.02   0.00   0.02     0.12   0.00  -0.08
    55   6    -0.05   0.00   0.00    -0.02  -0.02   0.00     0.03   0.02   0.04
    56   6    -0.05   0.00   0.00    -0.02   0.00  -0.02    -0.12   0.00  -0.08
                     73                     74                     75
                      A                      A                      A
 Frequencies --    762.1539               770.0654               770.1296
 Red. masses --     12.0000                12.0000                12.0000
 Frc consts  --      4.1069                 4.1926                 4.1933
 IR Inten    --      0.0000                11.4516                11.4666
  Atom  AN      X      Y      Z        X      Y      Z        X      Y      Z
     1   6     0.04   0.00   0.00     0.00  -0.01   0.03     0.00   0.13  -0.01
     2   6     0.10   0.06   0.05     0.04  -0.05   0.00     0.07  -0.09  -0.01
     3   6     0.12   0.00   0.00     0.00   0.12   0.05     0.00   0.06   0.00
     4   6     0.10  -0.06  -0.05    -0.04  -0.05   0.00    -0.07  -0.09  -0.01
     5   6    -0.06  -0.15  -0.13    -0.02   0.13   0.07     0.09   0.10   0.19
     6   6     0.08   0.11   0.05    -0.04  -0.06   0.01    -0.07  -0.10  -0.02
     7   6     0.00  -0.18   0.09     0.09   0.06  -0.12     0.03   0.19  -0.11
     8   6     0.07   0.02   0.00     0.05  -0.02  -0.15     0.09  -0.08   0.08
     9   6     0.16   0.00   0.00     0.00   0.01   0.13     0.00   0.03   0.01
    10   6     0.03   0.15   0.03     0.07   0.01  -0.09    -0.04   0.00   0.05
    11   6    -0.12   0.00   0.00     0.00   0.00   0.06     0.00   0.05  -0.11
    12   6     0.03  -0.15  -0.03    -0.07   0.01  -0.09     0.04   0.00   0.05
    13   6     0.10   0.04  -0.03     0.09  -0.19   0.10     0.02   0.07  -0.13
    14   6     0.02   0.13   0.05    -0.07   0.02  -0.10     0.04   0.01   0.06
    15   6    -0.12  -0.01  -0.06     0.03   0.11   0.19    -0.09  -0.12  -0.06
    16   6     0.02   0.00   0.00     0.09  -0.08  -0.08    -0.05  -0.15   0.02
    17   6    -0.06   0.15   0.13     0.02   0.13   0.07    -0.09   0.10   0.19
    18   6     0.07  -0.02   0.00    -0.05  -0.02  -0.15    -0.09  -0.08   0.08
    19   6     0.00   0.18  -0.09    -0.09   0.06  -0.12    -0.03   0.19  -0.11
    20   6     0.08  -0.11  -0.05     0.04  -0.06   0.01     0.07  -0.10  -0.02
    21   6     0.10  -0.05   0.03    -0.09  -0.19   0.10    -0.02   0.07  -0.13
    22   6     0.02   0.00   0.00    -0.09  -0.08  -0.08     0.05  -0.15   0.02
    23   6    -0.12   0.01   0.06    -0.03   0.11   0.19     0.09  -0.12  -0.06
    24   6     0.02  -0.13  -0.05     0.07   0.02  -0.10    -0.04   0.01   0.06
    25   6    -0.04   0.00   0.00     0.00  -0.01   0.03     0.00   0.13  -0.01
    26   6    -0.10   0.06   0.05    -0.04  -0.05   0.00    -0.07  -0.09  -0.01
    27   6    -0.12   0.00   0.00     0.00   0.12   0.05     0.00   0.06   0.00
    28   6    -0.10  -0.06  -0.05     0.04  -0.05   0.00     0.07  -0.09  -0.01
    29   6     0.06  -0.15  -0.13     0.02   0.13   0.07    -0.09   0.10   0.19
    30   6    -0.08   0.11   0.05     0.04  -0.06   0.01     0.07  -0.10  -0.02
    31   6     0.00  -0.18   0.09    -0.09   0.06  -0.12    -0.03   0.19  -0.11
    32   6    -0.07   0.02   0.00    -0.05  -0.02  -0.15    -0.09  -0.08   0.08
    33   6     0.06   0.15   0.13    -0.02   0.13   0.07     0.09   0.10   0.19
    34   6    -0.07  -0.02   0.00     0.05  -0.02  -0.15     0.09  -0.08   0.08
    35   6     0.00   0.18  -0.09     0.09   0.06  -0.12     0.03   0.19  -0.11
    36   6    -0.08  -0.11  -0.05    -0.04  -0.06   0.01    -0.07  -0.10  -0.02
    37   6    -0.16   0.00   0.00     0.00   0.01   0.13     0.00   0.03   0.01
    38   6    -0.03   0.15   0.03    -0.07   0.01  -0.09     0.04   0.00   0.05
    39   6     0.12   0.00   0.00     0.00   0.00   0.06     0.00   0.05  -0.12
    40   6    -0.03  -0.15  -0.03     0.07   0.01  -0.09    -0.04   0.00   0.05
    41   6    -0.10   0.05  -0.03    -0.09  -0.19   0.10    -0.02   0.07  -0.13
    42   6     0.12  -0.01  -0.06    -0.03   0.11   0.19     0.09  -0.12  -0.06
    43   6    -0.02   0.00   0.00    -0.09  -0.08  -0.08     0.05  -0.15   0.02
    44   6    -0.10  -0.05   0.03     0.09  -0.19   0.10     0.02   0.07  -0.13
    45   6    -0.02   0.00   0.00     0.09  -0.08  -0.08    -0.05  -0.15   0.02
    46   6     0.12   0.01   0.06     0.03   0.11   0.19    -0.09  -0.12  -0.06
    47   6    -0.02  -0.13  -0.05    -0.07   0.02  -0.10     0.04   0.01   0.06
    48   6     0.03   0.04  -0.02     0.01   0.01   0.01    -0.01   0.02   0.00
    49   6     0.12  -0.08   0.00     0.01   0.00   0.02     0.01   0.01  -0.01
    50   6    -0.02   0.13   0.05     0.07   0.02  -0.10    -0.04   0.01   0.06
    51   6    -0.12  -0.08   0.00    -0.01   0.00   0.02    -0.01   0.01  -0.01
    52   6    -0.03   0.04  -0.02    -0.01   0.01   0.01     0.01   0.02   0.00
    53   6    -0.12   0.08   0.00     0.01   0.00   0.02     0.01   0.01  -0.01
    54   6    -0.03  -0.04   0.02     0.01   0.01   0.01    -0.01   0.02   0.00
    55   6     0.12   0.08   0.00    -0.01   0.00   0.02    -0.01   0.01  -0.01
    56   6     0.03  -0.04   0.02    -0.01   0.01   0.01     0.01   0.02   0.00
                     76                     77                     78
                      A                      A                      A
 Frequencies --    772.3917               781.8258               781.8595
 Red. masses --     12.0000                12.0000                12.0000
 Frc consts  --      4.2180                 4.3217                 4.3220
 IR Inten    --      0.0001                12.5043                12.5018
  Atom  AN      X      Y      Z        X      Y      Z        X      Y      Z
     1   6     0.00   0.13   0.05     0.00   0.07   0.30     0.00  -0.21  -0.15
     2   6     0.03  -0.10  -0.01    -0.07  -0.06   0.08     0.07   0.04   0.11
     3   6     0.00   0.14  -0.02     0.00   0.25  -0.12     0.00  -0.11   0.26
     4   6    -0.03  -0.10  -0.01     0.07  -0.06   0.08    -0.07   0.04   0.11
     5   6     0.03   0.12   0.07    -0.06   0.07   0.01    -0.06  -0.01  -0.01
     6   6    -0.04  -0.11  -0.01    -0.02  -0.03   0.06     0.02   0.01   0.07
     7   6     0.03   0.13  -0.04     0.05   0.02   0.00     0.07  -0.07  -0.01
     8   6     0.02  -0.09  -0.01    -0.07   0.01  -0.04     0.06   0.00  -0.05
     9   6     0.00   0.05  -0.13     0.00   0.15  -0.21     0.00   0.30  -0.07
    10   6    -0.03  -0.01   0.10     0.07  -0.11   0.04     0.07   0.08   0.06
    11   6     0.00  -0.02  -0.14     0.00  -0.26  -0.11     0.00  -0.12  -0.25
    12   6     0.03  -0.01   0.10    -0.07  -0.11   0.04    -0.07   0.08   0.06
    13   6    -0.03   0.07  -0.12    -0.06   0.01  -0.01     0.06   0.01  -0.07
    14   6     0.04  -0.01   0.11     0.02  -0.07   0.01     0.02   0.06   0.03
    15   6    -0.03  -0.04  -0.13     0.07   0.01  -0.07    -0.05   0.00  -0.02
    16   6    -0.02  -0.01   0.09     0.06   0.05   0.00     0.07  -0.04  -0.01
    17   6    -0.03   0.12   0.07     0.06   0.07   0.01     0.06  -0.01  -0.01
    18   6    -0.02  -0.09  -0.01     0.07   0.01  -0.04    -0.06   0.00  -0.05
    19   6    -0.03   0.13  -0.04    -0.05   0.02   0.00    -0.07  -0.07  -0.01
    20   6     0.04  -0.11  -0.01     0.02  -0.03   0.06    -0.02   0.01   0.07
    21   6     0.03   0.07  -0.12     0.06   0.01  -0.01    -0.06   0.01  -0.07
    22   6     0.02  -0.01   0.09    -0.06   0.05   0.00    -0.07  -0.04  -0.01
    23   6     0.03  -0.04  -0.13    -0.07   0.01  -0.07     0.05   0.00  -0.02
    24   6    -0.04  -0.01   0.11    -0.02  -0.07   0.01    -0.02   0.06   0.03
    25   6     0.00  -0.13  -0.05     0.00   0.07   0.30     0.00  -0.21  -0.15
    26   6     0.03   0.10   0.01     0.07  -0.06   0.08    -0.07   0.04   0.11
    27   6     0.00  -0.14   0.02     0.00   0.25  -0.12     0.00  -0.11   0.26
    28   6    -0.03   0.10   0.01    -0.07  -0.06   0.08     0.07   0.04   0.11
    29   6     0.03  -0.12  -0.06     0.06   0.07   0.01     0.06  -0.01  -0.01
    30   6    -0.04   0.11   0.01     0.02  -0.03   0.06    -0.02   0.01   0.07
    31   6     0.03  -0.13   0.03    -0.05   0.02   0.00    -0.07  -0.07  -0.01
    32   6     0.02   0.08   0.01     0.07   0.01  -0.04    -0.06   0.00  -0.05
    33   6    -0.03  -0.12  -0.06    -0.06   0.07   0.01    -0.06  -0.01  -0.01
    34   6    -0.02   0.08   0.01    -0.07   0.01  -0.04     0.06   0.00  -0.05
    35   6    -0.03  -0.13   0.03     0.05   0.02   0.00     0.07  -0.07  -0.01
    36   6     0.04   0.11   0.01    -0.02  -0.03   0.06     0.02   0.01   0.07
    37   6     0.00  -0.05   0.13     0.00   0.15  -0.21     0.00   0.30  -0.07
    38   6    -0.03   0.01  -0.10    -0.07  -0.11   0.04    -0.07   0.08   0.06
    39   6     0.00   0.02   0.14     0.00  -0.26  -0.11     0.00  -0.12  -0.25
    40   6     0.03   0.01  -0.10     0.07  -0.11   0.04     0.07   0.08   0.06
    41   6    -0.03  -0.07   0.12     0.06   0.01  -0.01    -0.06   0.01  -0.07
    42   6    -0.03   0.03   0.13    -0.07   0.01  -0.07     0.05   0.00  -0.02
    43   6    -0.02   0.01  -0.09    -0.06   0.05   0.00    -0.07  -0.04  -0.01
    44   6     0.03  -0.07   0.12    -0.06   0.01  -0.01     0.06   0.01  -0.07
    45   6     0.02   0.01  -0.08     0.06   0.05   0.00     0.07  -0.04  -0.01
    46   6     0.03   0.03   0.13     0.07   0.01  -0.07    -0.05   0.00  -0.02
    47   6    -0.04   0.01  -0.11     0.02  -0.07   0.01     0.02   0.06   0.03
    48   6     0.13   0.02  -0.13     0.06  -0.02  -0.03     0.06   0.03  -0.03
    49   6    -0.13   0.13   0.02    -0.06   0.03   0.03     0.06  -0.03   0.02
    50   6     0.04   0.01  -0.11    -0.02  -0.07   0.01    -0.02   0.06   0.03
    51   6    -0.13  -0.13  -0.02     0.06   0.03   0.03    -0.06  -0.03   0.02
    52   6     0.13  -0.02   0.13    -0.05  -0.02  -0.03    -0.06   0.03  -0.03
    53   6     0.13  -0.13  -0.02    -0.06   0.03   0.03     0.06  -0.03   0.02
    54   6    -0.13  -0.02   0.13     0.05  -0.02  -0.03     0.06   0.03  -0.03
    55   6     0.13   0.13   0.02     0.06   0.03   0.03    -0.06  -0.03   0.02
    56   6    -0.13   0.02  -0.13    -0.05  -0.02  -0.03    -0.06   0.03  -0.03
                     79                     80                     81
                      A                      A                      A
 Frequencies --    804.8099               804.8855               808.1319
 Red. masses --     12.0000                12.0000                12.0000
 Frc consts  --      4.5795                 4.5804                 4.6174
 IR Inten    --      0.0000                 0.0000                 0.0000
  Atom  AN      X      Y      Z        X      Y      Z        X      Y      Z
     1   6     0.20   0.00   0.00     0.02   0.00   0.00     0.13   0.00   0.00
     2   6     0.00   0.00  -0.08    -0.01  -0.03   0.03     0.11   0.07   0.01
     3   6    -0.12   0.00   0.00     0.16   0.00   0.00     0.14   0.00   0.00
     4   6    -0.01   0.00   0.08    -0.01   0.03  -0.03     0.11  -0.07  -0.01
     5   6     0.08  -0.14  -0.04    -0.10  -0.03  -0.16    -0.08  -0.06   0.05
     6   6    -0.02  -0.01  -0.04    -0.04  -0.03   0.01    -0.14   0.11   0.01
     7   6    -0.13   0.04   0.11    -0.01  -0.16   0.10    -0.08  -0.04  -0.06
     8   6    -0.03  -0.01   0.22    -0.06   0.05  -0.09     0.05   0.03   0.00
     9   6     0.02   0.00   0.00    -0.20   0.00   0.00    -0.13   0.00   0.00
    10   6    -0.01  -0.03  -0.03     0.00  -0.08   0.00    -0.11   0.01  -0.07
    11   6     0.16   0.00   0.00     0.12   0.00   0.00    -0.14   0.00   0.00
    12   6    -0.01   0.03   0.03     0.00   0.08   0.00    -0.11  -0.01   0.07
    13   6    -0.10   0.16  -0.03    -0.08  -0.04   0.14     0.08   0.05   0.06
    14   6    -0.04  -0.01  -0.03     0.02  -0.04   0.01     0.14   0.01  -0.10
    15   6    -0.01  -0.10  -0.16     0.13   0.11  -0.04     0.08  -0.06   0.05
    16   6    -0.06   0.09   0.05     0.03   0.22   0.01    -0.05   0.00  -0.03
    17   6     0.08   0.14   0.04    -0.10   0.03   0.16    -0.08   0.06  -0.05
    18   6    -0.03   0.01  -0.22    -0.06  -0.05   0.09     0.05  -0.03   0.00
    19   6    -0.13  -0.04  -0.11    -0.01   0.16  -0.10    -0.08   0.04   0.06
    20   6    -0.02   0.01   0.04    -0.04   0.03  -0.01    -0.14  -0.11  -0.01
    21   6    -0.10  -0.16   0.03    -0.08   0.04  -0.14     0.08  -0.05  -0.06
    22   6    -0.06  -0.09  -0.05     0.03  -0.22  -0.01    -0.05   0.00   0.03
    23   6    -0.01   0.10   0.16     0.13  -0.11   0.04     0.08   0.06  -0.04
    24   6    -0.04   0.01   0.03     0.02   0.04  -0.01     0.14  -0.01   0.11
    25   6    -0.20   0.00   0.00    -0.02   0.00   0.00     0.13   0.00   0.00
    26   6     0.01   0.00  -0.08     0.01  -0.03   0.03     0.11  -0.07  -0.01
    27   6     0.12   0.00   0.00    -0.16   0.00   0.00     0.14   0.00   0.00
    28   6     0.00   0.00   0.08     0.01   0.03  -0.03     0.11   0.07   0.01
    29   6    -0.08  -0.14  -0.04     0.10  -0.03  -0.16    -0.08   0.06  -0.05
    30   6     0.02  -0.01  -0.04     0.04  -0.03   0.01    -0.14  -0.11  -0.01
    31   6     0.13   0.04   0.11     0.01  -0.16   0.10    -0.08   0.04   0.06
    32   6     0.03  -0.01   0.22     0.06   0.05  -0.09     0.05  -0.03   0.00
    33   6    -0.08   0.14   0.04     0.10   0.03   0.16    -0.08  -0.06   0.05
    34   6     0.03   0.01  -0.22     0.06  -0.05   0.09     0.05   0.03   0.00
    35   6     0.13  -0.04  -0.11     0.01   0.16  -0.10    -0.08  -0.04  -0.06
    36   6     0.02   0.01   0.04     0.04   0.03  -0.01    -0.14   0.11   0.01
    37   6    -0.02   0.00   0.00     0.20   0.00   0.00    -0.13   0.00   0.00
    38   6     0.01  -0.03  -0.03     0.00  -0.08   0.00    -0.11  -0.01   0.07
    39   6    -0.16   0.00   0.00    -0.12   0.00   0.00    -0.14   0.00   0.00
    40   6     0.01   0.03   0.03     0.00   0.08   0.00    -0.11   0.01  -0.07
    41   6     0.10   0.16  -0.03     0.08  -0.04   0.14     0.08  -0.05  -0.06
    42   6     0.01  -0.10  -0.16    -0.13   0.11  -0.04     0.08   0.06  -0.05
    43   6     0.06   0.09   0.05    -0.03   0.22   0.01    -0.05   0.00   0.03
    44   6     0.10  -0.16   0.03     0.08   0.04  -0.14     0.08   0.05   0.06
    45   6     0.06  -0.09  -0.05    -0.03  -0.22  -0.01    -0.05   0.00  -0.03
    46   6     0.01   0.10   0.16    -0.13  -0.11   0.04     0.08  -0.06   0.04
    47   6     0.04   0.01   0.03    -0.02   0.04  -0.01     0.14   0.01  -0.11
    48   6     0.00   0.00   0.04     0.00   0.02  -0.02     0.05  -0.02   0.16
    49   6     0.00   0.02   0.02     0.00   0.04   0.00    -0.05  -0.16  -0.02
    50   6     0.04  -0.01  -0.03    -0.02  -0.04   0.01     0.14  -0.01   0.10
    51   6     0.00   0.02   0.02     0.00   0.04   0.00    -0.05   0.16   0.02
    52   6     0.00   0.00   0.04     0.00   0.02  -0.02     0.05   0.02  -0.16
    53   6     0.00  -0.02  -0.02     0.00  -0.04   0.00    -0.05  -0.16  -0.02
    54   6     0.00   0.00  -0.04     0.00  -0.02   0.02     0.05  -0.02   0.16
    55   6     0.00  -0.02  -0.02     0.00  -0.04   0.00    -0.05   0.16   0.02
    56   6     0.00   0.00  -0.04     0.00  -0.02   0.02     0.05   0.02  -0.16
                     82                     83                     84
                      A                      A                      A
 Frequencies --    811.2549               834.9785               838.3791
 Red. masses --     12.0000                12.0000                12.0000
 Frc consts  --      4.6531                 4.9293                 4.9695
 IR Inten    --      0.0000                 0.0000                16.2686
  Atom  AN      X      Y      Z        X      Y      Z        X      Y      Z
     1   6     0.00  -0.05  -0.03     0.00  -0.04   0.06    -0.11   0.00   0.00
     2   6    -0.06   0.03   0.00     0.00   0.00  -0.02     0.00   0.01   0.00
     3   6     0.00  -0.06   0.02     0.00   0.02   0.07    -0.11   0.00   0.00
     4   6     0.06   0.03   0.00     0.00   0.00  -0.02     0.00  -0.01   0.00
     5   6    -0.09   0.09   0.06    -0.12   0.02   0.06     0.13  -0.06  -0.04
     6   6     0.03   0.14   0.02     0.00  -0.02   0.14    -0.02  -0.15  -0.02
     7   6    -0.10   0.10  -0.04     0.11  -0.03   0.06     0.13  -0.07   0.03
     8   6    -0.09  -0.02   0.00     0.00   0.02  -0.18     0.05   0.01   0.00
     9   6     0.00   0.03  -0.05     0.00  -0.06  -0.04    -0.11   0.00   0.00
    10   6    -0.06   0.00   0.03     0.00   0.02   0.00     0.00   0.00   0.01
    11   6     0.00  -0.02  -0.06     0.00  -0.07   0.02    -0.11   0.00   0.00
    12   6     0.06   0.00   0.03     0.00   0.02   0.00     0.00   0.00  -0.01
    13   6    -0.10  -0.06   0.09    -0.12  -0.06   0.02     0.13   0.04  -0.06
    14   6     0.03  -0.01   0.14     0.00  -0.14  -0.02    -0.02   0.02  -0.15
    15   6    -0.10   0.04   0.10     0.11  -0.06  -0.03     0.13  -0.03  -0.07
    16   6    -0.09   0.00  -0.02     0.00   0.18   0.02     0.05   0.00   0.01
    17   6     0.10   0.09   0.06     0.12   0.02   0.06     0.13   0.06   0.04
    18   6     0.09  -0.02   0.00     0.00   0.02  -0.18     0.05  -0.01   0.00
    19   6     0.10   0.10  -0.04    -0.11  -0.03   0.06     0.13   0.07  -0.03
    20   6    -0.03   0.14   0.02     0.00  -0.02   0.14    -0.02   0.15   0.02
    21   6     0.09  -0.06   0.09     0.12  -0.06   0.02     0.13  -0.04   0.06
    22   6     0.09   0.00  -0.02     0.00   0.18   0.02     0.05   0.00  -0.01
    23   6     0.10   0.04   0.10    -0.11  -0.06  -0.03     0.13   0.03   0.07
    24   6    -0.03  -0.01   0.14     0.00  -0.14  -0.02    -0.02  -0.02   0.15
    25   6     0.00   0.05   0.03     0.00   0.04  -0.06    -0.11   0.00   0.00
    26   6    -0.06  -0.03   0.00     0.00   0.00   0.02     0.00  -0.01   0.00
    27   6     0.00   0.06  -0.02     0.00  -0.02  -0.07    -0.11   0.00   0.00
    28   6     0.06  -0.03   0.00     0.00   0.00   0.02     0.00   0.01   0.00
    29   6    -0.09  -0.09  -0.06    -0.12  -0.02  -0.06     0.13   0.06   0.04
    30   6     0.03  -0.14  -0.02     0.00   0.02  -0.14    -0.02   0.15   0.02
    31   6    -0.10  -0.10   0.04     0.11   0.03  -0.06     0.13   0.07  -0.03
    32   6    -0.09   0.02   0.00     0.00  -0.02   0.18     0.05  -0.01   0.00
    33   6     0.10  -0.09  -0.06     0.12  -0.02  -0.06     0.13  -0.06  -0.04
    34   6     0.09   0.02   0.00     0.00  -0.02   0.18     0.05   0.01   0.00
    35   6     0.10  -0.10   0.04    -0.11   0.03  -0.06     0.13  -0.07   0.03
    36   6    -0.03  -0.14  -0.02     0.00   0.02  -0.14    -0.02  -0.15  -0.02
    37   6     0.00  -0.03   0.05     0.00   0.06   0.04    -0.11   0.00   0.00
    38   6    -0.06   0.00  -0.03     0.00  -0.02   0.00     0.00   0.00  -0.01
    39   6     0.00   0.02   0.06     0.00   0.07  -0.02    -0.11   0.00   0.00
    40   6     0.06   0.00  -0.03     0.00  -0.02   0.00     0.00   0.00   0.01
    41   6    -0.10   0.06  -0.09    -0.12   0.06  -0.02     0.13  -0.04   0.06
    42   6    -0.10  -0.04  -0.10     0.11   0.06   0.03     0.13   0.03   0.07
    43   6    -0.09   0.00   0.02     0.00  -0.18  -0.02     0.05   0.00  -0.01
    44   6     0.09   0.06  -0.09     0.12   0.06  -0.02     0.13   0.04  -0.06
    45   6     0.09   0.00   0.02     0.00  -0.18  -0.02     0.05   0.00   0.01
    46   6     0.10  -0.04  -0.10    -0.11   0.06   0.03     0.13  -0.03  -0.07
    47   6    -0.03   0.01  -0.14     0.00   0.14   0.02    -0.02   0.02  -0.15
    48   6     0.19   0.01  -0.10     0.00  -0.18  -0.02    -0.18  -0.01   0.11
    49   6     0.19  -0.10  -0.01     0.00  -0.02   0.18    -0.18   0.11   0.01
    50   6     0.03   0.01  -0.14     0.00   0.14   0.02    -0.02  -0.02   0.15
    51   6     0.19   0.10   0.01     0.00   0.02  -0.18    -0.18  -0.11  -0.01
    52   6     0.19  -0.01   0.10     0.00   0.18   0.02    -0.18   0.01  -0.11
    53   6    -0.19   0.10   0.01     0.00   0.02  -0.18    -0.18   0.11   0.01
    54   6    -0.19  -0.01   0.10     0.00   0.18   0.02    -0.18  -0.01   0.11
    55   6    -0.19  -0.10  -0.01     0.00  -0.02   0.18    -0.18  -0.11  -0.01
    56   6    -0.19   0.01  -0.10     0.00  -0.18  -0.02    -0.18   0.01  -0.11
                     85                     86                     87
                      A                      A                      A
 Frequencies --    865.4176               869.8459               895.6069
 Red. masses --     12.0000                12.0000                12.0000
 Frc consts  --      5.2952                 5.3495                 5.6711
 IR Inten    --      0.0000                 0.0001                 9.6703
  Atom  AN      X      Y      Z        X      Y      Z        X      Y      Z
     1   6     0.00  -0.11  -0.04    -0.13   0.00   0.00     0.00  -0.03   0.07
     2   6     0.00  -0.02   0.19     0.00  -0.01   0.12     0.08   0.00   0.05
     3   6     0.00   0.12  -0.01     0.13   0.00   0.00     0.00   0.09  -0.01
     4   6     0.00  -0.02   0.19     0.00   0.01  -0.12    -0.08   0.00   0.05
     5   6    -0.06  -0.08  -0.03    -0.13   0.02   0.02     0.09   0.00  -0.03
     6   6     0.00  -0.02   0.14     0.00  -0.02   0.13    -0.05  -0.09  -0.09
     7   6     0.06   0.09  -0.01     0.13  -0.03   0.02     0.10  -0.11   0.03
     8   6     0.00  -0.02   0.17     0.00   0.02  -0.14     0.10   0.00  -0.07
     9   6     0.00  -0.04   0.11    -0.13   0.00   0.00     0.00   0.03  -0.08
    10   6     0.00   0.19   0.02     0.00  -0.12  -0.01    -0.08  -0.05  -0.01
    11   6     0.00  -0.01  -0.12     0.13   0.00   0.00     0.00  -0.07   0.01
    12   6     0.00   0.19   0.02     0.00   0.12   0.01     0.08  -0.05  -0.01
    13   6     0.06  -0.03   0.08    -0.13  -0.02   0.02    -0.10  -0.06   0.10
    14   6     0.00   0.14   0.02     0.00  -0.13  -0.02     0.05   0.06   0.11
    15   6    -0.06  -0.01  -0.09     0.13  -0.02  -0.03    -0.09   0.03   0.02
    16   6     0.00   0.17   0.02     0.00   0.14   0.02    -0.11   0.06   0.02
    17   6     0.06  -0.08  -0.03    -0.13  -0.02  -0.02    -0.09   0.00  -0.03
    18   6     0.00  -0.02   0.17     0.00  -0.02   0.14    -0.10  -0.01  -0.07
    19   6    -0.06   0.09  -0.01     0.13   0.03  -0.02    -0.10  -0.11   0.03
    20   6     0.00  -0.02   0.14     0.00   0.02  -0.13     0.05  -0.09  -0.09
    21   6    -0.06  -0.03   0.08    -0.13   0.02  -0.02     0.10  -0.06   0.10
    22   6     0.00   0.17   0.02     0.00  -0.14  -0.02     0.11   0.06   0.02
    23   6     0.06  -0.01  -0.09     0.13   0.02   0.03     0.09   0.03   0.02
    24   6     0.00   0.14   0.02     0.00   0.13   0.02    -0.05   0.06   0.11
    25   6     0.00   0.11   0.04    -0.13   0.00   0.00     0.00  -0.03   0.07
    26   6     0.00   0.02  -0.19     0.00   0.01  -0.12    -0.08   0.00   0.05
    27   6     0.00  -0.12   0.01     0.13   0.00   0.00     0.00   0.09  -0.01
    28   6     0.00   0.02  -0.19     0.00  -0.01   0.12     0.08   0.00   0.05
    29   6    -0.06   0.08   0.03    -0.13  -0.02  -0.02    -0.09   0.00  -0.03
    30   6     0.00   0.02  -0.14     0.00   0.02  -0.13     0.05  -0.09  -0.09
    31   6     0.06  -0.09   0.01     0.13   0.03  -0.02    -0.10  -0.11   0.03
    32   6     0.00   0.02  -0.17     0.00  -0.02   0.14    -0.10  -0.01  -0.07
    33   6     0.06   0.08   0.03    -0.13   0.02   0.02     0.09   0.00  -0.03
    34   6     0.00   0.02  -0.17     0.00   0.02  -0.14     0.10   0.00  -0.07
    35   6    -0.06  -0.09   0.01     0.13  -0.03   0.02     0.10  -0.11   0.03
    36   6     0.00   0.02  -0.14     0.00  -0.02   0.13    -0.05  -0.09  -0.09
    37   6     0.00   0.04  -0.11    -0.13   0.00   0.00     0.00   0.03  -0.08
    38   6     0.00  -0.19  -0.02     0.00   0.12   0.01     0.08  -0.05  -0.01
    39   6     0.00   0.01   0.12     0.13   0.00   0.00     0.00  -0.07   0.01
    40   6     0.00  -0.19  -0.02     0.00  -0.12  -0.01    -0.08  -0.05  -0.01
    41   6     0.06   0.03  -0.08    -0.13   0.02  -0.02     0.10  -0.06   0.10
    42   6    -0.06   0.01   0.09     0.13   0.02   0.03     0.09   0.03   0.02
    43   6     0.00  -0.17  -0.02     0.00  -0.14  -0.02     0.11   0.06   0.02
    44   6    -0.06   0.03  -0.08    -0.13  -0.02   0.02    -0.10  -0.06   0.10
    45   6     0.00  -0.17  -0.02     0.00   0.14   0.02    -0.11   0.06   0.02
    46   6     0.06   0.01   0.09     0.13  -0.02  -0.03    -0.09   0.03   0.02
    47   6     0.00  -0.14  -0.02     0.00  -0.13  -0.02     0.05   0.06   0.11
    48   6     0.00  -0.05  -0.01     0.00  -0.14  -0.02    -0.14   0.14   0.02
    49   6     0.00   0.01  -0.05     0.00  -0.02   0.14     0.13   0.01  -0.15
    50   6     0.00  -0.14  -0.02     0.00   0.13   0.02    -0.05   0.06   0.11
    51   6     0.00  -0.01   0.05     0.00   0.02  -0.14    -0.13   0.01  -0.15
    52   6     0.00   0.05   0.01     0.00   0.14   0.02     0.14   0.14   0.02
    53   6     0.00  -0.01   0.05     0.00  -0.02   0.14     0.13   0.01  -0.15
    54   6     0.00   0.05   0.01     0.00  -0.14  -0.02    -0.14   0.14   0.02
    55   6     0.00   0.01  -0.05     0.00   0.02  -0.14    -0.13   0.01  -0.15
    56   6     0.00  -0.05  -0.01     0.00   0.14   0.02     0.14   0.14   0.02
                     88                     89                     90
                      A                      A                      A
 Frequencies --    895.7468               906.7712               951.8985
 Red. masses --     12.0000                12.0000                12.0000
 Frc consts  --      5.6729                 5.8134                 6.4064
 IR Inten    --      9.6230                 0.0000                 0.0000
  Atom  AN      X      Y      Z        X      Y      Z        X      Y      Z
     1   6     0.00   0.08   0.03     0.00  -0.03   0.14     0.15   0.00   0.00
     2   6     0.08   0.01  -0.05    -0.13   0.03   0.00     0.03   0.01  -0.07
     3   6     0.00  -0.01  -0.07     0.00   0.01  -0.14     0.11   0.00   0.00
     4   6    -0.08   0.01  -0.05     0.13   0.03   0.00     0.03  -0.01   0.07
     5   6     0.10  -0.10  -0.06    -0.01   0.05  -0.12    -0.13   0.02   0.02
     6   6    -0.05  -0.11   0.06     0.12  -0.06  -0.01     0.02   0.09   0.09
     7   6     0.09  -0.02   0.03    -0.01   0.02   0.13    -0.16   0.06  -0.02
     8   6     0.11  -0.02   0.06    -0.13  -0.02   0.00    -0.04   0.00  -0.01
     9   6     0.00  -0.07  -0.03     0.00   0.14   0.03    -0.10   0.00   0.00
    10   6     0.08  -0.05   0.00     0.13   0.00  -0.03    -0.03   0.07   0.00
    11   6     0.00   0.01   0.09     0.00  -0.14  -0.01    -0.15   0.00   0.00
    12   6    -0.08  -0.05   0.00    -0.13   0.00  -0.03    -0.03  -0.07   0.00
    13   6     0.09   0.03   0.00     0.01  -0.12  -0.05     0.16   0.04  -0.05
    14   6    -0.05   0.09  -0.09    -0.12  -0.01   0.06    -0.01  -0.07  -0.11
    15   6     0.10  -0.03  -0.11     0.01   0.13  -0.02     0.13  -0.01  -0.02
    16   6     0.10   0.07  -0.01     0.13   0.00   0.02     0.04   0.01   0.01
    17   6    -0.10  -0.10  -0.06     0.01   0.05  -0.12    -0.13  -0.02  -0.02
    18   6    -0.11  -0.02   0.06     0.13  -0.02   0.00    -0.04   0.00   0.01
    19   6    -0.09  -0.02   0.03     0.01   0.02   0.13    -0.16  -0.06   0.02
    20   6     0.05  -0.11   0.06    -0.12  -0.06  -0.01     0.02  -0.09  -0.09
    21   6    -0.09   0.03   0.00    -0.01  -0.12  -0.05     0.16  -0.04   0.05
    22   6    -0.10   0.07  -0.01    -0.13   0.00   0.02     0.04  -0.01  -0.01
    23   6    -0.10  -0.03  -0.11    -0.01   0.13  -0.02     0.13   0.01   0.02
    24   6     0.05   0.09  -0.09     0.12  -0.01   0.06    -0.01   0.07   0.11
    25   6     0.00   0.08   0.03     0.00   0.03  -0.13    -0.15   0.00   0.00
    26   6    -0.08   0.01  -0.05    -0.13  -0.03   0.00    -0.03   0.01  -0.07
    27   6     0.00  -0.01  -0.07     0.00  -0.01   0.14    -0.11   0.00   0.00
    28   6     0.08   0.01  -0.05     0.13  -0.03   0.00    -0.03  -0.01   0.07
    29   6    -0.10  -0.10  -0.06    -0.01  -0.05   0.12     0.13   0.02   0.02
    30   6     0.05  -0.11   0.06     0.12   0.06   0.01    -0.02   0.09   0.09
    31   6    -0.09  -0.02   0.03    -0.01  -0.02  -0.13     0.16   0.06  -0.02
    32   6    -0.11  -0.02   0.06    -0.13   0.02   0.00     0.04   0.00  -0.01
    33   6     0.10  -0.10  -0.06     0.01  -0.05   0.12     0.13  -0.02  -0.02
    34   6     0.11  -0.02   0.06     0.13   0.02   0.00     0.04   0.00   0.01
    35   6     0.09  -0.02   0.03     0.01  -0.02  -0.13     0.16  -0.06   0.02
    36   6    -0.05  -0.11   0.06    -0.12   0.06   0.01    -0.02  -0.09  -0.09
    37   6     0.00  -0.07  -0.03     0.00  -0.14  -0.03     0.10   0.00   0.00
    38   6    -0.08  -0.05   0.00     0.13   0.00   0.03     0.03   0.07   0.00
    39   6     0.00   0.01   0.09     0.00   0.14   0.01     0.15   0.00   0.00
    40   6     0.08  -0.05   0.00    -0.13   0.00   0.03     0.03  -0.07   0.00
    41   6    -0.09   0.03   0.00     0.01   0.12   0.05    -0.16   0.04  -0.05
    42   6    -0.10  -0.03  -0.11     0.01  -0.13   0.02    -0.13  -0.01  -0.02
    43   6    -0.10   0.07  -0.01     0.13   0.00  -0.02    -0.04   0.01   0.01
    44   6     0.09   0.03   0.00    -0.01   0.12   0.05    -0.16  -0.04   0.05
    45   6     0.10   0.07  -0.01    -0.13   0.00  -0.02    -0.04  -0.01  -0.01
    46   6     0.10  -0.03  -0.11    -0.01  -0.13   0.02    -0.13   0.01   0.02
    47   6    -0.05   0.09  -0.09     0.12   0.01  -0.06     0.01   0.07   0.11
    48   6     0.13   0.15   0.01    -0.08   0.02  -0.11     0.12  -0.16  -0.05
    49   6     0.14  -0.02   0.14     0.08   0.12   0.02    -0.12   0.01   0.16
    50   6     0.05   0.09  -0.09    -0.12   0.01  -0.06     0.01  -0.07  -0.11
    51   6    -0.14  -0.02   0.14     0.08  -0.12  -0.02     0.12   0.01   0.16
    52   6    -0.13   0.15   0.01    -0.08  -0.02   0.11    -0.12  -0.16  -0.05
    53   6     0.14  -0.02   0.14    -0.08  -0.12  -0.02     0.12  -0.01  -0.16
    54   6     0.13   0.15   0.01     0.08  -0.02   0.12    -0.12   0.16   0.05
    55   6    -0.14  -0.02   0.14    -0.08   0.12   0.02    -0.12  -0.01  -0.16
    56   6    -0.13   0.15   0.01     0.08   0.02  -0.12     0.12   0.16   0.05
                     91                     92                     93
                      A                      A                      A
 Frequencies --    952.0754               956.7768              1012.8670
 Red. masses --     12.0000                12.0000                12.0000
 Frc consts  --      6.4088                 6.4722                 7.2533
 IR Inten    --      0.0000                 0.0000                 0.0000
  Atom  AN      X      Y      Z        X      Y      Z        X      Y      Z
     1   6    -0.10   0.00   0.00     0.11   0.00   0.00     0.00   0.05   0.01
     2   6    -0.03   0.00  -0.07     0.00   0.00  -0.01     0.00   0.01  -0.11
     3   6    -0.15   0.00   0.00    -0.11   0.00   0.00     0.00  -0.06  -0.01
     4   6    -0.03   0.00   0.07     0.00   0.00   0.01     0.00   0.01  -0.11
     5   6     0.16  -0.05  -0.04     0.00  -0.10  -0.04     0.11  -0.01  -0.05
     6   6    -0.01  -0.11   0.07     0.00  -0.02   0.18     0.00  -0.02   0.16
     7   6     0.13  -0.02   0.01     0.00   0.10  -0.01    -0.11   0.02  -0.04
     8   6     0.04   0.01   0.00     0.00  -0.03   0.22     0.00   0.00   0.01
     9   6    -0.15   0.00   0.00    -0.11   0.00   0.00     0.00   0.01  -0.05
    10   6    -0.03  -0.07  -0.01     0.00  -0.01   0.00     0.00  -0.11  -0.01
    11   6    -0.11   0.00   0.00     0.11   0.00   0.00     0.00  -0.01   0.06
    12   6    -0.03   0.07   0.01     0.00   0.01   0.00     0.00  -0.11  -0.01
    13   6     0.13   0.02  -0.01     0.00  -0.04   0.10    -0.11  -0.05   0.01
    14   6    -0.02   0.09  -0.09     0.00   0.18   0.02     0.00   0.16   0.02
    15   6     0.16  -0.02  -0.06     0.00  -0.01  -0.10     0.11  -0.04  -0.02
    16   6     0.04  -0.01   0.00     0.00   0.22   0.03     0.00   0.01   0.00
    17   6     0.16   0.05   0.04     0.00   0.10   0.04    -0.11  -0.01  -0.05
    18   6     0.04  -0.01   0.00     0.00   0.03  -0.22     0.00   0.00   0.01
    19   6     0.13   0.02  -0.01     0.00  -0.10   0.01     0.11   0.02  -0.04
    20   6    -0.01   0.11  -0.07     0.00   0.02  -0.18     0.00  -0.02   0.16
    21   6     0.13  -0.02   0.01     0.00   0.04  -0.10     0.11  -0.05   0.01
    22   6     0.04   0.01   0.00     0.00  -0.22  -0.03     0.00   0.01   0.00
    23   6     0.16   0.02   0.06     0.00   0.01   0.10    -0.11  -0.04  -0.02
    24   6    -0.02  -0.09   0.09     0.00  -0.18  -0.02     0.00   0.16   0.02
    25   6     0.10   0.00   0.00     0.11   0.00   0.00     0.00  -0.05  -0.01
    26   6     0.03   0.00  -0.07     0.00   0.00   0.01     0.00  -0.01   0.11
    27   6     0.15   0.00   0.00    -0.11   0.00   0.00     0.00   0.06   0.01
    28   6     0.03   0.00   0.07     0.00   0.00  -0.01     0.00  -0.01   0.11
    29   6    -0.16  -0.05  -0.04     0.00   0.10   0.04     0.11   0.01   0.05
    30   6     0.01  -0.11   0.07     0.00   0.02  -0.18     0.00   0.02  -0.16
    31   6    -0.13  -0.02   0.01     0.00  -0.10   0.01    -0.11  -0.02   0.04
    32   6    -0.04   0.01  -0.01     0.00   0.03  -0.22     0.00   0.00  -0.01
    33   6    -0.16   0.05   0.04     0.00  -0.10  -0.04    -0.11   0.01   0.05
    34   6    -0.04  -0.01   0.01     0.00  -0.03   0.22     0.00   0.00  -0.01
    35   6    -0.13   0.02  -0.01     0.00   0.10  -0.01     0.11  -0.02   0.04
    36   6     0.01   0.11  -0.07     0.00  -0.02   0.18     0.00   0.02  -0.16
    37   6     0.15   0.00   0.00    -0.11   0.00   0.00     0.00  -0.01   0.05
    38   6     0.03  -0.07  -0.01     0.00   0.01   0.00     0.00   0.11   0.01
    39   6     0.11   0.00   0.00     0.11   0.00   0.00     0.00   0.01  -0.06
    40   6     0.03   0.07   0.01     0.00  -0.01   0.00     0.00   0.11   0.01
    41   6    -0.13   0.02  -0.02     0.00   0.04  -0.10    -0.11   0.05  -0.01
    42   6    -0.16  -0.02  -0.06     0.01   0.01   0.10     0.11   0.04   0.02
    43   6    -0.04  -0.01   0.00     0.00  -0.22  -0.03     0.00  -0.01   0.00
    44   6    -0.13  -0.02   0.02     0.00  -0.04   0.10     0.11   0.05  -0.01
    45   6    -0.04   0.01   0.00     0.00   0.22   0.03     0.00  -0.01   0.00
    46   6    -0.16   0.02   0.06     0.01  -0.01  -0.10    -0.11   0.04   0.02
    47   6     0.02  -0.09   0.09     0.00   0.18   0.02     0.00  -0.16  -0.02
    48   6     0.12   0.16  -0.01     0.00  -0.11  -0.01     0.00  -0.23  -0.03
    49   6     0.12  -0.05   0.16     0.00   0.01  -0.11     0.00   0.03  -0.23
    50   6     0.02   0.09  -0.09     0.00  -0.18  -0.02     0.00  -0.16  -0.02
    51   6    -0.12  -0.05   0.16     0.00  -0.01   0.11     0.00  -0.03   0.23
    52   6    -0.12   0.16  -0.01     0.00   0.11   0.01     0.00   0.23   0.03
    53   6    -0.12   0.05  -0.16     0.00   0.01  -0.11     0.00  -0.03   0.23
    54   6    -0.12  -0.16   0.01     0.00  -0.11  -0.01     0.00   0.23   0.03
    55   6     0.12   0.05  -0.16     0.00  -0.01   0.11     0.00   0.03  -0.23
    56   6     0.12  -0.16   0.01     0.00   0.11   0.01     0.00  -0.23  -0.03
                     94                     95                     96
                      A                      A                      A
 Frequencies --   1025.8501              1039.3131              1046.8031
 Red. masses --     12.0000                12.0000                12.0000
 Frc consts  --      7.4405                 7.6370                 7.7475
 IR Inten    --      0.0000                 0.0000                 0.0000
  Atom  AN      X      Y      Z        X      Y      Z        X      Y      Z
     1   6     0.04   0.00   0.00    -0.16   0.00   0.00     0.00   0.08  -0.26
     2   6     0.00   0.00  -0.02    -0.03  -0.02   0.00     0.04  -0.06  -0.01
     3   6    -0.02   0.00   0.00    -0.16   0.00   0.00     0.00   0.02   0.28
     4   6     0.00   0.00   0.02    -0.03   0.02   0.00    -0.04  -0.06  -0.01
     5   6    -0.12  -0.04   0.03     0.09  -0.06   0.18    -0.06   0.05  -0.12
     6   6     0.00   0.01  -0.10    -0.02   0.04   0.00     0.01  -0.03   0.00
     7   6     0.11   0.04   0.06     0.10  -0.02  -0.18    -0.07   0.02   0.13
     8   6     0.00  -0.02   0.15     0.06   0.03   0.01    -0.03  -0.02   0.00
     9   6    -0.04   0.00   0.00     0.16   0.00   0.00     0.00  -0.26  -0.08
    10   6     0.00  -0.02   0.00     0.03   0.00   0.02    -0.04  -0.01   0.06
    11   6     0.02   0.00   0.00     0.17   0.00   0.00     0.00   0.28  -0.02
    12   6     0.00   0.02   0.00     0.03   0.00  -0.02     0.04  -0.01   0.06
    13   6     0.12   0.03   0.05    -0.09   0.18   0.06     0.06  -0.12  -0.05
    14   6     0.00  -0.10  -0.01     0.02   0.00  -0.04    -0.01   0.00   0.03
    15   6    -0.11   0.06  -0.04    -0.10  -0.18   0.02     0.07   0.13  -0.02
    16   6     0.00   0.15   0.02    -0.06   0.01  -0.03     0.03   0.00   0.02
    17   6    -0.12   0.04  -0.03     0.09   0.06  -0.18     0.06   0.05  -0.12
    18   6     0.00   0.02  -0.15     0.06  -0.03  -0.01     0.03  -0.02   0.00
    19   6     0.11  -0.04  -0.06     0.10   0.02   0.18     0.07   0.02   0.13
    20   6     0.00  -0.01   0.10    -0.02  -0.04   0.00    -0.01  -0.03   0.00
    21   6     0.12  -0.03  -0.05    -0.09  -0.18  -0.06    -0.06  -0.12  -0.05
    22   6     0.00  -0.15  -0.02    -0.06  -0.01   0.03    -0.03   0.00   0.02
    23   6    -0.11  -0.06   0.04    -0.10   0.18  -0.02    -0.07   0.13  -0.02
    24   6     0.00   0.10   0.01     0.02   0.00   0.04     0.01   0.00   0.03
    25   6     0.04   0.00   0.00    -0.16   0.00   0.00     0.00  -0.08   0.26
    26   6     0.00   0.00   0.02    -0.03   0.02   0.00     0.04   0.06   0.01
    27   6    -0.02   0.00   0.00    -0.16   0.00   0.00     0.00  -0.02  -0.28
    28   6     0.00   0.00  -0.02    -0.03  -0.02   0.00    -0.04   0.06   0.01
    29   6    -0.12   0.04  -0.03     0.09   0.06  -0.18    -0.06  -0.05   0.12
    30   6     0.00  -0.01   0.10    -0.02  -0.04   0.00     0.01   0.03   0.00
    31   6     0.11  -0.04  -0.06     0.10   0.02   0.18    -0.07  -0.02  -0.13
    32   6     0.00   0.02  -0.15     0.06  -0.03  -0.01    -0.03   0.02   0.00
    33   6    -0.12  -0.04   0.03     0.09  -0.06   0.18     0.06  -0.05   0.12
    34   6     0.00  -0.02   0.15     0.06   0.03   0.01     0.03   0.02   0.00
    35   6     0.11   0.04   0.06     0.10  -0.02  -0.18     0.07  -0.02  -0.13
    36   6     0.00   0.01  -0.10    -0.02   0.04   0.00    -0.01   0.03   0.00
    37   6    -0.04   0.00   0.00     0.16   0.00   0.00     0.00   0.26   0.08
    38   6     0.00   0.02   0.00     0.03   0.00  -0.02    -0.04   0.01  -0.06
    39   6     0.02   0.00   0.00     0.17   0.00   0.00     0.00  -0.28   0.02
    40   6     0.00  -0.02   0.00     0.03   0.00   0.02     0.04   0.01  -0.06
    41   6     0.12  -0.03  -0.05    -0.09  -0.18  -0.06     0.06   0.12   0.05
    42   6    -0.11  -0.06   0.04    -0.10   0.18  -0.02     0.07  -0.13   0.02
    43   6     0.00  -0.15  -0.02    -0.06  -0.01   0.03     0.03   0.00  -0.02
    44   6     0.12   0.03   0.05    -0.09   0.18   0.06    -0.06   0.12   0.05
    45   6     0.00   0.15   0.02    -0.06   0.01  -0.03    -0.03   0.00  -0.02
    46   6    -0.11   0.06  -0.04    -0.10  -0.18   0.02    -0.07  -0.13   0.02
    47   6     0.00  -0.10  -0.01     0.02   0.00  -0.04     0.01   0.00  -0.03
    48   6     0.00   0.23   0.03     0.03   0.00   0.04    -0.02   0.00  -0.03
    49   6     0.00  -0.03   0.23    -0.03  -0.04   0.00     0.02   0.03   0.00
    50   6     0.00   0.10   0.01     0.02   0.00   0.04    -0.01   0.00  -0.03
    51   6     0.00   0.03  -0.23    -0.03   0.04   0.00     0.02  -0.03   0.00
    52   6     0.00  -0.23  -0.03     0.03   0.00  -0.04    -0.02   0.00   0.03
    53   6     0.00  -0.03   0.23    -0.03  -0.04   0.00    -0.02  -0.03   0.00
    54   6     0.00   0.23   0.03     0.03   0.00   0.04     0.02   0.00   0.03
    55   6     0.00   0.03  -0.23    -0.03   0.04   0.00    -0.02   0.03   0.00
    56   6     0.00  -0.23  -0.03     0.03   0.00  -0.04     0.02   0.00  -0.03
                     97                     98                     99
                      A                      A                      A
 Frequencies --   1052.9250              1075.4847              1075.5787
 Red. masses --     12.0000                12.0000                12.0000
 Frc consts  --      7.8384                 8.1779                 8.1793
 IR Inten    --      0.0000                10.6966                10.6718
  Atom  AN      X      Y      Z        X      Y      Z        X      Y      Z
     1   6     0.00   0.09   0.02     0.00   0.04  -0.04     0.00   0.02   0.03
     2   6     0.00   0.03  -0.21    -0.05   0.00  -0.04     0.14   0.02  -0.01
     3   6     0.00  -0.10  -0.01     0.00  -0.04  -0.02     0.00   0.01  -0.05
     4   6     0.00   0.03  -0.21     0.05   0.00  -0.04    -0.14   0.02  -0.01
     5   6    -0.05  -0.07   0.01    -0.16   0.04  -0.05    -0.12  -0.03   0.06
     6   6     0.00   0.00   0.01     0.00  -0.01  -0.11    -0.02   0.07  -0.03
     7   6     0.05   0.07   0.03     0.20  -0.01  -0.01     0.00  -0.02  -0.09
     8   6     0.00  -0.03   0.22    -0.04  -0.02   0.26     0.13  -0.03   0.08
     9   6     0.00   0.02  -0.09     0.00  -0.03   0.02     0.00  -0.04  -0.04
    10   6     0.00  -0.21  -0.03     0.14   0.01   0.02     0.05  -0.04   0.00
    11   6     0.00  -0.01   0.10     0.00   0.05   0.01     0.00  -0.02   0.04
    12   6     0.00  -0.21  -0.03    -0.14   0.01   0.02    -0.05  -0.04   0.00
    13   6     0.05   0.01   0.07    -0.12  -0.07  -0.03     0.16  -0.05  -0.04
    14   6     0.00   0.01   0.00    -0.02   0.03   0.07     0.00  -0.11   0.01
    15   6    -0.05   0.03  -0.07     0.00   0.09  -0.02    -0.20  -0.01   0.01
    16   6     0.00   0.22   0.03     0.13  -0.08  -0.03     0.04   0.26   0.02
    17   6     0.05  -0.07   0.01     0.16   0.04  -0.05     0.12  -0.03   0.06
    18   6     0.00  -0.03   0.22     0.04  -0.02   0.26    -0.13  -0.03   0.08
    19   6    -0.05   0.07   0.03    -0.20  -0.01  -0.01     0.00  -0.02  -0.09
    20   6     0.00   0.00   0.01     0.00  -0.01  -0.11     0.02   0.07  -0.03
    21   6    -0.05   0.01   0.07     0.12  -0.06  -0.03    -0.16  -0.05  -0.04
    22   6     0.00   0.22   0.03    -0.13  -0.08  -0.03    -0.04   0.26   0.02
    23   6     0.05   0.03  -0.07     0.00   0.09  -0.02     0.20  -0.01   0.01
    24   6     0.00   0.01   0.00     0.02   0.03   0.07     0.00  -0.11   0.01
    25   6     0.00  -0.09  -0.02     0.00   0.04  -0.04     0.00   0.02   0.03
    26   6     0.00  -0.03   0.21     0.05   0.00  -0.04    -0.14   0.02  -0.01
    27   6     0.00   0.10   0.01     0.00  -0.04  -0.02     0.00   0.01  -0.05
    28   6     0.00  -0.03   0.21    -0.05   0.00  -0.04     0.14   0.02  -0.01
    29   6    -0.05   0.07  -0.01     0.16   0.04  -0.05     0.12  -0.03   0.06
    30   6     0.00   0.00  -0.01     0.00  -0.01  -0.11     0.02   0.07  -0.03
    31   6     0.05  -0.07  -0.03    -0.20  -0.01  -0.01     0.00  -0.02  -0.09
    32   6     0.00   0.03  -0.22     0.04  -0.02   0.26    -0.13  -0.03   0.08
    33   6     0.05   0.07  -0.01    -0.16   0.04  -0.05    -0.12  -0.03   0.06
    34   6     0.00   0.03  -0.22    -0.04  -0.02   0.26     0.13  -0.03   0.08
    35   6    -0.05  -0.07  -0.03     0.20  -0.01  -0.01     0.00  -0.02  -0.09
    36   6     0.00   0.00  -0.01     0.00  -0.01  -0.11    -0.02   0.07  -0.03
    37   6     0.00  -0.02   0.09     0.00  -0.03   0.02     0.00  -0.04  -0.04
    38   6     0.00   0.21   0.03    -0.14   0.01   0.02    -0.05  -0.04   0.00
    39   6     0.00   0.01  -0.10     0.00   0.05   0.01     0.00  -0.02   0.04
    40   6     0.00   0.21   0.03     0.14   0.01   0.02     0.05  -0.04   0.00
    41   6     0.05  -0.01  -0.07     0.12  -0.06  -0.03    -0.16  -0.05  -0.04
    42   6    -0.05  -0.03   0.07     0.00   0.09  -0.02     0.20  -0.01   0.01
    43   6     0.00  -0.22  -0.03    -0.13  -0.08  -0.03    -0.04   0.26   0.02
    44   6    -0.05  -0.01  -0.07    -0.12  -0.06  -0.03     0.16  -0.05  -0.04
    45   6     0.00  -0.22  -0.03     0.13  -0.08  -0.03     0.04   0.26   0.02
    46   6     0.05  -0.03   0.07     0.00   0.09  -0.02    -0.20  -0.01   0.01
    47   6     0.00  -0.01   0.00    -0.02   0.03   0.07     0.00  -0.11   0.01
    48   6     0.00   0.09   0.01    -0.03   0.02   0.05    -0.01  -0.09   0.00
    49   6     0.00  -0.01   0.09     0.01   0.00  -0.09    -0.03   0.05  -0.02
    50   6     0.00  -0.01   0.00     0.02   0.03   0.07     0.00  -0.11   0.01
    51   6     0.00   0.01  -0.09    -0.01   0.00  -0.09     0.03   0.05  -0.02
    52   6     0.00  -0.09  -0.01     0.03   0.02   0.05     0.01  -0.09   0.00
    53   6     0.00   0.01  -0.09     0.01   0.00  -0.09    -0.03   0.05  -0.02
    54   6     0.00  -0.09  -0.01    -0.03   0.02   0.05    -0.01  -0.09   0.00
    55   6     0.00  -0.01   0.09    -0.01   0.00  -0.09     0.03   0.05  -0.02
    56   6     0.00   0.09   0.01     0.03   0.02   0.05     0.01  -0.09   0.00
                    100                    101                    102
                      A                      A                      A
 Frequencies --   1086.0145              1086.1371              1091.6780
 Red. masses --     12.0000                12.0000                12.0000
 Frc consts  --      8.3388                 8.3407                 8.4260
 IR Inten    --      0.0000                 0.0000                 0.0000
  Atom  AN      X      Y      Z        X      Y      Z        X      Y      Z
     1   6     0.21   0.00   0.00    -0.01   0.00   0.00     0.00  -0.04   0.08
     2   6    -0.03  -0.05   0.26    -0.07  -0.02  -0.13     0.00   0.01  -0.08
     3   6    -0.13   0.00   0.00     0.16   0.00   0.00     0.00   0.02   0.08
     4   6    -0.03   0.05  -0.26    -0.07   0.02   0.13     0.00   0.01  -0.08
     5   6     0.12   0.00  -0.02    -0.05   0.03  -0.01     0.19  -0.06   0.05
     6   6     0.01  -0.02   0.13     0.01  -0.01  -0.06     0.00   0.00   0.01
     7   6    -0.12   0.02   0.00     0.06   0.01   0.03    -0.18   0.05   0.07
     8   6    -0.03   0.03  -0.18    -0.07   0.01   0.09     0.00   0.02  -0.17
     9   6    -0.01   0.00   0.00    -0.21   0.00   0.00     0.00  -0.08  -0.04
    10   6    -0.07   0.13  -0.02     0.03   0.26   0.05     0.00   0.08   0.01
    11   6     0.16   0.00   0.00     0.14   0.00   0.00     0.00  -0.08   0.02
    12   6    -0.07  -0.13   0.02     0.03  -0.26  -0.05     0.00   0.08   0.01
    13   6    -0.05   0.01   0.03    -0.12  -0.02   0.00     0.19  -0.05  -0.06
    14   6     0.01   0.06  -0.01    -0.01   0.13   0.02     0.00  -0.01   0.00
    15   6     0.06  -0.03   0.01     0.12   0.00  -0.02    -0.18  -0.07   0.04
    16   6    -0.07  -0.09   0.01     0.03  -0.19  -0.03     0.00   0.17   0.02
    17   6     0.12   0.00   0.02    -0.05  -0.03   0.01    -0.19  -0.06   0.05
    18   6    -0.03  -0.03   0.19    -0.07  -0.01  -0.09     0.00   0.02  -0.17
    19   6    -0.12  -0.02   0.00     0.06  -0.01  -0.03     0.18   0.04   0.07
    20   6     0.01   0.02  -0.13     0.01   0.01   0.06     0.00   0.00   0.01
    21   6    -0.05  -0.01  -0.03    -0.12   0.02   0.00    -0.19  -0.05  -0.06
    22   6    -0.07   0.09  -0.01     0.03   0.18   0.03     0.00   0.17   0.02
    23   6     0.06   0.03  -0.01     0.12   0.00   0.02     0.18  -0.07   0.05
    24   6     0.01  -0.06   0.01    -0.01  -0.13  -0.02     0.00  -0.01   0.00
    25   6    -0.21   0.00   0.00     0.01   0.00   0.00     0.00   0.04  -0.08
    26   6     0.03  -0.05   0.26     0.07  -0.02  -0.13     0.00  -0.01   0.08
    27   6     0.14   0.00   0.00    -0.16   0.00   0.00     0.00  -0.02  -0.08
    28   6     0.03   0.05  -0.26     0.07   0.02   0.13     0.00  -0.01   0.08
    29   6    -0.12   0.00  -0.02     0.05   0.03  -0.01     0.19   0.06  -0.05
    30   6    -0.01  -0.02   0.13    -0.01  -0.01  -0.06     0.00   0.00  -0.01
    31   6     0.12   0.02   0.00    -0.06   0.01   0.03    -0.18  -0.04  -0.07
    32   6     0.03   0.03  -0.19     0.07   0.01   0.09     0.00  -0.02   0.17
    33   6    -0.12   0.00   0.02     0.05  -0.03   0.01    -0.19   0.06  -0.05
    34   6     0.03  -0.03   0.19     0.07  -0.01  -0.09     0.00  -0.02   0.17
    35   6     0.12  -0.02   0.00    -0.06  -0.01  -0.03     0.18  -0.05  -0.07
    36   6    -0.01   0.02  -0.13    -0.01   0.01   0.06     0.00   0.00  -0.01
    37   6     0.01   0.00   0.00     0.21   0.00   0.00     0.00   0.08   0.04
    38   6     0.07   0.13  -0.02    -0.03   0.26   0.05     0.00  -0.08  -0.01
    39   6    -0.16   0.00   0.00    -0.13   0.00   0.00     0.00   0.08  -0.02
    40   6     0.07  -0.13   0.02    -0.03  -0.26  -0.05     0.00  -0.08  -0.01
    41   6     0.05   0.01   0.03     0.12  -0.02   0.00     0.19   0.05   0.06
    42   6    -0.06  -0.03   0.01    -0.12   0.00  -0.02    -0.18   0.07  -0.05
    43   6     0.07  -0.09   0.01    -0.03  -0.18  -0.03     0.00  -0.17  -0.02
    44   6     0.05  -0.01  -0.03     0.12   0.02   0.00    -0.19   0.05   0.06
    45   6     0.07   0.09  -0.01    -0.03   0.19   0.03     0.00  -0.17  -0.02
    46   6    -0.06   0.03  -0.01    -0.12   0.00   0.02     0.18   0.07  -0.04
    47   6    -0.01  -0.06   0.01     0.01  -0.13  -0.02     0.00   0.01   0.00
    48   6     0.00   0.02  -0.05     0.00   0.03   0.03     0.00   0.01   0.00
    49   6     0.00  -0.03   0.03     0.00  -0.05  -0.02     0.00   0.00  -0.01
    50   6    -0.01   0.06  -0.01     0.01   0.13   0.02     0.00   0.01   0.00
    51   6     0.00  -0.03   0.03     0.00  -0.05  -0.02     0.00   0.00   0.01
    52   6     0.00   0.02  -0.05     0.00   0.03   0.03     0.00  -0.01   0.00
    53   6     0.00   0.03  -0.03     0.00   0.05   0.02     0.00   0.00   0.01
    54   6     0.00  -0.02   0.05     0.00  -0.03  -0.03     0.00  -0.01   0.00
    55   6     0.00   0.03  -0.03     0.00   0.05   0.02     0.00   0.00  -0.01
    56   6     0.00  -0.02   0.05     0.00  -0.03  -0.03     0.00   0.01   0.00
                    103                    104                    105
                      A                      A                      A
 Frequencies --   1097.0655              1101.1253              1101.5366
 Red. masses --     12.0000                12.0000                12.0000
 Frc consts  --      8.5094                 8.5724                 8.5789
 IR Inten    --      0.0000                 0.0274                 3.0688
  Atom  AN      X      Y      Z        X      Y      Z        X      Y      Z
     1   6     0.00   0.05  -0.01    -0.20  -0.01   0.00     0.01   0.01  -0.13
     2   6     0.21   0.00   0.00    -0.01   0.04  -0.26    -0.01  -0.03   0.25
     3   6     0.00   0.05   0.03     0.20   0.00  -0.02    -0.01   0.01  -0.15
     4   6    -0.21   0.00   0.00     0.01  -0.03   0.29     0.01  -0.02   0.22
     5   6    -0.10  -0.03   0.02     0.01   0.01  -0.01    -0.07   0.06  -0.10
     6   6    -0.05   0.04   0.00     0.00   0.00   0.00     0.00  -0.01   0.09
     7   6    -0.10  -0.02  -0.02     0.01  -0.01  -0.02     0.08  -0.04  -0.12
     8   6     0.21  -0.02  -0.01    -0.01  -0.01   0.08    -0.01  -0.01   0.07
     9   6     0.00   0.01   0.06     0.20  -0.02  -0.01    -0.01  -0.15  -0.11
    10   6     0.21   0.00   0.00    -0.01  -0.26  -0.03    -0.16   0.02   0.04
    11   6     0.00  -0.03   0.05    -0.20   0.00   0.00     0.01   0.16  -0.07
    12   6    -0.21   0.00   0.00     0.01   0.29   0.04     0.16  -0.01   0.04
    13   6    -0.10  -0.02  -0.03     0.00  -0.02  -0.01     0.09  -0.08  -0.03
    14   6    -0.05   0.00   0.04     0.00   0.00   0.00     0.05   0.00   0.01
    15   6    -0.10   0.02  -0.02     0.00  -0.02   0.01     0.08   0.08   0.00
    16   6     0.21   0.01  -0.02     0.00   0.08   0.01    -0.11  -0.01   0.03
    17   6     0.09  -0.03   0.02     0.00  -0.01   0.01     0.07   0.06  -0.10
    18   6    -0.21  -0.02  -0.01     0.01   0.01  -0.07     0.01  -0.01   0.07
    19   6     0.10  -0.02  -0.02    -0.02   0.00   0.00    -0.08  -0.04  -0.12
    20   6     0.05   0.04   0.00     0.00   0.00   0.01     0.00  -0.01   0.09
    21   6     0.09  -0.02  -0.03    -0.02   0.00   0.00    -0.09  -0.08  -0.03
    22   6    -0.21   0.01  -0.02     0.01  -0.07  -0.01     0.11   0.00   0.03
    23   6     0.10   0.02  -0.02     0.01   0.01   0.00    -0.08   0.08   0.00
    24   6     0.05   0.00   0.04     0.00   0.02   0.00    -0.05   0.00   0.01
    25   6     0.00  -0.06   0.01    -0.20  -0.01   0.00     0.01   0.01  -0.13
    26   6     0.21   0.00   0.00     0.01  -0.03   0.29     0.01  -0.02   0.22
    27   6     0.00  -0.05  -0.03     0.20   0.00  -0.02    -0.01   0.01  -0.15
    28   6    -0.21   0.00   0.00    -0.01   0.04  -0.26    -0.01  -0.03   0.25
    29   6    -0.10   0.03  -0.02     0.00  -0.01   0.01     0.07   0.06  -0.10
    30   6    -0.05  -0.04  -0.01     0.00   0.00   0.01     0.00  -0.01   0.09
    31   6    -0.10   0.02   0.02    -0.02   0.00   0.00    -0.08  -0.04  -0.12
    32   6     0.21   0.02   0.01     0.01   0.01  -0.07     0.01  -0.01   0.08
    33   6     0.10   0.03  -0.02     0.01   0.01  -0.01    -0.07   0.06  -0.10
    34   6    -0.21   0.02   0.01    -0.01  -0.01   0.08    -0.01  -0.01   0.06
    35   6     0.10   0.02   0.02     0.01  -0.01  -0.02     0.08  -0.04  -0.12
    36   6     0.05  -0.04   0.00     0.00   0.00   0.00     0.00  -0.01   0.09
    37   6     0.00  -0.01  -0.06     0.20  -0.02  -0.01    -0.01  -0.15  -0.11
    38   6     0.21   0.00   0.00     0.01   0.29   0.04     0.16  -0.01   0.04
    39   6     0.00   0.03  -0.05    -0.20   0.00   0.00     0.01   0.16  -0.07
    40   6    -0.21   0.00   0.00    -0.01  -0.26  -0.03    -0.16   0.02   0.04
    41   6    -0.09   0.02   0.03    -0.02   0.00   0.00    -0.09  -0.08  -0.03
    42   6    -0.10  -0.02   0.02     0.01   0.01   0.00    -0.08   0.08   0.00
    43   6     0.21  -0.01   0.02     0.01  -0.07  -0.01     0.11   0.00   0.03
    44   6     0.09   0.02   0.03     0.00  -0.02  -0.02     0.09  -0.08  -0.02
    45   6    -0.21  -0.01   0.02     0.00   0.08   0.01    -0.11  -0.01   0.03
    46   6     0.10  -0.02   0.02     0.00  -0.02   0.01     0.08   0.08   0.00
    47   6     0.05   0.01  -0.04     0.00   0.00   0.00     0.05   0.00   0.01
    48   6     0.03   0.01  -0.07     0.00  -0.03  -0.01    -0.01   0.02  -0.09
    49   6     0.03  -0.07  -0.01     0.00   0.00  -0.04     0.00  -0.02   0.10
    50   6    -0.05   0.01  -0.04     0.00   0.02   0.00    -0.05   0.00   0.01
    51   6     0.03   0.07   0.01     0.00  -0.01   0.04     0.00  -0.02   0.09
    52   6     0.03  -0.01   0.07     0.00   0.05   0.00     0.01   0.01  -0.09
    53   6    -0.03   0.07   0.01     0.00   0.00  -0.04     0.00  -0.02   0.10
    54   6    -0.03  -0.01   0.07     0.00  -0.03  -0.01    -0.01   0.02  -0.09
    55   6    -0.03  -0.07  -0.01     0.00  -0.01   0.04     0.00  -0.02   0.09
    56   6    -0.03   0.01  -0.07     0.00   0.05   0.00     0.01   0.01  -0.10
                    106                    107                    108
                      A                      A                      A
 Frequencies --   1101.5674              1112.7191              1120.3322
 Red. masses --     12.0000                12.0000                12.0000
 Frc consts  --      8.5793                 8.7539                 8.8741
 IR Inten    --      3.0454                 0.0002                 0.0000
  Atom  AN      X      Y      Z        X      Y      Z        X      Y      Z
     1   6     0.02  -0.11   0.15     0.10   0.00   0.00    -0.28   0.00   0.00
     2   6    -0.16   0.04   0.02     0.00   0.00   0.00     0.00   0.01  -0.14
     3   6    -0.02  -0.07  -0.16    -0.10   0.00   0.00     0.25   0.00   0.00
     4   6     0.16   0.05  -0.03     0.00   0.00   0.00     0.00  -0.01   0.14
     5   6     0.09  -0.03   0.08    -0.18   0.05  -0.04     0.15  -0.06   0.10
     6   6     0.05   0.01   0.00     0.00   0.01  -0.05     0.00   0.01   0.00
     7   6     0.08   0.00  -0.08     0.18  -0.04  -0.05    -0.14   0.02   0.07
     8   6    -0.11   0.03   0.00     0.00  -0.02   0.19     0.00   0.03  -0.23
     9   6    -0.01  -0.13  -0.01     0.10   0.00   0.00     0.01   0.00   0.00
    10   6     0.01   0.25   0.03     0.00   0.00   0.00     0.01   0.02   0.02
    11   6     0.01  -0.15  -0.01    -0.10   0.00   0.00     0.12   0.00   0.00
    12   6    -0.01   0.21   0.02     0.00   0.00   0.00     0.01  -0.02  -0.02
    13   6     0.07  -0.10  -0.06    -0.18   0.04   0.05     0.01   0.08   0.04
    14   6     0.00   0.09   0.01     0.00   0.05   0.01    -0.02   0.01  -0.05
    15   6    -0.08  -0.12   0.04     0.18   0.05  -0.04    -0.06  -0.13   0.03
    16   6     0.01   0.06   0.01     0.00  -0.19  -0.02     0.00   0.05  -0.01
    17   6    -0.09  -0.03   0.08    -0.18  -0.05   0.04     0.15   0.06  -0.10
    18   6     0.11   0.03   0.01     0.00   0.02  -0.19     0.00  -0.03   0.23
    19   6    -0.08   0.00  -0.08     0.18   0.04   0.05    -0.14  -0.02  -0.07
    20   6    -0.05   0.01   0.00     0.00  -0.01   0.05     0.00  -0.01   0.00
    21   6    -0.07  -0.10  -0.06    -0.18  -0.04  -0.05     0.01  -0.08  -0.04
    22   6    -0.01   0.08   0.01     0.00   0.19   0.02     0.00  -0.05   0.01
    23   6     0.08  -0.12   0.04     0.18  -0.05   0.04    -0.06   0.13  -0.03
    24   6     0.00   0.09   0.01     0.00  -0.05  -0.01    -0.02  -0.01   0.05
    25   6     0.02  -0.11   0.15     0.10   0.00   0.00     0.28   0.00   0.00
    26   6     0.16   0.05  -0.03     0.00   0.00   0.00     0.00   0.01  -0.14
    27   6    -0.02  -0.07  -0.16    -0.10   0.00   0.00    -0.25   0.00   0.00
    28   6    -0.16   0.04   0.02     0.00   0.00   0.00     0.00  -0.01   0.14
    29   6    -0.09  -0.03   0.08    -0.18  -0.05   0.04    -0.15  -0.06   0.10
    30   6    -0.05   0.01   0.00     0.00  -0.01   0.05     0.00   0.01   0.00
    31   6    -0.08   0.00  -0.08     0.18   0.04   0.05     0.14   0.02   0.07
    32   6     0.11   0.03   0.01     0.00   0.02  -0.19     0.00   0.03  -0.23
    33   6     0.09  -0.03   0.08    -0.18   0.05  -0.04    -0.15   0.06  -0.10
    34   6    -0.11   0.03   0.00     0.00  -0.02   0.19     0.00  -0.03   0.23
    35   6     0.08   0.00  -0.08     0.18  -0.04  -0.05     0.14  -0.02  -0.07
    36   6     0.05   0.01   0.00     0.00   0.01  -0.05     0.00  -0.01   0.00
    37   6    -0.01  -0.13  -0.01     0.10   0.00   0.00    -0.01   0.00   0.00
    38   6    -0.01   0.21   0.02     0.00   0.00   0.00    -0.01   0.02   0.02
    39   6     0.01  -0.15  -0.01    -0.10   0.00   0.00    -0.12   0.00   0.00
    40   6     0.01   0.25   0.03     0.00   0.00   0.00    -0.01  -0.02  -0.02
    41   6    -0.07  -0.10  -0.06    -0.18  -0.04  -0.05    -0.01   0.08   0.04
    42   6     0.08  -0.12   0.04     0.18  -0.05   0.04     0.06  -0.13   0.03
    43   6    -0.01   0.08   0.01     0.00   0.19   0.02     0.00   0.05  -0.01
    44   6     0.07  -0.10  -0.06    -0.18   0.04   0.05    -0.01  -0.08  -0.04
    45   6     0.01   0.06   0.01     0.00  -0.19  -0.02     0.00  -0.05   0.01
    46   6    -0.08  -0.12   0.04     0.18   0.05  -0.04     0.06   0.13  -0.03
    47   6     0.00   0.09   0.01     0.00   0.05   0.01     0.02  -0.01   0.05
    48   6     0.00   0.10   0.02     0.00   0.00   0.00     0.03   0.00   0.04
    49   6    -0.01  -0.09  -0.01     0.00   0.00   0.00    -0.01  -0.01  -0.01
    50   6     0.00   0.09   0.01     0.00  -0.05  -0.01     0.02   0.01  -0.05
    51   6     0.01  -0.09  -0.02     0.00   0.00   0.00     0.01  -0.01  -0.01
    52   6     0.00   0.09   0.02     0.00   0.00   0.00    -0.03   0.00   0.04
    53   6    -0.01  -0.10  -0.01     0.00   0.00   0.00     0.01   0.01   0.01
    54   6     0.00   0.10   0.02     0.00   0.00   0.00    -0.03   0.00  -0.04
    55   6     0.01  -0.09  -0.02     0.00   0.00   0.00    -0.01   0.01   0.01
    56   6     0.00   0.09   0.02     0.00   0.00   0.00     0.03   0.00  -0.04
                    109                    110                    111
                      A                      A                      A
 Frequencies --   1120.3723              1122.7375              1153.3177
 Red. masses --     12.0000                12.0000                12.0000
 Frc consts  --      8.8748                 8.9123                 9.4044
 IR Inten    --      0.0000                 0.0002                 1.1463
  Atom  AN      X      Y      Z        X      Y      Z        X      Y      Z
     1   6    -0.02   0.00   0.00     0.27   0.00   0.00     0.20   0.00   0.00
     2   6    -0.01  -0.02   0.02     0.00  -0.02   0.20    -0.17  -0.03   0.00
     3   6    -0.12   0.00   0.00    -0.27   0.00   0.00     0.19   0.00   0.00
     4   6    -0.01   0.02  -0.02     0.00   0.02  -0.20    -0.17   0.03   0.00
     5   6    -0.01  -0.04   0.08     0.03   0.00  -0.01     0.06   0.03  -0.02
     6   6     0.02   0.05   0.01     0.00  -0.01   0.05     0.06  -0.03   0.00
     7   6     0.06  -0.03  -0.13    -0.04   0.01  -0.01     0.06   0.02   0.02
     8   6     0.00   0.01   0.05     0.00   0.01  -0.06    -0.18   0.02   0.00
     9   6    -0.28   0.00   0.00     0.27   0.00   0.00     0.20   0.00   0.00
    10   6     0.00   0.14   0.01     0.00  -0.20  -0.02    -0.17   0.00  -0.03
    11   6     0.25   0.00   0.00    -0.27   0.00   0.00     0.19   0.00   0.00
    12   6     0.00  -0.14  -0.01     0.00   0.20   0.02    -0.17   0.00   0.03
    13   6     0.15  -0.10  -0.06     0.03   0.01   0.00     0.06   0.02   0.03
    14   6     0.00   0.00   0.01     0.00  -0.05  -0.01     0.06   0.00  -0.03
    15   6    -0.14  -0.07   0.02    -0.04   0.00   0.01     0.06  -0.02   0.03
    16   6     0.00   0.23   0.03     0.00   0.06   0.01    -0.18   0.00   0.02
    17   6    -0.01   0.04  -0.08     0.03   0.01   0.01     0.06  -0.03   0.02
    18   6     0.00  -0.01  -0.05     0.00  -0.01   0.06    -0.18  -0.02   0.00
    19   6     0.06   0.03   0.13    -0.04  -0.01   0.01     0.06  -0.02  -0.02
    20   6     0.02  -0.05  -0.01     0.00   0.01  -0.05     0.06   0.03   0.00
    21   6     0.15   0.10   0.06     0.03  -0.01   0.00     0.06  -0.02  -0.03
    22   6     0.00  -0.23  -0.03     0.00  -0.06  -0.01    -0.18   0.00  -0.02
    23   6    -0.14   0.07  -0.02    -0.04   0.00  -0.01     0.06   0.02  -0.02
    24   6     0.00   0.00  -0.01     0.00   0.05   0.01     0.06   0.00   0.03
    25   6     0.02   0.00   0.00     0.27   0.00   0.00     0.20   0.00   0.00
    26   6     0.01  -0.02   0.02     0.00   0.02  -0.20    -0.17   0.03   0.00
    27   6     0.12   0.00   0.00    -0.27   0.00   0.00     0.19   0.00   0.00
    28   6     0.01   0.02  -0.02     0.00  -0.02   0.20    -0.17  -0.03   0.00
    29   6     0.01  -0.04   0.08     0.03   0.01   0.01     0.06  -0.03   0.02
    30   6    -0.02   0.05   0.01     0.00   0.01  -0.05     0.06   0.03   0.00
    31   6    -0.06  -0.03  -0.13    -0.04  -0.01   0.01     0.06  -0.02  -0.02
    32   6     0.00   0.01   0.05     0.00  -0.01   0.06    -0.18  -0.02   0.00
    33   6     0.01   0.04  -0.08     0.03   0.00  -0.01     0.06   0.03  -0.02
    34   6     0.00  -0.01  -0.05     0.00   0.01  -0.06    -0.18   0.02   0.00
    35   6    -0.06   0.03   0.13    -0.04   0.01  -0.01     0.06   0.02   0.02
    36   6    -0.02  -0.05  -0.01     0.00  -0.01   0.05     0.06  -0.03   0.00
    37   6     0.28   0.00   0.00     0.27   0.00   0.00     0.20   0.00   0.00
    38   6     0.00   0.14   0.01     0.00   0.20   0.02    -0.17   0.00   0.03
    39   6    -0.25   0.00   0.00    -0.27   0.00   0.00     0.19   0.00   0.00
    40   6     0.00  -0.14  -0.01     0.00  -0.20  -0.02    -0.17   0.00  -0.03
    41   6    -0.15  -0.10  -0.06     0.03  -0.01   0.00     0.06  -0.02  -0.03
    42   6     0.14  -0.07   0.02    -0.04   0.00  -0.01     0.06   0.02  -0.02
    43   6     0.00   0.23   0.03     0.00  -0.06  -0.01    -0.18   0.00  -0.02
    44   6    -0.15   0.10   0.06     0.03   0.01   0.00     0.06   0.02   0.03
    45   6     0.00  -0.23  -0.03     0.00   0.06   0.01    -0.18   0.00   0.02
    46   6     0.14   0.07  -0.02    -0.04   0.00   0.01     0.06  -0.02   0.02
    47   6     0.00   0.00  -0.01     0.00  -0.05  -0.01     0.06   0.00  -0.03
    48   6    -0.01   0.01  -0.01     0.00  -0.02   0.00    -0.02  -0.01   0.08
    49   6    -0.03  -0.04   0.00     0.00   0.00   0.02    -0.02   0.08   0.01
    50   6     0.00   0.00   0.01     0.00   0.05   0.01     0.06   0.00   0.03
    51   6     0.03  -0.04   0.00     0.00   0.00  -0.02    -0.02  -0.08  -0.01
    52   6     0.01   0.01  -0.01     0.00   0.02   0.00    -0.02   0.01  -0.08
    53   6     0.03   0.04   0.00     0.00   0.00   0.02    -0.02   0.08   0.01
    54   6     0.01  -0.01   0.01     0.00  -0.02   0.00    -0.02  -0.01   0.08
    55   6    -0.03   0.04   0.00     0.00   0.00  -0.02    -0.02  -0.08  -0.01
    56   6    -0.01  -0.01   0.01     0.00   0.02   0.00    -0.02   0.01  -0.08
                    112                    113                    114
                      A                      A                      A
 Frequencies --   1181.3803              1189.8996              1190.0490
 Red. masses --     12.0000                12.0000                12.0000
 Frc consts  --      9.8676                10.0104                10.0129
 IR Inten    --      0.0001                 7.6715                 7.6612
  Atom  AN      X      Y      Z        X      Y      Z        X      Y      Z
     1   6     0.00  -0.03   0.09     0.00   0.05  -0.04     0.00  -0.03   0.06
     2   6     0.07   0.02   0.00     0.07   0.00   0.04     0.09   0.01  -0.02
     3   6     0.00  -0.01  -0.09     0.00  -0.02  -0.08     0.00   0.03   0.02
     4   6    -0.07   0.02   0.00    -0.07   0.00   0.04    -0.09   0.01  -0.02
     5   6     0.07   0.03  -0.16     0.04  -0.03  -0.03    -0.20  -0.02   0.11
     6   6    -0.10  -0.04  -0.01    -0.02   0.02   0.22    -0.03   0.08  -0.15
     7   6     0.07  -0.01   0.16    -0.21   0.02  -0.12    -0.01  -0.03  -0.01
     8   6     0.08  -0.03   0.00     0.08   0.01   0.00     0.11   0.01   0.00
     9   6     0.00   0.09   0.03     0.00  -0.06  -0.03     0.00  -0.04  -0.05
    10   6    -0.07   0.00  -0.02     0.09   0.02   0.01    -0.07   0.04   0.00
    11   6     0.00  -0.09   0.01     0.00  -0.02   0.03     0.00  -0.08   0.02
    12   6     0.07   0.00  -0.02    -0.09   0.02   0.01     0.07   0.04   0.00
    13   6    -0.07  -0.16  -0.03    -0.20  -0.11  -0.02    -0.04  -0.03   0.03
    14   6     0.10  -0.01   0.04    -0.03   0.16   0.07     0.02   0.22  -0.02
    15   6    -0.07   0.16   0.01    -0.01   0.01  -0.03     0.21  -0.12  -0.02
    16   6    -0.08   0.00   0.03     0.11   0.00   0.01    -0.08   0.00  -0.01
    17   6    -0.07   0.03  -0.16    -0.04  -0.03  -0.03     0.20  -0.02   0.12
    18   6    -0.08  -0.03   0.00    -0.08   0.01   0.01    -0.11   0.01   0.00
    19   6    -0.07  -0.01   0.16     0.21   0.02  -0.12     0.01  -0.03  -0.01
    20   6     0.10  -0.04  -0.01     0.02   0.02   0.22     0.03   0.08  -0.16
    21   6     0.07  -0.16  -0.03     0.20  -0.12  -0.02     0.04  -0.03   0.03
    22   6     0.08   0.00   0.03    -0.11   0.00   0.01     0.08   0.00  -0.01
    23   6     0.07   0.16   0.01     0.01   0.01  -0.03    -0.21  -0.12  -0.02
    24   6    -0.10  -0.01   0.04     0.03   0.15   0.08    -0.02   0.22  -0.02
    25   6     0.00   0.03  -0.09     0.00   0.05  -0.04     0.00  -0.03   0.06
    26   6     0.07  -0.02   0.00    -0.07   0.00   0.04    -0.09   0.01  -0.02
    27   6     0.00   0.01   0.09     0.00  -0.02  -0.08     0.00   0.03   0.02
    28   6    -0.07  -0.02   0.00     0.07   0.00   0.04     0.09   0.01  -0.02
    29   6     0.07  -0.03   0.16    -0.04  -0.03  -0.03     0.20  -0.02   0.11
    30   6    -0.10   0.04   0.01     0.02   0.02   0.22     0.03   0.08  -0.15
    31   6     0.07   0.01  -0.16     0.20   0.02  -0.12     0.01  -0.03  -0.01
    32   6     0.08   0.03   0.00    -0.08   0.01   0.00    -0.11   0.01   0.00
    33   6    -0.07  -0.03   0.16     0.04  -0.03  -0.03    -0.20  -0.02   0.11
    34   6    -0.08   0.03   0.00     0.08   0.01   0.01     0.11   0.01   0.00
    35   6    -0.07   0.01  -0.16    -0.21   0.02  -0.12    -0.01  -0.03  -0.01
    36   6     0.10   0.04   0.01    -0.02   0.02   0.22    -0.03   0.08  -0.16
    37   6     0.00  -0.09  -0.03     0.00  -0.06  -0.03     0.00  -0.04  -0.05
    38   6    -0.07   0.00   0.02    -0.09   0.02   0.01     0.07   0.04   0.00
    39   6     0.00   0.09  -0.01     0.00  -0.02   0.03     0.00  -0.08   0.02
    40   6     0.07   0.00   0.02     0.09   0.02   0.01    -0.07   0.04   0.00
    41   6    -0.07   0.16   0.03     0.20  -0.12  -0.02     0.04  -0.03   0.03
    42   6    -0.07  -0.16  -0.01     0.01   0.01  -0.03    -0.21  -0.12  -0.02
    43   6    -0.08   0.00  -0.03    -0.11   0.00   0.01     0.08   0.00  -0.01
    44   6     0.07   0.16   0.03    -0.20  -0.11  -0.02    -0.04  -0.03   0.03
    45   6     0.08   0.00  -0.03     0.11   0.00   0.01    -0.08   0.00  -0.01
    46   6     0.07  -0.16  -0.01    -0.01   0.01  -0.03     0.21  -0.12  -0.02
    47   6    -0.10   0.01  -0.04    -0.03   0.15   0.08     0.02   0.22  -0.02
    48   6     0.11  -0.02   0.14    -0.06  -0.03  -0.05     0.05  -0.05   0.03
    49   6    -0.11  -0.14  -0.02    -0.05  -0.03  -0.05    -0.06  -0.05   0.03
    50   6     0.10   0.01  -0.04     0.03   0.16   0.08    -0.02   0.22  -0.02
    51   6    -0.11   0.14   0.02     0.05  -0.03  -0.05     0.06  -0.05   0.03
    52   6     0.11   0.02  -0.14     0.06  -0.03  -0.05    -0.05  -0.05   0.03
    53   6     0.11   0.14   0.02    -0.05  -0.03  -0.05    -0.06  -0.05   0.03
    54   6    -0.11   0.02  -0.14    -0.06  -0.03  -0.05     0.05  -0.05   0.03
    55   6     0.11  -0.14  -0.02     0.05  -0.03  -0.05     0.06  -0.05   0.03
    56   6    -0.11  -0.02   0.14     0.06  -0.03  -0.05    -0.05  -0.05   0.03
                    115                    116                    117
                      A                      A                      A
 Frequencies --   1193.9962              1198.8240              1198.8826
 Red. masses --     12.0000                12.0000                12.0000
 Frc consts  --     10.0795                10.1611                10.1621
 IR Inten    --      0.0004                 0.0001                 0.0001
  Atom  AN      X      Y      Z        X      Y      Z        X      Y      Z
     1   6     0.08   0.00   0.00    -0.07   0.00   0.00    -0.09   0.01  -0.02
     2   6    -0.02   0.00   0.00    -0.01   0.02  -0.12     0.02   0.00  -0.03
     3   6     0.08   0.00   0.00     0.12   0.00   0.00     0.00   0.00  -0.02
     4   6    -0.02   0.00   0.00    -0.01  -0.02   0.12     0.02  -0.01   0.08
     5   6    -0.12  -0.02   0.13     0.08   0.02  -0.09     0.12   0.04  -0.15
     6   6     0.10   0.04   0.01     0.01  -0.01   0.23    -0.02  -0.06   0.10
     7   6    -0.12   0.02  -0.13    -0.14   0.00  -0.17     0.01   0.00   0.03
     8   6    -0.04   0.03   0.00    -0.01   0.00   0.10     0.02  -0.03   0.03
     9   6    -0.08   0.00   0.00     0.09   0.00   0.00    -0.07   0.02   0.01
    10   6     0.02   0.00   0.00    -0.02  -0.05   0.00    -0.01   0.10   0.01
    11   6    -0.08   0.00   0.00     0.00   0.00   0.00     0.12   0.02   0.00
    12   6     0.02   0.00   0.00    -0.02   0.05   0.00    -0.01  -0.15  -0.02
    13   6     0.12   0.13   0.02    -0.11  -0.15  -0.04     0.09   0.09   0.02
    14   6    -0.10   0.01  -0.04     0.02   0.09   0.06     0.01  -0.24  -0.01
    15   6     0.12  -0.13  -0.01    -0.02   0.04   0.00    -0.14   0.18   0.00
    16   6     0.04   0.00  -0.03    -0.02   0.04   0.03    -0.01  -0.09   0.00
    17   6    -0.12   0.02  -0.13     0.08  -0.02   0.08     0.10  -0.04   0.14
    18   6    -0.04  -0.03   0.00    -0.01   0.00  -0.10     0.02   0.03  -0.05
    19   6    -0.12  -0.02   0.13    -0.14   0.00   0.17     0.03   0.00  -0.05
    20   6     0.10  -0.04  -0.01     0.01   0.01  -0.22    -0.02   0.06  -0.07
    21   6     0.12  -0.13  -0.02    -0.11   0.14   0.04     0.07  -0.08  -0.02
    22   6     0.04   0.00   0.03    -0.02  -0.04  -0.03    -0.01   0.11   0.00
    23   6     0.12   0.13   0.02    -0.02  -0.04   0.00    -0.13  -0.16   0.00
    24   6    -0.10  -0.01   0.04     0.02  -0.09  -0.06     0.01   0.21   0.00
    25   6     0.08   0.00   0.00     0.07   0.00   0.00     0.09  -0.01   0.02
    26   6    -0.02   0.00   0.00     0.01   0.02  -0.12    -0.02   0.01  -0.08
    27   6     0.08   0.00   0.00    -0.12   0.00   0.00     0.00   0.00   0.02
    28   6    -0.02   0.00   0.00     0.01  -0.02   0.12    -0.02   0.00   0.03
    29   6    -0.12   0.02  -0.13    -0.08   0.02  -0.09    -0.10   0.04  -0.14
    30   6     0.10  -0.04  -0.01    -0.01  -0.01   0.23     0.02  -0.06   0.07
    31   6    -0.13  -0.02   0.14     0.14   0.00  -0.17    -0.03   0.00   0.04
    32   6    -0.04  -0.03   0.00     0.01   0.00   0.10    -0.02  -0.03   0.05
    33   6    -0.12  -0.02   0.13    -0.08  -0.02   0.09    -0.12  -0.04   0.15
    34   6    -0.04   0.03   0.00     0.01   0.00  -0.10    -0.02   0.03  -0.03
    35   6    -0.12   0.01  -0.13     0.14   0.00   0.17    -0.01   0.00  -0.03
    36   6     0.10   0.04   0.01    -0.01   0.01  -0.22     0.02   0.06  -0.10
    37   6    -0.08   0.00   0.00    -0.09   0.00   0.00     0.07  -0.02  -0.01
    38   6     0.02   0.00   0.00     0.02  -0.05   0.00     0.01   0.15   0.02
    39   6    -0.08   0.00   0.00     0.00   0.00   0.00    -0.12  -0.02   0.00
    40   6     0.02   0.00   0.00     0.02   0.05   0.00     0.01  -0.10  -0.01
    41   6     0.12  -0.13  -0.02     0.11  -0.15  -0.04    -0.07   0.08   0.02
    42   6     0.12   0.13   0.02     0.02   0.04   0.00     0.13   0.16   0.00
    43   6     0.04   0.00   0.03     0.02   0.04   0.03     0.01  -0.11   0.00
    44   6     0.12   0.13   0.02     0.11   0.15   0.04    -0.09  -0.09  -0.02
    45   6     0.04   0.00  -0.03     0.02  -0.04  -0.03     0.01   0.09   0.00
    46   6     0.12  -0.13  -0.01     0.02  -0.04   0.00     0.14  -0.17   0.00
    47   6    -0.10   0.01  -0.04    -0.02  -0.09  -0.06    -0.01   0.24   0.01
    48   6    -0.12   0.02  -0.15    -0.09   0.05  -0.15    -0.04  -0.07  -0.08
    49   6     0.12   0.15   0.02    -0.04  -0.08   0.07     0.09   0.14   0.06
    50   6    -0.10  -0.01   0.04    -0.02   0.09   0.06    -0.01  -0.20   0.00
    51   6     0.12  -0.15  -0.02     0.04  -0.08   0.06    -0.09   0.14   0.05
    52   6    -0.12  -0.02   0.15     0.09   0.05  -0.14     0.04  -0.06  -0.08
    53   6     0.12   0.15   0.02     0.04   0.08  -0.06    -0.09  -0.14  -0.06
    54   6    -0.12   0.02  -0.15     0.09  -0.05   0.14     0.04   0.07   0.08
    55   6     0.12  -0.15  -0.02    -0.04   0.07  -0.07     0.09  -0.14  -0.05
    56   6    -0.12  -0.02   0.15    -0.09  -0.05   0.15    -0.04   0.06   0.08
                    118                    119                    120
                      A                      A                      A
 Frequencies --   1199.3256              1220.4693              1220.6613
 Red. masses --     12.0000                12.0000                12.0000
 Frc consts  --     10.1696                10.5314                10.5347
 IR Inten    --      0.0000                 5.9317                 5.9069
  Atom  AN      X      Y      Z        X      Y      Z        X      Y      Z
     1   6     0.01   0.08  -0.16     0.00   0.09  -0.20     0.00  -0.02   0.01
     2   6     0.00  -0.03   0.22    -0.05  -0.04   0.18     0.06   0.00   0.16
     3   6     0.00  -0.04  -0.17     0.00   0.01  -0.03     0.00  -0.04  -0.22
     4   6     0.00  -0.03   0.21     0.05  -0.04   0.18    -0.06   0.00   0.16
     5   6     0.06   0.00  -0.04    -0.01  -0.04   0.11    -0.01  -0.03   0.01
     6   6     0.00  -0.01   0.14     0.03   0.02  -0.04    -0.04  -0.01  -0.04
     7   6    -0.08   0.01  -0.06     0.01   0.02   0.03     0.01   0.01   0.11
     8   6     0.00   0.01  -0.06    -0.08   0.02  -0.12     0.09   0.00  -0.10
     9   6     0.01   0.16   0.08     0.00  -0.01  -0.02     0.00  -0.20  -0.09
    10   6     0.00  -0.23  -0.03     0.06  -0.16   0.00     0.05   0.18   0.04
    11   6    -0.01   0.17  -0.04     0.00   0.22  -0.04     0.00  -0.03  -0.01
    12   6     0.00  -0.20  -0.02    -0.06  -0.16   0.00    -0.05   0.18   0.04
    13   6     0.06   0.04   0.00    -0.01  -0.01  -0.02     0.01   0.11   0.04
    14   6     0.00  -0.12  -0.02    -0.04   0.04  -0.01    -0.03  -0.04  -0.02
    15   6    -0.06   0.03   0.01     0.01  -0.11   0.01    -0.01   0.03  -0.02
    16   6     0.00   0.07   0.01     0.09   0.11   0.00     0.08  -0.12  -0.02
    17   6    -0.09   0.01  -0.07     0.01  -0.04   0.11     0.00  -0.03   0.01
    18   6     0.00   0.00  -0.05     0.08   0.02  -0.12    -0.09   0.00  -0.11
    19   6     0.07   0.01  -0.05    -0.01   0.02   0.03    -0.01   0.01   0.11
    20   6     0.00  -0.03   0.16    -0.03   0.02  -0.04     0.04  -0.01  -0.04
    21   6    -0.08   0.06   0.01     0.00  -0.01  -0.03    -0.01   0.11   0.04
    22   6     0.00   0.05   0.01    -0.09   0.11   0.00    -0.08  -0.12  -0.02
    23   6     0.09   0.07   0.01    -0.01  -0.11   0.01     0.01   0.03  -0.02
    24   6     0.00  -0.18  -0.02     0.04   0.04  -0.01     0.03  -0.04  -0.02
    25   6    -0.01  -0.08   0.16     0.00   0.09  -0.20     0.00  -0.02   0.01
    26   6     0.00   0.03  -0.21     0.05  -0.04   0.18    -0.06   0.00   0.16
    27   6     0.00   0.04   0.17     0.00   0.01  -0.03     0.00  -0.04  -0.22
    28   6     0.00   0.03  -0.22    -0.05  -0.04   0.18     0.06   0.00   0.16
    29   6     0.09  -0.01   0.07     0.01  -0.04   0.11     0.00  -0.03   0.01
    30   6     0.00   0.03  -0.16    -0.03   0.02  -0.04     0.04  -0.01  -0.04
    31   6    -0.07  -0.01   0.05    -0.01   0.02   0.03    -0.01   0.01   0.11
    32   6     0.00   0.00   0.06     0.08   0.02  -0.12    -0.09   0.00  -0.11
    33   6    -0.06   0.00   0.04    -0.01  -0.04   0.11    -0.01  -0.02   0.01
    34   6     0.00  -0.01   0.06    -0.08   0.02  -0.12     0.09   0.00  -0.11
    35   6     0.08  -0.01   0.06     0.01   0.02   0.03     0.01   0.01   0.11
    36   6     0.00   0.01  -0.14     0.03   0.02  -0.04    -0.04  -0.01  -0.04
    37   6    -0.01  -0.16  -0.08     0.00  -0.01  -0.02     0.00  -0.20  -0.09
    38   6     0.00   0.20   0.02    -0.06  -0.16   0.00    -0.05   0.18   0.04
    39   6     0.01  -0.17   0.04     0.00   0.22  -0.04     0.00  -0.03  -0.01
    40   6     0.00   0.23   0.03     0.06  -0.16   0.00     0.05   0.18   0.04
    41   6     0.08  -0.06  -0.01     0.00  -0.01  -0.03    -0.01   0.11   0.04
    42   6    -0.09  -0.07  -0.01    -0.01  -0.11   0.01     0.01   0.03  -0.02
    43   6     0.00  -0.05  -0.01    -0.09   0.11   0.00    -0.08  -0.12  -0.02
    44   6    -0.06  -0.04   0.00     0.00  -0.01  -0.02     0.01   0.11   0.04
    45   6     0.00  -0.07  -0.01     0.09   0.10   0.00     0.08  -0.12  -0.02
    46   6     0.06  -0.03  -0.01     0.01  -0.11   0.01    -0.01   0.03  -0.02
    47   6     0.00   0.13   0.02    -0.04   0.04  -0.01    -0.03  -0.04  -0.02
    48   6     0.01  -0.03   0.01     0.06   0.09   0.14     0.05  -0.14   0.09
    49   6    -0.01  -0.02   0.04    -0.05  -0.09  -0.14     0.06   0.14  -0.09
    50   6     0.00   0.18   0.02     0.04   0.04  -0.01     0.03  -0.04  -0.02
    51   6     0.01  -0.01  -0.05     0.05  -0.09  -0.14    -0.06   0.14  -0.09
    52   6     0.00   0.05   0.01    -0.06   0.09   0.14    -0.05  -0.14   0.09
    53   6     0.01   0.02  -0.04    -0.05  -0.09  -0.14     0.06   0.14  -0.09
    54   6     0.00   0.03   0.00     0.06   0.09   0.14     0.05  -0.14   0.09
    55   6    -0.01   0.01   0.05     0.05  -0.09  -0.14    -0.06   0.14  -0.09
    56   6     0.00  -0.05  -0.01    -0.06   0.09   0.14    -0.05  -0.14   0.09
                    121                    122                    123
                      A                      A                      A
 Frequencies --   1224.7134              1226.5778              1228.1201
 Red. masses --     12.0000                12.0000                12.0000
 Frc consts  --     10.6047                10.6371                10.6638
 IR Inten    --      0.0002                 5.9172                 0.0000
  Atom  AN      X      Y      Z        X      Y      Z        X      Y      Z
     1   6     0.00  -0.01   0.00    -0.03   0.00   0.00    -0.22   0.00   0.00
     2   6    -0.02   0.00   0.00     0.03   0.00   0.00     0.10   0.01  -0.01
     3   6     0.00  -0.01  -0.01    -0.03   0.00   0.00    -0.09   0.00   0.00
     4   6     0.02   0.00   0.00     0.03   0.00   0.00     0.10  -0.01   0.01
     5   6     0.11  -0.05  -0.01    -0.11   0.04   0.01    -0.11   0.01   0.01
     6   6    -0.21   0.06   0.00     0.20  -0.06   0.00    -0.05   0.04  -0.11
     7   6     0.11  -0.05   0.00    -0.11   0.05  -0.01     0.02  -0.06  -0.03
     8   6    -0.03   0.01   0.00     0.04  -0.02   0.00     0.13  -0.01   0.03
     9   6     0.00   0.00  -0.01    -0.03   0.00   0.00     0.16   0.00   0.00
    10   6    -0.02   0.00   0.00     0.03   0.00   0.00    -0.13   0.00  -0.01
    11   6     0.00   0.01  -0.01    -0.03   0.00   0.00     0.25   0.00   0.00
    12   6     0.02   0.00   0.00     0.03   0.00   0.00    -0.13   0.00   0.01
    13   6     0.11   0.01  -0.05    -0.11  -0.02   0.05     0.00   0.01   0.06
    14   6    -0.20  -0.01   0.06     0.20   0.01  -0.06     0.07   0.09  -0.03
    15   6     0.11   0.00  -0.05    -0.11   0.01   0.05     0.11  -0.01   0.00
    16   6    -0.03   0.00   0.01     0.04   0.00  -0.02    -0.17  -0.02   0.00
    17   6    -0.11  -0.05  -0.01    -0.11  -0.04  -0.01    -0.11  -0.01  -0.01
    18   6     0.03   0.01   0.00     0.04   0.02   0.00     0.13   0.01  -0.03
    19   6    -0.11  -0.05   0.00    -0.11  -0.05   0.01     0.02   0.06   0.03
    20   6     0.20   0.06   0.01     0.20   0.06   0.00    -0.06  -0.05   0.11
    21   6    -0.11   0.01  -0.05    -0.11   0.01  -0.05     0.01  -0.01  -0.06
    22   6     0.03   0.00   0.01     0.04   0.00   0.02    -0.17   0.02   0.00
    23   6    -0.11   0.00  -0.05    -0.11  -0.01  -0.05     0.11   0.01   0.00
    24   6     0.20  -0.01   0.06     0.20  -0.01   0.06     0.07  -0.09   0.03
    25   6     0.00   0.01  -0.01    -0.03   0.00   0.00     0.22   0.00   0.00
    26   6    -0.02   0.00   0.00     0.03   0.00   0.00    -0.10   0.01  -0.01
    27   6     0.00   0.01   0.01    -0.03   0.00   0.00     0.09   0.00   0.00
    28   6     0.02   0.00   0.00     0.03   0.00   0.00    -0.10  -0.01   0.01
    29   6     0.11   0.05   0.01    -0.11  -0.04  -0.02     0.11   0.01   0.01
    30   6    -0.20  -0.06  -0.01     0.20   0.06   0.00     0.05   0.04  -0.11
    31   6     0.11   0.05   0.00    -0.11  -0.05   0.01    -0.02  -0.06  -0.03
    32   6    -0.03  -0.01   0.00     0.04   0.02   0.00    -0.13  -0.01   0.03
    33   6    -0.11   0.05   0.01    -0.11   0.04   0.01     0.11  -0.01  -0.01
    34   6     0.03  -0.01   0.00     0.04  -0.02   0.00    -0.13   0.01  -0.03
    35   6    -0.11   0.05   0.00    -0.11   0.05  -0.01    -0.02   0.05   0.03
    36   6     0.20  -0.06   0.00     0.20  -0.06   0.00     0.05  -0.04   0.11
    37   6     0.00   0.01   0.01    -0.03   0.00   0.00    -0.16   0.00   0.00
    38   6    -0.02   0.00   0.00     0.03   0.00   0.00     0.13   0.00  -0.01
    39   6     0.00  -0.01   0.01    -0.03   0.00   0.00    -0.25   0.00   0.00
    40   6     0.02   0.00   0.00     0.03   0.00   0.00     0.13   0.00   0.01
    41   6     0.11  -0.01   0.05    -0.11   0.02  -0.05    -0.01   0.01   0.06
    42   6     0.11   0.00   0.05    -0.11  -0.01  -0.05    -0.11  -0.01   0.00
    43   6    -0.03   0.00  -0.01     0.04   0.00   0.02     0.17  -0.02   0.00
    44   6    -0.11  -0.01   0.05    -0.11  -0.02   0.05     0.00  -0.01  -0.06
    45   6     0.03   0.00  -0.01     0.04   0.00  -0.02     0.17   0.02   0.00
    46   6    -0.11   0.00   0.05    -0.11   0.01   0.05    -0.11   0.01   0.00
    47   6     0.20   0.01  -0.06     0.20   0.01  -0.06    -0.07  -0.09   0.03
    48   6     0.02   0.02  -0.22    -0.01  -0.02   0.21     0.00  -0.10  -0.09
    49   6     0.02  -0.22  -0.03    -0.01   0.21   0.03     0.00   0.04   0.15
    50   6    -0.21   0.01  -0.06     0.20  -0.01   0.06    -0.07   0.09  -0.03
    51   6     0.02   0.22   0.03    -0.01  -0.21  -0.03     0.00   0.04   0.15
    52   6     0.02  -0.03   0.22    -0.01   0.02  -0.22     0.00  -0.10  -0.09
    53   6    -0.02   0.22   0.03    -0.01   0.22   0.03     0.00  -0.04  -0.15
    54   6    -0.02  -0.02   0.22    -0.01  -0.02   0.22     0.00   0.10   0.09
    55   6    -0.02  -0.22  -0.03    -0.01  -0.22  -0.03     0.00  -0.04  -0.15
    56   6    -0.02   0.03  -0.22    -0.01   0.03  -0.22     0.00   0.10   0.09
                    124                    125                    126
                      A                      A                      A
 Frequencies --   1228.2506              1248.9651              1254.3854
 Red. masses --     12.0000                12.0000                12.0000
 Frc consts  --     10.6661                11.0289                11.1248
 IR Inten    --      0.0001                 0.0000                 0.0003
  Atom  AN      X      Y      Z        X      Y      Z        X      Y      Z
     1   6     0.16   0.00   0.00     0.00   0.02  -0.01    -0.04   0.00   0.00
     2   6    -0.13  -0.01   0.00     0.01   0.00   0.01     0.00   0.00  -0.03
     3   6     0.26   0.00   0.00     0.00  -0.02  -0.02     0.04   0.00   0.00
     4   6    -0.13   0.01   0.00    -0.01   0.00   0.01     0.00   0.00   0.03
     5   6     0.00   0.06  -0.01     0.09  -0.06   0.01     0.11  -0.06   0.00
     6   6     0.07  -0.03  -0.09     0.00  -0.02   0.19     0.00  -0.02   0.19
     7   6     0.11   0.00   0.01    -0.11   0.06   0.03    -0.10   0.06   0.02
     8   6    -0.17   0.00   0.02     0.01   0.01  -0.09     0.00   0.01  -0.08
     9   6     0.22   0.00   0.00     0.00  -0.01  -0.02     0.04   0.00   0.00
    10   6    -0.10  -0.01  -0.01    -0.01   0.01   0.00     0.00  -0.03   0.00
    11   6     0.08   0.00   0.00     0.00  -0.02   0.02    -0.04   0.00   0.00
    12   6    -0.10   0.01   0.01     0.01   0.01   0.00     0.00   0.03   0.00
    13   6     0.11   0.01  -0.01    -0.09   0.01   0.06    -0.10   0.00   0.06
    14   6     0.05  -0.11  -0.04     0.00   0.19   0.02     0.00   0.19   0.02
    15   6    -0.02  -0.03   0.06     0.11   0.03  -0.06     0.10   0.02  -0.06
    16   6    -0.13   0.03   0.01    -0.01  -0.09  -0.01     0.00  -0.08  -0.01
    17   6     0.00  -0.06   0.01    -0.09  -0.06   0.01     0.11   0.06   0.00
    18   6    -0.17   0.00  -0.02    -0.01   0.01  -0.09     0.00  -0.01   0.08
    19   6     0.11   0.00  -0.01     0.11   0.06   0.03    -0.10  -0.06  -0.02
    20   6     0.07   0.03   0.09     0.00  -0.02   0.19     0.00   0.02  -0.19
    21   6     0.11  -0.01   0.01     0.09   0.01   0.06    -0.10   0.00  -0.06
    22   6    -0.13  -0.03  -0.01     0.01  -0.09  -0.01     0.00   0.08   0.01
    23   6    -0.02   0.03  -0.06    -0.11   0.03  -0.06     0.10  -0.02   0.06
    24   6     0.05   0.11   0.04     0.00   0.19   0.02     0.00  -0.19  -0.02
    25   6    -0.16   0.00   0.00     0.00  -0.02   0.01    -0.04   0.00   0.00
    26   6     0.13  -0.01   0.00     0.01   0.00  -0.01     0.00   0.00   0.03
    27   6    -0.26   0.00   0.00     0.00   0.02   0.02     0.04   0.00   0.00
    28   6     0.13   0.01   0.00    -0.01   0.00  -0.01     0.00   0.00  -0.03
    29   6     0.00   0.06  -0.01     0.09   0.06  -0.01     0.11   0.06   0.00
    30   6    -0.07  -0.03  -0.09     0.00   0.02  -0.19     0.00   0.02  -0.19
    31   6    -0.11   0.00   0.01    -0.11  -0.06  -0.03    -0.10  -0.06  -0.02
    32   6     0.17   0.00   0.02     0.01  -0.01   0.09     0.00  -0.01   0.08
    33   6     0.00  -0.06   0.01    -0.09   0.06  -0.01     0.11  -0.06   0.00
    34   6     0.17   0.00  -0.02    -0.01  -0.01   0.09     0.00   0.01  -0.08
    35   6    -0.11   0.00  -0.01     0.11  -0.06  -0.03    -0.10   0.06   0.02
    36   6    -0.07   0.03   0.09     0.00   0.02  -0.19     0.00  -0.02   0.19
    37   6    -0.22   0.00   0.00     0.00   0.01   0.02     0.04   0.00   0.00
    38   6     0.10  -0.01  -0.01    -0.01  -0.01   0.00     0.00   0.03   0.00
    39   6    -0.08   0.00   0.00     0.00   0.02  -0.02    -0.04   0.00   0.00
    40   6     0.10   0.01   0.01     0.01  -0.02   0.00     0.00  -0.03   0.00
    41   6    -0.11   0.01  -0.01    -0.09  -0.01  -0.06    -0.10   0.00  -0.06
    42   6     0.02  -0.03   0.06     0.11  -0.03   0.06     0.10  -0.02   0.06
    43   6     0.13   0.03   0.01    -0.01   0.09   0.01     0.00   0.08   0.01
    44   6    -0.11  -0.01   0.01     0.09  -0.01  -0.06    -0.10   0.01   0.06
    45   6     0.13  -0.03  -0.01     0.01   0.09   0.01     0.00  -0.08  -0.01
    46   6     0.02   0.03  -0.06    -0.11  -0.03   0.06     0.10   0.02  -0.06
    47   6    -0.05   0.11   0.04     0.00  -0.19  -0.02     0.00   0.19   0.02
    48   6     0.00   0.15  -0.04     0.00   0.22   0.02     0.00   0.22   0.03
    49   6     0.00  -0.09   0.10     0.00  -0.03   0.22     0.00  -0.03   0.22
    50   6    -0.05  -0.11  -0.04     0.00  -0.19  -0.02     0.00  -0.19  -0.02
    51   6     0.00  -0.09   0.10     0.00   0.03  -0.22     0.00   0.03  -0.22
    52   6     0.00   0.15  -0.04     0.00  -0.22  -0.02     0.00  -0.22  -0.03
    53   6     0.00   0.09  -0.10     0.00   0.03  -0.22     0.00  -0.03   0.22
    54   6     0.00  -0.15   0.04     0.00  -0.22  -0.02     0.00   0.22   0.03
    55   6     0.00   0.09  -0.10     0.00  -0.03   0.22     0.00   0.03  -0.22
    56   6     0.00  -0.15   0.04     0.00   0.22   0.02     0.00  -0.22  -0.03
                    127                    128                    129
                      A                      A                      A
 Frequencies --   1261.9112              1265.0053              1279.6252
 Red. masses --     12.0000                12.0000                12.0000
 Frc consts  --     11.2587                11.3140                11.5770
 IR Inten    --      0.0000                 0.0003                 0.0000
  Atom  AN      X      Y      Z        X      Y      Z        X      Y      Z
     1   6     0.00  -0.04   0.11     0.01   0.00   0.00     0.00   0.04  -0.08
     2   6     0.15   0.02   0.00     0.00  -0.01   0.05     0.00  -0.02   0.14
     3   6     0.00  -0.01  -0.12    -0.01   0.00   0.00     0.00  -0.02  -0.09
     4   6    -0.15   0.02   0.00     0.00   0.01  -0.05     0.00  -0.02   0.14
     5   6    -0.17   0.03  -0.02    -0.07  -0.05   0.13    -0.05  -0.04   0.11
     6   6     0.03   0.01  -0.01     0.00   0.03  -0.24     0.00   0.02  -0.20
     7   6    -0.16   0.02   0.02     0.07   0.02   0.14     0.05   0.02   0.12
     8   6     0.15  -0.01   0.00     0.00   0.01  -0.11     0.00   0.02  -0.13
     9   6     0.00   0.11   0.04     0.01   0.00   0.00     0.00   0.08   0.04
    10   6    -0.15   0.00  -0.02     0.00  -0.05  -0.01     0.00  -0.13  -0.02
    11   6     0.00  -0.12   0.01    -0.01   0.00   0.00     0.00   0.09  -0.02
    12   6     0.15   0.00  -0.02     0.00   0.05   0.01     0.00  -0.13  -0.02
    13   6     0.17  -0.02  -0.03    -0.07  -0.13  -0.05    -0.05  -0.11  -0.04
    14   6    -0.03  -0.01  -0.01     0.00   0.24   0.03     0.00   0.20   0.02
    15   6     0.16   0.02  -0.02     0.07  -0.14   0.02     0.05  -0.12   0.02
    16   6    -0.15   0.00   0.01     0.00   0.11   0.01     0.00   0.13   0.02
    17   6     0.17   0.03  -0.02    -0.07   0.05  -0.13     0.05  -0.04   0.11
    18   6    -0.15  -0.01   0.00     0.00  -0.01   0.11     0.00   0.02  -0.13
    19   6     0.16   0.02   0.02     0.07  -0.02  -0.14    -0.05   0.02   0.12
    20   6    -0.03   0.01  -0.01     0.00  -0.03   0.24     0.00   0.02  -0.21
    21   6    -0.17  -0.02  -0.03    -0.07   0.13   0.05     0.06  -0.11  -0.04
    22   6     0.15   0.00   0.01     0.00  -0.11  -0.01     0.00   0.13   0.02
    23   6    -0.16   0.02  -0.02     0.07   0.14  -0.02    -0.05  -0.12   0.02
    24   6     0.03  -0.01  -0.01     0.00  -0.24  -0.03     0.00   0.20   0.02
    25   6     0.00   0.04  -0.11     0.01   0.00   0.00     0.00  -0.04   0.08
    26   6     0.15  -0.02   0.00     0.00   0.01  -0.05     0.00   0.02  -0.13
    27   6     0.00   0.01   0.12    -0.01   0.00   0.00     0.00   0.02   0.09
    28   6    -0.15  -0.02   0.00     0.00  -0.01   0.05     0.00   0.02  -0.13
    29   6    -0.17  -0.03   0.02    -0.07   0.05  -0.13    -0.05   0.04  -0.11
    30   6     0.03  -0.01   0.01     0.00  -0.03   0.24     0.00  -0.02   0.20
    31   6    -0.16  -0.02  -0.02     0.07  -0.02  -0.14     0.05  -0.02  -0.12
    32   6     0.15   0.01   0.00     0.00  -0.01   0.11     0.00  -0.02   0.13
    33   6     0.17  -0.03   0.02    -0.07  -0.05   0.13     0.05   0.05  -0.11
    34   6    -0.15   0.01   0.00     0.00   0.01  -0.11     0.00  -0.02   0.13
    35   6     0.16  -0.02  -0.02     0.07   0.02   0.14    -0.05  -0.02  -0.12
    36   6    -0.03  -0.01   0.01     0.00   0.03  -0.24     0.00  -0.02   0.20
    37   6     0.00  -0.11  -0.04     0.01   0.00   0.00     0.00  -0.08  -0.04
    38   6    -0.15   0.00   0.02     0.00   0.05   0.01     0.00   0.13   0.02
    39   6     0.00   0.12  -0.01    -0.01   0.00   0.00     0.00  -0.09   0.02
    40   6     0.15   0.00   0.02     0.00  -0.05  -0.01     0.00   0.14   0.02
    41   6     0.17   0.02   0.03    -0.07   0.13   0.05    -0.05   0.11   0.05
    42   6     0.16  -0.02   0.02     0.07   0.14  -0.02     0.05   0.12  -0.02
    43   6    -0.15   0.00  -0.01     0.00  -0.11  -0.01     0.00  -0.13  -0.02
    44   6    -0.17   0.02   0.03    -0.07  -0.13  -0.05     0.05   0.11   0.05
    45   6     0.15   0.00  -0.01     0.00   0.11   0.01     0.00  -0.13  -0.02
    46   6    -0.16  -0.02   0.02     0.07  -0.14   0.02    -0.06   0.12  -0.02
    47   6     0.03   0.01   0.01     0.00   0.24   0.03     0.00  -0.20  -0.03
    48   6    -0.06   0.00  -0.07     0.00   0.07   0.01     0.00   0.06   0.01
    49   6     0.06   0.07   0.00     0.00   0.01  -0.07     0.00   0.01  -0.06
    50   6    -0.03   0.01   0.01     0.00  -0.24  -0.03     0.00  -0.20  -0.02
    51   6     0.06  -0.07   0.00     0.00  -0.01   0.07     0.00  -0.01   0.06
    52   6    -0.06   0.00   0.07     0.00  -0.07  -0.01     0.00  -0.06  -0.01
    53   6    -0.06  -0.07   0.00     0.00   0.01  -0.07     0.00  -0.01   0.06
    54   6     0.06   0.00   0.07     0.00   0.07   0.01     0.00  -0.06  -0.01
    55   6    -0.06   0.07   0.00     0.00  -0.01   0.07     0.00   0.01  -0.05
    56   6     0.06   0.00  -0.07     0.00  -0.07  -0.01     0.00   0.06   0.00
                    130                    131                    132
                      A                      A                      A
 Frequencies --   1281.3053              1281.6005              1283.2210
 Red. masses --     12.0000                12.0000                12.0000
 Frc consts  --     11.6074                11.6128                11.6422
 IR Inten    --      0.0462                 0.0458                 0.0000
  Atom  AN      X      Y      Z        X      Y      Z        X      Y      Z
     1   6     0.00  -0.03   0.07     0.00  -0.01   0.01     0.13   0.00   0.00
     2   6     0.06   0.01  -0.05    -0.06   0.00  -0.06    -0.08  -0.01   0.02
     3   6     0.00   0.01   0.01     0.00   0.01   0.08     0.05   0.00   0.00
     4   6    -0.06   0.01  -0.05     0.06   0.00  -0.05    -0.08   0.01  -0.02
     5   6    -0.12   0.04  -0.04     0.10  -0.05  -0.01     0.13  -0.04   0.04
     6   6     0.12  -0.07   0.11    -0.12   0.04   0.13    -0.11   0.06  -0.10
     7   6    -0.10   0.05   0.01     0.12  -0.03  -0.05     0.10  -0.04   0.00
     8   6     0.06  -0.02   0.03    -0.06   0.01   0.03    -0.07   0.02  -0.02
     9   6     0.00  -0.01  -0.01     0.00   0.07   0.03    -0.06   0.00   0.00
    10   6    -0.06   0.06   0.00    -0.06  -0.06  -0.01     0.08  -0.02   0.00
    11   6     0.00  -0.08   0.01     0.00   0.01  -0.01    -0.13   0.00   0.00
    12   6     0.06   0.06   0.00     0.06  -0.06  -0.01     0.08   0.02   0.00
    13   6     0.10   0.01  -0.05     0.12  -0.04  -0.05    -0.10  -0.01   0.04
    14   6    -0.12  -0.13   0.04    -0.12   0.12   0.07     0.11   0.12  -0.03
    15   6     0.12   0.05  -0.03     0.10   0.00  -0.05    -0.13  -0.04   0.03
    16   6    -0.06  -0.03   0.01    -0.06   0.03   0.02     0.07   0.02  -0.01
    17   6     0.12   0.04  -0.04    -0.10  -0.05  -0.01     0.13   0.04  -0.03
    18   6    -0.06  -0.02   0.03     0.06   0.01   0.03    -0.07  -0.02   0.01
    19   6     0.10   0.05   0.01    -0.12  -0.03  -0.05     0.10   0.04   0.00
    20   6    -0.12  -0.07   0.11     0.12   0.04   0.13    -0.11  -0.06   0.10
    21   6    -0.10   0.01  -0.05    -0.12  -0.04  -0.05    -0.10   0.01  -0.04
    22   6     0.06  -0.03   0.01     0.06   0.03   0.02     0.07  -0.02   0.01
    23   6    -0.12   0.05  -0.03    -0.10   0.00  -0.05    -0.13   0.04  -0.03
    24   6     0.12  -0.13   0.04     0.12   0.12   0.07     0.11  -0.12   0.03
    25   6     0.00  -0.03   0.07     0.00  -0.01   0.01    -0.13   0.00   0.00
    26   6    -0.06   0.01  -0.06     0.06   0.00  -0.06     0.08  -0.01   0.02
    27   6     0.00   0.01   0.01     0.00   0.01   0.08    -0.05   0.00   0.00
    28   6     0.06   0.01  -0.06    -0.06   0.00  -0.06     0.08   0.01  -0.02
    29   6     0.12   0.05  -0.04    -0.10  -0.05  -0.01    -0.13  -0.04   0.03
    30   6    -0.12  -0.07   0.12     0.12   0.04   0.13     0.11   0.06  -0.10
    31   6     0.10   0.05   0.00    -0.12  -0.03  -0.05    -0.10  -0.04   0.00
    32   6    -0.06  -0.02   0.03     0.06   0.01   0.04     0.07   0.02  -0.01
    33   6    -0.12   0.05  -0.04     0.10  -0.05  -0.01    -0.13   0.04  -0.04
    34   6     0.06  -0.02   0.03    -0.06   0.01   0.04     0.07  -0.02   0.02
    35   6    -0.10   0.05   0.00     0.12  -0.03  -0.05    -0.10   0.04   0.00
    36   6     0.12  -0.07   0.12    -0.12   0.04   0.13     0.11  -0.06   0.11
    37   6     0.00  -0.01  -0.01     0.00   0.07   0.03     0.06   0.00   0.00
    38   6     0.06   0.06   0.00     0.06  -0.05  -0.01    -0.08  -0.02   0.00
    39   6     0.00  -0.08   0.01     0.00   0.01  -0.01     0.13   0.00   0.00
    40   6    -0.06   0.06   0.00    -0.06  -0.05  -0.01    -0.08   0.02   0.00
    41   6    -0.10   0.01  -0.05    -0.12  -0.04  -0.04     0.10  -0.01   0.04
    42   6    -0.12   0.05  -0.03    -0.10   0.01  -0.05     0.13  -0.04   0.03
    43   6     0.06  -0.04   0.01     0.06   0.03   0.02    -0.07   0.02  -0.01
    44   6     0.10   0.01  -0.05     0.12  -0.04  -0.04     0.10   0.01  -0.04
    45   6    -0.06  -0.04   0.01    -0.06   0.03   0.02    -0.07  -0.02   0.01
    46   6     0.12   0.05  -0.03     0.10   0.01  -0.05     0.13   0.04  -0.03
    47   6    -0.12  -0.13   0.04    -0.12   0.11   0.07    -0.11  -0.12   0.03
    48   6     0.02   0.17   0.14     0.02  -0.20   0.09    -0.02  -0.16  -0.14
    49   6    -0.02  -0.09  -0.20     0.02   0.14  -0.17     0.02   0.09   0.19
    50   6     0.12  -0.13   0.04     0.12   0.11   0.07    -0.11   0.12  -0.03
    51   6     0.02  -0.09  -0.20    -0.02   0.14  -0.17    -0.02   0.09   0.19
    52   6    -0.02   0.17   0.14    -0.02  -0.20   0.09     0.02  -0.16  -0.14
    53   6    -0.02  -0.09  -0.20     0.02   0.14  -0.17    -0.02  -0.09  -0.19
    54   6     0.02   0.17   0.14     0.02  -0.20   0.09     0.02   0.16   0.14
    55   6     0.02  -0.09  -0.20    -0.02   0.14  -0.17     0.02  -0.09  -0.19
    56   6    -0.02   0.17   0.14    -0.02  -0.20   0.09    -0.02   0.16   0.14
                    133                    134                    135
                      A                      A                      A
 Frequencies --   1283.5114              1301.0050              1442.4627
 Red. masses --     12.0000                12.0000                12.0000
 Frc consts  --     11.6475                11.9671                14.7109
 IR Inten    --      0.0000                 0.0000                 0.0008
  Atom  AN      X      Y      Z        X      Y      Z        X      Y      Z
     1   6    -0.06   0.00   0.00     0.22   0.00   0.00     0.04   0.00   0.00
     2   6     0.08   0.00   0.02    -0.14   0.00   0.00    -0.10  -0.01   0.00
     3   6    -0.13   0.00   0.00     0.22   0.00   0.00     0.04   0.00   0.00
     4   6     0.08   0.00  -0.02    -0.14   0.00   0.00    -0.10   0.01   0.00
     5   6    -0.10   0.04   0.01     0.12  -0.03   0.03    -0.06  -0.05   0.10
     6   6     0.11  -0.03  -0.12    -0.01   0.00   0.00     0.30  -0.16  -0.01
     7   6    -0.13   0.03   0.04     0.12  -0.02  -0.04    -0.07  -0.01  -0.10
     8   6     0.07  -0.01  -0.02    -0.16   0.01   0.00     0.04   0.01   0.01
     9   6    -0.13   0.00   0.00    -0.22   0.00   0.00     0.02   0.00   0.00
    10   6     0.08   0.02   0.01     0.14   0.00   0.00    -0.03   0.00   0.00
    11   6    -0.05   0.00   0.00    -0.22   0.00   0.00     0.00   0.00   0.00
    12   6     0.08  -0.02  -0.01     0.14   0.00   0.00    -0.03   0.00   0.00
    13   6    -0.12   0.03   0.04    -0.12   0.03   0.03    -0.03  -0.02   0.02
    14   6     0.11  -0.10  -0.06     0.01   0.00   0.00     0.08   0.05  -0.03
    15   6    -0.10   0.00   0.04    -0.12  -0.04   0.02     0.00   0.04  -0.03
    16   6     0.07  -0.01  -0.02     0.16   0.00  -0.01     0.01   0.03   0.01
    17   6    -0.10  -0.04  -0.01     0.12   0.03  -0.03    -0.07   0.05  -0.10
    18   6     0.07   0.01   0.02    -0.16  -0.01   0.00     0.04  -0.01  -0.01
    19   6    -0.13  -0.03  -0.04     0.12   0.02   0.04    -0.07   0.01   0.11
    20   6     0.11   0.03   0.12    -0.01   0.00   0.00     0.30   0.16   0.01
    21   6    -0.13  -0.04  -0.04    -0.12  -0.03  -0.03    -0.04   0.02  -0.02
    22   6     0.07   0.02   0.02     0.16   0.00   0.01     0.01  -0.03  -0.01
    23   6    -0.10   0.00  -0.04    -0.12   0.04  -0.02     0.00  -0.04   0.03
    24   6     0.11   0.11   0.06     0.01   0.00   0.00     0.08  -0.05   0.03
    25   6     0.06   0.00   0.00     0.22   0.00   0.00    -0.04   0.00   0.00
    26   6    -0.08   0.00   0.02    -0.14   0.00   0.00     0.10  -0.01   0.00
    27   6     0.13   0.00   0.00     0.22   0.00   0.00    -0.04   0.00   0.00
    28   6    -0.08   0.00  -0.02    -0.14   0.00   0.00     0.10   0.01   0.00
    29   6     0.10   0.04   0.01     0.12   0.03  -0.03     0.06  -0.05   0.10
    30   6    -0.11  -0.03  -0.12    -0.01   0.00   0.00    -0.30  -0.16  -0.01
    31   6     0.13   0.03   0.04     0.12   0.02   0.04     0.07  -0.01  -0.10
    32   6    -0.07  -0.01  -0.02    -0.16  -0.01   0.00    -0.04   0.01   0.01
    33   6     0.10  -0.04  -0.01     0.12  -0.03   0.03     0.07   0.05  -0.10
    34   6    -0.07   0.01   0.02    -0.16   0.01   0.00    -0.04  -0.01  -0.01
    35   6     0.13  -0.03  -0.05     0.12  -0.02  -0.04     0.07   0.01   0.10
    36   6    -0.11   0.03   0.12    -0.01   0.00   0.00    -0.30   0.16   0.01
    37   6     0.13   0.00   0.00    -0.22   0.00   0.00    -0.02   0.00   0.00
    38   6    -0.08   0.02   0.01     0.14   0.00   0.00     0.03   0.00   0.00
    39   6     0.05   0.00   0.00    -0.22   0.00   0.00     0.00   0.00   0.00
    40   6    -0.08  -0.02  -0.01     0.14   0.00   0.00     0.03   0.00   0.00
    41   6     0.12   0.04   0.04    -0.12  -0.03  -0.03     0.03  -0.02   0.02
    42   6     0.10   0.00   0.04    -0.12   0.04  -0.02     0.00   0.04  -0.03
    43   6    -0.07  -0.02  -0.02     0.16   0.00   0.01    -0.01   0.03   0.01
    44   6     0.13  -0.03  -0.04    -0.12   0.03   0.03     0.04   0.02  -0.02
    45   6    -0.07   0.01   0.02     0.16   0.00  -0.01    -0.01  -0.03  -0.01
    46   6     0.10   0.00  -0.04    -0.12  -0.04   0.02     0.00  -0.04   0.03
    47   6    -0.11   0.10   0.06     0.01   0.00   0.00    -0.08  -0.05   0.03
    48   6    -0.02   0.19  -0.09     0.03   0.00   0.03     0.04  -0.06   0.04
    49   6    -0.02  -0.14   0.16    -0.03  -0.03   0.00     0.18   0.18   0.01
    50   6    -0.11  -0.11  -0.06     0.01   0.00   0.00    -0.08   0.05  -0.03
    51   6     0.02  -0.14   0.16    -0.03   0.03   0.00    -0.18   0.18   0.01
    52   6     0.02   0.19  -0.09     0.03   0.00  -0.03    -0.04  -0.06   0.04
    53   6     0.02   0.14  -0.16    -0.03  -0.03   0.00    -0.18  -0.18  -0.01
    54   6     0.02  -0.19   0.10     0.03   0.00   0.03    -0.05   0.06  -0.04
    55   6    -0.02   0.14  -0.16    -0.03   0.03   0.00     0.18  -0.18  -0.01
    56   6    -0.02  -0.19   0.09     0.03   0.00  -0.03     0.05   0.06  -0.04
                    136                    137                    138
                      A                      A                      A
 Frequencies --   1442.6395              1450.1456              1450.3348
 Red. masses --     12.0000                12.0000                12.0000
 Frc consts  --     14.7146                14.8681                14.8720
 IR Inten    --      0.0043                67.0311                66.8607
  Atom  AN      X      Y      Z        X      Y      Z        X      Y      Z
     1   6    -0.02   0.00   0.00     0.00  -0.02   0.02     0.00  -0.01   0.01
     2   6     0.03   0.00   0.00     0.10   0.01   0.01     0.02   0.01  -0.02
     3   6     0.00   0.00   0.00     0.00  -0.01  -0.03     0.00   0.00   0.00
     4   6     0.03   0.00   0.00    -0.09   0.01   0.01    -0.02   0.01  -0.02
     5   6     0.03  -0.02  -0.02     0.06   0.05  -0.10     0.03  -0.02  -0.02
     6   6    -0.08   0.03   0.05    -0.31   0.16   0.01    -0.08   0.03   0.06
     7   6     0.00   0.03   0.04     0.07   0.01   0.11     0.00   0.03   0.04
     8   6    -0.01  -0.01   0.03     0.00  -0.02  -0.01     0.00  -0.01   0.04
     9   6     0.04   0.00   0.00     0.00  -0.01  -0.01     0.00   0.02   0.02
    10   6    -0.10   0.00  -0.01     0.02   0.02   0.01    -0.10   0.01  -0.01
    11   6     0.04   0.00   0.00     0.00   0.00   0.00     0.00  -0.03   0.01
    12   6    -0.10   0.00   0.01    -0.02   0.02   0.01     0.09   0.01  -0.01
    13   6    -0.06  -0.10  -0.05     0.03   0.02  -0.01    -0.06  -0.10  -0.05
    14   6     0.30   0.01  -0.16    -0.08  -0.06   0.03     0.31   0.01  -0.16
    15   6    -0.07   0.10  -0.01     0.00  -0.04   0.03    -0.07   0.11  -0.01
    16   6     0.04  -0.01   0.01     0.00  -0.04  -0.01     0.01  -0.01   0.02
    17   6     0.04   0.02   0.02    -0.06   0.05  -0.10    -0.03  -0.01  -0.02
    18   6    -0.01   0.01  -0.03     0.00  -0.02  -0.01     0.00  -0.01   0.04
    19   6     0.00  -0.03  -0.04    -0.07   0.01   0.11     0.00   0.03   0.04
    20   6    -0.08  -0.03  -0.05     0.30   0.16   0.01     0.08   0.03   0.06
    21   6    -0.07   0.10   0.05    -0.03   0.02  -0.01     0.06  -0.10  -0.05
    22   6     0.04   0.01  -0.01     0.00  -0.04  -0.01     0.00  -0.01   0.02
    23   6    -0.08  -0.11   0.01     0.00  -0.04   0.03     0.07   0.11  -0.01
    24   6     0.30  -0.01   0.16     0.08  -0.06   0.03    -0.30   0.00  -0.16
    25   6     0.02   0.00   0.00     0.00  -0.02   0.02     0.00  -0.01   0.01
    26   6    -0.03   0.00   0.00    -0.10   0.01   0.01    -0.02   0.01  -0.02
    27   6     0.00   0.00   0.00     0.00  -0.01  -0.03     0.00   0.00   0.00
    28   6    -0.03   0.00   0.00     0.09   0.01   0.01     0.02   0.01  -0.02
    29   6    -0.03  -0.02  -0.02    -0.06   0.05  -0.10    -0.03  -0.01  -0.02
    30   6     0.08   0.03   0.05     0.31   0.16   0.01     0.08   0.03   0.06
    31   6     0.00   0.03   0.04    -0.07   0.01   0.11     0.00   0.03   0.04
    32   6     0.01  -0.01   0.03     0.00  -0.02  -0.01     0.00  -0.01   0.04
    33   6    -0.04   0.02   0.02     0.06   0.05  -0.10     0.03  -0.01  -0.02
    34   6     0.01   0.01  -0.03     0.00  -0.02  -0.01     0.00  -0.01   0.04
    35   6     0.00  -0.03  -0.04     0.07   0.01   0.11     0.00   0.03   0.04
    36   6     0.08  -0.03  -0.05    -0.30   0.16   0.01    -0.08   0.03   0.06
    37   6    -0.04   0.00   0.00     0.00  -0.01  -0.01     0.00   0.02   0.02
    38   6     0.10   0.00  -0.01    -0.02   0.02   0.01     0.10   0.01  -0.01
    39   6    -0.04   0.00   0.00     0.00   0.00   0.00     0.00  -0.03   0.01
    40   6     0.10   0.00   0.01     0.02   0.02   0.01    -0.09   0.01  -0.01
    41   6     0.06  -0.10  -0.05    -0.03   0.02  -0.01     0.06  -0.10  -0.05
    42   6     0.07   0.10  -0.01     0.00  -0.04   0.03     0.07   0.11  -0.01
    43   6    -0.04  -0.01   0.01     0.00  -0.04  -0.01    -0.01  -0.01   0.02
    44   6     0.07   0.10   0.05     0.03   0.02  -0.01    -0.06  -0.10  -0.05
    45   6    -0.04   0.01  -0.01     0.00  -0.04  -0.01     0.00  -0.01   0.02
    46   6     0.08  -0.11   0.01     0.00  -0.04   0.03    -0.07   0.11  -0.01
    47   6    -0.30  -0.01   0.16    -0.08  -0.06   0.03     0.30   0.01  -0.16
    48   6     0.18  -0.01   0.18    -0.04   0.06  -0.04     0.18  -0.01   0.18
    49   6    -0.04  -0.04  -0.06    -0.18  -0.18  -0.01    -0.04  -0.04  -0.06
    50   6    -0.30   0.01  -0.16     0.08  -0.06   0.03    -0.31   0.01  -0.16
    51   6     0.04  -0.04  -0.06     0.18  -0.18  -0.01     0.04  -0.04  -0.06
    52   6    -0.18  -0.01   0.18     0.04   0.06  -0.04    -0.18  -0.01   0.18
    53   6     0.05   0.04   0.06    -0.18  -0.18  -0.01    -0.04  -0.04  -0.06
    54   6    -0.18   0.01  -0.18    -0.04   0.06  -0.04     0.18  -0.01   0.18
    55   6    -0.05   0.04   0.06     0.18  -0.18  -0.01     0.04  -0.04  -0.06
    56   6     0.18   0.01  -0.18     0.04   0.06  -0.04    -0.18  -0.01   0.18
                    139                    140                    141
                      A                      A                      A
 Frequencies --   1507.8881              1529.3424              1598.6214
 Red. masses --     12.0000                12.0000                12.0000
 Frc consts  --     16.0757                16.5364                18.0685
 IR Inten    --      0.0000                 0.0001                 0.0000
  Atom  AN      X      Y      Z        X      Y      Z        X      Y      Z
     1   6     0.00  -0.12   0.11     0.03   0.00   0.00     0.00  -0.21   0.21
     2   6     0.00   0.01  -0.05     0.00   0.00   0.01     0.00   0.01  -0.07
     3   6     0.00   0.09   0.13    -0.03   0.00   0.00     0.00   0.16   0.26
     4   6     0.00   0.01  -0.05     0.00   0.00  -0.01     0.00   0.01  -0.07
     5   6     0.00   0.14  -0.14    -0.01   0.16  -0.16     0.02  -0.08   0.08
     6   6     0.00  -0.01   0.06     0.00  -0.01   0.06     0.00   0.00  -0.02
     7   6     0.00  -0.11  -0.17     0.01  -0.12  -0.20    -0.02   0.06   0.10
     8   6     0.00  -0.01   0.06     0.00  -0.01   0.07     0.00   0.00  -0.03
     9   6     0.00   0.11   0.12    -0.03   0.00   0.00     0.00   0.22   0.21
    10   6     0.00  -0.05  -0.01     0.00   0.01   0.00     0.00  -0.07  -0.01
    11   6     0.00   0.13  -0.09     0.03   0.00   0.00     0.00   0.25  -0.16
    12   6     0.00  -0.05  -0.01     0.00  -0.01   0.00     0.00  -0.07  -0.01
    13   6     0.00  -0.14  -0.14     0.01  -0.16  -0.16    -0.02   0.08   0.08
    14   6     0.00   0.06   0.01     0.00   0.06   0.01     0.00  -0.02   0.00
    15   6     0.00  -0.17   0.11    -0.01  -0.20   0.12     0.02   0.10  -0.06
    16   6     0.00   0.06   0.01     0.00   0.07   0.01     0.00  -0.03   0.00
    17   6     0.00   0.14  -0.14    -0.01  -0.16   0.16    -0.02  -0.08   0.08
    18   6     0.00  -0.01   0.06     0.00   0.01  -0.07     0.00   0.00  -0.03
    19   6     0.00  -0.11  -0.17     0.01   0.12   0.20     0.02   0.06   0.10
    20   6     0.00  -0.01   0.06     0.00   0.01  -0.06     0.00   0.00  -0.02
    21   6     0.00  -0.14  -0.14     0.01   0.16   0.16     0.02   0.08   0.08
    22   6     0.00   0.06   0.01     0.00  -0.07  -0.01     0.00  -0.03   0.00
    23   6     0.00  -0.17   0.11    -0.01   0.20  -0.12    -0.02   0.10  -0.06
    24   6     0.00   0.06   0.01     0.00  -0.06  -0.01     0.00  -0.02   0.00
    25   6     0.00   0.12  -0.11     0.03   0.00   0.00     0.00   0.21  -0.21
    26   6     0.00  -0.01   0.05     0.00   0.00  -0.01     0.00  -0.01   0.07
    27   6     0.00  -0.09  -0.13    -0.03   0.00   0.00     0.00  -0.16  -0.26
    28   6     0.00  -0.01   0.05     0.00   0.00   0.01     0.00  -0.01   0.07
    29   6     0.00  -0.14   0.14    -0.01  -0.16   0.16     0.02   0.08  -0.08
    30   6     0.00   0.01  -0.06     0.00   0.01  -0.06     0.00   0.00   0.02
    31   6     0.00   0.11   0.17     0.01   0.12   0.20    -0.02  -0.06  -0.10
    32   6     0.00   0.01  -0.06     0.00   0.01  -0.07     0.00   0.00   0.03
    33   6     0.00  -0.14   0.14    -0.01   0.16  -0.16    -0.02   0.08  -0.08
    34   6     0.00   0.01  -0.06     0.00  -0.01   0.07     0.00   0.00   0.03
    35   6     0.00   0.11   0.17     0.01  -0.12  -0.20     0.02  -0.06  -0.10
    36   6     0.00   0.01  -0.06     0.00  -0.01   0.06     0.00   0.00   0.02
    37   6     0.00  -0.11  -0.12    -0.03   0.00   0.00     0.00  -0.21  -0.21
    38   6     0.00   0.05   0.01     0.00  -0.01   0.00     0.00   0.07   0.01
    39   6     0.00  -0.13   0.09     0.03   0.00   0.00     0.00  -0.26   0.16
    40   6     0.00   0.05   0.01     0.00   0.01   0.00     0.00   0.07   0.01
    41   6     0.00   0.14   0.14     0.01   0.16   0.16    -0.02  -0.08  -0.08
    42   6     0.00   0.17  -0.11    -0.01   0.20  -0.12     0.02  -0.10   0.06
    43   6     0.00  -0.06  -0.01     0.00  -0.07  -0.01     0.00   0.03   0.00
    44   6     0.00   0.14   0.14     0.01  -0.16  -0.16     0.02  -0.08  -0.08
    45   6     0.00  -0.06  -0.01     0.00   0.07   0.01     0.00   0.03   0.00
    46   6     0.00   0.17  -0.11    -0.01  -0.20   0.12    -0.02  -0.10   0.06
    47   6     0.00  -0.06  -0.01     0.00   0.06   0.01     0.00   0.02   0.00
    48   6     0.00   0.09   0.01     0.00   0.09   0.01     0.00  -0.03   0.00
    49   6     0.00  -0.01   0.09     0.00  -0.01   0.09     0.00   0.00  -0.03
    50   6     0.00  -0.06  -0.01     0.00  -0.06  -0.01     0.00   0.02   0.00
    51   6     0.00   0.01  -0.09     0.00   0.01  -0.09     0.00   0.00   0.03
    52   6     0.00  -0.09  -0.01     0.00  -0.09  -0.01     0.00   0.03   0.00
    53   6     0.00   0.01  -0.09     0.00  -0.01   0.09     0.00   0.00   0.03
    54   6     0.00  -0.09  -0.01     0.00   0.09   0.01     0.00   0.03   0.00
    55   6     0.00  -0.01   0.09     0.00   0.01  -0.09     0.00   0.00  -0.03
    56   6     0.00   0.09   0.01     0.00  -0.09  -0.01     0.00  -0.03   0.00
                    142                    143                    144
                      A                      A                      A
 Frequencies --   1602.7329              1603.0273              1606.5442
 Red. masses --     12.0000                12.0000                12.0000
 Frc consts  --     18.1616                18.1683                18.2481
 IR Inten    --      0.1253                 0.1456                 0.0001
  Atom  AN      X      Y      Z        X      Y      Z        X      Y      Z
     1   6     0.00  -0.12   0.12     0.00   0.00  -0.01     0.01   0.00   0.00
     2   6    -0.03   0.01  -0.01     0.03   0.00  -0.01    -0.04   0.00   0.01
     3   6     0.00   0.00  -0.01     0.00   0.09   0.15     0.03   0.00   0.00
     4   6     0.04   0.01  -0.01    -0.03   0.00  -0.01    -0.04   0.00  -0.01
     5   6     0.01  -0.21   0.22     0.00   0.00  -0.02     0.02  -0.22   0.24
     6   6    -0.04   0.04  -0.03     0.04  -0.03  -0.04    -0.04   0.05  -0.04
     7   6     0.00   0.01  -0.02    -0.01   0.15   0.27     0.01   0.01  -0.02
     8   6     0.02   0.02  -0.04    -0.02   0.00  -0.04     0.01   0.02  -0.04
     9   6     0.00  -0.01   0.00     0.00  -0.12  -0.12     0.03   0.00   0.00
    10   6    -0.03  -0.01   0.00    -0.03   0.01   0.01    -0.04   0.01   0.00
    11   6     0.00   0.14  -0.09     0.00   0.01   0.00     0.01   0.00   0.00
    12   6     0.03  -0.01   0.00     0.04   0.01   0.01    -0.04  -0.01   0.00
    13   6     0.00  -0.02   0.00     0.01  -0.22  -0.21     0.01  -0.02   0.00
    14   6    -0.04  -0.04   0.03    -0.04   0.03   0.04    -0.05  -0.05   0.04
    15   6     0.01   0.27  -0.15     0.00   0.02   0.01     0.02   0.29  -0.16
    16   6     0.02  -0.04   0.01     0.02   0.04   0.02     0.01  -0.05   0.01
    17   6    -0.01  -0.21   0.23     0.00   0.00  -0.02     0.02   0.22  -0.24
    18   6    -0.02   0.02  -0.04     0.02  -0.01  -0.04     0.01  -0.02   0.04
    19   6     0.00   0.01  -0.02     0.01   0.15   0.27     0.01  -0.01   0.02
    20   6     0.04   0.04  -0.04    -0.04  -0.03  -0.04    -0.04  -0.05   0.04
    21   6     0.00  -0.02   0.00    -0.01  -0.23  -0.21     0.01   0.02   0.00
    22   6    -0.02  -0.04   0.01    -0.02   0.04   0.02     0.01   0.05  -0.01
    23   6    -0.01   0.27  -0.15     0.00   0.02   0.01     0.02  -0.28   0.16
    24   6     0.04  -0.04   0.03     0.04   0.03   0.04    -0.05   0.05  -0.04
    25   6     0.00  -0.12   0.12     0.00   0.00  -0.01    -0.01   0.00   0.00
    26   6     0.03   0.01  -0.01    -0.03   0.00  -0.01     0.04   0.00   0.01
    27   6     0.00   0.00  -0.01     0.00   0.09   0.15    -0.03   0.00   0.00
    28   6    -0.04   0.01  -0.01     0.03   0.00  -0.01     0.04   0.00  -0.01
    29   6    -0.01  -0.21   0.22     0.00   0.00  -0.02    -0.02  -0.22   0.24
    30   6     0.04   0.04  -0.03    -0.04  -0.03  -0.04     0.05   0.05  -0.04
    31   6     0.00   0.01  -0.02     0.01   0.15   0.27    -0.01   0.01  -0.02
    32   6    -0.02   0.02  -0.04     0.02   0.00  -0.04    -0.01   0.02  -0.04
    33   6     0.01  -0.21   0.23     0.00   0.00  -0.02    -0.02   0.22  -0.24
    34   6     0.02   0.02  -0.04    -0.02   0.00  -0.04    -0.01  -0.02   0.04
    35   6     0.00   0.00  -0.02    -0.01   0.15   0.27    -0.01  -0.01   0.02
    36   6    -0.04   0.04  -0.03     0.04  -0.03  -0.04     0.04  -0.05   0.04
    37   6     0.00  -0.01   0.00     0.00  -0.12  -0.12    -0.03   0.00   0.00
    38   6     0.03  -0.01   0.00     0.03   0.01   0.01     0.04   0.01   0.00
    39   6     0.00   0.14  -0.09     0.00   0.01   0.00    -0.01   0.00   0.00
    40   6    -0.03  -0.01   0.00    -0.04   0.01   0.01     0.04  -0.01   0.00
    41   6     0.00  -0.02   0.00    -0.01  -0.22  -0.21    -0.01  -0.02   0.00
    42   6    -0.01   0.27  -0.15     0.00   0.02   0.01    -0.02   0.29  -0.16
    43   6    -0.02  -0.04   0.00    -0.02   0.04   0.02    -0.01  -0.05   0.01
    44   6     0.00  -0.02   0.00     0.01  -0.23  -0.21    -0.01   0.02   0.00
    45   6     0.02  -0.04   0.01     0.02   0.04   0.02    -0.01   0.05  -0.01
    46   6     0.01   0.27  -0.15     0.00   0.02   0.00    -0.01  -0.28   0.16
    47   6    -0.04  -0.04   0.03    -0.04   0.03   0.04     0.04   0.05  -0.04
    48   6    -0.04   0.04  -0.05    -0.04  -0.03  -0.06    -0.05   0.05  -0.06
    49   6    -0.04  -0.06   0.03     0.04   0.05   0.04    -0.05  -0.07   0.03
    50   6     0.04  -0.04   0.03     0.04   0.03   0.04     0.05  -0.05   0.04
    51   6     0.04  -0.06   0.03    -0.04   0.05   0.04     0.05  -0.07   0.03
    52   6     0.04   0.04  -0.05     0.04  -0.03  -0.06     0.05   0.05  -0.06
    53   6    -0.04  -0.06   0.03     0.04   0.05   0.04     0.05   0.07  -0.03
    54   6    -0.04   0.05  -0.05    -0.04  -0.03  -0.06     0.05  -0.05   0.06
    55   6     0.04  -0.06   0.03    -0.04   0.05   0.04    -0.05   0.07  -0.03
    56   6     0.04   0.05  -0.05     0.04  -0.03  -0.06    -0.05  -0.05   0.06
                    145                    146                    147
                      A                      A                      A
 Frequencies --   1606.9517              1622.4794              1627.6116
 Red. masses --     12.0000                12.0000                12.0000
 Frc consts  --     18.2573                18.6119                18.7298
 IR Inten    --      0.0001                 0.0007                 9.0097
  Atom  AN      X      Y      Z        X      Y      Z        X      Y      Z
     1   6    -0.03   0.00   0.00    -0.02   0.00   0.00    -0.01  -0.01   0.01
     2   6     0.04   0.00   0.01     0.07   0.01   0.00     0.00   0.00   0.00
     3   6    -0.01   0.00   0.00    -0.02   0.00   0.00    -0.01  -0.01  -0.01
     4   6     0.04   0.00  -0.01     0.07  -0.01   0.00     0.01   0.00   0.00
     5   6    -0.01   0.00  -0.02     0.07   0.00  -0.03     0.02  -0.02   0.00
     6   6     0.05  -0.04  -0.05    -0.22   0.13   0.01    -0.17   0.11   0.01
     7   6    -0.02   0.16   0.28     0.07  -0.01   0.02     0.02  -0.02   0.00
     8   6    -0.01  -0.01  -0.05    -0.06   0.00   0.00     0.02   0.00   0.00
     9   6     0.01   0.00   0.00     0.02   0.00   0.00    -0.01  -0.01  -0.01
    10   6    -0.04  -0.01   0.00    -0.07   0.00  -0.01     0.00   0.00   0.00
    11   6     0.03   0.00   0.00     0.02   0.00   0.00    -0.01   0.01  -0.01
    12   6    -0.04   0.01   0.00    -0.07   0.00   0.01     0.01   0.00   0.00
    13   6     0.02  -0.24  -0.22    -0.06  -0.02   0.00     0.02   0.00  -0.02
    14   6    -0.04   0.04   0.05     0.21   0.01  -0.12    -0.17  -0.01   0.11
    15   6     0.01   0.02   0.01    -0.06   0.02   0.01     0.02   0.00  -0.02
    16   6     0.01   0.04   0.02     0.06   0.00   0.00     0.02   0.00   0.00
    17   6    -0.01   0.00   0.02     0.07   0.00   0.03     0.03   0.01   0.01
    18   6    -0.01   0.01   0.05    -0.06   0.00   0.00     0.02   0.00   0.00
    19   6    -0.01  -0.16  -0.28     0.07   0.01  -0.02     0.03   0.01  -0.01
    20   6     0.04   0.03   0.05    -0.22  -0.13  -0.01    -0.20  -0.13  -0.01
    21   6     0.02   0.24   0.22    -0.07   0.03   0.00     0.03  -0.01   0.01
    22   6     0.01  -0.04  -0.02     0.06   0.00   0.00     0.02   0.00   0.00
    23   6     0.01  -0.02  -0.01    -0.07  -0.03  -0.01     0.03   0.01   0.01
    24   6    -0.04  -0.04  -0.05     0.22  -0.01   0.12    -0.21   0.02  -0.13
    25   6     0.03   0.00   0.00    -0.02   0.00   0.00    -0.01   0.01  -0.01
    26   6    -0.04   0.00   0.01     0.07  -0.01   0.00     0.00   0.00   0.00
    27   6     0.01   0.00   0.00    -0.02   0.00   0.00    -0.01   0.01   0.01
    28   6    -0.04   0.00  -0.01     0.07   0.01   0.00     0.01   0.00   0.00
    29   6     0.01   0.00  -0.02     0.07   0.00   0.03     0.02   0.02   0.00
    30   6    -0.05  -0.04  -0.05    -0.22  -0.13  -0.01    -0.17  -0.11  -0.01
    31   6     0.02   0.16   0.28     0.07   0.01  -0.03     0.02   0.02   0.00
    32   6     0.01  -0.01  -0.05    -0.06   0.00   0.00     0.03   0.00   0.00
    33   6     0.01   0.00   0.02     0.07   0.00  -0.03     0.03  -0.01  -0.01
    34   6     0.01   0.01   0.05    -0.06   0.00   0.00     0.02   0.00   0.00
    35   6     0.02  -0.16  -0.28     0.07  -0.01   0.03     0.03  -0.01   0.01
    36   6    -0.05   0.04   0.05    -0.22   0.13   0.01    -0.20   0.13   0.01
    37   6    -0.01   0.00   0.00     0.02   0.00   0.00    -0.01   0.01   0.01
    38   6     0.04  -0.01   0.00    -0.07   0.00   0.01     0.00   0.00   0.00
    39   6    -0.03   0.00   0.00     0.02   0.00   0.00    -0.01  -0.01   0.01
    40   6     0.04   0.01   0.00    -0.07   0.00  -0.01     0.01   0.00   0.00
    41   6    -0.02  -0.24  -0.22    -0.06   0.02   0.00     0.02   0.00   0.02
    42   6    -0.01   0.02   0.01    -0.06  -0.02  -0.01     0.02   0.00   0.02
    43   6    -0.01   0.04   0.02     0.06   0.00   0.00     0.02   0.00   0.00
    44   6    -0.02   0.24   0.22    -0.07  -0.03   0.00     0.03   0.01  -0.01
    45   6    -0.01  -0.04  -0.02     0.06   0.00   0.00     0.02   0.00   0.00
    46   6    -0.01  -0.02  -0.01    -0.07   0.02   0.01     0.03  -0.01  -0.01
    47   6     0.04  -0.04  -0.05     0.22   0.01  -0.12    -0.21  -0.02   0.13
    48   6    -0.05  -0.03  -0.07    -0.13   0.02  -0.16     0.11  -0.03   0.22
    49   6     0.05   0.06   0.05     0.13   0.17   0.02     0.11   0.22   0.03
    50   6     0.05   0.04   0.05     0.21  -0.01   0.12    -0.17   0.01  -0.11
    51   6    -0.05   0.06   0.05     0.13  -0.17  -0.02     0.11  -0.22  -0.03
    52   6     0.05  -0.03  -0.07    -0.13  -0.02   0.16     0.11   0.03  -0.22
    53   6    -0.05  -0.06  -0.05     0.13   0.17   0.02     0.13   0.25   0.03
    54   6     0.05   0.03   0.07    -0.13   0.02  -0.16     0.13  -0.03   0.26
    55   6     0.05  -0.06  -0.05     0.13  -0.17  -0.02     0.13  -0.25  -0.03
    56   6    -0.05   0.03   0.07    -0.13  -0.02   0.16     0.13   0.03  -0.26
                    148                    149                    150
                      A                      A                      A
 Frequencies --   1627.9082              1629.8851              1631.6104
 Red. masses --     12.0000                12.0000                12.0000
 Frc consts  --     18.7366                18.7822                18.8219
 IR Inten    --      0.0838                 0.0033                 2.7396
  Atom  AN      X      Y      Z        X      Y      Z        X      Y      Z
     1   6     0.00   0.09  -0.09     0.00   0.01  -0.01     0.00   0.02  -0.05
     2   6     0.04  -0.01   0.00    -0.05  -0.01   0.00    -0.01  -0.01  -0.05
     3   6     0.00   0.06   0.11     0.00   0.01   0.01     0.00   0.22   0.39
     4   6    -0.04  -0.01   0.00     0.05  -0.01   0.00     0.01  -0.01  -0.05
     5   6     0.03   0.03  -0.06    -0.06   0.00   0.03     0.03   0.00   0.01
     6   6    -0.20   0.12   0.01     0.22  -0.12  -0.01    -0.02   0.01   0.03
     7   6     0.03   0.02   0.06    -0.06   0.01  -0.03     0.01  -0.05  -0.10
     8   6    -0.03   0.00   0.00     0.02   0.00   0.00    -0.05   0.01   0.01
     9   6     0.00   0.10   0.09     0.00  -0.01   0.00     0.00  -0.33  -0.31
    10   6     0.04   0.00  -0.01     0.05   0.00   0.00     0.01   0.05   0.02
    11   6     0.00  -0.11   0.06     0.00   0.00   0.00     0.00   0.02   0.02
    12   6    -0.04   0.00  -0.01    -0.05   0.00   0.00    -0.01   0.05   0.02
    13   6     0.03   0.05   0.03     0.06   0.03   0.00     0.00   0.08   0.08
    14   6    -0.18  -0.01   0.11    -0.24  -0.02   0.13     0.02  -0.02  -0.02
    15   6     0.03  -0.06   0.02     0.06  -0.03  -0.01    -0.03   0.00   0.00
    16   6    -0.03   0.00   0.00    -0.02   0.00   0.00     0.05  -0.01  -0.01
    17   6    -0.03   0.03  -0.06     0.06   0.00   0.03    -0.03   0.00   0.01
    18   6     0.04   0.00   0.00    -0.02   0.00   0.00     0.05   0.01   0.01
    19   6    -0.03   0.02   0.06     0.06   0.01  -0.03    -0.01  -0.05  -0.10
    20   6     0.16   0.10   0.01    -0.22  -0.12  -0.01     0.02   0.01   0.03
    21   6    -0.03   0.05   0.03    -0.06   0.03   0.00     0.00   0.08   0.08
    22   6     0.03   0.00   0.00     0.02   0.00   0.00    -0.05  -0.01  -0.01
    23   6    -0.03  -0.06   0.02    -0.06  -0.03  -0.01     0.03   0.00   0.00
    24   6     0.14  -0.01   0.09     0.23  -0.01   0.13    -0.02  -0.02  -0.02
    25   6     0.00  -0.09   0.10     0.00  -0.01   0.01     0.00   0.02  -0.05
    26   6     0.04   0.01   0.00    -0.05   0.01   0.00     0.01  -0.01  -0.05
    27   6     0.00  -0.06  -0.11     0.00   0.00  -0.01     0.00   0.22   0.39
    28   6    -0.04   0.01   0.00     0.04   0.00   0.00    -0.01  -0.01  -0.05
    29   6     0.04  -0.03   0.06    -0.06   0.00  -0.03    -0.03   0.00   0.01
    30   6    -0.20  -0.12  -0.01     0.22   0.12   0.01     0.02   0.01   0.03
    31   6     0.04  -0.01  -0.06    -0.06  -0.01   0.03    -0.01  -0.05  -0.10
    32   6    -0.03   0.00   0.00     0.02   0.00   0.00     0.05   0.01   0.01
    33   6    -0.03  -0.03   0.05     0.06   0.00  -0.03     0.03   0.00   0.01
    34   6     0.04   0.00   0.00    -0.02   0.00   0.00    -0.05   0.01   0.01
    35   6    -0.03  -0.02  -0.06     0.06  -0.01   0.03     0.01  -0.05  -0.10
    36   6     0.16  -0.10  -0.01    -0.22   0.12   0.01    -0.02   0.01   0.03
    37   6     0.00  -0.09  -0.09     0.00   0.00   0.00     0.00  -0.33  -0.31
    38   6     0.04   0.00   0.01     0.05   0.00   0.00    -0.01   0.05   0.02
    39   6     0.00   0.11  -0.06     0.00   0.00   0.00     0.00   0.02   0.02
    40   6    -0.04   0.00   0.01    -0.05   0.00   0.00     0.01   0.05   0.02
    41   6     0.03  -0.05  -0.03     0.06  -0.03   0.00     0.00   0.08   0.07
    42   6     0.03   0.06  -0.02     0.06   0.03   0.01     0.03   0.00   0.00
    43   6    -0.03   0.00   0.00    -0.02   0.00   0.00    -0.05  -0.01  -0.01
    44   6    -0.03  -0.05  -0.03    -0.06  -0.03   0.00     0.00   0.08   0.07
    45   6     0.03   0.00   0.00     0.02   0.00   0.00     0.05  -0.01  -0.01
    46   6    -0.03   0.06  -0.02    -0.06   0.03   0.01    -0.03   0.00   0.00
    47   6     0.14   0.01  -0.09     0.23   0.01  -0.13     0.02  -0.02  -0.02
    48   6     0.11  -0.03   0.22     0.14  -0.02   0.18     0.02   0.01   0.03
    49   6     0.12   0.24   0.03    -0.13  -0.16  -0.02    -0.02  -0.02  -0.02
    50   6    -0.18   0.01  -0.11    -0.24   0.02  -0.13    -0.02  -0.02  -0.02
    51   6     0.12  -0.24  -0.03    -0.13   0.16   0.02     0.02  -0.03  -0.02
    52   6     0.11   0.03  -0.23     0.14   0.02  -0.18    -0.02   0.01   0.02
    53   6    -0.10  -0.19  -0.02     0.13   0.16   0.02    -0.02  -0.03  -0.02
    54   6    -0.09   0.02  -0.18    -0.13   0.02  -0.17     0.02   0.01   0.02
    55   6    -0.10   0.19   0.02     0.13  -0.16  -0.02     0.02  -0.02  -0.02
    56   6    -0.09  -0.02   0.18    -0.13  -0.02   0.17    -0.02   0.01   0.03
                    151                    152                    153
                      A                      A                      A
 Frequencies --   1632.0476              1655.9797              1660.2856
 Red. masses --     12.0000                12.0000                12.0000
 Frc consts  --     18.8320                19.3884                19.4893
 IR Inten    --      2.7380                23.8513                 0.0005
  Atom  AN      X      Y      Z        X      Y      Z        X      Y      Z
     1   6     0.00  -0.31   0.33     0.03   0.00   0.00     0.00   0.11  -0.12
     2   6     0.01   0.02  -0.05    -0.11  -0.01   0.00     0.06  -0.01   0.00
     3   6     0.00   0.02  -0.02     0.03   0.00   0.00     0.00   0.08   0.14
     4   6    -0.01   0.02  -0.05    -0.11   0.01   0.00    -0.06  -0.01   0.00
     5   6     0.00   0.07  -0.08    -0.01  -0.15   0.17     0.00   0.13  -0.14
     6   6     0.02  -0.02   0.02     0.03   0.00   0.00     0.06  -0.05  -0.01
     7   6    -0.03   0.00   0.00    -0.01  -0.10  -0.20     0.00   0.09   0.16
     8   6     0.05  -0.01   0.01     0.07   0.01   0.00    -0.05  -0.01   0.00
     9   6     0.00  -0.05  -0.02     0.03   0.00   0.00     0.00   0.11   0.11
    10   6     0.01  -0.05   0.01    -0.11   0.00  -0.01     0.06   0.00  -0.01
    11   6     0.00   0.40  -0.23     0.03   0.00   0.00     0.00  -0.14   0.08
    12   6    -0.01  -0.05   0.01    -0.12   0.00   0.01    -0.06   0.00  -0.01
    13   6    -0.03   0.01   0.00    -0.01  -0.17  -0.15     0.00   0.14   0.13
    14   6     0.02   0.02  -0.01     0.03   0.00   0.00     0.06   0.01  -0.05
    15   6    -0.01  -0.09   0.05    -0.01   0.20  -0.10     0.00  -0.16   0.09
    16   6     0.05   0.01  -0.01     0.07   0.00   0.01    -0.05   0.00  -0.01
    17   6     0.00   0.07  -0.08    -0.01   0.15  -0.17     0.00   0.12  -0.14
    18   6    -0.05  -0.01   0.01     0.07  -0.01   0.00     0.05  -0.01   0.00
    19   6     0.03   0.00   0.00    -0.01   0.10   0.20     0.00   0.09   0.16
    20   6    -0.02  -0.02   0.02     0.03   0.00   0.00    -0.06  -0.05  -0.01
    21   6     0.03   0.01   0.00    -0.01   0.18   0.15     0.00   0.14   0.12
    22   6    -0.05   0.01  -0.01     0.07   0.00  -0.01     0.05   0.00  -0.01
    23   6     0.01  -0.09   0.05    -0.01  -0.20   0.10     0.00  -0.16   0.09
    24   6    -0.02   0.02  -0.01     0.03   0.00   0.00    -0.06   0.01  -0.05
    25   6     0.00  -0.31   0.33     0.03   0.00   0.00     0.00  -0.11   0.12
    26   6    -0.01   0.02  -0.05    -0.11   0.01   0.00     0.06   0.01   0.00
    27   6     0.00   0.02  -0.02     0.03   0.00   0.00     0.00  -0.08  -0.14
    28   6     0.01   0.02  -0.05    -0.11  -0.01   0.00    -0.06   0.01   0.00
    29   6     0.00   0.07  -0.08    -0.01   0.15  -0.17     0.00  -0.13   0.14
    30   6    -0.01  -0.02   0.02     0.03   0.00   0.00     0.06   0.05   0.01
    31   6     0.03   0.00   0.00    -0.01   0.10   0.20     0.00  -0.09  -0.16
    32   6    -0.05  -0.01   0.01     0.07  -0.01   0.00    -0.05   0.01   0.00
    33   6     0.00   0.07  -0.08    -0.01  -0.15   0.17     0.00  -0.12   0.14
    34   6     0.05  -0.01   0.01     0.07   0.01   0.00     0.05   0.01   0.00
    35   6    -0.03   0.00   0.00    -0.01  -0.10  -0.20     0.00  -0.09  -0.16
    36   6     0.01  -0.02   0.02     0.03   0.00   0.00    -0.06   0.05   0.01
    37   6     0.00  -0.05  -0.02     0.03   0.00   0.00     0.00  -0.12  -0.11
    38   6    -0.01  -0.05   0.01    -0.11   0.00   0.01     0.06   0.00   0.01
    39   6     0.00   0.39  -0.22     0.03   0.00   0.00     0.00   0.14  -0.08
    40   6     0.01  -0.05   0.01    -0.12   0.00  -0.01    -0.06   0.00   0.01
    41   6     0.03   0.01   0.00    -0.01   0.17   0.15     0.00  -0.14  -0.13
    42   6     0.01  -0.10   0.05    -0.01  -0.20   0.10     0.00   0.16  -0.09
    43   6    -0.05   0.01  -0.01     0.07   0.00  -0.01    -0.05   0.00   0.01
    44   6    -0.03   0.01   0.00    -0.01  -0.17  -0.15     0.00  -0.14  -0.12
    45   6     0.05   0.01  -0.01     0.07   0.00   0.01     0.05   0.00   0.01
    46   6    -0.01  -0.10   0.05    -0.01   0.20  -0.10     0.00   0.16  -0.09
    47   6     0.02   0.02  -0.01     0.03   0.00   0.00    -0.06  -0.01   0.05
    48   6     0.02  -0.02   0.02     0.00   0.00   0.01    -0.06   0.01  -0.12
    49   6     0.02   0.02  -0.01     0.00   0.01   0.00    -0.06  -0.12  -0.01
    50   6    -0.02   0.02  -0.01     0.03   0.00   0.00     0.06  -0.01   0.05
    51   6    -0.02   0.03  -0.01     0.00  -0.01   0.00    -0.06   0.12   0.01
    52   6    -0.02  -0.02   0.02     0.00   0.00  -0.01    -0.06  -0.01   0.12
    53   6     0.02   0.03  -0.01     0.00   0.01   0.00     0.06   0.12   0.01
    54   6     0.02  -0.02   0.02     0.00   0.00   0.01     0.06  -0.01   0.12
    55   6    -0.02   0.02  -0.01     0.00  -0.01   0.00     0.06  -0.12  -0.01
    56   6    -0.02  -0.02   0.02     0.00   0.00  -0.01     0.06   0.01  -0.12
                    154                    155                    156
                      A                      A                      A
 Frequencies --   1687.9865              1767.3378              1767.4035
 Red. masses --     12.0000                12.0000                12.0000
 Frc consts  --     20.1451                22.0836                22.0853
 IR Inten    --      0.0000                 0.0013                 0.0013
  Atom  AN      X      Y      Z        X      Y      Z        X      Y      Z
     1   6     0.00  -0.18   0.21     0.07   0.00   0.00     0.01   0.00   0.00
     2   6     0.04   0.01   0.00    -0.32  -0.03   0.00    -0.02   0.00  -0.01
     3   6     0.00  -0.13  -0.24     0.07   0.00   0.00     0.00   0.00   0.00
     4   6    -0.04   0.01   0.00    -0.32   0.03   0.00    -0.02   0.00   0.01
     5   6     0.00   0.09  -0.11    -0.03   0.03  -0.05     0.01  -0.01   0.01
     6   6    -0.05   0.02   0.00    -0.08   0.03   0.00     0.00   0.00   0.02
     7   6     0.00   0.06   0.13    -0.03   0.02   0.05    -0.02   0.01   0.02
     8   6     0.05  -0.01   0.00     0.36  -0.01   0.00     0.02   0.00  -0.01
     9   6     0.00  -0.21  -0.18     0.01   0.00   0.00    -0.07   0.00   0.00
    10   6     0.04   0.00   0.01    -0.02   0.01   0.00     0.31   0.00   0.03
    11   6     0.00   0.25  -0.13     0.00   0.00   0.00    -0.07   0.00   0.00
    12   6    -0.04   0.00   0.01    -0.02  -0.01   0.00     0.31   0.00  -0.03
    13   6     0.00   0.11   0.09     0.01  -0.01  -0.01     0.03  -0.05  -0.03
    14   6    -0.05   0.00   0.02     0.00  -0.02   0.00     0.08   0.00  -0.03
    15   6     0.00  -0.13   0.06    -0.02  -0.02   0.01     0.03   0.05  -0.02
    16   6     0.05   0.00  -0.01     0.02   0.01   0.00    -0.35   0.00   0.01
    17   6     0.00   0.09  -0.11    -0.03  -0.03   0.05     0.01   0.01  -0.01
    18   6    -0.05  -0.01   0.00     0.36   0.01   0.00     0.02   0.00   0.01
    19   6     0.00   0.06   0.13    -0.03  -0.02  -0.05    -0.02  -0.01  -0.02
    20   6     0.05   0.02   0.00    -0.08  -0.03   0.00     0.00   0.00  -0.02
    21   6     0.00   0.11   0.09     0.01   0.01   0.01     0.03   0.05   0.03
    22   6    -0.05   0.00  -0.01     0.02  -0.01   0.00    -0.35   0.00  -0.01
    23   6     0.00  -0.13   0.06    -0.02   0.02  -0.01     0.03  -0.05   0.02
    24   6     0.05   0.00   0.02     0.00   0.02   0.00     0.08   0.00   0.03
    25   6     0.00   0.18  -0.21    -0.07   0.00   0.00    -0.01   0.00   0.00
    26   6     0.04  -0.01   0.00     0.31  -0.03   0.00     0.02   0.00  -0.01
    27   6     0.00   0.13   0.24    -0.07   0.00   0.00     0.00   0.00   0.00
    28   6    -0.04  -0.01   0.00     0.31   0.03   0.00     0.02   0.00   0.01
    29   6     0.00  -0.09   0.11     0.03   0.03  -0.05    -0.01  -0.01   0.01
    30   6    -0.05  -0.02   0.00     0.08   0.03   0.00     0.00   0.00   0.02
    31   6     0.00  -0.06  -0.13     0.03   0.02   0.05     0.02   0.01   0.02
    32   6     0.05   0.01   0.00    -0.35  -0.01   0.00    -0.02   0.00  -0.01
    33   6     0.00  -0.09   0.11     0.03  -0.03   0.05    -0.01   0.01  -0.01
    34   6    -0.05   0.01   0.00    -0.35   0.01   0.00    -0.02   0.00   0.01
    35   6     0.00  -0.06  -0.13     0.03  -0.02  -0.05     0.02  -0.01  -0.02
    36   6     0.05  -0.02   0.00     0.08  -0.03   0.00     0.00   0.00  -0.02
    37   6     0.00   0.21   0.18    -0.01   0.00   0.00     0.07   0.00   0.00
    38   6     0.04   0.00  -0.01     0.02   0.01   0.00    -0.32   0.00   0.03
    39   6     0.00  -0.24   0.13     0.00   0.00   0.00     0.07   0.00   0.00
    40   6    -0.04   0.00  -0.01     0.02  -0.01   0.00    -0.32   0.00  -0.03
    41   6     0.00  -0.11  -0.09    -0.01  -0.01  -0.01    -0.03  -0.05  -0.03
    42   6     0.00   0.13  -0.06     0.02  -0.02   0.01    -0.03   0.05  -0.02
    43   6     0.05   0.00   0.01    -0.02   0.01   0.00     0.36   0.00   0.01
    44   6     0.00  -0.11  -0.09    -0.01   0.01   0.01    -0.03   0.05   0.03
    45   6    -0.05   0.00   0.01    -0.02  -0.01   0.00     0.36   0.00  -0.01
    46   6     0.00   0.13  -0.06     0.02   0.02  -0.01    -0.03  -0.05   0.02
    47   6     0.05   0.00  -0.02     0.00   0.02   0.00    -0.08   0.00   0.03
    48   6     0.02   0.00   0.03     0.00   0.01   0.00     0.03   0.00   0.03
    49   6     0.02   0.03   0.00    -0.03  -0.03   0.00     0.00   0.00  -0.01
    50   6    -0.05   0.00  -0.02     0.00  -0.02   0.00    -0.08   0.00  -0.03
    51   6     0.02  -0.03   0.00     0.03  -0.03   0.00     0.00   0.00  -0.01
    52   6     0.02   0.00  -0.03     0.00   0.01   0.00    -0.03   0.00   0.03
    53   6    -0.02  -0.03   0.00     0.03   0.03   0.00     0.00   0.00   0.01
    54   6    -0.02   0.00  -0.03     0.00  -0.01   0.00    -0.03   0.00  -0.03
    55   6    -0.02   0.03   0.00    -0.03   0.03   0.00     0.00   0.00   0.01
    56   6    -0.02   0.00   0.03     0.00  -0.01   0.00     0.03   0.00  -0.03
                    157                    158                    159
                      A                      A                      A
 Frequencies --   1775.3988              1779.1564              1834.0856
 Red. masses --     12.0000                12.0000                12.0000
 Frc consts  --     22.2855                22.3800                23.7832
 IR Inten    --      0.0021                35.2180                 0.0513
  Atom  AN      X      Y      Z        X      Y      Z        X      Y      Z
     1   6     0.06   0.00   0.00     0.04   0.00   0.00     0.00  -0.04   0.06
     2   6    -0.22  -0.02   0.00    -0.21  -0.02   0.00     0.28   0.01   0.00
     3   6     0.06   0.00   0.00     0.04   0.00   0.00     0.00  -0.02  -0.07
     4   6    -0.22   0.02   0.00    -0.21   0.02   0.00    -0.28   0.01   0.00
     5   6    -0.01   0.01  -0.02    -0.02   0.06  -0.08     0.02  -0.03   0.05
     6   6    -0.08   0.03   0.00    -0.02   0.00   0.00     0.03  -0.01   0.00
     7   6    -0.01   0.01   0.02    -0.02   0.04   0.09     0.02  -0.02  -0.05
     8   6     0.24  -0.01   0.00     0.24  -0.01   0.00    -0.26   0.00   0.00
     9   6    -0.06   0.00   0.00     0.04   0.00   0.00     0.00  -0.05  -0.03
    10   6     0.23   0.00   0.02    -0.21   0.00  -0.02     0.22   0.00   0.01
    11   6    -0.06   0.00   0.00     0.04   0.00   0.00     0.00   0.06  -0.02
    12   6     0.23   0.00  -0.02    -0.21   0.00   0.02    -0.22   0.00   0.01
    13   6     0.01  -0.02  -0.01    -0.02   0.08   0.06     0.01  -0.04  -0.03
    14   6     0.08   0.00  -0.03    -0.02   0.00   0.00     0.02   0.00   0.00
    15   6     0.01   0.02  -0.01    -0.02  -0.09   0.04     0.01   0.05  -0.02
    16   6    -0.24   0.00   0.01     0.25   0.00  -0.01    -0.20   0.00   0.00
    17   6    -0.01  -0.01   0.02    -0.02  -0.06   0.08    -0.02  -0.03   0.05
    18   6     0.24   0.01   0.00     0.24   0.01   0.00     0.26   0.00   0.00
    19   6    -0.01  -0.01  -0.02    -0.02  -0.04  -0.09    -0.02  -0.02  -0.05
    20   6    -0.08  -0.03   0.00    -0.02   0.00   0.00    -0.03  -0.01   0.00
    21   6     0.01   0.02   0.01    -0.02  -0.08  -0.06    -0.01  -0.04  -0.03
    22   6    -0.24   0.00  -0.01     0.25   0.00   0.01     0.20   0.00   0.00
    23   6     0.01  -0.02   0.01    -0.02   0.09  -0.04    -0.01   0.05  -0.02
    24   6     0.08   0.00   0.03    -0.02   0.00   0.00    -0.02   0.00   0.00
    25   6     0.06   0.00   0.00     0.04   0.00   0.00     0.00   0.03  -0.05
    26   6    -0.23   0.02   0.00    -0.21   0.02   0.00     0.22  -0.01   0.00
    27   6     0.06   0.00   0.00     0.04   0.00   0.00     0.00   0.02   0.06
    28   6    -0.23  -0.02   0.00    -0.21  -0.02   0.00    -0.22  -0.01   0.00
    29   6    -0.01  -0.01   0.02    -0.02  -0.06   0.08     0.01   0.03  -0.04
    30   6    -0.08  -0.03   0.00    -0.02   0.00   0.00     0.02   0.00   0.00
    31   6    -0.01  -0.01  -0.02    -0.02  -0.04  -0.09     0.01   0.02   0.04
    32   6     0.25   0.01   0.00     0.24   0.01   0.00    -0.20   0.00   0.00
    33   6    -0.01   0.01  -0.02    -0.02   0.06  -0.08    -0.01   0.03  -0.04
    34   6     0.25  -0.01   0.00     0.24  -0.01   0.00     0.20   0.00   0.00
    35   6    -0.01   0.01   0.02    -0.02   0.04   0.09    -0.01   0.02   0.04
    36   6    -0.08   0.03   0.00    -0.02   0.00   0.00    -0.02   0.00   0.00
    37   6    -0.06   0.00   0.00     0.04   0.00   0.00     0.00   0.06   0.04
    38   6     0.22   0.00  -0.02    -0.21   0.00   0.02     0.28   0.00  -0.01
    39   6    -0.06   0.00   0.00     0.04   0.00   0.00     0.00  -0.07   0.02
    40   6     0.22   0.00   0.02    -0.21   0.00  -0.02    -0.27   0.00  -0.01
    41   6     0.01   0.02   0.01    -0.02  -0.08  -0.06     0.02   0.05   0.03
    42   6     0.01  -0.02   0.01    -0.02   0.09  -0.04     0.02  -0.05   0.02
    43   6    -0.24   0.00  -0.01     0.24   0.00   0.01    -0.25   0.00   0.00
    44   6     0.01  -0.02  -0.01    -0.02   0.08   0.06    -0.02   0.05   0.03
    45   6    -0.24   0.00   0.01     0.24   0.00  -0.01     0.25   0.00   0.00
    46   6     0.01   0.02  -0.01    -0.02  -0.09   0.04    -0.02  -0.05   0.02
    47   6     0.08   0.00  -0.03    -0.02   0.00   0.00    -0.03   0.00   0.01
    48   6    -0.04   0.00  -0.04    -0.01   0.00  -0.02     0.00   0.00   0.00
    49   6     0.04   0.04   0.00    -0.01  -0.02   0.00     0.00   0.01   0.00
    50   6     0.08   0.00   0.03    -0.02   0.00   0.00     0.03   0.00   0.01
    51   6     0.03  -0.04   0.00    -0.01   0.02   0.00     0.00   0.00   0.00
    52   6    -0.04   0.00   0.04    -0.01   0.00   0.02     0.00   0.00  -0.01
    53   6     0.03   0.04   0.00    -0.01  -0.02   0.00     0.00   0.00   0.00
    54   6    -0.04   0.00  -0.04    -0.01   0.00  -0.02     0.00   0.00  -0.01
    55   6     0.04  -0.04   0.00    -0.01   0.02   0.00     0.00   0.01   0.00
    56   6    -0.04   0.00   0.04    -0.01   0.00   0.02     0.00   0.00   0.00
                    160                    161                    162
                      A                      A                      A
 Frequencies --   1834.8853              1834.9697              1849.8618
 Red. masses --     12.0000                12.0000                12.0000
 Frc consts  --     23.8040                23.8062                24.1941
 IR Inten    --      3.5215                 3.5491                 0.0001
  Atom  AN      X      Y      Z        X      Y      Z        X      Y      Z
     1   6     0.00   0.03  -0.05     0.00  -0.01   0.02     0.00   0.02  -0.03
     2   6    -0.32  -0.02   0.00     0.08   0.00   0.01    -0.25  -0.02   0.00
     3   6     0.00   0.02   0.06     0.00  -0.01  -0.01     0.00   0.01   0.04
     4   6     0.32  -0.02   0.00    -0.08   0.00   0.01     0.25  -0.02   0.00
     5   6    -0.02   0.02  -0.03     0.02  -0.01   0.02    -0.02   0.01  -0.02
     6   6    -0.06   0.02   0.01     0.01  -0.01   0.02    -0.05   0.02   0.00
     7   6    -0.02   0.01   0.04    -0.01   0.00   0.00    -0.02   0.01   0.02
     8   6     0.30   0.00   0.00    -0.07   0.00  -0.01     0.23   0.00   0.00
     9   6     0.00  -0.02  -0.01     0.00  -0.06  -0.03     0.00  -0.03  -0.02
    10   6     0.09  -0.01   0.00     0.36   0.00   0.02     0.26   0.00   0.02
    11   6     0.00   0.01  -0.01     0.00   0.07  -0.02     0.00   0.04  -0.01
    12   6    -0.09  -0.01   0.00    -0.36   0.00   0.02    -0.26   0.00   0.02
    13   6     0.02  -0.02  -0.02     0.02  -0.04  -0.02     0.02  -0.02  -0.01
    14   6     0.01  -0.02  -0.01     0.06   0.01  -0.02     0.05   0.00  -0.02
    15   6    -0.01   0.00   0.00     0.03   0.04  -0.01     0.02   0.02  -0.01
    16   6    -0.08   0.01   0.00    -0.34   0.00   0.00    -0.23   0.00   0.00
    17   6     0.02   0.02  -0.03    -0.02  -0.01   0.02     0.02   0.01  -0.02
    18   6    -0.30   0.00   0.00     0.07   0.00  -0.01    -0.23   0.00   0.00
    19   6     0.02   0.01   0.04     0.01   0.00   0.00     0.02   0.01   0.02
    20   6     0.06   0.02   0.01    -0.01  -0.01   0.02     0.05   0.02   0.00
    21   6    -0.02  -0.02  -0.02    -0.02  -0.04  -0.02    -0.02  -0.02  -0.01
    22   6     0.08   0.01   0.00     0.34   0.00   0.00     0.23   0.00   0.00
    23   6     0.01   0.00   0.00    -0.03   0.04  -0.01    -0.02   0.02  -0.01
    24   6    -0.01  -0.02  -0.01    -0.06   0.01  -0.02    -0.05   0.00  -0.02
    25   6     0.00   0.04  -0.06     0.00   0.00   0.01     0.00  -0.02   0.03
    26   6     0.37  -0.02   0.00    -0.05   0.00   0.01    -0.25   0.02   0.00
    27   6     0.00   0.02   0.07     0.00   0.00   0.00     0.00  -0.01  -0.04
    28   6    -0.37  -0.02   0.00     0.05   0.00   0.01     0.26   0.02   0.00
    29   6     0.02   0.02  -0.04    -0.02  -0.01   0.01    -0.02  -0.01   0.02
    30   6     0.06   0.02   0.01    -0.01  -0.01   0.02    -0.05  -0.02   0.00
    31   6     0.03   0.02   0.05     0.01   0.01   0.01    -0.02  -0.01  -0.02
    32   6    -0.34   0.00   0.00     0.04   0.00  -0.01     0.23   0.00   0.00
    33   6    -0.02   0.02  -0.04     0.02  -0.01   0.01     0.02  -0.01   0.02
    34   6     0.34   0.00   0.00    -0.04   0.00  -0.01    -0.23   0.00   0.00
    35   6    -0.03   0.02   0.05    -0.01   0.01   0.01     0.02  -0.01  -0.02
    36   6    -0.06   0.02   0.01     0.01  -0.01   0.02     0.05  -0.02   0.00
    37   6     0.00  -0.01   0.00     0.00  -0.05  -0.03     0.00   0.03   0.02
    38   6    -0.03  -0.01   0.00    -0.33   0.00   0.02     0.25   0.00  -0.02
    39   6     0.00   0.00   0.00     0.00   0.06  -0.02     0.00  -0.04   0.01
    40   6     0.03  -0.01   0.00     0.33   0.00   0.02    -0.25   0.00  -0.02
    41   6    -0.01  -0.01  -0.01    -0.02  -0.03  -0.02     0.02   0.02   0.01
    42   6     0.01  -0.01   0.01    -0.03   0.04  -0.01     0.02  -0.02   0.01
    43   6     0.03   0.01   0.00     0.31   0.00   0.00    -0.23   0.00   0.00
    44   6     0.01  -0.01  -0.01     0.02  -0.03  -0.02    -0.02   0.02   0.01
    45   6    -0.03   0.01   0.00    -0.31   0.00   0.00     0.23   0.00   0.00
    46   6    -0.01  -0.01   0.01     0.03   0.04  -0.01    -0.02  -0.02   0.01
    47   6     0.01  -0.02  -0.01     0.06   0.01  -0.02    -0.05   0.00   0.02
    48   6     0.00   0.01   0.00     0.02   0.00   0.02    -0.02   0.00  -0.02
    49   6    -0.02  -0.02   0.00     0.00   0.00  -0.01     0.02   0.02   0.00
    50   6    -0.01  -0.02  -0.01    -0.06   0.01  -0.02     0.05   0.00   0.02
    51   6     0.02  -0.02   0.00     0.00   0.00  -0.01     0.02  -0.02   0.00
    52   6     0.00   0.01   0.00    -0.02   0.00   0.02    -0.02   0.00   0.02
    53   6    -0.02  -0.02   0.00     0.00   0.00  -0.01    -0.02  -0.02   0.00
    54   6     0.00   0.01   0.00     0.02   0.00   0.02     0.02   0.00   0.02
    55   6     0.02  -0.02   0.00     0.00   0.00  -0.01    -0.02   0.02   0.00
    56   6     0.00   0.01   0.00    -0.02   0.00   0.02     0.02   0.00  -0.02

 -------------------
 - Thermochemistry -
 -------------------
 Temperature   298.150 Kelvin.  Pressure   1.00000 Atm.
 Atom     1 has atomic number  6 and mass  12.00000
 Atom     2 has atomic number  6 and mass  12.00000
 Atom     3 has atomic number  6 and mass  12.00000
 Atom     4 has atomic number  6 and mass  12.00000
 Atom     5 has atomic number  6 and mass  12.00000
 Atom     6 has atomic number  6 and mass  12.00000
 Atom     7 has atomic number  6 and mass  12.00000
 Atom     8 has atomic number  6 and mass  12.00000
 Atom     9 has atomic number  6 and mass  12.00000
 Atom    10 has atomic number  6 and mass  12.00000
 Atom    11 has atomic number  6 and mass  12.00000
 Atom    12 has atomic number  6 and mass  12.00000
 Atom    13 has atomic number  6 and mass  12.00000
 Atom    14 has atomic number  6 and mass  12.00000
 Atom    15 has atomic number  6 and mass  12.00000
 Atom    16 has atomic number  6 and mass  12.00000
 Atom    17 has atomic number  6 and mass  12.00000
 Atom    18 has atomic number  6 and mass  12.00000
 Atom    19 has atomic number  6 and mass  12.00000
 Atom    20 has atomic number  6 and mass  12.00000
 Atom    21 has atomic number  6 and mass  12.00000
 Atom    22 has atomic number  6 and mass  12.00000
 Atom    23 has atomic number  6 and mass  12.00000
 Atom    24 has atomic number  6 and mass  12.00000
 Atom    25 has atomic number  6 and mass  12.00000
 Atom    26 has atomic number  6 and mass  12.00000
 Atom    27 has atomic number  6 and mass  12.00000
 Atom    28 has atomic number  6 and mass  12.00000
 Atom    29 has atomic number  6 and mass  12.00000
 Atom    30 has atomic number  6 and mass  12.00000
 Atom    31 has atomic number  6 and mass  12.00000
 Atom    32 has atomic number  6 and mass  12.00000
 Atom    33 has atomic number  6 and mass  12.00000
 Atom    34 has atomic number  6 and mass  12.00000
 Atom    35 has atomic number  6 and mass  12.00000
 Atom    36 has atomic number  6 and mass  12.00000
 Atom    37 has atomic number  6 and mass  12.00000
 Atom    38 has atomic number  6 and mass  12.00000
 Atom    39 has atomic number  6 and mass  12.00000
 Atom    40 has atomic number  6 and mass  12.00000
 Atom    41 has atomic number  6 and mass  12.00000
 Atom    42 has atomic number  6 and mass  12.00000
 Atom    43 has atomic number  6 and mass  12.00000
 Atom    44 has atomic number  6 and mass  12.00000
 Atom    45 has atomic number  6 and mass  12.00000
 Atom    46 has atomic number  6 and mass  12.00000
 Atom    47 has atomic number  6 and mass  12.00000
 Atom    48 has atomic number  6 and mass  12.00000
 Atom    49 has atomic number  6 and mass  12.00000
 Atom    50 has atomic number  6 and mass  12.00000
 Atom    51 has atomic number  6 and mass  12.00000
 Atom    52 has atomic number  6 and mass  12.00000
 Atom    53 has atomic number  6 and mass  12.00000
 Atom    54 has atomic number  6 and mass  12.00000
 Atom    55 has atomic number  6 and mass  12.00000
 Atom    56 has atomic number  6 and mass  12.00000
 Molecular mass:   672.00000 amu.
 Principal axes and moments of inertia in atomic units:
                           1         2         3
     Eigenvalues --  ******************************
           X            1.00000   0.00000   0.00000
           Y            0.00000   1.00000  -0.00006
           Z            0.00000   0.00006   1.00000
 This molecule is an asymmetric top.
 Rotational symmetry number  1.
 Warning -- assumption of classical behavior for rotation
           may cause significant error
 Rotational temperatures (Kelvin)      0.00838     0.00261     0.00261
 Rotational constants (GHZ):           0.17454     0.05431     0.05430
 Zero-point vibrational energy     889025.9 (Joules/Mol)
                                  212.48230 (Kcal/Mol)
 Warning -- explicit consideration of  53 degrees of freedom as
           vibrations may cause significant error
 Vibrational temperatures:    208.52   214.12   224.23   224.26   273.55
          (Kelvin)            305.31   305.35   347.76   373.85   397.69
                              417.46   453.00   491.55   491.58   522.54
                              523.33   523.41   533.51   537.19   537.26
                              560.03   560.13   588.14   636.33   636.66
                              636.77   638.17   673.89   741.87   745.75
                              745.80   745.82   745.87   758.46   768.65
                              768.71   788.19   790.75   804.30   810.25
                              816.93   843.68   845.79   849.05   849.07
                              854.09   876.82   878.01   888.64   888.66
                              889.94   890.82   892.34   938.84   938.87
                              954.55   957.05   957.07   973.26   973.35
                              999.87  1038.78  1053.62  1054.91  1054.96
                             1056.98  1057.02  1082.32  1085.42  1085.75
                             1092.44  1096.50  1096.57  1107.95  1108.04
                             1111.30  1124.87  1124.92  1157.94  1158.05
                             1162.72  1167.21  1201.35  1206.24  1245.14
                             1251.51  1288.58  1288.78  1304.64  1369.57
                             1369.82  1376.59  1457.29  1475.97  1495.34
                             1506.11  1514.92  1547.38  1547.52  1562.53
                             1562.71  1570.68  1578.43  1584.27  1584.86
                             1584.91  1600.95  1611.91  1611.96  1615.37
                             1659.36  1699.74  1712.00  1712.21  1717.89
                             1724.84  1724.92  1725.56  1755.98  1756.26
                             1762.09  1764.77  1766.99  1767.18  1796.98
                             1804.78  1815.61  1820.06  1841.09  1843.51
                             1843.93  1846.27  1846.68  1871.85  2075.38
                             2075.63  2086.43  2086.71  2169.51  2200.38
                             2300.06  2305.97  2306.40  2311.46  2312.04
                             2334.38  2341.77  2342.19  2345.04  2347.52
                             2348.15  2382.58  2388.78  2428.63  2542.80
                             2542.90  2554.40  2559.81  2638.84  2639.99
                             2640.11  2661.54
 
 Zero-point correction=                           0.338612 (Hartree/Particle)
 Thermal correction to Energy=                    0.361838
 Thermal correction to Enthalpy=                  0.362783
 Thermal correction to Gibbs Free Energy=         0.292465
 Sum of electronic and zero-point Energies=          -2129.692622
 Sum of electronic and thermal Energies=             -2129.669395
 Sum of electronic and thermal Enthalpies=           -2129.668451
 Sum of electronic and thermal Free Energies=        -2129.738768
 
                     E (Thermal)             CV                S
                      KCal/Mol        Cal/Mol-Kelvin    Cal/Mol-Kelvin
 Total                  227.057            117.131            147.996
 Electronic               0.000              0.000              0.000
 Translational            0.889              2.981             45.397
 Rotational               0.889              2.981             37.677
 Vibrational            225.280            111.169             64.922
 Vibration     1          0.616              1.908              2.738
 Vibration     2          0.618              1.904              2.687
 Vibration     3          0.620              1.896              2.600
 Vibration     4          0.620              1.896              2.599
 Vibration     5          0.633              1.853              2.227
 Vibration     6          0.643              1.822              2.025
 Vibration     7          0.643              1.822              2.024
 Vibration     8          0.658              1.776              1.790
 Vibration     9          0.668              1.746              1.663
 Vibration    10          0.678              1.717              1.556
 Vibration    11          0.686              1.692              1.473
 Vibration    12          0.702              1.645              1.337
 Vibration    13          0.721              1.592              1.204
 Vibration    14          0.721              1.592              1.204
 Vibration    15          0.737              1.548              1.108
 Vibration    16          0.737              1.547              1.106
 Vibration    17          0.737              1.547              1.106
 Vibration    18          0.743              1.532              1.076
 Vibration    19          0.745              1.527              1.066
 Vibration    20          0.745              1.527              1.066
 Vibration    21          0.757              1.493              1.003
 Vibration    22          0.757              1.493              1.003
 Vibration    23          0.773              1.451              0.931
 Vibration    24          0.802              1.378              0.819
 Vibration    25          0.802              1.377              0.819
 Vibration    26          0.802              1.377              0.819
 Vibration    27          0.803              1.375              0.816
 Vibration    28          0.826              1.320              0.742
 Vibration    29          0.871              1.215              0.620
 Vibration    30          0.873              1.209              0.614
 Vibration    31          0.873              1.209              0.614
 Vibration    32          0.873              1.209              0.614
 Vibration    33          0.873              1.209              0.614
 Vibration    34          0.882              1.190              0.594
 Vibration    35          0.889              1.174              0.578
 Vibration    36          0.889              1.174              0.578
 Vibration    37          0.903              1.144              0.549
 Vibration    38          0.905              1.141              0.545
 Vibration    39          0.915              1.120              0.526
 Vibration    40          0.919              1.111              0.518
 Vibration    41          0.924              1.101              0.508
 Vibration    42          0.943              1.061              0.474
 Vibration    43          0.945              1.058              0.471
 Vibration    44          0.947              1.053              0.467
 Vibration    45          0.947              1.053              0.467
 Vibration    46          0.951              1.045              0.461
 Vibration    47          0.968              1.012              0.434
 Vibration    48          0.969              1.010              0.432
 Vibration    49          0.977              0.995              0.420
 Vibration    50          0.977              0.995              0.420
 Vibration    51          0.978              0.993              0.419
 Vibration    52          0.979              0.991              0.418
 Vibration    53          0.980              0.989              0.416
                       Q            Log10(Q)             Ln(Q)
 Total Bot       0.298986-134       -134.524350       -309.753762
 Total V=0       0.168295D+22         21.226071         48.874834
 Vib (Bot)       0.114145-150       -150.942542       -347.558047
 Vib (Bot)    1  0.140113D+01          0.146480          0.337282
 Vib (Bot)    2  0.136294D+01          0.134477          0.309645
 Vib (Bot)    3  0.129886D+01          0.113563          0.261489
 Vib (Bot)    4  0.129863D+01          0.113484          0.261307
 Vib (Bot)    5  0.105264D+01          0.022278          0.051298
 Vib (Bot)    6  0.935155D+00         -0.029116         -0.067043
 Vib (Bot)    7  0.935014D+00         -0.029182         -0.067193
 Vib (Bot)    8  0.810612D+00         -0.091187         -0.209966
 Vib (Bot)    9  0.747571D+00         -0.126348         -0.290927
 Vib (Bot)   10  0.696882D+00         -0.156841         -0.361139
 Vib (Bot)   11  0.659030D+00         -0.181095         -0.416986
 Vib (Bot)   12  0.598874D+00         -0.222665         -0.512705
 Vib (Bot)   13  0.542932D+00         -0.265255         -0.610772
 Vib (Bot)   14  0.542895D+00         -0.265284         -0.610839
 Vib (Bot)   15  0.503610D+00         -0.297906         -0.685954
 Vib (Bot)   16  0.502659D+00         -0.298726         -0.687843
 Vib (Bot)   17  0.502557D+00         -0.298814         -0.688045
 Vib (Bot)   18  0.490713D+00         -0.309173         -0.711896
 Vib (Bot)   19  0.486496D+00         -0.312920         -0.720526
 Vib (Bot)   20  0.486408D+00         -0.312999         -0.720707
 Vib (Bot)   21  0.461484D+00         -0.335843         -0.773308
 Vib (Bot)   22  0.461375D+00         -0.335946         -0.773544
 Vib (Bot)   23  0.433202D+00         -0.363310         -0.836551
 Vib (Bot)   24  0.390161D+00         -0.408756         -0.941197
 Vib (Bot)   25  0.389891D+00         -0.409056         -0.941887
 Vib (Bot)   26  0.389800D+00         -0.409159         -0.942123
 Vib (Bot)   27  0.388641D+00         -0.410452         -0.945100
 Vib (Bot)   28  0.360620D+00         -0.442950         -1.019931
 Vib (Bot)   29  0.314301D+00         -0.502655         -1.157406
 Vib (Bot)   30  0.311897D+00         -0.505989         -1.165082
 Vib (Bot)   31  0.311865D+00         -0.506033         -1.165184
 Vib (Bot)   32  0.311853D+00         -0.506050         -1.165223
 Vib (Bot)   33  0.311821D+00         -0.506095         -1.165327
 Vib (Bot)   34  0.304183D+00         -0.516865         -1.190126
 Vib (Bot)   35  0.298176D+00         -0.525527         -1.210070
 Vib (Bot)   36  0.298138D+00         -0.525582         -1.210197
 Vib (Bot)   37  0.287066D+00         -0.542018         -1.248043
 Vib (Bot)   38  0.285649D+00         -0.544168         -1.252992
 Vib (Bot)   39  0.278294D+00         -0.555496         -1.279077
 Vib (Bot)   40  0.275141D+00         -0.560445         -1.290473
 Vib (Bot)   41  0.271647D+00         -0.565996         -1.303253
 Vib (Bot)   42  0.258200D+00         -0.588043         -1.354020
 Vib (Bot)   43  0.257175D+00         -0.589772         -1.358000
 Vib (Bot)   44  0.255599D+00         -0.592441         -1.364146
 Vib (Bot)   45  0.255593D+00         -0.592451         -1.364168
 Vib (Bot)   46  0.253187D+00         -0.596559         -1.373628
 Vib (Bot)   47  0.242641D+00         -0.615036         -1.416173
 Vib (Bot)   48  0.242102D+00         -0.616001         -1.418395
 Vib (Bot)   49  0.237365D+00         -0.624584         -1.438158
 Vib (Bot)   50  0.237358D+00         -0.624595         -1.438184
 Vib (Bot)   51  0.236792D+00         -0.625634         -1.440575
 Vib (Bot)   52  0.236407D+00         -0.626340         -1.442201
 Vib (Bot)   53  0.235743D+00         -0.627562         -1.445015
 Vib (V=0)       0.642508D+05          4.807878         11.070549
 Vib (V=0)    1  0.198767D+01          0.298345          0.686966
 Vib (V=0)    2  0.195176D+01          0.290427          0.668732
 Vib (V=0)    3  0.189178D+01          0.276870          0.637517
 Vib (V=0)    4  0.189156D+01          0.276819          0.637400
 Vib (V=0)    5  0.166535D+01          0.221506          0.510036
 Vib (V=0)    6  0.156043D+01          0.193245          0.444962
 Vib (V=0)    7  0.156031D+01          0.193210          0.444883
 Vib (V=0)    8  0.145241D+01          0.162090          0.373227
 Vib (V=0)    9  0.139937D+01          0.145932          0.336020
 Vib (V=0)   10  0.135770D+01          0.132803          0.305790
 Vib (V=0)   11  0.132724D+01          0.122948          0.283099
 Vib (V=0)   12  0.128016D+01          0.107264          0.246985
 Vib (V=0)   13  0.123809D+01          0.092752          0.213569
 Vib (V=0)   14  0.123806D+01          0.092742          0.213547
 Vib (V=0)   15  0.120966D+01          0.082665          0.190342
 Vib (V=0)   16  0.120899D+01          0.082423          0.189785
 Vib (V=0)   17  0.120892D+01          0.082397          0.189725
 Vib (V=0)   18  0.120057D+01          0.079388          0.182797
 Vib (V=0)   19  0.119762D+01          0.078320          0.180339
 Vib (V=0)   20  0.119756D+01          0.078298          0.180288
 Vib (V=0)   21  0.118042D+01          0.072035          0.165868
 Vib (V=0)   22  0.118034D+01          0.072008          0.165805
 Vib (V=0)   23  0.116156D+01          0.065042          0.149765
 Vib (V=0)   24  0.113421D+01          0.054694          0.125939
 Vib (V=0)   25  0.113405D+01          0.054631          0.125792
 Vib (V=0)   26  0.113399D+01          0.054609          0.125743
 Vib (V=0)   27  0.113328D+01          0.054337          0.125115
 Vib (V=0)   28  0.111648D+01          0.047851          0.110180
 Vib (V=0)   29  0.109058D+01          0.037658          0.086710
 Vib (V=0)   30  0.108930D+01          0.037149          0.085539
 Vib (V=0)   31  0.108929D+01          0.037143          0.085524
 Vib (V=0)   32  0.108928D+01          0.037140          0.085518
 Vib (V=0)   33  0.108926D+01          0.037133          0.085502
 Vib (V=0)   34  0.108526D+01          0.035533          0.081818
 Vib (V=0)   35  0.108216D+01          0.034291          0.078958
 Vib (V=0)   36  0.108214D+01          0.034283          0.078940
 Vib (V=0)   37  0.107655D+01          0.032033          0.073759
 Vib (V=0)   38  0.107584D+01          0.031749          0.073105
 Vib (V=0)   39  0.107223D+01          0.030288          0.069741
 Vib (V=0)   40  0.107070D+01          0.029669          0.068316
 Vib (V=0)   41  0.106903D+01          0.028989          0.066749
 Vib (V=0)   42  0.106273D+01          0.026424          0.060843
 Vib (V=0)   43  0.106226D+01          0.026232          0.060401
 Vib (V=0)   44  0.106154D+01          0.025938          0.059724
 Vib (V=0)   45  0.106154D+01          0.025937          0.059721
 Vib (V=0)   46  0.106045D+01          0.025490          0.058693
 Vib (V=0)   47  0.105576D+01          0.023567          0.054266
 Vib (V=0)   48  0.105553D+01          0.023471          0.054043
 Vib (V=0)   49  0.105348D+01          0.022627          0.052101
 Vib (V=0)   50  0.105348D+01          0.022626          0.052098
 Vib (V=0)   51  0.105324D+01          0.022526          0.051867
 Vib (V=0)   52  0.105307D+01          0.022458          0.051711
 Vib (V=0)   53  0.105279D+01          0.022341          0.051442
 Electronic      0.100000D+01          0.000000          0.000000
 Translational   0.684714D+09          8.835509         20.344512
 Rotational      0.382546D+08          7.582683         17.459773
 ***** Axes restored to original set *****
 -------------------------------------------------------------------
 Center     Atomic                   Forces (Hartrees/Bohr)
 Number     Number              X              Y              Z
 -------------------------------------------------------------------
      1        6           0.000018309   -0.000405693   -0.005995671
      2        6          -0.001262047   -0.002851013   -0.000460064
      3        6          -0.000027502   -0.001669237    0.006046166
      4        6           0.001234381   -0.002866606   -0.000444476
      5        6           0.001491760   -0.001981120   -0.007273746
      6        6          -0.006121419   -0.004500451   -0.000579646
      7        6           0.001358891   -0.003727727    0.006513160
      8        6           0.002433058    0.000200714   -0.000009168
      9        6          -0.000013070    0.006123365   -0.000243675
     10        6          -0.001192704    0.000322018   -0.002879475
     11        6           0.000012106   -0.005838015   -0.001769049
     12        6           0.001151714    0.000364312   -0.002841083
     13        6           0.001461261    0.007125330   -0.002127792
     14        6          -0.006092040    0.000611626   -0.004473646
     15        6           0.001321380   -0.006660108   -0.003714277
     16        6           0.002380549    0.000132472    0.000220615
     17        6          -0.001494070   -0.002024261   -0.007152283
     18        6          -0.002447526    0.000227089   -0.000110600
     19        6          -0.001316159   -0.003718293    0.006576513
     20        6           0.006115155   -0.004512764   -0.000583652
     21        6          -0.001446800    0.007122488   -0.002127585
     22        6          -0.002411936    0.000046393    0.000253984
     23        6          -0.001355344   -0.006625671   -0.003713048
     24        6           0.006247796    0.000657796   -0.004561862
     25        6          -0.000024060    0.000413281    0.006031230
     26        6          -0.001191903    0.002808799    0.000411898
     27        6           0.000026958    0.001668308   -0.006074357
     28        6           0.001219367    0.002833878    0.000442843
     29        6           0.001519839    0.002006566    0.007158960
     30        6          -0.006206784    0.004558741    0.000536784
     31        6           0.001324615    0.003748981   -0.006516784
     32        6           0.002401460   -0.000229764    0.000103141
     33        6          -0.001460975    0.002001735    0.007294348
     34        6          -0.002392917   -0.000210005    0.000033369
     35        6          -0.001336388    0.003756012   -0.006504458
     36        6           0.006172217    0.004479269    0.000560747
     37        6           0.000019512   -0.006094353    0.000284701
     38        6          -0.001199279   -0.000371017    0.002875165
     39        6          -0.000016303    0.005870087    0.001737754
     40        6           0.001253221   -0.000340824    0.002870589
     41        6           0.001458471   -0.007177864    0.002148741
     42        6           0.001348113    0.006659387    0.003748956
     43        6           0.002479191   -0.000079012   -0.000253081
     44        6          -0.001476686   -0.007176312    0.002114305
     45        6          -0.002473008   -0.000115286   -0.000230332
     46        6          -0.001341910    0.006640482    0.003665754
     47        6           0.006174490   -0.000579359    0.004460215
     48        6          -0.001839817   -0.001116715    0.009929282
     49        6          -0.001747516    0.009876248    0.001044611
     50        6          -0.006231570   -0.000666508    0.004495104
     51        6          -0.001789671   -0.009870787   -0.000965042
     52        6          -0.001887697    0.001119056   -0.009977248
     53        6           0.001814690   -0.009926801   -0.001030250
     54        6           0.001769704    0.001166616   -0.009903142
     55        6           0.001776694    0.009942828    0.000993258
     56        6           0.001812194   -0.001148313    0.009963299
 -------------------------------------------------------------------
 Cartesian Forces:  Max     0.009977248 RMS     0.003976935

 GradGradGradGradGradGradGradGradGradGradGradGradGradGradGradGradGradGrad
 Berny optimization.
 Search for a local minimum.
 Step number   1 out of a maximum of    2
 All quantities printed in internal units (Hartrees-Bohrs-Radians)
 Second derivative matrix not updated -- analytic derivatives used.
 ITU=  0
     Eigenvalues ---    0.00954   0.01006   0.01103   0.01103   0.01642
     Eigenvalues ---    0.02045   0.02045   0.02653   0.03066   0.03470
     Eigenvalues ---    0.03823   0.04502   0.05301   0.05301   0.05990
     Eigenvalues ---    0.06008   0.06010   0.06244   0.06330   0.06332
     Eigenvalues ---    0.06880   0.06883   0.07588   0.08883   0.08892
     Eigenvalues ---    0.08895   0.08934   0.09962   0.12074   0.12200
     Eigenvalues ---    0.12202   0.12203   0.12204   0.12620   0.12961
     Eigenvalues ---    0.12963   0.13629   0.13717   0.14191   0.14402
     Eigenvalues ---    0.14641   0.15615   0.15693   0.15815   0.15815
     Eigenvalues ---    0.16003   0.16866   0.16912   0.17324   0.17324
     Eigenvalues ---    0.17374   0.17409   0.17468   0.19336   0.19338
     Eigenvalues ---    0.19989   0.20094   0.20094   0.20780   0.20784
     Eigenvalues ---    0.21932   0.23672   0.24353   0.24413   0.24415
     Eigenvalues ---    0.24509   0.24510   0.25698   0.25845   0.25861
     Eigenvalues ---    0.26181   0.26376   0.26379   0.26929   0.26934
     Eigenvalues ---    0.27092   0.27758   0.27761   0.29414   0.29420
     Eigenvalues ---    0.29658   0.29887   0.31661   0.31919   0.34011
     Eigenvalues ---    0.34360   0.36426   0.36437   0.37339   0.41148
     Eigenvalues ---    0.41164   0.41571   0.46588   0.47790   0.49053
     Eigenvalues ---    0.49763   0.50346   0.52527   0.52536   0.53560
     Eigenvalues ---    0.53573   0.54121   0.54656   0.55061   0.55102
     Eigenvalues ---    0.55105   0.56227   0.56999   0.57003   0.57244
     Eigenvalues ---    0.60405   0.63380   0.64297   0.64314   0.64741
     Eigenvalues ---    0.65265   0.65272   0.65320   0.67644   0.67665
     Eigenvalues ---    0.68115   0.68322   0.68494   0.68509   0.70839
     Eigenvalues ---    0.71455   0.72315   0.72670   0.74360   0.74555
     Eigenvalues ---    0.74590   0.74778   0.74812   0.76865   0.94489
     Eigenvalues ---    0.94512   0.95498   0.95523   1.03255   1.06214
     Eigenvalues ---    1.16055   1.16653   1.16696   1.17208   1.17268
     Eigenvalues ---    1.19545   1.20302   1.20346   1.20639   1.20894
     Eigenvalues ---    1.20959   1.24532   1.25181   1.29393   1.41844
     Eigenvalues ---    1.41855   1.43141   1.43748   1.52761   1.52894
     Eigenvalues ---    1.52908   1.55400
 Angle between quadratic step and forces=  42.90 degrees.
 Linear search not attempted -- first point.
 TrRot=  0.000000  0.000000  0.000000  0.000000  0.000000  0.000000
 Variable       Old X    -DE/DX   Delta X   Delta X   Delta X     New X
                                 (Linear)    (Quad)   (Total)
    X1        0.00009   0.00002   0.00000  -0.00006  -0.00006   0.00003
    Y1       -3.50729  -0.00041   0.00000  -0.01757  -0.01757  -3.52486
    Z1       -2.36517  -0.00600   0.00000  -0.01800  -0.01800  -2.38317
    X2       -2.00621  -0.00126   0.00000  -0.00317  -0.00317  -2.00938
    Y2       -4.15222  -0.00285   0.00000  -0.02351  -0.02351  -4.17573
    Z2       -0.49925  -0.00046   0.00000  -0.00303  -0.00303  -0.50229
    X3        0.00013  -0.00003   0.00000  -0.00011  -0.00011   0.00002
    Y3       -3.96867  -0.00167   0.00000  -0.02071  -0.02071  -3.98938
    Z3        1.46679   0.00605   0.00000   0.01389   0.01389   1.48068
    X4        2.00645   0.00123   0.00000   0.00298   0.00298   2.00943
    Y4       -4.15207  -0.00287   0.00000  -0.02364  -0.02364  -4.17571
    Z4       -0.49926  -0.00044   0.00000  -0.00301  -0.00301  -0.50227
    X5       -6.53037   0.00149   0.00000  -0.01431  -0.01431  -6.54468
    Y5       -3.53145  -0.00198   0.00000  -0.01986  -0.01986  -3.55131
    Z5       -2.38906  -0.00727   0.00000  -0.02056  -0.02056  -2.40962
    X6       -8.50941  -0.00612   0.00000  -0.02660  -0.02660  -8.53601
    Y6       -3.67337  -0.00450   0.00000  -0.03443  -0.03443  -3.70780
    Z6       -0.44317  -0.00058   0.00000  -0.00423  -0.00423  -0.44740
    X7       -6.53087   0.00136   0.00000  -0.01438  -0.01438  -6.54525
    Y7       -3.99839  -0.00373   0.00000  -0.02421  -0.02421  -4.02259
    Z7        1.48144   0.00651   0.00000   0.01468   0.01468   1.49612
    X8       -4.54362   0.00243   0.00000  -0.00810  -0.00810  -4.55172
    Y8       -4.26147   0.00020   0.00000  -0.00421  -0.00421  -4.26568
    Z8       -0.51351  -0.00001   0.00000  -0.00089  -0.00089  -0.51439
    X9        0.00006  -0.00001   0.00000  -0.00006  -0.00006   0.00000
    Y9        2.36554   0.00612   0.00000   0.01759   0.01759   2.38313
    Z9       -3.50728  -0.00024   0.00000  -0.01761  -0.01761  -3.52488
   X10       -2.00615  -0.00119   0.00000  -0.00324  -0.00324  -2.00940
   Y10        0.49964   0.00032   0.00000   0.00262   0.00262   0.50225
   Z10       -4.15130  -0.00288   0.00000  -0.02450  -0.02450  -4.17580
   X11        0.00009   0.00001   0.00000  -0.00007  -0.00007   0.00002
   Y11       -1.46681  -0.00584   0.00000  -0.01390  -0.01390  -1.48071
   Z11       -3.96791  -0.00177   0.00000  -0.02156  -0.02156  -3.98947
   X12        2.00639   0.00115   0.00000   0.00303   0.00303   2.00942
   Y12        0.49965   0.00036   0.00000   0.00262   0.00262   0.50227
   Z12       -4.15170  -0.00284   0.00000  -0.02408  -0.02408  -4.17578
   X13       -6.53020   0.00146   0.00000  -0.01452  -0.01452  -6.54471
   Y13        2.38929   0.00713   0.00000   0.02026   0.02026   2.40955
   Z13       -3.53065  -0.00213   0.00000  -0.02067  -0.02067  -3.55131
   X14       -8.50915  -0.00609   0.00000  -0.02689  -0.02689  -8.53604
   Y14        0.44297   0.00061   0.00000   0.00432   0.00432   0.44730
   Z14       -3.67301  -0.00447   0.00000  -0.03480  -0.03480  -3.70781
   X15       -6.53045   0.00132   0.00000  -0.01481  -0.01481  -6.54526
   Y15       -1.48128  -0.00666   0.00000  -0.01491  -0.01491  -1.49619
   Z15       -3.99725  -0.00371   0.00000  -0.02538  -0.02538  -4.02263
   X16       -4.54343   0.00238   0.00000  -0.00831  -0.00831  -4.55175
   Y16        0.51340   0.00013   0.00000   0.00093   0.00093   0.51433
   Z16       -4.26056   0.00022   0.00000  -0.00516  -0.00516  -4.26572
   X17        6.53047  -0.00149   0.00000   0.01428   0.01428   6.54475
   Y17       -3.53137  -0.00202   0.00000  -0.01986  -0.01986  -3.55123
   Z17       -2.38935  -0.00715   0.00000  -0.02021  -0.02021  -2.40956
   X18        4.54384  -0.00245   0.00000   0.00794   0.00794   4.55178
   Y18       -4.26152   0.00023   0.00000  -0.00411  -0.00411  -4.26563
   Z18       -0.51340  -0.00011   0.00000  -0.00095  -0.00095  -0.51435
   X19        6.53087  -0.00132   0.00000   0.01441   0.01441   6.54528
   Y19       -3.99805  -0.00372   0.00000  -0.02448  -0.02448  -4.02253
   Z19        1.48132   0.00658   0.00000   0.01486   0.01486   1.49618
   X20        8.50946   0.00612   0.00000   0.02660   0.02660   8.53607
   Y20       -3.67309  -0.00451   0.00000  -0.03462  -0.03462  -3.70771
   Z20       -0.44313  -0.00058   0.00000  -0.00419  -0.00419  -0.44732
   X21        6.53030  -0.00145   0.00000   0.01441   0.01441   6.54471
   Y21        2.38940   0.00712   0.00000   0.02022   0.02022   2.40962
   Z21       -3.53085  -0.00213   0.00000  -0.02039  -0.02039  -3.55124
   X22        4.54366  -0.00241   0.00000   0.00811   0.00811   4.55177
   Y22        0.51373   0.00005   0.00000   0.00065   0.00065   0.51439
   Z22       -4.26127   0.00025   0.00000  -0.00439  -0.00439  -4.26566
   X23        6.53056  -0.00136   0.00000   0.01475   0.01475   6.54531
   Y23       -1.48129  -0.00663   0.00000  -0.01481  -0.01481  -1.49610
   Z23       -3.99755  -0.00371   0.00000  -0.02501  -0.02501  -4.02257
   X24        8.50888   0.00625   0.00000   0.02718   0.02718   8.53606
   Y24        0.44281   0.00066   0.00000   0.00459   0.00459   0.44740
   Z24       -3.67233  -0.00456   0.00000  -0.03541  -0.03541  -3.70774
   X25        0.00002  -0.00002   0.00000  -0.00005  -0.00005  -0.00003
   Y25        3.50743   0.00041   0.00000   0.01743   0.01743   3.52486
   Z25        2.36518   0.00603   0.00000   0.01798   0.01798   2.38316
   X26       -2.00645  -0.00119   0.00000  -0.00297  -0.00297  -2.00943
   Y26        4.15261   0.00281   0.00000   0.02309   0.02309   4.17570
   Z26        0.49950   0.00041   0.00000   0.00276   0.00276   0.50226
   X27       -0.00020   0.00003   0.00000   0.00019   0.00019  -0.00001
   Y27        3.96882   0.00167   0.00000   0.02056   0.02056   3.98938
   Z27       -1.46673  -0.00607   0.00000  -0.01397  -0.01397  -1.48069
   X28        2.00619   0.00122   0.00000   0.00319   0.00319   2.00938
   Y28        4.15239   0.00283   0.00000   0.02333   0.02333   4.17572
   Z28        0.49925   0.00044   0.00000   0.00304   0.00304   0.50229
   X29       -6.53052   0.00152   0.00000  -0.01422  -0.01422  -6.54474
   Y29        3.53156   0.00201   0.00000   0.01967   0.01967   3.55123
   Z29        2.38947   0.00716   0.00000   0.02008   0.02008   2.40955
   X30       -8.50919  -0.00621   0.00000  -0.02687  -0.02687  -8.53606
   Y30        3.67274   0.00456   0.00000   0.03498   0.03498   3.70772
   Z30        0.44323   0.00054   0.00000   0.00409   0.00409   0.44732
   X31       -6.53078   0.00132   0.00000  -0.01450  -0.01450  -6.54528
   Y31        3.99803   0.00375   0.00000   0.02450   0.02450   4.02253
   Z31       -1.48132  -0.00652   0.00000  -0.01486  -0.01486  -1.49618
   X32       -4.54378   0.00240   0.00000  -0.00799  -0.00799  -4.55177
   Y32        4.26172  -0.00023   0.00000   0.00390   0.00390   4.26562
   Z32        0.51353   0.00010   0.00000   0.00080   0.00080   0.51434
   X33        6.53015  -0.00146   0.00000   0.01454   0.01454   6.54468
   Y33        3.53105   0.00200   0.00000   0.02026   0.02026   3.55131
   Z33        2.38889   0.00729   0.00000   0.02074   0.02074   2.40963
   X34        4.54351  -0.00239   0.00000   0.00821   0.00821   4.55172
   Y34        4.26138  -0.00021   0.00000   0.00430   0.00430   4.26568
   Z34        0.51335   0.00003   0.00000   0.00105   0.00105   0.51440
   X35        6.53068  -0.00134   0.00000   0.01456   0.01456   6.54525
   Y35        3.99810   0.00376   0.00000   0.02450   0.02450   4.02260
   Z35       -1.48154  -0.00650   0.00000  -0.01456  -0.01456  -1.49611
   X36        8.50916   0.00617   0.00000   0.02685   0.02685   8.53601
   Y36        3.67306   0.00448   0.00000   0.03475   0.03475   3.70781
   Z36        0.44308   0.00056   0.00000   0.00433   0.00433   0.44741
   X37       -0.00013   0.00002   0.00000   0.00013   0.00013   0.00000
   Y37       -2.36539  -0.00609   0.00000  -0.01774  -0.01774  -2.38313
   Z37        3.50723   0.00028   0.00000   0.01765   0.01765   3.52488
   X38       -2.00638  -0.00120   0.00000  -0.00304  -0.00304  -2.00942
   Y38       -0.49943  -0.00037   0.00000  -0.00285  -0.00285  -0.50228
   Z38        4.15135   0.00288   0.00000   0.02442   0.02442   4.17577
   X39        0.00000  -0.00002   0.00000  -0.00002  -0.00002  -0.00003
   Y39        1.46694   0.00587   0.00000   0.01377   0.01377   1.48071
   Z39        3.96800   0.00174   0.00000   0.02146   0.02146   3.98946
   X40        2.00616   0.00125   0.00000   0.00323   0.00323   2.00939
   Y40       -0.49958  -0.00034   0.00000  -0.00267  -0.00267  -0.50225
   Z40        4.15151   0.00287   0.00000   0.02428   0.02428   4.17579
   X41       -6.53031   0.00146   0.00000  -0.01441  -0.01441  -6.54472
   Y41       -2.38924  -0.00718   0.00000  -0.02038  -0.02038  -2.40962
   Z41        3.53043   0.00215   0.00000   0.02082   0.02082   3.55126
   X42       -6.53062   0.00135   0.00000  -0.01469  -0.01469  -6.54531
   Y42        1.48123   0.00666   0.00000   0.01487   0.01487   1.49610
   Z42        3.99733   0.00375   0.00000   0.02523   0.02523   4.02256
   X43       -4.54373   0.00248   0.00000  -0.00804  -0.00804  -4.55177
   Y43       -0.51354  -0.00008   0.00000  -0.00084  -0.00084  -0.51439
   Z43        4.26094  -0.00025   0.00000   0.00473   0.00473   4.26566
   X44        6.53031  -0.00148   0.00000   0.01440   0.01440   6.54471
   Y44       -2.38926  -0.00718   0.00000  -0.02029  -0.02029  -2.40955
   Z44        3.53071   0.00211   0.00000   0.02060   0.02060   3.55131
   X45        4.54357  -0.00247   0.00000   0.00817   0.00817   4.55174
   Y45       -0.51349  -0.00012   0.00000  -0.00084  -0.00084  -0.51433
   Z45        4.26087  -0.00023   0.00000   0.00484   0.00484   4.26571
   X46        6.53055  -0.00134   0.00000   0.01470   0.01470   6.54525
   Y46        1.48132   0.00664   0.00000   0.01486   0.01486   1.49618
   Z46        3.99771   0.00367   0.00000   0.02492   0.02492   4.02263
   X47        8.50912   0.00617   0.00000   0.02690   0.02690   8.53603
   Y47       -0.44301  -0.00058   0.00000  -0.00429  -0.00429  -0.44730
   Z47        3.67303   0.00446   0.00000   0.03478   0.03478   3.70781
   X48      -10.48606  -0.00184   0.00000  -0.01768  -0.01768 -10.50373
   Y48       -0.23518  -0.00112   0.00000  -0.00148  -0.00148  -0.23666
   Z48        1.95026   0.00993   0.00000   0.01665   0.01665   1.96691
   X49      -10.48652  -0.00175   0.00000  -0.01721  -0.01721 -10.50373
   Y49        1.95065   0.00988   0.00000   0.01623   0.01623   1.96688
   Z49        0.23520   0.00104   0.00000   0.00139   0.00139   0.23659
   X50       -8.50901  -0.00623   0.00000  -0.02705  -0.02705  -8.53606
   Y50       -0.44291  -0.00067   0.00000  -0.00448  -0.00448  -0.44739
   Z50        3.67254   0.00450   0.00000   0.03520   0.03520   3.70774
   X51      -10.48642  -0.00179   0.00000  -0.01728  -0.01728 -10.50370
   Y51       -1.95093  -0.00987   0.00000  -0.01606  -0.01606  -1.96700
   Z51       -0.23555  -0.00097   0.00000  -0.00112  -0.00112  -0.23667
   X52      -10.48581  -0.00189   0.00000  -0.01791  -0.01791 -10.50372
   Y52        0.23493   0.00112   0.00000   0.00162   0.00162   0.23655
   Z52       -1.95042  -0.00998   0.00000  -0.01657  -0.01657  -1.96699
   X53       10.48634   0.00181   0.00000   0.01739   0.01739  10.50373
   Y53       -1.95061  -0.00993   0.00000  -0.01626  -0.01626  -1.96688
   Z53       -0.23511  -0.00103   0.00000  -0.00148  -0.00148  -0.23659
   X54       10.48635   0.00177   0.00000   0.01738   0.01738  10.50373
   Y54        0.23488   0.00117   0.00000   0.00179   0.00179   0.23667
   Z54       -1.95049  -0.00990   0.00000  -0.01640  -0.01640  -1.96690
   X55       10.48626   0.00178   0.00000   0.01745   0.01745  10.50371
   Y55        1.95058   0.00994   0.00000   0.01642   0.01642   1.96700
   Z55        0.23538   0.00099   0.00000   0.00131   0.00131   0.23669
   X56       10.48613   0.00181   0.00000   0.01758   0.01758  10.50371
   Y56       -0.23495  -0.00115   0.00000  -0.00160  -0.00160  -0.23655
   Z56        1.95059   0.00996   0.00000   0.01640   0.01640   1.96699
         Item               Value     Threshold  Converged?
 Maximum Force            0.009977     0.000450     NO 
 RMS     Force            0.003977     0.000300     NO 
 Maximum Displacement     0.035411     0.001800     NO 
 RMS     Displacement     0.016785     0.001200     NO 
 Predicted change in Energy=-4.107807D-03
 GradGradGradGradGradGradGradGradGradGradGradGradGradGradGradGradGradGrad

 1|1|UNPC-DESKTOP-M31882Q|Freq|RHSEH1PBE|LANL2DZ|C56|MT.AHMED|23-Oct-20
 23|0||# freq rhseh1pbe/lanl2dz geom=connectivity||RG NT||0,1|C,0.00004
 6,-1.855978,-1.251594|C,-1.061638,-2.197262,-0.264193|C,0.000067,-2.10
 0132,0.776193|C,1.061767,-2.197181,-0.264198|C,-3.455724,-1.868763,-1.
 264234|C,-4.502988,-1.943866,-0.234513|C,-3.455987,-2.115855,0.783944|
 C,-2.40438,-2.255071,-0.271736|C,0.000032,1.25179,-1.855972|C,-1.06161
 1,0.264397,-2.196772|C,0.000049,-0.776205,-2.099728|C,1.061735,0.26440
 6,-2.196983|C,-3.455631,1.264358,-1.868339|C,-4.502846,0.234412,-1.943
 674|C,-3.455766,-0.783858,-2.115255|C,-2.404282,0.271682,-2.25459|C,3.
 455776,-1.868723,-1.26439|C,2.404494,-2.255097,-0.271679|C,3.455987,-2
 .115678,0.783879|C,4.503014,-1.943718,-0.234496|C,3.455685,1.264416,-1
 .868443|C,2.404402,0.271856,-2.254967|C,3.455826,-0.783865,-2.115413|C
 ,4.502706,0.234326,-1.943311|C,0.000008,1.856052,1.251601|C,-1.06177,2
 .197468,0.264322|C,-0.000107,2.100209,-0.776158|C,1.061628,2.197352,0.
 26419|C,-3.4558,1.868819,1.264451|C,-4.502868,1.94353,0.234547|C,-3.45
 5939,2.115664,-0.783883|C,-2.404463,2.255204,0.271751|C,3.455604,1.868
 551,1.264147|C,2.404322,2.255025,0.271655|C,3.455889,2.115702,-0.78399
 9|C,4.502856,1.943698,0.23447|C,-0.00007,-1.251708,1.855944|C,-1.06173
 2,-0.264287,2.196802|C,-0.000002,0.776273,2.099775|C,1.061616,-0.26436
 7,2.196882|C,-3.455689,-1.264329,1.868225|C,-3.455854,0.783835,2.11529
 6|C,-2.40444,-0.271754,2.25479|C,3.455693,-1.26434,1.868372|C,2.404356
 ,-0.271727,2.254754|C,3.455817,0.783883,2.115496|C,4.502835,-0.234433,
 1.943685|C,-5.548982,-0.124454,1.032034|C,-5.549228,1.032242,0.124462|
 C,-4.502773,-0.234377,1.943426|C,-5.549174,-1.032389,-0.124648|C,-5.54
 8852,0.12432,-1.032116|C,5.549131,-1.032221,-0.124415|C,5.54914,0.1242
 95,-1.032157|C,5.549088,1.032202,0.124556|C,5.549022,-0.124331,1.03220
 8||Version=IA32W-G09RevD.01|State=1-A|HF=-2130.0312336|RMSD=4.481e-009
 |RMSF=3.977e-003|ZeroPoint=0.3386121|Thermal=0.3618385|Dipole=-0.00004
 49,0.0003189,0.0000952|DipoleDeriv=0.104428,0.0000144,-0.0000085,0.000
 1988,-0.0992095,0.06232,-0.0000683,-0.1687318,-0.0133481,-0.1969228,-0
 .0324893,-0.0038008,0.2140964,0.0367603,-0.0089816,0.0258756,-0.008982
 9,0.1103933,0.103991,0.0000356,0.0000671,-0.0000919,-0.1199581,-0.0883
 322,-0.0000327,0.143054,0.005286,-0.1965905,0.0324706,0.0038377,-0.214
 0919,0.0367161,-0.0090268,-0.0257056,-0.0089799,0.1104768,0.0280226,0.
 0282944,0.0858328,-0.0026423,-0.1143179,0.0695951,0.0939207,-0.1785886
 ,0.0006446,-0.0995404,-0.3581823,-0.0432323,-0.130494,0.0028556,-0.024
 9605,-0.0154464,-0.0250706,0.2086253,0.0273361,0.0476844,-0.0766078,0.
 019741,-0.1332639,-0.1025147,-0.0919916,0.1457869,0.0192241,0.2312309,
 0.0025025,0.0003337,-0.3411727,-0.026668,-0.0105711,-0.0412074,-0.0108
 551,0.0605527,0.1042906,0.0000417,-0.00003,0.0000802,-0.0136599,0.1688
 239,-0.000134,-0.0625508,-0.0993604,-0.1960816,0.0038951,-0.0325232,-0
 .0257958,0.1105444,0.0089067,0.2139571,0.0090464,0.0367752,0.1036376,0
 .0000078,-0.0000584,-0.0000797,0.0050632,-0.1427884,-0.0000369,0.08824
 99,-0.1201385,-0.1960942,-0.0039078,0.0324759,0.0258256,0.1105769,0.00
 89527,-0.2139915,0.0090202,0.0368305,0.0281133,-0.0854933,0.0285496,-0
 .0938652,0.001798,0.1787163,-0.0023162,-0.0695093,-0.1137911,-0.101283
 1,0.0432664,-0.3583835,0.0154355,0.2077587,0.0249434,-0.1304091,0.0251
 132,0.0021664,0.0279936,0.0764068,0.0478741,0.0923256,0.020271,-0.1458
 764,0.0198904,0.1024031,-0.1324598,0.2303616,-0.0005244,0.0026075,0.04
 0612,0.0602912,0.0108686,-0.3407185,0.0105341,-0.0268144,0.0280279,-0.
 0282527,-0.0857311,0.0023214,-0.1140587,0.0694041,-0.093953,-0.1787044
 ,0.001107,0.2309856,-0.0025884,-0.000465,0.3411705,-0.0266688,-0.01052
 67,0.0408596,-0.0107863,0.0604123,0.0276173,-0.0477693,0.0765596,-0.01
 97232,-0.1330572,-0.1024756,0.0921549,0.1457994,0.0196868,-0.1004188,0
 .3583,0.0431854,0.1303688,0.0026639,-0.024976,0.0153552,-0.02505,0.208
 3082,0.0280224,0.0856708,-0.0283191,0.0937359,0.0013347,0.1785821,0.00
 25004,-0.0695217,-0.1141686,0.2305066,0.0004789,-0.0026212,-0.0406928,
 0.0603144,0.0108203,0.3409754,0.0105562,-0.0267735,0.0278016,-0.076627
 7,-0.0477015,-0.0921904,0.0198082,-0.1456579,-0.0196734,0.1023852,-0.1
 327704,-0.1009804,-0.0431478,0.3581263,-0.0153826,0.2082456,0.0249298,
 0.1298717,0.0251316,0.0026613,0.1041454,-0.0000749,0.0000265,0.0000854
 ,-0.0992807,0.0623785,-0.0000412,-0.1686801,-0.0134912,-0.19634,0.0324
 394,0.0038422,-0.214235,0.0367607,-0.0090133,-0.0256679,-0.0089468,0.1
 104463,0.1038167,-0.0000219,0.0000107,-0.0002203,-0.1199708,-0.088365,
 -0.0000882,0.1430455,0.0052232,-0.1959666,-0.0323692,-0.0037685,0.2142
 3,0.0367691,-0.0089633,0.0258628,-0.0089991,0.110515,0.0279911,-0.0281
 68,-0.0858676,0.0025903,-0.1144224,0.0694879,-0.0938172,-0.1786827,0.0
 005567,-0.1004621,0.3581419,0.0432326,0.1299767,0.0030378,-0.0249156,0
 .0154062,-0.0249707,0.2087578,0.0276243,-0.047651,0.0767348,-0.0195932
 ,-0.133247,-0.1024979,0.0920122,0.1457008,0.0193219,0.2307039,-0.00248
 33,-0.0004725,0.3411922,-0.0266382,-0.0105236,0.0408939,-0.0108317,0.0
 604809,0.0283572,0.0283549,0.085796,-0.0025732,-0.1138529,0.0695316,0.
 0940545,-0.1786893,0.0011582,0.2302996,0.0024938,0.0003301,-0.3408919,
 -0.0267624,-0.0105521,-0.0412402,-0.0108251,0.060298,0.0275816,0.04773
 65,-0.0766211,0.0198526,-0.1329212,-0.102477,-0.0920747,0.1457965,0.01
 98368,-0.1011509,-0.358366,-0.0432002,-0.1301608,0.0026166,-0.0249625,
 -0.0153764,-0.0250288,0.2083718,0.1042334,0.0000664,0.0000585,0.000124
 4,-0.0137095,0.1687621,0.0000419,-0.0625206,-0.0994098,-0.1959269,-0.0
 038435,0.0324598,0.0256715,0.1106222,0.008979,-0.2139722,0.0089954,0.0
 368014,0.1039326,-0.000069,0.0000099,-0.0001731,0.005215,-0.1428819,0.
 0000848,0.088277,-0.120061,-0.1967632,0.0038627,-0.0326142,-0.0256168,
 0.1104669,0.0089512,0.2139422,0.0089582,0.0367775,0.0283631,0.0855464,
 -0.0285379,0.0938965,0.0018333,0.178684,0.0025063,-0.0695384,-0.113753
 4,0.0278221,-0.0765081,-0.0477638,-0.0922575,0.020358,-0.1457016,-0.02
 00098,0.1023908,-0.1323839,0.2303304,0.0004649,-0.0026826,-0.0409781,0
 .060193,0.0108669,0.3407937,0.0105644,-0.0268692,0.0280587,-0.0855434,
 0.0284747,-0.0939072,0.0014388,0.1786235,-0.0025066,-0.0696394,-0.1140
 259,0.2310825,-0.0004931,0.0026171,0.0409663,0.0604175,0.010895,-0.340
 899,0.0106006,-0.0267513,0.0274317,0.0765404,0.0477746,0.0922657,0.019
 6969,-0.1458473,0.0198424,0.1023935,-0.1328554,-0.100193,0.0431869,-0.
 3582301,0.0153348,0.2080701,0.02495,-0.1306096,0.0251691,0.0024862,-0.
 0925626,0.0217886,-0.180847,-0.0239293,0.2090995,0.0574355,0.1981121,0
 .0575931,-0.2602962,-0.0940459,-0.1806034,-0.0220089,0.1986213,-0.2614
 645,-0.0576165,0.0236769,-0.0574161,0.2085259,-0.1016523,-0.0432378,0.
 358318,-0.0153556,0.2078273,0.0248744,0.1300519,0.0250758,0.0022582,-0
 .0944691,0.180636,0.0220032,-0.1975187,-0.2612585,-0.0576511,-0.023864
 7,-0.0573691,0.2085747,-0.0928104,-0.0218538,0.180905,0.0235321,0.2091
 054,0.0575074,-0.1975105,0.0575274,-0.2601755,-0.0935173,-0.180781,-0.
 0219951,0.197725,-0.2609616,-0.057543,0.0234748,-0.0574078,0.2087625,-
 0.0933555,0.0217726,-0.1807082,-0.0237538,0.2088039,0.05743,0.1985269,
 0.057525,-0.2608586,-0.0933344,0.1808039,0.0220291,-0.1982636,-0.26088
 77,-0.0575882,-0.0240078,-0.0573106,0.2089365,-0.0936788,-0.0218542,0.
 1807275,0.0236743,0.208905,0.0575678,-0.1972738,0.0574941,-0.2606836|P
 olar=887.365041,0.0045993,406.2760013,0.0049501,0.0027077,406.2185244|
 PG=C01 [X(C56)]|NImag=0||0.40483359,0.00000449,0.41671465,-0.00000745,
 -0.28923630,0.52203228,-0.13860946,-0.02675566,0.06258742,0.92530085,-
 0.01530661,-0.05856830,0.03033373,0.05579975,0.14217623,0.08441109,0.0
 3800446,-0.12020830,0.00698799,-0.02974335,0.38304532,0.01561052,-0.00
 000064,0.00000126,-0.13845792,0.00565297,-0.08542566,0.40436250,0.0000
 0276,0.00602959,0.01544993,-0.01076140,-0.04582814,-0.01950016,-0.0000
 1036,0.28987722,-0.00000056,0.01539132,-0.11850992,-0.06705296,-0.0114
 5311,-0.13177727,-0.00003217,0.23047770,0.64491468,-0.13860665,0.02674
 103,-0.06257984,-0.11521531,0.01512413,0.00180258,-0.13846548,0.010745
 19,0.06705409,0.92534770,0.01529739,-0.05856126,0.03032256,-0.01512968
 ,0.00967730,-0.00031915,-0.00565823,-0.04583026,-0.01145372,-0.0558030
 4,0.14217401,-0.08440748,0.03799279,-0.12020463,-0.00180407,-0.0003204
 8,0.01233895,0.08542815,-0.01949317,-0.13177538,-0.00696416,-0.0297390
 7,0.38303825,-0.00452058,-0.00283491,0.00386585,-0.02672732,0.00674210
 ,-0.02447488,0.00791759,0.00481961,0.01075669,-0.00148734,-0.00048625,
 -0.00063694,0.40636887,0.00174985,0.00018082,-0.00244786,0.00074560,-0
 .00635116,-0.00142441,-0.00548412,0.00874669,-0.00299307,-0.00122801,-
 0.00032782,-0.00051064,-0.05244573,0.40654141,-0.00311604,-0.00288865,
 0.00540190,-0.00383868,0.00132974,0.00220041,0.00677938,0.00505441,0.0
 0553728,-0.00080719,-0.00024216,0.00081954,-0.02532907,-0.26070719,0.5
 2997078,-0.00185057,-0.00021254,0.00141844,0.01128185,-0.00120099,-0.0
 0013416,-0.00185397,0.00012437,-0.00142933,-0.00076284,0.00043255,0.00
 005252,-0.14298943,0.00152741,0.07285808,0.61664239,0.00096528,-0.0006
 6113,-0.00119054,-0.00135747,0.00446296,0.00166373,0.00066915,-0.00121
 127,0.00025505,0.00008479,0.00009713,-0.00005791,0.01429260,-0.0504261
 2,0.01332434,-0.21507162,0.32459580,-0.00112541,-0.00198808,0.00260866
 ,-0.00016429,0.00166134,-0.00914707,0.00132237,0.00105909,0.00315795,0
 .00000984,-0.00005762,0.00056913,0.10109095,0.02082643,-0.13268833,-0.
 02630723,-0.01453524,0.43605834,0.00790429,0.00722147,-0.00929666,-0.0
 2673266,0.00076511,0.02544272,-0.00450972,-0.00182332,-0.00444237,-0.0
 0148466,-0.00062307,0.00050573,0.01557344,0.00052657,-0.00113880,-0.14
 317040,0.03832403,-0.09480998,0.40618409,-0.00371749,0.00904678,0.0038
 4636,-0.00018550,-0.00588600,-0.00056098,0.00096139,-0.00076606,0.0009
 3083,-0.00138462,-0.00043640,0.00019961,0.00029820,0.00678193,0.007771
 66,0.01925812,-0.04715694,0.00048864,-0.05665948,0.29367270,-0.0078792
 0,-0.00418762,0.00523042,0.00386455,-0.00332476,0.00176347,0.00347193,
 0.00136447,0.00634765,0.00048764,-0.00006556,0.00092784,0.00126700,0.0
 2570298,-0.12889450,-0.07040817,0.00780173,-0.13535953,0.01243650,0.20
 216504,0.64105993,-0.02639043,-0.00622337,0.00835547,-0.49863925,-0.02
 998659,-0.00384457,-0.02635312,-0.00403612,-0.00956971,0.00619917,0.00
 315891,0.00038491,-0.13145439,0.03159024,-0.06351249,-0.11972827,0.027
 85106,0.00334085,-0.13147308,0.01553227,0.06915301,0.91813533,-0.00341
 698,-0.00352217,-0.00312325,-0.01825491,-0.03184731,0.00827544,0.00232
 943,-0.00292419,0.00226594,0.00073547,0.00366812,0.00130095,0.01176195
 ,-0.05464569,0.03034120,0.01030889,0.00746951,-0.00052605,-0.00693675,
 -0.04017013,-0.01181223,-0.02826246,0.12941557,0.02387628,0.00474014,0
 .00058308,-0.00231976,0.00827071,-0.10016966,-0.02404201,-0.00561085,-
 0.00002964,0.00009346,0.00130520,-0.00693474,-0.07628719,0.04569909,-0
 .11451699,0.00121365,-0.00053038,0.01178359,0.07675911,-0.02746091,-0.
 12834070,-0.00329470,-0.02884399,0.36515369,-0.00589304,0.00000063,0.0
 0000044,0.00059790,-0.00063345,0.00157861,0.00070205,0.00000021,0.0000
 0045,0.00059875,0.00063300,-0.00157912,-0.00150641,-0.00297451,0.00311
 658,0.00140204,-0.00050872,-0.00225006,0.00148941,0.00062057,0.0023804
 9,-0.00091043,0.00031342,-0.00048885,0.40508150,-0.00000036,0.00131031
 ,-0.00378220,-0.00034649,0.00193769,0.00053967,0.00000014,-0.00066535,
 0.00240379,0.00034636,0.00193798,0.00054028,0.00020513,-0.00243722,0.0
 0365258,0.00181508,-0.00000835,-0.00251063,0.00050436,0.00098207,0.004
 60050,-0.00047830,-0.00066162,-0.00075733,0.00004908,0.52203847,-0.000
 00056,0.00484348,0.00209011,-0.00179660,-0.00173722,0.00024901,-0.0000
 0021,0.00143606,0.00029278,0.00179728,-0.00173738,0.00024944,-0.001493
 34,-0.00272184,0.00259079,0.00256537,-0.00091338,-0.00216108,0.0007537
 3,-0.00011759,0.00220366,0.00055784,0.00053058,-0.00006107,-0.00001399
 ,0.28892995,0.41626044,0.00531612,0.01692820,-0.00199126,-0.00157137,-
 0.00289112,0.00236331,0.00059757,-0.00167044,-0.00074871,0.00177706,-0
 .00099269,0.00733792,0.01266568,0.00634294,-0.00014124,-0.00542023,0.0
 0043417,0.01120345,-0.00961449,0.00205962,0.00080935,0.00060337,-0.001
 10755,-0.01106194,-0.13871548,-0.06267197,-0.02674297,0.92557727,0.018
 54979,-0.02529133,0.01018475,0.00295398,-0.00150000,0.00232776,0.00169
 279,0.00061408,0.00022648,-0.00736084,0.00146231,-0.00321298,-0.006535
 68,0.00180530,-0.00565396,-0.00023552,0.00049515,-0.00006455,0.0023832
 5,-0.00138951,-0.00253229,-0.00045112,0.00322096,0.00137769,-0.0845389
 2,-0.12032022,-0.03799845,-0.00668468,0.38308882,-0.01338394,0.0082661
 6,-0.00794355,-0.00217924,0.00277956,-0.00037111,-0.00024722,-0.002066
 09,0.00153864,-0.00078965,0.01045240,0.00322589,-0.00173002,0.00463188
 ,0.00249746,-0.00011718,-0.00100764,0.00002880,0.00035182,0.00123001,-
 0.00145181,0.00218330,-0.00614847,0.00165108,-0.01530931,-0.03032231,-
 0.05854513,0.05576267,0.02976744,0.14216807,-0.10211322,-0.00000011,-0
 .00000100,0.00535845,-0.01712643,0.01463544,-0.00589604,-0.00000103,-0
 .00000081,0.00535814,0.01712833,-0.01463810,-0.00269158,0.00149190,-0.
 00310796,0.00138123,-0.00055626,-0.00297769,0.00300915,-0.00002032,-0.
 00314063,0.00219398,-0.00031182,0.00874803,0.01559147,0.00000114,0.000
 00076,-0.13836599,0.08533287,0.00567826,0.40410861,-0.00000206,-0.2652
 9892,0.19911076,-0.00591525,-0.01312026,0.01306846,-0.00000027,0.00190
 841,-0.00367639,0.00592369,-0.01312528,0.01307257,0.00508391,-0.003993
 38,0.00418964,-0.00011218,-0.00075110,0.00351602,-0.00667558,0.0029596
 5,0.00504274,0.00755632,0.00090908,-0.00843682,0.00000390,-0.11851031,
 -0.01538216,0.06697865,-0.13171369,0.01142919,-0.00003812,0.64512412,0
 .00000485,0.17962683,-0.17509247,0.01571943,0.01073635,-0.01988736,-0.
 00000071,0.00490064,0.00186315,-0.01572364,0.01073863,-0.01988834,-0.0
 0096773,-0.00145917,-0.00305107,-0.00141524,0.00151001,-0.00173145,0.0
 0372729,-0.00230938,-0.00123542,-0.01225657,0.00578785,0.00325064,-0.0
 0000136,-0.01544199,0.00603694,-0.01074014,0.01948248,-0.04586001,-0.0
 0001439,-0.23070605,0.28999888,0.00531775,-0.01692240,0.00199273,0.001
 77583,0.00099442,-0.00733529,0.00059713,0.00166998,0.00074985,-0.00157
 644,0.00289079,-0.00236491,0.00104874,0.00039362,0.00094061,-0.0026170
 7,-0.00000689,-0.00007408,0.00117614,0.00006261,-0.00109975,-0.0024339
 1,-0.00092114,0.00061507,-0.13866004,0.06260714,0.02673323,-0.11524303
 ,-0.00180003,0.01512974,-0.13833499,-0.06694477,0.01075124,0.92548460,
 -0.01854414,-0.02528536,0.01018471,0.00736052,0.00146341,-0.00321298,-
 0.00169255,0.00061332,0.00022761,-0.00295534,-0.00149855,0.00232676,0.
 00085371,-0.00066463,0.00093411,-0.00116055,0.00045092,-0.00028931,-0.
 00011548,-0.00026756,0.00038142,-0.00337411,0.00078003,-0.00012375,0.0
 8446959,-0.12025113,-0.03798881,0.00179418,0.01233766,0.00031692,-0.08
 530385,-0.13168306,0.01949226,0.00678350,0.38297116,0.01338061,0.00825
 966,-0.00794429,0.00079016,0.01045136,0.00322660,0.00024789,-0.0020656
 7,0.00153854,0.00217803,0.00277966,-0.00037217,0.00076895,0.00037738,-
 0.00016419,-0.00006402,0.00013461,0.00064636,-0.00076177,-0.00043718,0
 .00056920,0.00061253,-0.00041429,-0.00154471,0.01530652,-0.03032102,-0
 .05855436,-0.01510610,0.00031622,0.00967620,-0.00566267,0.01144510,-0.
 04586082,-0.05583523,0.02973939,0.14216779,0.00300962,0.00520824,-0.00
 560722,-0.00961543,-0.00022952,0.00238845,0.00148995,0.00061483,0.0006
 7090,0.00117935,-0.00071364,-0.00029327,-0.00722681,0.00312915,-0.0022
 9403,0.00153934,-0.00141258,0.00138721,0.00140392,0.00101052,0.0012614
 1,0.00722961,-0.00100809,-0.00049242,-0.00451965,-0.00386447,-0.002828
 54,-0.02671833,0.02447658,0.00673884,0.00790968,-0.01075047,0.00481214
 ,-0.00148597,0.00063843,-0.00048593,0.40616621,-0.00304599,-0.00163493
 ,0.00392489,0.00030685,-0.00114172,-0.00247763,0.00216474,0.00110247,0
 .00463156,-0.00108478,0.00053565,0.00057608,0.00607851,0.00613327,-0.0
 1165917,-0.00763334,0.00501452,0.00483036,0.00098799,-0.00003947,0.000
 52255,0.00113773,0.00081630,0.00073941,0.00311403,0.00540144,0.0028875
 3,0.00384023,0.00219654,-0.00134000,-0.00677855,0.00553819,-0.00504816
 ,0.00080711,0.00082085,0.00024079,0.02526070,0.53015641,-0.00076594,-0
 .00342776,0.00335294,0.00219124,0.00129233,-0.00169304,0.00117200,-0.0
 0008744,0.00208820,-0.00019963,-0.00023963,-0.00023186,0.00419330,0.00
 821902,-0.00041828,-0.00661466,0.00106873,0.00245684,0.00128398,0.0011
 4307,0.00038071,-0.00119427,-0.00112256,0.00153208,0.00175308,0.002447
 42,0.00017703,0.00073368,0.00142648,-0.00634457,-0.00547749,0.00298838
 ,0.00874985,-0.00122870,0.00051130,-0.00032974,-0.05244673,0.26096667,
 0.40672950,0.00137832,-0.00134432,-0.00044409,-0.00540551,-0.00005949,
 -0.00025654,0.00140150,0.00206330,0.00237313,-0.00261912,0.00021500,-0
 .00114103,0.00338464,0.02251331,-0.01685295,-0.01155420,0.00252491,0.0
 0726164,0.00155174,-0.00462368,-0.00896867,0.00563176,0.00066467,0.014
 93676,-0.00185612,-0.00142414,-0.00021631,0.01129319,0.00014235,-0.001
 19607,-0.00185291,0.00142647,0.00012561,-0.00075929,-0.00005229,0.0004
 3147,-0.14288865,-0.07278711,0.00147728,0.61671954,-0.00275738,-0.0028
 3253,0.00300371,0.01076955,0.00030175,-0.00010027,-0.00206306,-0.00125
 076,-0.00281484,-0.00007228,0.00067085,-0.00023470,0.01929177,-0.03814
 817,0.02383123,0.00589329,-0.00667073,-0.00028823,0.00168258,0.0012284
 9,0.00391532,-0.01162870,0.00181021,-0.00696329,0.00112653,0.00260616,
 0.00198966,0.00014867,-0.00913642,-0.00165975,-0.00131776,0.00315212,-
 0.00105557,-0.00001188,0.00056906,0.00005643,-0.10099450,-0.13262414,-
 0.02084902,0.02618211,0.43607764,-0.00124638,0.00099867,0.00035508,0.0
 0308862,-0.00105209,0.00022007,-0.00102878,-0.00121640,-0.00091874,-0.
 00002325,0.00018809,0.00042587,-0.01025660,-0.00092926,-0.00085985,0.0
 0472001,0.00226845,-0.00675393,-0.00104232,0.00010728,0.00624813,-0.00
 342865,0.01119268,-0.00435766,0.00096617,0.00119148,-0.00065897,-0.001
 36107,-0.00166621,0.00446131,0.00066516,-0.00025087,-0.00121157,0.0000
 8422,0.00005811,0.00009706,0.01428995,-0.01332044,-0.05041814,-0.21514
 290,0.01446403,0.32459447,-0.00270139,-0.00210820,0.00466255,0.0126780
 7,-0.00012287,-0.00674592,-0.00151080,-0.00149776,-0.00015538,0.001049
 84,0.00054114,0.00101314,-0.09698162,-0.00226166,0.01003458,0.00373188
 ,-0.01482297,0.01618205,-0.00722890,0.00265816,0.00687864,-0.00492266,
 0.01903035,-0.02102331,0.00791003,0.00930543,0.00722525,-0.02676124,-0
 .02545116,0.00076828,-0.00450875,0.00443821,-0.00181542,-0.00148891,-0
 .00050540,-0.00062638,0.01557763,0.00114761,0.00053120,-0.14329872,0.0
 9490637,0.03829365,0.40652360,-0.00341783,-0.00372743,0.00424294,-0.00
 163291,0.00272414,-0.00546680,0.00372584,0.00210402,0.00476012,0.00081
 836,-0.00049629,0.00097562,0.01073143,-0.25184205,0.18322547,-0.021723
 15,-0.00796189,0.03093225,-0.00298476,0.00077157,-0.01299777,-0.002570
 83,-0.01177419,0.01045046,0.00788533,0.00523875,0.00418837,-0.00388291
 ,0.00176383,0.00333172,-0.00347027,0.00634528,-0.00136065,-0.00049170,
 0.00092980,0.00006495,-0.00125133,-0.12889539,-0.02567479,0.07048109,-
 0.13543426,-0.00776217,-0.01237208,0.64115393,0.00073422,-0.00140054,-
 0.00331432,0.00612105,0.00484032,0.00162387,-0.00214449,-0.00161947,-0
 .00193900,0.00060644,0.00041986,-0.00033087,-0.00034702,0.17100898,-0.
 16608333,0.01744418,0.00662986,-0.03054213,0.00247457,0.00689660,0.005
 05252,-0.00648301,0.00500641,-0.01616826,-0.00371822,-0.00384752,0.009
 04811,-0.00018450,0.00055998,-0.00588728,0.00096585,-0.00093484,-0.000
 76939,-0.00138409,-0.00020082,-0.00043725,0.00029922,-0.00777890,0.006
 76383,0.01922777,-0.00045225,-0.04715188,-0.05670055,-0.20189864,0.293
 34997,0.00218968,-0.01365727,0.00441827,0.00061237,0.00220620,0.000080
 15,-0.00091104,0.00065953,-0.00033084,-0.00243438,0.00139234,-0.003131
 80,-0.00486865,-0.00576069,-0.00402709,0.00565773,-0.00055828,-0.01212
 086,0.00722672,-0.00143245,0.00082893,0.00057608,-0.00051541,0.0074967
 9,-0.02639909,-0.00837505,-0.00623939,-0.49887260,0.00376592,-0.029971
 78,-0.02634426,0.00955720,-0.00404016,0.00620588,-0.00038817,0.0031588
 4,-0.13139111,0.06344921,0.03156630,-0.11975497,-0.00334233,0.02786113
 ,-0.13157250,-0.06925952,0.01554600,0.91843257,0.00858339,0.00371226,-
 0.00772282,-0.01043925,0.00273822,0.00131210,-0.00054690,-0.00004794,-
 0.00060392,0.00082280,-0.00129012,-0.00062617,-0.02514634,-0.01958112,
 0.00856915,0.01433208,-0.00500026,-0.00861251,-0.00025166,0.00156951,0
 .00094652,0.00736058,-0.00421216,0.00645104,-0.02388186,0.00058254,-0.
 00474645,0.00224326,-0.10016337,-0.00825678,0.02404847,-0.00002758,0.0
 0559952,-0.00008384,-0.00693673,-0.00130055,0.07621268,-0.11445643,-0.
 04566627,-0.00122073,0.01177139,0.00053192,-0.07687533,-0.12844303,0.0
 2747854,0.00356436,0.36519159,0.00176654,0.00650880,0.00041193,-0.0036
 9650,-0.00620293,0.00196772,0.00018261,0.00068193,-0.00067673,-0.00074
 596,-0.00092646,0.00052474,0.01368225,0.00345831,-0.00820842,0.0042185
 2,0.00952992,0.00244099,-0.00109176,-0.00093105,0.00074073,0.00133579,
 0.00245086,-0.00247876,-0.00341321,0.00312229,-0.00351179,-0.01825361,
 -0.00826959,-0.03185292,0.00232028,-0.00226037,-0.00290987,0.00073610,
 -0.00129872,0.00367491,0.01172800,-0.03029541,-0.05464758,0.01030570,0
 .00051768,0.00748728,-0.00690705,0.01183907,-0.04017645,-0.02823963,0.
 02877525,0.12936142,-0.00451749,0.00283159,-0.00386213,-0.00148768,0.0
 0048706,0.00063717,0.00791549,-0.00481801,-0.01075254,-0.02672966,-0.0
 0674255,0.02447397,0.00006144,-0.00028977,0.00018714,0.00014609,-0.000
 23459,0.00033461,-0.00022652,0.00028160,0.00012331,0.00106976,-0.00021
 229,-0.00118504,-0.00150538,-0.00020644,0.00149192,0.00104751,-0.00085
 242,-0.00076917,-0.00268746,-0.00508039,0.00096830,0.01265583,0.006536
 13,0.00172682,0.00008711,-0.00025069,-0.00000315,-0.00012474,0.0002941
 8,0.00030655,0.00108794,0.00041431,0.00010159,-0.00159399,-0.00032342,
 -0.00062118,0.40615662,-0.00175191,0.00017912,-0.00244872,0.00122710,-
 0.00032799,-0.00051160,0.00548501,0.00874490,-0.00299275,-0.00074165,-
 0.00634762,-0.00142649,0.00028945,-0.00019709,0.00000673,0.00001730,0.
 00005979,0.00030756,-0.00030209,0.00000084,0.00010598,-0.00013521,0.00
 012794,-0.00006748,0.00297308,-0.00243588,-0.00271986,-0.00039282,-0.0
 0066478,0.00037799,-0.00149190,-0.00399325,-0.00145753,-0.00633370,0.0
 0180692,0.00462770,0.00006936,-0.00015017,0.00001830,0.00003877,0.0000
 0657,-0.00008749,-0.00000064,0.00009670,0.00009299,0.00039889,0.000201
 01,-0.00019154,0.05244379,0.40661784,0.00311359,-0.00288941,0.00540049
 ,0.00080815,-0.00024193,0.00081893,-0.00678053,0.00505412,0.00553882,0
 .00384717,0.00133522,0.00219757,-0.00018660,0.00000662,-0.00008661,-0.
 00018814,0.00022756,-0.00006631,0.00005357,-0.00013893,0.00013016,-0.0
 0065864,0.00025930,0.00006584,-0.00311522,0.00364976,0.00258997,-0.000
 94150,0.00093429,-0.00016441,0.00310749,0.00418873,-0.00305149,0.00013
 443,-0.00565279,0.00249844,0.00039101,-0.00021298,0.00005096,-0.000283
 11,-0.00040455,-0.00034910,-0.00042595,0.00023521,0.00017736,0.0006232
 0,0.00045081,-0.00015723,0.02532509,-0.26071607,0.52989409,-0.02638772
 ,0.00623296,-0.00835909,0.00620223,-0.00315940,-0.00038360,-0.02635336
 ,0.00404501,0.00957177,-0.49866351,0.03000728,0.00382078,0.00106962,0.
 00013622,0.00065825,-0.00027554,0.00020236,0.00002447,0.00106485,0.000
 29037,-0.00060236,-0.00763060,0.00029186,0.00003157,-0.00091121,0.0004
 7789,-0.00055849,-0.00243494,0.00337352,-0.00061457,0.00218808,-0.0075
 6477,0.01225789,0.00061207,0.00045295,-0.00217936,-0.00035186,0.000671
 73,0.00004921,0.00192467,-0.00055315,-0.00001825,-0.00159434,-0.000510
 76,-0.00053577,0.00181980,-0.00024147,0.00065850,-0.13136026,-0.031559
 53,0.06342519,0.91816816,0.00341612,-0.00352244,-0.00312213,-0.0007362
 3,0.00366934,0.00130152,-0.00232962,-0.00291834,0.00227012,0.01827955,
 -0.03185279,0.00826726,0.00021137,0.00012794,0.00025931,0.00022726,-0.
 00037540,-0.00010889,0.00048583,0.00016849,-0.00023444,-0.00029176,-0.
 00062920,-0.00039358,-0.00031369,-0.00066025,0.00053076,0.00092114,0.0
 0078065,-0.00041522,0.00031350,0.00091037,0.00578929,0.00110789,0.0032
 1908,-0.00614919,-0.00089402,0.00053546,-0.00002465,0.00029725,0.00062
 806,0.00042195,0.00052872,-0.00019826,-0.00028825,-0.00069876,-0.00141
 756,0.00032812,-0.01172743,-0.05464406,0.03030133,0.02824354,0.1293995
 2,-0.02387335,0.00474373,0.00058348,-0.00009107,0.00130343,-0.00693405
 ,0.02404687,-0.00560929,-0.00002911,0.00229174,0.00826901,-0.10017184,
 0.00118552,-0.00006843,0.00006615,0.00002654,-0.00010900,0.00051818,-0
 .00110257,0.00009543,0.00002646,-0.00003303,-0.00039333,0.00255482,0.0
 0048967,-0.00075808,-0.00006163,-0.00061713,-0.00012297,-0.00154527,-0
 .00874612,-0.00843661,0.00325186,0.01105921,0.00137720,0.00165149,0.00
 044196,-0.00078229,0.00003442,0.00046750,0.00021968,0.00004736,0.00046
 257,0.00035556,0.00023949,0.00007625,0.00043853,-0.00122964,0.07620145
 ,0.04567822,-0.11446056,0.00351122,-0.02878074,0.36519232,0.00790462,-
 0.00722320,0.00929878,-0.00148669,0.00062484,-0.00050628,-0.00450829,0
 .00181879,0.00443883,-0.02675016,-0.00076801,-0.02544887,-0.00022725,0
 .00030239,-0.00005377,0.00014668,-0.00014880,-0.00038053,0.00006134,-0
 .00023782,-0.00025124,0.00106642,-0.00048641,0.00110326,0.00148947,-0.
 00050345,-0.00075364,0.00117840,0.00011501,0.00076284,0.00300924,0.006
 67714,-0.00372943,-0.00961404,-0.00238331,-0.00035201,-0.00050785,0.00
 041812,-0.00002984,-0.00015111,0.00040577,0.00002895,0.00008630,-0.000
 36422,-0.00015994,-0.00035151,-0.00063973,0.00076367,0.01557048,-0.000
 52594,0.00114513,-0.13156946,0.00690545,-0.07686315,0.40637330,0.00371
 943,0.00904621,0.00384760,0.00138544,-0.00043720,0.00019949,-0.0009645
 4,-0.00076558,0.00093150,0.00018861,-0.00588574,-0.00055951,-0.0002813
 5,0.00000069,-0.00013875,-0.00002749,0.00017663,-0.00024865,0.00023767
 ,-0.00018777,-0.00003116,-0.00029006,0.00016876,0.00009541,-0.00062069
 ,0.00098167,-0.00011815,-0.00006263,-0.00026750,-0.00043650,0.00002085
 ,0.00296168,-0.00231153,-0.00206185,-0.00139025,0.00123011,0.00012868,
 -0.00014578,0.00021657,-0.00018305,-0.00004744,-0.00019435,-0.00005734
 ,0.00008440,0.00007554,0.00011250,0.00024989,-0.00009310,-0.00029777,0
 .00677462,0.00776777,-0.01556516,-0.04016842,-0.02749132,0.05669174,0.
 29356823,0.00788063,-0.00418852,0.00523263,-0.00049003,-0.00006495,0.0
 0092855,-0.00347161,0.00136368,0.00634521,-0.00386932,-0.00333207,0.00
 176573,-0.00012350,0.00010616,0.00013031,0.00018749,-0.00016830,-0.000
 18278,0.00025096,-0.00003097,-0.00009563,0.00060301,-0.00023449,0.0000
 2598,-0.00238274,0.00460150,0.00220244,0.00110091,0.00038165,0.0005696
 0,0.00314013,0.00504402,-0.00123901,-0.00081096,-0.00253244,-0.0014490
 4,-0.00039931,0.00038764,0.00000261,0.00019131,0.00033984,0.00030163,0
 .00024448,-0.00015569,-0.00018304,-0.00066453,-0.00085179,0.00032021,-
 0.00126259,0.02568662,-0.12888618,-0.06925821,-0.01183863,-0.12843571,
 -0.01236629,0.20211045,0.64116413,-0.00185212,0.00021458,-0.00142012,-
 0.00076072,-0.00043240,-0.00005285,-0.00185491,-0.00012329,0.00143096,
 0.01128649,0.00120033,0.00013763,0.00014670,-0.00001771,0.00018776,-0.
 00075906,0.00033587,0.00004103,0.00014628,0.00002744,-0.00018715,-0.00
 027660,-0.00022706,-0.00002711,0.00140119,-0.00181345,-0.00256406,-0.0
 0261761,0.00116028,0.00006361,0.00137963,0.00011016,0.00141656,-0.0054
 1031,0.00023578,0.00011627,-0.00015223,-0.00022841,0.00013236,-0.00048
 821,0.00004742,-0.00011981,-0.00012462,0.00028406,0.00003000,0.0019245
 6,-0.00038557,-0.00039962,-0.14290080,-0.00153699,-0.07279161,-0.11973
 907,-0.01032671,-0.00121724,-0.14321405,-0.01925493,0.07043789,0.61661
 397,-0.00096553,-0.00065876,-0.00119048,-0.00008421,0.00009743,-0.0000
 5786,-0.00066828,-0.00121003,0.00025503,0.00136191,0.00446100,0.001663
 79,0.00023472,0.00006016,0.00022713,-0.00033535,-0.00009940,0.00002536
 ,0.00014853,0.00017686,-0.00016781,-0.00020319,-0.00037555,-0.00010931
 ,0.00050789,-0.00000778,-0.00091321,0.00000680,0.00045095,0.00013440,0
 .00055492,-0.00075253,0.00151023,-0.00043106,0.00049470,-0.00100604,0.
 00006728,0.00024889,-0.00012131,0.00012738,-0.00019046,0.00039528,-0.0
 0022669,-0.00021455,-0.00014184,-0.00011380,-0.00006877,0.00025067,-0.
 01430808,-0.05043229,0.01331050,-0.02786955,0.00747421,-0.00053174,-0.
 03832400,-0.04715994,0.00780215,0.21513179,0.32462305,0.00112540,-0.00
 198756,0.00260776,-0.00001061,-0.00005712,0.00056857,-0.00132041,0.001
 05822,0.00315539,0.00015645,0.00165953,-0.00914302,-0.00033501,0.00030
 799,-0.00006683,-0.00004065,0.00002528,-0.00030693,0.00038043,-0.00024
 874,-0.00018285,-0.00002412,-0.00010880,0.00051862,0.00225026,-0.00250
 994,-0.00215950,0.00007528,-0.00029002,0.00064710,0.00297599,0.0035142
 7,-0.00173083,-0.01119695,-0.00006335,0.00002681,-0.00040143,0.0004121
 2,0.00000632,-0.00001820,-0.00001711,-0.00009842,-0.00035882,-0.000459
 36,-0.00012691,0.00054292,0.00005034,0.00074300,-0.10101182,0.02080958
 ,-0.13263496,-0.00334313,-0.00051890,0.01178152,0.09484702,0.00048310,
 -0.13538317,0.02622865,-0.01449925,0.43604430,0.00300995,-0.00521020,0
 .00560842,0.00118025,0.00071439,0.00029309,0.00148967,-0.00061488,-0.0
 0066984,-0.00961641,0.00022952,-0.00238912,0.00008756,-0.00006967,-0.0
 0039112,-0.00015266,-0.00006671,0.00040160,-0.00050772,-0.00012907,0.0
 0039902,-0.00035309,0.00089432,-0.00044196,-0.00452010,0.00386340,0.00
 282878,-0.00148661,-0.00063828,0.00048630,0.00791004,0.01075167,-0.004
 81666,-0.02672248,-0.02447446,-0.00673998,0.00006055,-0.00018678,-0.00
 028913,0.00014629,-0.00033411,-0.00023496,-0.00022678,-0.00012337,0.00
 028117,0.00106908,0.00118481,-0.00021158,-0.00722299,-0.00312937,0.002
 29367,0.00722948,0.00101033,0.00049321,0.00140434,-0.00101295,-0.00126
 349,0.00153926,0.00141089,-0.00138443,0.40620570,0.00304622,-0.0016361
 6,0.00392596,0.00108536,0.00053575,0.00057583,-0.00216573,0.00110214,0
 .00463202,-0.00030650,-0.00114108,-0.00247635,0.00025088,-0.00015031,-
 0.00021274,0.00022741,0.00024912,0.00041210,-0.00041776,-0.00014594,0.
 00038727,-0.00067260,0.00053564,-0.00078218,-0.00311583,0.00539927,0.0
 0288923,-0.00080779,0.00082093,0.00024155,0.00677745,0.00553878,-0.005
 05140,-0.00383604,0.00219850,-0.00134360,0.00018677,-0.00008633,-0.000
 00724,0.00018857,-0.00006633,-0.00022713,-0.00005333,0.00013054,0.0001
 3826,0.00065669,0.00006496,-0.00025873,-0.00608047,0.00613719,-0.01167
 217,-0.00113845,0.00081546,0.00073826,-0.00098820,-0.00003288,0.000523
 17,0.00763702,0.00501390,0.00483202,-0.02529571,0.53026692,0.00076740,
 -0.00343045,0.00335564,0.00019989,-0.00023897,-0.00023168,-0.00117200,
 -0.00008793,0.00208816,-0.00219918,0.00129189,-0.00169460,0.00000265,0
 .00001867,0.00005086,-0.00013245,-0.00012177,0.00000592,0.00002968,0.0
 0021676,0.00000282,-0.00004893,-0.00002435,0.00003477,-0.00175434,0.00
 244772,0.00018207,0.00122906,0.00051147,-0.00033057,0.00548462,0.00299
 280,0.00874680,-0.00073108,0.00142621,-0.00634791,0.00028944,-0.000006
 84,-0.00019758,0.00001767,-0.00030759,0.00006013,-0.00030204,-0.000106
 36,0.00000056,-0.00013693,0.00006798,0.00012884,-0.00420157,0.00821572
 ,-0.00042304,0.00120185,-0.00112067,0.00153382,-0.00128531,0.00114241,
 0.00037606,0.00661951,0.00107110,0.00245685,0.05250120,0.26099911,0.40
 675736,0.00218579,0.01365813,-0.00442268,-0.00243289,-0.00139279,0.003
 13036,-0.00091068,-0.00066061,0.00032917,0.00062071,-0.00220356,-0.000
 07659,-0.00159459,-0.00039853,-0.00062197,0.00192424,0.00011337,-0.000
 54363,-0.00034988,-0.00011218,0.00066348,0.00181908,0.00069767,-0.0000
 7500,-0.02639693,0.00836781,0.00624114,0.00620658,0.00038942,-0.003160
 82,-0.02634086,-0.00956013,0.00404627,-0.49885896,-0.00382089,0.030024
 19,0.00106800,-0.00065624,0.00013557,-0.00027691,-0.00002330,0.0002043
 9,0.00106882,0.00060435,0.00028780,-0.00763585,-0.00003686,0.00029477,
 -0.00485833,0.00574801,0.00403393,0.00056824,0.00051155,-0.00749436,0.
 00722617,0.00143640,-0.00082530,0.00564993,0.00055218,0.01211487,-0.13
 142843,-0.06347507,-0.03161484,0.91838460,-0.00858315,0.00371471,-0.00
 772436,-0.00082460,-0.00129047,-0.00062495,0.00054707,-0.00004762,-0.0
 0060448,0.01043875,0.00273831,0.00131284,0.00032245,0.00020126,0.00045
 089,0.00038667,-0.00006939,0.00004992,0.00063915,0.00025030,-0.0008508
 7,0.00024405,-0.00141783,0.00043842,0.02387968,0.00058385,-0.00474778,
 0.00008735,-0.00693640,-0.00130301,-0.02404239,-0.00003084,0.00560682,
 -0.00229356,-0.10016244,-0.00825649,-0.00118508,0.00006446,0.00006744,
 -0.00002686,0.00051784,0.00010908,0.00110314,0.00002587,-0.00009441,0.
 00003472,0.00255756,0.00039171,0.02513075,-0.01957066,0.00856436,-0.00
 735823,-0.00420842,0.00644654,0.00025300,0.00156858,0.00094677,-0.0143
 2917,-0.00499741,-0.00861300,-0.07624873,-0.11448175,-0.04569584,-0.00
 340608,0.36514229,-0.00176447,0.00650619,0.00041494,0.00074780,-0.0009
 2556,0.00052454,-0.00018287,0.00068165,-0.00067620,0.00369891,-0.00620
 258,0.00196820,0.00062208,-0.00019178,-0.00015733,0.00039894,0.0002516
 2,0.00074378,-0.00076363,-0.00009334,0.00032055,-0.00066010,0.00032824
 ,-0.00123041,0.00341169,0.00312468,-0.00351544,-0.00073842,-0.00129830
 ,0.00367546,-0.00231955,-0.00225998,-0.00291756,0.01828961,-0.00827168
 ,-0.03184534,0.00021145,-0.00025910,0.00012780,0.00022727,0.00010940,-
 0.00037454,0.00048705,0.00023469,0.00016797,-0.00029118,0.00039146,-0.
 00063259,-0.01367176,0.00345376,-0.00821626,-0.00133929,0.00244687,-0.
 00247619,0.00109341,-0.00092918,0.00073968,-0.00422094,0.00952829,0.00
 244244,-0.01176441,-0.03031590,-0.05465308,0.02827803,0.02880387,0.129
 38121,-0.00270008,0.00210878,-0.00466253,0.00104957,-0.00054117,-0.001
 01241,-0.00151046,0.00149893,0.00015509,0.01267700,0.00012061,0.006748
 05,0.00108778,0.00000054,0.00042572,-0.00012430,0.00022676,0.00035881,
 0.00008569,0.00005715,-0.00024361,-0.00159396,-0.00052822,-0.00046308,
 0.00790674,-0.00929972,-0.00722545,-0.00148775,0.00050481,0.00062686,-
 0.00450920,-0.00443830,0.00181673,-0.02675651,0.02545210,-0.00076861,-
 0.00022640,0.00005276,0.00030182,0.00014723,0.00038056,-0.00014913,0.0
 0006118,0.00025118,-0.00023725,0.00106826,-0.00110209,-0.00048748,-0.0
 9697224,0.00226170,-0.01004469,-0.00491870,-0.01902231,0.02101582,-0.0
 0722720,-0.00266259,-0.00688052,0.00373486,0.01482822,-0.01617364,0.01
 556227,-0.00114345,-0.00052584,-0.13150036,0.07679827,0.00689821,0.406
 50774,0.00341718,-0.00372523,0.00424300,-0.00081765,-0.00049595,0.0009
 7545,-0.00372473,0.00210474,0.00475866,0.00163229,0.00272238,-0.005464
 40,-0.00041402,0.00009665,0.00023500,-0.00028363,-0.00021440,-0.000458
 93,0.00036402,0.00008426,-0.00015559,0.00050971,-0.00019793,0.00035504
 ,-0.00788329,0.00523558,0.00418880,0.00049161,0.00092943,0.00006533,0.
 00347007,0.00634391,-0.00136484,0.00387140,0.00176319,0.00333636,0.000
 12347,0.00013060,-0.00010597,-0.00018734,-0.00018286,0.00016790,-0.000
 25106,-0.00009570,0.00003138,-0.00060389,0.00002603,0.00023425,-0.0107
 2947,-0.25189976,0.18328883,0.00257463,-0.01177504,0.01044741,0.002985
 87,0.00077272,-0.01299344,0.02170232,-0.00795719,0.03092885,0.00125450
 ,-0.12890338,-0.02568289,0.06918082,-0.12838771,0.01183309,0.01254825,
 0.64125373,-0.00073581,-0.00139819,-0.00331624,-0.00060679,0.00041926,
 -0.00033071,0.00214383,-0.00161811,-0.00193792,-0.00611722,0.00483600,
 0.00162233,-0.00010146,0.00009321,0.00017759,-0.00002980,-0.00014210,-
 0.00012708,0.00015990,0.00007565,-0.00018313,0.00053561,-0.00028823,0.
 00023941,0.00372333,-0.00384733,0.00904577,0.00138438,-0.00020078,-0.0
 0043830,-0.00096712,-0.00093569,-0.00076703,0.00019031,0.00055602,-0.0
 0588451,-0.00028114,0.00013841,0.00000066,-0.00002749,0.00024864,0.000
 17677,0.00023773,0.00003125,-0.00018766,-0.00028917,-0.00009461,0.0001
 6834,0.00033411,0.17107522,-0.16612247,0.00647767,0.00501195,-0.016158
 50,-0.00247635,0.00689172,0.00505372,-0.01743360,0.00663093,-0.0305395
 7,-0.00029747,-0.00777673,0.00677423,-0.01556431,0.02748945,-0.0401852
 5,0.05676877,-0.20190092,0.29338726,0.00137697,0.00134409,0.00044529,-
 0.00261937,-0.00021536,0.00114095,0.00140101,-0.00206407,-0.00237382,-
 0.00540384,0.00005960,0.00025360,-0.00012360,-0.00003855,0.00028383,-0
 .00048916,-0.00012783,0.00001832,-0.00015082,0.00018353,-0.00019189,0.
 00192444,-0.00029807,-0.00046809,-0.00185301,0.00142351,0.00021644,-0.
 00075997,0.00005237,-0.00043188,-0.00184977,-0.00142564,-0.00012537,0.
 01128135,-0.00014105,0.00120052,0.00014630,-0.00018825,-0.00001755,-0.
 00076043,-0.00004038,0.00033682,0.00014738,0.00018710,0.00002735,-0.00
 027723,0.00002662,-0.00022703,0.00338407,-0.02253170,0.01687062,0.0056
 2904,-0.00066850,-0.01493437,0.00154863,0.00462586,0.00896271,-0.01155
 213,-0.00252928,-0.00726381,-0.14289505,0.07282820,-0.00152585,-0.1197
 7195,0.00123074,-0.01035332,-0.14337863,-0.07057401,-0.01929443,0.6168
 8076,0.00275803,-0.00283426,0.00300468,0.00007277,0.00067117,-0.000234
 91,0.00206317,-0.00125155,-0.00281436,-0.01077308,0.00030324,-0.000102
 66,-0.00029408,0.00000656,-0.00040475,-0.00004762,-0.00019013,-0.00001
 703,-0.00040555,-0.00004760,0.00033953,0.00055281,0.00062794,0.0002200
 1,-0.00112568,0.00260613,0.00198844,0.00001079,0.00056924,0.00005690,0
 .00131920,0.00315506,-0.00105614,-0.00015598,-0.00913960,-0.00166008,0
 .00033426,-0.00006595,-0.00030718,0.00004036,-0.00030689,-0.00002546,-
 0.00038072,-0.00018274,0.00024857,0.00002375,0.00051742,0.00010932,-0.
 01930158,-0.03817803,0.02385394,0.01163098,0.00181056,-0.00696455,-0.0
 0168224,0.00122784,0.00391283,-0.00589408,-0.00668435,-0.00028080,0.10
 104686,-0.13269962,-0.02080003,0.00335825,0.01177733,0.00052381,-0.095
 01509,-0.13552780,-0.00053358,-0.02611866,0.43631460,0.00124542,0.0009
 9846,0.00035488,0.00002203,0.00018743,0.00042575,0.00102780,-0.0012178
 3,-0.00091926,-0.00308621,-0.00104943,0.00022045,-0.00030640,-0.000087
 64,-0.00034834,0.00011890,0.00039479,-0.00009848,-0.00002860,-0.000193
 97,0.00030075,0.00001947,0.00042113,0.00004743,-0.00096747,0.00119185,
 -0.00065657,-0.00008301,0.00005802,0.00009669,-0.00066594,-0.00025158,
 -0.00120939,0.00136985,-0.00166529,0.00445854,0.00023451,-0.00022699,0
 .00005963,-0.00033616,-0.00002550,-0.00009876,0.00014866,0.00016787,0.
 00017628,-0.00020436,0.00010904,-0.00037381,0.01026766,-0.00091894,-0.
 00085238,0.00342471,0.01119277,-0.00436612,0.00104060,0.00011179,0.006
 25629,-0.00471446,0.00227152,-0.00676358,-0.01432419,-0.01326721,-0.05
 042044,-0.02789217,0.00053493,0.00748114,-0.03834721,-0.00783206,-0.04
 717782,0.21516733,0.01449986,0.32451264,-0.00085373,0.00000004,0.00000
 027,-0.00113513,0.00012744,0.00054380,0.00404699,0.00000008,0.00000116
 ,-0.00113491,-0.00012719,-0.00054410,0.00031159,0.00114636,-0.00256141
 ,0.00306984,-0.00115974,0.00232331,-0.00132784,-0.00100495,-0.00255667
 ,0.00076705,-0.00047167,-0.00008378,-0.00589345,0.00000021,-0.00000098
 ,0.00059963,-0.00158075,-0.00063022,0.00070200,-0.00000042,-0.00000026
 ,0.00059832,0.00158028,0.00063072,-0.00150459,-0.00311470,-0.00297155,
 0.00139781,0.00224887,-0.00050789,0.00148985,-0.00238124,0.00062193,-0
 .00091089,0.00048944,0.00031280,0.00031284,-0.00114600,0.00256108,0.00
 076702,0.00047170,0.00008508,-0.00132850,0.00100443,0.00255744,0.00306
 951,0.00115982,-0.00232376,-0.00150407,0.00311316,0.00297017,-0.000910
 36,-0.00048983,-0.00031253,0.00148952,0.00238075,-0.00062142,0.0013973
 9,-0.00224775,0.00050685,0.40486766,0.00000007,0.00057106,-0.00012733,
 0.00103304,-0.00107558,-0.00023719,0.00000002,-0.00057280,-0.00206819,
 -0.00103334,-0.00107571,-0.00023726,-0.00099140,-0.00134298,0.00164836
 ,-0.00127160,0.00132952,-0.00212977,0.00100648,0.00060127,0.00279726,-
 0.00031020,0.00099909,0.00062987,0.00000067,0.00209189,-0.00484741,0.0
 0179802,0.00025039,0.00173927,-0.00000025,0.00029409,-0.00143624,-0.00
 179718,0.00024980,0.00173879,0.00148967,0.00259203,0.00272257,-0.00256
 025,-0.00215924,0.00091080,-0.00075539,0.00220419,0.00011715,-0.000557
 84,-0.00006285,-0.00053177,0.00099149,-0.00134311,0.00164793,0.0003101
 7,0.00099990,0.00062951,-0.00100566,0.00060114,0.00279700,0.00127237,0
 .00132929,-0.00212911,-0.00149096,0.00259281,0.00272194,0.00055868,-0.
 00006232,-0.00053146,0.00075482,0.00220332,0.00011761,0.00256129,-0.00
 215958,0.00091154,0.00000230,0.41667286,-0.00000017,-0.00012650,-0.000
 35160,-0.00095453,0.00098779,-0.00023859,0.00000052,0.00091981,0.00413
 721,0.00095438,0.00098725,-0.00023793,0.00034186,0.00186559,-0.0043147
 5,0.00350895,-0.00123109,0.00270168,-0.00083126,-0.00193851,-0.0042975
 1,-0.00002538,-0.00071026,0.00073030,0.00000003,0.00377132,0.00128947,
 -0.00034505,-0.00053904,0.00194190,-0.00000035,-0.00240037,-0.00066835
 ,0.00034486,-0.00053932,0.00194119,0.00021006,-0.00364969,-0.00243416,
 0.00181032,0.00250876,-0.00000584,0.00050330,-0.00460267,0.00098385,-0
 .00048010,0.00075944,-0.00066177,-0.00034281,0.00186605,-0.00431446,0.
 00002512,-0.00071156,0.00072944,0.00083194,-0.00193809,-0.00430016,-0.
 00350958,-0.00123188,0.00270247,-0.00021049,-0.00364893,-0.00243418,0.
 00048061,0.00075995,-0.00066158,-0.00050295,-0.00460177,0.00098317,-0.
 00181172,0.00250761,-0.00000560,-0.00004785,-0.28920935,0.52199982,-0.
 00113492,-0.00103455,0.00095642,0.00724998,0.00062041,0.00007531,-0.00
 113282,-0.00079354,-0.00117073,-0.00159191,0.00051156,0.00006025,0.000
 34662,-0.00017654,-0.00125615,-0.00983512,0.00486771,0.00058833,0.0003
 4747,-0.00046648,0.00117219,-0.00462592,0.00379589,0.00045298,0.005325
 49,0.00199885,0.01693581,-0.00159348,-0.00237108,-0.00289513,0.0005970
 0,0.00075643,-0.00166833,0.00177980,-0.00733919,-0.00099507,0.01265490
 ,0.00013418,0.00633096,-0.00540185,-0.01119593,0.00042969,-0.00962013,
 -0.00081625,0.00205831,0.00061601,0.01106184,-0.00110594,0.00069673,0.
 00016954,-0.00090245,-0.00008980,0.00087211,0.00010353,0.00069656,-0.0
 0004958,0.00091908,-0.00155228,-0.00091637,-0.00011233,0.00104878,0.00
 094040,-0.00039197,-0.00243523,0.00061767,0.00092113,0.00117802,-0.001
 09939,-0.00006266,-0.00261737,-0.00007454,0.00000379,-0.13861075,0.026
 76642,-0.06257843,0.92546112,-0.00012727,-0.00107573,0.00098727,-0.000
 61915,0.00071218,-0.00007562,-0.00025571,-0.00086400,-0.00112818,0.000
 51131,0.00082224,0.00021135,0.00009214,0.00162529,-0.00047589,-0.00164
 692,-0.00084090,0.00020252,-0.00030756,0.00125605,0.00010375,0.0006083
 2,-0.00164821,-0.00019964,0.01338159,-0.00794161,-0.00825327,0.0021734
 6,-0.00037619,-0.00278526,0.00024857,0.00153746,0.00206542,0.00078423,
 0.00322486,-0.01044878,0.00172700,0.00249647,-0.00463904,0.00011516,0.
 00002594,0.00100838,-0.00035268,-0.00144964,-0.00123186,-0.00217719,0.
 00165371,0.00615130,-0.00004734,-0.00009955,0.00037034,-0.00002694,-0.
 00048589,-0.00016359,-0.00005236,0.00002595,-0.00030253,-0.00057209,-0
 .00026574,-0.00001895,0.00076754,-0.00016400,-0.00037784,0.00061409,-0
 .00154483,0.00041626,-0.00076184,0.00056984,0.00043520,-0.00006233,0.0
 0064626,-0.00013269,0.01531255,-0.05856873,0.03033683,-0.05578896,0.14
 216116,-0.00054355,-0.00023707,-0.00023785,-0.00007617,-0.00007541,0.0
 0118545,0.00050314,0.00007584,-0.00046556,0.00006015,0.00021105,-0.000
 89429,-0.00169315,-0.00143019,0.00279159,-0.00019043,0.00019799,-0.002
 49909,0.00166710,0.00105121,0.00315910,0.00006840,-0.00019411,-0.00000
 072,0.01853933,-0.01017793,-0.02528423,0.00296245,-0.00232545,-0.00149
 823,0.00169183,-0.00023286,0.00061249,-0.00736090,0.00321012,0.0014641
 7,-0.00653983,0.00565605,0.00180638,-0.00023487,0.00006181,0.00049346,
 0.00238455,0.00253499,-0.00139212,-0.00045454,-0.00137879,0.00321770,-
 0.00002959,0.00020788,-0.00025055,-0.00000305,-0.00016548,0.00085511,0
 .00001652,-0.00014023,-0.00037619,-0.00006860,-0.00001868,-0.00011220,
 -0.00085333,-0.00093414,-0.00066358,0.00337216,0.00012341,0.00077939,0
 .00011516,-0.00038073,-0.00026726,0.00116060,0.00028881,0.00045029,-0.
 08439589,0.03800315,-0.12017564,-0.00692053,-0.02973774,0.38295463,0.0
 0404715,0.00000039,-0.00000046,-0.00113318,0.00025556,-0.00050286,-0.0
 0085600,-0.00000021,-0.00000072,-0.00113314,-0.00025559,0.00050345,-0.
 00132843,-0.00158848,0.00225173,0.00307525,-0.00057777,-0.00253694,0.0
 0031134,0.00050626,0.00276247,0.00076477,-0.00047589,-0.00002633,-0.10
 217419,0.00001999,0.00003333,0.00536436,-0.01464079,-0.01712710,-0.005
 89046,-0.00000044,0.00000022,0.00536674,0.01462934,0.01711799,-0.00268
 985,0.00310895,0.00149175,0.00138007,0.00297758,-0.00055503,0.00301357
 ,0.00314331,-0.00002218,0.00218296,-0.00874832,-0.00031008,-0.00132711
 ,0.00158728,-0.00224967,0.00076494,0.00047555,0.00002587,0.00031147,-0
 .00050555,-0.00276142,0.00307369,0.00057663,0.00253605,-0.00268987,-0.
 00310811,-0.00149508,0.00218541,0.00874667,0.00031251,0.00301105,-0.00
 314094,0.00002244,0.00137817,-0.00297736,0.00055396,0.01561368,-0.0000
 0217,-0.00000409,-0.13842538,-0.00564636,0.08539015,0.40435044,0.00000
 005,-0.00057238,0.00091864,0.00079350,-0.00086403,0.00007594,-0.000000
 27,0.00052630,0.00032065,-0.00079285,-0.00086358,0.00007599,0.00078641
 ,0.00052478,-0.00162118,-0.00040451,0.00063399,0.00162668,-0.00088245,
 -0.00069928,-0.00076702,-0.00030610,0.00097382,-0.00057743,0.00002466,
 -0.17494671,-0.17932616,-0.01574217,-0.01990027,-0.01074430,-0.0000018
 8,0.00186478,-0.00489791,0.01572693,-0.01988738,-0.01072740,0.00096970
 ,-0.00305272,0.00146198,0.00141944,-0.00173002,-0.00151181,-0.00373148
 ,-0.00124231,0.00231440,0.01226640,0.00325221,-0.00579434,-0.00078535,
 0.00052513,-0.00162011,0.00030480,0.00097236,-0.00057662,0.00088176,-0
 .00069917,-0.00076899,0.00040328,0.00063312,0.00162669,-0.00096799,-0.
 00305089,0.00146149,-0.01225954,0.00325155,-0.00579165,0.00372871,-0.0
 0124091,0.00231316,-0.00141911,-0.00173028,-0.00151166,0.00000250,0.00
 602974,0.01544737,0.01076048,-0.04583683,-0.01950925,-0.00001604,0.289
 83558,0.00000030,-0.00206695,0.00413460,0.00116884,-0.00112799,-0.0004
 6493,-0.00000012,0.00032040,-0.00026818,-0.00116819,-0.00112763,-0.000
 46513,0.00105313,0.00312347,-0.00422882,-0.00371727,0.00073042,0.00340
 566,-0.00056686,-0.00098377,-0.00496256,-0.00004482,0.00076851,0.00075
 741,0.00003196,-0.19881665,-0.26486828,-0.00595015,-0.01307694,-0.0131
 2961,-0.00000089,0.00369761,0.00191558,0.00594105,-0.01306436,-0.01312
 397,0.00507982,-0.00418764,-0.00399154,-0.00010887,-0.00351546,-0.0007
 5412,-0.00668269,-0.00504822,0.00296476,0.00757686,0.00843912,0.000904
 94,-0.00105126,0.00312222,-0.00422576,0.00004446,0.00076694,0.00075812
 ,0.00056622,-0.00098325,-0.00496265,0.00371478,0.00072926,0.00340427,-
 0.00507871,-0.00418766,-0.00399626,-0.00757064,0.00843466,0.00090898,0
 .00667898,-0.00504410,0.00296433,0.00011023,-0.00351524,-0.00075403,-0
 .00000590,0.01539330,-0.11849656,0.06703000,-0.01147428,-0.13174916,0.
 00001105,0.23041729,0.64481053,-0.00113481,0.00103386,-0.00095525,-0.0
 0159127,-0.00051121,-0.00006061,-0.00113282,0.00079396,0.00117040,0.00
 724858,-0.00062028,-0.00007575,0.00069767,-0.00017009,0.00090273,-0.00
 155219,0.00091635,0.00011212,0.00069664,0.00004967,-0.00091944,-0.0000
 9037,-0.00087227,-0.00010337,0.00531920,-0.00200425,-0.01694876,0.0017
 8607,0.00734230,0.00099489,0.00059754,-0.00075517,0.00166865,-0.001590
 74,0.00236984,0.00289671,0.00104906,-0.00094153,0.00039129,-0.00261791
 ,0.00007481,-0.00000530,0.00117868,0.00109994,0.00006277,-0.00244010,-
 0.00061683,-0.00091935,0.00034369,0.00017743,0.00125416,-0.00462439,-0
 .00379506,-0.00045427,0.00034774,0.00046576,-0.00117119,-0.00983379,-0
 .00486653,-0.00058929,0.01265398,-0.00013132,-0.00632436,0.00061394,-0
 .01105917,0.00110603,-0.00961721,0.00081350,-0.00206276,-0.00540080,0.
 01119631,-0.00042593,-0.13863350,-0.02675811,0.06261876,-0.11521759,-0
 .01512359,-0.00179875,-0.13847213,-0.01075992,-0.06706526,0.92553237,0
 .00012766,-0.00107520,0.00098752,-0.00051140,0.00082230,0.00021163,0.0
 0025563,-0.00086386,-0.00112797,0.00061855,0.00071215,-0.00007582,0.00
 004700,-0.00009997,0.00037067,0.00057255,-0.00026593,-0.00001914,0.000
 05231,0.00002590,-0.00030232,0.00002681,-0.00048557,-0.00016380,-0.013
 38873,-0.00794394,-0.00826597,-0.00078539,0.00322351,-0.01045147,-0.00
 024773,0.00153867,0.00206551,-0.00217049,-0.00037671,-0.00278508,-0.00
 076842,-0.00016487,-0.00037902,0.00006285,0.00064699,-0.00013381,0.000
 76263,0.00057041,0.00043532,-0.00061511,-0.00154504,0.00041723,-0.0000
 9203,0.00162390,-0.00047480,-0.00060684,-0.00164752,-0.00020024,0.0003
 0752,0.00125614,0.00010611,0.00164550,-0.00084034,0.00020168,-0.001726
 12,0.00249245,-0.00463902,0.00217424,0.00165290,0.00615004,0.00035290,
 -0.00144779,-0.00123079,-0.00011474,0.00002751,0.00100601,-0.01531229,
 -0.05857247,0.03034479,0.01513611,0.00967911,-0.00032023,0.00565418,-0
 .04583202,-0.01145558,0.05574557,0.14217218,0.00054396,-0.00023740,-0.
 00023782,-0.00006055,0.00021139,-0.00089431,-0.00050287,0.00007584,-0.
 00046513,0.00007501,-0.00007595,0.00118523,0.00002876,0.00020855,-0.00
 025051,0.00006892,-0.00001888,-0.00011258,-0.00001598,-0.00014025,-0.0
 0037694,0.00000373,-0.00016613,0.00085605,-0.01855560,-0.01018867,-0.0
 2529717,0.00736528,0.00320878,0.00146153,-0.00169167,-0.00023173,0.000
 61316,-0.00296089,-0.00232651,-0.00149914,0.00085338,-0.00093378,-0.00
 066369,-0.00116091,0.00028896,0.00045051,-0.00011493,-0.00038073,-0.00
 026796,-0.00337478,0.00012344,0.00078165,0.00169200,-0.00142956,0.0027
 8997,-0.00006677,-0.00019291,-0.00000032,-0.00166758,0.00105078,0.0031
 5992,0.00019271,0.00019877,-0.00249930,0.00654093,0.00565438,0.0018077
 9,0.00045411,-0.00137655,0.00321787,-0.00238360,0.00253231,-0.00139214
 ,0.00023389,0.00006380,0.00049310,0.08443384,0.03801234,-0.12023039,0.
 00181015,-0.00031711,0.01233557,-0.08542572,-0.01950065,-0.13177277,0.
 00693603,-0.02975400,0.38305185,0.00031183,0.00099034,-0.00034047,0.00
 034664,-0.00009194,0.00169229,-0.00132856,-0.00078515,-0.00105188,0.00
 069816,-0.00004728,-0.00003029,0.00182449,0.00134055,-0.00225661,-0.00
 906395,0.00383708,0.00294903,0.00323294,0.00202964,0.00319363,0.000143
 76,-0.00026841,-0.00266785,0.00301535,0.00561234,0.00520939,-0.0096254
 7,-0.00239298,-0.00022739,0.00148938,-0.00066732,0.00061405,0.00117935
 ,0.00029425,-0.00071466,-0.00722844,0.00229791,0.00312898,0.00154786,-
 0.00138345,-0.00141711,0.00140400,-0.00125966,0.00101466,0.00723382,0.
 00048680,-0.00101131,-0.00023230,-0.00023359,0.00002758,-0.00026037,-0
 .00002034,-0.00052084,0.00029892,0.00015108,0.00013880,-0.00020383,-0.
 00002066,0.00024058,0.00008800,-0.00039137,0.00006978,-0.00035071,-0.0
 0044429,-0.00089514,-0.00051080,0.00040026,0.00012833,-0.00015120,0.00
 040327,0.00006822,-0.00452070,0.00283824,-0.00386557,-0.02671689,-0.00
 674236,0.02447590,0.00791444,-0.00482030,-0.01075270,-0.00148608,0.000
 48560,0.00063663,0.40622206,-0.00114541,-0.00134294,0.00186539,0.00017
 487,0.00162452,-0.00142975,0.00158852,0.00052505,0.00312444,0.00016998
 ,-0.00009964,0.00020774,-0.00134080,0.00174750,-0.00008760,0.00401697,
 -0.00336495,0.00141611,-0.00273747,-0.00173807,-0.00726498,-0.00059478
 ,-0.00080913,-0.00018997,0.00076772,0.00335706,0.00342799,-0.00220656,
 -0.00169492,-0.00128980,-0.00117109,0.00208842,0.00008883,0.00020072,-
 0.00023135,0.00023984,-0.00420075,-0.00043562,-0.00821314,0.00661256,0
 .00246323,-0.00106512,-0.00127904,0.00036489,-0.00114231,0.00121111,0.
 00153340,0.00111503,-0.00023400,-0.00009482,0.00011400,-0.00021785,-0.
 00002471,-0.00047166,0.00017985,0.00004857,-0.00000961,0.00004462,-0.0
 0005325,0.00023089,0.00000326,0.00005094,-0.00001837,-0.00004923,0.000
 03401,0.00002355,0.00002925,0.00000325,-0.00021704,-0.00013313,0.00000
 650,0.00012140,-0.00175139,0.00018212,-0.00244939,-0.00074019,-0.00634
 572,-0.00142160,0.00548481,0.00874526,-0.00299287,0.00122684,-0.000328
 13,-0.00051121,0.05244946,0.40665179,0.00256068,0.00164815,-0.00431405
 ,0.00125866,-0.00047533,0.00279193,-0.00225161,-0.00162201,-0.00422969
 ,-0.00090303,0.00037066,-0.00024999,0.00225843,-0.00008570,-0.00026632
 ,-0.00820656,0.00580180,-0.00254984,0.00261713,0.00411144,0.01108108,0
 .00068035,0.00013985,-0.00141485,-0.00304768,-0.00392527,-0.00162989,0
 .00030582,0.00247408,-0.00114450,0.00216580,-0.00463157,0.00110073,-0.
 00108397,-0.00057784,0.00053539,0.00607931,0.01168777,0.00612867,-0.00
 762969,-0.00483237,0.00500734,0.00098237,-0.00052133,-0.00002873,0.001
 13411,-0.00073483,0.00082107,0.00002756,0.00011340,0.00001661,0.000219
 20,0.00000619,0.00029906,-0.00009897,0.00005446,-0.00013564,0.00011866
 ,-0.00017928,-0.00007998,-0.00025042,0.00021235,-0.00015016,0.00067132
 ,0.00078285,0.00053521,0.00041821,-0.00038703,-0.00014557,-0.00022823,
 -0.00041208,0.00024810,0.00311671,-0.00288878,0.00540131,0.00383235,0.
 00133049,0.00219920,-0.00677699,0.00505325,0.00553547,0.00080606,-0.00
 024204,0.00081910,0.02544866,-0.26070006,0.52994303,0.00307176,0.00127
 400,-0.00351198,-0.00984150,0.00164444,0.00019148,0.00307701,0.0004048
 7,0.00371953,-0.00155411,-0.00057279,-0.00006871,-0.00906682,-0.004016
 39,0.00819930,0.03849880,-0.01813848,-0.00223477,-0.00906556,-0.001982
 16,-0.00893373,0.00734069,-0.00299150,-0.00035699,0.00137580,0.0004430
 2,-0.00134679,-0.00539249,0.00025165,-0.00006068,0.00139505,-0.0023706
 3,0.00206077,-0.00261912,0.00114290,0.00021687,0.00337054,0.01685931,0
 .02250688,-0.01152298,-0.00724869,0.00252264,0.00154823,0.00894680,-0.
 00462584,0.00561333,-0.01492111,0.00068034,-0.00020427,0.00004463,0.00
 011861,0.00106803,-0.00016123,-0.00001991,-0.00020322,0.00007206,-0.00
 010363,-0.00039521,-0.00011926,-0.00001466,-0.00012325,0.00028426,0.00
 003839,0.00192348,-0.00046902,0.00029745,-0.00015078,-0.00019122,-0.00
 018350,-0.00049136,0.00001835,0.00012709,-0.00184830,0.00021126,-0.001
 41561,0.01127470,0.00120390,0.00013518,-0.00185154,-0.00012457,0.00142
 828,-0.00076170,-0.00043221,-0.00005273,-0.14298415,-0.00157062,-0.072
 88476,0.61670245,0.00116053,0.00132847,-0.00123170,-0.00486775,-0.0008
 3994,0.00019734,0.00057845,0.00063386,0.00073135,-0.00091737,-0.000266
 08,-0.00001889,-0.00383767,-0.00336532,0.00580310,0.01814426,-0.009892
 77,-0.00152881,-0.00443635,-0.00163844,-0.00560369,0.00540196,0.000270
 36,-0.00008864,0.00124466,0.00035324,-0.00100086,-0.00307407,0.0002205
 7,0.00104866,0.00102358,-0.00091465,0.00121611,0.00002128,0.00042670,-
 0.00018636,0.01027165,-0.00086852,0.00090311,-0.00469614,-0.00674936,-
 0.00226401,0.00104142,0.00625454,-0.00011675,0.00341382,-0.00436746,-0
 .01118533,-0.00002075,-0.00005293,-0.00017938,0.00081311,0.00025500,-0
 .00004079,0.00003662,-0.00004298,0.00018872,-0.00011912,0.00022078,0.0
 0006907,-0.00030553,-0.00034792,0.00008764,0.00002006,0.00004585,-0.00
 042096,-0.00002944,0.00030083,0.00019385,0.00011953,-0.00009779,-0.000
 39419,-0.00096607,-0.00066088,-0.00118980,0.00136368,0.00446272,0.0016
 6343,-0.00066950,-0.00121046,0.00025497,-0.00008356,0.00009737,-0.0000
 5803,-0.01432453,-0.05042289,0.01328638,0.21509456,0.32456750,-0.00232
 312,-0.00212820,0.00270028,-0.00059209,0.00020249,-0.00249899,0.002537
 63,0.00162643,0.00340559,-0.00011284,-0.00001923,-0.00011166,-0.002951
 26,0.00141472,-0.00254971,0.00223853,-0.00153255,0.00354753,0.00195359
 ,-0.00119970,-0.00426014,0.00065763,-0.00009817,0.00102379,-0.00276152
 ,-0.00300848,-0.00283364,0.01077588,0.00010808,0.00030097,-0.00206164,
 0.00280948,-0.00124966,-0.00007223,0.00023430,0.00067032,0.01930654,-0
 .02385318,-0.03816787,0.00587757,0.00028181,-0.00666522,0.00168338,-0.
 00391152,0.00122951,-0.01162338,0.00696803,0.00181053,0.00024043,0.000
 23059,-0.00008005,0.00009910,-0.00004057,0.00059288,-0.00023815,-0.000
 22213,-0.00009006,-0.00001499,0.00006917,-0.00034646,0.00029261,0.0004
 0487,0.00000606,-0.00055403,-0.00021731,0.00062922,0.00040857,-0.00034
 065,-0.00004711,0.00004681,0.00001496,-0.00019119,0.00112627,-0.001990
 19,0.00261116,0.00015541,0.00166016,-0.00914853,-0.00132111,0.00105903
 ,0.00315767,-0.00001087,-0.00005733,0.00056827,-0.10112330,0.02078136,
 -0.13275064,0.02633921,-0.01450939,0.43620423,-0.00132848,-0.00100450,
 0.00083009,0.00034705,0.00030797,-0.00166728,0.00031142,0.00088146,0.0
 0056548,0.00069707,-0.00005271,0.00001725,0.00323373,0.00273796,-0.002
 61663,-0.00906609,0.00443697,-0.00195544,0.00182293,0.00077331,0.00251
 191,0.00014442,-0.00089114,0.00252616,-0.00270476,-0.00466522,-0.00210
 728,0.01267953,0.00675027,-0.00012542,-0.00150849,0.00015217,-0.001496
 72,0.00105052,-0.00101459,0.00054112,-0.09693786,-0.01000494,-0.002209
 29,0.00372783,-0.01618749,-0.01480967,-0.00723430,-0.00687658,0.002658
 95,-0.00491551,0.02102407,0.01901401,0.00029895,0.00017943,-0.00009912
[truncated: 123,021 more chars]
